# Supplementary material for: Characterization of nucleolar SUMO isopeptidases unveils a general p53-independent checkpoint of impaired ribosome biogenesis
Source: Nat Commun. 2023 Dec 8;14:8121. doi: 10.1038/s41467-023-43751-9 (PMC10709353; doi:10.1038/s41467-023-43751-9)
Supplement: Supplementary file 4 — Supplementary Data 1 [file 41467_2023_43751_MOESM4_ESM.xlsx]

## Sheet: SENP3 & SENP5 interactors
																	SENP3			SENP5				SENP3CAT			SENP5CAT
																	MOCK			MOCK				MOCK			MOCK
LFQ intensity 1_MOCK_01	LFQ intensity 1_MOCK_02	LFQ intensity 1_MOCK_03	LFQ intensity 1_Senp3_01	LFQ intensity 1_Senp3_02	LFQ intensity 1_Senp3_03	LFQ intensity 1_Senp5_01	LFQ intensity 1_Senp5_02	LFQ intensity 1_Senp5_03	LFQ intensity 1_Senpcat3_01	LFQ intensity 1_Senpcat3_02	LFQ intensity 1_Senpcat3_03	LFQ intensity 1_Senpcat5_01	LFQ intensity 1_Senpcat5_02	LFQ intensity 1_Senpcat5_03		T: Gene names	-log10 p-value	SENP3/MOCK	sig.reg	-log10 p-value	SENP5/MOCK	sig.reg	T: Gene names	-log10 p-value	SENPCAT3/MOCK	sig.reg	-log10 p-value	SENPCAT5/MOCK	sig.reg	T: Protein IDs	T: Majority protein IDs	T: Protein names
NaN	NaN	NaN	NaN	NaN	NaN	NaN	NaN	NaN	NaN	NaN	NaN	NaN	NaN	NaN		A1BG	-4.34294e-08	0		-4.34294e-08	0		A1BG	-4.34294e-08	0		-4.34294e-08	0		P04217;M0R009;P04217-2	P04217;M0R009;P04217-2	Alpha-1B-glycoprotein
NaN	19.153	18.3736	NaN	NaN	NaN	NaN	NaN	NaN	19.7347	NaN	NaN	18.2935	19.1282	29.7238		A2M	0	NaN		0	NaN		A2M	0	0.971422		0.299052	3.61855		P01023;H0YFH1;F8W7L3	P01023	Alpha-2-macroglobulin
NaN	NaN	23.2333	NaN	NaN	NaN	NaN	NaN	NaN	NaN	NaN	NaN	NaN	NaN	NaN		A2ML1	0	NaN		0	NaN		A2ML1	0	NaN		0	NaN		A8K2U0;H0YGG5;A8K2U0-2;H0YH14;F5GXP1	A8K2U0	Alpha-2-macroglobulin-like protein 1
NaN	22.1667	22.7339	NaN	NaN	NaN	NaN	NaN	NaN	NaN	NaN	NaN	22.8425	NaN	22.7837		AAAS	0	NaN		0	NaN		AAAS	0	NaN		0.47997	0.362774		Q9NRG9;H3BU82;F8VZ44;Q9NRG9-2;F8VUB6	Q9NRG9;H3BU82;F8VZ44;Q9NRG9-2	Aladin
22.6766	23.3611	23.3939	NaN	NaN	NaN	NaN	NaN	NaN	23.6959	23.0924	23.2623	23.612	23.9609	NaN		AACS	0	NaN		0	NaN		AACS	0.281845	0.206374		0.837041	0.642628		Q86V21;Q86V21-2;E7EW25;Q86V21-3	Q86V21;Q86V21-2	Acetoacetyl-CoA synthetase
NaN	NaN	NaN	NaN	NaN	NaN	NaN	NaN	NaN	NaN	NaN	NaN	NaN	NaN	NaN		AAGAB	-4.34294e-08	0		-4.34294e-08	0		AAGAB	-4.34294e-08	0		-4.34294e-08	0		Q6PD74;Q6PD74-2;H0YL49	Q6PD74;Q6PD74-2	Alpha- and gamma-adaptin-binding protein p34
NaN	NaN	NaN	NaN	NaN	NaN	NaN	NaN	NaN	22.263	22.2515	23.0266	22.0408	21.2936	21.7189		AAK1	-4.34294e-08	0		-4.34294e-08	0		AAK1	0	NaN		0	NaN		Q2M2I8-2;Q2M2I8;E9PG46;A0A096LP60;K4DI97;Q9NSY1-2;Q9NSY1-3;Q9NSY1	Q2M2I8-2;Q2M2I8;E9PG46	AP2-associated protein kinase 1
NaN	21.6345	NaN	NaN	NaN	NaN	NaN	NaN	NaN	NaN	NaN	23.6113	NaN	NaN	21.7581		AAK1	0	NaN		0	NaN		AAK1	0	1.97684		0	0.123634		A0A096LP25;Q6ZSR9;A0A096LNZ0	A0A096LP25;Q6ZSR9;A0A096LNZ0	Uncharacterized protein FLJ45252
23.9671	22.9557	24.0556	NaN	NaN	NaN	NaN	NaN	NaN	NaN	NaN	NaN	22.9784	NaN	NaN		AAMDC	0	NaN		0	NaN		AAMDC	0	NaN		0	-0.681084		Q9H7C9;E9PNP3;E9PR47;E9PIQ4;E9PJP1;E9PLK9;K4DI89;Q9H7C9-3;Q9H7C9-2	Q9H7C9;E9PNP3;E9PR47;E9PIQ4	Mth938 domain-containing protein
NaN	24.1743	24.8909	NaN	NaN	NaN	NaN	NaN	NaN	24.0565	NaN	NaN	24.2522	24.5957	24.8627		AAMP	0	NaN		0	NaN		AAMP	0	-0.476123		0.0354842	0.0375789		C9JG97;C9JEH3;Q13685;C9JTS3;H7C0R2	C9JG97;C9JEH3;Q13685;C9JTS3	Angio-associated migratory cell protein
NaN	23.2788	23.622	NaN	NaN	NaN	NaN	NaN	NaN	23.4047	22.0002	NaN	23.5529	22.9855	23.0786		AAR2	0	NaN		0	NaN		AAR2	0.387692	-0.747959		0.380333	-0.244763		A2A2Q9;Q9Y312	A2A2Q9;Q9Y312	Protein AAR2 homolog
29.296	29.1149	29.1145	24.6562	21.8892	20.9769	NaN	NaN	22.8409	29.3861	29.1406	28.5127	29.1128	29.2259	29.0011		AARS	2.41581	-6.6677		0	-6.33421		AARS	0.239012	-0.162		0.280726	-0.061849		P49588	P49588	Alanine--tRNA ligase, cytoplasmic
25.401	25.7389	25.6433	NaN	NaN	NaN	NaN	NaN	NaN	25.7369	25.3103	25.5054	25.9237	26.0877	25.7548		AARS2	0	NaN		0	NaN		AARS2	0.184284	-0.0768865		1.10767	0.327657		Q5JTZ9	Q5JTZ9	Alanine--tRNA ligase, mitochondrial
NaN	NaN	NaN	NaN	NaN	NaN	NaN	NaN	NaN	NaN	NaN	NaN	NaN	NaN	NaN		AASDH	-4.34294e-08	0		-4.34294e-08	0		AASDH	-4.34294e-08	0		-4.34294e-08	0		R4GNB1;Q4L235-3;Q4L235-4;Q4L235-2;Q4L235	R4GNB1;Q4L235-3;Q4L235-4;Q4L235-2;Q4L235	Acyl-CoA synthetase family member 4
22.747	24.0256	25.281	NaN	NaN	NaN	NaN	NaN	NaN	25.5953	NaN	NaN	24.6784	21.7658	24.256		AASDHPPT	0	NaN		0	NaN		AASDHPPT	0	1.57744		0.143486	-0.451144		Q9NRN7;E9PLW6;E9PNF3;Q9NRN7-2	Q9NRN7;E9PLW6;E9PNF3	L-aminoadipate-semialdehyde dehydrogenase-phosphopantetheinyl transferase
23.4583	23.1409	22.976	NaN	NaN	NaN	NaN	NaN	NaN	24.2101	22.9027	23.001	23.025	23.4815	23.1733		AASS	0	NaN		0	NaN		AASS	0.151003	0.179574		0.0619924	0.034853		Q9UDR5;F8WAH1;F8WE53	Q9UDR5;F8WAH1;F8WE53	Alpha-aminoadipic semialdehyde synthase, mitochondrial;Lysine ketoglutarate reductase;Saccharopine dehydrogenase
NaN	NaN	20.4504	NaN	NaN	NaN	NaN	NaN	NaN	22.1399	NaN	NaN	NaN	NaN	21.7197		ABCB10	0	NaN		0	NaN		ABCB10	0	1.68946		0	1.26931		Q9NRK6	Q9NRK6	ATP-binding cassette sub-family B member 10, mitochondrial
NaN	NaN	NaN	NaN	NaN	NaN	NaN	NaN	NaN	NaN	NaN	NaN	NaN	NaN	NaN		ABCB6	-4.34294e-08	0		-4.34294e-08	0		ABCB6	-4.34294e-08	0		-4.34294e-08	0		H7BXK9;Q9NP58-4;Q9NP58	H7BXK9;Q9NP58-4;Q9NP58	ATP-binding cassette sub-family B member 6, mitochondrial
24.434	24.9701	24.8416	NaN	NaN	23.7082	23.5721	NaN	NaN	24.6998	24.9462	24.4741	25.0463	24.8943	25.0433		ABCB7	0	-1.04037		0	-1.17649		ABCB7	0.0691703	-0.0418409		0.658542	0.246075		O75027;O75027-2;A0A087WW65;O75027-3;B4DGL8;E9PJR8;E9PNQ5	O75027;O75027-2;A0A087WW65;O75027-3;B4DGL8	ATP-binding cassette sub-family B member 7, mitochondrial
NaN	21.7987	22.2319	NaN	NaN	NaN	NaN	NaN	NaN	21.3481	NaN	NaN	22.3156	NaN	22.0649		ABCC1	0	NaN		0	NaN		ABCC1	0	-0.667208		0.254323	0.174972		A0A0A0MS99;I3L4X2;P33527-4;P33527;P33527-9;P33527-6;P33527-7;P33527-2;P33527-3;P33527-8;P33527-5	A0A0A0MS99;I3L4X2;P33527-4;P33527;P33527-9;P33527-6;P33527-7;P33527-2;P33527-3;P33527-8;P33527-5	Multidrug resistance-associated protein 1
NaN	NaN	NaN	NaN	NaN	NaN	NaN	NaN	NaN	NaN	NaN	NaN	NaN	NaN	21.6179		ABCC4	-4.34294e-08	0		-4.34294e-08	0		ABCC4	-4.34294e-08	0		0	NaN		O15439-2;O15439;O15439-4;O15439-3	O15439-2;O15439;O15439-4;O15439-3	Multidrug resistance-associated protein 4
25.6996	26.8508	26.9793	28.4161	28.7146	29.57	26.6705	20.4933	NaN	26.7212	27.9421	27.7003	28.0159	27.9187	27.4046		ABCD3	1.95789	2.39031	+	0.518394	-2.92805		ABCD3	0.789723	0.944586		1.32424	1.26983	+	P28288;P28288-2;P28288-3	P28288;P28288-2	ATP-binding cassette sub-family D member 3
27.1951	27.6899	28.565	21.4664	22.9875	25.9962	19.6223	NaN	NaN	28.3275	28.7901	27.7877	28.1354	28.673	28.7071		ABCE1	1.44846	-4.33324		0	-8.19431		ABCE1	0.418037	0.485139		0.712978	0.688553		P61221;D6R9I9;D6RGF4	P61221;D6R9I9	ATP-binding cassette sub-family E member 1
NaN	NaN	NaN	NaN	NaN	NaN	NaN	NaN	NaN	NaN	NaN	NaN	NaN	NaN	NaN		ABCE1	-4.34294e-08	0		-4.34294e-08	0		ABCE1	-4.34294e-08	0		-4.34294e-08	0		H0Y990	H0Y990
26.5391	26.1267	25.775	23.9887	NaN	NaN	NaN	NaN	NaN	26.7077	26.3388	26.5183	26.6112	26.3308	26.3268		ABCF1	0	-2.15825		0	NaN		ABCF1	0.696515	0.374678		0.502652	0.275986		Q8NE71;Q8NE71-2;H0YGW7;Q5STZ8;A0A0G2JIC2;F5GYK6	Q8NE71;Q8NE71-2;H0YGW7	ATP-binding cassette sub-family F member 1
26.7838	27.6309	27.503	25.2816	27.3444	26.8707	24.7909	NaN	NaN	27.4097	28.3453	27.491	28.1443	28.2093	27.4904		ABCF2	0.523946	-0.807032		0	-2.51502		ABCF2	0.482552	0.442728		0.853436	0.642081		Q9UG63;Q9UG63-2;C9JHK9;C9JZV3	Q9UG63;Q9UG63-2	ATP-binding cassette sub-family F member 2
23.2252	23.1083	23.9085	NaN	NaN	23.6577	NaN	NaN	NaN	24.3694	24.5037	23.8698	24.3585	24.49	23.939		ABCF3	0	0.243753		0	NaN		ABCF3	1.24119	0.833637		1.32493	0.848527		Q9NUQ8;Q9NUQ8-2;F8WCU6	Q9NUQ8;Q9NUQ8-2	ATP-binding cassette sub-family F member 3
NaN	22.3224	21.8111	NaN	NaN	NaN	NaN	NaN	NaN	NaN	NaN	NaN	22.127	23.931	23.2777		ABHD10	0	NaN		0	NaN		ABHD10	0	NaN		0.627396	1.04515		Q9NUJ1;Q9NUJ1-3;Q9NUJ1-2	Q9NUJ1;Q9NUJ1-3;Q9NUJ1-2	Mycophenolic acid acyl-glucuronide esterase, mitochondrial
NaN	20.6657	NaN	NaN	NaN	NaN	NaN	NaN	NaN	NaN	NaN	NaN	NaN	NaN	20.5171		ABHD14A-ACY1;ACY1	0	NaN		0	NaN		ABHD14A-ACY1;ACY1	0	NaN		0	-0.148594		C9JMV9;Q03154-2;Q03154-4;Q03154;Q03154-3	C9JMV9;Q03154-2;Q03154-4;Q03154;Q03154-3	Aminoacylase-1
NaN	NaN	22.0857	NaN	NaN	NaN	NaN	NaN	NaN	NaN	NaN	NaN	22.8323	23.4804	22.1616		ABHD14B	0	NaN		0	NaN		ABHD14B	0	NaN		0	0.739029		Q96IU4;B4DQI4;F8W9U3;Q96IU4-2	Q96IU4;B4DQI4;F8W9U3	Alpha/beta hydrolase domain-containing protein 14B
NaN	21.1432	21.3979	NaN	NaN	NaN	NaN	NaN	NaN	23.6549	22.1927	22.6295	NaN	20.8051	21.39		ABI1	0	NaN		0	NaN		ABI1	1.14693	1.55517		0.192532	-0.173021		B6VEX4;A0A0A0MRT6;Q8IZP0-10;Q8IZP0-8;Q8IZP0-7;Q8IZP0-2;Q8IZP0-4;Q8IZP0-3;Q8IZP0-5;Q8IZP0-6;Q8IZP0-9;Q8IZP0;Q8IZP0-11;Q8IZP0-12;B7Z836;Q9NYB9-3;H0Y6B5	B6VEX4;A0A0A0MRT6;Q8IZP0-10;Q8IZP0-8;Q8IZP0-7;Q8IZP0-2;Q8IZP0-4;Q8IZP0-3;Q8IZP0-5;Q8IZP0-6;Q8IZP0-9;Q8IZP0;Q8IZP0-11;Q8IZP0-12	Abl interactor 1
NaN	NaN	NaN	NaN	NaN	NaN	NaN	NaN	NaN	NaN	NaN	NaN	NaN	NaN	NaN		ABI2	-4.34294e-08	0		-4.34294e-08	0		ABI2	-4.34294e-08	0		-4.34294e-08	0		E9PEZ7;E7EW77;E7EP65;A0A0C4DG21;F8WAL6;Q9NYB9-2;Q9NYB9-4;Q9NYB9;F8WBL5;F8WEB9;E7EUA1;F8WAU3;F8WCD7;F8WAZ8	E9PEZ7;E7EW77;E7EP65;A0A0C4DG21;F8WAL6;Q9NYB9-2;Q9NYB9-4;Q9NYB9;F8WBL5;F8WEB9	Abl interactor 2
NaN	NaN	NaN	NaN	NaN	NaN	NaN	NaN	NaN	NaN	NaN	NaN	22.747	NaN	NaN		ABLIM1	-4.34294e-08	0		-4.34294e-08	0		ABLIM1	-4.34294e-08	0		0	NaN		A0A0A0MRL6;O14639-5;O14639-6;J3QSX6;F8W8M4;O14639-4;O14639-3;O14639-2;O14639;H0Y7N6;F6XFR5	A0A0A0MRL6;O14639-5;O14639-6;J3QSX6;F8W8M4;O14639-4;O14639-3;O14639-2;O14639	Actin-binding LIM protein 1
22.1532	21.6706	22.0065	NaN	NaN	NaN	NaN	NaN	NaN	21.6735	NaN	22.2185	21.8431	22.0693	22.1889		ABR	0	NaN		0	NaN		ABR	0.00293967	0.00251738		0.198314	0.0902875		A0A0G2JQ41;Q12979-4;Q12979-2;Q12979;B7Z683;I3L2P5;I3NI05;Q12979-3;A0A0G2JRJ1;I3L379;I3L3W0;I3L1U8	A0A0G2JQ41;Q12979-4;Q12979-2;Q12979;B7Z683	Active breakpoint cluster region-related protein
NaN	NaN	NaN	NaN	NaN	NaN	NaN	NaN	NaN	NaN	NaN	NaN	NaN	NaN	NaN		ABRACL	-4.34294e-08	0		-4.34294e-08	0		ABRACL	-4.34294e-08	0		-4.34294e-08	0		Q9P1F3;Q5SZC9	Q9P1F3	Costars family protein ABRACL
NaN	NaN	NaN	NaN	NaN	NaN	NaN	NaN	NaN	NaN	NaN	NaN	NaN	NaN	NaN		ABT1	-4.34294e-08	0		-4.34294e-08	0		ABT1	-4.34294e-08	0		-4.34294e-08	0		Q9ULW3	Q9ULW3	Activator of basal transcription 1
NaN	22.7961	21.6002	NaN	NaN	NaN	NaN	NaN	NaN	23.783	NaN	NaN	22.89	23.6841	23.2713		ACAA1	0	NaN		0	NaN		ACAA1	0	1.58481		0.866577	1.08363		P09110;H7C131;C9JDE9;H0Y4D4;P09110-2;B4DVF4	P09110;H7C131;C9JDE9;H0Y4D4;P09110-2	3-ketoacyl-CoA thiolase, peroxisomal
NaN	23.447	22.7594	NaN	NaN	NaN	NaN	NaN	NaN	24.0141	NaN	NaN	23.934	NaN	23.6049		ACAA2	0	NaN		0	NaN		ACAA2	0	0.910911		0.652587	0.66626		P42765;A0A0B4J2A4;K7EME0;K7ER88;K7EJB1;K7EJ68	P42765;A0A0B4J2A4;K7EME0	3-ketoacyl-CoA thiolase, mitochondrial
25.1254	27.4362	27.4508	NaN	NaN	21.7908	NaN	NaN	NaN	27.5881	26.925	23.7712	27.0376	25.9298	27.3181		ACACA	0	-4.88002		0	NaN		ACACA	0.152749	-0.576038		0.0349346	0.0910231		Q13085;Q13085-4;Q13085-3;Q13085-2;Q59FY4;O00763-3;O00763-2;O00763;A0A0C4DGT1;A0A0G2JM60;F8W8T8;H0YGH5;A0A087X2F8;A0A087X0W4;A0A087X126;A0A087WYK6;S4R3S7;A0A087WWN5;A0A087WVR6;A0A087WYS8	Q13085;Q13085-4;Q13085-3;Q13085-2	Acetyl-CoA carboxylase 1;Biotin carboxylase
NaN	NaN	NaN	NaN	NaN	NaN	NaN	NaN	NaN	NaN	NaN	NaN	NaN	NaN	NaN		ACAD10	-4.34294e-08	0		-4.34294e-08	0		ACAD10	-4.34294e-08	0		-4.34294e-08	0		F8W1I9;Q6JQN1-2;Q6JQN1;Q6JQN1-5;D6RFF6;Q6JQN1-4;Q6JQN1-3	F8W1I9;Q6JQN1-2;Q6JQN1;Q6JQN1-5;D6RFF6;Q6JQN1-4;Q6JQN1-3	Acyl-CoA dehydrogenase family member 10
22.9686	NaN	23.2503	NaN	NaN	NaN	NaN	NaN	NaN	22.8739	22.363	21.4595	21.7567	21.2163	21.5807		ACAD11	0	NaN		0	NaN		ACAD11	0.687703	-0.87729		2.2046	-1.59156		Q709F0;F8WEV0;D6RDI8;Q709F0-2;Q709F0-3	Q709F0;F8WEV0;D6RDI8;Q709F0-2;Q709F0-3	Acyl-CoA dehydrogenase family member 11
NaN	NaN	NaN	NaN	NaN	NaN	NaN	NaN	NaN	NaN	NaN	NaN	NaN	NaN	NaN		ACAD8	-4.34294e-08	0		-4.34294e-08	0		ACAD8	-4.34294e-08	0		-4.34294e-08	0		Q9UKU7-2;Q9UKU7-3;Q9UKU7	Q9UKU7-2;Q9UKU7-3;Q9UKU7	Isobutyryl-CoA dehydrogenase, mitochondrial
23.0088	25.2406	25.2059	25.2857	25.1406	26.2695	NaN	NaN	NaN	25.3736	25.6252	25.3158	23.8515	24.2803	23.1055		ACAD9	0.588981	1.08013		0	NaN		ACAD9	0.569305	0.953072		0.381796	-0.739365		Q9H845;H0Y8Z9;D6RCD8	Q9H845;H0Y8Z9	Acyl-CoA dehydrogenase family member 9, mitochondrial
26.1677	25.973	26.2884	NaN	NaN	NaN	NaN	NaN	NaN	25.9195	22.1288	NaN	26.1604	24.8681	26.085		ACADM	0	NaN		0	NaN		ACADM	0.63473	-2.11885		0.43868	-0.438548		B7Z9I1;Q5T4U5;P11310;P11310-2;E9PJM9;H0YDT5;E9PRX4	B7Z9I1;Q5T4U5;P11310;P11310-2	Medium-chain specific acyl-CoA dehydrogenase, mitochondrial
NaN	NaN	NaN	NaN	NaN	NaN	NaN	NaN	NaN	NaN	NaN	NaN	NaN	NaN	NaN		ACADS	-4.34294e-08	0		-4.34294e-08	0		ACADS	-4.34294e-08	0		-4.34294e-08	0		E9PE82;P16219	E9PE82;P16219	Short-chain specific acyl-CoA dehydrogenase, mitochondrial
NaN	23.1736	23.8468	NaN	NaN	NaN	NaN	NaN	NaN	23.8033	NaN	NaN	23.8629	23.7549	23.6707		ACADSB	0	NaN		0	NaN		ACADSB	0	0.293102		0.393134	0.252602		P45954-2;P45954	P45954-2;P45954	Short/branched chain specific acyl-CoA dehydrogenase, mitochondrial
25.0057	25.9805	25.8798	22.7329	NaN	22.9352	23.2819	NaN	NaN	25.5316	25.3729	25.3394	25.8603	25.5679	24.9223		ACADVL	2.19702	-2.78793		0	-2.34008		ACADVL	0.262417	-0.207362		0.154666	-0.171824		P49748;P49748-3;P49748-2;G3V1M7;K7EQP4;J3QRJ8;K7EJW8;J3KSR4;J3QKU9;J3KS89;K7EMF8	P49748;P49748-3;P49748-2	Very long-chain specific acyl-CoA dehydrogenase, mitochondrial
26.3172	25.0359	25.1345	23.5636	23.8735	NaN	NaN	NaN	NaN	25.5194	26.0468	24.702	25.2267	25.3781	25.134		ACAP2	1.32931	-1.77731		0	NaN		ACAP2	0.0439563	-0.0731386		0.234793	-0.249594		Q15057;A0A087X1H5;H7C3Q8;H7C3K3;C9J8L1	Q15057;A0A087X1H5	Arf-GAP with coiled-coil, ANK repeat and PH domain-containing protein 2
26.343	27.0168	27.3965	NaN	NaN	NaN	NaN	NaN	NaN	27.4964	27.1823	NaN	27.1167	27.4972	27.2954		ACAT1	0	NaN		0	NaN		ACAT1	0.414548	0.420596		0.515598	0.384364		P24752;H0YEL7;P24752-2;E9PRQ6;E9PKF3	P24752	Acetyl-CoA acetyltransferase, mitochondrial
24.5694	25.2268	26.5035	NaN	NaN	NaN	NaN	NaN	NaN	26.3119	24.2491	NaN	25.6664	26.0712	25.9352		ACAT2	0	NaN		0	NaN		ACAT2	0.0482904	-0.15276		0.323946	0.457658		Q9BWD1;Q9BWD1-2	Q9BWD1;Q9BWD1-2	Acetyl-CoA acetyltransferase, cytosolic
24.8274	26.8236	26.6287	NaN	NaN	22.9392	NaN	NaN	NaN	26.7427	26.9121	26.2208	26.9554	26.889	27.3918		ACBD3	0	-3.15398		0	NaN		ACBD3	0.327181	0.53196		0.684668	0.985514		Q9H3P7	Q9H3P7	Golgi resident protein GCP60
NaN	NaN	NaN	NaN	NaN	NaN	NaN	NaN	NaN	NaN	NaN	NaN	NaN	NaN	NaN		ACBD5	-4.34294e-08	0		-4.34294e-08	0		ACBD5	-4.34294e-08	0		-4.34294e-08	0		B7Z2R7;Q5T8D3-4;Q5T8D3-2;Q5T8D3-3;Q5T8D3;X6RDD7;Q5T8E0	B7Z2R7;Q5T8D3-4;Q5T8D3-2;Q5T8D3-3;Q5T8D3;X6RDD7;Q5T8E0	Acyl-CoA-binding domain-containing protein 5
NaN	NaN	NaN	NaN	NaN	NaN	NaN	NaN	NaN	NaN	NaN	NaN	NaN	NaN	NaN		ACBD6	-4.34294e-08	0		-4.34294e-08	0		ACBD6	-4.34294e-08	0		-4.34294e-08	0		Q9BR61	Q9BR61	Acyl-CoA-binding domain-containing protein 6
NaN	NaN	NaN	NaN	NaN	NaN	NaN	NaN	NaN	NaN	NaN	NaN	NaN	NaN	NaN		ACBD7	-4.34294e-08	0		-4.34294e-08	0		ACBD7	-4.34294e-08	0		-4.34294e-08	0		Q8N6N7	Q8N6N7	Acyl-CoA-binding domain-containing protein 7
22.6214	24.4081	24.0333	NaN	NaN	NaN	NaN	NaN	NaN	24.0391	24.2186	23.3873	23.9271	23.4387	23.3261		ACIN1	0	NaN		0	NaN		ACIN1	0.117785	0.194067		0.0756565	-0.123618		S4R3H4;E7EQT4;Q9UKV3;Q9UKV3-5;Q9UKV3-3;Q9UKV3-2;G3V3B0;G3V3T3	S4R3H4;E7EQT4;Q9UKV3;Q9UKV3-5	Apoptotic chromatin condensation inducer in the nucleus
30.2649	30.2643	30.4263	22.5953	24.0189	22.5119	23.4387	23.82	NaN	30.4006	30.1344	29.8583	30.1556	30.6196	30.2969		ACLY	3.91478	-7.27647		4.53583	-6.68917		ACLY	0.493556	-0.18741		0.0939999	0.0388285		P53396;P53396-2;P53396-3;K7ESG8;K7EIE7	P53396;P53396-2;P53396-3	ATP-citrate synthase
26.1275	26.0379	26.1538	21.5193	NaN	NaN	NaN	NaN	NaN	26.2563	24.41	25.4931	25.7982	25.9659	26.2585		ACO1	0	-4.58712		0	NaN		ACO1	0.600408	-0.719945		0.287103	-0.0988394		P21399;F5H2R8;F5H143;F5H3Z7;E9PEF1;O00408-5;O00408-4;O00408-3;O00408	P21399	Cytoplasmic aconitate hydratase
28.0215	27.721	27.8201	26.7244	NaN	NaN	NaN	NaN	NaN	27.3598	27.2773	26.2664	27.6299	27.7279	27.8428		ACO2	0	-1.12975		0	NaN		ACO2	1.14988	-0.886337		0.487659	-0.120645		A2A274;Q99798	A2A274;Q99798	Aconitate hydratase, mitochondrial
23.7927	NaN	23.5594	NaN	NaN	NaN	NaN	NaN	NaN	25.119	NaN	NaN	24.0655	24.3386	25.3956		ACOT13	0	NaN		0	NaN		ACOT13	0	1.44295		0.744343	0.923817		Q9NPJ3;Q9NPJ3-2	Q9NPJ3;Q9NPJ3-2	Acyl-coenzyme A thioesterase 13;Acyl-coenzyme A thioesterase 13, N-terminally processed
NaN	22.3546	23.1758	NaN	NaN	NaN	NaN	NaN	NaN	24.0006	NaN	NaN	22.7378	NaN	23.3772		ACOT2;ACOT1	0	NaN		0	NaN		ACOT2;ACOT1	0	1.23538		0.200052	0.292296		A0A087X0W7;Q86TX2;G3V4F2;A0A087WT95;P49753;P49753-2	A0A087X0W7;Q86TX2;G3V4F2;A0A087WT95;P49753	Acyl-coenzyme A thioesterase 1;Acyl-coenzyme A thioesterase 2, mitochondrial
24.074	25.1973	25.2864	NaN	NaN	NaN	NaN	NaN	NaN	25.7227	24.37	NaN	25.3237	25.3211	25.9523		ACOT7	0	NaN		0	NaN		ACOT7	0.0951058	0.193773		0.69948	0.679749		O00154-4;O00154-6;O00154-7;O00154;O00154-5;K7EKP8;O00154-2;O00154-3;Q6ZUV0	O00154-4;O00154-6;O00154-7;O00154;O00154-5;K7EKP8;O00154-2;O00154-3	Cytosolic acyl coenzyme A thioester hydrolase
NaN	21.5181	21.7806	NaN	NaN	NaN	NaN	NaN	NaN	21.8134	NaN	NaN	21.2263	NaN	21.7841		ACOT8	0	NaN		0	NaN		ACOT8	0	0.164048		0.163628	-0.144134		H7C5A7;O14734;E9PJN0;H0Y698;Q9BR14;E9PMC4;E9PIS4;E9PRD4	H7C5A7;O14734;E9PJN0	Acyl-coenzyme A thioesterase 8
NaN	22.6991	23.0752	NaN	NaN	NaN	NaN	NaN	NaN	22.3583	NaN	NaN	24.0947	21.9358	23.0964		ACOT9	0	NaN		0	NaN		ACOT9	0	-0.528852		0.0647114	0.15517		Q9Y305-2;Q9Y305;Q9Y305-4;Q9Y305-3	Q9Y305-2;Q9Y305;Q9Y305-4;Q9Y305-3	Acyl-coenzyme A thioesterase 9, mitochondrial
NaN	22.2254	NaN	NaN	NaN	NaN	NaN	NaN	NaN	NaN	NaN	NaN	NaN	NaN	22.3063		ACOX1	0	NaN		0	NaN		ACOX1	0	NaN		0	0.0808353		Q15067-2;Q15067;Q15067-3;I3L2U4;K7ENF1;K7ELT1;I3L0T4	Q15067-2;Q15067;Q15067-3	Peroxisomal acyl-coenzyme A oxidase 1
NaN	NaN	NaN	NaN	NaN	NaN	NaN	NaN	NaN	NaN	NaN	NaN	NaN	NaN	NaN		ACOX3	-4.34294e-08	0		-4.34294e-08	0		ACOX3	-4.34294e-08	0		-4.34294e-08	0		O15254-2;O15254	O15254-2;O15254	Peroxisomal acyl-coenzyme A oxidase 3
24.7484	24.5613	25.5444	NaN	NaN	NaN	NaN	NaN	NaN	27.7751	NaN	NaN	25.5215	25.3198	27.1022		ACP1	0	NaN		0	NaN		ACP1	0	2.82374		0.739036	1.02981		P24666;G5E9R5;P24666-4;P24666-3;P24666-2;F2Z2Q9;D3YTI2	P24666;G5E9R5;P24666-4;P24666-3;P24666-2	Low molecular weight phosphotyrosine protein phosphatase
NaN	NaN	NaN	NaN	NaN	NaN	NaN	NaN	NaN	NaN	NaN	NaN	NaN	NaN	NaN		ACP2	-4.34294e-08	0		-4.34294e-08	0		ACP2	-4.34294e-08	0		-4.34294e-08	0		E9PHY0;P11117;E9PP23;B7Z7D2;E9PQY3;E9PKW9;E9PQW9;B7Z6U3;P11117-2	E9PHY0;P11117;E9PP23;B7Z7D2;E9PQY3	Lysosomal acid phosphatase
NaN	NaN	NaN	NaN	NaN	NaN	NaN	NaN	NaN	NaN	NaN	NaN	NaN	NaN	NaN		ACPP	-4.34294e-08	0		-4.34294e-08	0		ACPP	-4.34294e-08	0		-4.34294e-08	0		E9PFE6;P15309;P15309-2;P15309-3	E9PFE6;P15309;P15309-2;P15309-3	Prostatic acid phosphatase;PAPf39
NaN	NaN	NaN	NaN	NaN	NaN	NaN	NaN	NaN	NaN	NaN	NaN	NaN	NaN	NaN		ACRC	-4.34294e-08	0		-4.34294e-08	0		ACRC	-4.34294e-08	0		-4.34294e-08	0		Q96QF7	Q96QF7	Acidic repeat-containing protein
NaN	22.2852	22.5712	NaN	NaN	NaN	NaN	NaN	NaN	23.7429	NaN	NaN	NaN	20.6356	NaN		ACSF2	0	NaN		0	NaN		ACSF2	0	1.31474		0	-1.79264		E9PF16;Q96CM8-3;Q96CM8;Q96CM8-2;Q96CM8-4;D6RF87	E9PF16;Q96CM8-3;Q96CM8;Q96CM8-2;Q96CM8-4	Acyl-CoA synthetase family member 2, mitochondrial
NaN	NaN	21.6943	NaN	NaN	NaN	NaN	NaN	NaN	21.2216	NaN	NaN	21.205	NaN	NaN		ACSF3	0	NaN		0	NaN		ACSF3	0	-0.47266		0	-0.489275		Q4G176;F5H5A1;H0YGC7;F5H362;F5H755;F5GX20;F5H2G6	Q4G176;F5H5A1;H0YGC7;F5H362;F5H755	Acyl-CoA synthetase family member 3, mitochondrial
NaN	25.1854	25.5405	NaN	NaN	NaN	NaN	NaN	NaN	25.2684	24.8643	23.6161	25.4328	25.1859	24.6955		ACSL1	0	NaN		0	NaN		ACSL1	0.495307	-0.780004		0.332295	-0.258197		P33121-3;P33121;E7EPM6;P33121-2;B7Z3Z9;D6RER0;H0Y9U7;H0Y9Z9;D6RG07;Q9ULC5-4;Q9ULC5;Q9ULC5-3	P33121-3;P33121;E7EPM6;P33121-2;B7Z3Z9;D6RER0	Long-chain-fatty-acid--CoA ligase 1
23.1006	26.2908	26.6517	NaN	22.5364	23.525	NaN	NaN	NaN	26.2984	26.3469	25.5958	26.3362	26.6119	24.685		ACSL3	0.656113	-2.31698		0	NaN		ACSL3	0.251759	0.732639		0.155031	0.530003		O95573;F5GWH2;F5H062;C9JC11	O95573	Long-chain-fatty-acid--CoA ligase 3
23.6617	24.0304	23.7057	NaN	NaN	NaN	NaN	NaN	NaN	24.3852	24.5122	23.9044	24.4633	24.5706	24.4638		ACSL4	0	NaN		0	NaN		ACSL4	1.00433	0.467974		2.34467	0.699999		O60488-2;O60488;H0Y9A0;D6RFW9;D6RDA8;D6RD96;D6RF95	O60488-2;O60488	Long-chain-fatty-acid--CoA ligase 4
NaN	22.0651	NaN	NaN	NaN	NaN	NaN	NaN	NaN	21.5807	22.0539	NaN	22.2347	22.1546	22.0023		ACSS1	0	NaN		0	NaN		ACSS1	0	-0.247731		0	0.0654672		Q9NUB1-3;Q9NUB1-2;Q9NUB1;Q9NUB1-4	Q9NUB1-3;Q9NUB1-2;Q9NUB1;Q9NUB1-4	Acetyl-coenzyme A synthetase 2-like, mitochondrial
NaN	NaN	NaN	NaN	NaN	NaN	NaN	NaN	NaN	NaN	NaN	NaN	NaN	NaN	NaN		ACSS2	-4.34294e-08	0		-4.34294e-08	0		ACSS2	-4.34294e-08	0		-4.34294e-08	0		Q9NR19;Q9NR19-2;F8WDJ9;F8WCJ4;C9JXD9;C9J7L5;C9IYL0;B4DEH9;C9JY31	Q9NR19;Q9NR19-2	Acetyl-coenzyme A synthetase, cytoplasmic
NaN	NaN	NaN	NaN	NaN	NaN	NaN	NaN	NaN	NaN	NaN	NaN	NaN	NaN	NaN		ACTA1	-4.34294e-08	0		-4.34294e-08	0		ACTA1	-4.34294e-08	0		-4.34294e-08	0		P68133;A6NL76	P68133;A6NL76	Actin, alpha skeletal muscle
27.9637	NaN	NaN	NaN	NaN	NaN	NaN	NaN	NaN	27.7417	NaN	NaN	26.2956	NaN	26.2989		ACTB	0	NaN		0	NaN		ACTB	0	-0.222034		0	-1.66647		P60709;E7EVS6;G5E9R0	P60709	Actin, cytoplasmic 1;Actin, cytoplasmic 1, N-terminally processed
NaN	NaN	NaN	NaN	NaN	NaN	NaN	NaN	NaN	NaN	NaN	NaN	NaN	NaN	NaN		ACTBL2	-4.34294e-08	0		-4.34294e-08	0		ACTBL2	-4.34294e-08	0		-4.34294e-08	0		Q562R1	Q562R1	Beta-actin-like protein 2
24.8844	27.0602	26.8593	NaN	25.7461	NaN	NaN	NaN	NaN	25.6436	NaN	NaN	27.8953	23.3229	27.3359		ACTC1;ACTA2;ACTG2	0	-0.521931		0	NaN		ACTC1;ACTA2;ACTG2	0	-0.624356		0.017296	-0.0832653		P68032;P62736;P63267;P63267-2;F6UVQ4;F6QUT6;C9JFL5;F8WB63;B8ZZJ2	P68032;P62736;P63267;P63267-2	Actin, alpha cardiac muscle 1;Actin, aortic smooth muscle;Actin, gamma-enteric smooth muscle
33.7819	33.6981	33.7188	29.7714	32.5536	32.5457	29.9464	33.8121	31.629	33.282	33.3082	29.0145	33.7463	33.613	32.6564		ACTG1	1.07016	-2.10933		0.799754	-1.93705		ACTG1	0.582684	-1.86468		0.500634	-0.394343		P63261;I3L3I0;I3L1U9;I3L4N8;I3L3R2;J3KT65;K7EM38	P63261;I3L3I0;I3L1U9	Actin, cytoplasmic 2;Actin, cytoplasmic 2, N-terminally processed
NaN	23.06	23.1248	NaN	NaN	NaN	NaN	NaN	NaN	NaN	NaN	NaN	23.0841	NaN	23.5135		ACTL6A	0	NaN		0	NaN		ACTL6A	0	NaN		0.354439	0.206417		O96019;O96019-2;H7C5S0;C9JQT2;O94805	O96019;O96019-2	Actin-like protein 6A
26.5295	26.9884	27.1829	NaN	NaN	NaN	NaN	NaN	NaN	26.6607	24.2692	26.1663	26.6614	27.0462	26.966		ACTN1	0	NaN		0	NaN		ACTN1	0.729677	-1.20151		0.0132102	-0.00904719		P12814;P12814-3;P12814-2;P12814-4;H9KV75;G3V2N5;G3V2W4;H7C5W8;H0YJ11;H0YJW3;G3V2X9;G3V5M4;G3V2E8;G3V380	P12814;P12814-3;P12814-2;P12814-4;H9KV75	Alpha-actinin-1
NaN	NaN	NaN	NaN	NaN	NaN	NaN	NaN	NaN	NaN	NaN	NaN	NaN	NaN	NaN		ACTN3	-4.34294e-08	0		-4.34294e-08	0		ACTN3	-4.34294e-08	0		-4.34294e-08	0		Q08043;A0A087WSZ2	Q08043;A0A087WSZ2	Alpha-actinin-3
29.0262	29.6092	29.6089	24.0686	24.083	25.5495	NaN	NaN	NaN	28.5081	29.1469	28.8547	28.8812	29.1993	29.1561		ACTN4	3.10621	-4.84773		0	NaN		ACTN4	1.01246	-0.57823		0.701643	-0.335883		O43707;O43707-2;F5GXS2;O43707-3;H7C144;K7EP19;D6RH00	O43707;O43707-2;F5GXS2;O43707-3	Alpha-actinin-4
NaN	NaN	NaN	NaN	NaN	NaN	NaN	NaN	NaN	NaN	NaN	NaN	NaN	NaN	NaN		ACTR10	-4.34294e-08	0		-4.34294e-08	0		ACTR10	-4.34294e-08	0		-4.34294e-08	0		V9GYX7;Q9NZ32;G3V2Q5;G3V5Y4;F6S9Y6;G3V524	V9GYX7;Q9NZ32;G3V2Q5;G3V5Y4;F6S9Y6	Actin-related protein 10
26.3526	25.8888	25.8154	NaN	NaN	NaN	NaN	NaN	NaN	26.4845	25.0443	NaN	26.1803	26.196	26.1648		ACTR1A	0	NaN		0	NaN		ACTR1A	0.161179	-0.254532		0.406564	0.161426		P61163;R4GMT0	P61163;R4GMT0	Alpha-centractin
NaN	NaN	NaN	NaN	NaN	NaN	NaN	NaN	NaN	NaN	NaN	NaN	NaN	NaN	22.1175		ACTR1B	-4.34294e-08	0		-4.34294e-08	0		ACTR1B	-4.34294e-08	0		0	NaN		P42025	P42025	Beta-centractin
24.9734	25.7981	26.1307	NaN	NaN	NaN	NaN	NaN	NaN	26.1604	NaN	NaN	25.9371	26.4283	25.8368		ACTR2	0	NaN		0	NaN		ACTR2	0	0.52632		0.483731	0.433337		P61160;P61160-2;F5H6T1	P61160;P61160-2;F5H6T1	Actin-related protein 2
22.8301	25.8701	26.2574	NaN	NaN	NaN	NaN	NaN	NaN	26.1776	NaN	NaN	26.0386	24.581	25.9408		ACTR3	0	NaN		0	NaN		ACTR3	0	1.19166		0.170986	0.534243		P61158;B4DXW1;Q9P1U1-2;Q9P1U1;F8WDR7;Q9P1U1-3;A0A0A0MTI9;H7C4J1;C9IZN3;Q9C0K3;F8WEW2;F8WE84	P61158;B4DXW1	Actin-related protein 3
NaN	21.5379	NaN	NaN	NaN	NaN	NaN	NaN	NaN	21.7822	21.6814	NaN	NaN	21.8576	NaN		ACTR5	0	NaN		0	NaN		ACTR5	0	0.193888		0	0.319653		Q9H9F9	Q9H9F9	Actin-related protein 5
NaN	NaN	NaN	NaN	NaN	NaN	NaN	NaN	NaN	NaN	NaN	NaN	NaN	NaN	NaN		ACTR6	-4.34294e-08	0		-4.34294e-08	0		ACTR6	-4.34294e-08	0		-4.34294e-08	0		Q9GZN1;F8VP72;F8W043;F8W0Q1;G3V1Y1;F8W057;Q9GZN1-2	Q9GZN1;F8VP72;F8W043;F8W0Q1;G3V1Y1;F8W057;Q9GZN1-2	Actin-related protein 6
22.5259	22.536	22.7358	NaN	NaN	NaN	NaN	NaN	NaN	22.3138	22.8158	22.7888	23.5094	22.9106	23.5323		ACTR8	0	NaN		0	NaN		ACTR8	0.0802848	0.0402114		1.54218	0.71822		Q9H981;Q9H981-2;H0Y849;Q9H981-3	Q9H981;Q9H981-2;H0Y849;Q9H981-3	Actin-related protein 8
NaN	NaN	NaN	NaN	NaN	NaN	NaN	NaN	NaN	NaN	NaN	NaN	22.241	NaN	NaN		ACYP1	-4.34294e-08	0		-4.34294e-08	0		ACYP1	-4.34294e-08	0		0	NaN		G3V2U7;P07311	G3V2U7;P07311	Acylphosphatase;Acylphosphatase-1
NaN	NaN	NaN	NaN	NaN	NaN	NaN	NaN	NaN	21.2913	NaN	NaN	NaN	NaN	NaN		ADAM10	-4.34294e-08	0		-4.34294e-08	0		ADAM10	0	NaN		-4.34294e-08	0		O14672;O14672-2;H0YNC5	O14672;O14672-2	Disintegrin and metalloproteinase domain-containing protein 10
25.2542	25.1526	24.8071	25.3887	NaN	NaN	NaN	NaN	NaN	25.6326	23.4601	25.4759	25.3917	25.4406	24.5365		ADAR	0	0.317397		0	NaN		ADAR	0.109141	-0.215085		0.055098	0.0516224		P55265-5;P55265;P55265-4;H0YCK3;P55265-3;P55265-2	P55265-5;P55265;P55265-4;H0YCK3;P55265-3;P55265-2	Double-stranded RNA-specific adenosine deaminase
23.3281	22.5948	23.1554	NaN	NaN	NaN	NaN	NaN	NaN	24.0978	22.0765	NaN	24.3701	25.0272	23.9088		ADCK3	0	NaN		0	NaN		ADCK3	0.0248633	0.0610603		1.63812	1.40928	+	Q8NI60-3;Q8NI60;Q8NI60-4;Q8NI60-2	Q8NI60-3;Q8NI60;Q8NI60-4	Atypical kinase ADCK3, mitochondrial
NaN	NaN	21.8115	NaN	NaN	NaN	NaN	NaN	NaN	NaN	NaN	NaN	22.1126	NaN	22.0971		ADCK4	0	NaN		0	NaN		ADCK4	0	NaN		0	0.293365		Q96D53;Q96D53-2;M0R001;M0R011;M0QZZ2;M0R3F7;M0R362;M0R2F4;M0R307;M0R0F4;M0R340;M0R0L2	Q96D53;Q96D53-2	AarF domain-containing protein kinase 4
24.5379	24.5301	24.7522	NaN	NaN	NaN	NaN	NaN	NaN	25.4001	25.8417	24.6515	24.9382	24.8898	24.5279		ADD1	0	NaN		0	NaN		ADD1	0.908811	0.691034		0.529413	0.17856		E7EV99;E7ENY0;P35611-2;P35611-6;P35611;P35611-3;P35611-4;H0Y9H2;A0A0A0MSR2;P35611-5;D6RF25;D6RJE2;H0YFD8;D6RAH3;H0YG19	E7EV99;E7ENY0;P35611-2;P35611-6;P35611;P35611-3;P35611-4;H0Y9H2;A0A0A0MSR2;P35611-5	Alpha-adducin
NaN	20.8135	21.9101	NaN	NaN	NaN	NaN	NaN	NaN	NaN	NaN	21.9834	22.3193	22.2198	20.8852		ADD2	0	NaN		0	NaN		ADD2	0	0.621554		0.235878	0.446285		P35612-4;P35612-3;P35612;P35612-2;P35612-8;P35612-9;P35612-5;P35612-6;C9J080;C9JTM0	P35612-4;P35612-3;P35612;P35612-2;P35612-8;P35612-9;P35612-5;P35612-6	Beta-adducin
NaN	21.2071	21.9314	NaN	NaN	NaN	NaN	NaN	NaN	22.6296	22.9012	22.6005	22.776	22.5675	22.469		ADD3	0	NaN		0	NaN		ADD3	1.50774	1.1412	+	1.40956	1.03495	+	Q9UEY8-2;Q9UEY8;A0A087WX08	Q9UEY8-2;Q9UEY8;A0A087WX08	Gamma-adducin
22.4025	22.5755	23.0239	NaN	NaN	NaN	NaN	NaN	NaN	23.9181	22.511	23.78	23.836	23.7848	23.162		ADGRL2;LPHN2	0	NaN		0	NaN		ADGRL2;LPHN2	0.691293	0.73568		1.50452	0.926922		B1ALU1;B1ALU3;O95490-3;O95490-4;O95490-2;O95490-5;O95490;O95490-7;O95490-6;H0Y5C0	B1ALU1;B1ALU3;O95490-3;O95490-4;O95490-2;O95490-5;O95490;O95490-7;O95490-6;H0Y5C0	Latrophilin-2
24.3983	25.9765	25.6816	NaN	NaN	NaN	NaN	NaN	NaN	25.7793	NaN	NaN	25.6087	24.5059	26.0864		ADH5	0	NaN		0	NaN		ADH5	0	0.427126		0.0239222	0.0481847		P11766;H0YAG8;D6RFE4;D6RAY0;D6R9G2	P11766;H0YAG8	Alcohol dehydrogenase class-3
NaN	NaN	23.3261	NaN	NaN	NaN	NaN	NaN	NaN	NaN	NaN	NaN	24.0137	21.8666	NaN		ADI1	0	NaN		0	NaN		ADI1	0	NaN		0	-0.385957		Q9BV57;Q9BV57-2;A0A0G2JQN5	Q9BV57;Q9BV57-2;A0A0G2JQN5	1,2-dihydroxy-3-keto-5-methylthiopentene dioxygenase
NaN	23.8264	24.2332	NaN	NaN	NaN	NaN	NaN	NaN	24.129	NaN	NaN	23.5107	NaN	23.9873		ADK	0	NaN		0	NaN		ADK	0	0.0991545		0.332829	-0.28079		P55263;P55263-2;P55263-3;P55263-4	P55263;P55263-2;P55263-3;P55263-4	Adenosine kinase
NaN	NaN	NaN	NaN	NaN	NaN	NaN	NaN	NaN	23.4794	NaN	22.2425	22.2597	22.7616	NaN		ADNP	-4.34294e-08	0		-4.34294e-08	0		ADNP	0	NaN		0	NaN		Q9H2P0	Q9H2P0	Activity-dependent neuroprotector homeobox protein
NaN	NaN	NaN	NaN	NaN	NaN	NaN	NaN	NaN	NaN	NaN	NaN	NaN	NaN	NaN		ADO	-4.34294e-08	0		-4.34294e-08	0		ADO	-4.34294e-08	0		-4.34294e-08	0		Q96SZ5	Q96SZ5	2-aminoethanethiol dioxygenase
NaN	22.5889	22.9417	NaN	NaN	NaN	NaN	NaN	NaN	22.5963	NaN	NaN	23.3134	NaN	22.2353		ADPGK	0	NaN		0	NaN		ADPGK	0	-0.16891		0.00494965	0.00909042		Q9BRR6-2;Q9BRR6;H3BRS6;Q9BRR6-4;Q9BRR6-3;H3BU35;Q9BRR6-5	Q9BRR6-2;Q9BRR6;H3BRS6;Q9BRR6-4;Q9BRR6-3	ADP-dependent glucokinase
NaN	22.9935	23.8082	NaN	NaN	NaN	NaN	NaN	NaN	23.1822	NaN	NaN	23.1595	NaN	22.9968		ADPRHL2	0	NaN		0	NaN		ADPRHL2	0	-0.218732		0.285262	-0.322747		Q9NX46	Q9NX46	Poly(ADP-ribose) glycohydrolase ARH3
NaN	NaN	22.1425	NaN	NaN	NaN	NaN	NaN	NaN	22.5468	23.5243	23.125	23.2684	23.3105	NaN		ADRBK1	0	NaN		0	NaN		ADRBK1	0	0.922883		0	1.14697		P25098;E9PRV7;P35626;Q8N433	P25098	Beta-adrenergic receptor kinase 1
25.7925	24.4686	25.3246	NaN	NaN	23.486	NaN	NaN	NaN	24.7075	25.7855	NaN	25.636	25.5179	24.9163		ADRM1	0	-1.70917		0	NaN		ADRM1	0.0262739	0.0513204		0.132999	0.1615		Q16186;A0A087WX59;A0A087WUX6	Q16186;A0A087WX59	Proteasomal ubiquitin receptor ADRM1
25.3906	26.0118	26.6584	NaN	NaN	NaN	NaN	NaN	NaN	26.4111	25.8793	NaN	26.5143	25.904	26.2838		ADSL	0	NaN		0	NaN		ADSL	0.0845343	0.124905		0.202619	0.213763		P30566;A0A0A6YY92;P30566-2;A0A096LNY6;A0A096LNY5;A0A096LPA2;A0A096LNY4;B4DEP1;A0A096LP72;A0A096LP92;A0A096LNT4;V9GY96;A0A096LP76	P30566;A0A0A6YY92;P30566-2;A0A096LNY6	Adenylosuccinate lyase
25.5486	25.8072	26.1445	NaN	NaN	NaN	NaN	NaN	NaN	26.9578	NaN	NaN	26.2852	24.2049	26.2679		ADSS	0	NaN		0	NaN		ADSS	0	1.1244		0.127438	-0.247382		P30520;Q8N142	P30520	Adenylosuccinate synthetase isozyme 2
NaN	NaN	NaN	NaN	NaN	NaN	NaN	NaN	NaN	NaN	NaN	NaN	20.728	NaN	NaN		AES	-4.34294e-08	0		-4.34294e-08	0		AES	-4.34294e-08	0		0	NaN		K7ELE3;Q08117;Q08117-2;K7ELQ8;K7EQH5	K7ELE3;Q08117;Q08117-2;K7ELQ8;K7EQH5	Amino-terminal enhancer of split
25.0498	26.047	25.4158	25.5635	25.7006	26.558	NaN	NaN	NaN	26.187	26.629	26.3588	26.3418	26.4322	25.9008		AFG3L2	0.439322	0.436488		0	NaN		AFG3L2	1.3058	0.887358		1.01172	0.720737		Q9Y4W6;K7EP56	Q9Y4W6	AFG3-like protein 2
NaN	NaN	NaN	NaN	NaN	NaN	NaN	NaN	NaN	NaN	NaN	NaN	NaN	NaN	23.1963		AFM	-4.34294e-08	0		-4.34294e-08	0		AFM	-4.34294e-08	0		0	NaN		P43652	P43652	Afamin
22.8808	22.2299	22.1716	NaN	NaN	NaN	NaN	NaN	NaN	NaN	NaN	23.0487	NaN	22.6933	22.8095		AFTPH	0	NaN		0	NaN		AFTPH	0	0.621335		0.450186	0.323941		Q6ULP2-5;Q6ULP2-2;Q6ULP2-4;Q6ULP2;B8ZZI9;Q6ULP2-3;A0A0A0MSN6	Q6ULP2-5;Q6ULP2-2;Q6ULP2-4;Q6ULP2;B8ZZI9;Q6ULP2-3	Aftiphilin
NaN	NaN	NaN	NaN	NaN	NaN	NaN	NaN	NaN	NaN	NaN	NaN	NaN	NaN	NaN		AGA	-4.34294e-08	0		-4.34294e-08	0		AGA	-4.34294e-08	0		-4.34294e-08	0		H0Y9C7;P20933;H0Y8L9	H0Y9C7;P20933	N(4)-(beta-N-acetylglucosaminyl)-L-asparaginase;Glycosylasparaginase alpha chain;Glycosylasparaginase beta chain
23.9904	22.5845	23.5736	NaN	NaN	NaN	NaN	NaN	NaN	23.3512	NaN	23.806	23.5995	23.3717	24.3547		AGAP3	0	NaN		0	NaN		AGAP3	0.124057	0.195791		0.313339	0.39247		Q96P47;Q96P47-2;Q96P47-4;Q96P47-5;Q96P47-3;Q96P47-6;C9J975;H0Y873;E7ESL9;H7C5G0;H7C4U6;H7C4F1;A0A087X044;A0A087X1U1;F5GXM9;E7EUN2;Q9UPQ3-3;Q9UPQ3-2;Q9UPQ3;C9J8Z2	Q96P47;Q96P47-2;Q96P47-4;Q96P47-5;Q96P47-3;Q96P47-6	Arf-GAP with GTPase, ANK repeat and PH domain-containing protein 3
NaN	23.9145	23.8121	NaN	NaN	NaN	NaN	NaN	NaN	24.7577	23.6648	24.0687	23.314	22.769	22.9611		AGFG1	0	NaN		0	NaN		AGFG1	0.283869	0.300469		1.56694	-0.848593		P52594-2;P52594-3;P52594;P52594-4;B8ZZY2;C9J2I0;A0A0C4DG34;O95081-2;O95081	P52594-2;P52594-3;P52594;P52594-4;B8ZZY2;C9J2I0	Arf-GAP domain and FG repeat-containing protein 1
NaN	23.9958	23.8435	NaN	NaN	NaN	NaN	NaN	NaN	24.5145	NaN	NaN	24.1262	NaN	24.4463		AGK	0	NaN		0	NaN		AGK	0	0.594938		0.758297	0.366626		E9PC15;Q53H12;E9PG39;A0A0G2JLG5;A0A0G2JLD0	E9PC15;Q53H12;E9PG39;A0A0G2JLG5	Acylglycerol kinase, mitochondrial
23.7727	26.8492	26.9889	NaN	NaN	23.3992	NaN	NaN	22.6163	26.9478	26.3856	24.9052	25.9597	25.4486	26.7516		AGL	0	-2.47106		0	-3.25398		AGL	0.0597405	0.209231		0.0566621	0.183009		P35573;P35573-2;P35573-3	P35573;P35573-2;P35573-3	Glycogen debranching enzyme;4-alpha-glucanotransferase;Amylo-alpha-1,6-glucosidase
23.8143	23.8795	23.9814	NaN	NaN	NaN	NaN	NaN	NaN	21.6461	22.6079	23.9939	24.2101	23.909	23.2748		AGO1	0	NaN		0	NaN		AGO1	0.770055	-1.14242		0.122354	-0.0937532		Q9UL18;Q5TA58	Q9UL18;Q5TA58	Protein argonaute-1;Protein argonaute
25.3367	24.4816	24.4161	NaN	NaN	NaN	NaN	NaN	NaN	23.872	24.1611	24.5371	24.4639	24.3148	24.2204		AGO2	0	NaN		0	NaN		AGO2	0.717253	-0.554742		0.605152	-0.41178		Q9UKV8;Q9UKV8-2	Q9UKV8;Q9UKV8-2	Protein argonaute-2
NaN	NaN	NaN	NaN	NaN	NaN	NaN	NaN	NaN	NaN	NaN	NaN	NaN	23.2306	NaN		AGPAT1	-4.34294e-08	0		-4.34294e-08	0		AGPAT1	-4.34294e-08	0		0	NaN		Q99943	Q99943	1-acyl-sn-glycerol-3-phosphate acyltransferase alpha
NaN	NaN	NaN	NaN	NaN	NaN	NaN	NaN	NaN	NaN	NaN	NaN	NaN	NaN	NaN		AGPAT4	-4.34294e-08	0		-4.34294e-08	0		AGPAT4	-4.34294e-08	0		-4.34294e-08	0		Q9NRZ5;Q9NRZ5-2	Q9NRZ5;Q9NRZ5-2	1-acyl-sn-glycerol-3-phosphate acyltransferase delta
NaN	NaN	20.7637	NaN	NaN	NaN	NaN	NaN	NaN	NaN	NaN	NaN	NaN	NaN	20.8032		AGPAT6	0	NaN		0	NaN		AGPAT6	0	NaN		0	0.0394859		Q86UL3	Q86UL3	Glycerol-3-phosphate acyltransferase 4
NaN	NaN	NaN	NaN	NaN	NaN	NaN	NaN	NaN	NaN	NaN	NaN	NaN	NaN	NaN		AGPAT9	-4.34294e-08	0		-4.34294e-08	0		AGPAT9	-4.34294e-08	0		-4.34294e-08	0		Q53EU6	Q53EU6	Glycerol-3-phosphate acyltransferase 3
25.935	26.5353	26.6249	23.6042	23.3035	23.4654	22.8799	NaN	NaN	26.4104	26.5763	26.1506	26.6101	26.7661	26.1746		AGPS	3.62213	-2.90735		0	-3.48514		AGPS	0.0187202	0.0140444		0.210399	0.151855		O00116;B8ZZ81	O00116	Alkyldihydroxyacetonephosphate synthase, peroxisomal
NaN	23.9138	NaN	NaN	NaN	NaN	NaN	NaN	NaN	NaN	NaN	NaN	NaN	NaN	24.3311		AGT	0	NaN		0	NaN		AGT	0	NaN		0	0.417295		P01019	P01019	Angiotensinogen;Angiotensin-1;Angiotensin-2;Angiotensin-3;Angiotensin-4;Angiotensin 1-9;Angiotensin 1-7;Angiotensin 1-5;Angiotensin 1-4
NaN	22.2935	23.1343	NaN	NaN	NaN	NaN	NaN	NaN	24.6731	25.1362	23.6247	NaN	24.3514	22.7539		AGTPBP1	0	NaN		0	NaN		AGTPBP1	1.12687	1.76408		0.345974	0.838761		J3KNS1;Q9UPW5;Q9UPW5-2;Q9UPW5-3	J3KNS1;Q9UPW5;Q9UPW5-2;Q9UPW5-3	Cytosolic carboxypeptidase 1
23.0977	NaN	23.4051	NaN	NaN	NaN	NaN	NaN	NaN	24.6165	NaN	NaN	23.8042	23.575	25.0071		AGTRAP	0	NaN		0	NaN		AGTRAP	0	1.36509		0.637399	0.877346		Q6RW13-2;Q6RW13;D6RB40;D6RBK6;X6R9H3;Q6RW13-4;Q6RW13-3;Q6RW13-5	Q6RW13-2;Q6RW13	Type-1 angiotensin II receptor-associated protein
NaN	NaN	NaN	NaN	NaN	NaN	NaN	NaN	NaN	21.3091	NaN	NaN	21.2959	NaN	NaN		AHCTF1	-4.34294e-08	0		-4.34294e-08	0		AHCTF1	0	NaN		0	NaN		Q8WYP5;Q8WYP5-3;Q8WYP5-2	Q8WYP5;Q8WYP5-3;Q8WYP5-2	Protein ELYS
28.1253	28.4652	29.0325	NaN	22.5602	NaN	NaN	NaN	NaN	28.7511	26.6065	23.9203	28.8746	27.7318	28.8952		AHCY	0	-5.98079		0	NaN		AHCY	0.675299	-2.11505		0.0291816	-0.0404994		P23526;P23526-2	P23526;P23526-2	Adenosylhomocysteinase
NaN	24.2728	24.3806	NaN	NaN	NaN	NaN	NaN	NaN	25.2635	24.2542	25.1956	24.1732	23.2045	23.891		AHCYL1;AHCYL2	0	NaN		0	NaN		AHCYL1;AHCYL2	0.577043	0.577766		0.649528	-0.57046		O43865;O43865-2;H0Y8B3;Q96HN2-4;Q96HN2-3;C9K0S0	O43865;O43865-2;H0Y8B3;Q96HN2-4;Q96HN2-3	Putative adenosylhomocysteinase 2;Adenosylhomocysteinase;Putative adenosylhomocysteinase 3
NaN	23.8984	23.2015	NaN	NaN	NaN	NaN	NaN	NaN	24.9905	24.8645	24.9217	23.3145	NaN	23.6107		AHNAK	0	NaN		0	NaN		AHNAK	1.8623	1.37567	+	0.0762306	-0.0873356		Q09666	Q09666	Neuroblast differentiation-associated protein AHNAK
26.3496	26.7525	27.3072	NaN	NaN	NaN	NaN	NaN	NaN	27.0883	NaN	NaN	27.0383	26.4803	26.7269		AHSA1	0	NaN		0	NaN		AHSA1	0	0.285185		0.0588907	-0.0546214		O95433;O95433-2;G3V438;H0YJG7;H0YJU2;G3V3W9;H0YJ63	O95433;O95433-2;G3V438;H0YJG7	Activator of 90 kDa heat shock protein ATPase homolog 1
NaN	NaN	NaN	NaN	NaN	NaN	NaN	NaN	NaN	NaN	NaN	NaN	NaN	NaN	NaN		AHSG	-4.34294e-08	0		-4.34294e-08	0		AHSG	-4.34294e-08	0		-4.34294e-08	0		P02765;C9JV77	P02765;C9JV77	Alpha-2-HS-glycoprotein;Alpha-2-HS-glycoprotein chain A;Alpha-2-HS-glycoprotein chain B
NaN	20.2107	NaN	NaN	NaN	NaN	NaN	NaN	NaN	NaN	NaN	NaN	20.7994	NaN	NaN		AIDA	0	NaN		0	NaN		AIDA	0	NaN		0	0.588642		Q96BJ3;Q96BJ3-2;Q96BJ3-3	Q96BJ3;Q96BJ3-2	Axin interactor, dorsalization-associated protein
NaN	NaN	NaN	NaN	NaN	NaN	NaN	NaN	NaN	NaN	NaN	NaN	NaN	NaN	NaN		AIF1L	-4.34294e-08	0		-4.34294e-08	0		AIF1L	-4.34294e-08	0		-4.34294e-08	0		Q9BQI0-3;Q9BQI0;Q9BQI0-2;A6PVM9;Q5JUP3;Q9BQI0-4	Q9BQI0-3;Q9BQI0;Q9BQI0-2;A6PVM9	Allograft inflammatory factor 1-like
27.7249	28.7572	28.4722	29.8021	30.6031	30.5279	28.1681	24.437	NaN	28.6169	29.2137	29.0529	28.6528	28.7698	28.9655		AIFM1	2.12031	1.99295	+	0.5889	-2.0156		AIFM1	0.838965	0.643082		0.676173	0.477914		O95831;O95831-3;O95831-2;E9PMA0;O95831-5;O95831-4;O95831-6	O95831;O95831-3;O95831-2;E9PMA0	Apoptosis-inducing factor 1, mitochondrial
NaN	NaN	NaN	NaN	NaN	NaN	NaN	NaN	NaN	NaN	NaN	NaN	NaN	NaN	NaN		AIM1	-4.34294e-08	0		-4.34294e-08	0		AIM1	-4.34294e-08	0		-4.34294e-08	0		Q9Y4K1;Q9Y4K1-2;Q96QW7	Q9Y4K1;Q9Y4K1-2	Absent in melanoma 1 protein
26.4122	25.5669	24.2713	NaN	NaN	NaN	NaN	NaN	NaN	24.0032	NaN	NaN	25.2684	25.9723	25.2453		AIMP1	0	NaN		0	NaN		AIMP1	0	-1.41356		0.040041	0.0785224		Q12904;Q12904-2;D6R937	Q12904;Q12904-2	Aminoacyl tRNA synthase complex-interacting multifunctional protein 1;Endothelial monocyte-activating polypeptide 2
NaN	24.038	24.665	NaN	NaN	NaN	NaN	NaN	NaN	25.7642	NaN	NaN	24.6805	24.8649	24.2069		AIMP2	0	NaN		0	NaN		AIMP2	0	1.41269		0.261339	0.232573		Q13155;A8MU58;F8W950;F8WCL2	Q13155;A8MU58;F8W950	Aminoacyl tRNA synthase complex-interacting multifunctional protein 2
NaN	25.2771	25.4656	NaN	NaN	NaN	NaN	NaN	NaN	25.0334	NaN	NaN	25.3309	NaN	25.7792		AIP	0	NaN		0	NaN		AIP	0	-0.337984		0.276743	0.183722		O00170;E9PMH2;V9GYQ3	O00170;E9PMH2	AH receptor-interacting protein
25.4219	24.9436	24.8312	NaN	NaN	NaN	NaN	NaN	NaN	22.7144	NaN	NaN	25.3663	25.4163	23.8483		AK1	0	NaN		0	NaN		AK1	0	-2.35116		0.126693	-0.188573		Q5T9B7;P00568;H0Y4J6;H0YID2;Q9Y6K8-2;Q9Y6K8-3;Q9Y6K8	Q5T9B7;P00568;H0Y4J6	Adenylate kinase isoenzyme 1
27.2413	26.2177	26.9335	NaN	NaN	NaN	NaN	NaN	NaN	27.0737	NaN	NaN	27.1983	27.0801	26.8708		AK2	0	NaN		0	NaN		AK2	0	0.276193		0.326045	0.252235		F8W1A4;P54819-2;P54819;F8VZG5;P54819-3;P54819-5;P54819-6;F8VY04;G3V213;P54819-4;F8VPP1	F8W1A4;P54819-2;P54819;F8VZG5;P54819-3;P54819-5;P54819-6;F8VY04;G3V213;P54819-4	Adenylate kinase 2, mitochondrial;Adenylate kinase 2, mitochondrial;Adenylate kinase 2, mitochondrial, N-terminally processed
25.1465	NaN	23.515	NaN	NaN	NaN	NaN	NaN	NaN	NaN	NaN	NaN	23.0687	22.7199	24.0484		AK3	0	NaN		0	NaN		AK3	0	NaN		0.555877	-1.05168		Q9UIJ7;Q9UIJ7-3;Q9UIJ7-2	Q9UIJ7;Q9UIJ7-3	GTP:AMP phosphotransferase AK3, mitochondrial
22.9915	22.7645	22.6797	NaN	NaN	NaN	NaN	NaN	NaN	23.5954	NaN	NaN	22.7494	23.3307	23.3056		AK4	0	NaN		0	NaN		AK4	0	0.783487		0.6812	0.316701		P27144;D3DQ64	P27144;D3DQ64	Adenylate kinase 4, mitochondrial
24.2298	22.5411	23.0855	NaN	NaN	NaN	NaN	NaN	NaN	24.7638	22.9853	23.6637	24.0964	23.9416	23.7195		AKAP1	0	NaN		0	NaN		AKAP1	0.292278	0.518799		0.550521	0.633708		Q92667;Q92667-2;I3L0W0;I3L2A2;I3L2N7;I3L0K6;I3NI36;I3L3K1;I3L364;I3L0V5;I3L3V6	Q92667;Q92667-2	A-kinase anchor protein 1, mitochondrial
NaN	21.1094	21.3557	NaN	NaN	NaN	NaN	NaN	NaN	21.7803	NaN	23.0692	23.2253	NaN	NaN		AKAP10	0	NaN		0	NaN		AKAP10	0.676013	1.19216		0	1.99274		O43572;E7EMD6;J3QL61	O43572;E7EMD6	A-kinase anchor protein 10, mitochondrial
NaN	25.9059	26.1405	NaN	NaN	20.6228	NaN	NaN	NaN	27.0372	27.0932	26.3898	27.3975	26.7153	26.335		AKAP11	0	-5.40034		0	NaN		AKAP11	1.12658	0.816868		0.826521	0.792751		Q9UKA4	Q9UKA4	A-kinase anchor protein 11
25.0267	26.3319	26.444	NaN	NaN	NaN	NaN	NaN	NaN	27.3806	26.736	24.2084	26.8465	27.2713	26.8614		AKAP12	0	NaN		0	NaN		AKAP12	0.0562102	0.174089		1.04558	1.05883		Q02952-3;Q02952-2;Q02952	Q02952-3;Q02952-2;Q02952	A-kinase anchor protein 12
NaN	22.619	22.4901	NaN	NaN	NaN	NaN	NaN	NaN	23.5371	23.2123	NaN	23.4772	NaN	23.4713		AKAP13	0	NaN		0	NaN		AKAP13	1.37139	0.820104		2.31082	0.919701		Q12802-4;Q12802;Q12802-2;H0YMW2;A0A087WTD7;A8MYJ1;A0A087WY36;A0A087X047;A0A087WX73;H0YLH1	Q12802-4;Q12802;Q12802-2;H0YMW2	A-kinase anchor protein 13
25.0066	22.7435	22.8767	27.3383	NaN	21.9381	NaN	NaN	NaN	25.8803	25.4784	26.0689	25.1047	24.8482	24.4731		AKAP8	0.183104	1.09593		0	NaN		AKAP8	1.40209	2.26692	+	0.771817	1.26641		O43823;M0QYL4	O43823	A-kinase anchor protein 8
25.1917	24.6899	24.7014	29.1466	27.5918	27.6251	NaN	NaN	NaN	25.4404	26.5946	27.3576	25.99	25.7066	25.0101		AKAP8L	2.42419	3.26015	+	0	NaN		AKAP8L	1.29281	1.6032		0.991395	0.707881		Q9ULX6;Q9ULX6-2;V9GZ50;M0R1Y5;M0QYT7;M0R010	Q9ULX6;Q9ULX6-2;V9GZ50	A-kinase anchor protein 8-like
NaN	23.0638	23.9575	NaN	NaN	22.9975	NaN	NaN	NaN	23.3344	23.6648	NaN	23.1843	23.8266	23.0795		AKAP9	0	-0.513156		0	NaN		AKAP9	0.00716245	-0.0110216		0.116486	-0.147173		A0A0A0MRF6;Q99996-5;Q99996-3;Q99996-2;Q99996;Q99996-6;A0A0A0MRE9;H7BYL6;A0A087WX84;Q99996-4	A0A0A0MRF6;Q99996-5;Q99996-3;Q99996-2;Q99996;Q99996-6;A0A0A0MRE9;H7BYL6	A-kinase anchor protein 9
24.73	24.5972	24.5228	NaN	NaN	NaN	NaN	NaN	NaN	24.7433	NaN	NaN	24.4253	25.4011	25.0566		AKR1A1	0	NaN		0	NaN		AKR1A1	0	0.126664		0.517387	0.344295		P14550;Q5T621;V9GYG2;V9GYP9	P14550	Alcohol dehydrogenase [NADP(+)]
26.5147	27.0931	27.67	NaN	NaN	NaN	NaN	NaN	26.4065	27.4264	26.2552	25.4543	27.554	27.7665	27.8766		AKR1B1	0	NaN		0	-0.686043		AKR1B1	0.466047	-0.713949		0.857836	0.639774		P15121;E9PCX2;E9PEF9;C9JRZ8;C9JRZ8-2	P15121;E9PCX2	Aldose reductase
24.5652	24.697	24.8928	NaN	NaN	NaN	NaN	NaN	NaN	25.306	NaN	NaN	25.4953	24.4336	25.5106		AKR7A2	0	NaN		0	NaN		AKR7A2	0	0.587683		0.50812	0.428172		H3BLU7;O43488;Q8NHP1;H7C5H7;O95154	H3BLU7;O43488	Aflatoxin B1 aldehyde reductase member 2
NaN	22.042	NaN	NaN	NaN	NaN	NaN	NaN	NaN	NaN	NaN	NaN	NaN	NaN	NaN		AKT1S1	0	NaN		0	NaN		AKT1S1	0	NaN		0	NaN		Q96B36;Q96B36-3;Q96B36-2;H9KV91	Q96B36;Q96B36-3;Q96B36-2	Proline-rich AKT1 substrate 1
22.2825	23.5984	24.0899	NaN	NaN	NaN	NaN	NaN	NaN	22.5697	NaN	NaN	23.5652	22.9313	24.2562		AKT2	0	NaN		0	NaN		AKT2	0	-0.753918		0.146495	0.260595		P31751;P31751-2;M0R0P9;J3QLS6;C9JHS6;M0QZK3;J3QKW1;J3KRI8;A8MX96;E7EVP8;C9JIJ1;A0A0A0MRF1;C9J258;J3KSY8;C9JC83;M0R275;J3QL45;P31749-2;J3KTP4;M0QZW8;C9JIF6;M0R283;Q9Y243-2;Q9Y243;G3V3K5;F8VS91;A0A087WY56;G3V3X1	P31751;P31751-2;M0R0P9	RAC-beta serine/threonine-protein kinase
24.1391	24.6308	23.727	NaN	NaN	NaN	NaN	NaN	NaN	NaN	NaN	22.6616	24.2396	23.9054	24.4284		ALCAM	0	NaN		0	NaN		ALCAM	0	-1.50403		0.0282389	0.0254447		Q13740-2;Q13740;F5GXJ9;H7C543;Q13740-3;Q13740-4	Q13740-2;Q13740;F5GXJ9	CD166 antigen
23.5486	23.3652	23.8307	NaN	NaN	NaN	NaN	NaN	NaN	23.7367	23.4416	23.6823	NaN	22.7563	23.2124		ALDH16A1	0	NaN		0	NaN		ALDH16A1	0.084041	0.0386696		1.03741	-0.597186		Q8IZ83;Q8IZ83-3;F5H4B6;Q8IZ83-2;M0QY06	Q8IZ83;Q8IZ83-3;F5H4B6	Aldehyde dehydrogenase family 16 member A1
29.0891	29.0502	29.3418	26.8382	23.4345	23.1594	21.9997	NaN	NaN	28.9126	28.702	28.2423	28.1939	28.2682	28.6438		ALDH18A1	1.77296	-4.68296		0	-7.16068		ALDH18A1	1.16769	-0.54139		2.04821	-0.791735		P54886;P54886-2	P54886;P54886-2	Delta-1-pyrroline-5-carboxylate synthase;Glutamate 5-kinase;Gamma-glutamyl phosphate reductase
NaN	22.3001	NaN	NaN	NaN	NaN	NaN	NaN	NaN	NaN	NaN	NaN	NaN	NaN	23.4814		ALDH1A1	0	NaN		0	NaN		ALDH1A1	0	NaN		0	1.18122		P00352;Q5SYQ7;Q5SYQ9;Q5SYQ8	P00352	Retinal dehydrogenase 1
NaN	23.2743	23.3468	NaN	NaN	NaN	NaN	NaN	NaN	24.013	NaN	NaN	23.0589	22.6901	23.5259		ALDH1A2	0	NaN		0	NaN		ALDH1A2	0	0.702467		0.271548	-0.218882		O94788;O94788-2;H0YMG7;O94788-4;O94788-3;E9PF31;H0YKL3;Q9UED3	O94788;O94788-2;H0YMG7;O94788-4;O94788-3	Retinal dehydrogenase 2
25.2906	25.9753	26.1048	NaN	NaN	NaN	NaN	NaN	NaN	25.8837	NaN	NaN	25.4011	25.5993	25.9759		ALDH1B1	0	NaN		0	NaN		ALDH1B1	0	0.0934715		0.162818	-0.131481		P30837;H0YKF9	P30837	Aldehyde dehydrogenase X, mitochondrial
NaN	21.2542	NaN	NaN	NaN	NaN	NaN	NaN	NaN	NaN	NaN	22.0698	NaN	NaN	NaN		ALDH1L1	0	NaN		0	NaN		ALDH1L1	0	0.815605		0	NaN		O75891;O75891-3;O75891-2;O75891-4;C9IZ36;C9JY00;C9JYZ6	O75891;O75891-3;O75891-2;O75891-4	Cytosolic 10-formyltetrahydrofolate dehydrogenase
24.1067	25.0888	24.6809	NaN	NaN	NaN	NaN	NaN	NaN	24.4268	25.2571	24.6859	24.775	24.8127	24.7762		ALDH1L2	0	NaN		0	NaN		ALDH1L2	0.164719	0.164453		0.222409	0.1625		Q3SY69;Q3SY69-3;Q3SY69-2;H0YHN9	Q3SY69	Mitochondrial 10-formyltetrahydrofolate dehydrogenase
25.8042	26.138	26.3276	NaN	NaN	NaN	NaN	NaN	NaN	26.3135	NaN	NaN	26.2339	25.3929	26.4213		ALDH2	0	NaN		0	NaN		ALDH2	0	0.223595		0.0738293	-0.0738951		P05091;P05091-2;F8VP50;S4R3S4	P05091;P05091-2	Aldehyde dehydrogenase, mitochondrial
NaN	23.0932	NaN	NaN	NaN	NaN	NaN	NaN	NaN	NaN	NaN	NaN	NaN	NaN	NaN		ALDH3A1	0	NaN		0	NaN		ALDH3A1	0	NaN		0	NaN		C9JMC5;E9PNN6;P30838;A8MYB8;I3L3I9;C9JKT2;I3L3W9;I3L4E5;I3L1H6	C9JMC5;E9PNN6;P30838;A8MYB8;I3L3I9;C9JKT2	Aldehyde dehydrogenase, dimeric NADP-preferring
24.434	24.474	24.1855	NaN	NaN	NaN	NaN	NaN	NaN	24.6645	23.497	NaN	24.5574	NaN	24.8202		ALDH3A2	0	NaN		0	NaN		ALDH3A2	0.24148	-0.283699		0.910411	0.3243		J3QRD1;P51648;P51648-2;I3L1M4;J3QKK9;J3QS00;J3KTG1;C9JGJ2;I3L0X1;J3KTD9;I3L2W1;K7EN73	J3QRD1;P51648;P51648-2	Fatty aldehyde dehydrogenase
NaN	NaN	NaN	NaN	NaN	NaN	NaN	NaN	NaN	NaN	NaN	22.059	NaN	NaN	NaN		ALDH4A1	-4.34294e-08	0		-4.34294e-08	0		ALDH4A1	0	NaN		-4.34294e-08	0		P30038-3;P30038;P30038-2;Q5TF55	P30038-3;P30038;P30038-2	Delta-1-pyrroline-5-carboxylate dehydrogenase, mitochondrial
23.7093	24.6413	24.9071	NaN	NaN	NaN	NaN	NaN	NaN	24.7808	23.2974	NaN	25.3284	24.1612	24.601		ALDH5A1	0	NaN		0	NaN		ALDH5A1	0.196333	-0.380095		0.217073	0.277695		P51649;P51649-2;C9J8Q5	P51649;P51649-2;C9J8Q5	Succinate-semialdehyde dehydrogenase, mitochondrial
NaN	23.0044	22.6913	NaN	NaN	NaN	NaN	NaN	NaN	23.0344	NaN	NaN	NaN	NaN	23.4266		ALDH6A1	0	NaN		0	NaN		ALDH6A1	0	0.186484		0	0.578731		Q02252-2;Q02252;G3V4Z4	Q02252-2;Q02252	Methylmalonate-semialdehyde dehydrogenase [acylating], mitochondrial
26.4453	25.777	26.2486	NaN	NaN	NaN	NaN	NaN	NaN	26.4841	27.3649	NaN	26.1461	26.7174	26.0703		ALDH7A1	0	NaN		0	NaN		ALDH7A1	0.789271	0.767494		0.209962	0.154263		P49419-2;P49419;F8VS02;P49419-4;P49419-3;H0YHM6;F8VVF2;F8WDY6;F8WD33	P49419-2;P49419;F8VS02;P49419-4;P49419-3	Alpha-aminoadipic semialdehyde dehydrogenase
26.3628	26.9827	26.8898	NaN	NaN	NaN	NaN	NaN	NaN	26.9144	27.0895	NaN	26.7148	26.2706	26.9322		ALDH9A1	0	NaN		0	NaN		ALDH9A1	0.406511	0.256864		0.143315	-0.105918		P49189;P49189-2	P49189;P49189-2	4-trimethylaminobutyraldehyde dehydrogenase
30.3431	30.6	30.6824	NaN	24.2371	25.517	NaN	25.838	NaN	30.878	30.9383	25.5008	30.778	30.9724	30.6787		ALDOA	2.84437	-5.66478		0	-4.70384		ALDOA	0.327082	-1.43611		0.936741	0.267876		P04075;J3KPS3;H3BQN4;P04075-2;H3BPS8;H3BUH7;H3BR04;H3BMQ8;H3BU78;H3BR68	P04075;J3KPS3;H3BQN4;P04075-2;H3BPS8;H3BUH7;H3BR04	Fructose-bisphosphate aldolase A;Fructose-bisphosphate aldolase
25.9282	25.255	21.9794	NaN	NaN	NaN	NaN	NaN	NaN	27.5013	28.15	NaN	26.4605	27.9134	27.1168		ALDOC	0	NaN		0	NaN		ALDOC	0.921632	3.43808		1.00984	2.776		P09972;A8MVZ9;J3KSV6;J3QKP5;K7EKH5;C9J8F3;J3QKK1	P09972;A8MVZ9;J3KSV6;J3QKP5	Fructose-bisphosphate aldolase C;Fructose-bisphosphate aldolase
23.2595	22.1233	21.993	NaN	NaN	NaN	NaN	NaN	NaN	23.4319	NaN	NaN	23.1596	23.0961	22.7627		ALG1	0	NaN		0	NaN		ALG1	0	0.973227		0.580127	0.547496		Q9BT22;Q9BT22-2;K7EID2;K7EPU3;K7EQK1;A0A087WZJ8;Q6GMV1	Q9BT22;Q9BT22-2;K7EID2	Chitobiosyldiphosphodolichol beta-mannosyltransferase
NaN	NaN	NaN	NaN	NaN	NaN	NaN	NaN	NaN	NaN	NaN	NaN	NaN	NaN	NaN		ALG10B;ALG10	-4.34294e-08	0		-4.34294e-08	0		ALG10B;ALG10	-4.34294e-08	0		-4.34294e-08	0		Q5I7T1;Q5BKT4	Q5I7T1;Q5BKT4	Putative Dol-P-Glc:Glc(2)Man(9)GlcNAc(2)-PP-Dol alpha-1,2-glucosyltransferase;Dol-P-Glc:Glc(2)Man(9)GlcNAc(2)-PP-Dol alpha-1,2-glucosyltransferase
25.2158	24.5239	24.8802	NaN	23.5471	23.1917	NaN	NaN	NaN	24.8182	22.7783	25.2905	25.2827	24.9694	24.8938		ALG13	1.85664	-1.5039		0	NaN		ALG13	0.293839	-0.577661		0.307358	0.175344		Q9NP73-4;Q9NP73-3;Q9NP73;A0A096LPI3	Q9NP73-4;Q9NP73-3;Q9NP73	Putative bifunctional UDP-N-acetylglucosamine transferase and deubiquitinase ALG13
NaN	NaN	NaN	NaN	NaN	NaN	NaN	NaN	NaN	NaN	NaN	NaN	NaN	NaN	21.4561		ALG3	-4.34294e-08	0		-4.34294e-08	0		ALG3	-4.34294e-08	0		0	NaN		H7C0X4;Q92685;C9J7S5;Q92685-2;F8WF93;H7BZZ2;F8WE30	H7C0X4;Q92685;C9J7S5;Q92685-2	Dol-P-Man:Man(5)GlcNAc(2)-PP-Dol alpha-1,3-mannosyltransferase
NaN	22.5626	22.6991	NaN	NaN	NaN	NaN	NaN	NaN	NaN	NaN	NaN	NaN	NaN	22.7345		ALG5	0	NaN		0	NaN		ALG5	0	NaN		0	0.103666		Q9Y673-2;Q9Y673	Q9Y673-2;Q9Y673	Dolichyl-phosphate beta-glucosyltransferase
NaN	23.0359	22.8343	NaN	NaN	NaN	NaN	NaN	NaN	22.3128	NaN	NaN	23.1671	NaN	24.5562		ALG6	0	NaN		0	NaN		ALG6	0	-0.622275		0.498105	0.926547		A2A2G4;Q9Y672;S4R350	A2A2G4;Q9Y672;S4R350	Dolichyl pyrophosphate Man9GlcNAc2 alpha-1,3-glucosyltransferase
NaN	23.3673	NaN	NaN	NaN	NaN	NaN	NaN	NaN	NaN	NaN	NaN	NaN	NaN	23.4685		ALG8	0	NaN		0	NaN		ALG8	0	NaN		0	0.101162		Q9BVK2-2;Q9BVK2;H0YDQ1;E9PP80;H0YDV4;H0YDD3;H0YCV0;E9PNE2;H0YEE0	Q9BVK2-2;Q9BVK2	Probable dolichyl pyrophosphate Glc1Man9GlcNAc2 alpha-1,3-glucosyltransferase
NaN	22.5632	23.2981	NaN	NaN	NaN	NaN	NaN	NaN	23.7863	NaN	NaN	21.4597	NaN	23.0151		ALKBH5	0	NaN		0	NaN		ALKBH5	0	0.855596		0.296832	-0.693236		Q6P6C2;Q6P6C2-1;Q6P6C2-3;K7ER58	Q6P6C2;Q6P6C2-1;Q6P6C2-3	RNA demethylase ALKBH5
NaN	22.8085	NaN	NaN	NaN	NaN	NaN	NaN	NaN	23.632	23.5572	22.8366	22.8596	22.9457	22.8054		ALMS1	0	NaN		0	NaN		ALMS1	0	0.533401		0	0.0616633		A0A087WV20;A0A087WTU9;A0A087WZY3;Q8TCU4-3;Q8TCU4-2;Q8TCU4;H7C1D9	A0A087WV20;A0A087WTU9;A0A087WZY3;Q8TCU4-3;Q8TCU4-2;Q8TCU4	Alstrom syndrome protein 1
NaN	NaN	NaN	NaN	NaN	NaN	NaN	NaN	NaN	NaN	NaN	NaN	NaN	NaN	NaN		ALOX12B	-4.34294e-08	0		-4.34294e-08	0		ALOX12B	-4.34294e-08	0		-4.34294e-08	0		O75342	O75342	Arachidonate 12-lipoxygenase, 12R-type
NaN	22.7127	NaN	NaN	NaN	NaN	NaN	NaN	NaN	NaN	NaN	NaN	NaN	NaN	NaN		ALOX15	0	NaN		0	NaN		ALOX15	0	NaN		0	NaN		P16050-2;P16050	P16050-2;P16050	Arachidonate 15-lipoxygenase
25.4341	26.7297	26.0839	NaN	NaN	NaN	NaN	NaN	NaN	26.2529	26.8431	NaN	24.8397	25.1055	24.8819		ALYREF	0	NaN		0	NaN		ALYREF	0.351683	0.465435		1.38876	-1.14023		Q86V81;E9PB61	Q86V81;E9PB61	THO complex subunit 4
NaN	NaN	NaN	NaN	NaN	NaN	NaN	NaN	NaN	NaN	NaN	NaN	NaN	NaN	23.5164		AMBP	-4.34294e-08	0		-4.34294e-08	0		AMBP	-4.34294e-08	0		0	NaN		P02760	P02760	Protein AMBP;Alpha-1-microglobulin;Inter-alpha-trypsin inhibitor light chain;Trypstatin
NaN	NaN	NaN	NaN	NaN	NaN	NaN	NaN	NaN	NaN	NaN	22.9536	22.0466	21.4093	22.3742		AMBRA1	-4.34294e-08	0		-4.34294e-08	0		AMBRA1	0	NaN		0	NaN		A0A075B6T1;Q9C0C7-4;Q9C0C7-2;Q9C0C7-3;Q9C0C7;Q9C0C7-5;Q9C0C7-6;H0YE34	A0A075B6T1;Q9C0C7-4;Q9C0C7-2;Q9C0C7-3;Q9C0C7;Q9C0C7-5;Q9C0C7-6	Activating molecule in BECN1-regulated autophagy protein 1
NaN	NaN	NaN	NaN	NaN	NaN	NaN	NaN	NaN	21.4146	22.5993	23.7521	21.6286	NaN	21.1433		AMER1	-4.34294e-08	0		-4.34294e-08	0		AMER1	0	NaN		0	NaN		Q5JTC6;Q5JTC6-2	Q5JTC6;Q5JTC6-2	APC membrane recruitment protein 1
NaN	23.4923	NaN	NaN	NaN	24.5755	NaN	NaN	NaN	24.67	24.2464	23.0205	22.7925	24.3779	23.4485		AMFR	0	1.08326		0	NaN		AMFR	0	0.486687		0	0.0473398		Q9UKV5;R4GNG2;H3BRK9	Q9UKV5;R4GNG2;H3BRK9	E3 ubiquitin-protein ligase AMFR
27.6293	27.3253	27.1003	NaN	22.9555	24.7686	NaN	NaN	NaN	28.3448	27.279	28.5983	27.4647	27.052	27.8006		AMOT	1.80226	-3.48964		0	NaN		AMOT	0.76946	0.722365		0.120224	0.0874481		Q4VCS5;E7ERM3;A6NP16;Q4VCS5-2	Q4VCS5;E7ERM3;A6NP16;Q4VCS5-2	Angiomotin
26.2593	25.4631	25.6882	NaN	NaN	NaN	NaN	NaN	NaN	25.4471	23.1185	24.889	25.6734	26.1497	26.2091		AMPD2	0	NaN		0	NaN		AMPD2	0.824794	-1.31864		0.287118	0.207208		H0Y360;Q01433-2;Q01433;Q01433-5;Q01433-3;Q01433-4;H0YCL9;E9PJF6;E9PIJ1;H0YF16;Q01432-6;Q01432;Q01432-5;Q01432-4	H0Y360;Q01433-2;Q01433;Q01433-5;Q01433-3;Q01433-4	AMP deaminase 2
21.8471	27.2517	26.354	NaN	24.8713	23.4812	NaN	NaN	NaN	19.7228	23.9835	NaN	24.0026	23.2523	18.9552		AMY1A;AMY2B;AMY2A	0.160942	-0.974664		0	NaN		AMY1A;AMY2B;AMY2A	0.514043	-3.29775		0.600947	-3.08086		P04745;P19961;P04746;P19961-2;Q5T085;P04746-2;H7BZQ8;CON__Q3MHH8;Q5T084;C9J2Z5;C9JWK7	P04745;P19961;P04746;P19961-2	Alpha-amylase 1;Alpha-amylase 2B;Pancreatic alpha-amylase
22.5444	24.8406	24.7371	NaN	NaN	24.3651	NaN	NaN	NaN	25.3426	25.085	23.0664	24.9431	23.6641	25.1134		ANAPC1	0	0.324359		0	NaN		ANAPC1	0.165931	0.457289		0.239234	0.532811		Q9H1A4;H0Y564;F8WAS1	Q9H1A4;H0Y564	Anaphase-promoting complex subunit 1
NaN	NaN	NaN	NaN	NaN	NaN	NaN	NaN	NaN	NaN	NaN	NaN	NaN	NaN	NaN		ANAPC10	-4.34294e-08	0		-4.34294e-08	0		ANAPC10	-4.34294e-08	0		-4.34294e-08	0		Q9UM13;D6R9Q5;D6RD74;D6RA92;D6RB36	Q9UM13;D6R9Q5;D6RD74;D6RA92	Anaphase-promoting complex subunit 10
21.7287	NaN	22.9043	NaN	NaN	NaN	NaN	NaN	NaN	NaN	NaN	NaN	22.725	22.3888	NaN		ANAPC2	0	NaN		0	NaN		ANAPC2	0	NaN		0.135434	0.24043		Q9UJX6-2;Q9UJX6	Q9UJX6-2;Q9UJX6	Anaphase-promoting complex subunit 2
NaN	21.8244	21.8774	NaN	NaN	NaN	NaN	NaN	NaN	NaN	NaN	NaN	21.7953	21.9286	21.8117		ANAPC4	0	NaN		0	NaN		ANAPC4	0	NaN		0.032525	-0.00567404		Q9UJX5;Q9UJX5-3;Q9UJX5-2;D6RFM7;D6RAP6	Q9UJX5;Q9UJX5-3;Q9UJX5-2	Anaphase-promoting complex subunit 4
23.8064	23.2223	23.1339	NaN	NaN	NaN	NaN	NaN	NaN	23.4796	23.4512	23.42	23.9575	23.2917	24.3451		ANAPC5	0	NaN		0	NaN		ANAPC5	0.106968	0.0627352		0.568721	0.477203		F5H0F9;Q9UJX4;Q9UJX4-3;F5GY68;H0YFB5;Q9UJX4-2;F5H0N1;F5H3S5;F5GZ05	F5H0F9;Q9UJX4;Q9UJX4-3	Anaphase-promoting complex subunit 5
23.1869	24.2618	24.6941	23.8275	23.8663	24.034	NaN	NaN	NaN	24.7068	25.0228	25.0848	24.1717	25.0238	23.4311		ANAPC7	0.11066	-0.138353		0	NaN		ANAPC7	0.896695	0.890537		0.0892928	0.161236		Q9UJX3-2;Q9UJX3;H0YIW2;H0YIX7	Q9UJX3-2;Q9UJX3	Anaphase-promoting complex subunit 7
NaN	NaN	NaN	NaN	NaN	NaN	NaN	NaN	NaN	NaN	NaN	NaN	NaN	NaN	NaN		ANGEL2	-4.34294e-08	0		-4.34294e-08	0		ANGEL2	-4.34294e-08	0		-4.34294e-08	0		Q5VTE6-2;Q5VTE6	Q5VTE6-2;Q5VTE6	Protein angel homolog 2
NaN	27.0177	26.3886	NaN	NaN	NaN	NaN	NaN	NaN	25.8253	25.4503	NaN	25.6275	26.4832	NaN		ANK2	0	NaN		0	NaN		ANK2	0.997314	-1.06536		0.459902	-0.647822		I6L894;Q01484;Q01484-5;Q01484-2;E9PCH6;D6RHE1;H0Y931;B7Z651;Q01484-7;H0YAG3;H0Y8Y2	I6L894;Q01484;Q01484-5;Q01484-2;E9PCH6;D6RHE1	Ankyrin-2
23.8023	24.3474	24.6232	NaN	NaN	NaN	NaN	NaN	NaN	24.221	23.2777	25.1314	25.1584	25.1145	25.1753		ANK3	0	NaN		0	NaN		ANK3	0.0271995	-0.0475788		1.67643	0.891798		Q12955;Q12955-5;Q12955-4;Q12955-7;A0A087WTF3;Q12955-6;A0A087WZ65;A0A087WUY3;H0Y3A4;H0YA66;A0A087WVC2;A0A087WWI5;A0A087WY90;H0YAH5;A0A087WTE8;D6RFK6;H0Y951;A0A087WX55;B1AQT1;A0A087WZ26;D6RHY3;A0A087X0B4	Q12955;Q12955-5;Q12955-4;Q12955-7;A0A087WTF3;Q12955-6;A0A087WZ65;A0A087WUY3	Ankyrin-3
28.7029	28.3241	28.795	NaN	22.8337	24.6966	22.576	NaN	NaN	27.8677	27.5416	28.2257	28.6384	28.5997	28.2798		ANKFY1	2.17536	-4.84218		0	-6.03128		ANKFY1	1.39051	-0.728958		0.214613	-0.101374		Q9P2R3;Q9P2R3-2;Q9P2R3-4;I3L3P8;K7EPT2;I3L1Z9	Q9P2R3;Q9P2R3-2;Q9P2R3-4	Rabankyrin-5
21.6267	23.6201	23.3401	NaN	NaN	NaN	NaN	NaN	NaN	25.1136	23.5676	22.9369	24.3669	23.2516	24.5609		ANKHD1	0	NaN		0	NaN		ANKHD1	0.490186	1.01036		0.737261	1.19752		Q8IWZ3;Q8IWZ3-4;Q8IWZ3-6;H7C2F5;Q8IWZ3-5;D6RHC4;H0Y4P6;H0Y785;H0Y472;A0A0A0MQZ8;H0Y7Y3;H7C0V5	Q8IWZ3;Q8IWZ3-4;Q8IWZ3-6	Ankyrin repeat and KH domain-containing protein 1
23.7884	23.1021	23.6102	NaN	NaN	NaN	NaN	NaN	NaN	23.7648	NaN	23.5117	23.716	24.0918	23.5974		ANKLE2	0	NaN		0	NaN		ANKLE2	0.181949	0.138023		0.52177	0.3015		Q86XL3;Q86XL3-2	Q86XL3	Ankyrin repeat and LEM domain-containing protein 2
NaN	NaN	21.6721	NaN	NaN	NaN	NaN	NaN	NaN	21.5232	NaN	NaN	21.8768	NaN	21.8782		ANKMY2	0	NaN		0	NaN		ANKMY2	0	-0.148912		0	0.205431		G3V0G5;Q8IV38	G3V0G5;Q8IV38	Ankyrin repeat and MYND domain-containing protein 2
23.8211	25.8445	25.8677	NaN	NaN	NaN	NaN	NaN	NaN	26.8094	26.3486	25.6629	26.4398	25.8602	26.317		ANKRD17	0	NaN		0	NaN		ANKRD17	0.656347	1.09589		0.664783	1.02791		H0YM23;O75179-7;O75179-2;O75179;O75179-6;O75179-4;H0YLQ3;O75179-3;O75179-5	H0YM23;O75179-7;O75179-2;O75179;O75179-6;O75179-4	Ankyrin repeat domain-containing protein 17
NaN	NaN	NaN	NaN	NaN	NaN	NaN	NaN	NaN	NaN	NaN	NaN	NaN	NaN	NaN		ANKRD27	-4.34294e-08	0		-4.34294e-08	0		ANKRD27	-4.34294e-08	0		-4.34294e-08	0		Q96NW4;K7ELM1	Q96NW4;K7ELM1	Ankyrin repeat domain-containing protein 27
25.6614	26.458	26.6048	26.105	NaN	NaN	NaN	NaN	NaN	24.4403	25.2978	26.6535	26.5899	26.2683	25.7247		ANKRD28	0	-0.1364		0	NaN		ANKRD28	0.47672	-0.777575		0.0414691	-0.0471185		O15084;O15084-4;O15084-1;O15084-2;B4DIW9;H7C4A0;H7C209	O15084;O15084-4;O15084-1;O15084-2;B4DIW9	Serine/threonine-protein phosphatase 6 regulatory ankyrin repeat subunit A
NaN	NaN	NaN	NaN	NaN	NaN	NaN	NaN	NaN	NaN	NaN	NaN	NaN	NaN	NaN		ANKRD50	-4.34294e-08	0		-4.34294e-08	0		ANKRD50	-4.34294e-08	0		-4.34294e-08	0		Q9ULJ7-2;Q9ULJ7	Q9ULJ7-2;Q9ULJ7	Ankyrin repeat domain-containing protein 50
NaN	22.0019	22.4051	NaN	NaN	NaN	NaN	NaN	NaN	NaN	NaN	22.846	22.3232	22.6316	22.48		ANKRD52	0	NaN		0	NaN		ANKRD52	0	0.642477		0.615502	0.274733		Q8NB46	Q8NB46	Serine/threonine-protein phosphatase 6 regulatory ankyrin repeat subunit C
22.0561	NaN	21.3992	NaN	NaN	NaN	NaN	NaN	NaN	NaN	NaN	22.285	21.896	22.0433	22.0387		ANKZF1	0	NaN		0	NaN		ANKZF1	0	0.557367		0.430409	0.265037		B8ZZS4;Q9H8Y5	B8ZZS4;Q9H8Y5	Ankyrin repeat and zinc finger domain-containing protein 1
NaN	22.1786	20.9068	NaN	NaN	NaN	NaN	NaN	NaN	23.2617	23.2971	22.8124	22.247	22.3162	22.0934		ANLN	0	NaN		0	NaN		ANLN	1.26309	1.581		0.593638	0.676136		Q9NQW6-2;Q9NQW6;H7C1K5;H7C167;C9JJT6;H7C3S1;H7C1C2	Q9NQW6-2;Q9NQW6	Actin-binding protein anillin
NaN	21.795	20.1885	NaN	NaN	NaN	NaN	NaN	NaN	20.7724	21.4485	NaN	21.0304	21.5355	23.4418		ANO10	0	NaN		0	NaN		ANO10	0.0437786	0.118733		0.36278	1.01081		Q9NW15;Q9NW15-2;Q9NW15-5;Q9NW15-3;Q9NW15-4;C9IYD3;C9JQC9;C9JPY2;C9J670;C9IZD0;C9JA49;C9JH90;H7C3N6	Q9NW15;Q9NW15-2;Q9NW15-5;Q9NW15-3;Q9NW15-4	Anoctamin-10
26.7682	27.5654	27.8761	NaN	NaN	NaN	NaN	NaN	NaN	27.1481	NaN	NaN	27.2568	26.8181	27.5091		ANP32A	0	NaN		0	NaN		ANP32A	0	-0.255128		0.208746	-0.208551		P39687;H0YN26;H7BZ09;O95626;O43423	P39687;H0YN26	Acidic leucine-rich nuclear phosphoprotein 32 family member A
25.8654	26.9122	26.4331	NaN	NaN	NaN	NaN	NaN	NaN	26.2162	NaN	NaN	25.6515	24.2474	24.2852		ANP32B	0	NaN		0	NaN		ANP32B	0	-0.187345		1.41335	-1.67555		Q92688-2;Q92688	Q92688-2;Q92688	Acidic leucine-rich nuclear phosphoprotein 32 family member B
24.8848	25.4346	25.1302	NaN	NaN	NaN	NaN	NaN	NaN	25.1929	26.3145	NaN	25.213	27.0278	25.2291		ANP32E	0	NaN		0	NaN		ANP32E	0.544438	0.60386		0.467914	0.673433		Q9BTT0;Q9BTT0-3;Q5TB19;E9PPH5;E9PLC4;Q9BTT0-2;Q5TB25;H0YCE2;E9PI45	Q9BTT0;Q9BTT0-3;Q5TB19;E9PPH5;E9PLC4;Q9BTT0-2	Acidic leucine-rich nuclear phosphoprotein 32 family member E
21.6605	28.2488	27.4464	25.3655	28.422	26.436	25.3572	25.3658	NaN	23.0848	25.4809	NaN	22.7144	24.6158	25.881		ANXA1	0.158579	0.955914		0.0533632	-0.423751		ANXA1	0.199549	-1.50238		0.239813	-1.38152		P04083;Q5T3N1;Q5T3N0	P04083;Q5T3N1	Annexin A1;Annexin
NaN	24.0964	23.9894	NaN	NaN	NaN	NaN	NaN	NaN	25.0779	NaN	NaN	24.8661	NaN	24.8441		ANXA11	0	NaN		0	NaN		ANXA11	0	1.03496		2.34693	0.812203		P50995-2;P50995;H0Y6E1;E5RIN3;P27216;P27216-2	P50995-2;P50995	Annexin A11
26.3261	27.7689	27.6021	25.2637	25.1548	25.0979	26.1776	22.3248	26.1368	28.2125	28.6217	26.5197	27.942	27.5211	28.3058		ANXA2;ANXA2P2	1.96423	-2.06023		0.80178	-2.35265		ANXA2;ANXA2P2	0.282154	0.552305		0.608475	0.690613		P07355;P07355-2;H0YN42;H0YMD0;H0YMU9;A6NMY6;H0YM50;H0YKS4;H0YNP5;H0YN28;H0YL33;H0YMM1;H0YKZ7;H0YLV6;H0YMT9;H0YKX9;H0YKL9;H0YMW4;H0YNA0;H0YN52;H0YKV8;H0YMD9;H0YNB8;H0YKN4;H0YLE2	P07355;P07355-2;H0YN42;H0YMD0;H0YMU9;A6NMY6;H0YM50;H0YKS4;H0YNP5;H0YN28;H0YL33	Annexin A2;Annexin;Putative annexin A2-like protein
NaN	22.6483	21.0319	NaN	NaN	NaN	NaN	NaN	NaN	NaN	NaN	NaN	NaN	NaN	21.4167		ANXA3	0	NaN		0	NaN		ANXA3	0	NaN		0	-0.42342		P12429;D6RA82;D6RCA8;D6RFG5;D6RAZ8	P12429;D6RA82	Annexin A3;Annexin
NaN	22.0399	22.4509	NaN	NaN	NaN	NaN	NaN	NaN	22.4763	NaN	NaN	22.6642	NaN	22.5524		ANXA4	0	NaN		0	NaN		ANXA4	0	0.230896		0.637296	0.362889		Q6P452;P09525;P09525-2	Q6P452;P09525;P09525-2	Annexin;Annexin A4
27.4126	27.507	27.9228	NaN	NaN	NaN	NaN	NaN	NaN	28.2873	27.3322	22.8783	27.9261	28.2761	28.1232		ANXA5	0	NaN		0	NaN		ANXA5	0.360705	-1.4482		1.24404	0.494358		P08758;D6RBE9;D6RBL5;E9PHT9;D6RCN3	P08758;D6RBE9;D6RBL5;E9PHT9	Annexin A5;Annexin
NaN	NaN	20.6443	NaN	NaN	NaN	NaN	NaN	NaN	22.1718	NaN	NaN	21.6984	22.57	22.9311		ANXA6	0	NaN		0	NaN		ANXA6	0	1.52752		0	1.75554		E5RK69	E5RK69	Annexin
25.6701	27.2879	27.1108	NaN	NaN	22.1107	NaN	NaN	NaN	28.7271	27.7108	28.2594	28.2682	28.7453	27.2947		ANXA6	0	-4.57887		0	NaN		ANXA6	1.22734	1.54285		0.9938	1.41313		P08133;P08133-2;E7EMC6;E5RK63;E5RJF5;E5RI05;E5RFF0;E5RJR0;E5RIU8;H0YC77	P08133;P08133-2;E7EMC6	Annexin A6;Annexin
26.4527	24.4176	24.6538	NaN	NaN	NaN	NaN	NaN	NaN	25.347	22.4554	NaN	25.3107	24.9058	25.4529		ANXA7	0	NaN		0	NaN		ANXA7	0.378679	-1.27353		0.024436	0.0484346		P20073-2;P20073	P20073-2;P20073	Annexin A7
NaN	NaN	NaN	NaN	NaN	NaN	NaN	NaN	NaN	NaN	NaN	NaN	NaN	NaN	NaN		ANXA8L1;ANXA8;ANXA8L2	-4.34294e-08	0		-4.34294e-08	0		ANXA8L1;ANXA8;ANXA8L2	-4.34294e-08	0		-4.34294e-08	0		A0A096LPL1;B4DTF2;P13928-2;Q5VT79;P13928	A0A096LPL1;B4DTF2;P13928-2;Q5VT79;P13928	Annexin;Annexin A8;Annexin A8-like protein 2
27.6688	27.7236	27.7062	21.602	NaN	NaN	NaN	NaN	NaN	28.0974	27.411	27.2407	27.7416	28.0718	27.7887		AP1B1	0	-6.0975		0	NaN		AP1B1	0.167505	-0.116489		0.736971	0.167809		Q10567-3	Q10567-3	AP-1 complex subunit beta-1
NaN	NaN	NaN	NaN	NaN	NaN	NaN	NaN	NaN	NaN	NaN	NaN	NaN	NaN	NaN		AP1B1	-4.34294e-08	0		-4.34294e-08	0		AP1B1	-4.34294e-08	0		-4.34294e-08	0		Q10567-2;Q10567;C9J1E7;H7C034	Q10567-2;Q10567;C9J1E7	AP-1 complex subunit beta-1
27.3846	26.483	26.6154	NaN	NaN	NaN	NaN	NaN	NaN	24.9385	23.6805	26.0368	26.4521	26.7737	26.8602		AP1G1	0	NaN		0	NaN		AP1G1	1.23854	-1.94241		0.161883	-0.132359		O43747;O43747-2;H3BNR4;H3BR36;H3BUN9;B4DGE1;H3BN71;H3BRM7;H3BN75;H3BS13;H3BV30;B3KNW1	O43747;O43747-2	AP-1 complex subunit gamma-1
NaN	NaN	NaN	NaN	NaN	NaN	NaN	NaN	NaN	20.5119	NaN	21.0397	NaN	NaN	NaN		AP1G2	-4.34294e-08	0		-4.34294e-08	0		AP1G2	0	NaN		-4.34294e-08	0		O75843;H0YJ08;H0YJ47	O75843;H0YJ08	AP-1 complex subunit gamma-like 2
NaN	24.6329	24.9964	NaN	NaN	NaN	NaN	NaN	NaN	24.9581	NaN	NaN	25.0827	NaN	25.4803		AP1M1	0	NaN		0	NaN		AP1M1	0	0.143517		0.647478	0.466859		Q9BXS5;Q9BXS5-2;E7ENJ6;K7EJL1;K7EPJ8;A0A087WZX7;K7ENA7;K7ER75;K7EQX3;K7EPR4;K7EJJ1;K7EQ90	Q9BXS5;Q9BXS5-2;E7ENJ6;K7EJL1	AP-1 complex subunit mu-1
NaN	NaN	21.3614	NaN	NaN	NaN	NaN	NaN	NaN	NaN	NaN	NaN	NaN	NaN	NaN		AP1S1	0	NaN		0	NaN		AP1S1	0	NaN		0	NaN		H7C1E4;P61966;P61966-2	H7C1E4;P61966;P61966-2	AP-1 complex subunit sigma-1A
NaN	NaN	NaN	NaN	NaN	NaN	NaN	NaN	NaN	NaN	NaN	NaN	22.3137	NaN	NaN		AP1S2	-4.34294e-08	0		-4.34294e-08	0		AP1S2	-4.34294e-08	0		0	NaN		P56377;H7BZG6;H0Y673;F6SFB5;A6NH01;A0A0D9SFP9;P56377-2	P56377;H7BZG6;H0Y673;F6SFB5;A6NH01;A0A0D9SFP9;P56377-2	AP-1 complex subunit sigma-2
26.4447	26.2917	26.5909	23.8034	NaN	NaN	NaN	NaN	NaN	26.7206	25.9117	26.5336	26.5023	26.5048	26.5697		AP2A1	0	-2.63903		0	NaN		AP2A1	0.0727464	-0.0538063		0.393918	0.0831738		O95782-2;O95782;M0R2D9;E9PPZ3;E9PS94	O95782-2;O95782	AP-2 complex subunit alpha-1
25.3482	25.2242	25.4826	NaN	NaN	NaN	NaN	NaN	NaN	24.4843	NaN	25.3577	25.5253	25.6141	25.7103		AP2A2	0	NaN		0	NaN		AP2A2	0.531586	-0.43065		1.34991	0.26492		O94973;A0A0G2JS82;O94973-2;O94973-3;A0A0G2JQM1;E9PR62;A0A0G2JRF9;A0A0G2JQA4;A0A0G2JRS3;A0A0G2JQT9;H0YEG0;E9PNC4;A0A0G2JS17;E9PQP4;E9PPY8	O94973;A0A0G2JS82;O94973-2;O94973-3;A0A0G2JQM1	AP-2 complex subunit alpha-2
26.0437	26.2445	26.1317	NaN	NaN	NaN	NaN	NaN	NaN	25.665	23.8149	26.0227	26.3242	26.5407	26.1856		AP2B1	0	NaN		0	NaN		AP2B1	0.638978	-0.972473		0.821194	0.210159		P63010;P63010-2;P63010-3;A0A087X253;A0A087WU93;A0A087WZQ6;A0A087WYD1;K7ERB2;K7EN71;K7EJ01;K7EJX1;A0A087WXS3;K7EKZ5	P63010;P63010-2;P63010-3;A0A087X253;A0A087WU93;A0A087WZQ6;A0A087WYD1	AP-2 complex subunit beta
22.893	23.7185	23.5739	NaN	NaN	NaN	NaN	NaN	NaN	23.9014	NaN	NaN	24.9847	23.9034	24.4085		AP2M1	0	NaN		0	NaN		AP2M1	0	0.506267		1.20954	1.03707		A0A087WY71;Q96CW1-2;Q96CW1;E9PFW3;C9JJ47;C9JGT8;C9JJD3;C9JTK4;C9JPV8;H7C4C3	A0A087WY71;Q96CW1-2;Q96CW1;E9PFW3;C9JJ47	AP-2 complex subunit mu
NaN	NaN	NaN	NaN	NaN	NaN	NaN	NaN	NaN	NaN	NaN	NaN	23.7681	NaN	NaN		AP2S1	-4.34294e-08	0		-4.34294e-08	0		AP2S1	-4.34294e-08	0		0	NaN		M0R0N4;M0QYZ2;P53680;M0QZ21;X6R390;P53680-2;M0R1S0	M0R0N4;M0QYZ2;P53680;M0QZ21;X6R390;P53680-2	AP-2 complex subunit sigma
26.6435	26.1591	26.6683	NaN	23.3328	NaN	NaN	NaN	NaN	26.3256	26.3488	26.3989	26.775	26.9785	26.8744		AP3B1	0	-3.1575		0	NaN		AP3B1	0.325792	-0.132523		1.02988	0.385698		O00203;O00203-3;H0YBD0	O00203;O00203-3	AP-3 complex subunit beta-1
24.0173	23.1373	24.3723	NaN	NaN	24.1762	NaN	NaN	NaN	23.865	23.9651	24.4347	24.6775	24.1961	23.2452		AP3B2	0	0.333836		0	NaN		AP3B2	0.237945	0.24597		0.129765	0.197277		Q13367;Q13367-4;Q13367-3;F5GWU4;Q13367-2;F5GYB0	Q13367;Q13367-4;Q13367-3	AP-3 complex subunit beta-2
22.8794	22.1213	21.1755	NaN	NaN	NaN	NaN	NaN	NaN	25.5935	21.9431	26.6197	21.4876	21	26.5083		AP3D1	0	NaN		0	NaN		AP3D1	0.820122	2.66007		0.197728	0.939894		O14617;O14617-5;O14617-4;O14617-2;O14617-3;A0A087WYN6;K7ELX8;K7ERW8	O14617;O14617-5;O14617-4;O14617-2;O14617-3	AP-3 complex subunit delta-1
NaN	22.6688	23.0352	NaN	NaN	NaN	NaN	NaN	NaN	23.9605	NaN	NaN	23.6609	NaN	23.7163		AP3M1	0	NaN		0	NaN		AP3M1	0	1.10846		1.33992	0.836564		Q9Y2T2;E5RJ52;P53677;H0YBM0;H0YBA0;E7ER80;P53677-2	Q9Y2T2	AP-3 complex subunit mu-1
NaN	NaN	21.9557	NaN	NaN	NaN	NaN	NaN	NaN	24.0627	NaN	NaN	23.6847	22.7543	23.7438		AP3S1	0	NaN		0	NaN		AP3S1	0	2.10699		0	1.43858		Q92572;F5H459	Q92572	AP-3 complex subunit sigma-1
NaN	NaN	NaN	NaN	NaN	NaN	NaN	NaN	NaN	NaN	NaN	NaN	NaN	NaN	NaN		AP3S2	-4.34294e-08	0		-4.34294e-08	0		AP3S2	-4.34294e-08	0		-4.34294e-08	0		H0YLI7;P59780;H0YLX6;H0YN38;P59780-2	H0YLI7;P59780	AP-3 complex subunit sigma-2
NaN	NaN	20.6663	NaN	NaN	NaN	NaN	NaN	NaN	NaN	NaN	21.435	NaN	20.8686	21.0599		AP5B1	0	NaN		0	NaN		AP5B1	0	0.768707		0	0.297959		Q2VPB7	Q2VPB7	AP-5 complex subunit beta-1
NaN	NaN	NaN	NaN	NaN	NaN	NaN	NaN	NaN	NaN	21.8578	NaN	NaN	NaN	NaN		AP5Z1	-4.34294e-08	0		-4.34294e-08	0		AP5Z1	0	NaN		-4.34294e-08	0		O43299	O43299	AP-5 complex subunit zeta-1
NaN	NaN	NaN	NaN	NaN	NaN	NaN	NaN	NaN	NaN	NaN	NaN	NaN	NaN	NaN		APAF1	-4.34294e-08	0		-4.34294e-08	0		APAF1	-4.34294e-08	0		-4.34294e-08	0		C9JLV4;O14727-6;O14727-5;O14727-3;O14727-4;O14727-2;O14727	C9JLV4;O14727-6;O14727-5;O14727-3;O14727-4;O14727-2;O14727	Apoptotic protease-activating factor 1
NaN	NaN	20.8774	NaN	NaN	NaN	NaN	NaN	NaN	NaN	NaN	NaN	NaN	21.7442	NaN		APBB1	0	NaN		0	NaN		APBB1	0	NaN		0	0.866789		A0A087X0V7;A0A087WYH9;A0A075B7G8;J3KPL8;O00213-4;O00213-6;O00213-3;O00213-5;O00213-2;O00213;V9GYR7;V9GY97	A0A087X0V7;A0A087WYH9;A0A075B7G8;J3KPL8;O00213-4;O00213-6;O00213-3;O00213-5;O00213-2;O00213;V9GYR7;V9GY97	Amyloid beta A4 precursor protein-binding family B member 1
NaN	NaN	NaN	NaN	NaN	NaN	NaN	NaN	NaN	23.5772	23.3982	22.5938	21.8993	22.692	21.9246		APC	-4.34294e-08	0		-4.34294e-08	0		APC	0	NaN		0	NaN		P25054;P25054-2;E9PFT7;B7Z2B6;R4GMU6;E7EMH9;D6RFL6	P25054;P25054-2	Adenomatous polyposis coli protein
24.6946	26.2311	26.5136	NaN	NaN	23.1213	NaN	NaN	NaN	26.9123	26.7235	26.5884	26.4514	26.7375	26.287		APEH	0	-2.69182		0	NaN		APEH	0.743537	0.928296		0.512866	0.67889		C9JIF9;P13798;H7C393;H7C1U0;C9JLK2;F8WEH5;H0YFE5	C9JIF9;P13798;H7C393;H7C1U0	Acylamino-acid-releasing enzyme
24.8167	26.1421	26.8022	NaN	NaN	NaN	NaN	NaN	NaN	26.9805	NaN	NaN	27.0908	25.8001	26.674		APEX1	0	NaN		0	NaN		APEX1	0	1.06024		0.359748	0.601346		P27695;G3V3M6;G3V5Q1;G3V3C7;A0A0C4DGK8;G3V5D9;G3V5M0;G3V359;H7C4A8;G3V3Y6;G3V2D9	P27695;G3V3M6;G3V5Q1;G3V3C7;A0A0C4DGK8;G3V5D9;G3V5M0;G3V359	DNA-(apurinic or apyrimidinic site) lyase;DNA-(apurinic or apyrimidinic site) lyase, mitochondrial
NaN	NaN	NaN	NaN	NaN	NaN	NaN	NaN	NaN	NaN	NaN	NaN	NaN	NaN	NaN		APH1A	-4.34294e-08	0		-4.34294e-08	0		APH1A	-4.34294e-08	0		-4.34294e-08	0		Q96BI3-2;Q96BI3;Q5TB21	Q96BI3-2;Q96BI3;Q5TB21	Gamma-secretase subunit APH-1A
25.976	25.9858	25.9033	NaN	NaN	NaN	NaN	NaN	NaN	27.216	26.8086	26.7296	26.4914	26.5066	26.7539		API5	0	NaN		0	NaN		API5	2.48827	0.963013		2.67505	0.628931		Q9BZZ5-2;G3V1C3;Q9BZZ5;Q9BZZ5-3;Q9BZZ5-6;Q9BZZ5-5;Q9BZZ5-1;H0YER7;E9PQK6	Q9BZZ5-2;G3V1C3;Q9BZZ5;Q9BZZ5-3;Q9BZZ5-6;Q9BZZ5-5;Q9BZZ5-1;H0YER7	Apoptosis inhibitor 5
NaN	NaN	NaN	NaN	NaN	NaN	NaN	NaN	NaN	NaN	NaN	NaN	NaN	NaN	NaN		APIP	-4.34294e-08	0		-4.34294e-08	0		APIP	-4.34294e-08	0		-4.34294e-08	0		Q96GX9;S4R3D6;Q96GX9-3	Q96GX9;S4R3D6;Q96GX9-3	Methylthioribulose-1-phosphate dehydratase
NaN	22.961	23.0691	NaN	NaN	NaN	NaN	NaN	NaN	NaN	NaN	NaN	NaN	22.3171	NaN		APLP2	0	NaN		0	NaN		APLP2	0	NaN		0	-0.697928		Q06481-5;Q06481-4;Q06481-2;Q06481-3;Q06481-6;Q06481;E9PQS3;E9PSC7	Q06481-5;Q06481-4;Q06481-2;Q06481-3;Q06481-6;Q06481	Amyloid-like protein 2
24.3955	25.3721	25.5304	NaN	NaN	NaN	NaN	NaN	NaN	24.7161	NaN	NaN	25.2012	NaN	25.2604		APMAP	0	NaN		0	NaN		APMAP	0	-0.383287		0.100675	0.131442		Q9HDC9;H0Y512;Q9HDC9-2	Q9HDC9;H0Y512;Q9HDC9-2	Adipocyte plasma membrane-associated protein
NaN	27.3399	NaN	NaN	NaN	NaN	NaN	NaN	NaN	NaN	NaN	NaN	NaN	NaN	24.2145		APOA1	0	NaN		0	NaN		APOA1	0	NaN		0	-3.12533		P02647;F8W696	P02647;F8W696	Apolipoprotein A-I;Proapolipoprotein A-I;Truncated apolipoprotein A-I
23.2613	24.9302	23.8659	NaN	NaN	NaN	NaN	NaN	NaN	NaN	NaN	NaN	23.4025	24.6271	NaN		APOA1BP	0	NaN		0	NaN		APOA1BP	0	NaN		0.00178807	-0.00434717		Q8NCW5-2;Q8NCW5;Q5T3I4;Q5T3I3	Q8NCW5-2;Q8NCW5	NAD(P)H-hydrate epimerase
NaN	25.1794	NaN	NaN	NaN	NaN	NaN	NaN	NaN	NaN	NaN	NaN	NaN	NaN	NaN		APOA2	0	NaN		0	NaN		APOA2	0	NaN		0	NaN		V9GYE3;V9GYG9;V9GYM3;P02652;V9GYC1;V9GYS1	V9GYE3;V9GYG9;V9GYM3;P02652	Apolipoprotein A-II;Proapolipoprotein A-II;Truncated apolipoprotein A-II
NaN	NaN	NaN	NaN	NaN	NaN	NaN	NaN	NaN	NaN	NaN	NaN	NaN	NaN	NaN		APOA4	-4.34294e-08	0		-4.34294e-08	0		APOA4	-4.34294e-08	0		-4.34294e-08	0		P06727	P06727	Apolipoprotein A-IV
NaN	NaN	NaN	NaN	NaN	NaN	NaN	NaN	NaN	22.4212	21.7534	21.6943	22.3783	22.1531	23.4411		APOB	-4.34294e-08	0		-4.34294e-08	0		APOB	0	NaN		0	NaN		A0A087WTM7;P04114;A8MUN2	A0A087WTM7;P04114;A8MUN2	Apolipoprotein B-100;Apolipoprotein B-48
NaN	NaN	NaN	NaN	NaN	NaN	NaN	NaN	NaN	NaN	NaN	NaN	NaN	NaN	NaN		APOC3	-4.34294e-08	0		-4.34294e-08	0		APOC3	-4.34294e-08	0		-4.34294e-08	0		B0YIW2;P02656	B0YIW2;P02656	Apolipoprotein C-III
NaN	25.8484	25.9194	NaN	NaN	NaN	NaN	NaN	NaN	22.1427	24.1792	NaN	21.7901	26.7216	23.8633		APOD	0	NaN		0	NaN		APOD	0.935076	-2.72295		0.386231	-1.75889		C9JF17;P05090;C9JX71;F8WBT9	C9JF17;P05090	Apolipoprotein D
NaN	NaN	NaN	NaN	NaN	NaN	NaN	NaN	NaN	NaN	NaN	NaN	NaN	NaN	NaN		APOE	-4.34294e-08	0		-4.34294e-08	0		APOE	-4.34294e-08	0		-4.34294e-08	0		E9PEV4;E7ERP7;H0Y7L5;P02649	E9PEV4;E7ERP7;H0Y7L5;P02649	Apolipoprotein E
NaN	NaN	NaN	NaN	NaN	NaN	NaN	NaN	NaN	NaN	NaN	NaN	NaN	NaN	23.3926		APOH	-4.34294e-08	0		-4.34294e-08	0		APOH	-4.34294e-08	0		0	NaN		P02749;J3QRN2;J3QLI0	P02749;J3QRN2	Beta-2-glycoprotein 1
NaN	21.6654	20.1658	NaN	NaN	NaN	NaN	NaN	NaN	NaN	NaN	NaN	NaN	20.5209	23.8179		APOO	0	NaN		0	NaN		APOO	0	NaN		0.251576	1.25382		H7C1U8;Q9BUR5-2;Q9BUR5;G3V1B6	H7C1U8;Q9BUR5-2;Q9BUR5;G3V1B6	Apolipoprotein O
25.5436	24.7991	25.0245	24.0519	NaN	NaN	NaN	NaN	NaN	25.3772	25.4758	24.5634	24.9093	25.0082	24.7306		APP	0	-1.07048		0	NaN		APP	0.0149366	0.0163956		0.437422	-0.239721		E9PG40;P05067-11;P05067-8;P05067;P05067-7;P05067-9;A0A0A0MRG2;P05067-10;P05067-4;P05067-6;H7C0V9;P05067-3;P05067-5;H7C2L2;P05067-2	E9PG40;P05067-11;P05067-8;P05067;P05067-7;P05067-9;A0A0A0MRG2;P05067-10;P05067-4;P05067-6;H7C0V9;P05067-3;P05067-5	Amyloid beta A4 protein;N-APP;Soluble APP-alpha;Soluble APP-beta;C99;Beta-amyloid protein 42;Beta-amyloid protein 40;C83;P3(42);P3(40);C80;Gamma-secretase C-terminal fragment 59;Gamma-secretase C-terminal fragment 57;Gamma-secretase C-terminal fragment 50;C31
24.1614	23.0353	24.4303	NaN	NaN	NaN	NaN	NaN	NaN	24.8273	24.3047	22.8815	22.4758	23.6192	23.9351		APPL1	0	NaN		0	NaN		APPL1	0.062	0.128838		0.360456	-0.532284		Q9UKG1;C9K0C4;C9JAB0	Q9UKG1	DCC-interacting protein 13-alpha
NaN	NaN	NaN	NaN	NaN	NaN	NaN	NaN	NaN	NaN	NaN	NaN	NaN	NaN	NaN		APPL2	-4.34294e-08	0		-4.34294e-08	0		APPL2	-4.34294e-08	0		-4.34294e-08	0		Q8NEU8;Q8NEU8-3;Q8NEU8-2;F8VXB0;F8VWV2;H0YH86	Q8NEU8;Q8NEU8-3;Q8NEU8-2;F8VXB0	DCC-interacting protein 13-beta
26.0761	26.9001	26.9484	NaN	NaN	NaN	NaN	NaN	NaN	27.1361	27.4394	NaN	26.5906	27.1318	27.6472		APRT	0	NaN		0	NaN		APRT	0.721884	0.646231		0.506591	0.481698		P07741;P07741-2;H3BQZ9;H3BQB1;H3BQF1;H3BSW3	P07741;P07741-2;H3BQZ9;H3BQB1;H3BQF1	Adenine phosphoribosyltransferase
22.5439	24.4654	24.2466	NaN	NaN	NaN	NaN	NaN	NaN	24.5017	24.6024	23.4005	24.133	24.8605	23.8651		AQR	0	NaN		0	NaN		AQR	0.22643	0.416235		0.3245	0.534243		O60306;H0YH15;H0YLN9	O60306	Intron-binding protein aquarius
NaN	23.6855	23.4559	NaN	26.0809	25.8794	NaN	NaN	NaN	23.7788	24.2446	24.6696	24.4878	23.8939	24.6052		ARAF	2.39855	2.40948	+	0	NaN		ARAF	0.824336	0.660292		1.07781	0.758307		P10398;Q96II5;P10398-2	P10398;Q96II5	Serine/threonine-protein kinase A-Raf
NaN	22.9718	NaN	NaN	NaN	NaN	NaN	NaN	NaN	22.7229	NaN	24.1866	22.1297	NaN	22.5186		ARAP1	0	NaN		0	NaN		ARAP1	0	0.482941		0	-0.647705		Q96P48-3;Q96P48;E7EU13;Q96P48-7;Q96P48-2;Q96P48-4;Q96P48-1;A0A0A0MSJ2;Q96P48-5;F5GWN4;F8WBT0;H0YGD1;F5GWQ2	Q96P48-3;Q96P48;E7EU13;Q96P48-7;Q96P48-2;Q96P48-4;Q96P48-1;A0A0A0MSJ2;Q96P48-5	Arf-GAP with Rho-GAP domain, ANK repeat and PH domain-containing protein 1
25.6616	26.5617	26.758	NaN	NaN	24.8496	NaN	NaN	NaN	26.7742	26.4768	26.7827	27.119	26.0151	26.5405		ARCN1	0	-1.47753		0	NaN		ARCN1	0.425215	0.350772		0.190612	0.231123		P48444;B0YIW6;P48444-2;Q6P1Q5;E9PK34	P48444;B0YIW6;P48444-2	Coatomer subunit delta
26.5796	27.365	27.5191	NaN	NaN	25.2642	NaN	NaN	NaN	29.7839	29.0674	NaN	27.422	27.5453	28.4383		ARF1;ARF3	0	-1.89033		0	NaN		ARF1;ARF3	1.79556	2.27109	+	0.680008	0.647292		P84077;P61204;F5H423;P61204-2;F5H0C7;H0YGG7;F5H1V1;F5H6T5;F8WDB3	P84077;P61204;F5H423;P61204-2	ADP-ribosylation factor 1;ADP-ribosylation factor 3
25.1073	24.9425	25.8194	NaN	NaN	NaN	NaN	NaN	NaN	27.631	NaN	NaN	26.2825	26.4559	NaN		ARF4	0	NaN		0	NaN		ARF4	0	2.34123		1.25804	1.07947		P18085;C9JPM4;C9JAK5;U3KQF2	P18085;C9JPM4;C9JAK5	ADP-ribosylation factor 4
24.19	23.4696	25.4512	NaN	NaN	NaN	NaN	NaN	NaN	25.6085	28.5036	24.3255	24.6038	25.5972	25.2186		ARF5	0	NaN		0	NaN		ARF5	0.579881	1.7756		0.522445	0.769588		P84085;C9J1Z8	P84085;C9J1Z8	ADP-ribosylation factor 5
NaN	NaN	22.1813	NaN	NaN	NaN	NaN	NaN	NaN	NaN	NaN	NaN	23.6387	24.4411	NaN		ARF6	0	NaN		0	NaN		ARF6	0	NaN		0	1.85855		P62330	P62330	ADP-ribosylation factor 6
NaN	NaN	22.4545	NaN	NaN	NaN	NaN	NaN	NaN	23.0449	NaN	NaN	NaN	23.1406	22.0329		ARFGAP1	0	NaN		0	NaN		ARFGAP1	0	0.59034		0	0.132254		F8W1U7;F8VWH9;Q8N6T3-4;Q8N6T3-5;Q8N6T3;Q8N6T3-2;E5RHH7;E5RHT6;Q8N6T3-3;E5RHC5	F8W1U7;F8VWH9;Q8N6T3-4;Q8N6T3-5;Q8N6T3;Q8N6T3-2;E5RHH7;E5RHT6;Q8N6T3-3	ADP-ribosylation factor GTPase-activating protein 1
22.5682	22.6324	22.4048	NaN	NaN	NaN	NaN	NaN	NaN	23.0252	NaN	22.518	22.7261	22.6814	24.0315		ARFGAP2	0	NaN		0	NaN		ARFGAP2	0.470142	0.236479		0.612418	0.611196		G5E9L0;Q8N6H7;A0A0D9SF70;Q8N6H7-2;E9PQP3;Q8N6H7-3;E9PIY6;E9PMU9;H0YDN9;E9PJT7;E9PK28;E9PN48;E9PMR9;E9PM63;E9PNY8;H0YDX1;E9PM18;H0YF45	G5E9L0;Q8N6H7;A0A0D9SF70;Q8N6H7-2;E9PQP3;Q8N6H7-3;E9PIY6	ADP-ribosylation factor GTPase-activating protein 2
NaN	22.7568	22.5725	NaN	NaN	NaN	NaN	NaN	NaN	23.4156	22.6701	NaN	NaN	22.3224	22.1152		ARFGAP3	0	NaN		0	NaN		ARFGAP3	0.368121	0.378222		1.07243	-0.445845		Q9NP61;Q9NP61-2;H0Y6A0;B0QYV8;B0QYV9	Q9NP61;Q9NP61-2;H0Y6A0	ADP-ribosylation factor GTPase-activating protein 3
NaN	24.1886	25.0666	NaN	24.4439	25.069	NaN	NaN	22.1877	26.1153	26.7176	24.1391	26.3288	25.2909	25.6527		ARFGEF1	0.0791952	0.12885		0	-2.43986		ARFGEF1	0.395852	1.02975		0.942879	1.12988		Q9Y6D6;E5RIF2;E5RHL7;E5RJB2;E5RHZ1;E5RJN9	Q9Y6D6;E5RIF2	Brefeldin A-inhibited guanine nucleotide-exchange protein 1
NaN	23.3002	23.7144	NaN	NaN	23.0926	NaN	22.8192	NaN	24.7166	25.1936	22.1486	24.7204	22.7594	24.1697		ARFGEF2	0	-0.414695		0	-0.688066		ARFGEF2	0.151711	0.512282		0.181315	0.375885		Q9Y6D5	Q9Y6D5	Brefeldin A-inhibited guanine nucleotide-exchange protein 2
NaN	NaN	NaN	NaN	NaN	NaN	NaN	NaN	NaN	22.3569	23.4336	NaN	23.4759	NaN	23.0246		ARFGEF3	-4.34294e-08	0		-4.34294e-08	0		ARFGEF3	0	NaN		0	NaN		Q5TH69	Q5TH69	Brefeldin A-inhibited guanine nucleotide-exchange protein 3
NaN	22.9456	23.2915	NaN	NaN	NaN	NaN	NaN	NaN	23.8354	NaN	NaN	22.9727	NaN	NaN		ARFIP1	0	NaN		0	NaN		ARFIP1	0	0.716822		0	-0.145815		P53367-2;P53367;P53367-3	P53367-2;P53367	Arfaptin-1
22.803	23.6063	23.8545	NaN	NaN	NaN	NaN	NaN	NaN	24.1765	25.4405	NaN	23.8927	NaN	23.6715		ARFIP2	0	NaN		0	NaN		ARFIP2	0.94764	1.38726		0.345489	0.360853		A0A087X1E4;P53365-3;P53365;P53365-2;E9PPY7;E9PRV8	A0A087X1E4;P53365-3;P53365;P53365-2	Arfaptin-2
25.1219	28.6388	26.8301	NaN	24.346	NaN	26.9792	NaN	NaN	24.835	25.5841	25.8707	23.6044	23.7579	23.2069		ARG1	0	-2.51757		0	0.115628		ARG1	0.605373	-1.43366		1.50247	-3.34055		P05089;P05089-2;P05089-3	P05089;P05089-2;P05089-3	Arginase-1
NaN	21.9608	NaN	NaN	NaN	NaN	NaN	NaN	NaN	22.2636	NaN	NaN	21.9844	NaN	22.967		ARG2	0	NaN		0	NaN		ARG2	0	0.302816		0	0.514918		P78540	P78540	Arginase-2, mitochondrial
23.2643	25.5788	25.4628	NaN	NaN	23.8285	NaN	NaN	NaN	25.1426	25.6246	24.9152	24.3564	25.0372	NaN		ARGLU1	0	-0.940104		0	NaN		ARGLU1	0.230148	0.458817		0.0234072	-0.0717866		Q9NWB6-3;Q9NWB6-2;Q9NWB6	Q9NWB6-3;Q9NWB6-2;Q9NWB6	Arginine and glutamate-rich protein 1
NaN	23.7133	23.7861	NaN	NaN	NaN	NaN	NaN	NaN	23.4665	NaN	NaN	23.4854	NaN	24.5881		ARHGAP1	0	NaN		0	NaN		ARHGAP1	0	-0.283204		0.183647	0.287066		Q07960;H0YE29;E9PNR6	Q07960;H0YE29	Rho GTPase-activating protein 1
23.7037	23.7903	23.636	NaN	NaN	NaN	NaN	NaN	NaN	24.0763	23.2653	23.0923	23.5487	23.8806	23.358		ARHGAP17	0	NaN		0	NaN		ARHGAP17	0.308725	-0.232061		0.29029	-0.114218		Q68EM7-2;Q68EM7;Q68EM7-6;Q68EM7-5;Q68EM7-4;C9IZD3;Q68EM7-3;Q68EM7-7;I3L4P6;I3L4P0;I3L3P1;I3L1S9;I3L4Y5;J3KRS3;I3L460;F5H6L3;E7ERK8;Q17R89-2;Q17R89-3;Q17R89	Q68EM7-2;Q68EM7;Q68EM7-6;Q68EM7-5;Q68EM7-4	Rho GTPase-activating protein 17
NaN	NaN	NaN	NaN	NaN	NaN	NaN	NaN	NaN	NaN	NaN	NaN	NaN	NaN	NaN		ARHGAP19	-4.34294e-08	0		-4.34294e-08	0		ARHGAP19	-4.34294e-08	0		-4.34294e-08	0		Q14CB8-5;Q14CB8-6;Q14CB8-7;Q14CB8;Q14CB8-2;R4GNI4;R4GMS4;Q14CB8-3	Q14CB8-5;Q14CB8-6;Q14CB8-7;Q14CB8;Q14CB8-2;R4GNI4;R4GMS4;Q14CB8-3	Rho GTPase-activating protein 19
NaN	23.568	23.8111	NaN	NaN	20.8255	NaN	NaN	NaN	25.9735	25.0972	24.4799	25.255	26.1804	25.478		ARHGAP21	0	-2.86408		0	NaN		ARHGAP21	1.10845	1.494		1.8707	1.94825	+	Q5T5U3;Q5JSD8;H0Y468	Q5T5U3	Rho GTPase-activating protein 21
NaN	21.3658	21.0942	NaN	NaN	NaN	NaN	NaN	NaN	21.058	21.0325	NaN	21.851	21.1758	NaN		ARHGAP22	0	NaN		0	NaN		ARHGAP22	0.511065	-0.184714		0.286057	0.283422		A6NHM7;Q7Z5H3-3;Q7Z5H3;Q7Z5H3-5;Q7Z5H3-2;A6NJ38;D6RBJ8;D6R9V6;Q7Z5H3-4	A6NHM7;Q7Z5H3-3;Q7Z5H3;Q7Z5H3-5;Q7Z5H3-2;A6NJ38	Rho GTPase-activating protein 22
NaN	NaN	NaN	NaN	NaN	NaN	NaN	NaN	NaN	NaN	NaN	NaN	NaN	NaN	NaN		ARHGAP23	-4.34294e-08	0		-4.34294e-08	0		ARHGAP23	-4.34294e-08	0		-4.34294e-08	0		Q9P227-2;Q9P227;A0A087WTU4	Q9P227-2;Q9P227;A0A087WTU4	Rho GTPase-activating protein 23
NaN	22.7188	22.6309	NaN	NaN	NaN	NaN	NaN	NaN	23.5122	21.9616	NaN	22.4671	NaN	23.0625		ARHGAP35;GRLF1	0	NaN		0	NaN		ARHGAP35;GRLF1	0.0252199	0.0620565		0.100671	0.0900021		Q9NRY4;A2RRE5	Q9NRY4;A2RRE5	Rho GTPase-activating protein 35
21.7102	22.3126	22.5791	NaN	NaN	NaN	NaN	NaN	NaN	NaN	NaN	22.2613	22.4867	21.836	22.2883		ARHGAP42	0	NaN		0	NaN		ARHGAP42	0	0.0606562		0.0030844	0.00303014		E9PJK4;A6NI28;H0YDU1;H0YEJ7	E9PJK4;A6NI28	Rho GTPase-activating protein 42
NaN	22.6373	22.5833	NaN	NaN	NaN	NaN	NaN	NaN	22.5625	21.641	NaN	22.2036	NaN	22.4704		ARHGAP5	0	NaN		0	NaN		ARHGAP5	0.414083	-0.508561		0.738869	-0.273312		A0A0A0MSK6;Q13017-2;Q13017	A0A0A0MSK6;Q13017-2;Q13017	Rho GTPase-activating protein 5
NaN	NaN	NaN	NaN	NaN	NaN	NaN	NaN	NaN	NaN	NaN	NaN	NaN	NaN	NaN		ARHGAP8;LOC553158;PRR5-ARHGAP8	-4.34294e-08	0		-4.34294e-08	0		ARHGAP8;LOC553158;PRR5-ARHGAP8	-4.34294e-08	0		-4.34294e-08	0		P85298-4;P85298-3;P85298;B7ZMA4;H0Y9T8;B1AHC3;B1AHC4;P85298-2;P85298-5;F8W6F4;B1AHC2;B1AHF8;F8WCV8	P85298-4;P85298-3;P85298;B7ZMA4;H0Y9T8;B1AHC3;B1AHC4;P85298-2;P85298-5	Rho GTPase-activating protein 8
25.74	26.7724	26.5921	NaN	NaN	NaN	NaN	NaN	NaN	29.1816	NaN	NaN	27.1511	26.0777	27.8743		ARHGDIA	0	NaN		0	NaN		ARHGDIA	0	2.81339		0.472258	0.666204		J3KTF8;J3QQX2;P52565;J3KRY1;P52565-2;J3KRE2;J3KS60	J3KTF8;J3QQX2;P52565;J3KRY1;P52565-2;J3KRE2	Rho GDP-dissociation inhibitor 1
NaN	NaN	NaN	NaN	NaN	NaN	NaN	NaN	NaN	NaN	NaN	NaN	NaN	NaN	NaN		ARHGDIB	-4.34294e-08	0		-4.34294e-08	0		ARHGDIB	-4.34294e-08	0		-4.34294e-08	0		H0YGX7;P52566;F5H2R5;F5H6Q0;F5H3P3	H0YGX7;P52566;F5H2R5;F5H6Q0;F5H3P3	Rho GDP-dissociation inhibitor 2
NaN	23.3827	23.1581	NaN	NaN	NaN	NaN	NaN	NaN	23.8605	23.7743	23.4348	24.0345	24.1283	23.6203		ARHGEF1	0	NaN		0	NaN		ARHGEF1	0.953762	0.419478		1.24348	0.657277		Q92888-3;M0QZR4;Q92888-2;Q92888;Q92888-4;M0QYC1;M0R2C7;M0QYS3;M0QZH8;M0QXV6;M0R3H5	Q92888-3;M0QZR4;Q92888-2;Q92888;Q92888-4;M0QYC1	Rho guanine nucleotide exchange factor 1
NaN	21.0566	21.6735	NaN	NaN	NaN	NaN	NaN	NaN	NaN	NaN	NaN	NaN	NaN	21.3062		ARHGEF10	0	NaN		0	NaN		ARHGEF10	0	NaN		0	-0.0587997		H0YAN8;O15013-7;O15013-4;O15013-5;O15013-6;O15013;E9PB39	H0YAN8;O15013-7;O15013-4;O15013-5;O15013-6;O15013;E9PB39	Rho guanine nucleotide exchange factor 10
NaN	NaN	NaN	NaN	NaN	NaN	NaN	NaN	NaN	NaN	NaN	NaN	NaN	NaN	NaN		ARHGEF11	-4.34294e-08	0		-4.34294e-08	0		ARHGEF11	-4.34294e-08	0		-4.34294e-08	0		O15085;O15085-2	O15085;O15085-2	Rho guanine nucleotide exchange factor 11
NaN	NaN	NaN	NaN	NaN	NaN	NaN	NaN	NaN	22.4063	22.0273	NaN	22.1759	NaN	21.4391		ARHGEF12	-4.34294e-08	0		-4.34294e-08	0		ARHGEF12	0	NaN		0	NaN		Q9NZN5-2;Q9NZN5;E9PMR6	Q9NZN5-2;Q9NZN5;E9PMR6	Rho guanine nucleotide exchange factor 12
NaN	25.6032	26.4275	NaN	NaN	NaN	NaN	NaN	NaN	NaN	26.4068	27.5787	26.1154	29.4591	NaN		ARHGEF17	0	NaN		0	NaN		ARHGEF17	0.51476	0.977415		0.385494	1.7719		Q96PE2	Q96PE2	Rho guanine nucleotide exchange factor 17
NaN	NaN	NaN	NaN	NaN	NaN	NaN	NaN	NaN	NaN	NaN	NaN	NaN	NaN	NaN		ARHGEF18	-4.34294e-08	0		-4.34294e-08	0		ARHGEF18	-4.34294e-08	0		-4.34294e-08	0		M0QZS0;A0A087WZG4;M0R150;Q6ZSZ5-2;Q6ZSZ5	M0QZS0;A0A087WZG4;M0R150;Q6ZSZ5-2;Q6ZSZ5	Rho guanine nucleotide exchange factor 18
26.0766	24.8649	25.3531	26.579	24.2968	25.5413	23.0729	NaN	NaN	26.8742	27.8059	27.7244	26.7557	26.4363	26.5504		ARHGEF2	0.0181486	0.0408306		0	-2.35868		ARHGEF2	1.93772	2.03663	+	1.46443	1.14928	+	V9GYM8;Q92974-3;Q92974-2;Q92974;Q5VY93;V9GZ14;V9GYF5;V9GYG5;V9GZ58;REV__P0DJD0;REV__P0DJD1;REV__F8VYC4;REV__A6NKT7;REV__J3KNE0	V9GYM8;Q92974-3;Q92974-2;Q92974	Rho guanine nucleotide exchange factor 2
NaN	NaN	NaN	NaN	NaN	NaN	NaN	NaN	NaN	NaN	NaN	NaN	NaN	NaN	NaN		ARHGEF2	-4.34294e-08	0		-4.34294e-08	0		ARHGEF2	-4.34294e-08	0		-4.34294e-08	0		V9GYF0	V9GYF0
NaN	NaN	NaN	NaN	NaN	NaN	NaN	NaN	NaN	NaN	NaN	NaN	NaN	NaN	NaN		ARHGEF6	-4.34294e-08	0		-4.34294e-08	0		ARHGEF6	-4.34294e-08	0		-4.34294e-08	0		Q15052-2;Q15052	Q15052-2;Q15052	Rho guanine nucleotide exchange factor 6
22.0786	21.8479	21.9194	NaN	NaN	NaN	NaN	NaN	NaN	22.388	22.5705	22.157	21.6624	22.4824	23.4911		ARHGEF7	0	NaN		0	NaN		ARHGEF7	1.42964	0.423197		0.487048	0.596649		B1ALK7;Q14155-1;Q14155-6;Q14155-5;Q14155-2;Q14155-3;Q14155;E7EUY6;E9PDQ5;F6SJA5;E7EU80;C9JAD7;C9JDI6;B1ANY6	B1ALK7;Q14155-1;Q14155-6;Q14155-5;Q14155-2;Q14155-3;Q14155;E7EUY6;E9PDQ5	Rho guanine nucleotide exchange factor 7
22.596	NaN	22.3709	NaN	NaN	NaN	NaN	NaN	NaN	23.0432	21.9493	NaN	22.2438	NaN	NaN		ARID1A	0	NaN		0	NaN		ARID1A	0.00710714	0.0128202		0	-0.239684		O14497-2;O14497;O14497-3;H0Y488;A0A087WUV6	O14497-2;O14497;O14497-3;H0Y488	AT-rich interactive domain-containing protein 1A
NaN	21.8587	NaN	NaN	NaN	NaN	NaN	NaN	NaN	22.0798	NaN	NaN	NaN	21.5056	NaN		ARID3A	0	NaN		0	NaN		ARID3A	0	0.221075		0	-0.35317		Q99856;K7EJ04;H0YFY1;A6NKF2	Q99856;K7EJ04	AT-rich interactive domain-containing protein 3A
NaN	22.3496	21.9844	NaN	NaN	NaN	NaN	NaN	NaN	22.8672	22.9216	23.0286	23.2791	22.4538	21.8401		ARID3B	0	NaN		0	NaN		ARID3B	1.85368	0.772138		0.247487	0.357345		Q8IVW6-4;Q8IVW6;Q8IVW6-3;H3BQ92	Q8IVW6-4;Q8IVW6;Q8IVW6-3	AT-rich interactive domain-containing protein 3B
NaN	NaN	22.1599	NaN	NaN	NaN	NaN	NaN	NaN	22.6629	NaN	NaN	22.7184	22.3357	21.8045		ARID4B	0	NaN		0	NaN		ARID4B	0	0.502935		0	0.126249		Q4LE39-2;Q4LE39;X6RCR8;Q4LE39-3;Q4LE39-4;H7C5R6;H7C485;P29374-3;P29374-2;P29374	Q4LE39-2;Q4LE39;X6RCR8;Q4LE39-3	AT-rich interactive domain-containing protein 4B
NaN	24.4232	24.1007	NaN	NaN	NaN	NaN	NaN	NaN	24.1668	23.6048	23.8311	24.7679	24.0646	24.9622		ARIH1	0	NaN		0	NaN		ARIH1	0.69356	-0.394402		0.363951	0.336274		Q9Y4X5;A0A087WT96;H3BNB9;H3BSK4	Q9Y4X5	E3 ubiquitin-protein ligase ARIH1
NaN	22.5032	22.8366	NaN	NaN	NaN	NaN	NaN	NaN	22.9756	NaN	NaN	23.0373	NaN	22.7217		ARIH2	0	NaN		0	NaN		ARIH2	0	0.305669		0.339572	0.209603		O95376;C9JZ71	O95376	E3 ubiquitin-protein ligase ARIH2
NaN	NaN	22.2958	NaN	NaN	NaN	NaN	NaN	NaN	NaN	NaN	NaN	NaN	25.2601	NaN		ARL1	0	NaN		0	NaN		ARL1	0	NaN		0	2.96428		P40616-2;P40616;F8VYN9;B4DZG7;F8VP99;F8W1Z8;F8VP63	P40616-2;P40616;F8VYN9;B4DZG7	ADP-ribosylation factor-like protein 1
NaN	NaN	20.8567	NaN	NaN	NaN	NaN	NaN	NaN	NaN	NaN	NaN	21.8967	NaN	NaN		ARL10	0	NaN		0	NaN		ARL10	0	NaN		0	1.04001		Q8N8L6	Q8N8L6	ADP-ribosylation factor-like protein 10
NaN	NaN	NaN	NaN	NaN	NaN	NaN	NaN	NaN	NaN	NaN	NaN	NaN	NaN	NaN		ARL13B	-4.34294e-08	0		-4.34294e-08	0		ARL13B	-4.34294e-08	0		-4.34294e-08	0		Q3SXY8;Q3SXY8-2;Q3SXY8-3	Q3SXY8;Q3SXY8-2;Q3SXY8-3	ADP-ribosylation factor-like protein 13B
NaN	NaN	NaN	NaN	NaN	NaN	NaN	NaN	NaN	NaN	NaN	NaN	20.5745	NaN	NaN		ARL15	-4.34294e-08	0		-4.34294e-08	0		ARL15	-4.34294e-08	0		0	NaN		A0A087WUW9;Q9NXU5;A0A0B4J222	A0A087WUW9;Q9NXU5;A0A0B4J222	ADP-ribosylation factor-like protein 15
NaN	NaN	23.3273	NaN	NaN	NaN	NaN	NaN	NaN	NaN	NaN	NaN	23.477	NaN	NaN		ARL2	0	NaN		0	NaN		ARL2	0	NaN		0	0.149727		P36404;V9GYD0;P36404-2	P36404	ADP-ribosylation factor-like protein 2
22.987	22.0761	22.3487	NaN	NaN	NaN	NaN	NaN	NaN	NaN	NaN	NaN	22.1881	NaN	22.1888		ARL2BP	0	NaN		0	NaN		ARL2BP	0	NaN		0.321183	-0.282165		H3BU49;Q9Y2Y0-2;Q9Y2Y0;H3BM52	H3BU49;Q9Y2Y0-2;Q9Y2Y0	ADP-ribosylation factor-like protein 2-binding protein
24.9397	24.2531	23.3108	NaN	NaN	NaN	NaN	NaN	NaN	22.2873	NaN	NaN	23.479	24.3384	22.1751		ARL3	0	NaN		0	NaN		ARL3	0	-1.88053		0.459467	-0.836987		P36405	P36405	ADP-ribosylation factor-like protein 3
NaN	NaN	21.4815	NaN	NaN	NaN	NaN	NaN	NaN	NaN	NaN	NaN	21.7474	NaN	NaN		ARL5B;ARL5A	0	NaN		0	NaN		ARL5B;ARL5A	0	NaN		0	0.265907		Q96KC2;Q9Y689;Q9Y689-2	Q96KC2;Q9Y689	ADP-ribosylation factor-like protein 5B;ADP-ribosylation factor-like protein 5A
NaN	NaN	NaN	NaN	NaN	NaN	NaN	NaN	NaN	NaN	NaN	NaN	NaN	NaN	NaN		ARL6	-4.34294e-08	0		-4.34294e-08	0		ARL6	-4.34294e-08	0		-4.34294e-08	0		Q9H0F7;Q9H0F7-2;H7C5H6;C9IZ13	Q9H0F7;Q9H0F7-2;H7C5H6;C9IZ13	ADP-ribosylation factor-like protein 6
NaN	NaN	22.536	NaN	NaN	NaN	NaN	NaN	NaN	NaN	NaN	NaN	NaN	22.783	NaN		ARL6IP4	0	NaN		0	NaN		ARL6IP4	0	NaN		0	0.246992		F5GYV5;F8WCT1;Q66PJ3-2;A0A0C4DH18;H7BZV4;A0A0C4DG62;F5H7X4;Q66PJ3-7;Q66PJ3-5;Q66PJ3-4;Q66PJ3-3;Q66PJ3	F5GYV5;F8WCT1;Q66PJ3-2;A0A0C4DH18;H7BZV4;A0A0C4DG62;F5H7X4;Q66PJ3-7;Q66PJ3-5;Q66PJ3-4;Q66PJ3-3;Q66PJ3	ADP-ribosylation factor-like protein 6-interacting protein 4
23.21	23.5165	24.0709	NaN	NaN	NaN	NaN	NaN	NaN	NaN	NaN	NaN	22.8314	22.8226	23.8023		ARL6IP5	0	NaN		0	NaN		ARL6IP5	0	NaN		0.470797	-0.447024		O75915;F8WF90;C9JQU6;F8WF33	O75915	PRA1 family protein 3
NaN	NaN	NaN	NaN	NaN	NaN	NaN	NaN	NaN	NaN	NaN	NaN	NaN	NaN	NaN		ARL6IP6	-4.34294e-08	0		-4.34294e-08	0		ARL6IP6	-4.34294e-08	0		-4.34294e-08	0		Q8N6S5	Q8N6S5	ADP-ribosylation factor-like protein 6-interacting protein 6
NaN	NaN	NaN	NaN	NaN	NaN	NaN	NaN	NaN	NaN	NaN	NaN	NaN	NaN	NaN		ARL8A	-4.34294e-08	0		-4.34294e-08	0		ARL8A	-4.34294e-08	0		-4.34294e-08	0		Q96BM9;A0A087X2J2	Q96BM9	ADP-ribosylation factor-like protein 8A
24.096	23.828	24.3981	NaN	NaN	NaN	NaN	NaN	NaN	25.5923	NaN	NaN	24.9003	23.1715	22.7728		ARL8B	0	NaN		0	NaN		ARL8B	0	1.48491		0.296636	-0.492486		Q9NVJ2;Q9NVJ2-2	Q9NVJ2	ADP-ribosylation factor-like protein 8B
NaN	NaN	NaN	NaN	NaN	NaN	NaN	NaN	NaN	NaN	NaN	NaN	NaN	NaN	NaN		ARMC1	-4.34294e-08	0		-4.34294e-08	0		ARMC1	-4.34294e-08	0		-4.34294e-08	0		E9PR92;E5RHK3;E5RJ86;Q9NVT9	E9PR92;E5RHK3;E5RJ86;Q9NVT9	Armadillo repeat-containing protein 1
23.9679	24.4985	25.0859	NaN	NaN	NaN	NaN	NaN	NaN	24.7316	NaN	NaN	24.7163	25.3005	24.8101		ARMC6	0	NaN		0	NaN		ARMC6	0	0.21422		0.501605	0.424894		Q6NXE6-2;Q6NXE6;B4E1N1;F5H4P3;F5GWV0;H0YH65;F5H2X2;F5H2K4;F5H3X1;F5H052;H0YGQ5;F5GZP0;H0YGL0;F5H6J3;F5H7V0	Q6NXE6-2;Q6NXE6;B4E1N1;F5H4P3	Armadillo repeat-containing protein 6
23.3653	23.9504	23.5899	NaN	23.9169	24.7889	NaN	NaN	NaN	23.5674	23.9769	23.683	23.9896	23.5821	24.4961		ARMC8	0.78287	0.717693		0	NaN		ARMC8	0.196792	0.107264		0.544379	0.387398		Q8IUR7-7;Q8IUR7;Q8IUR7-8;Q8IUR7-2;B7Z637;Q8IUR7-3;C9J2I1;C9JAA7;C9JBY2;C9J8P8;H7C4J4	Q8IUR7-7;Q8IUR7;Q8IUR7-8;Q8IUR7-2;B7Z637;Q8IUR7-3	Armadillo repeat-containing protein 8
NaN	21.5063	21.3454	NaN	NaN	NaN	NaN	NaN	NaN	22.2023	21.7094	22.1981	21.9344	21.2453	NaN		ARMC9	0	NaN		0	NaN		ARMC9	1.16172	0.610706		0.162083	0.164009		A0A087X1I8;Q7Z3E5-2;Q7Z3E5;H7C3U7;H7BZY2;C9J535;H7BZA2;C9JW07	A0A087X1I8;Q7Z3E5-2;Q7Z3E5;H7C3U7;H7BZY2	LisH domain-containing protein ARMC9
NaN	NaN	NaN	NaN	NaN	NaN	NaN	NaN	NaN	NaN	NaN	NaN	NaN	NaN	NaN		ARMCX3	-4.34294e-08	0		-4.34294e-08	0		ARMCX3	-4.34294e-08	0		-4.34294e-08	0		Q9UH62	Q9UH62	Armadillo repeat-containing X-linked protein 3
NaN	21.1239	NaN	NaN	NaN	NaN	NaN	NaN	NaN	NaN	21.7259	22.1904	NaN	NaN	NaN		ARMCX5	0	NaN		0	NaN		ARMCX5	0	0.834259		0	NaN		Q6P1M9;S4R3L0;S4R3L5	Q6P1M9	Armadillo repeat-containing X-linked protein 5
NaN	24.0663	23.4679	NaN	NaN	NaN	NaN	NaN	NaN	23.7894	NaN	NaN	22.2493	24.1248	24.4908		ARMT1	0	NaN		0	NaN		ARMT1	0	0.0223732		0.0531203	-0.145449		Q9H993;F5GZY1	Q9H993	Protein-glutamate O-methyltransferase
25.3577	23.9371	24.4563	NaN	NaN	NaN	NaN	NaN	NaN	24.1388	22.384	NaN	24.1809	23.9753	24.2874		ARPC1A	0	NaN		0	NaN		ARPC1A	0.66601	-1.32231		0.439975	-0.435852		Q92747;E9PF58;Q92747-2;F8WFD3	Q92747;E9PF58;Q92747-2	Actin-related protein 2/3 complex subunit 1A
24.5835	23.9867	24.2337	NaN	NaN	NaN	NaN	NaN	NaN	24.2369	NaN	NaN	24.1336	22.281	23.9275		ARPC1B	0	NaN		0	NaN		ARPC1B	0	-0.0310777		0.601082	-0.820597		O15143;C9J4Z7;F8VXW2;C9JEY1;C9JQM8;C9JFG9;C9J6C8;C9JBJ7;C9K057;C9JTT6;C9JM51;F8WEB3	O15143;C9J4Z7;F8VXW2;C9JEY1;C9JQM8;C9JFG9;C9J6C8	Actin-related protein 2/3 complex subunit 1B
NaN	25.1068	25.2172	NaN	NaN	NaN	NaN	NaN	NaN	24.8257	NaN	NaN	24.983	22.9275	25.0137		ARPC2	0	NaN		0	NaN		ARPC2	0	-0.336325		0.388151	-0.85392		O15144;C9JTV5;G5E9J0;H7C3F9;G5E9S7	O15144	Actin-related protein 2/3 complex subunit 2
24.6514	25.5515	25.6568	NaN	NaN	NaN	NaN	NaN	NaN	23.4749	NaN	NaN	24.4718	23.7352	22.4732		ARPC3	0	NaN		0	NaN		ARPC3	0	-1.81161		1.21961	-1.72646		O15145;C9JZD1;F8VR50	O15145;C9JZD1	Actin-related protein 2/3 complex subunit 3
23.9584	25.3495	24.1985	NaN	NaN	NaN	NaN	NaN	NaN	NaN	NaN	NaN	25.5428	26.6337	25.199		ARPC4-TTLL3;ARPC4	0	NaN		0	NaN		ARPC4-TTLL3;ARPC4	0	NaN		0.992448	1.2897		F8WCF6;P59998;F8WDD7;A0A0A6YYG9;P59998-3;P59998-2;H7C0A3;F8WE39;F8WDW3;R4GN08;P59998-4	F8WCF6;P59998;F8WDD7;A0A0A6YYG9;P59998-3;P59998-2;H7C0A3	Actin-related protein 2/3 complex subunit 4
23.1489	NaN	24.8685	NaN	NaN	NaN	NaN	NaN	NaN	NaN	NaN	NaN	NaN	22.9066	23.4392		ARPC5	0	NaN		0	NaN		ARPC5	0	NaN		0.345672	-0.835766		O15511;B1ALC0;O15511-2	O15511;B1ALC0;O15511-2	Actin-related protein 2/3 complex subunit 5
21.3077	23.1342	NaN	NaN	NaN	NaN	NaN	NaN	NaN	NaN	NaN	NaN	NaN	NaN	NaN		ARPC5L	0	NaN		0	NaN		ARPC5L	0	NaN		0	NaN		Q9BPX5	Q9BPX5	Actin-related protein 2/3 complex subunit 5-like protein
NaN	NaN	22.4424	NaN	NaN	NaN	NaN	NaN	NaN	22.4166	NaN	NaN	22.6205	NaN	22.3478		ARRB2;DKFZp686L0365	0	NaN		0	NaN		ARRB2;DKFZp686L0365	0	-0.0257435		0	0.0417557		P32121-5;P32121-2;P32121;P32121-3;P32121-4;Q68DZ5;K7EL17;I3L412;K7ENA6	P32121-5;P32121-2;P32121;P32121-3;P32121-4;Q68DZ5	Beta-arrestin-2
NaN	NaN	20.7239	NaN	NaN	NaN	NaN	NaN	NaN	NaN	NaN	NaN	21.1351	NaN	NaN		ARV1	0	NaN		0	NaN		ARV1	0	NaN		0	0.411221		A0A0A0MRI7;H7C484;Q9H2C2;H7C0E7;H0YEB4;F6QB42	A0A0A0MRI7;H7C484;Q9H2C2;H7C0E7	Protein ARV1
NaN	NaN	NaN	NaN	NaN	NaN	NaN	NaN	NaN	NaN	NaN	NaN	NaN	NaN	NaN		AS3MT	-4.34294e-08	0		-4.34294e-08	0		AS3MT	-4.34294e-08	0		-4.34294e-08	0		Q9HBK9;A0A087WVD4;Q9HBK9-2	Q9HBK9;A0A087WVD4;Q9HBK9-2	Arsenite methyltransferase
NaN	21.6385	21.867	NaN	NaN	NaN	NaN	NaN	NaN	NaN	NaN	NaN	21.6296	NaN	21.3882		ASAH1	0	NaN		0	NaN		ASAH1	0	NaN		0.552857	-0.243822		E7EMM4;Q13510;Q13510-2;Q13510-3	E7EMM4;Q13510;Q13510-2;Q13510-3	Acid ceramidase;Acid ceramidase subunit alpha;Acid ceramidase subunit beta
NaN	NaN	NaN	NaN	NaN	NaN	NaN	NaN	NaN	NaN	NaN	NaN	23.1662	NaN	22.8067		ASCC1	-4.34294e-08	0		-4.34294e-08	0		ASCC1	-4.34294e-08	0		0	NaN		Q8N9N2-2;Q8N9N2;H0YE76;H0YCB3;H0YER2;E9PR40;E9PQ44;E9PJM2;E9PL92;E9PKM6;E9PM82;E9PQZ6	Q8N9N2-2;Q8N9N2;H0YE76;H0YCB3;H0YER2	Activating signal cointegrator 1 complex subunit 1
23.4409	23.5858	22.5278	21.5058	NaN	NaN	NaN	NaN	NaN	23.466	21.9193	22.9656	23.017	22.6646	22.1701		ASCC2	0	-1.67905		0	NaN		ASCC2	0.28763	-0.401194		0.618529	-0.567561		Q9H1I8;Q9H1I8-3;B1AH59;Q9H1I8-2;H7C3Y4	Q9H1I8;Q9H1I8-3	Activating signal cointegrator 1 complex subunit 2
23.8522	25.7195	25.6393	NaN	NaN	NaN	NaN	NaN	NaN	27.0822	26.5102	22.854	25.7741	23.7205	26.0006		ASCC3	0	NaN		0	NaN		ASCC3	0.101474	0.411743		0.03376	0.0946674		Q8N3C0;Q8N3C0-4;E5RFZ0;Q8N3C0-3;J3KNJ4	Q8N3C0	Activating signal cointegrator 1 complex subunit 3
NaN	NaN	NaN	NaN	NaN	NaN	NaN	NaN	NaN	NaN	NaN	NaN	NaN	NaN	NaN		ASF1A;ASF1B	-4.34294e-08	0		-4.34294e-08	0		ASF1A;ASF1B	-4.34294e-08	0		-4.34294e-08	0		Q9Y294;K7ES22	Q9Y294;K7ES22	Histone chaperone ASF1A
NaN	NaN	NaN	NaN	NaN	NaN	NaN	NaN	NaN	NaN	NaN	NaN	NaN	NaN	NaN		ASF1B	-4.34294e-08	0		-4.34294e-08	0		ASF1B	-4.34294e-08	0		-4.34294e-08	0		Q9NVP2;K7ELW9	Q9NVP2;K7ELW9	Histone chaperone ASF1B
NaN	NaN	22.8639	NaN	NaN	NaN	NaN	NaN	NaN	23.3818	22.7247	22.8073	21.2038	22.9659	22.5392		ASH2L	0	NaN		0	NaN		ASH2L	0	0.107359		0	-0.62761		Q9UBL3-3;Q9UBL3;F5H8F7;Q9UBL3-2;H0YBF6;H0YAQ0;E5RFH5	Q9UBL3-3;Q9UBL3;F5H8F7;Q9UBL3-2;H0YBF6	Set1/Ash2 histone methyltransferase complex subunit ASH2
22.7808	22.6578	23.0258	NaN	NaN	NaN	NaN	NaN	NaN	22.6301	22.334	22.0791	21.7874	22.9397	23.0022		ASMTL	0	NaN		0	NaN		ASMTL	1.15754	-0.473778		0.235244	-0.245059		O95671-2;O95671;O95671-3	O95671-2;O95671;O95671-3	N-acetylserotonin O-methyltransferase-like protein
NaN	23.7137	23.3124	NaN	NaN	NaN	NaN	NaN	NaN	22.9353	NaN	NaN	22.9068	NaN	23.9423		ASNA1	0	NaN		0	NaN		ASNA1	0	-0.577717		0.0515587	-0.08846		A0A087WXS7;O43681;K7ERW9	A0A087WXS7;O43681	ATPase ASNA1
26.6344	27.1907	27.1172	NaN	NaN	25.8279	NaN	NaN	NaN	28.4241	28.0355	27.9212	27.1945	25.8584	27.6115		ASNS	0	-1.15284		0	NaN		ASNS	2.10991	1.14615	+	0.0575202	-0.0926253		P08243-2;P08243;P08243-3;F8WEJ5;C9J057;C9JT45;C9JM09;C9JLN6	P08243-2;P08243;P08243-3;F8WEJ5	Asparagine synthetase [glutamine-hydrolyzing]
NaN	NaN	NaN	NaN	NaN	NaN	NaN	NaN	NaN	22.2316	NaN	21.9205	22.092	21.7363	NaN		ASNSD1	-4.34294e-08	0		-4.34294e-08	0		ASNSD1	0	NaN		0	NaN		U3KQP1;U3KQP6;U3KQ49	U3KQP1
24.3541	23.881	23.6865	26.1399	NaN	21.6364	NaN	NaN	NaN	25.0109	23.9415	25.9398	24.3559	24.3832	23.9914		ASPH	0.016405	-0.0856613		0	NaN		ASPH	0.744517	0.990212		0.501389	0.269656		Q12797-10;Q12797;E5RHK2;A0A087WW51;E5RHJ2;G3XAN5;A0A087WUJ2;E5RG29;A0A0A0MSK8;E5RG56;Q12797-7;Q12797-4;Q12797-3;Q12797-9;Q12797-6;Q12797-5;Q12797-8;Q12797-2	Q12797-10;Q12797	Aspartyl/asparaginyl beta-hydroxylase
NaN	NaN	21.7662	NaN	NaN	NaN	NaN	NaN	NaN	23.5776	24.1902	23.8703	22.3832	NaN	22.3257		ASPM	0	NaN		0	NaN		ASPM	0	2.11313		0	0.58819		Q8IZT6;Q8IZT6-2;Q5VYL4;A0A087WV76	Q8IZT6;Q8IZT6-2	Abnormal spindle-like microcephaly-associated protein
NaN	NaN	NaN	NaN	NaN	NaN	NaN	NaN	NaN	NaN	NaN	NaN	NaN	NaN	NaN		ASPRV1	-4.34294e-08	0		-4.34294e-08	0		ASPRV1	-4.34294e-08	0		-4.34294e-08	0		Q53RT3	Q53RT3	Retroviral-like aspartic protease 1
22.8948	23.6298	23.9889	NaN	NaN	NaN	NaN	NaN	NaN	23.9942	24.5264	23.7656	24.6705	24.046	24.8435		ASPSCR1	0	NaN		0	NaN		ASPSCR1	0.683669	0.590879		1.18489	1.01549		Q9BZE9;Q9BZE9-2;Q9BZE9-3;J3QL04;J3QR12;Q9BZE9-4;J3KRY8;J3QRW3;J3QR50;J3KRG1;C9JAL9;J3KRF7	Q9BZE9;Q9BZE9-2;Q9BZE9-3;J3QL04;J3QR12;Q9BZE9-4;J3KRY8	Tether containing UBX domain for GLUT4
21.4059	NaN	21.5173	NaN	NaN	NaN	NaN	NaN	NaN	NaN	NaN	NaN	21.8582	NaN	NaN		ASRGL1	0	NaN		0	NaN		ASRGL1	0	NaN		0	0.39665		Q7L266;A0A087WUG3;E9PJK6;A0A087WZI5;Q7L266-2	Q7L266;A0A087WUG3;E9PJK6;A0A087WZI5	Isoaspartyl peptidase/L-asparaginase;Isoaspartyl peptidase/L-asparaginase alpha chain;Isoaspartyl peptidase/L-asparaginase beta chain
NaN	22.4763	22.9935	NaN	NaN	NaN	NaN	NaN	NaN	23	NaN	NaN	23.182	NaN	23.4626		ASS1	0	NaN		0	NaN		ASS1	0	0.265079		0.735199	0.587435		P00966;Q5T6L6;Q5T6L5	P00966	Argininosuccinate synthase
23.8714	22.8565	23.2462	NaN	NaN	NaN	NaN	NaN	NaN	23.6551	23.457	23.4414	23.4403	23.4795	22.6822		ASUN	0	NaN		0	NaN		ASUN	0.252541	0.193154		0.114491	-0.124029		Q9NVM9;Q9NVM9-2;H0YH12;H0YIA9;F5H5W1;F5H457;F8VRX9	Q9NVM9;Q9NVM9-2;H0YH12	Protein asunder homolog
NaN	21.4163	NaN	NaN	NaN	NaN	NaN	NaN	NaN	NaN	NaN	NaN	NaN	NaN	22.2285		ATAD1	0	NaN		0	NaN		ATAD1	0	NaN		0	0.812201		Q8NBU5;Q8NBU5-2	Q8NBU5;Q8NBU5-2	ATPase family AAA domain-containing protein 1
26.0396	27.3382	27.2081	28.1664	27.9711	28.344	26.16	23.7051	NaN	26.5462	27.8276	27.7112	27.2999	27.2422	26.658		ATAD3A	1.41708	1.29859	+	0.780013	-1.92938		ATAD3A	0.358108	0.499706		0.167558	0.204754		Q9NVI7-2;Q9NVI7;H0Y2W2;Q9NVI7-3;Q5SV16;Q5T9A4-2	Q9NVI7-2;Q9NVI7;H0Y2W2;Q9NVI7-3	ATPase family AAA domain-containing protein 3A
NaN	NaN	21.8837	NaN	NaN	NaN	NaN	NaN	NaN	22.1295	22.4255	NaN	22.9377	22.6468	NaN		ATAD3B	0	NaN		0	NaN		ATAD3B	0	0.393822		0	0.908558		Q5T9A4;Q5T9A4-3	Q5T9A4;Q5T9A4-3	ATPase family AAA domain-containing protein 3B
NaN	NaN	NaN	NaN	NaN	NaN	NaN	NaN	NaN	NaN	NaN	NaN	NaN	NaN	NaN		ATE1	-4.34294e-08	0		-4.34294e-08	0		ATE1	-4.34294e-08	0		-4.34294e-08	0		B4E107;F5GXE4;O95260-2;B4DK25;H0Y5C2;O95260	B4E107;F5GXE4;O95260-2;B4DK25;H0Y5C2;O95260	Arginyl-tRNA--protein transferase 1
NaN	NaN	NaN	NaN	NaN	NaN	NaN	NaN	NaN	NaN	NaN	NaN	NaN	NaN	NaN		ATF6B	-4.34294e-08	0		-4.34294e-08	0		ATF6B	-4.34294e-08	0		-4.34294e-08	0		H0Y7D7;Q99941-2;Q99941	H0Y7D7;Q99941-2;Q99941	Cyclic AMP-dependent transcription factor ATF-6 beta;Processed cyclic AMP-dependent transcription factor ATF-6 beta
NaN	22.5353	21.9307	NaN	NaN	NaN	NaN	NaN	NaN	25.192	25.3464	22.5265	23.2334	NaN	22.7133		ATF7IP	0	NaN		0	NaN		ATF7IP	0.754631	2.12197		0.689253	0.740311		Q6VMQ6-2;Q6VMQ6-5;Q6VMQ6;Q6VMQ6-4;A8MV73;F5H221;F8WE35;F5H8I0;F5H592;F5H2W9;F5H2H9;F5GZ10;F5H502;F5H1K9;F5H3C4;F5GZ98;F5H6X8;F5GYR7	Q6VMQ6-2;Q6VMQ6-5;Q6VMQ6;Q6VMQ6-4	Activating transcription factor 7-interacting protein 1
NaN	NaN	NaN	NaN	NaN	NaN	NaN	NaN	NaN	NaN	NaN	NaN	22.6497	NaN	NaN		ATG101	-4.34294e-08	0		-4.34294e-08	0		ATG101	-4.34294e-08	0		0	NaN		F8VQD9;Q9BSB4;F8VVA0;H3BMZ4	F8VQD9;Q9BSB4;F8VVA0	Autophagy-related protein 101
NaN	NaN	NaN	NaN	NaN	NaN	NaN	NaN	NaN	NaN	NaN	NaN	22.0072	NaN	22.0208		ATG13	-4.34294e-08	0		-4.34294e-08	0		ATG13	-4.34294e-08	0		0	NaN		O75143-3;O75143-2;O75143;O75143-5;E9PPR2;J9JIF6;O75143-4;J3KST9;J3QR83;J3QRL1;J3KRU6;H0YEM7;J3QLH7;J3QR16	O75143-3;O75143-2;O75143;O75143-5;E9PPR2;J9JIF6	Autophagy-related protein 13
NaN	22.1256	22.3862	NaN	NaN	NaN	NaN	NaN	NaN	22.2096	22.291	22.049	22.3558	21.9749	22.3935		ATG16L1	0	NaN		0	NaN		ATG16L1	0.204567	-0.0726786		0.0239729	-0.0144854		E7EVC7;Q676U5-2;Q676U5;Q676U5-5;Q676U5-3;Q676U5-4;C9JAY7;C9JK97;C9J1B2	E7EVC7;Q676U5-2;Q676U5;Q676U5-5;Q676U5-3;Q676U5-4	Autophagy-related protein 16-1
NaN	NaN	NaN	NaN	NaN	NaN	NaN	NaN	NaN	21.1157	NaN	20.7586	20.9804	NaN	NaN		ATG2A	-4.34294e-08	0		-4.34294e-08	0		ATG2A	0	NaN		0	NaN		H7C3T2;Q2TAZ0;Q2TAZ0-3;Q2TAZ0-4	H7C3T2;Q2TAZ0;Q2TAZ0-3	Autophagy-related protein 2 homolog A
NaN	22.1494	22.5434	NaN	NaN	NaN	NaN	NaN	NaN	24.4081	24.6557	23.0323	24.399	23.604	23.9921		ATG2B	0	NaN		0	NaN		ATG2B	1.06557	1.68565		1.81156	1.65201	+	Q96BY7	Q96BY7	Autophagy-related protein 2 homolog B
NaN	23.8948	23.6547	NaN	NaN	NaN	NaN	NaN	NaN	24.0286	NaN	NaN	24.2133	NaN	24.1139		ATG3	0	NaN		0	NaN		ATG3	0	0.253861		1.01853	0.388914		Q9NT62;Q9NT62-2;F8WDI0;C9JNW8	Q9NT62;Q9NT62-2	Ubiquitin-like-conjugating enzyme ATG3
NaN	21.9871	22.8029	NaN	NaN	NaN	NaN	NaN	NaN	23.2681	NaN	NaN	22.7891	NaN	22.909		ATG4B	0	NaN		0	NaN		ATG4B	0	0.873131		0.41387	0.454029		Q9Y4P1-6;Q9Y4P1;Q9Y4P1-2;Q9Y4P1-4;H7C2A6;C9JIK8;C9JQ72;Q9Y4P1-3;F2Z2K8;C9J3C0;H0Y2Y0;C9JVD5	Q9Y4P1-6;Q9Y4P1;Q9Y4P1-2;Q9Y4P1-4;H7C2A6;C9JIK8	Cysteine protease ATG4B
NaN	NaN	NaN	NaN	NaN	NaN	NaN	NaN	NaN	20.6961	NaN	NaN	NaN	NaN	20.9644		ATG4C	-4.34294e-08	0		-4.34294e-08	0		ATG4C	0	NaN		0	NaN		Q96DT6;C9JC51;A6NGQ4;H7BZW5	Q96DT6;C9JC51;A6NGQ4	Cysteine protease ATG4C
NaN	NaN	NaN	NaN	NaN	NaN	NaN	NaN	NaN	NaN	NaN	NaN	NaN	NaN	NaN		ATG5	-4.34294e-08	0		-4.34294e-08	0		ATG5	-4.34294e-08	0		-4.34294e-08	0		Q9H1Y0;L7UQJ2;Q7Z3H3;Q9H1Y0-2	Q9H1Y0;L7UQJ2	Autophagy protein 5
23.8241	24.2603	24.0496	NaN	NaN	NaN	NaN	NaN	NaN	24.5518	24.6544	23.8553	24.7071	24.8273	24.1163		ATG7	0	NaN		0	NaN		ATG7	0.477903	0.309179		0.933335	0.505604		O95352;O95352-3;O95352-2;C9J415;C9JFF4;C9JE55;C9JNU2;C9JKA3;H7C2R3;H7BZ92;H7C2J8;C9JGL2;F8WDY9;H7C059	O95352;O95352-3;O95352-2	Ubiquitin-like modifier-activating enzyme ATG7
23.2148	22.9226	22.6261	NaN	NaN	NaN	NaN	NaN	NaN	23.8231	23.1998	23.3181	23.5185	23.6476	24.3592		ATG9A	0	NaN		0	NaN		ATG9A	0.962857	0.525827		1.37817	0.920579		Q7Z3C6;Q7Z3C6-2;H7C152;H7C1G6;Q7Z3C6-3;C9JX27;C9IYZ9;C9JKV7;C9JDK4;C9JXG2;C9JS65;C9JFV2;F2Z3I6;C9JD65	Q7Z3C6;Q7Z3C6-2;H7C152	Autophagy-related protein 9A
NaN	NaN	NaN	NaN	NaN	NaN	NaN	NaN	NaN	NaN	NaN	NaN	NaN	NaN	NaN		ATG9B	-4.34294e-08	0		-4.34294e-08	0		ATG9B	-4.34294e-08	0		-4.34294e-08	0		Q674R7;Q674R7-2;Q674R7-3	Q674R7	Autophagy-related protein 9B
27.8779	29.7831	29.5549	NaN	22.9733	26.8544	24.6113	NaN	NaN	29.4892	29.363	28.9011	29.6326	29.4489	27.7094		ATIC	1.06982	-4.15814		0	-4.46063		ATIC	0.102827	0.179149		0.0570602	-0.141658		P31939;P31939-2;H7C1S2;C9JLK0;F8WEF0	P31939;P31939-2	Bifunctional purine biosynthesis protein PURH;Phosphoribosylaminoimidazolecarboxamide formyltransferase;IMP cyclohydrolase
NaN	21.3232	NaN	NaN	NaN	NaN	NaN	NaN	NaN	23.3131	22.1306	22.8468	21.7221	NaN	22.208		ATL2	0	NaN		0	NaN		ATL2	0	1.44027		0	0.641827		Q8NHH9-3;Q8NHH9-5;Q8NHH9;B5MCN0;Q8NHH9-4;Q8NHH9-2;C9JQQ5;H7C3A2	Q8NHH9-3;Q8NHH9-5;Q8NHH9;B5MCN0;Q8NHH9-4;Q8NHH9-2;C9JQQ5	Atlastin-2
NaN	22.2871	NaN	NaN	NaN	NaN	NaN	NaN	NaN	NaN	NaN	NaN	NaN	NaN	22.3521		ATL3	0	NaN		0	NaN		ATL3	0	NaN		0	0.0649815		F5H6I7;Q6DD88;F5GWF8	F5H6I7;Q6DD88	Atlastin-3
23.5853	23.7732	23.7631	NaN	NaN	23.3407	NaN	NaN	NaN	25.4489	26.0095	23.4306	25.6474	23.8918	24.9367		ATM	0	-0.366543		0	NaN		ATM	0.732527	1.25575		1.02217	1.11806		Q13315;E9PIN0;E9PIQ5;E9PRG7;Q6P7P1;M0QXY8;A0A087X0E9;H0YDU7	Q13315	Serine-protein kinase ATM
NaN	NaN	NaN	NaN	NaN	NaN	NaN	NaN	NaN	NaN	NaN	NaN	NaN	NaN	NaN		ATOX1	-4.34294e-08	0		-4.34294e-08	0		ATOX1	-4.34294e-08	0		-4.34294e-08	0		E5RGN3;E5RIM7;O00244	E5RGN3;E5RIM7;O00244	Copper transport protein ATOX1
22.0697	22.4003	22.4572	NaN	NaN	NaN	NaN	NaN	NaN	NaN	NaN	NaN	21.9354	NaN	22.6758		ATP11C	0	NaN		0	NaN		ATP11C	0	NaN		0.00350112	-0.00346216		A0A067XG54;Q8NB49-2;Q8NB49-3;Q8NB49-4;Q8NB49;H7C0E8	A0A067XG54;Q8NB49-2;Q8NB49-3;Q8NB49-4;Q8NB49	Phospholipid-transporting ATPase;Phospholipid-transporting ATPase IG
24.7066	24.4681	24.2362	NaN	NaN	NaN	NaN	NaN	NaN	24.733	23.1007	24.8021	25.1919	25.1355	26.3332		ATP13A1	0	NaN		0	NaN		ATP13A1	0.170625	-0.258335		1.23154	1.08325		Q9HD20-2;Q9HD20;H7C3H2;Q9HD20-3	Q9HD20-2;Q9HD20	Manganese-transporting ATPase 13A1
NaN	NaN	NaN	NaN	NaN	NaN	NaN	NaN	NaN	NaN	NaN	NaN	NaN	NaN	NaN		ATP13A3	-4.34294e-08	0		-4.34294e-08	0		ATP13A3	-4.34294e-08	0		-4.34294e-08	0		A0A087WYY3;Q9H7F0-2;Q9H7F0	A0A087WYY3;Q9H7F0-2;Q9H7F0	Probable cation-transporting ATPase 13A3
30.3904	29.6301	29.9589	29.0049	29.4137	30.008	NaN	27.1451	25.5625	29.6547	29.8527	29.604	29.9702	30.0585	30.0285		ATP1A1	0.639762	-0.517593		1.93985	-3.63933		ATP1A1	0.549803	-0.289294		0.039828	0.0259736		P05023-4;P05023;P05023-3;P05023-2;B1AKY9;P50993;H0Y7C1;Q5TC01;Q5TC02;Q5TC05	P05023-4;P05023;P05023-3;P05023-2	Sodium/potassium-transporting ATPase subunit alpha-1
NaN	NaN	NaN	NaN	NaN	NaN	NaN	NaN	NaN	NaN	NaN	NaN	NaN	NaN	NaN		ATP1A3	-4.34294e-08	0		-4.34294e-08	0		ATP1A3	-4.34294e-08	0		-4.34294e-08	0		M0R116;A0A0A0MT26;P13637;P13637-2;P13637-3;P20648;M0QXF2	M0R116;A0A0A0MT26;P13637;P13637-2;P13637-3	Sodium/potassium-transporting ATPase subunit alpha-3
NaN	22.3738	21.5999	NaN	NaN	NaN	NaN	NaN	NaN	22.5289	NaN	NaN	22.4788	NaN	22.6308		ATP1B1	0	NaN		0	NaN		ATP1B1	0	0.542052		0.542898	0.567958		P05026-2;P05026;V9GYR2	P05026-2;P05026;V9GYR2	Sodium/potassium-transporting ATPase subunit beta-1
27.0945	25.6419	25.0897	NaN	NaN	NaN	NaN	NaN	NaN	24.9773	22.9489	NaN	25.3756	NaN	25.6585		ATP1B3	0	NaN		0	NaN		ATP1B3	0.784116	-1.97889		0.20528	-0.424976		P54709;C9JA36;P54709-2;C9JXZ1;C9J6S2;H7C547;F8WBY4;H7C4L9	P54709	Sodium/potassium-transporting ATPase subunit beta-3
NaN	NaN	NaN	NaN	NaN	NaN	NaN	NaN	NaN	NaN	NaN	NaN	NaN	NaN	NaN		ATP2A1	-4.34294e-08	0		-4.34294e-08	0		ATP2A1	-4.34294e-08	0		-4.34294e-08	0		O14983-2;O14983;O14983-3;H3BTW4;H3BTF1	O14983-2;O14983;O14983-3	Sarcoplasmic/endoplasmic reticulum calcium ATPase 1
28.9732	28.3734	28.2019	28.1068	25.5386	29.8252	23.2114	26.3027	26.8242	27.9072	28.3301	28.1768	29.2375	29.1243	29.9399		ATP2A2	0.211995	-0.692579		1.25163	-3.07003		ATP2A2	0.645696	-0.378056		1.24521	0.91774		P16615;P16615-5;P16615-2;P16615-3;P16615-4;H7C5W9;J3QSY6;H3BVB2;A0A0C4DH86	P16615;P16615-5;P16615-2;P16615-3;P16615-4;H7C5W9	Sarcoplasmic/endoplasmic reticulum calcium ATPase 2
NaN	NaN	NaN	NaN	NaN	NaN	NaN	NaN	NaN	NaN	NaN	NaN	NaN	NaN	NaN		ATP2A3	-4.34294e-08	0		-4.34294e-08	0		ATP2A3	-4.34294e-08	0		-4.34294e-08	0		Q93084-4;Q93084-2;Q93084-3;Q93084-7;Q93084;Q93084-6;Q93084-5	Q93084-4;Q93084-2;Q93084-3;Q93084-7;Q93084;Q93084-6;Q93084-5	Sarcoplasmic/endoplasmic reticulum calcium ATPase 3
24.1157	25.9792	25.491	NaN	NaN	NaN	NaN	NaN	NaN	26.4507	25.3516	25.9676	25.9019	25.1042	26.3892		ATP2B1	0	NaN		0	NaN		ATP2B1	0.494477	0.728022		0.376598	0.60314		P20020-6;P20020-3;P20020-4;P20020;P20020-5;P20020-2;E7ERY9;H0Y7S3;Q01814-6;Q01814-8;Q01814-5;Q01814;Q01814-4;Q01814-7;Q01814-3;Q01814-2;H0YHH6;F8W1V5;H0YDG5;H7BZS8;H7BY13	P20020-6;P20020-3;P20020-4;P20020;P20020-5;P20020-2;E7ERY9	Plasma membrane calcium-transporting ATPase 1;Calcium-transporting ATPase
NaN	NaN	22.6525	NaN	NaN	NaN	NaN	NaN	NaN	23.8752	NaN	22.8597	22.6496	22.2518	21.9106		ATP2B4	0	NaN		0	NaN		ATP2B4	0	0.714969		0	-0.381801		P23634-7;P23634-6;P23634-8;P23634;P23634-5;P23634-4;P23634-3;P23634-2	P23634-7;P23634-6;P23634-8;P23634;P23634-5;P23634-4;P23634-3;P23634-2	Plasma membrane calcium-transporting ATPase 4
23.2216	23.4038	23.2687	NaN	NaN	21.5686	NaN	NaN	NaN	23.0542	22.1164	23.7044	23.8448	24.5292	24.669		ATP2C1	0	-1.72946		0	NaN		ATP2C1	0.296874	-0.339694		1.80325	1.04963	+	B4E2Q0;P98194-4;P98194;H0Y9V7;P98194-2;P98194-3;P98194-5;P98194-8;P98194-9;P98194-6;P98194-7;H0Y8X9;H0Y9S7	B4E2Q0;P98194-4;P98194;H0Y9V7;P98194-2;P98194-3;P98194-5;P98194-8;P98194-9;P98194-6;P98194-7	Calcium-transporting ATPase;Calcium-transporting ATPase type 2C member 1
29.2583	29.5605	29.1704	25.4134	27.2469	29.3728	NaN	28.3989	25.3597	29.3969	28.3801	25.4192	29.6138	29.6788	29.8297		ATP5A1	0.797575	-1.98536		0.91586	-2.45044		ATP5A1	0.595981	-1.59763		1.31663	0.377679		P25705;P25705-2;P25705-3;K7EK77;K7ENJ4;K7ERX7;K7EJP1;K7EQH4;K7ESA0	P25705;P25705-2;P25705-3;K7EK77	ATP synthase subunit alpha, mitochondrial
29.4557	29.829	29.4414	NaN	25.5997	29.03	NaN	26.5345	24.5314	29.2141	29.1106	19.2729	29.5834	29.5163	29.7685		ATP5B	0.750257	-2.26052		1.87999	-4.04241		ATP5B	0.489794	-3.70949		0.116739	0.0473798		P06576;H0YH81;F8W079;F8W0P7	P06576;H0YH81;F8W079	ATP synthase subunit beta, mitochondrial;ATP synthase subunit beta
24.6759	25.547	25.5743	NaN	NaN	26.0825	NaN	NaN	NaN	24.743	26.2492	NaN	26.272	26.1277	26.0986		ATP5C1	0	0.816792		0	NaN		ATP5C1	0.121164	0.230359		1.39981	0.900374		P36542;P36542-2	P36542;P36542-2	ATP synthase subunit gamma, mitochondrial
26.8474	NaN	26.1818	NaN	NaN	NaN	NaN	NaN	NaN	NaN	NaN	NaN	25.7923	25.9336	23.6288		ATP5D	0	NaN		0	NaN		ATP5D	0	NaN		0.59374	-1.39639		P30049	P30049	ATP synthase subunit delta, mitochondrial
22.5927	NaN	24.556	NaN	NaN	NaN	NaN	NaN	NaN	24.2836	NaN	NaN	23.0268	23.391	22.8118		ATP5EP2;ATP5E	0	NaN		0	NaN		ATP5EP2;ATP5E	0	0.709236		0.251141	-0.49786		Q5VTU8;P56381	Q5VTU8;P56381	ATP synthase subunit epsilon-like protein, mitochondrial;ATP synthase subunit epsilon, mitochondrial
27.1685	26.423	26.6337	NaN	NaN	NaN	NaN	NaN	NaN	23.5657	NaN	NaN	26.5615	26.554	24.9342		ATP5F1	0	NaN		0	NaN		ATP5F1	0	-3.17603		0.548508	-0.725185		Q5QNZ2;P24539	Q5QNZ2;P24539	ATP synthase F(0) complex subunit B1, mitochondrial
NaN	NaN	NaN	NaN	NaN	NaN	NaN	NaN	NaN	NaN	NaN	NaN	NaN	NaN	NaN		ATP5G1;ATP5G2;ATP5G3	-4.34294e-08	0		-4.34294e-08	0		ATP5G1;ATP5G2;ATP5G3	-4.34294e-08	0		-4.34294e-08	0		D6R9H7;E7EQ97;E7EPU7;P05496;Q06055;P48201;Q06055-3;Q06055-2	D6R9H7;E7EQ97;E7EPU7;P05496;Q06055;P48201;Q06055-3;Q06055-2	ATP synthase F(0) complex subunit C1, mitochondrial;ATP synthase F(0) complex subunit C2, mitochondrial;ATP synthase F(0) complex subunit C3, mitochondrial
25.1723	23.9824	26.547	NaN	NaN	NaN	NaN	NaN	NaN	NaN	NaN	NaN	25.0878	23.1106	NaN		ATP5H	0	NaN		0	NaN		ATP5H	0	NaN		0.380186	-1.13469		O75947;O75947-2;F5H608	O75947;O75947-2	ATP synthase subunit d, mitochondrial
22.0127	NaN	25.3032	NaN	NaN	NaN	NaN	NaN	NaN	NaN	NaN	NaN	24.5347	23.7197	NaN		ATP5I	0	NaN		0	NaN		ATP5I	0	NaN		0.0926616	0.469292		P56385	P56385	ATP synthase subunit e, mitochondrial
NaN	NaN	NaN	NaN	NaN	NaN	NaN	NaN	NaN	NaN	NaN	NaN	NaN	NaN	NaN		ATP5J	-4.34294e-08	0		-4.34294e-08	0		ATP5J	-4.34294e-08	0		-4.34294e-08	0		P18859;P18859-2;A8MUH2	P18859;P18859-2;A8MUH2	ATP synthase-coupling factor 6, mitochondrial
NaN	NaN	23.579	NaN	NaN	NaN	NaN	NaN	NaN	NaN	NaN	NaN	NaN	NaN	NaN		ATP5J2	0	NaN		0	NaN		ATP5J2	0	NaN		0	NaN		P56134-3;P56134	P56134-3;P56134	ATP synthase subunit f, mitochondrial
22.6252	23.3006	23.0639	NaN	NaN	NaN	NaN	NaN	NaN	22.185	22.4633	22.6895	23.0951	23.2217	22.5443		ATP5J2-PTCD1;PTCD1	0	NaN		0	NaN		ATP5J2-PTCD1;PTCD1	1.0524	-0.55064		0.0513386	-0.0428677		G3V325;O75127;C9JJT5;P56134-4;P56134-2;C9JU26;C9JGL8	G3V325;O75127	Pentatricopeptide repeat-containing protein 1, mitochondrial
25.574	24.9123	24.8601	NaN	NaN	NaN	NaN	NaN	NaN	25.3389	NaN	NaN	23.7613	NaN	NaN		ATP5L	0	NaN		0	NaN		ATP5L	0	0.223458		0	-1.35415		O75964;E9PN17	O75964;E9PN17	ATP synthase subunit g, mitochondrial
25.9351	25.2938	26.6451	NaN	NaN	NaN	NaN	NaN	NaN	27.6617	NaN	NaN	25.874	25.4973	27.6301		ATP5O	0	NaN		0	NaN		ATP5O	0	1.70373		0.187936	0.375781		P48047;H7C068	P48047	ATP synthase subunit O, mitochondrial
NaN	NaN	NaN	NaN	NaN	NaN	NaN	NaN	NaN	NaN	NaN	NaN	NaN	NaN	NaN		ATP5SL	-4.34294e-08	0		-4.34294e-08	0		ATP5SL	-4.34294e-08	0		-4.34294e-08	0		K7ESN5;M0R078;M0QZC4;K7EIV4;B4DFT4;Q9NW81-2;Q9NW81-6;Q9NW81-3;Q9NW81-5;Q9NW81;Q9NW81-4	K7ESN5;M0R078;M0QZC4;K7EIV4;B4DFT4;Q9NW81-2;Q9NW81-6;Q9NW81-3;Q9NW81-5;Q9NW81;Q9NW81-4	ATP synthase subunit s-like protein
NaN	22.6707	22.9861	NaN	NaN	NaN	NaN	NaN	NaN	23.8844	NaN	24.5099	22.8868	NaN	23.7868		ATP6AP1	0	NaN		0	NaN		ATP6AP1	1.22413	1.36877		0.400105	0.50839		Q15904;A6QRJ1;A0A0C4DGX8;A6NLC6;H7C2Y8;H7C0T7;F2Z3L8	Q15904;A6QRJ1;A0A0C4DGX8	V-type proton ATPase subunit S1
NaN	22.637	22.5902	NaN	NaN	NaN	NaN	NaN	NaN	NaN	NaN	NaN	23.5667	21.8331	23.5412		ATP6AP2	0	NaN		0	NaN		ATP6AP2	0	NaN		0.184034	0.36671		O75787-2;O75787;H0Y750;H7C3E1;H7C240	O75787-2;O75787;H0Y750;H7C3E1	Renin receptor
23.4345	22.9326	22.7673	NaN	NaN	24.5592	NaN	NaN	NaN	21.7231	22.4591	22.4634	21.5408	22.0636	23.4804		ATP6V0A1	0	1.51441		0	NaN		ATP6V0A1	1.22756	-0.829615		0.484681	-0.683227		Q93050-1;Q93050;Q93050-3;B7Z641;B7Z2A9;K7EM24;K7EN36;K7EPG4;F5H1T6;K7ELZ6;K7EQW2;K7ERA0;K7ERA6	Q93050-1;Q93050;Q93050-3;B7Z641;B7Z2A9	V-type proton ATPase 116 kDa subunit a isoform 1;V-type proton ATPase subunit a
22.1263	22.7283	22.9886	NaN	NaN	NaN	NaN	NaN	NaN	22.6252	22.091	22.1397	23.0549	22.4855	25.0861		ATP6V0A2	0	NaN		0	NaN		ATP6V0A2	0.463184	-0.329081		0.486743	0.927758		Q9Y487;Q8TBM3;F5H5F3;F5H847;F5GX48	Q9Y487	V-type proton ATPase 116 kDa subunit a isoform 2
NaN	NaN	NaN	NaN	NaN	NaN	NaN	NaN	NaN	NaN	NaN	NaN	NaN	NaN	NaN		ATP6V0C	-4.34294e-08	0		-4.34294e-08	0		ATP6V0C	-4.34294e-08	0		-4.34294e-08	0		P27449	P27449	V-type proton ATPase 16 kDa proteolipid subunit
NaN	23.1534	22.2778	NaN	NaN	NaN	NaN	NaN	NaN	22.3959	21.9741	NaN	NaN	NaN	23.8832		ATP6V0D1	0	NaN		0	NaN		ATP6V0D1	0.410181	-0.530592		0	1.16769		R4GN72;F5GYQ1;P61421;J3QL14;H3BQJ1	R4GN72;F5GYQ1;P61421;J3QL14	V-type proton ATPase subunit d 1
26.0799	27.3238	27.3055	23.8086	25.8632	26.9704	24.0845	NaN	NaN	27.1436	27.0082	26.797	27.4901	27.35	26.8797		ATP6V1A	0.598494	-1.35565		0	-2.81858		ATP6V1A	0.0656374	0.0798429		0.303891	0.336863		P38606-2;P38606;C9JVW8;C9JA17	P38606-2;P38606	V-type proton ATPase catalytic subunit A
25.3624	24.4587	24.795	NaN	NaN	NaN	NaN	NaN	NaN	24.7581	22.2815	NaN	25.0453	23.4916	25.1134		ATP6V1B2	0	NaN		0	NaN		ATP6V1B2	0.580121	-1.35223		0.21096	-0.321955		P21281;H0YC04;C9JL73;P15313;E5RGH6;H0YAT8;C9J5E3;C9JNS9;H0YC45;C9JZ02	P21281;H0YC04	V-type proton ATPase subunit B, brain isoform
23.4271	22.6925	22.723	NaN	NaN	NaN	NaN	NaN	NaN	23.3024	NaN	NaN	23.8117	NaN	23.5615		ATP6V1C1	0	NaN		0	NaN		ATP6V1C1	0	0.354886		0.972665	0.739043		P21283;E7EV59;Q8NEY4-2;Q8NEY4	P21283;E7EV59	V-type proton ATPase subunit C 1
NaN	NaN	NaN	NaN	NaN	NaN	NaN	NaN	NaN	NaN	NaN	NaN	NaN	NaN	NaN		ATP6V1D	-4.34294e-08	0		-4.34294e-08	0		ATP6V1D	-4.34294e-08	0		-4.34294e-08	0		H0YJ55;H0YJS0;G3V559;G3V2S6;Q9Y5K8;G3V5S7;G3V3T8	H0YJ55;H0YJS0;G3V559;G3V2S6;Q9Y5K8;G3V5S7;G3V3T8	V-type proton ATPase subunit D
22.7988	22.28	23.0905	NaN	NaN	NaN	NaN	NaN	NaN	22.0509	NaN	NaN	24.0519	24.8304	24.587		ATP6V1E1	0	NaN		0	NaN		ATP6V1E1	0	-0.672198		2.2302	1.76663	+	P36543;P36543-3;P36543-2;C9J8H1;Q96A05	P36543;P36543-3;P36543-2	V-type proton ATPase subunit E 1
NaN	NaN	20.9753	NaN	NaN	NaN	NaN	NaN	NaN	NaN	NaN	NaN	21.1038	NaN	NaN		ATP6V1F	0	NaN		0	NaN		ATP6V1F	0	NaN		0	0.128468		Q16864;Q16864-2	Q16864;Q16864-2	V-type proton ATPase subunit F
23.7436	NaN	23.858	NaN	NaN	NaN	NaN	NaN	NaN	22.3889	NaN	NaN	23.0766	22.7527	23.2572		ATP6V1G1	0	NaN		0	NaN		ATP6V1G1	0	-1.41192		1.53951	-0.771954		O75348;F2Z307;O95670-2;O95670	O75348	V-type proton ATPase subunit G 1
NaN	23.6067	23.6922	NaN	NaN	NaN	NaN	NaN	NaN	23.7377	NaN	NaN	24.3303	23.1763	23.9094		ATP6V1H	0	NaN		0	NaN		ATP6V1H	0	0.0882254		0.128037	0.15585		Q9UI12-2;Q9UI12;E5RG49;E5RHH0;E5RK31;E5RJG1;A0A0D9SG68;H0YB41	Q9UI12-2;Q9UI12	V-type proton ATPase subunit H
NaN	22.0872	NaN	NaN	NaN	NaN	NaN	NaN	NaN	NaN	NaN	23.4268	22.7852	NaN	22.8434		ATP7B	0	NaN		0	NaN		ATP7B	0	1.3396		0	0.727154		E7ET55;F5H748;P35670-4;P35670;F5H562;P35670-2;P35670-3	E7ET55;F5H748;P35670-4;P35670;F5H562;P35670-2;P35670-3	Copper-transporting ATPase 2;WND/140 kDa
NaN	NaN	NaN	NaN	NaN	NaN	NaN	NaN	NaN	NaN	NaN	NaN	NaN	NaN	NaN		ATP9A	-4.34294e-08	0		-4.34294e-08	0		ATP9A	-4.34294e-08	0		-4.34294e-08	0		O75110;A0A0A0MR22;O75110-2	O75110	Probable phospholipid-transporting ATPase IIA
NaN	NaN	25.9861	NaN	NaN	NaN	NaN	NaN	NaN	26.0976	NaN	NaN	25.7795	24.7344	26.1784		ATPAF1	0	NaN		0	NaN		ATPAF1	0	0.111511		0	-0.421958		Q5TC12-3;I3L448;Q5TC12-2;Q5TC12;H0YEW4;A8MRA7;H0YD21;E9PPX6	Q5TC12-3;I3L448;Q5TC12-2;Q5TC12;H0YEW4;A8MRA7;H0YD21	ATP synthase mitochondrial F1 complex assembly factor 1
NaN	NaN	NaN	NaN	NaN	NaN	NaN	NaN	NaN	NaN	NaN	NaN	NaN	NaN	NaN		ATPAF2	-4.34294e-08	0		-4.34294e-08	0		ATPAF2	-4.34294e-08	0		-4.34294e-08	0		Q8N5M1;C9J2Q2	Q8N5M1;C9J2Q2	ATP synthase mitochondrial F1 complex assembly factor 2
24.7388	24.0996	24.4804	NaN	NaN	NaN	NaN	NaN	NaN	22.0426	NaN	NaN	23.6757	NaN	NaN		ATPIF1	0	NaN		0	NaN		ATPIF1	0	-2.39698		0	-0.763879		Q9UII2;A0A0B4J230;Q9UII2-3;Q9UII2-2	Q9UII2;A0A0B4J230;Q9UII2-3;Q9UII2-2	ATPase inhibitor, mitochondrial
21.788	24.7233	24.0241	NaN	NaN	25.199	NaN	NaN	NaN	25.8811	25.814	22.7786	24.5077	24.5265	24.901		ATR	0	1.68718		0	NaN		ATR	0.412459	1.31274		0.562406	1.13327		Q13535-3;Q13535;Q13535-2;H0Y9K2;D6RFJ6;D6RIG7;H0Y8R8;H0Y8Y6	Q13535-3;Q13535;Q13535-2	Serine/threonine-protein kinase ATR
NaN	22.128	NaN	NaN	NaN	NaN	NaN	NaN	NaN	21.8377	NaN	NaN	22.4932	23.3998	NaN		ATRIP	0	NaN		0	NaN		ATRIP	0	-0.290264		0	0.818508		Q8WXE1-5;Q8WXE1-3;Q8WXE1-2;Q8WXE1;A0A0D9SEH2;F8WE08;C9IZM8	Q8WXE1-5;Q8WXE1-3;Q8WXE1-2;Q8WXE1;A0A0D9SEH2	ATR-interacting protein
NaN	NaN	21.2709	NaN	NaN	NaN	NaN	NaN	NaN	NaN	NaN	21.1813	21.585	21.927	21.5357		ATRX	0	NaN		0	NaN		ATRX	0	-0.0896168		0	0.411652		P46100-4;P46100;P46100-5;P46100-3;P46100-2;A0A096LNW1;A0A096LNL9;P46100-6;A0A096LNX6;A0A096LNN3;A0A087WWG0;A0A096LNL6	P46100-4;P46100;P46100-5;P46100-3;P46100-2	Transcriptional regulator ATRX
26.2164	26.6424	26.9301	NaN	NaN	24.5114	NaN	24.8947	25.9052	27.0837	28.4817	25.827	27.311	27.4537	26.9936		ATXN10	0	-2.08488		1.09093	-1.19634		ATXN10	0.269352	0.534518		1.24325	0.656478		Q9UBB4;Q9UBB4-2;B1AHE4;B1AHE3	Q9UBB4;Q9UBB4-2	Ataxin-10
21.6365	23.0469	23.2277	NaN	NaN	NaN	NaN	NaN	NaN	21.5626	NaN	24.6103	22.023	22.1388	23.7368		ATXN2	0	NaN		0	NaN		ATXN2	0.122704	0.449438		0.00182482	-0.004179		H0YH87;F8WB06;F8VQP2;V9GY86;Q99700-2;Q99700-4;Q99700;Q99700-5;F8VRK6;F8VVY6;F8W0B5;F8WB05	H0YH87;F8WB06;F8VQP2;V9GY86;Q99700-2;Q99700-4;Q99700;Q99700-5	Ataxin-2
25.8846	25.3353	25.0524	NaN	NaN	NaN	NaN	NaN	NaN	26.5725	24.8424	26.5719	25.4778	25.8563	25.4689		ATXN2L	0	NaN		0	NaN		ATXN2L	0.383948	0.571485		0.254899	0.176867		Q8WWM7;Q8WWM7-6;Q8WWM7-8;Q8WWM7-5;Q8WWM7-4;Q8WWM7-9;Q8WWM7-2;Q8WWM7-3;H3BUF6;H3BSK9;Q8WWM7-7;H3BUE3;H3BSQ5;H3BRB0;A0A0C4DGL7;S4R3J6	Q8WWM7;Q8WWM7-6;Q8WWM7-8;Q8WWM7-5;Q8WWM7-4;Q8WWM7-9;Q8WWM7-2;Q8WWM7-3;H3BUF6	Ataxin-2-like protein
NaN	NaN	20.6696	NaN	NaN	NaN	NaN	NaN	NaN	NaN	NaN	NaN	21.727	NaN	21.2091		ATXN3	0	NaN		0	NaN		ATXN3	0	NaN		0	0.798439		G3V4U9;D3VVH9;A0A0A0MS38;A0A087X1A8;G3V3R7;F5H211;P54252-4;P54252-2;P54252;E9PJN5;G3V2G1;G3V328;A0A087WXY4;C9JQV6;P54252-3;G3V2G2;G3V526;G3V3T6;P54252-5;S4R399;G3V3A6;D3VVP3;D6R9I5;G3V4B1;G3V390;G3V3S5;G3V4F5;G3V4F4;G3V5H3;G3V3T0	G3V4U9;D3VVH9;A0A0A0MS38;A0A087X1A8;G3V3R7;F5H211;P54252-4;P54252-2;P54252;E9PJN5;G3V2G1;G3V328;A0A087WXY4;C9JQV6;P54252-3;G3V2G2;G3V526;G3V3T6;P54252-5;S4R399	Ataxin-3
NaN	NaN	NaN	NaN	NaN	NaN	NaN	NaN	NaN	NaN	NaN	NaN	22.6061	NaN	NaN		ATXN7L3B	-4.34294e-08	0		-4.34294e-08	0		ATXN7L3B	-4.34294e-08	0		0	NaN		Q96GX2	Q96GX2	Putative ataxin-7-like protein 3B
24.7084	23.288	23.6336	NaN	NaN	NaN	NaN	NaN	NaN	23.4675	NaN	NaN	24.3247	26.0338	23.7916		AUP1	0	NaN		0	NaN		AUP1	0	-0.40914		0.452212	0.840074		Q9Y679-2;Q9Y679;Q9Y679-3	Q9Y679-2;Q9Y679;Q9Y679-3	Ancient ubiquitous protein 1
NaN	NaN	20.7976	NaN	NaN	NaN	NaN	NaN	NaN	NaN	NaN	NaN	20.9406	NaN	20.8641		AURKA	0	NaN		0	NaN		AURKA	0	NaN		0	0.104753		O14965;A3KFJ1;Q5QPD4;A3KFJ0;A3KFJ2;Q5QPD1;Q5QPD2	O14965;A3KFJ1;Q5QPD4;A3KFJ0;A3KFJ2;Q5QPD1;Q5QPD2	Aurora kinase A
NaN	21.259	NaN	NaN	NaN	NaN	NaN	NaN	NaN	22.2766	NaN	NaN	22.7557	22.2032	21.8259		AURKB	0	NaN		0	NaN		AURKB	0	1.01766		0	1.00264		Q96GD4;Q96GD4-5;Q96GD4-4;Q96GD4-2;J3KTD6;J3QR41;J3QLN8;J3KT86;Q96GD4-3;J3KRJ2;J3KRF8;B4DXA6;A0A0A0MSY3;Q5Y191;Q9UQB9-2;Q9UQB9-3;Q9UQB9	Q96GD4;Q96GD4-5;Q96GD4-4;Q96GD4-2;J3KTD6;J3QR41;J3QLN8;J3KT86	Aurora kinase B
NaN	NaN	NaN	NaN	NaN	NaN	NaN	NaN	NaN	21.8562	NaN	NaN	NaN	NaN	NaN		AVL9	-4.34294e-08	0		-4.34294e-08	0		AVL9	0	NaN		-4.34294e-08	0		Q8NBF6;B8ZZW5;Q8NBF6-2;H7C0I1	Q8NBF6;B8ZZW5;Q8NBF6-2;H7C0I1	Late secretory pathway protein AVL9 homolog
26.5235	28.611	27.4131	23.8965	25.3864	NaN	NaN	24.788	NaN	22.4757	20.9324	26.4133	24.3055	25.0609	28.7062		AZGP1	1.23911	-2.8744		0	-2.72785		AZGP1	1.14637	-4.24204		0.428752	-1.49166		P25311;C9JEV0;H7BZJ8	P25311;C9JEV0	Zinc-alpha-2-glycoprotein
NaN	NaN	NaN	NaN	NaN	NaN	NaN	NaN	NaN	NaN	NaN	NaN	NaN	NaN	NaN		AZU1	-4.34294e-08	0		-4.34294e-08	0		AZU1	-4.34294e-08	0		-4.34294e-08	0		P20160;A0A087WXP0	P20160	Azurocidin
NaN	26.7343	22.6425	NaN	NaN	NaN	NaN	NaN	NaN	NaN	NaN	NaN	21.0359	NaN	21.8525		B2M	0	NaN		0	NaN		B2M	0	NaN		0.584725	-3.24422		H0YL18;P61769;H0YLF3;F5H6I0	H0YL18;P61769;H0YLF3;F5H6I0	Beta-2-microglobulin;Beta-2-microglobulin;Beta-2-microglobulin form pI 5.3
NaN	NaN	NaN	NaN	NaN	NaN	NaN	NaN	NaN	NaN	NaN	NaN	NaN	NaN	NaN		B3GALT6	-4.34294e-08	0		-4.34294e-08	0		B3GALT6	-4.34294e-08	0		-4.34294e-08	0		Q96L58	Q96L58	Beta-1,3-galactosyltransferase 6
NaN	NaN	NaN	NaN	NaN	NaN	NaN	NaN	NaN	NaN	NaN	NaN	NaN	NaN	NaN		B3GAT3	-4.34294e-08	0		-4.34294e-08	0		B3GAT3	-4.34294e-08	0		-4.34294e-08	0		G3V150;O94766-2;O94766;E9PNA1	G3V150;O94766-2;O94766;E9PNA1	Galactosylgalactosylxylosylprotein 3-beta-glucuronosyltransferase 3
NaN	23.0088	23.0261	NaN	NaN	NaN	NaN	NaN	NaN	23.1856	NaN	NaN	23.4987	22.6281	22.9191		B4GAT1	0	NaN		0	NaN		B4GAT1	0	0.168088		0.0020951	-0.00216325		O43505	O43505	Beta-1,4-glucuronyltransferase 1
24.6621	23.6256	24.383	NaN	NaN	NaN	NaN	NaN	NaN	24.1917	NaN	NaN	24.3907	23.9156	24.1003		BABAM1	0	NaN		0	NaN		BABAM1	0	-0.0318209		0.0925728	-0.0880203		M0R0I0;Q9NWV8;M0R3F4;M0R2A4;M0R2K3;M0R193;J3KQS6;Q9NWV8-3;M0QY17;M0R2I2;M0QXG9;Q9NWV8-2;M0R3H9;M0QYV1	M0R0I0;Q9NWV8;M0R3F4;M0R2A4;M0R2K3;M0R193;J3KQS6;Q9NWV8-3;M0QY17;M0R2I2	BRISC and BRCA1-A complex member 1
NaN	NaN	NaN	NaN	NaN	NaN	NaN	NaN	NaN	NaN	NaN	NaN	NaN	NaN	NaN		BAD	-4.34294e-08	0		-4.34294e-08	0		BAD	-4.34294e-08	0		-4.34294e-08	0		F5GYS3;A8MXU7;Q92934	F5GYS3;A8MXU7;Q92934	Bcl2-associated agonist of cell death
26.2083	24.3065	23.9693	NaN	NaN	26.9263	NaN	25.2335	27.5496	24.6289	25.9549	NaN	26.6237	27.4705	25.3155		BAG2	0	2.09823		0.524809	1.56352		BAG2	0.16619	0.463861		0.810403	1.64186		O95816;O95816-2	O95816;O95816-2	BAG family molecular chaperone regulator 2
22.9795	23.2616	23.3818	NaN	NaN	24.2356	NaN	NaN	NaN	23.5142	24.3239	24.1428	24.0041	24.4637	24.098		BAG3	0	1.02795		0	NaN		BAG3	1.3474	0.786025		2.2245	0.980965		O95817;C9JFK9	O95817;C9JFK9	BAG family molecular chaperone regulator 3
NaN	NaN	NaN	NaN	NaN	NaN	NaN	NaN	NaN	NaN	NaN	NaN	21.3729	NaN	NaN		BAG4	-4.34294e-08	0		-4.34294e-08	0		BAG4	-4.34294e-08	0		0	NaN		O95429-2;O95429;H0YBT1	O95429-2;O95429;H0YBT1	BAG family molecular chaperone regulator 4
NaN	22.3593	NaN	NaN	NaN	NaN	NaN	NaN	NaN	NaN	NaN	NaN	NaN	NaN	22.8774		BAG5	0	NaN		0	NaN		BAG5	0	NaN		0	0.518066		Q9UL15-2;Q9UL15;G3V274	Q9UL15-2;Q9UL15	BAG family molecular chaperone regulator 5
NaN	NaN	20.906	NaN	NaN	NaN	NaN	NaN	NaN	20.8316	21.2627	NaN	NaN	20.5742	21.4537		BAIAP2	0	NaN		0	NaN		BAIAP2	0	0.141123		0	0.107949		Q9UQB8-6;I3L4C2;Q9UQB8-3;Q9UQB8-5;Q9UQB8-4;Q9UQB8-2;Q9UQB8;B4DWA1;I3L3C6;I3L2M4;I3L4A3;I3L3C5;I3L0Y9;I3L0M4;I3L3J7;I3L327;I3L1C8	Q9UQB8-6;I3L4C2;Q9UQB8-3;Q9UQB8-5;Q9UQB8-4;Q9UQB8-2;Q9UQB8;B4DWA1	Brain-specific angiogenesis inhibitor 1-associated protein 2
NaN	NaN	21.4778	NaN	NaN	NaN	NaN	NaN	NaN	22.6259	22.5975	NaN	NaN	NaN	21.7061		BAIAP2L1	0	NaN		0	NaN		BAIAP2L1	0	1.13389		0	0.228239		Q9UHR4	Q9UHR4	Brain-specific angiogenesis inhibitor 1-associated protein 2-like protein 1
21.8523	25.5536	24.8174	NaN	NaN	NaN	NaN	NaN	NaN	NaN	NaN	NaN	22.7743	NaN	NaN		BANF1	0	NaN		0	NaN		BANF1	0	NaN		0	-1.30007		O75531	O75531	Barrier-to-autointegration factor;Barrier-to-autointegration factor, N-terminally processed
21.5093	NaN	NaN	NaN	NaN	NaN	NaN	NaN	NaN	NaN	NaN	NaN	NaN	21.5454	NaN		BASP1	0	NaN		0	NaN		BASP1	0	NaN		0	0.0360832		P80723;P80723-2;U3KQP0	P80723;P80723-2	Brain acid soluble protein 1
24.4795	26.1602	24.8448	NaN	NaN	NaN	NaN	NaN	NaN	25.1648	23.6191	25.7561	25.4265	24.5328	25.6857		BAT3;BAG6	0	NaN		0	NaN		BAT3;BAG6	0.14305	-0.31483		0.0290908	0.0535043		A0A024RCR6;A0A0G2JK23;P46379-2;P46379;P46379-3;A0A0G2JL47;P46379-5;P46379-4;X6REW1;A0A0G2JJM1;F6S6P2;F6UR09;F6U1F2;F6XTU0;A0A0G2JJR8;F6WML8;F6VEM6;F6X9W3;F6U341;F6TC96;H0Y710;H0Y4L1;H0Y7K4;H0Y759;A0A0G2JJ92;A0A0G2JIB3;A0A0G2JIA9	A0A024RCR6;A0A0G2JK23;P46379-2;P46379;P46379-3;A0A0G2JL47;P46379-5;P46379-4;X6REW1;A0A0G2JJM1;F6S6P2	Large proline-rich protein BAG6
25.2145	22.4356	24.9399	NaN	NaN	NaN	NaN	NaN	NaN	23.461	NaN	NaN	23.4234	24.464	22.383		BAX	0	NaN		0	NaN		BAX	0	-0.735654		0.292867	-0.773198		Q07812-2;Q07812-5;Q07812-8;Q07812;Q07812-7;K4JQN1;I6LPK7;Q07812-6;Q07812-4	Q07812-2;Q07812-5;Q07812-8;Q07812;Q07812-7	Apoptosis regulator BAX
22.1515	21.651	22.7133	NaN	NaN	NaN	NaN	NaN	NaN	24.7711	23.7675	21.8723	24.3294	21.2634	23.1445		BAZ1A	0	NaN		0	NaN		BAZ1A	0.649532	1.29835		0.321832	0.740488		Q9NRL2;Q9NRL2-2;A0A087WWN7;H0YJP5	Q9NRL2;Q9NRL2-2	Bromodomain adjacent to zinc finger domain protein 1A
NaN	NaN	NaN	NaN	NaN	NaN	NaN	NaN	NaN	22.4387	NaN	NaN	21.0444	NaN	NaN		BAZ1B	-4.34294e-08	0		-4.34294e-08	0		BAZ1B	0	NaN		0	NaN		Q9UIG0-2;Q9UIG0	Q9UIG0-2;Q9UIG0	Tyrosine-protein kinase BAZ1B
NaN	NaN	NaN	NaN	NaN	NaN	NaN	NaN	NaN	NaN	NaN	NaN	NaN	NaN	NaN		BBS1	-4.34294e-08	0		-4.34294e-08	0		BBS1	-4.34294e-08	0		-4.34294e-08	0		Q8NFJ9-2;E9PPR3;Q8NFJ9-3;Q8NFJ9;E9PR55;E9PMB7;E7EQH1	Q8NFJ9-2;E9PPR3;Q8NFJ9-3;Q8NFJ9	Bardet-Biedl syndrome 1 protein
NaN	NaN	NaN	NaN	NaN	NaN	NaN	NaN	NaN	NaN	NaN	NaN	NaN	NaN	NaN		BBS2	-4.34294e-08	0		-4.34294e-08	0		BBS2	-4.34294e-08	0		-4.34294e-08	0		H3BRL0;Q9BXC9;J3QKP7;J3QLW0	H3BRL0;Q9BXC9	Bardet-Biedl syndrome 2 protein
NaN	NaN	21.9247	NaN	NaN	NaN	NaN	NaN	NaN	NaN	22.0874	21.6727	21.6902	21.3577	NaN		BBS7	0	NaN		0	NaN		BBS7	0	-0.0445995		0	-0.400716		Q8IWZ6-2;Q8IWZ6;H0Y973	Q8IWZ6-2;Q8IWZ6	Bardet-Biedl syndrome 7 protein
NaN	23.1363	NaN	NaN	NaN	NaN	NaN	NaN	NaN	23.3099	23.6933	22.6614	22.6185	NaN	NaN		BBX	0	NaN		0	NaN		BBX	0	0.0852216		0	-0.517803		C9JA69;Q8WY36-2;Q8WY36;C9J8D0;C9JYU6;C9JZA0;Q8WY36-3;H7C1Q0;C9K0D1;C9JSH4	C9JA69;Q8WY36-2;Q8WY36	HMG box transcription factor BBX
28.2833	26.847	26.8275	NaN	NaN	NaN	NaN	NaN	NaN	22.6747	NaN	NaN	27.4397	26.7632	26.1071		BCAP31	0	NaN		0	NaN		BCAP31	0	-4.64455		0.373167	-0.549269		P51572;P51572-2;C9JSP1;C9JQ75;C9J0M4;C9JMD7;C9JM14	P51572;P51572-2;C9JSP1;C9JQ75;C9J0M4;C9JMD7	B-cell receptor-associated protein 31
NaN	NaN	NaN	NaN	NaN	NaN	NaN	NaN	NaN	NaN	NaN	NaN	NaN	NaN	NaN		BCAR1	-4.34294e-08	0		-4.34294e-08	0		BCAR1	-4.34294e-08	0		-4.34294e-08	0		P56945-4;P56945-5;P56945-8;P56945;P56945-7;P56945-3;P56945-2;P56945-6	P56945-4;P56945-5;P56945-8;P56945;P56945-7;P56945-3;P56945-2;P56945-6	Breast cancer anti-estrogen resistance protein 1
22.8196	22.4099	23.1358	NaN	NaN	NaN	NaN	NaN	NaN	NaN	NaN	NaN	21.4284	23.5472	NaN		BCAS2	0	NaN		0	NaN		BCAS2	0	NaN		0.12922	-0.300645		O75934	O75934	Pre-mRNA-splicing factor SPF27
22.7973	22.416	22.6058	NaN	NaN	NaN	NaN	NaN	NaN	23.4521	NaN	22.305	22.6117	22.4312	22.4255		BCAS3	0	NaN		0	NaN		BCAS3	0.230324	0.272151		0.391841	-0.116925		Q9H6U6-2;Q9H6U6-7;Q9H6U6;Q9H6U6-3;Q9H6U6-8;A0A087X207;A0A087X2J1;K7ESE9;Q9H6U6-6;K7EJU7;K7EKB0;K7EJH7;K7EML5	Q9H6U6-2;Q9H6U6-7;Q9H6U6;Q9H6U6-3;Q9H6U6-8;A0A087X207;A0A087X2J1;K7ESE9;Q9H6U6-6	Breast carcinoma-amplified sequence 3
NaN	NaN	NaN	NaN	NaN	NaN	NaN	NaN	NaN	21.6446	NaN	NaN	NaN	NaN	21.6259		BCAT1	-4.34294e-08	0		-4.34294e-08	0		BCAT1	0	NaN		0	NaN		P54687-2;P54687-3;P54687-4;P54687;P54687-5;F5H2F2;A0A087WYF2	P54687-2;P54687-3;P54687-4;P54687;P54687-5	Branched-chain-amino-acid aminotransferase, cytosolic
NaN	NaN	NaN	NaN	NaN	NaN	NaN	NaN	NaN	NaN	NaN	NaN	NaN	NaN	NaN		BCAT2	-4.34294e-08	0		-4.34294e-08	0		BCAT2	-4.34294e-08	0		-4.34294e-08	0		B3KSI3;M0QZ10;M0QXF9;O15382;M0R2K7;M0QZP4;O15382-2	B3KSI3;M0QZ10;M0QXF9;O15382;M0R2K7;M0QZP4;O15382-2	Branched-chain-amino-acid aminotransferase;Branched-chain-amino-acid aminotransferase, mitochondrial
NaN	24.5487	24.3539	NaN	NaN	NaN	NaN	NaN	NaN	24.6837	24.9248	NaN	21.9461	NaN	24.4437		BCCIP	0	NaN		0	NaN		BCCIP	0.822495	0.35294		0.375225	-1.25641		Q9P287;Q9P287-3	Q9P287;Q9P287-3	BRCA2 and CDKN1A-interacting protein
NaN	22.5365	21.8191	NaN	NaN	NaN	NaN	NaN	NaN	NaN	NaN	NaN	21.9261	NaN	NaN		BCKDHA	0	NaN		0	NaN		BCKDHA	0	NaN		0	-0.251676		P12694;P12694-2;F5H5P2;F5GXU9;M0R0C8;H0YH31	P12694;P12694-2;F5H5P2;F5GXU9;M0R0C8	2-oxoisovalerate dehydrogenase subunit alpha, mitochondrial
NaN	NaN	NaN	NaN	NaN	NaN	NaN	NaN	NaN	NaN	NaN	NaN	NaN	NaN	NaN		BCKDHB	-4.34294e-08	0		-4.34294e-08	0		BCKDHB	-4.34294e-08	0		-4.34294e-08	0		P21953;P21953-2	P21953;P21953-2	2-oxoisovalerate dehydrogenase subunit beta, mitochondrial
NaN	NaN	NaN	NaN	NaN	NaN	NaN	NaN	NaN	NaN	NaN	NaN	NaN	NaN	NaN		BCKDK	-4.34294e-08	0		-4.34294e-08	0		BCKDK	-4.34294e-08	0		-4.34294e-08	0		H3BNP3;H3BTL2;H3BS02;O14874-2;O14874-3;O14874	H3BNP3;H3BTL2;H3BS02;O14874-2;O14874-3;O14874	[3-methyl-2-oxobutanoate dehydrogenase [lipoamide]] kinase, mitochondrial
NaN	NaN	NaN	NaN	NaN	NaN	NaN	NaN	NaN	NaN	NaN	NaN	22.1976	NaN	NaN		BCL10	-4.34294e-08	0		-4.34294e-08	0		BCL10	-4.34294e-08	0		0	NaN		A0A087WWW9;O95999	A0A087WWW9;O95999	B-cell lymphoma/leukemia 10
NaN	NaN	NaN	NaN	NaN	NaN	NaN	NaN	NaN	NaN	NaN	NaN	NaN	NaN	NaN		BCL2L12	-4.34294e-08	0		-4.34294e-08	0		BCL2L12	-4.34294e-08	0		-4.34294e-08	0		A0A087WSV0;I6LJZ7;Q9HB09;M0R1Z8;M0QZM6;I6LJZ9;Q9HB09-3	A0A087WSV0;I6LJZ7;Q9HB09;M0R1Z8;M0QZM6;I6LJZ9;Q9HB09-3	Bcl-2-like protein 12
22.5548	23.6205	23.5366	NaN	NaN	NaN	NaN	NaN	NaN	24.0061	23.9086	22.9582	23.5774	24.1418	23.217		BCL2L13	0	NaN		0	NaN		BCL2L13	0.333634	0.386979		0.396254	0.4081		Q9BXK5;A0A087WX97;A0A087WTL4;Q9BXK5-2;Q9BXK5-4;E9PDD6;F2Z2C3;A0A087WW80;A0A0A0MR90;F6VJB4;H0Y3R5	Q9BXK5;A0A087WX97;A0A087WTL4;Q9BXK5-2	Bcl-2-like protein 13
28.0038	26.9682	27.3202	NaN	NaN	23.1361	NaN	NaN	NaN	28.1336	27.7896	28.2872	27.7899	27.7163	27.2959		BCLAF1	0	-4.29462		0	NaN		BCLAF1	0.881891	0.639429		0.191081	0.169994		Q9NYF8-2;Q9NYF8;Q9NYF8-4;H0YF14	Q9NYF8-2;Q9NYF8;Q9NYF8-4	Bcl-2-associated transcription factor 1
NaN	NaN	NaN	NaN	NaN	NaN	NaN	NaN	NaN	NaN	NaN	NaN	NaN	NaN	NaN		BCLAF1	-4.34294e-08	0		-4.34294e-08	0		BCLAF1	-4.34294e-08	0		-4.34294e-08	0		E9PK91;Q9NYF8-3;E9PK09;E9PQN2;E9PKI6;E9PJA7;H0YF00;H0YF63	E9PK91;Q9NYF8-3;E9PK09;E9PQN2;E9PKI6	Bcl-2-associated transcription factor 1
NaN	NaN	22.1498	NaN	NaN	NaN	NaN	NaN	NaN	24.5192	24.0491	22.7235	23.7266	22.3828	24.0273		BCOR	0	NaN		0	NaN		BCOR	0	1.61412		0	1.22909		Q6W2J9-4;Q6W2J9-2;Q6W2J9;H7BYY2;Q6W2J9-3;A1A564;A6NE70;H7BZ37;H7C2V9;H7C231;A0A075B6Q3;Q5H9F3-3	Q6W2J9-4;Q6W2J9-2;Q6W2J9;H7BYY2;Q6W2J9-3	BCL-6 corepressor
NaN	22.766	23.2852	NaN	NaN	NaN	NaN	NaN	NaN	22.5534	NaN	24.305	23.7312	23.2142	23.5025		BCR	0	NaN		0	NaN		BCR	0.153813	0.403649		0.714129	0.457051		P11274;P11274-2;H0Y554;A9UF01	P11274;P11274-2	Breakpoint cluster region protein
NaN	22.382	22.2686	NaN	NaN	NaN	NaN	NaN	NaN	NaN	NaN	NaN	22.4733	NaN	22.3462		BCS1L	0	NaN		0	NaN		BCS1L	0	NaN		0.370703	0.084425		Q9Y276;C9J1S9;H7BZF6;H7C492;C9J8G3	Q9Y276;C9J1S9	Mitochondrial chaperone BCS1
24.091	22.9019	23.8666	NaN	NaN	NaN	NaN	NaN	NaN	21.7872	NaN	NaN	22.969	23.4319	22.4214		BDH2	0	NaN		0	NaN		BDH2	0	-1.83267		0.657932	-0.679045		Q9BUT1;Q9BUT1-2;D6RFG2;D6R9U8;D6RIR6;Q9BUT1-3;D6RBF6;D6R9P2	Q9BUT1;Q9BUT1-2;D6RFG2;D6R9U8;D6RIR6	3-hydroxybutyrate dehydrogenase type 2
NaN	NaN	NaN	NaN	NaN	NaN	NaN	NaN	NaN	NaN	NaN	NaN	NaN	NaN	NaN		BET1;DKFZp781C0425	-4.34294e-08	0		-4.34294e-08	0		BET1;DKFZp781C0425	-4.34294e-08	0		-4.34294e-08	0		H7C1N3;O15155;C9JTT8;Q68DU7;O15155-2	H7C1N3;O15155;C9JTT8;Q68DU7;O15155-2	BET1 homolog
24.9206	24.5874	23.9129	NaN	NaN	NaN	NaN	NaN	NaN	25.0754	23.2733	24.087	24.9653	25.1505	24.802		BICD2	0	NaN		0	NaN		BICD2	0.212588	-0.328416		0.730017	0.498953		Q8TD16;Q8TD16-2;A8MVZ6;Q96G01-4;Q96G01-3;Q96G01;A0A087WYJ7	Q8TD16;Q8TD16-2	Protein bicaudal D homolog 2
23.0873	NaN	24.5736	NaN	NaN	NaN	NaN	NaN	NaN	20.0687	NaN	NaN	22.7399	NaN	NaN		BID	0	NaN		0	NaN		BID	0	-3.76179		0	-1.09054		P55957;P55957-2	P55957;P55957-2	BH3-interacting domain death agonist;BH3-interacting domain death agonist p15;BH3-interacting domain death agonist p13;BH3-interacting domain death agonist p11
NaN	NaN	NaN	NaN	NaN	NaN	NaN	NaN	NaN	NaN	NaN	NaN	NaN	NaN	NaN		BIRC2	-4.34294e-08	0		-4.34294e-08	0		BIRC2	-4.34294e-08	0		-4.34294e-08	0		A0A087X2B2;E9PMH5;Q13490-2;Q13490;E9PIW1;H0YDY3	A0A087X2B2;E9PMH5;Q13490-2;Q13490;E9PIW1;H0YDY3	Baculoviral IAP repeat-containing protein 2
NaN	24.9695	25.1561	NaN	NaN	23.4179	NaN	NaN	NaN	26.1927	25.4731	23.4639	24.9497	25.6162	25.7428		BIRC6	0	-1.64492		0	NaN		BIRC6	0.0059593	-0.0195869		0.476216	0.37341		Q9NR09;H7C094;H7C3P0	Q9NR09	Baculoviral IAP repeat-containing protein 6
22.4871	23.3465	23.502	NaN	NaN	NaN	NaN	NaN	NaN	24.9162	24.9215	23.9557	24.4037	24.7886	24.4572		BLM	0	NaN		0	NaN		BLM	1.52409	1.48593	+	1.88323	1.43793	+	P54132;H0YNU5;H0YLV8	P54132;H0YNU5	Bloom syndrome protein
NaN	25.6731	24.8287	NaN	NaN	NaN	NaN	NaN	NaN	23.9668	NaN	NaN	24.7427	NaN	25.3847		BLMH	0	NaN		0	NaN		BLMH	0	-1.28405		0.120401	-0.187188		Q13867;K7ESE8;K7ES02;J3KSD8;J3KS79;K7ENH5	Q13867;K7ESE8;K7ES02;J3KSD8	Bleomycin hydrolase
NaN	NaN	21.6068	NaN	NaN	NaN	NaN	NaN	NaN	NaN	NaN	NaN	NaN	NaN	NaN		BLOC1S1	0	NaN		0	NaN		BLOC1S1	0	NaN		0	NaN		G8JLQ3;P78537-2;P78537;F8W099;F8W606;A0A087WSV2;F8W036;F8VP73	G8JLQ3;P78537-2;P78537	Biogenesis of lysosome-related organelles complex 1 subunit 1
26.7274	25.8299	26.7842	NaN	NaN	NaN	NaN	NaN	NaN	26.579	NaN	NaN	25.5316	27.0967	24.8791		BLOC1S2	0	NaN		0	NaN		BLOC1S2	0	0.131844		0.349049	-0.611388		Q6QNY1;J3QRU7;Q6QNY1-2;A0A087X1N6	Q6QNY1;J3QRU7;Q6QNY1-2	Biogenesis of lysosome-related organelles complex 1 subunit 2
NaN	NaN	NaN	NaN	NaN	NaN	NaN	NaN	NaN	NaN	NaN	NaN	NaN	NaN	NaN		BLOC1S3	-4.34294e-08	0		-4.34294e-08	0		BLOC1S3	-4.34294e-08	0		-4.34294e-08	0		Q6QNY0;K7EN58	Q6QNY0	Biogenesis of lysosome-related organelles complex 1 subunit 3
NaN	NaN	NaN	NaN	NaN	NaN	NaN	NaN	NaN	NaN	NaN	NaN	NaN	NaN	NaN		BLOC1S5;BLOC1S5-TXNDC5	-4.34294e-08	0		-4.34294e-08	0		BLOC1S5;BLOC1S5-TXNDC5	-4.34294e-08	0		-4.34294e-08	0		A0A0D9SEU2;A0A0A0MTN6;G5E931;Q8TDH9-2;Q8TDH9;H3BN57	A0A0D9SEU2;A0A0A0MTN6;G5E931;Q8TDH9-2;Q8TDH9;H3BN57	Biogenesis of lysosome-related organelles complex 1 subunit 5
25.3405	24.8433	24.5875	NaN	NaN	NaN	NaN	NaN	NaN	24.8271	NaN	NaN	24.4837	24.3759	24.8198		BLVRA	0	NaN		0	NaN		BLVRA	0	-0.0966886		0.635165	-0.363944		P53004;C9J1E1	P53004	Biliverdin reductase A
22.6309	24.3113	23.9216	NaN	NaN	NaN	NaN	NaN	NaN	NaN	NaN	NaN	23.133	23.1179	NaN		BLVRB	0	NaN		0	NaN		BLVRB	0	NaN		0.29718	-0.495795		P30043;M0QZL1;M0R192	P30043;M0QZL1;M0R192	Flavin reductase (NADPH)
NaN	22.4042	21.9642	NaN	NaN	NaN	NaN	NaN	21.6248	24.5875	24.419	22.7271	23.3589	23.8235	23.0076		BMS1	0	NaN		0	-0.559401		BMS1	0.939534	1.72703		1.40389	1.21246	+	Q14692	Q14692	Ribosome biogenesis protein BMS1 homolog
23.5109	NaN	23.0294	NaN	NaN	NaN	NaN	NaN	NaN	NaN	NaN	NaN	23.0039	22.4231	21.6828		BNIP1	0	NaN		0	NaN		BNIP1	0	NaN		0.732798	-0.900197		Q12981;Q12981-2;Q12981-1;Q12981-3	Q12981;Q12981-2;Q12981-1;Q12981-3	Vesicle transport protein SEC20
NaN	NaN	NaN	NaN	NaN	NaN	NaN	NaN	NaN	NaN	NaN	NaN	NaN	NaN	NaN		BOD1	-4.34294e-08	0		-4.34294e-08	0		BOD1	-4.34294e-08	0		-4.34294e-08	0		Q96IK1;C9J8U9;H7C5I4	Q96IK1	Biorientation of chromosomes in cell division protein 1
NaN	26.179	26.6105	28.977	27.3984	28.2765	NaN	29.2464	29.9058	25.3646	28.1133	26.6302	26.1499	26.6317	27.321		BOD1L1	1.23295	1.82253		1.82409	3.18138	+	BOD1L1	0.104544	0.307953		0.252492	0.306109		Q8NFC6;H0Y9Y2;Q96IK1-2	Q8NFC6	Biorientation of chromosomes in cell division protein 1-like 1
NaN	NaN	NaN	NaN	NaN	NaN	NaN	NaN	NaN	NaN	NaN	NaN	NaN	NaN	NaN		BOLA1	-4.34294e-08	0		-4.34294e-08	0		BOLA1	-4.34294e-08	0		-4.34294e-08	0		Q9Y3E2	Q9Y3E2	BolA-like protein 1
25.9321	25.359	26.6098	NaN	NaN	NaN	NaN	NaN	NaN	27.0803	NaN	25.8041	25.8141	26.1239	27.3272		BOLA2;BOLA2B	0	NaN		0	NaN		BOLA2;BOLA2B	0.278036	0.475231		0.317693	0.45478		Q9H3K6;Q9H3K6-2;H3BV85;H3BTW0;A0A0B4J295;H3BVE0	Q9H3K6;Q9H3K6-2;H3BV85;H3BTW0;A0A0B4J295;H3BVE0	BolA-like protein 2
23.427	22.903	22.8666	NaN	NaN	NaN	NaN	NaN	NaN	22.7876	NaN	23.2318	23.4563	23.5702	23.5717		BOP1	0	NaN		0	NaN		BOP1	0.0665821	-0.0558449		1.18699	0.467179		Q14137;Q14137-2;A0A075B729	Q14137;Q14137-2	Ribosome biogenesis protein BOP1
NaN	23.1239	NaN	NaN	NaN	NaN	NaN	NaN	NaN	NaN	NaN	NaN	NaN	NaN	NaN		BPIFA1	0	NaN		0	NaN		BPIFA1	0	NaN		0	NaN		Q9NP55-2;Q9NP55	Q9NP55-2;Q9NP55	BPI fold-containing family A member 1
NaN	NaN	NaN	NaN	NaN	NaN	NaN	NaN	NaN	NaN	NaN	NaN	NaN	NaN	NaN		BPIFA2	-4.34294e-08	0		-4.34294e-08	0		BPIFA2	-4.34294e-08	0		-4.34294e-08	0		Q96DR5	Q96DR5	BPI fold-containing family A member 2
NaN	28.7546	21.1978	NaN	NaN	NaN	NaN	27.8301	NaN	19.0617	NaN	20.6601	18.5087	20.9663	28.5657		BPIFB1	0	NaN		0	2.85391		BPIFB1	0.499743	-5.1153		0.176406	-2.29594		Q8TDL5;Q8TDL5-2;A2A2R0	Q8TDL5	BPI fold-containing family B member 1
NaN	20.5234	NaN	NaN	NaN	NaN	NaN	NaN	NaN	NaN	NaN	NaN	NaN	NaN	22.7696		BPIFB2	0	NaN		0	NaN		BPIFB2	0	NaN		0	2.24615		Q8N4F0	Q8N4F0	BPI fold-containing family B member 2
NaN	NaN	NaN	NaN	NaN	NaN	NaN	NaN	NaN	NaN	NaN	NaN	NaN	NaN	25.5694		BPIFB4	-4.34294e-08	0		-4.34294e-08	0		BPIFB4	-4.34294e-08	0		0	NaN		P59827-2;P59827	P59827-2;P59827	BPI fold-containing family B member 4
25.893	25.6122	26.2483	NaN	NaN	NaN	NaN	NaN	NaN	26.2372	NaN	NaN	26.2338	26.9427	26.1703		BPNT1	0	NaN		0	NaN		BPNT1	0	0.319347		0.795206	0.531099		O95861;O95861-4;O95861-2;A6NF51;O95861-3;F8W1J0;F8VVW8;F8VZG4;F8VRY7	O95861;O95861-4;O95861-2;A6NF51;O95861-3;F8W1J0	3(2),5-bisphosphate nucleotidase 1
NaN	22.2376	22.5422	NaN	NaN	NaN	NaN	NaN	NaN	23.3537	23.9173	22.3908	22.8412	23.0623	23.3533		BPTF	0	NaN		0	NaN		BPTF	0.599301	0.830674		1.28201	0.69567		Q12830-4;Q12830-2;Q12830;F5GXF5;E7ETD6;A0A0A0MR81;J3QQK4;J3QQQ8;J3KSK9;E9PE19	Q12830-4;Q12830-2;Q12830;F5GXF5;E7ETD6	Nucleosome-remodeling factor subunit BPTF
NaN	21.7952	NaN	NaN	NaN	NaN	NaN	NaN	NaN	22.6466	22.0056	22.0787	NaN	22.3794	NaN		BRAP	0	NaN		0	NaN		BRAP	0	0.448449		0	0.584288		J3KNN7;Q7Z569;Q7Z569-2	J3KNN7;Q7Z569;Q7Z569-2	BRCA1-associated protein
24.5001	24.5171	24.6236	NaN	NaN	NaN	NaN	NaN	NaN	25.0724	25.3662	24.865	24.3074	24.5097	23.7441		BRAT1	0	NaN		0	NaN		BRAT1	1.67488	0.554228		0.707318	-0.359928		Q6PJG6;Q6PJG6-3;Q6PJG6-2;F8WDN5	Q6PJG6	BRCA1-associated ATM activator 1
NaN	NaN	NaN	NaN	NaN	NaN	NaN	NaN	NaN	22.2378	NaN	NaN	NaN	NaN	21.3145		BRCA1	-4.34294e-08	0		-4.34294e-08	0		BRCA1	0	NaN		0	NaN		P38398-8;P38398-4;P38398;P38398-7;Q5YLB2;H0Y850;A0A0A0MSN1;E9PH68;E7EWN5;C9IZW4;H0Y8D8;K7EPC7;Q3B891;H0Y8B8;B7ZA85;E7EUM2;P38398-6;P38398-5;P38398-3	P38398-8;P38398-4;P38398;P38398-7;Q5YLB2	Breast cancer type 1 susceptibility protein
NaN	22.2779	22.5181	NaN	NaN	NaN	NaN	NaN	NaN	24.6125	24.6738	22.6853	24.2372	24.0985	23.811		BRCA2	0	NaN		0	NaN		BRCA2	0.804502	1.59256		2.52659	1.65089	+	P51587;H0YE37	P51587	Breast cancer type 2 susceptibility protein
NaN	21.6043	21.0581	NaN	NaN	NaN	NaN	NaN	NaN	22.2552	NaN	NaN	22.1581	NaN	22.1503		BRCC3	0	NaN		0	NaN		BRCC3	0	0.923969		1.02347	0.822969		X6RJS7;P46736-2;P46736-3;P46736;A0A087WZR3;H9KVA9;A0A0D9SF50;P46736-4;P46736-5;A0A0A0MS96	X6RJS7;P46736-2;P46736-3;P46736;A0A087WZR3;H9KVA9;A0A0D9SF50;P46736-4;P46736-5	Lys-63-specific deubiquitinase BRCC36
21.7729	21.8086	21.2232	NaN	NaN	NaN	NaN	NaN	NaN	23.0717	NaN	NaN	22.3269	21.8923	21.1291		BRD2	0	NaN		0	NaN		BRD2	0	1.47012		0.172223	0.181174		H0Y6K2;A0A0G2JK44;P25440-3;P25440;P25440-2;P25440-4;U3KQA6;A0A0G2JHL0;A0A0G2JHN8;H0Y799;E9PIQ3;E9PKQ9	H0Y6K2;A0A0G2JK44;P25440-3;P25440;P25440-2;P25440-4;U3KQA6;A0A0G2JHL0;A0A0G2JHN8	Bromodomain-containing protein 2
NaN	20.8582	20.8567	NaN	NaN	NaN	NaN	NaN	NaN	21.9432	NaN	NaN	21.2251	NaN	NaN		BRD4	0	NaN		0	NaN		BRD4	0	1.08572		0	0.367661		O60885;O60885-2;O60885-3	O60885	Bromodomain-containing protein 4
NaN	22.0205	23.2681	NaN	NaN	NaN	NaN	NaN	NaN	22.6956	NaN	NaN	NaN	NaN	23.3083		BRE	0	NaN		0	NaN		BRE	0	0.0513039		0	0.663961		F8W733;Q9NXR7-4;Q9NXR7-3;Q9NXR7;Q9NXR7-1;C9J2G0;A0A075B7D2	F8W733;Q9NXR7-4;Q9NXR7-3;Q9NXR7;Q9NXR7-1;C9J2G0	BRCA1-A complex subunit BRE
NaN	NaN	NaN	NaN	NaN	NaN	NaN	NaN	NaN	NaN	NaN	NaN	NaN	NaN	NaN		BRI3	-4.34294e-08	0		-4.34294e-08	0		BRI3	-4.34294e-08	0		-4.34294e-08	0		F5GXW6;O95415	F5GXW6;O95415	Brain protein I3
NaN	NaN	22.7433	NaN	NaN	NaN	NaN	NaN	NaN	NaN	NaN	NaN	NaN	NaN	NaN		BRI3BP	0	NaN		0	NaN		BRI3BP	0	NaN		0	NaN		Q8WY22	Q8WY22	BRI3-binding protein
NaN	NaN	NaN	NaN	NaN	NaN	NaN	NaN	NaN	22.6624	NaN	23.6282	23.0686	NaN	NaN		BRIP1	-4.34294e-08	0		-4.34294e-08	0		BRIP1	0	NaN		0	NaN		Q9BX63;J3QSE8;Q9BX63-2;J3QKX0	Q9BX63;J3QSE8;Q9BX63-2	Fanconi anemia group J protein
NaN	NaN	NaN	NaN	NaN	NaN	NaN	NaN	NaN	NaN	NaN	NaN	NaN	NaN	NaN		BRIX1	-4.34294e-08	0		-4.34294e-08	0		BRIX1	-4.34294e-08	0		-4.34294e-08	0		Q8TDN6	Q8TDN6	Ribosome biogenesis protein BRX1 homolog
23.7673	22.5713	22.9296	NaN	NaN	NaN	NaN	NaN	NaN	23.888	NaN	NaN	23.9024	24.8818	NaN		BROX	0	NaN		0	NaN		BROX	0	0.79859		0.949134	1.30271		Q5VW32;F5GXQ0;Q5VW32-2;Q5VW33	Q5VW32;F5GXQ0;Q5VW32-2;Q5VW33	BRO1 domain-containing protein BROX
NaN	NaN	22.6306	NaN	NaN	NaN	NaN	NaN	NaN	NaN	NaN	NaN	NaN	NaN	NaN		BSDC1	0	NaN		0	NaN		BSDC1	0	NaN		0	NaN		Q9NW68-2;Q9NW68;Q9NW68-7;Q9NW68-3;Q9NW68-9;Q9NW68-4;Q9NW68-8;E9PS77;E9PQA7;Q9NW68-5	Q9NW68-2;Q9NW68;Q9NW68-7;Q9NW68-3;Q9NW68-9;Q9NW68-4;Q9NW68-8	BSD domain-containing protein 1
26.5242	26.2707	26.5564	NaN	NaN	NaN	NaN	NaN	NaN	26.4815	NaN	NaN	26.6245	NaN	27.0166		BSG	0	NaN		0	NaN		BSG	0	0.0310987		0.847365	0.370129		P35613-2;P35613;A0A087WUV8;A0A087X2B5;P35613-3;P35613-4;I3L192;R4GMX5;R4GN83	P35613-2;P35613;A0A087WUV8;A0A087X2B5;P35613-3;P35613-4;I3L192	Basigin
23.0552	25.1264	24.9834	NaN	NaN	23.421	NaN	NaN	NaN	26.1591	25.9942	23.6049	25.8235	25.4187	25.3524		BTAF1	0	-0.967352		0	NaN		BTAF1	0.336085	0.864386		0.769788	1.1432		A0A0A0MTH9;O14981;O14981-2	A0A0A0MTH9;O14981	TATA-binding protein-associated factor 172
NaN	NaN	NaN	NaN	NaN	NaN	NaN	NaN	NaN	NaN	NaN	NaN	NaN	NaN	NaN		BTD	-4.34294e-08	0		-4.34294e-08	0		BTD	-4.34294e-08	0		-4.34294e-08	0		P43251-4;P43251;P43251-3;P43251-2	P43251-4;P43251;P43251-3;P43251-2	Biotinidase
25.8779	26.3757	25.6004	NaN	NaN	NaN	NaN	NaN	NaN	28.4155	23.9283	NaN	25.6337	27.499	28.1595		BTF3	0	NaN		0	NaN		BTF3	0.0434327	0.220618		0.657069	1.14609		P20290	P20290	Transcription factor BTF3
25.6925	23.4509	24.9037	NaN	NaN	NaN	NaN	NaN	NaN	21.2914	NaN	NaN	23.6032	22.6875	20.9649		BTF3	0	NaN		0	NaN		BTF3	0	-3.39093		1.04838	-2.2638		P20290-2;D6RDG3;H0Y9Y1	P20290-2;D6RDG3	Transcription factor BTF3
NaN	NaN	22.368	NaN	NaN	NaN	NaN	NaN	NaN	NaN	NaN	NaN	NaN	NaN	NaN		BTF3L4	0	NaN		0	NaN		BTF3L4	0	NaN		0	NaN		Q96K17-2;Q96K17	Q96K17-2;Q96K17	Transcription factor BTF3 homolog 4
NaN	20.9066	20.8189	NaN	NaN	NaN	NaN	NaN	NaN	NaN	NaN	NaN	NaN	21.2605	NaN		BTN2A1	0	NaN		0	NaN		BTN2A1	0	NaN		0	0.397744		Q7KYR7-5;Q7KYR7;Q7KYR7-6;Q7KYR7-4;Q7KYR7-1;Q7KYR7-3;H7C542;C9JNC3;C9JAJ6;H7BYC3;Q8WVV5-3	Q7KYR7-5;Q7KYR7;Q7KYR7-6;Q7KYR7-4;Q7KYR7-1;Q7KYR7-3	Butyrophilin subfamily 2 member A1
NaN	NaN	20.7923	NaN	NaN	NaN	NaN	NaN	NaN	NaN	NaN	NaN	NaN	21.0395	NaN		BUB1	0	NaN		0	NaN		BUB1	0	NaN		0	0.247271		O43683-2;O43683-3;O43683;C9JRC7;C9JQA4	O43683-2;O43683-3;O43683	Mitotic checkpoint serine/threonine-protein kinase BUB1
22.6054	22.3544	22.1884	NaN	NaN	NaN	NaN	NaN	NaN	24.02	NaN	23.0311	22.5912	22.787	23.3372		BUB1B	0	NaN		0	NaN		BUB1B	1.18789	1.1428		0.962827	0.522394		O60566;O60566-3;O60566-2;H3BSN5	O60566;O60566-3;O60566-2	Mitotic checkpoint serine/threonine-protein kinase BUB1 beta
25.55	26.1547	26.4756	NaN	NaN	NaN	NaN	NaN	NaN	26.1087	26.5075	NaN	26.7132	26.467	26.3859		BUB3	0	NaN		0	NaN		BUB3	0.250971	0.247994		0.73334	0.461946		O43684-2;O43684;J3QT28;J3QSX4	O43684-2;O43684;J3QT28	Mitotic checkpoint protein BUB3
NaN	NaN	NaN	NaN	NaN	NaN	NaN	NaN	NaN	NaN	NaN	NaN	NaN	NaN	NaN		BUD31	-4.34294e-08	0		-4.34294e-08	0		BUD31	-4.34294e-08	0		-4.34294e-08	0		C9JNV2;C9JCD9;P41223;P41223-2	C9JNV2;C9JCD9;P41223;P41223-2	Protein BUD31 homolog
24.8478	23.6043	23.853	NaN	NaN	NaN	NaN	NaN	NaN	24.526	NaN	NaN	24.2867	NaN	24.3145		BYSL	0	NaN		0	NaN		BYSL	0	0.424298		0.147349	0.19892		Q13895;F8WBL2;H7BY94	Q13895	Bystin
26.3547	26.0796	26.4173	NaN	NaN	NaN	NaN	NaN	NaN	26.5922	22.9378	NaN	26.6842	26.5455	26.221		BZW1	0	NaN		0	NaN		BZW1	0.458402	-1.51883		0.508259	0.199701		Q7L1Q6-4;Q7L1Q6;Q7L1Q6-3;Q7L1Q6-2;C9IZ80;C9JFN4;C9J188;C9JWF5;C9JV57;H0Y503	Q7L1Q6-4;Q7L1Q6;Q7L1Q6-3;Q7L1Q6-2;C9IZ80	Basic leucine zipper and W2 domain-containing protein 1
26.4378	25.1238	25.5619	NaN	NaN	NaN	NaN	NaN	NaN	25.4594	NaN	NaN	25.8183	25.8462	25.7958		BZW2	0	NaN		0	NaN		BZW2	0	-0.248481		0.104643	0.112293		E7ETZ4;Q9Y6E2;Q75MG1;B5MCH7;B5MCE7;E9PFD4;E7EMS9;C9JF98;Q9Y6E2-2;E9PFE3;F8WDX8	E7ETZ4;Q9Y6E2;Q75MG1;B5MCH7;B5MCE7;E9PFD4	Basic leucine zipper and W2 domain-containing protein 2
NaN	NaN	NaN	NaN	NaN	NaN	NaN	NaN	NaN	NaN	NaN	NaN	NaN	NaN	NaN		C10orf35	-4.34294e-08	0		-4.34294e-08	0		C10orf35	-4.34294e-08	0		-4.34294e-08	0		Q96D05;Q96D05-2	Q96D05;Q96D05-2	Uncharacterized protein C10orf35
NaN	NaN	21.3232	NaN	NaN	NaN	NaN	NaN	NaN	NaN	NaN	NaN	NaN	22.1825	NaN		C10orf76	0	NaN		0	NaN		C10orf76	0	NaN		0	0.859299		Q5T2E6;Q5T2E6-2;Q5T2E7	Q5T2E6;Q5T2E6-2	UPF0668 protein C10orf76
NaN	NaN	NaN	NaN	NaN	NaN	NaN	NaN	NaN	NaN	NaN	NaN	NaN	NaN	NaN		C11orf31;SELH	-4.34294e-08	0		-4.34294e-08	0		C11orf31;SELH	-4.34294e-08	0		-4.34294e-08	0		H0YE28;A0A087WYP2;Q8IZQ5	H0YE28;A0A087WYP2;Q8IZQ5	Selenoprotein H
NaN	NaN	NaN	NaN	NaN	NaN	NaN	NaN	NaN	NaN	NaN	NaN	NaN	NaN	21.6424		C11orf54	-4.34294e-08	0		-4.34294e-08	0		C11orf54	-4.34294e-08	0		0	NaN		E9PQS1;A0A087WT99;Q9H0W9-3;Q9H0W9-2;Q9H0W9;E9PR95;E9PSC3;E9PLC5;E9PLB3;E9PIP1;E9PPB5;E9PJU8;Q9H0W9-4	E9PQS1;A0A087WT99;Q9H0W9-3;Q9H0W9-2;Q9H0W9;E9PR95;E9PSC3;E9PLC5;E9PLB3;E9PIP1;E9PPB5;E9PJU8;Q9H0W9-4	Ester hydrolase C11orf54
NaN	NaN	22.5337	NaN	NaN	NaN	NaN	NaN	NaN	NaN	NaN	NaN	24.8682	22.9736	NaN		C11orf58;SMAP	0	NaN		0	NaN		C11orf58;SMAP	0	NaN		0	1.38723		E9PM92;O00193;E9PQA1;E9PRZ9	E9PM92;O00193;E9PQA1;E9PRZ9	Small acidic protein
NaN	NaN	NaN	NaN	NaN	NaN	NaN	NaN	NaN	NaN	NaN	NaN	NaN	NaN	NaN		C11orf68	-4.34294e-08	0		-4.34294e-08	0		C11orf68	-4.34294e-08	0		-4.34294e-08	0		Q9H3H3;Q9H3H3-2;Q9H3H3-3	Q9H3H3;Q9H3H3-2;Q9H3H3-3	UPF0696 protein C11orf68
NaN	NaN	NaN	NaN	NaN	NaN	NaN	NaN	NaN	NaN	NaN	NaN	NaN	NaN	NaN		C11orf73	-4.34294e-08	0		-4.34294e-08	0		C11orf73	-4.34294e-08	0		-4.34294e-08	0		E9PJB2;E9PPG8;Q53FT3	E9PJB2;E9PPG8;Q53FT3	Protein Hikeshi
24.109	25.4092	25.6678	NaN	NaN	NaN	NaN	NaN	NaN	24.2001	24.2404	NaN	25.9808	23.5234	24.3836		C11orf84	0	NaN		0	NaN		C11orf84	0.569584	-0.841775		0.191287	-0.432734		Q9BUA3;H0YGY5;H0YGK9	Q9BUA3	Uncharacterized protein C11orf84
NaN	NaN	NaN	NaN	NaN	NaN	NaN	NaN	NaN	NaN	NaN	NaN	NaN	NaN	NaN		C11orf98	-4.34294e-08	0		-4.34294e-08	0		C11orf98	-4.34294e-08	0		-4.34294e-08	0		A0A0B4J220;E9PLD3;E9PRG8	A0A0B4J220;E9PLD3;E9PRG8	Uncharacterized protein C11orf98
NaN	23.7899	24.1507	NaN	NaN	NaN	NaN	NaN	NaN	24.7189	NaN	NaN	NaN	NaN	23.8128		C12orf10	0	NaN		0	NaN		C12orf10	0	0.748606		0	-0.157501		Q9HB07;F8VR84;F8VQQ3;H3BPH3	Q9HB07;F8VR84;F8VQQ3	UPF0160 protein MYG1, mitochondrial
NaN	22.251	21.2139	NaN	NaN	NaN	NaN	NaN	NaN	NaN	NaN	NaN	21.1383	NaN	21.5907		C12orf29	0	NaN		0	NaN		C12orf29	0	NaN		0.234943	-0.367933		Q8N999-3;Q8N999	Q8N999-3;Q8N999	Uncharacterized protein C12orf29
NaN	NaN	21.1695	NaN	NaN	NaN	NaN	NaN	NaN	NaN	NaN	NaN	NaN	NaN	NaN		C12orf45	0	NaN		0	NaN		C12orf45	0	NaN		0	NaN		A0A087WT30;Q8N5I9;J3KN91	A0A087WT30;Q8N5I9	Uncharacterized protein C12orf45
NaN	23.2818	23.0443	NaN	NaN	NaN	NaN	NaN	NaN	NaN	NaN	NaN	NaN	NaN	22.1682		C12orf57	0	NaN		0	NaN		C12orf57	0	NaN		0	-0.994866		Q99622;F5GXW5;U3KQ85;U3KQ07	Q99622;F5GXW5;U3KQ85;U3KQ07	Protein C10
NaN	NaN	NaN	NaN	NaN	NaN	NaN	NaN	NaN	NaN	NaN	NaN	NaN	NaN	NaN		C14orf1	-4.34294e-08	0		-4.34294e-08	0		C14orf1	-4.34294e-08	0		-4.34294e-08	0		Q9UKR5	Q9UKR5	Probable ergosterol biosynthetic protein 28
NaN	NaN	NaN	NaN	NaN	NaN	NaN	NaN	NaN	NaN	NaN	NaN	NaN	NaN	NaN		C14orf142	-4.34294e-08	0		-4.34294e-08	0		C14orf142	-4.34294e-08	0		-4.34294e-08	0		Q9BXV9	Q9BXV9	Uncharacterized protein C14orf142
25.8433	26.2589	25.6366	NaN	NaN	NaN	NaN	NaN	NaN	26.2922	NaN	NaN	25.5331	26.2113	25.0527		C14orf166	0	NaN		0	NaN		C14orf166	0	0.379213		0.339046	-0.313913		Q9Y224;G3V4C6;H0YJB9;G3V4E7	Q9Y224;G3V4C6;H0YJB9	UPF0568 protein C14orf166
22.8406	NaN	23.1076	NaN	NaN	NaN	NaN	NaN	NaN	NaN	NaN	NaN	21.4999	23.4394	23.16		C15orf38-AP3S2;ARPIN	0	NaN		0	NaN		C15orf38-AP3S2;ARPIN	0	NaN		0.124567	-0.274365		A0A0A6YYH1;Q7Z6K5-2;Q7Z6K5;H0YMP5;H0YL03;H0YMK0;H0YL85	A0A0A6YYH1;Q7Z6K5-2;Q7Z6K5	Arpin
NaN	NaN	NaN	NaN	NaN	NaN	NaN	NaN	NaN	NaN	NaN	NaN	NaN	NaN	NaN		C15orf39	-4.34294e-08	0		-4.34294e-08	0		C15orf39	-4.34294e-08	0		-4.34294e-08	0		H3BMJ2;Q6ZRI6-2;Q6ZRI6	H3BMJ2;Q6ZRI6-2;Q6ZRI6	Uncharacterized protein C15orf39
NaN	NaN	NaN	NaN	NaN	NaN	NaN	NaN	NaN	NaN	NaN	NaN	NaN	NaN	NaN		C15orf40	-4.34294e-08	0		-4.34294e-08	0		C15orf40	-4.34294e-08	0		-4.34294e-08	0		H3BQZ5;Q8WUR7	H3BQZ5;Q8WUR7	UPF0235 protein C15orf40
22.6052	23.5292	23.1434	NaN	NaN	NaN	NaN	NaN	NaN	NaN	NaN	23.1914	23.2117	23.426	23.2598		C16orf62	0	NaN		0	NaN		C16orf62	0	0.0988261		0.30508	0.206566		Q7Z3J2;F5H7K1;E7EWW0;C9J7I2;Q7Z3J2-2;H3BVG8;H3BV68;H3BTI5;H3BNX2;H0YFG6;I3L1U5;F6S1J4	Q7Z3J2;F5H7K1;E7EWW0;C9J7I2;Q7Z3J2-2;H3BVG8;H3BV68	UPF0505 protein C16orf62
NaN	NaN	NaN	NaN	NaN	NaN	NaN	NaN	NaN	NaN	NaN	NaN	NaN	NaN	NaN		C17orf49;BAP18;RNASEK-C17orf49	-4.34294e-08	0		-4.34294e-08	0		C17orf49;BAP18;RNASEK-C17orf49	-4.34294e-08	0		-4.34294e-08	0		F8W038;Q8IXM2;Q8IXM2-3;H0YIS7;F8W1H0;Q8IXM2-2	F8W038;Q8IXM2;Q8IXM2-3;H0YIS7	Chromatin complexes subunit BAP18
NaN	NaN	NaN	NaN	NaN	NaN	NaN	NaN	NaN	NaN	NaN	NaN	NaN	NaN	NaN		C17orf62	-4.34294e-08	0		-4.34294e-08	0		C17orf62	-4.34294e-08	0		-4.34294e-08	0		Q9BQA9-2;Q9BQA9;J3QRZ2;J3QLB7;J3QKS6;J3QRG5;J3KSJ5;J3KTF4;J3QKZ6;H0Y2X1;J3KTI1;J3KSB6;J3KS78;J3QS53	Q9BQA9-2;Q9BQA9;J3QRZ2;J3QLB7;J3QKS6;J3QRG5;J3KSJ5;J3KTF4	Uncharacterized protein C17orf62
NaN	NaN	NaN	NaN	NaN	NaN	NaN	NaN	NaN	NaN	NaN	NaN	NaN	NaN	NaN		C17orf75	-4.34294e-08	0		-4.34294e-08	0		C17orf75	-4.34294e-08	0		-4.34294e-08	0		J9JIC5;Q9HAS0;J3KRR1	J9JIC5;Q9HAS0	Protein Njmu-R1
NaN	NaN	NaN	NaN	NaN	NaN	NaN	NaN	NaN	22.391	22.4438	21.8406	NaN	21.6174	NaN		C17orf85	-4.34294e-08	0		-4.34294e-08	0		C17orf85	0	NaN		0	NaN		Q53F19;Q53F19-2;K7ELP6	Q53F19;Q53F19-2	Uncharacterized protein C17orf85
NaN	NaN	21.7293	NaN	NaN	NaN	NaN	NaN	NaN	23.7045	NaN	NaN	23.3035	NaN	22.0175		C18orf25;ARKL1	0	NaN		0	NaN		C18orf25;ARKL1	0	1.97522		0	0.931252		Q96B23-2;Q5BIX2;Q96B23;A0A087WVF1;K7EQH1	Q96B23-2;Q5BIX2;Q96B23;A0A087WVF1	Uncharacterized protein C18orf25
NaN	22.4048	22.0924	NaN	NaN	NaN	NaN	NaN	NaN	22.6389	21.9068	22.4478	21.8387	22.2288	NaN		C18orf8	0	NaN		0	NaN		C18orf8	0.0942772	0.0825507		0.318202	-0.214829		K7ENL9;Q96DM3;A0A087WZD4;K7EIS6;K7EL80;K7EQJ3;K7EQ65	K7ENL9;Q96DM3;A0A087WZD4	Uncharacterized protein C18orf8
NaN	NaN	22.222	NaN	NaN	NaN	NaN	NaN	NaN	NaN	NaN	NaN	21.492	NaN	NaN		C19orf25	0	NaN		0	NaN		C19orf25	0	NaN		0	-0.730034		Q9UFG5;E7EP72;K7EK56;Q9UFG5-2;K7ER12;K7EQW1;A0A087WUU5;K7ELZ1	Q9UFG5;E7EP72;K7EK56;Q9UFG5-2	UPF0449 protein C19orf25
25.1162	24.4097	23.791	NaN	NaN	NaN	NaN	NaN	NaN	22.3423	NaN	NaN	23.8391	24.3255	21.4482		C19orf43	0	NaN		0	NaN		C19orf43	0	-2.09668		0.566691	-1.23471		Q9BQ61;K7EN60;K7ELS0;K7ERU7	Q9BQ61;K7EN60	Uncharacterized protein C19orf43
NaN	NaN	22.0037	NaN	NaN	NaN	NaN	NaN	NaN	NaN	NaN	NaN	NaN	NaN	NaN		C19orf52	0	NaN		0	NaN		C19orf52	0	NaN		0	NaN		Q9BSF4	Q9BSF4	Uncharacterized protein C19orf52
NaN	NaN	NaN	NaN	NaN	NaN	NaN	NaN	NaN	NaN	NaN	NaN	NaN	NaN	NaN		C19orf84	-4.34294e-08	0		-4.34294e-08	0		C19orf84	-4.34294e-08	0		-4.34294e-08	0		K7EN44	K7EN44
NaN	NaN	NaN	NaN	NaN	NaN	NaN	NaN	NaN	NaN	NaN	NaN	NaN	NaN	NaN		C1orf112	-4.34294e-08	0		-4.34294e-08	0		C1orf112	-4.34294e-08	0		-4.34294e-08	0		Q9NSG2-3;Q9NSG2-2;Q9NSG2	Q9NSG2-3;Q9NSG2-2;Q9NSG2	Uncharacterized protein C1orf112
NaN	NaN	NaN	NaN	NaN	NaN	NaN	NaN	NaN	NaN	NaN	NaN	NaN	NaN	NaN		C1orf122	-4.34294e-08	0		-4.34294e-08	0		C1orf122	-4.34294e-08	0		-4.34294e-08	0		Q6ZSJ8	Q6ZSJ8	Uncharacterized protein C1orf122
NaN	NaN	NaN	NaN	NaN	NaN	NaN	NaN	NaN	NaN	NaN	NaN	NaN	NaN	NaN		C1orf123	-4.34294e-08	0		-4.34294e-08	0		C1orf123	-4.34294e-08	0		-4.34294e-08	0		Q9NWV4	Q9NWV4	UPF0587 protein C1orf123
NaN	NaN	NaN	NaN	NaN	NaN	NaN	NaN	NaN	22.1649	NaN	NaN	22.8395	NaN	22.0702		C1orf198	-4.34294e-08	0		-4.34294e-08	0		C1orf198	0	NaN		0	NaN		Q9H425-3;Q9H425;E5RFY9;Q9H425-2;E5RI90	Q9H425-3;Q9H425;E5RFY9;Q9H425-2	Uncharacterized protein C1orf198
22.1944	NaN	21.3974	NaN	NaN	NaN	NaN	NaN	NaN	NaN	NaN	NaN	22.011	NaN	NaN		C1orf52	0	NaN		0	NaN		C1orf52	0	NaN		0	0.215117		Q8N6N3;Q8N6N3-2	Q8N6N3;Q8N6N3-2	UPF0690 protein C1orf52
26.0205	27.5678	26.4974	NaN	NaN	NaN	NaN	NaN	NaN	28.5871	NaN	NaN	26.7253	26.9466	25.722		C1QBP	0	NaN		0	NaN		C1QBP	0	1.8919		0.144429	-0.230556		Q07021;I3L3Q7;I3L3B0	Q07021;I3L3Q7;I3L3B0	Complement component 1 Q subcomponent-binding protein, mitochondrial
NaN	NaN	NaN	NaN	NaN	NaN	NaN	NaN	NaN	NaN	NaN	NaN	NaN	NaN	NaN		C2	-4.34294e-08	0		-4.34294e-08	0		C2	-4.34294e-08	0		-4.34294e-08	0		B4DQI1;A0A0G2JIE7;H0Y3H6;A0A0G2JL69;P06681-2;P06681-3;P06681	B4DQI1;A0A0G2JIE7;H0Y3H6;A0A0G2JL69;P06681-2;P06681-3;P06681	Complement C2;Complement C2b fragment;Complement C2a fragment
NaN	NaN	23.1374	NaN	NaN	NaN	NaN	NaN	NaN	NaN	NaN	NaN	23.6535	NaN	NaN		C20orf27	0	NaN		0	NaN		C20orf27	0	NaN		0	0.516088		Q9GZN8;Q9GZN8-2;H7BYU9	Q9GZN8;Q9GZN8-2;H7BYU9	UPF0687 protein C20orf27
26.0595	25.4749	25.759	NaN	NaN	NaN	NaN	NaN	NaN	25.1496	NaN	NaN	25.7386	24.7534	24.527		C21orf33	0	NaN		0	NaN		C21orf33	0	-0.614884		0.863282	-0.758114		A0A096LPI6;A0A0B4J2D5;P30042;A0A096LNH5;A0A0B4J2H4;H7C1F6;P30042-2;H7C2G3;A0A096LP73;F2Z2Q0;H7BYH1;A0A096LNJ1;A0A096LP12	A0A096LPI6;A0A0B4J2D5;P30042;A0A096LNH5;A0A0B4J2H4;H7C1F6;P30042-2;H7C2G3	ES1 protein homolog, mitochondrial
NaN	NaN	NaN	NaN	NaN	NaN	NaN	NaN	NaN	NaN	NaN	NaN	22.2137	NaN	22.1412		C21orf59	-4.34294e-08	0		-4.34294e-08	0		C21orf59	-4.34294e-08	0		0	NaN		H7C2R6;H7BZW1;P57076;C9JX57;D3DSE6;C9J818;F8VZ95	H7C2R6;H7BZW1;P57076;C9JX57;D3DSE6;C9J818;F8VZ95	UPF0769 protein C21orf59
NaN	NaN	NaN	NaN	NaN	NaN	NaN	NaN	NaN	21.6267	NaN	NaN	NaN	NaN	NaN		C2CD3	-4.34294e-08	0		-4.34294e-08	0		C2CD3	0	NaN		-4.34294e-08	0		Q4AC94-2;Q4AC94-4;Q4AC94-1;Q4AC94-3;Q4AC94;H7C288;H7BZB4	Q4AC94-2;Q4AC94-4;Q4AC94-1;Q4AC94-3;Q4AC94;H7C288;H7BZB4	C2 domain-containing protein 3
23.1035	22.318	22.5338	NaN	NaN	NaN	NaN	NaN	NaN	23.4694	23.7177	22.6141	22.597	23.1457	23.5141		C2CD5	0	NaN		0	NaN		C2CD5	0.685701	0.615313		0.539801	0.43385		Q86YS7;Q86YS7-2;Q86YS7-3;Q86YS7-4;Q86YS7-5;H0YFE9;H0YGU7;H0YFC4	Q86YS7;Q86YS7-2;Q86YS7-3;Q86YS7-4;Q86YS7-5	C2 domain-containing protein 5
NaN	22.5203	22.3797	25.4898	23.6344	24.579	NaN	NaN	NaN	22.359	22.5508	22.6536	23.2795	23.2836	NaN		C2orf44	1.25758	2.11778		0	NaN		C2orf44	0.218928	0.0711479		2.14986	0.831594		Q9H6R7;Q9H6R7-2;Q9H6R7-3;C9JYC1	Q9H6R7;Q9H6R7-2	WD repeat and coiled-coil-containing protein C2orf44
23.8962	NaN	21.5921	NaN	NaN	NaN	NaN	NaN	NaN	22.6184	NaN	NaN	23.7945	22.4117	22.0929		C2orf47	0	NaN		0	NaN		C2orf47	0	-0.125738		0.00654778	0.0222251		Q8WWC4;H7C0V0	Q8WWC4	Uncharacterized protein C2orf47, mitochondrial
NaN	NaN	21.7946	NaN	NaN	NaN	NaN	NaN	NaN	NaN	NaN	NaN	NaN	NaN	NaN		C2orf49	0	NaN		0	NaN		C2orf49	0	NaN		0	NaN		C9J4K0;Q9BVC5-2;Q9BVC5	C9J4K0;Q9BVC5-2;Q9BVC5	Ashwin
21.1699	23.4601	23.4509	NaN	NaN	NaN	NaN	22.3964	NaN	19.9213	NaN	19.1082	20.8324	20.3053	29.5041		C3	0	NaN		0	-0.297249		C3	1.26949	-3.17887		0.0994806	0.8536		P01024;M0QYC8;M0QXZ3;M0R0Q9;M0R1Q1;O95568	P01024	Complement C3;Complement C3 beta chain;C3-beta-c;Complement C3 alpha chain;C3a anaphylatoxin;Acylation stimulating protein;Complement C3b alpha chain;Complement C3c alpha chain fragment 1;Complement C3dg fragment;Complement C3g fragment;Complement C3d fragment;Complement C3f fragment;Complement C3c alpha chain fragment 2
NaN	NaN	NaN	NaN	NaN	NaN	NaN	NaN	NaN	21.2761	23.6404	23.4741	20.6959	21.0909	NaN		C3orf17	-4.34294e-08	0		-4.34294e-08	0		C3orf17	0	NaN		0	NaN		Q6NW34-2;Q6NW34;E9PFF8	Q6NW34-2;Q6NW34	Uncharacterized protein C3orf17
NaN	NaN	NaN	NaN	NaN	NaN	NaN	NaN	NaN	NaN	NaN	19.8368	20.1914	NaN	26.8863		C4B;C4A	-4.34294e-08	0		-4.34294e-08	0		C4B;C4A	0	NaN		0	NaN		F5GXS0;A0A0G2JL54;P0C0L5;A0A0G2JPR0;P0C0L4-2;P0C0L4	F5GXS0;A0A0G2JL54;P0C0L5;A0A0G2JPR0;P0C0L4-2;P0C0L4	Complement C4-B;Complement C4 beta chain;Complement C4-B alpha chain;C4a anaphylatoxin;C4b-B;C4d-B;Complement C4 gamma chain;Complement C4-A;Complement C4 beta chain;Complement C4-A alpha chain;C4a anaphylatoxin;C4b-A;C4d-A;Complement C4 gamma chain
23.4397	22.9668	23.2721	NaN	NaN	NaN	NaN	NaN	NaN	23.7204	NaN	NaN	23.5462	23.7179	23.6665		C4orf27	0	NaN		0	NaN		C4orf27	0	0.494125		1.32439	0.417288		Q9NWY4;A8MVJ9	Q9NWY4	UPF0609 protein C4orf27
NaN	NaN	NaN	NaN	NaN	NaN	NaN	NaN	NaN	NaN	NaN	NaN	NaN	NaN	NaN		C4orf3	-4.34294e-08	0		-4.34294e-08	0		C4orf3	-4.34294e-08	0		-4.34294e-08	0		Q8WVX3;Q8WVX3-2	Q8WVX3;Q8WVX3-2	Uncharacterized protein C4orf3
NaN	20.9577	NaN	NaN	NaN	NaN	NaN	NaN	NaN	21.4917	NaN	21.4539	NaN	21.9505	24.1792		C5	0	NaN		0	NaN		C5	0	0.515079		0	2.10713		P01031;CON__Q1A7A4	P01031	Complement C5;Complement C5 beta chain;Complement C5 alpha chain;C5a anaphylatoxin;Complement C5 alpha chain
NaN	20.4689	20.7125	NaN	NaN	NaN	NaN	NaN	NaN	20.9484	NaN	NaN	20.8987	NaN	20.8798		C5orf22	0	NaN		0	NaN		C5orf22	0	0.357731		0.871461	0.298538		Q49AR2;Q49AR2-3;Q49AR2-2	Q49AR2;Q49AR2-3;Q49AR2-2	UPF0489 protein C5orf22
NaN	NaN	NaN	NaN	NaN	NaN	NaN	NaN	NaN	NaN	NaN	NaN	21.9925	NaN	NaN		C5orf51	-4.34294e-08	0		-4.34294e-08	0		C5orf51	-4.34294e-08	0		0	NaN		A0A0C4DGW6;A6NDU8	A0A0C4DGW6;A6NDU8	UPF0600 protein C5orf51
NaN	NaN	NaN	NaN	NaN	NaN	NaN	NaN	NaN	NaN	NaN	NaN	NaN	NaN	NaN		C7orf31	-4.34294e-08	0		-4.34294e-08	0		C7orf31	-4.34294e-08	0		-4.34294e-08	0		Q8N865	Q8N865	Uncharacterized protein C7orf31
21.8363	23.0856	23.3321	NaN	NaN	NaN	NaN	NaN	NaN	NaN	NaN	NaN	24.2424	24.2138	NaN		C7orf50	0	NaN		0	NaN		C7orf50	0	NaN		1.04552	1.47676		C9JQV0;Q9BRJ6;H7C0T1;H7C2R9	C9JQV0;Q9BRJ6;H7C0T1;H7C2R9	Uncharacterized protein C7orf50
NaN	NaN	NaN	NaN	NaN	NaN	NaN	NaN	NaN	NaN	NaN	NaN	NaN	NaN	NaN		C7orf55	-4.34294e-08	0		-4.34294e-08	0		C7orf55	-4.34294e-08	0		-4.34294e-08	0		Q96HJ9	Q96HJ9	UPF0562 protein C7orf55
NaN	NaN	NaN	NaN	NaN	NaN	NaN	NaN	NaN	NaN	NaN	NaN	NaN	NaN	23.4395		C8A	-4.34294e-08	0		-4.34294e-08	0		C8A	-4.34294e-08	0		0	NaN		P07357	P07357	Complement component C8 alpha chain
22.8394	NaN	22.583	NaN	NaN	NaN	NaN	NaN	NaN	NaN	NaN	NaN	23.0786	22.9765	NaN		C8orf33	0	NaN		0	NaN		C8orf33	0	NaN		0.826983	0.316334		Q9H7E9;Q9H7E9-2	Q9H7E9;Q9H7E9-2	UPF0488 protein C8orf33
NaN	NaN	NaN	NaN	NaN	NaN	NaN	NaN	NaN	NaN	NaN	NaN	NaN	NaN	NaN		C8orf59	-4.34294e-08	0		-4.34294e-08	0		C8orf59	-4.34294e-08	0		-4.34294e-08	0		Q8N0T1;A0A087WWE7	Q8N0T1;A0A087WWE7	Uncharacterized protein C8orf59
NaN	NaN	NaN	NaN	NaN	NaN	NaN	NaN	NaN	NaN	NaN	NaN	NaN	NaN	NaN		C9orf114	-4.34294e-08	0		-4.34294e-08	0		C9orf114	-4.34294e-08	0		-4.34294e-08	0		A0A087WYA7;Q5T280	A0A087WYA7;Q5T280	Putative methyltransferase C9orf114
NaN	NaN	21.173	NaN	NaN	NaN	NaN	NaN	NaN	NaN	NaN	NaN	NaN	NaN	NaN		C9orf142	0	NaN		0	NaN		C9orf142	0	NaN		0	NaN		Q9BUH6;Q9BUH6-2	Q9BUH6	Protein PAXX
NaN	NaN	NaN	NaN	NaN	NaN	NaN	NaN	NaN	NaN	NaN	NaN	NaN	NaN	NaN		C9orf40	-4.34294e-08	0		-4.34294e-08	0		C9orf40	-4.34294e-08	0		-4.34294e-08	0		Q8IXQ3	Q8IXQ3	Uncharacterized protein C9orf40
NaN	22.0524	21.657	NaN	NaN	NaN	NaN	NaN	NaN	21.9074	NaN	NaN	22.0429	NaN	21.8513		C9orf41	0	NaN		0	NaN		C9orf41	0	0.0527029		0.145755	0.0923977		Q8N4J0;Q5T8U9;Q5T8V1	Q8N4J0;Q5T8U9	UPF0586 protein C9orf41
NaN	22.0448	23.6222	NaN	NaN	NaN	NaN	NaN	NaN	23.6639	NaN	NaN	23.4244	NaN	22.8792		C9orf64	0	NaN		0	NaN		C9orf64	0	0.830457		0.131009	0.318315		Q5T6V5;Q5T6V7;Q5T6V6	Q5T6V5	UPF0553 protein C9orf64
NaN	22.2346	21.8771	NaN	NaN	NaN	NaN	NaN	NaN	NaN	NaN	NaN	21.8599	NaN	22.1097		C9orf78	0	NaN		0	NaN		C9orf78	0	NaN		0.1104	-0.071044		Q9NZ63;A0A087X2F5	Q9NZ63;A0A087X2F5	Uncharacterized protein C9orf78
28.5911	27.8235	29.0184	NaN	NaN	NaN	NaN	NaN	NaN	28.8792	27.1829	NaN	28.9697	28.9054	28.259		CA2	0	NaN		0	NaN		CA2	0.217813	-0.446593		0.218365	0.233741		P00918;E5RID5;E5RK37	P00918	Carbonic anhydrase 2
NaN	NaN	NaN	NaN	NaN	NaN	NaN	NaN	NaN	NaN	NaN	NaN	NaN	NaN	NaN		CA6	-4.34294e-08	0		-4.34294e-08	0		CA6	-4.34294e-08	0		-4.34294e-08	0		P23280;P23280-3;P23280-2;F8W148;Q8N4G4	P23280;P23280-3;P23280-2	Carbonic anhydrase 6
NaN	23.3259	24.196	NaN	NaN	NaN	NaN	NaN	NaN	23.5737	NaN	NaN	NaN	NaN	23.6423		CA8	0	NaN		0	NaN		CA8	0	-0.187295		0	-0.118695		P35219	P35219	Carbonic anhydrase-related protein
NaN	22.9266	22.4818	NaN	NaN	NaN	NaN	NaN	NaN	23.3897	NaN	NaN	22.4243	NaN	22.5893		CAB39	0	NaN		0	NaN		CAB39	0	0.685477		0.307259	-0.197391		Q9Y376;A0A087X0K1;B7ZBJ4;Q5TAW7;Q9H9S4	Q9Y376;A0A087X0K1	Calcium-binding protein 39
NaN	21.7311	21.8677	NaN	NaN	NaN	NaN	NaN	NaN	NaN	NaN	NaN	21.7851	NaN	21.3606		CACHD1	0	NaN		0	NaN		CACHD1	0	NaN		0.380384	-0.226553		A0A0A0MQY7;Q5VU97	A0A0A0MQY7;Q5VU97	VWFA and cache domain-containing protein 1
27.1297	27.2815	27.1442	NaN	NaN	NaN	NaN	NaN	NaN	25.7332	NaN	NaN	27.907	27.6171	27.463		CACYBP	0	NaN		0	NaN		CACYBP	0	-1.4519		1.57904	0.477211		Q9HB71;Q9HB71-3;B2ZWH1;Q9HB71-2	Q9HB71;Q9HB71-3	Calcyclin-binding protein
28.5857	29.5347	29.5397	29.6268	30.1575	30.4748	25.1924	28.4201	27.0805	30.3616	30.5435	30.4891	29.845	29.1377	29.8233		CAD	1.01071	0.866309		1.10477	-2.32239		CAD	1.74453	1.2447	+	0.413089	0.381913		P27708;F8VPD4;H7C2E4;H7C3Z5;H7BZB3	P27708;F8VPD4	CAD protein;Glutamine-dependent carbamoyl-phosphate synthase;Aspartate carbamoyltransferase;Dihydroorotase
24.0324	NaN	24.0033	NaN	NaN	NaN	NaN	NaN	NaN	22.7755	NaN	21.6625	23.5665	24.0283	23.9142		CADM1	0	NaN		0	NaN		CADM1	1.07627	-1.79883		0.412581	-0.181491		A0A087X105;A0A087WZW4;A0A087X1W8;A0A0A0MTJ8;A0A087WZR6;X5DQS5;Q9BY67-5;Q9BY67;Q9BY67-4;Q9BY67-3;A0A087X0T8;Q9BY67-2;F5H125;H0YG94	A0A087X105;A0A087WZW4;A0A087X1W8;A0A0A0MTJ8;A0A087WZR6;X5DQS5;Q9BY67-5;Q9BY67;Q9BY67-4;Q9BY67-3;A0A087X0T8;Q9BY67-2	Cell adhesion molecule 1
NaN	NaN	NaN	NaN	NaN	NaN	NaN	NaN	NaN	NaN	NaN	NaN	NaN	NaN	NaN		CADPS2	-4.34294e-08	0		-4.34294e-08	0		CADPS2	-4.34294e-08	0		-4.34294e-08	0		F8W8P5;C9IYE1;A0A087X1P3;Q86UW7-3;Q86UW7-2;Q86UW7;H7BYR4;H0Y8B5	F8W8P5;C9IYE1;A0A087X1P3;Q86UW7-3;Q86UW7-2;Q86UW7;H7BYR4	Calcium-dependent secretion activator 2
23.5425	26.4829	26.2173	NaN	NaN	NaN	NaN	NaN	NaN	26.283	26.0726	25.0257	24.9773	25.654	26.8286		CALD1	0	NaN		0	NaN		CALD1	0.138003	0.379528		0.1384	0.405706		Q05682-5;Q05682-4;E9PGZ1;E7EX44;Q05682-3;Q05682-6;Q05682-2;Q05682;C9J813;C9JEK3;C9JE79;F8WE61;REV__H0YH95;REV__H0YEF9;REV__E9PJZ7;REV__H0YHK3;REV__O75334-6;REV__O75334-5;REV__Q13136-2;REV__Q13136;REV__O75334-2;REV__O75334-4;REV__G3V200;REV__O75334-3;REV__O75334	Q05682-5;Q05682-4;E9PGZ1;E7EX44;Q05682-3;Q05682-6;Q05682-2;Q05682;C9J813	Caldesmon
27.717	26.159	27.4181	NaN	NaN	NaN	NaN	NaN	NaN	26.856	27.3445	NaN	26.1972	27.1527	26.5246		CALM2;CALM1	0	NaN		0	NaN		CALM2;CALM1	0.00111496	0.00224145		0.355707	-0.473213		H0Y7A7;P62158;E7ETZ0;E7EMB3;Q96HY3;G3V361;G3V226;M0QZ52;F8WBR5;G3V479	H0Y7A7;P62158;E7ETZ0;E7EMB3;Q96HY3;G3V361	Calmodulin
NaN	NaN	24.1618	NaN	NaN	NaN	NaN	NaN	NaN	NaN	NaN	NaN	NaN	NaN	NaN		CALML3	0	NaN		0	NaN		CALML3	0	NaN		0	NaN		P27482	P27482	Calmodulin-like protein 3
23.1041	NaN	26.5742	NaN	NaN	NaN	NaN	NaN	NaN	20.9718	NaN	NaN	23.2847	23.9749	NaN		CALML5	0	NaN		0	NaN		CALML5	0	-3.86733		0.248104	-1.20933		Q9NZT1	Q9NZT1	Calmodulin-like protein 5
28.1026	28.9328	28.5385	NaN	NaN	NaN	NaN	NaN	NaN	27.4025	NaN	NaN	28.005	26.9519	28.6474		CALR	0	NaN		0	NaN		CALR	0	-1.12215		0.525781	-0.656543		P27797;K7EJB9;K7EL50	P27797;K7EJB9	Calreticulin
NaN	NaN	NaN	NaN	NaN	NaN	NaN	NaN	NaN	NaN	NaN	NaN	NaN	NaN	NaN		CALU	-4.34294e-08	0		-4.34294e-08	0		CALU	-4.34294e-08	0		-4.34294e-08	0		O43852-2;O43852-4;O43852-15;H0Y875;O43852-9;O43852-8;O43852-7;O43852-12	O43852-2;O43852-4;O43852-15;H0Y875;O43852-9	Calumenin
26.0801	26.7985	26.9166	NaN	NaN	NaN	NaN	NaN	25.4358	26.4411	NaN	NaN	27.4118	21.9324	27.8617		CALU	0	NaN		0	-1.16263		CALU	0	-0.157312		0.169465	-0.863075		O43852;O43852-3;O43852-5;O43852-6;O43852-10;O43852-13;O43852-14;O43852-11	O43852;O43852-3;O43852-5;O43852-6;O43852-10	Calumenin
NaN	21.768	21.6907	NaN	NaN	NaN	NaN	NaN	NaN	22.2197	NaN	NaN	21.9727	NaN	22.5653		CAMK1;CAMK1D	0	NaN		0	NaN		CAMK1;CAMK1D	0	0.490333		0.672283	0.539646		Q14012;H7C071;A0A087WUR6;Q8IU85-2;Q8IU85;C9JES6	Q14012;H7C071;A0A087WUR6;Q8IU85-2;Q8IU85	Calcium/calmodulin-dependent protein kinase type 1;Calcium/calmodulin-dependent protein kinase type 1D
NaN	23.2763	23.218	NaN	NaN	NaN	NaN	NaN	NaN	22.4295	25.4803	NaN	23.0035	24.8896	23.0871		CAMK2D	0	NaN		0	NaN		CAMK2D	0.162224	0.707804		0.194378	0.412945		D6R938;E9PBG7;E9PF82;Q13557-8;Q13557-12;Q13557-10;Q13557;Q13557-6;Q13557-11;Q13557-9;Q13557-5;Q13557-3;Q13557-4;H0Y9J2;H0Y9C2;Q9UQM7;Q9UQM7-2;E9PBE8;E7EQE4;D6RHX9;D6RFJ0;E7ERS6;E7ETC9	D6R938;E9PBG7;E9PF82;Q13557-8;Q13557-12;Q13557-10;Q13557;Q13557-6;Q13557-11;Q13557-9;Q13557-5;Q13557-3;Q13557-4	Calcium/calmodulin-dependent protein kinase type II subunit delta
NaN	NaN	NaN	NaN	NaN	NaN	NaN	NaN	NaN	NaN	NaN	NaN	NaN	NaN	22.0696		CAMK2G;CAMK2B	-4.34294e-08	0		-4.34294e-08	0		CAMK2G;CAMK2B	-4.34294e-08	0		0	NaN		Q5SWX3;A0A0A0MS52;A0A0A0MT11;Q13555-10;Q13555-3;Q13555-5;Q13555-4;Q13555-7;Q13555-9;Q13555-2;Q13555-8;Q13555;Q13555-6;Q8WU40;H0Y6G2;H7BXS4;H7C394	Q5SWX3;A0A0A0MS52;A0A0A0MT11;Q13555-10;Q13555-3;Q13555-5;Q13555-4;Q13555-7;Q13555-9;Q13555-2;Q13555-8;Q13555;Q13555-6;Q8WU40;H0Y6G2;H7BXS4	Calcium/calmodulin-dependent protein kinase type II subunit gamma
NaN	NaN	NaN	NaN	NaN	NaN	NaN	NaN	NaN	NaN	NaN	NaN	NaN	NaN	NaN		CAMP	-4.34294e-08	0		-4.34294e-08	0		CAMP	-4.34294e-08	0		-4.34294e-08	0		J3KNB4;P49913	J3KNB4;P49913	Cathelicidin antimicrobial peptide;Antibacterial protein FALL-39;Antibacterial protein LL-37
NaN	21.8995	21.5281	NaN	NaN	NaN	NaN	NaN	NaN	22.6248	NaN	NaN	22.4953	22.2298	NaN		CAMSAP2	0	NaN		0	NaN		CAMSAP2	0	0.910979		0.979978	0.648787		Q08AD1-2;Q08AD1-3;Q08AD1	Q08AD1-2;Q08AD1-3;Q08AD1	Calmodulin-regulated spectrin-associated protein 2
25.9254	26.6521	26.6914	22.8641	NaN	23.9322	NaN	NaN	NaN	26.0212	26.3931	26.5922	26.1145	25.7762	25.8056		CAMSAP3	2.01464	-3.0248		0	NaN		CAMSAP3	0.105057	-0.0874748		0.900536	-0.524218		Q9P1Y5;Q9P1Y5-2;H0YE13	Q9P1Y5;Q9P1Y5-2	Calmodulin-regulated spectrin-associated protein 3
28.4916	28.5432	29.0073	21.539	23.6351	26.8059	NaN	NaN	NaN	29.062	29.6272	29.3587	29.0105	29.3399	29.0376		CAND1	1.4175	-4.68739		0	NaN		CAND1	1.35084	0.668567		1.08157	0.448643		Q86VP6;Q86VP6-2;A0A0C4DGH5;H0YH27;Q86VP6-3;F5H6I6	Q86VP6;Q86VP6-2;A0A0C4DGH5	Cullin-associated NEDD8-dissociated protein 1
23.3288	24.7376	24.6567	NaN	NaN	27.042	NaN	NaN	NaN	26.1145	26.4317	26.827	25.4751	24.9427	25.2573		CAND2	0	2.80094		0	NaN		CAND2	1.94029	2.21671	+	0.955305	0.983974		O75155;O75155-2;F8WBB8;C9JH00	O75155;O75155-2	Cullin-associated NEDD8-dissociated protein 2
29.134	28.998	29.564	27.4387	27.1986	27.9115	26.0763	24.562	NaN	29.0839	29.0798	28.7139	28.9055	29.5083	28.3042		CANX	2.50209	-1.7157		2.1233	-3.91285		CANX	0.578529	-0.272793		0.34947	-0.325972		P27824;P27824-2;P27824-3;H0Y9Q7;D6RGY2;D6RB85;D6RDP7;D6RAU8;D6RFL1;H0Y9H1;D6RAQ8;D6RHJ3;D6RD16	P27824;P27824-2;P27824-3	Calnexin
27.5187	27.5217	27.6799	NaN	NaN	NaN	NaN	NaN	NaN	27.5007	25.8618	NaN	27.6579	27.761	27.5389		CAP1	0	NaN		0	NaN		CAP1	0.615192	-0.892174		0.402072	0.0791601		Q01518;Q01518-2;Q5T0R1;Q5T0R7;Q5T0R6;Q5T0R5;Q5T0R4;Q5T0R3;Q5T0R2;Q5T0R9;Q5T0S3;Q5T0R8	Q01518;Q01518-2	Adenylyl cyclase-associated protein 1
NaN	21.8855	22.234	NaN	NaN	NaN	NaN	NaN	NaN	22.7835	NaN	NaN	23.7693	23.427	22.8363		CAP2	0	NaN		0	NaN		CAP2	0	0.72374		1.38002	1.28443	+	E9PDI2;P40123;A0A087X0J3;A0A087WZ15;P40123-2;B7Z385;F8WDB9;P40123-3;F8WEW0	E9PDI2;P40123;A0A087X0J3;A0A087WZ15;P40123-2;B7Z385;F8WDB9	Adenylyl cyclase-associated protein;Adenylyl cyclase-associated protein 2
NaN	NaN	NaN	NaN	NaN	NaN	NaN	NaN	NaN	NaN	NaN	NaN	NaN	NaN	NaN		CAPG	-4.34294e-08	0		-4.34294e-08	0		CAPG	-4.34294e-08	0		-4.34294e-08	0		P40121-2;P40121;B8ZZL6;E7ENU9	P40121-2;P40121;B8ZZL6;E7ENU9	Macrophage-capping protein
23.1424	25.5023	25.0826	NaN	NaN	NaN	NaN	NaN	NaN	26.4768	25.8705	25.4849	25.9657	26.0836	24.6026		CAPN1	0	NaN		0	NaN		CAPN1	0.809384	1.36827		0.488865	0.974866		P07384;E9PJJ3;E9PLC9;E9PMC6;E9PJA6;E9PSA6;E9PQB3;E9PRM1;E9PLX0;E9PL37;E9PIA9	P07384	Calpain-1 catalytic subunit
25.2309	25.5401	26.3701	NaN	NaN	NaN	NaN	NaN	NaN	26.1353	25.8177	25.1702	25.7805	26.4437	25.4843		CAPN2	0	NaN		0	NaN		CAPN2	0.0044123	-0.00597191		0.160293	0.18911		P17655;P17655-2	P17655;P17655-2	Calpain-2 catalytic subunit
NaN	NaN	NaN	NaN	NaN	NaN	NaN	NaN	NaN	NaN	NaN	NaN	21.5376	NaN	21.4842		CAPN7	-4.34294e-08	0		-4.34294e-08	0		CAPN7	-4.34294e-08	0		0	NaN		Q9Y6W3;H7C1B7	Q9Y6W3	Calpain-7
24.2589	23.438	24.5814	NaN	NaN	NaN	NaN	NaN	NaN	NaN	NaN	NaN	24.0666	23.6387	23.4048		CAPNS1	0	NaN		0	NaN		CAPNS1	0	NaN		0.424357	-0.389393		K7EM73;A0A0C4DGQ5;P04632;K7EIV0;A0A075B7C0;K7ELJ7;U3KQE2;K7EKD8;U3KPR7;K7ES78;K7EMQ1	K7EM73;A0A0C4DGQ5;P04632;K7EIV0;A0A075B7C0;K7ELJ7;U3KQE2;K7EKD8	Calpain small subunit 1
27.9487	26.0908	26.1373	NaN	22.7503	NaN	NaN	NaN	NaN	27.1715	26.4837	26.5741	27.0042	26.9206	26.8014		CAPRIN1	0	-3.97533		0	NaN		CAPRIN1	0.00889795	0.0175412		0.107628	0.18316		Q14444-2;Q14444;A0A087X082;G3V153;E9PLA9	Q14444-2;Q14444;A0A087X082;G3V153;E9PLA9	Caprin-1
NaN	NaN	NaN	NaN	NaN	NaN	NaN	NaN	NaN	NaN	NaN	NaN	NaN	NaN	NaN		CAPS	-4.34294e-08	0		-4.34294e-08	0		CAPS	-4.34294e-08	0		-4.34294e-08	0		K7EL21;Q13938-3;Q13938;K7ES72	K7EL21;Q13938-3;Q13938;K7ES72	Calcyphosin
26.8872	26.76	26.8669	NaN	NaN	NaN	NaN	23.6957	NaN	26.7868	24.2759	NaN	27.0539	26.4919	26.4454		CAPZA1	0	NaN		0	-3.14231		CAPZA1	0.589154	-1.30668		0.364867	-0.174265		P52907	P52907	F-actin-capping protein subunit alpha-1
23.45	23.8623	23.3774	NaN	NaN	NaN	NaN	NaN	NaN	24.2376	25.7894	NaN	24.2274	24.3257	24.4072		CAPZA2	0	NaN		0	NaN		CAPZA2	1.00905	1.45026		2.04386	0.756878		P47755;C9JUG7;F8W9N7;P47755-2;A0A0D9SET8;F8WED3	P47755;C9JUG7;F8W9N7;P47755-2	F-actin-capping protein subunit alpha-2
26.4266	26.6245	27.0903	NaN	24.0018	24.8706	NaN	25.0853	NaN	26.612	27.9871	NaN	26.8744	26.765	26.4773		CAPZB	1.93463	-2.27762		0	-1.62852		CAPZB	0.418918	0.58576		0.0118588	-0.00824928		P47756-2;B1AK87;B1AK88;P47756;B1AK85	P47756-2;B1AK87;B1AK88;P47756;B1AK85	F-actin-capping protein subunit beta
NaN	NaN	NaN	NaN	NaN	NaN	NaN	NaN	NaN	NaN	NaN	NaN	NaN	NaN	NaN		CARHSP1	-4.34294e-08	0		-4.34294e-08	0		CARHSP1	-4.34294e-08	0		-4.34294e-08	0		Q9Y2V2;H3BTK3;I3L3X8;H3BSW7;H3BUY4;H3BPY5;H3BNU9	Q9Y2V2;H3BTK3;I3L3X8;H3BSW7;H3BUY4;H3BPY5;H3BNU9	Calcium-regulated heat stable protein 1
25.7701	25.5426	25.6519	NaN	NaN	24.5923	NaN	NaN	NaN	25.8777	25.8151	25.8194	25.4718	25.4806	23.3196		CARM1	0	-1.06252		0	NaN		CARM1	1.24731	0.182557		0.550319	-0.897531		Q86X55-1;Q86X55;Q86X55-2;K7EQA8;K7EK20;K7EPK1;K7EQB9	Q86X55-1;Q86X55;Q86X55-2;K7EQA8	Histone-arginine methyltransferase CARM1
26.1051	26.3738	26.541	NaN	NaN	NaN	NaN	NaN	NaN	25.7112	25.3386	24.9731	25.4342	25.7858	25.642		CARS	0	NaN		0	NaN		CARS	1.80225	-0.998983		1.93734	-0.719294		P49589-3;B4DKY1;P49589-2;P49589;E9PRS8;E9PLP0;C9JLN0	P49589-3;B4DKY1;P49589-2;P49589	Cysteine--tRNA ligase, cytoplasmic
NaN	23.6483	23.1248	NaN	NaN	NaN	NaN	NaN	NaN	NaN	NaN	NaN	NaN	NaN	NaN		CARS2	0	NaN		0	NaN		CARS2	0	NaN		0	NaN		Q9HA77;H0YFF0;F5H579	Q9HA77	Probable cysteine--tRNA ligase, mitochondrial
NaN	NaN	NaN	NaN	NaN	NaN	NaN	NaN	NaN	22.6581	NaN	22.3261	21.7999	21.6148	NaN		CASC3	-4.34294e-08	0		-4.34294e-08	0		CASC3	0	NaN		0	NaN		O15234;J3KSY7;K7EQ38;J3QSC4	O15234;J3KSY7	Protein CASC3
NaN	NaN	NaN	NaN	NaN	NaN	NaN	NaN	NaN	23.9232	22.5623	22.7277	23.2791	23.5995	22.0725		CASC5	-4.34294e-08	0		-4.34294e-08	0		CASC5	0	NaN		0	NaN		Q8NG31-2;Q8NG31;E9PPJ1;Q8NG31-3;Q8NG31-4;H0YCZ2;H0YEY7	Q8NG31-2;Q8NG31;E9PPJ1;Q8NG31-3;Q8NG31-4;H0YCZ2	Protein CASC5
NaN	23.0688	22.84	NaN	NaN	NaN	NaN	NaN	NaN	NaN	23.3457	22.7483	23.0198	23.1693	22.9788		CASK	0	NaN		0	NaN		CASK	0.0972106	0.0925961		0.359999	0.101518		O14936-3;O14936-4;O14936-6;O14936-2;O14936;Q5JS74;Q5JS72;O14936-5;Q5JS79	O14936-3;O14936-4;O14936-6;O14936-2;O14936;Q5JS74;Q5JS72;O14936-5	Peripheral plasma membrane protein CASK
24.6009	27.792	27.597	23.2593	25.2532	NaN	25.4144	NaN	NaN	25.1471	25.4375	23.6013	24.2053	24.2073	23.7988		CASP14	0.671856	-2.40708		0	-1.24891		CASP14	0.753759	-1.9347		1.17045	-2.59283		P31944	P31944	Caspase-14;Caspase-14 subunit p17, mature form;Caspase-14 subunit p10, mature form;Caspase-14 subunit p20, intermediate form;Caspase-14 subunit p8, intermediate form
NaN	NaN	NaN	NaN	NaN	NaN	NaN	NaN	NaN	NaN	NaN	NaN	NaN	NaN	NaN		CASP2	-4.34294e-08	0		-4.34294e-08	0		CASP2	-4.34294e-08	0		-4.34294e-08	0		A0A087WYM1;C9JRR9;P42575;P42575-3;P42575-2	A0A087WYM1;C9JRR9;P42575;P42575-3;P42575-2	Caspase-2;Caspase-2 subunit p18;Caspase-2 subunit p13;Caspase-2 subunit p12
NaN	NaN	NaN	NaN	NaN	NaN	NaN	NaN	NaN	NaN	NaN	NaN	NaN	NaN	NaN		CASP3	-4.34294e-08	0		-4.34294e-08	0		CASP3	-4.34294e-08	0		-4.34294e-08	0		P42574;C9JXR7;A8MVM1;A0A087WU32	P42574;C9JXR7;A8MVM1;A0A087WU32	Caspase-3;Caspase-3 subunit p17;Caspase-3 subunit p12
NaN	21.1103	NaN	NaN	NaN	NaN	NaN	NaN	NaN	NaN	NaN	NaN	21.0832	NaN	21.6705		CASP6	0	NaN		0	NaN		CASP6	0	NaN		0	0.266621		P55212;D6RHU3;P55212-2;D6RBM3	P55212;D6RHU3;P55212-2	Caspase-6;Caspase-6 subunit p18;Caspase-6 subunit p11
23.84	23.8638	24.042	NaN	NaN	NaN	NaN	NaN	NaN	24.6072	NaN	NaN	24.3553	NaN	NaN		CASP7	0	NaN		0	NaN		CASP7	0	0.691939		0	0.440005		P55210-2	P55210-2	Caspase-7;Caspase-7 subunit p20;Caspase-7 subunit p11
NaN	NaN	NaN	NaN	NaN	NaN	NaN	NaN	NaN	NaN	NaN	NaN	NaN	NaN	NaN		CASP7	-4.34294e-08	0		-4.34294e-08	0		CASP7	-4.34294e-08	0		-4.34294e-08	0		Q5SVL2;P55210;P55210-3;A0A0A0MRL7;P55210-4	Q5SVL2;P55210;P55210-3;A0A0A0MRL7;P55210-4	Caspase-7;Caspase-7 subunit p20;Caspase-7 subunit p11
23.0624	22.8502	22.4532	NaN	NaN	NaN	NaN	NaN	NaN	24.458	NaN	22.1298	23.0831	23.601	22.273		CAST	0	NaN		0	NaN		CAST	0.212629	0.505263		0.175567	0.197072		E7ES10;E9PCH5;E7EVY3;B7Z574;A0A0C4DGB5;P20810-3;P20810-4;P20810-8;P20810-2;P20810;P20810-9;P20810-5;P20810-10;P20810-7;P20810-6;H0Y9H6;E9PDE4;H0Y7F0;E7EQ12;A0A0A0MR45;E7EQA0;H0YD33;F8W7E0;D6RC54;H0YA91;D6RAA8;A0A0C4DGD1;E7EQK6;H0Y944;E9PSG1	E7ES10;E9PCH5;E7EVY3;B7Z574;A0A0C4DGB5;P20810-3;P20810-4;P20810-8;P20810-2;P20810;P20810-9;P20810-5;P20810-10;P20810-7;P20810-6;H0Y9H6;E9PDE4;H0Y7F0;E7EQ12;A0A0A0MR45;E7EQA0;H0YD33	Calpastatin
NaN	25.2496	23.9371	NaN	22.4942	NaN	NaN	NaN	NaN	25.0077	24.0144	24.9825	23.993	21.2547	25.1272		CAT	0	-2.09911		0	NaN		CAT	0.0385287	0.0748421		0.283913	-1.13508		P04040	P04040	Catalase
23.5221	NaN	23.2488	NaN	NaN	NaN	NaN	NaN	NaN	25.3991	NaN	NaN	24.4836	23.7565	23.9359		CBFB	0	NaN		0	NaN		CBFB	0	2.01369		0.956127	0.673272		Q13951;J3KS23	Q13951;J3KS23	Core-binding factor subunit beta
NaN	NaN	NaN	NaN	NaN	NaN	NaN	NaN	NaN	NaN	NaN	NaN	NaN	NaN	NaN		CBFB	-4.34294e-08	0		-4.34294e-08	0		CBFB	-4.34294e-08	0		-4.34294e-08	0		Q13951-2;J3KRT0;J3KTD8;H3BSC0	Q13951-2;J3KRT0	Core-binding factor subunit beta
23.0916	23.0081	22.777	NaN	NaN	NaN	NaN	NaN	NaN	24.038	NaN	22.7781	23.5729	23.1312	23.8299		CBL	0	NaN		0	NaN		CBL	0.37401	0.449186		1.15619	0.552421		P22681;B5MC15;Q13191-3;Q13191-2;Q13191	P22681	E3 ubiquitin-protein ligase CBL
27.125	27.1684	27.2138	NaN	NaN	NaN	NaN	NaN	NaN	27.1935	28.1976	NaN	25.6561	26.1717	27.6193		CBR1	0	NaN		0	NaN		CBR1	0.592343	0.526414		0.511662	-0.686745		P16152;E9PQ63;A8MTM1;P16152-2	P16152;E9PQ63;A8MTM1;P16152-2	Carbonyl reductase [NADPH] 1
28.6714	28.2355	28.1179	26.2038	25.055	26.1791	23.3026	NaN	NaN	28.1791	28.3362	28.117	26.6787	27.5102	27.2235		CBS	2.43712	-2.52898		0	-5.03906		CBS	0.293579	-0.130872		1.81519	-1.20415		P35520;P35520-2;C9JMA6;H7C2H4;H7C1W6;H7C2W0	P35520;P35520-2	Cystathionine beta-synthase
NaN	22.5698	21.7594	NaN	NaN	NaN	NaN	NaN	NaN	21.4754	NaN	NaN	22.9534	NaN	23.0676		CBWD2;CBWD1;CBWD5;CBWD7;CBWD3;CBWD6	0	NaN		0	NaN		CBWD2;CBWD1;CBWD5;CBWD7;CBWD3;CBWD6	0	-0.689195		0.757853	0.845911		C9J3G2;Q9BRT8-3;Q9BRT8;Q8IUF1;Q9BRT8-2;A0A0A6YYH9;Q5RIB0;H0Y5V3;A0A0A0MRU4;Q5JTY5-2;Q5RIA9;Q5JTY5;Q4V339;F2Z2T4;A0A087X140;A0A0B4J2F1;A0A087WWG3;A6NM15;Q5RIA9-3;A0A087WTC0;F8WEG4;A0A087WZQ3;F8WEU0;Q9BRT8-4;A0A0B4J1T6;Q5RIB5;Q5JTY2;Q5RIB3;H0Y857;Q6NVZ8;A0A0B4J2E3;E7EUZ7;A0A087WYD2;A0A087X1C0	C9J3G2;Q9BRT8-3;Q9BRT8;Q8IUF1;Q9BRT8-2;A0A0A6YYH9;Q5RIB0;H0Y5V3;A0A0A0MRU4;Q5JTY5-2;Q5RIA9;Q5JTY5;Q4V339;F2Z2T4;A0A087X140;A0A0B4J2F1;A0A087WWG3;A6NM15;Q5RIA9-3	COBW domain-containing protein 1;COBW domain-containing protein 2;COBW domain-containing protein 3;COBW domain-containing protein 5;COBW domain-containing protein 6;Putative COBW domain-containing protein 7
NaN	NaN	NaN	NaN	NaN	NaN	NaN	NaN	NaN	NaN	NaN	NaN	NaN	NaN	NaN		CBX1	-4.34294e-08	0		-4.34294e-08	0		CBX1	-4.34294e-08	0		-4.34294e-08	0		B5MD17;J3KS05;P83916;K7ELA4;C9JWS9	B5MD17;J3KS05;P83916;K7ELA4;C9JWS9	Chromobox protein homolog 1
26.1759	25.4901	24.5934	NaN	NaN	NaN	NaN	NaN	NaN	27.3256	NaN	NaN	25.4547	25.3909	23.763		CBX3	0	NaN		0	NaN		CBX3	0	1.90579		0.312921	-0.550271		Q13185;S4R2Y4;C9JMM0;B8ZZ43	Q13185	Chromobox protein homolog 3
NaN	NaN	21.2141	NaN	NaN	NaN	NaN	NaN	NaN	NaN	21.4036	21.6636	NaN	21.5102	NaN		CBX4	0	NaN		0	NaN		CBX4	0	0.319563		0	0.296103		O00257;O00257-3;F8WCW6;I3L4F1	O00257;O00257-3	E3 SUMO-protein ligase CBX4
NaN	21.4377	23.353	NaN	NaN	NaN	NaN	NaN	NaN	NaN	NaN	NaN	22.9387	22.3764	NaN		CBX5	0	NaN		0	NaN		CBX5	0	NaN		0.0876009	0.262247		P45973;F8VNY3	P45973	Chromobox protein homolog 5
24.8788	25.1113	24.8957	NaN	NaN	NaN	NaN	NaN	NaN	25.7694	25.4657	24.7303	25.5695	25.4066	25.1019		CC2D1A	0	NaN		0	NaN		CC2D1A	0.494566	0.35988		1.19618	0.397396		Q6P1N0;Q6P1N0-2;K7EMP1;K7EJY5	Q6P1N0;Q6P1N0-2	Coiled-coil and C2 domain-containing protein 1A
22.2351	22.6238	23.2391	NaN	NaN	NaN	NaN	NaN	NaN	21.0752	NaN	22.2932	24.224	22.4622	22.2019		CC2D1B	0	NaN		0	NaN		CC2D1B	0.735221	-1.01507		0.139369	0.263401		H7C1U3;Q5T0F9-2;Q5T0F9;H0Y517;Q5T0F9-3;Q5T0F9-4	H7C1U3;Q5T0F9-2;Q5T0F9;H0Y517;Q5T0F9-3	Coiled-coil and C2 domain-containing protein 1B
25.9879	27.5137	27.5045	NaN	NaN	24.2978	NaN	NaN	NaN	27.2728	26.8235	27.0607	27.1424	26.2016	27.2453		CCAR1	0	-2.70419		0	NaN		CCAR1	0.0324538	0.050347		0.0809394	-0.138913		Q8IX12-2;Q8IX12;A0A0C4DGG8;F5H2E6;F5H1H2;F5H3E1;H0YFJ7;F5H7M9	Q8IX12-2;Q8IX12;A0A0C4DGG8;F5H2E6;F5H1H2	Cell division cycle and apoptosis regulator protein 1
26.9516	26.7383	26.8094	27.6077	27.6935	27.8991	NaN	NaN	NaN	27.3548	28.5945	28.448	27.3912	27.1509	27.123		CCAR2	2.9648	0.900359		0	NaN		CCAR2	1.51581	1.29933	+	1.67182	0.388583		Q8N163;Q8N163-2;H0YB24;G3V119;E5RHJ4;A0A087X2B6;E5RFJ3;H0YC69;E5RGU7;H0YC58;E5RHH8	Q8N163;Q8N163-2;H0YB24;G3V119	Cell cycle and apoptosis regulator protein 2
NaN	NaN	NaN	NaN	NaN	NaN	NaN	NaN	NaN	NaN	NaN	NaN	NaN	NaN	NaN		CCBL1	-4.34294e-08	0		-4.34294e-08	0		CCBL1	-4.34294e-08	0		-4.34294e-08	0		Q5T278;B7Z4W5;Q16773-2;Q16773;Q16773-3	Q5T278;B7Z4W5;Q16773-2;Q16773;Q16773-3	Kynurenine--oxoglutarate transaminase 1
NaN	23.2989	23.4488	NaN	NaN	NaN	NaN	NaN	NaN	23.9031	NaN	NaN	23.2269	NaN	23.8188		CCBL2	0	NaN		0	NaN		CCBL2	0	0.529175		0.171388	0.148934		Q6YP21-3;Q6YP21;A0A0A0MRN6;A0A0A0MRN7;Q6YP21-2	Q6YP21-3;Q6YP21;A0A0A0MRN6;A0A0A0MRN7	Kynurenine--oxoglutarate transaminase 3
NaN	NaN	NaN	NaN	NaN	NaN	NaN	NaN	NaN	NaN	NaN	NaN	NaN	NaN	NaN		CCDC115	-4.34294e-08	0		-4.34294e-08	0		CCDC115	-4.34294e-08	0		-4.34294e-08	0		B8ZZ99;Q96NT0;F8WCZ3;Q96NT0-2	B8ZZ99;Q96NT0;F8WCZ3;Q96NT0-2	Coiled-coil domain-containing protein 115
NaN	21.2164	NaN	NaN	NaN	NaN	NaN	NaN	NaN	NaN	NaN	NaN	NaN	NaN	NaN		CCDC117	0	NaN		0	NaN		CCDC117	0	NaN		0	NaN		Q8IWD4-3;Q8IWD4;F8WBN8;B0QYH1;Q8IWD4-4;B0QYH3;Q8IWD4-2	Q8IWD4-3;Q8IWD4;F8WBN8;B0QYH1;Q8IWD4-4	Coiled-coil domain-containing protein 117
NaN	NaN	NaN	NaN	NaN	NaN	NaN	NaN	NaN	NaN	NaN	NaN	NaN	NaN	NaN		CCDC12	-4.34294e-08	0		-4.34294e-08	0		CCDC12	-4.34294e-08	0		-4.34294e-08	0		J3KR35;Q8WUD4;C9JUN5;S4R331	J3KR35;Q8WUD4;C9JUN5;S4R331	Coiled-coil domain-containing protein 12
24.8332	24.7009	23.9385	NaN	NaN	NaN	NaN	NaN	NaN	23.2696	NaN	NaN	25.0397	25.4081	23.7669		CCDC124	0	NaN		0	NaN		CCDC124	0	-1.22127		0.163252	0.247387		Q96CT7;M0R2F5	Q96CT7;M0R2F5	Coiled-coil domain-containing protein 124
22.5689	23.7056	22.7986	NaN	NaN	NaN	NaN	NaN	NaN	22.5563	NaN	24.1977	23.8696	23.9576	23.5714		CCDC132	0	NaN		0	NaN		CCDC132	0.171613	0.352599		0.99276	0.77514		Q96JG6;Q96JG6-3;H0Y7Q2;Q96JG6-2;H7BZP1;C9JA29;F8WDT1;F2Z3F0	Q96JG6;Q96JG6-3	Coiled-coil domain-containing protein 132
NaN	NaN	NaN	NaN	NaN	NaN	NaN	NaN	NaN	NaN	NaN	NaN	21.82	NaN	NaN		CCDC134	-4.34294e-08	0		-4.34294e-08	0		CCDC134	-4.34294e-08	0		0	NaN		Q9H6E4;B0QY51	Q9H6E4	Coiled-coil domain-containing protein 134
NaN	25.0599	25.1516	NaN	NaN	23.0594	NaN	NaN	NaN	25.3922	25.2632	24.6819	25.4258	25.347	NaN		CCDC22	0	-2.04631		0	NaN		CCDC22	0.00754008	0.00665283		1.36315	0.280661		O60826	O60826	Coiled-coil domain-containing protein 22
NaN	NaN	NaN	NaN	NaN	NaN	NaN	NaN	NaN	NaN	NaN	NaN	NaN	NaN	NaN		CCDC25	-4.34294e-08	0		-4.34294e-08	0		CCDC25	-4.34294e-08	0		-4.34294e-08	0		Q86WR0;G3V121;B7Z2L8;Q0VGD4;Q86WR0-2	Q86WR0;G3V121;B7Z2L8	Coiled-coil domain-containing protein 25
NaN	NaN	23.8853	NaN	NaN	NaN	NaN	NaN	NaN	NaN	NaN	NaN	23.6728	NaN	NaN		CCDC43	0	NaN		0	NaN		CCDC43	0	NaN		0	-0.212481		Q86WV7;Q96MW1;Q96MW1-2;K7ER24	Q86WV7;Q96MW1;Q96MW1-2	Coiled-coil domain-containing protein 43
NaN	24.3138	24.3656	NaN	NaN	NaN	NaN	NaN	NaN	24.2961	NaN	23.2049	23.9434	23.946	25.2947		CCDC47	0	NaN		0	NaN		CCDC47	0.404972	-0.589166		0.0312745	0.0550505		Q96A33;Q96A33-2;A0A087WYW6;J3QR89	Q96A33;Q96A33-2;A0A087WYW6	Coiled-coil domain-containing protein 47
NaN	NaN	NaN	NaN	NaN	NaN	NaN	NaN	NaN	NaN	NaN	NaN	NaN	NaN	21.5103		CCDC50	-4.34294e-08	0		-4.34294e-08	0		CCDC50	-4.34294e-08	0		0	NaN		Q8IVM0;Q8IVM0-2	Q8IVM0;Q8IVM0-2	Coiled-coil domain-containing protein 50
NaN	23.2011	23.2538	NaN	NaN	NaN	NaN	NaN	NaN	22.699	NaN	NaN	23.1722	NaN	23.1367		CCDC51	0	NaN		0	NaN		CCDC51	0	-0.528415		0.828042	-0.0729532		Q96ER9;Q96ER9-2;C9JSW8	Q96ER9;Q96ER9-2	Coiled-coil domain-containing protein 51
NaN	NaN	NaN	NaN	NaN	NaN	NaN	NaN	NaN	NaN	NaN	NaN	NaN	NaN	NaN		CCDC53	-4.34294e-08	0		-4.34294e-08	0		CCDC53	-4.34294e-08	0		-4.34294e-08	0		F5GWI9;F5GXZ7;F5GZ97;Q9Y3C0;H0YGN0	F5GWI9;F5GXZ7;F5GZ97;Q9Y3C0;H0YGN0	WASH complex subunit CCDC53
NaN	24.2286	23.3496	NaN	NaN	NaN	NaN	NaN	NaN	23.5524	22.6004	NaN	21.6923	22.3181	25.1826		CCDC55;NSRP1	0	NaN		0	NaN		CCDC55;NSRP1	0.41341	-0.712705		0.189693	-0.724805		A0A024QZ33;Q9H0G5;K7ERM9	A0A024QZ33;Q9H0G5	Nuclear speckle splicing regulatory protein 1
24.4633	24.8559	23.7627	NaN	NaN	NaN	NaN	NaN	NaN	23.1161	NaN	NaN	22.26	NaN	NaN		CCDC58	0	NaN		0	NaN		CCDC58	0	-1.24448		0	-2.10062		Q4VC31;C9JQ41;H7C525	Q4VC31;C9JQ41;H7C525	Coiled-coil domain-containing protein 58
23.8769	25.3625	25.2197	NaN	NaN	23.4664	NaN	NaN	NaN	25.0213	25.1193	24.5539	24.6099	24.9374	24.9928		CCDC6	0	-1.35332		0	NaN		CCDC6	0.0535848	0.0784473		0.0183765	0.0269775		Q16204	Q16204	Coiled-coil domain-containing protein 6
NaN	NaN	NaN	NaN	NaN	NaN	NaN	NaN	NaN	NaN	NaN	NaN	NaN	NaN	NaN		CCDC8	-4.34294e-08	0		-4.34294e-08	0		CCDC8	-4.34294e-08	0		-4.34294e-08	0		Q9H0W5	Q9H0W5	Coiled-coil domain-containing protein 8
20.7417	20.2728	NaN	NaN	NaN	NaN	NaN	NaN	NaN	20.6567	NaN	NaN	NaN	NaN	NaN		CCDC85C	0	NaN		0	NaN		CCDC85C	0	0.149414		0	NaN		A6NKD9	A6NKD9	Coiled-coil domain-containing protein 85C
24.3857	27.8539	27.8403	23.4175	21.7666	24.5736	23.4349	21.5995	20.8709	27.2156	28.2605	26.0291	27.5046	27.1618	26.5517		CCDC88A	1.14569	-3.44074		1.57057	-4.72486		CCDC88A	0.132279	0.475075		0.116196	0.379393		Q3V6T2-2;Q3V6T2;H0Y470;A0A087WXD9;H0Y7U8;H0Y7K3;C9J225	Q3V6T2-2;Q3V6T2	Girdin
23.0419	26.4563	26.6339	22.3404	NaN	24.8308	NaN	22.2361	23.4046	22.9438	24.7303	22.9258	26.161	25.89	24.897		CCDC88C	0.413065	-1.7918		0.694686	-2.55706		CCDC88C	0.632804	-1.84412		0.0778421	0.271928		Q9P219;Q9P219-2;A0A0A0MR69;Q9P219-3;Q0P665;G3V3S0	Q9P219	Protein Daple
23.7228	24.285	23.5498	NaN	NaN	NaN	NaN	NaN	NaN	24.3419	24.1042	23.4639	23.5179	23.9302	23.9326		CCDC93	0	NaN		0	NaN		CCDC93	0.125178	0.117472		0.079649	-0.0589892		F8W9X7;Q567U6;H7C050	F8W9X7;Q567U6	Coiled-coil domain-containing protein 93
NaN	NaN	21.7021	NaN	NaN	NaN	NaN	NaN	NaN	21.4261	NaN	NaN	22.0985	NaN	NaN		CCDC94	0	NaN		0	NaN		CCDC94	0	-0.275963		0	0.396376		Q9BW85;M0R2S3	Q9BW85;M0R2S3	Coiled-coil domain-containing protein 94
NaN	22.744	22.757	NaN	NaN	NaN	NaN	NaN	NaN	22.2936	NaN	NaN	22.5515	NaN	22.4092		CCDC97	0	NaN		0	NaN		CCDC97	0	-0.456879		1.19864	-0.270147		Q96F63	Q96F63	Coiled-coil domain-containing protein 97
23.4614	22.264	21.9959	NaN	NaN	NaN	NaN	NaN	NaN	22.1556	NaN	NaN	22.0287	23.8004	21.6083		CCNA2	0	NaN		0	NaN		CCNA2	0	-0.418141		0.0397796	-0.0946528		P20248	P20248	Cyclin-A2
NaN	23.9361	24.9358	NaN	NaN	NaN	NaN	NaN	NaN	24.9024	NaN	NaN	25.9757	24.8817	25.8259		CCNB1	0	NaN		0	NaN		CCNB1	0	0.46651		0.833232	1.12519		P14635;E9PC90;P14635-2;D6RHI0;H0YA62	P14635;E9PC90;P14635-2;D6RHI0	G2/mitotic-specific cyclin-B1
NaN	NaN	NaN	NaN	NaN	NaN	NaN	NaN	NaN	NaN	NaN	NaN	NaN	NaN	NaN		CCNDBP1	-4.34294e-08	0		-4.34294e-08	0		CCNDBP1	-4.34294e-08	0		-4.34294e-08	0		H3BUF4;H3BQA6;H3BR23;O95273-2;O95273	H3BUF4;H3BQA6;H3BR23;O95273-2;O95273	Cyclin-D1-binding protein 1
NaN	22.751	22.5399	NaN	NaN	NaN	NaN	NaN	NaN	23.0124	23.1101	22.9117	23.1205	22.8134	23.2509		CCNK	0	NaN		0	NaN		CCNK	1.36841	0.365967		0.958663	0.416188		O75909;O75909-4;G3V5E1;O75909-1;G3V2Q3;O75909-2;G3V235	O75909;O75909-4;G3V5E1;O75909-1;G3V2Q3;O75909-2;G3V235	Cyclin-K
NaN	20.4188	20.6288	NaN	NaN	NaN	NaN	NaN	NaN	23.3652	23.9588	23.7069	21.3972	22.3951	22.6544		CCNT1	0	NaN		0	NaN		CCNT1	3.0457	3.15315	+	1.32151	1.62506	+	O60563;O60563-2	O60563	Cyclin-T1
NaN	NaN	NaN	NaN	NaN	NaN	NaN	NaN	NaN	NaN	NaN	NaN	NaN	NaN	NaN		CCRN4L	-4.34294e-08	0		-4.34294e-08	0		CCRN4L	-4.34294e-08	0		-4.34294e-08	0		Q9UK39;Q8WTX0	Q9UK39	Nocturnin
NaN	NaN	NaN	NaN	NaN	NaN	NaN	NaN	NaN	NaN	NaN	NaN	22.8031	NaN	NaN		CCS	-4.34294e-08	0		-4.34294e-08	0		CCS	-4.34294e-08	0		0	NaN		J3KNF4;O14618;E9PP76;E9PK03	J3KNF4;O14618;E9PP76	Copper chaperone for superoxide dismutase;Superoxide dismutase [Cu-Zn]
30.2269	30.9369	31.0951	25.8827	26.282	27.5227	NaN	26.5896	27.4874	31.2958	28.7089	29.3371	30.8144	29.005	30.8658		CCT2	2.76435	-4.1905		2.3471	-3.71445		CCT2	0.518406	-0.97236		0.322467	-0.524595		P78371;P78371-2;F5GWF6;F8VQ14	P78371;P78371-2;F5GWF6;F8VQ14	T-complex protein 1 subunit beta
29.6969	30.6865	30.5773	29.257	29.5705	30.2201	26.4232	24.5127	NaN	30.7145	30.8423	30.7709	29.8012	30.122	29.5543		CCT3	0.686643	-0.637708		2.01761	-4.85225		CCT3	0.653527	0.455664		0.629422	-0.494425		P49368;P49368-2;B4DUR8;E9PRC8;Q5SZX6;E9PM09;Q5SZW8;E9PQ35;Q5SZX9	P49368;P49368-2;B4DUR8	T-complex protein 1 subunit gamma
29.5535	29.9373	29.9454	NaN	25.4398	26.4692	NaN	25.5189	23.0084	29.4217	27.74	28.9072	30.021	29.1838	29.9185		CCT4	2.56886	-3.85763		1.99942	-5.54849		CCT4	1.02519	-1.12244		0.130546	-0.104305		P50991;P50991-2	P50991;P50991-2	T-complex protein 1 subunit delta
29.1554	30.4351	30.1565	28.2874	29.4488	30.0715	27.2511	23.3573	NaN	30.3264	30.077	30.1877	29.3255	29.3927	29.3471		CCT5	0.423464	-0.646447		1.24027	-4.61149		CCT5	0.287469	0.281332		0.651531	-0.56055		P48643;E7ENZ3;B7ZAR1;E9PCA1;P48643-2;D6RIZ7;H0Y914	P48643;E7ENZ3;B7ZAR1;E9PCA1;P48643-2	T-complex protein 1 subunit epsilon
29.4509	30.0205	29.7512	23.3054	24.1946	26.2937	NaN	25.9737	NaN	28.9379	27.5294	28.8351	29.6778	28.7253	29.7256		CCT6A	2.33175	-5.14299		0	-3.76717		CCT6A	1.27114	-1.30672		0.426809	-0.364632		P40227;P40227-2;J3KRI6	P40227;P40227-2	T-complex protein 1 subunit zeta
29.0136	29.4733	29.3547	26.9292	28.3137	29.1309	NaN	24.4686	NaN	30.2447	29.8871	29.9113	29.9015	30.0262	29.6175		CCT7	0.814152	-1.15594		0	-4.81192		CCT7	1.82212	0.7338		1.43987	0.567848		Q99832;Q99832-3;Q99832-4;Q99832-2;F8WAM2;F8WBP8;A0A0D9SG95	Q99832;Q99832-3;Q99832-4;Q99832-2	T-complex protein 1 subunit eta
30.0379	30.2515	30.2856	27.7542	26.9769	28.4201	25.6763	28.5273	28.5043	30.0742	29.5973	29.225	30.5187	30.3025	30.3952		CCT8	2.36634	-2.47455		1.2943	-2.62236		CCT8	1.01914	-0.559478		1.00667	0.213808		P50990;P50990-2;P50990-3;H7C4C8;H7C2U0	P50990;P50990-2;P50990-3	T-complex protein 1 subunit theta
NaN	NaN	NaN	NaN	NaN	NaN	NaN	NaN	NaN	NaN	NaN	NaN	22.4444	NaN	21.8233		CCZ1;CCZ1B	-4.34294e-08	0		-4.34294e-08	0		CCZ1;CCZ1B	-4.34294e-08	0		0	NaN		P86791;P86790;F8WD66	P86791;P86790	Vacuolar fusion protein CCZ1 homolog;Vacuolar fusion protein CCZ1 homolog B
NaN	NaN	NaN	NaN	NaN	NaN	NaN	NaN	NaN	NaN	NaN	NaN	NaN	NaN	21.1139		CD14	-4.34294e-08	0		-4.34294e-08	0		CD14	-4.34294e-08	0		0	NaN		D6RFL4;P08571	D6RFL4;P08571	Monocyte differentiation antigen CD14;Monocyte differentiation antigen CD14, urinary form;Monocyte differentiation antigen CD14, membrane-bound form
23.8401	23.9639	23.7824	NaN	NaN	NaN	NaN	NaN	NaN	24.1438	NaN	23.3991	23.0452	23.959	23.3913		CD276	0	NaN		0	NaN		CD276	0.112362	-0.0906636		0.661989	-0.396981		A0A0C4DGH0;Q5ZPR3;Q5ZPR3-3;Q5ZPR3-4;H0YL10;Q5ZPR3-2;H0YN29;H0YLT8;H0YN85;H0YK40;H0YK59	A0A0C4DGH0;Q5ZPR3;Q5ZPR3-3;Q5ZPR3-4;H0YL10;Q5ZPR3-2	CD276 antigen
NaN	23.5716	23.2641	NaN	NaN	NaN	NaN	NaN	NaN	24.5028	24.2227	22.9463	23.638	24.5145	22.8629		CD2AP	0	NaN		0	NaN		CD2AP	0.295121	0.472736		0.147266	0.25393		Q9Y5K6	Q9Y5K6	CD2-associated protein
NaN	23.9173	23.346	NaN	NaN	NaN	NaN	NaN	NaN	24.1395	NaN	NaN	24.6736	24.279	24.0322		CD2BP2	0	NaN		0	NaN		CD2BP2	0	0.507927		0.924654	0.69665		O95400	O95400	CD2 antigen cytoplasmic tail-binding protein 2
NaN	23.0591	22.8969	NaN	NaN	NaN	NaN	NaN	NaN	21.7598	23.1727	22.5805	22.3373	22.5459	NaN		CD3EAP	0	NaN		0	NaN		CD3EAP	0.357427	-0.473651		1.25462	-0.536375		O15446;O15446-2	O15446;O15446-2	DNA-directed RNA polymerase I subunit RPA34
NaN	NaN	22.99	NaN	NaN	NaN	NaN	NaN	NaN	22.8767	NaN	NaN	22.9717	NaN	22.5345		CD47	0	NaN		0	NaN		CD47	0	-0.113243		0	-0.236878		Q08722-2;Q08722-3;Q08722-4;Q08722	Q08722-2;Q08722-3;Q08722-4;Q08722	Leukocyte surface antigen CD47
NaN	NaN	NaN	NaN	NaN	NaN	NaN	NaN	NaN	NaN	NaN	NaN	NaN	NaN	NaN		CD59	-4.34294e-08	0		-4.34294e-08	0		CD59	-4.34294e-08	0		-4.34294e-08	0		E9PNW4;E9PR17;P13987;H0YET2	E9PNW4;E9PR17;P13987	CD59 glycoprotein
NaN	21.9763	22.6867	NaN	NaN	NaN	NaN	NaN	NaN	21.9754	NaN	NaN	23.1329	22.8897	23.7181		CD63	0	NaN		0	NaN		CD63	0	-0.356151		0.944667	0.915354		F8VNT9;F8VV56;F8W022;F8VWK8;P08962-3;P08962-2;P08962	F8VNT9;F8VV56;F8W022;F8VWK8;P08962-3;P08962-2;P08962	Tetraspanin;CD63 antigen
NaN	22.9488	NaN	NaN	NaN	NaN	NaN	NaN	NaN	NaN	NaN	NaN	21.9905	NaN	NaN		CD81	0	NaN		0	NaN		CD81	0	NaN		0	-0.958218		E9PJK1;E9PRJ8;H0YDL9;H0YDJ9;E9PIF1;A6NMH8;P60033;E9PM31;H0YEE2	E9PJK1;E9PRJ8;H0YDL9;H0YDJ9;E9PIF1;A6NMH8;P60033	Tetraspanin;CD81 antigen
NaN	NaN	NaN	NaN	NaN	NaN	NaN	NaN	NaN	NaN	NaN	NaN	NaN	NaN	NaN		CD9	-4.34294e-08	0		-4.34294e-08	0		CD9	-4.34294e-08	0		-4.34294e-08	0		A6NNI4;G8JLH6;P21926;F5GXT1;A0A087WZG3;A0A087WU13	A6NNI4;G8JLH6;P21926;F5GXT1;A0A087WZG3;A0A087WU13	Tetraspanin;CD9 antigen
NaN	NaN	NaN	NaN	NaN	NaN	NaN	NaN	NaN	NaN	NaN	NaN	NaN	NaN	NaN		CD99	-4.34294e-08	0		-4.34294e-08	0		CD99	-4.34294e-08	0		-4.34294e-08	0		P14209-3;P14209;A0A096LP69	P14209-3;P14209;A0A096LP69	CD99 antigen
NaN	22.8967	23.9349	NaN	NaN	NaN	NaN	NaN	NaN	24.3312	NaN	NaN	23.7325	24.8996	23.8165		CDC123	0	NaN		0	NaN		CDC123	0	0.915338		0.491815	0.733703		O75794;X6RA30;X6RKY7;X6RF82;H7BZW7	O75794;X6RA30;X6RKY7;X6RF82	Cell division cycle protein 123 homolog
23.6162	23.0692	22.9469	NaN	NaN	NaN	NaN	NaN	NaN	22.6153	23.9321	23.4183	23.8312	23.5689	23.4738		CDC16	0	NaN		0	NaN		CDC16	0.0910303	0.111146		0.827475	0.413927		Q5T8C6;Q13042-4;Q13042-3;Q13042-2;Q13042	Q5T8C6;Q13042-4;Q13042-3;Q13042-2;Q13042	Cell division cycle protein 16 homolog
NaN	21.8951	22.7207	NaN	NaN	NaN	NaN	NaN	NaN	23.0418	NaN	NaN	22.9504	NaN	22.3781		CDC20	0	NaN		0	NaN		CDC20	0	0.733907		0.258354	0.356328		Q12834	Q12834	Cell division cycle protein 20 homolog
23.6368	24.3994	24.4933	NaN	24.321	NaN	NaN	NaN	NaN	24.4091	23.6598	24.3523	24.7277	24.7686	24.9295		CDC23	0	0.144508		0	NaN		CDC23	0.0336357	-0.0361163		1.06819	0.632092		Q9UJX2;Q9UJX2-3;Q9UJX2-2;D6RBY8;D6RCF8;H0Y936	Q9UJX2;Q9UJX2-3	Cell division cycle protein 23 homolog
NaN	NaN	NaN	NaN	NaN	NaN	NaN	NaN	NaN	NaN	NaN	NaN	NaN	NaN	NaN		CDC25C	-4.34294e-08	0		-4.34294e-08	0		CDC25C	-4.34294e-08	0		-4.34294e-08	0		P30307-4;P30307-3;P30307-2;P30307;D6RJC2;D6RD20	P30307-4;P30307-3;P30307-2;P30307;D6RJC2	M-phase inducer phosphatase 3
23.2231	23.633	23.6263	NaN	NaN	NaN	NaN	NaN	NaN	24.1074	NaN	23.3169	23.8502	23.775	23.5792		CDC27	0	NaN		0	NaN		CDC27	0.244205	0.21798		0.694924	0.24065		G5EA36;P30260;P30260-2;I3L328;I3L394;F6QPS0;I3L2Z8;I3L225;I3L3H6	G5EA36;P30260;P30260-2	Cell division cycle protein 27 homolog
NaN	NaN	22.3368	NaN	NaN	NaN	NaN	NaN	NaN	20.7268	NaN	NaN	23.1675	22.9928	NaN		CDC34	0	NaN		0	NaN		CDC34	0	-1.60996		0	0.743369		P49427;U3KQP9	P49427	Ubiquitin-conjugating enzyme E2 R1
26.4957	26.833	26.8195	NaN	NaN	NaN	NaN	NaN	NaN	26.9004	26.254	NaN	26.8082	26.6469	26.7841		CDC37	0	NaN		0	NaN		CDC37	0.184663	-0.138916		0.0889871	0.0303141		Q16543;K7EQA9;K7EKQ2;K7EL68;K7EIU0	Q16543;K7EQA9;K7EKQ2	Hsp90 co-chaperone Cdc37;Hsp90 co-chaperone Cdc37, N-terminally processed
NaN	NaN	21.06	NaN	NaN	NaN	NaN	NaN	NaN	20.8083	21.4806	NaN	21.5657	21.7198	NaN		CDC40	0	NaN		0	NaN		CDC40	0	0.0844755		0	0.582797		O60508;Q5SRN1	O60508;Q5SRN1	Pre-mRNA-processing factor 17
26.4043	26.1974	26.5489	NaN	NaN	NaN	NaN	NaN	NaN	25.5593	NaN	NaN	26.2615	26.4048	25.4161		CDC42	0	NaN		0	NaN		CDC42	0	-0.82424		0.47535	-0.356049		P60953;P60953-1;Q5JYX0	P60953;P60953-1;Q5JYX0	Cell division control protein 42 homolog
25.1642	24.7971	24.135	NaN	NaN	NaN	NaN	NaN	NaN	25.0967	24.6463	NaN	25.3779	24.8516	23.9988		CDC42BPA	0	NaN		0	NaN		CDC42BPA	0.148276	0.172702		0.0294438	0.0439574		A0A0A0MRJ0;Q5VT25-4;Q5VT25-5;Q5VT25;Q5VT25-2;Q5VT25-6;Q5VT25-3;H0Y5V1;A0A0A0MRJ1;H0Y7V8;H0Y6V3;H0Y6R0;M0R333;Q09013-12;Q09013-10;Q09013-2;Q09013-8;Q09013-5;Q09013-7;Q09013-11;Q09013-15;Q09013;Q09013-16;Q09013-6;Q09013-1	A0A0A0MRJ0;Q5VT25-4;Q5VT25-5;Q5VT25;Q5VT25-2;Q5VT25-6;Q5VT25-3;H0Y5V1;A0A0A0MRJ1;H0Y7V8	Non-specific serine/threonine protein kinase;Serine/threonine-protein kinase MRCK alpha
NaN	22.9148	23.0597	NaN	NaN	NaN	NaN	NaN	NaN	23.4216	23.4584	NaN	23.6696	NaN	23.5053		CDC42BPB	0	NaN		0	NaN		CDC42BPB	1.58188	0.452781		1.49863	0.600217		Q9Y5S2;H0YLY0	Q9Y5S2;H0YLY0	Serine/threonine-protein kinase MRCK beta
NaN	22.5905	22.307	NaN	NaN	NaN	NaN	NaN	NaN	23.2371	NaN	NaN	23.6401	23.7709	23.1318		CDC42EP1	0	NaN		0	NaN		CDC42EP1	0	0.788377		1.52508	1.0655	+	Q00587-2;Q00587;B0QYC6;B0QYC7;B0QYC8	Q00587-2;Q00587	Cdc42 effector protein 1
21.2013	24.9872	24.4059	26.04	27.5226	27.1519	24.011	NaN	NaN	25.0349	26.4149	25.9874	25.9646	25.501	24.8731		CDC45	1.25798	3.37336		0	0.479568		CDC45	0.850549	2.28089		0.718318	1.91475		O75419-2;O75419;O75419-3;C9K087;C9J911;H7BZ91	O75419-2;O75419;O75419-3	Cell division control protein 45 homolog
26.4114	26.5896	26.3545	21.904	NaN	NaN	NaN	NaN	NaN	27.1905	27.6837	27.015	26.7579	27.0031	26.2322		CDC5L	0	-4.54781		0	NaN		CDC5L	1.78416	0.844539		0.374079	0.212555		Q99459	Q99459	Cell division cycle 5-like protein
NaN	20.3888	NaN	NaN	NaN	NaN	NaN	NaN	NaN	21.4915	21.364	21.6357	21.1298	NaN	NaN		CDC6	0	NaN		0	NaN		CDC6	0	1.10825		0	0.741014		Q99741;J3QLN7;J3KTI7;J3QR52	Q99741;J3QLN7	Cell division control protein 6 homolog
22.6311	22.628	22.752	26.0975	25.2423	25.2894	23.1874	NaN	NaN	23.8393	24.7102	24.8256	23.9606	24.1234	24.5545		CDC7	3.29015	2.87275	+	0	0.517035		CDC7	2.32811	1.78803	+	2.97529	1.54249	+	O00311;B1AMW7	O00311	Cell division cycle 7-related protein kinase
25.8961	25.3765	25.1821	NaN	NaN	23.9203	22.8359	NaN	NaN	25.5812	25.8399	25.526	25.915	25.3147	26.2153		CDC73	0	-1.56455		0	-2.64895		CDC73	0.282511	0.164137		0.412971	0.330099		Q6P1J9	Q6P1J9	Parafibromin
NaN	NaN	NaN	NaN	NaN	NaN	NaN	NaN	NaN	NaN	NaN	NaN	NaN	NaN	NaN		CDH1	-4.34294e-08	0		-4.34294e-08	0		CDH1	-4.34294e-08	0		-4.34294e-08	0		A0A087WX17;A0A087WU43;A0A087WXI5;P12830-2;P12830	A0A087WX17;A0A087WU43;A0A087WXI5;P12830-2;P12830	Cadherin-1;E-Cad/CTF1;E-Cad/CTF2;E-Cad/CTF3
23.8873	22.8769	23.4294	NaN	NaN	NaN	NaN	NaN	NaN	22.211	NaN	24.1272	23.1386	23.5939	23.6337		CDH2	0	NaN		0	NaN		CDH2	0.0994304	-0.228781		0.0599833	0.0575415		P19022-2;P19022;C9J126;C9J8J8;A0A0G2JRA4;A0A087WX99	P19022-2;P19022	Cadherin-2
NaN	NaN	21.6716	NaN	NaN	NaN	NaN	NaN	NaN	24.8349	NaN	NaN	23.6852	23.6336	NaN		CDIPT	0	NaN		0	NaN		CDIPT	0	3.16326		0	1.98773		B3KY94;O14735-3;O14735;H3BUR9;O14735-2	B3KY94;O14735-3;O14735	CDP-diacylglycerol--inositol 3-phosphatidyltransferase
26.3678	26.6407	27.0285	NaN	25.5639	NaN	NaN	NaN	NaN	27.2184	25.4943	NaN	27.154	27.3214	26.9516		CDK1;CDC2	0	-1.11515		0	NaN		CDK1;CDC2	0.173106	-0.322689		0.989716	0.463325		P06493;A0A024QZP7;P06493-2;A0A087WZZ9;E5RIU6;H0YAZ9;E7EUK8;Q96Q40-2;Q96Q40-4;Q96Q40-3;O94921-3;Q96Q40-5;Q96Q40;O94921-2;O94921	P06493;A0A024QZP7;P06493-2;A0A087WZZ9;E5RIU6	Cyclin-dependent kinase 1
25.1859	25.1321	25.1752	NaN	NaN	NaN	NaN	NaN	NaN	25.1895	25.0513	25.1051	25.654	25.7063	25.5524		CDK11B;CDC2L1;CDK11A	0	NaN		0	NaN		CDK11B;CDC2L1;CDK11A	0.492901	-0.0491225		3.22351	0.47313		A0A0D9SEI3;J3QKR5;B7ZVY7;A0A0D9SER5;A0A0D9SEN2;J3QR44;P21127-8;P21127-3;P21127-2;P21127;J3QR29;P21127-10;P21127-6;P21127-9;P21127-12;P21127-4;P21127-5;Q5QPR3;Q9UQ88-4;Q9UQ88-3;Q9UQ88-2;Q9UQ88;Q5QPR4;Q9UQ88-10;Q9UQ88-5;Q9UQ88-9;J3KS35;E7ESP2;Q5QPQ9;E9PFJ2;A0A087WYI9;A0A087X1I0;Q13882	A0A0D9SEI3;J3QKR5;B7ZVY7;A0A0D9SER5;A0A0D9SEN2;J3QR44;P21127-8;P21127-3;P21127-2;P21127;J3QR29;P21127-10;P21127-6;P21127-9;P21127-12;P21127-4;P21127-5;Q5QPR3;Q9UQ88-4;Q9UQ88-3;Q9UQ88-2;Q9UQ88;Q5QPR4;Q9UQ88-10;Q9UQ88-5;Q9UQ88-9	Cyclin-dependent kinase 11B;Cyclin-dependent kinase 11A
NaN	22.1719	22.4296	NaN	NaN	NaN	NaN	NaN	NaN	23.8295	23.1674	NaN	23.1593	22.6706	22.8992		CDK12	0	NaN		0	NaN		CDK12	1.10878	1.19767		1.22366	0.608925		Q9NYV4-2;Q9NYV4;J3QSD7;Q9NYV4-3;Q9BVE2;A0A087X209	Q9NYV4-2;Q9NYV4;J3QSD7;Q9NYV4-3	Cyclin-dependent kinase 12
NaN	22.5781	23.9835	NaN	NaN	NaN	NaN	NaN	NaN	23.6317	NaN	NaN	23.7581	23.3566	23.7106		CDK2	0	NaN		0	NaN		CDK2	0	0.350883		0.227337	0.327643		G3V5T9;P24941;P24941-2;E7ESI2;G3V317;K7EJ83	G3V5T9;P24941;P24941-2;E7ESI2	Cyclin-dependent kinase 2
22.5567	21.481	22.2221	NaN	NaN	NaN	NaN	NaN	NaN	NaN	NaN	NaN	NaN	NaN	NaN		CDK2AP1;CDK2AP2	0	NaN		0	NaN		CDK2AP1;CDK2AP2	0	NaN		0	NaN		O14519-2;O14519;O75956;F5GZF0;E9PKR4	O14519-2;O14519;O75956;F5GZF0;E9PKR4	Cyclin-dependent kinase 2-associated protein 1;Cyclin-dependent kinase 2-associated protein 2
NaN	NaN	NaN	NaN	NaN	NaN	NaN	NaN	NaN	NaN	NaN	NaN	NaN	NaN	NaN		CDK3	-4.34294e-08	0		-4.34294e-08	0		CDK3	-4.34294e-08	0		-4.34294e-08	0		Q00526;K7ELV5	Q00526;K7ELV5	Cyclin-dependent kinase 3
NaN	24.1413	24.201	NaN	NaN	NaN	NaN	NaN	NaN	23.8275	NaN	NaN	24.1924	26.7446	25.0255		CDK4	0	NaN		0	NaN		CDK4	0	-0.343604		0.492979	1.14968		P11802;F8VYH9;F8VTV8;F8VWX7;F8VZZ0;F8VZ51;P11802-2;F8W1L8;F8VXD2;Q96BE9;F8VYY1;F8VZ13	P11802;F8VYH9;F8VTV8;F8VWX7;F8VZZ0;F8VZ51	Cyclin-dependent kinase 4
NaN	23.084	22.448	NaN	NaN	NaN	NaN	NaN	NaN	23.3054	NaN	NaN	22.3683	NaN	22.4245		CDK5	0	NaN		0	NaN		CDK5	0	0.539338		0.435913	-0.369611		Q00535;Q00535-2	Q00535;Q00535-2	Cyclin-dependent-like kinase 5
NaN	NaN	NaN	NaN	NaN	NaN	NaN	NaN	NaN	23.1942	23.6595	NaN	NaN	NaN	NaN		CDK5RAP1	-4.34294e-08	0		-4.34294e-08	0		CDK5RAP1	0	NaN		-4.34294e-08	0		Q96SZ6-3;Q96SZ6;Q96SZ6-2;Q96SZ6-6;Q96SZ6-5;Q96SZ6-4;H0Y721	Q96SZ6-3;Q96SZ6;Q96SZ6-2;Q96SZ6-6;Q96SZ6-5;Q96SZ6-4	CDK5 regulatory subunit-associated protein 1
NaN	NaN	NaN	NaN	NaN	NaN	NaN	NaN	NaN	21.9271	22.0553	NaN	NaN	NaN	NaN		CDK5RAP2	-4.34294e-08	0		-4.34294e-08	0		CDK5RAP2	0	NaN		-4.34294e-08	0		Q96SN8-3;Q96SN8-2;Q96SN8;B1AMJ5;A0A0A0MRG9;Q96SN8-4;F8WBJ0;F8WF55;F8WCI3;Q5JTU8	Q96SN8-3;Q96SN8-2;Q96SN8;B1AMJ5;A0A0A0MRG9;Q96SN8-4	CDK5 regulatory subunit-associated protein 2
21.5964	22.0753	22.0901	NaN	NaN	NaN	NaN	NaN	NaN	23.9874	23.5588	24.026	23.3627	23.3923	22.7932		CDK5RAP3	0	NaN		0	NaN		CDK5RAP3	3.03177	1.93679	+	2.11847	1.26211	+	Q96JB5;Q96JB5-2;Q96JB5-4;Q96JB5-3;J3QRM1;J3QQY1;J3QL86;J3QS62;J3KRI2;J3KRK4;J3KS63	Q96JB5;Q96JB5-2;Q96JB5-4;Q96JB5-3	CDK5 regulatory subunit-associated protein 3
NaN	NaN	NaN	NaN	NaN	NaN	NaN	NaN	NaN	NaN	NaN	NaN	NaN	NaN	NaN		CDK6	-4.34294e-08	0		-4.34294e-08	0		CDK6	-4.34294e-08	0		-4.34294e-08	0		Q00534	Q00534	Cyclin-dependent kinase 6
NaN	NaN	NaN	NaN	NaN	NaN	NaN	NaN	NaN	NaN	NaN	NaN	22.2269	NaN	22.4269		CDK7	-4.34294e-08	0		-4.34294e-08	0		CDK7	-4.34294e-08	0		0	NaN		D6R9G1;D6RAD4;P50613;D6REC6	D6R9G1;D6RAD4;P50613;D6REC6	Cyclin-dependent kinase 7
23.4583	23.1238	23.5453	NaN	NaN	NaN	NaN	NaN	NaN	24.144	NaN	NaN	24.3992	24.6942	23.4874		CDK9	0	NaN		0	NaN		CDK9	0	0.768195		0.995476	0.817794		P50750;P50750-2;X6RE90	P50750;P50750-2	Cyclin-dependent kinase 9
23.397	24.2909	24.0435	24.9652	25.2068	25.4554	NaN	NaN	NaN	24.3487	25.1855	25.5604	25.1277	24.3296	23.4624		CDKAL1	1.89951	1.29865	+	0	NaN		CDKAL1	1.18071	1.12109		0.291509	0.396094		Q5VV42;Q5VV42-2	Q5VV42;Q5VV42-2	Threonylcarbamoyladenosine tRNA methylthiotransferase
22.6665	24.2193	22.9284	NaN	NaN	NaN	NaN	NaN	NaN	NaN	NaN	NaN	23.2035	24.3657	NaN		CDKN2A	0	NaN		0	NaN		CDKN2A	0	NaN		0.262892	0.513192		J3QRG6;P42771;P42771-4;K7ES20;K7ENC6;P42771-2;G3XAG3;P42771-3;P42772	J3QRG6;P42771;P42771-4;K7ES20;K7ENC6;P42771-2	Cyclin-dependent kinase inhibitor 2A
23.4253	23.4948	22.8157	22.6096	22.2457	23.2846	NaN	NaN	NaN	24.4371	24.4321	24.9865	23.6905	23.9941	25.5754		CDKN2AIP	0.643919	-0.531961		0	NaN		CDKN2AIP	2.07682	1.37327	+	0.878241	1.17474		Q9NXV6;J3KNE1;D6RGD2	Q9NXV6	CDKN2A-interacting protein
NaN	NaN	NaN	NaN	NaN	NaN	NaN	NaN	NaN	NaN	NaN	NaN	NaN	NaN	NaN		CDKN2AIPNL	-4.34294e-08	0		-4.34294e-08	0		CDKN2AIPNL	-4.34294e-08	0		-4.34294e-08	0		Q96HQ2-2;Q96HQ2	Q96HQ2-2;Q96HQ2	CDKN2AIP N-terminal-like protein
23.1529	22.0373	22.706	NaN	NaN	NaN	NaN	NaN	NaN	22.7201	23.1046	NaN	23.4463	25.4021	23.0079		CDS2	0	NaN		0	NaN		CDS2	0.243134	0.28029		0.754368	1.32003		O95674	O95674	Phosphatidate cytidylyltransferase 2
NaN	24.5722	23.952	26.6566	26.4006	NaN	NaN	NaN	NaN	22.8339	NaN	24.5382	NaN	NaN	NaN		CDSN	1.67337	2.26653	+	0	NaN		CDSN	0.228938	-0.576015		0	NaN		Q2L6G8;G8JLG2;Q15517	Q2L6G8;G8JLG2;Q15517	Corneodesmosin
NaN	25.2497	25.301	NaN	NaN	NaN	NaN	NaN	NaN	25.2088	NaN	NaN	24.4583	NaN	26.0039		CDV3	0	NaN		0	NaN		CDV3	0	-0.0666151		0.017933	-0.0442696		Q9UKY7;Q9UKY7-2;H0Y8K3;D6R9V8;D6RFH2;Q9UKY7-3;D6RDN0;D6RAV0;D6R973	Q9UKY7;Q9UKY7-2;H0Y8K3;D6R9V8	Protein CDV3 homolog
NaN	NaN	NaN	NaN	21.4944	22.8176	NaN	NaN	NaN	NaN	NaN	NaN	NaN	NaN	NaN		CDYL	0	NaN		-4.34294e-08	0		CDYL	-4.34294e-08	0		-4.34294e-08	0		Q9Y232-2;Q9Y232-3;Q9Y232-4;Q9Y232;C9JQG7	Q9Y232-2;Q9Y232-3;Q9Y232-4;Q9Y232	Chromodomain Y-like protein
NaN	20.8552	NaN	NaN	NaN	NaN	NaN	NaN	NaN	NaN	NaN	NaN	NaN	NaN	NaN		CEACAM5;CEACAM8;CEACAM1	0	NaN		0	NaN		CEACAM5;CEACAM8;CEACAM1	0	NaN		0	NaN		A0A024R0K5;P06731-2;P06731;M0R3J1;A0A087X013;A0A087X2E2;A0A087WYX0;P13688-3;P31997;P13688-4;P13688-11;P13688-9;P13688-2;P13688-6;P13688-5;P13688-8;P13688-10;P13688	A0A024R0K5;P06731-2;P06731;M0R3J1;A0A087X013;A0A087X2E2;A0A087WYX0;P13688-3;P31997;P13688-4;P13688-11;P13688-9;P13688-2;P13688-6;P13688-5;P13688-8;P13688-10;P13688	Carcinoembryonic antigen-related cell adhesion molecule 5;Carcinoembryonic antigen-related cell adhesion molecule 1;Carcinoembryonic antigen-related cell adhesion molecule 8
NaN	23.5182	24.4469	NaN	NaN	23.0676	NaN	NaN	NaN	22.5858	21.0609	26.5503	24.3001	22.8181	24.251		CEBPZ	0	-0.914955		0	NaN		CEBPZ	0.0953938	-0.583579		0.0940414	-0.192832		Q03701;A0A087X1N2;C9J9W7	Q03701;A0A087X1N2	CCAAT/enhancer-binding protein zeta
22.8245	24.9026	25.5306	NaN	NaN	NaN	NaN	NaN	NaN	25.1837	NaN	NaN	25.0884	24.107	24.6418		CECR5	0	NaN		0	NaN		CECR5	0	0.76442		0.0786549	0.193147		Q9BXW7-2;Q9BXW7;A8MYZ9	Q9BXW7-2;Q9BXW7	Cat eye syndrome critical region protein 5
22.9536	23.2458	22.9899	NaN	NaN	NaN	NaN	NaN	NaN	22.0878	20.9592	NaN	22.5944	NaN	23.1857		CELF1	0	NaN		0	NaN		CELF1	1.41078	-1.5396		0.26836	-0.173051		G5EA30;Q92879-5;Q92879-2;Q92879-3;Q92879-6;Q92879;Q92879-4;E9PQK4;E9PSH0;E9PKU1;F5H4Y5;F5H0D8;V9GYD9;Q5VZZ6;E9PC62;O95319-5;O95319-2;O95319;O95319-4;O95319-3;E9PKA1	G5EA30;Q92879-5;Q92879-2;Q92879-3;Q92879-6;Q92879;Q92879-4;E9PQK4;E9PSH0;E9PKU1	CUGBP Elav-like family member 1
NaN	NaN	NaN	NaN	NaN	NaN	NaN	NaN	NaN	NaN	NaN	NaN	NaN	NaN	NaN		CENPB	-4.34294e-08	0		-4.34294e-08	0		CENPB	-4.34294e-08	0		-4.34294e-08	0		P07199	P07199	Major centromere autoantigen B
NaN	NaN	21.8868	NaN	NaN	NaN	NaN	NaN	NaN	21.598	NaN	NaN	NaN	21.6261	21.4796		CENPE	0	NaN		0	NaN		CENPE	0	-0.288837		0	-0.333996		A0A087X0P0;Q02224-3;Q02224-2;Q02224;D6RBW0	A0A087X0P0;Q02224-3;Q02224-2;Q02224	Kinesin-like protein;Centromere-associated protein E
NaN	NaN	NaN	NaN	NaN	NaN	NaN	NaN	NaN	NaN	NaN	NaN	NaN	NaN	NaN		CENPF	-4.34294e-08	0		-4.34294e-08	0		CENPF	-4.34294e-08	0		-4.34294e-08	0		P49454	P49454	Centromere protein F
NaN	NaN	NaN	NaN	NaN	NaN	NaN	NaN	NaN	NaN	NaN	NaN	NaN	NaN	22.4638		CENPH	-4.34294e-08	0		-4.34294e-08	0		CENPH	-4.34294e-08	0		0	NaN		B3KVZ3;Q9H3R5;D6RBJ6;H0Y9E6	B3KVZ3;Q9H3R5	Centromere protein H
NaN	NaN	21.3274	NaN	NaN	NaN	NaN	NaN	NaN	NaN	NaN	NaN	NaN	NaN	NaN		CENPM	0	NaN		0	NaN		CENPM	0	NaN		0	NaN		Q9NSP4-4;Q9NSP4-2;Q9NSP4;B1AHQ7;B1AHQ6	Q9NSP4-4;Q9NSP4-2;Q9NSP4;B1AHQ7;B1AHQ6	Centromere protein M
NaN	NaN	NaN	NaN	NaN	NaN	NaN	NaN	NaN	NaN	NaN	NaN	NaN	NaN	NaN		CEP112	-4.34294e-08	0		-4.34294e-08	0		CEP112	-4.34294e-08	0		-4.34294e-08	0		J3QQV3;Q8N8E3;F5GYE8	J3QQV3;Q8N8E3;F5GYE8	Centrosomal protein of 112 kDa
NaN	NaN	NaN	NaN	NaN	NaN	NaN	NaN	NaN	NaN	NaN	NaN	NaN	NaN	NaN		CEP164	-4.34294e-08	0		-4.34294e-08	0		CEP164	-4.34294e-08	0		-4.34294e-08	0		Q9UPV0-2;Q9UPV0	Q9UPV0-2;Q9UPV0	Centrosomal protein of 164 kDa
24.3376	24.0443	25.0987	NaN	20.37	21.8554	NaN	NaN	NaN	27.7327	26.081	26.2265	26.3413	26.0633	26.9116		CEP170	1.79496	-3.38081		0	NaN		CEP170	1.62682	2.18655	+	2.07789	1.94524	+	Q5SW79;Q5SW79-3;Q5SW79-2;H0Y2V6;E7EMW0;H0Y4T4;E7EWM2;Q96L14;E5RFU8;E5RG47;E5RJT5;E5RIH6;E5RGW7;H0YB92;H0YB66;Q00G26	Q5SW79;Q5SW79-3;Q5SW79-2;H0Y2V6	Centrosomal protein of 170 kDa
NaN	NaN	NaN	NaN	NaN	NaN	NaN	NaN	NaN	21.7732	NaN	NaN	NaN	NaN	NaN		CEP170B	-4.34294e-08	0		-4.34294e-08	0		CEP170B	0	NaN		-4.34294e-08	0		J3KQR7;Q9Y4F5-3;Q9Y4F5-2;Q9Y4F5	J3KQR7;Q9Y4F5-3;Q9Y4F5-2;Q9Y4F5	Centrosomal protein of 170 kDa protein B
NaN	NaN	NaN	NaN	NaN	NaN	NaN	NaN	NaN	NaN	NaN	NaN	NaN	NaN	NaN		CEP192	-4.34294e-08	0		-4.34294e-08	0		CEP192	-4.34294e-08	0		-4.34294e-08	0		H0Y966;A0A0A0MR42;K7ENP4;Q8TEP8-2;Q8TEP8;Q8TEP8-3;K7EPA2;K7ELX0	H0Y966;A0A0A0MR42;K7ENP4;Q8TEP8-2;Q8TEP8;Q8TEP8-3;K7EPA2;K7ELX0	Centrosomal protein of 192 kDa
24.4164	25.615	24.865	NaN	NaN	NaN	NaN	NaN	NaN	25.3809	25.2487	24.0996	25.7697	23.8095	25.0567		CEP350	0	NaN		0	NaN		CEP350	0.0351611	-0.0557524		0.0441615	-0.0868168		Q5VT06;H0Y7F7;H0Y6Q4;Q5T2X4;H0YD38;E9PIK0	Q5VT06	Centrosome-associated protein 350
NaN	NaN	NaN	NaN	NaN	NaN	NaN	NaN	NaN	NaN	NaN	NaN	NaN	NaN	NaN		CEP41	-4.34294e-08	0		-4.34294e-08	0		CEP41	-4.34294e-08	0		-4.34294e-08	0		Q9BYV8-5;Q9BYV8-2;Q9BYV8;F8WF85;C9J6R3;C9J9X8;C9JCX6;C9JXA0;Q9BYV8-3	Q9BYV8-5;Q9BYV8-2;Q9BYV8;F8WF85;C9J6R3;C9J9X8;C9JCX6;C9JXA0;Q9BYV8-3	Centrosomal protein of 41 kDa
NaN	NaN	NaN	NaN	NaN	NaN	NaN	NaN	NaN	NaN	NaN	NaN	NaN	NaN	NaN		CEP44	-4.34294e-08	0		-4.34294e-08	0		CEP44	-4.34294e-08	0		-4.34294e-08	0		Q9C0F1;Q9C0F1-2;D6RGX6;D6RBX1;D6RC25	Q9C0F1;Q9C0F1-2;D6RGX6	Centrosomal protein of 44 kDa
NaN	22.2164	22.5293	NaN	NaN	NaN	NaN	NaN	NaN	22.4461	NaN	NaN	23.4738	NaN	22.5211		CEP55	0	NaN		0	NaN		CEP55	0	0.0732965		0.469775	0.624599		Q53EZ4;Q53EZ4-2;H0Y432	Q53EZ4;Q53EZ4-2	Centrosomal protein of 55 kDa
22.5442	23.9634	23.3033	NaN	22.4065	22.1984	NaN	NaN	NaN	20.6423	22.1838	21.4116	22.7522	22.1058	22.1754		CEP70	0.774313	-0.967821		0	NaN		CEP70	1.42843	-1.85773		0.944972	-0.925814		Q8NHQ1-2;Q8NHQ1;Q8NHQ1-5;Q8NHQ1-4;B7Z2D2;C9J966;C9J710;Q8NHQ1-3;C9JZ04;C9J0F4	Q8NHQ1-2;Q8NHQ1;Q8NHQ1-5;Q8NHQ1-4;B7Z2D2;C9J966	Centrosomal protein of 70 kDa
22.8454	NaN	NaN	NaN	NaN	23.6623	NaN	NaN	NaN	24.5629	25.7561	25.571	24.1924	24.234	21.6936		CEP78	0	0.816874		0	NaN		CEP78	0	2.45122		0	0.527891		A8MST6;Q5JTW2;Q5JTW2-3;Q5JTW2-5;Q5JTW2-2	A8MST6;Q5JTW2;Q5JTW2-3;Q5JTW2-5;Q5JTW2-2	Centrosomal protein of 78 kDa
22.9044	22.7242	22.6497	23.2232	NaN	NaN	NaN	NaN	NaN	23.2533	NaN	23.8219	23.6439	23.3827	23.9588		CEP97	0	0.463775		0	NaN		CEP97	1.35132	0.778201		2.105	0.902396		E9PG22;Q8IW35;Q8IW35-2;H7C4Y5;F8WF91	E9PG22;Q8IW35;Q8IW35-2	Centrosomal protein of 97 kDa
NaN	NaN	NaN	NaN	NaN	NaN	NaN	NaN	NaN	NaN	NaN	NaN	NaN	NaN	NaN		CEPT1	-4.34294e-08	0		-4.34294e-08	0		CEPT1	-4.34294e-08	0		-4.34294e-08	0		A0A0C4DGS9;Q9Y6K0	A0A0C4DGS9;Q9Y6K0	Choline/ethanolaminephosphotransferase 1
NaN	NaN	NaN	NaN	NaN	NaN	NaN	NaN	NaN	NaN	NaN	NaN	21.1659	NaN	NaN		CERS1	-4.34294e-08	0		-4.34294e-08	0		CERS1	-4.34294e-08	0		0	NaN		P27544-2;P27544;M0R0T2;Q5XG75	P27544-2;P27544	Ceramide synthase 1
NaN	23.8429	22.6229	NaN	NaN	NaN	NaN	NaN	NaN	22.5634	NaN	NaN	23.4987	NaN	23.95		CERS2	0	NaN		0	NaN		CERS2	0	-0.669426		0.276792	0.491521		Q5SZE1;Q96G23;H0YNU7;Q5SZE3;H0YKH6;Q5SZE4;Q5SZE2;H0YLQ6	Q5SZE1;Q96G23;H0YNU7;Q5SZE3;H0YKH6;Q5SZE4	Ceramide synthase 2
NaN	NaN	NaN	NaN	NaN	NaN	NaN	NaN	NaN	NaN	NaN	NaN	NaN	NaN	NaN		CERS6	-4.34294e-08	0		-4.34294e-08	0		CERS6	-4.34294e-08	0		-4.34294e-08	0		Q6ZMG9;Q6ZMG9-2	Q6ZMG9;Q6ZMG9-2	Ceramide synthase 6
NaN	NaN	22.8885	NaN	NaN	NaN	NaN	NaN	NaN	NaN	NaN	NaN	NaN	NaN	NaN		CETN2	0	NaN		0	NaN		CETN2	0	NaN		0	NaN		P41208;Q12798	P41208	Centrin-2
NaN	NaN	20.6084	NaN	NaN	NaN	NaN	NaN	NaN	NaN	NaN	NaN	NaN	NaN	NaN		CETN3	0	NaN		0	NaN		CETN3	0	NaN		0	NaN		E5RK82;E5RJF8;O15182;H0YBL5;E5RH67;E5RFM2	E5RK82;E5RJF8;O15182	Centrin-3
NaN	NaN	23.7664	NaN	NaN	NaN	NaN	NaN	NaN	23.7777	NaN	NaN	23.0696	NaN	NaN		CFAP20	0	NaN		0	NaN		CFAP20	0	0.0112801		0	-0.696817		Q9Y6A4	Q9Y6A4	Cilia- and flagella-associated protein 20
NaN	NaN	NaN	NaN	NaN	NaN	NaN	NaN	NaN	NaN	NaN	NaN	NaN	NaN	NaN		CFAP36	-4.34294e-08	0		-4.34294e-08	0		CFAP36	-4.34294e-08	0		-4.34294e-08	0		B5MC35;B5MD16;B5MCA1;Q96G28;Q96G28-2	B5MC35;B5MD16;B5MCA1;Q96G28;Q96G28-2	Cilia- and flagella-associated protein 36
NaN	NaN	NaN	NaN	NaN	NaN	NaN	NaN	NaN	NaN	NaN	NaN	NaN	NaN	22.2632		CFB	-4.34294e-08	0		-4.34294e-08	0		CFB	-4.34294e-08	0		0	NaN		E7ETN3;B4E1Z4;P00751;H7C5H1;A0A0G2JH38;P00751-2	E7ETN3;B4E1Z4;P00751;H7C5H1	Complement factor B;Complement factor B Ba fragment;Complement factor B Bb fragment
NaN	23.6282	23.0707	NaN	NaN	NaN	NaN	NaN	NaN	22.946	NaN	NaN	23.4892	NaN	23.3374		CFDP1	0	NaN		0	NaN		CFDP1	0	-0.403431		0.0728471	0.0638618		Q9UEE9;Q9UEE9-2;H3BUV5;H3BUI4	Q9UEE9;Q9UEE9-2	Craniofacial development protein 1
NaN	NaN	NaN	NaN	NaN	NaN	NaN	NaN	NaN	NaN	NaN	NaN	NaN	NaN	27.1537		CFH	-4.34294e-08	0		-4.34294e-08	0		CFH	-4.34294e-08	0		0	NaN		P08603;A0A0D9SG88;P08603-2;Q5TFM2	P08603	Complement factor H
30.2803	29.8279	29.4633	NaN	NaN	NaN	28.0727	NaN	NaN	30.3158	29.816	27.3376	28.4213	30.0343	29.2808		CFL1	0	NaN		0	-1.78453		CFL1	0.299341	-0.700745		0.513336	-0.611709		P23528;E9PP50;E9PK25;G3V1A4;E9PQB7;E9PS23;E9PLJ3	P23528;E9PP50;E9PK25;G3V1A4;E9PQB7;E9PS23	Cofilin-1
26.0272	26.1875	25.4111	NaN	NaN	NaN	NaN	NaN	NaN	26.0429	NaN	NaN	25.3466	25.8166	23.614		CFL2	0	NaN		0	NaN		CFL2	0	0.167662		0.598106	-0.949492		Q9Y281;Q9Y281-3;F8WDN3;G3V2U0	Q9Y281;Q9Y281-3	Cofilin-2
NaN	NaN	23.5889	NaN	NaN	NaN	NaN	NaN	NaN	NaN	NaN	NaN	22.7631	21.626	NaN		CGGBP1	0	NaN		0	NaN		CGGBP1	0	NaN		0	-1.39428		Q9UFW8;C9JUJ0	Q9UFW8;C9JUJ0	CGG triplet repeat-binding protein 1
NaN	NaN	NaN	NaN	NaN	NaN	NaN	NaN	NaN	NaN	NaN	NaN	NaN	NaN	NaN		CGN	-4.34294e-08	0		-4.34294e-08	0		CGN	-4.34294e-08	0		-4.34294e-08	0		Q9P2M7;Q9P2M7-2	Q9P2M7;Q9P2M7-2	Cingulin
NaN	NaN	NaN	NaN	NaN	NaN	NaN	NaN	NaN	NaN	NaN	NaN	NaN	NaN	NaN		CHAC1	-4.34294e-08	0		-4.34294e-08	0		CHAC1	-4.34294e-08	0		-4.34294e-08	0		A0A0C4DGX1;Q9BUX1	A0A0C4DGX1;Q9BUX1	Glutathione-specific gamma-glutamylcyclotransferase 1
22.536	NaN	22.5055	NaN	NaN	NaN	NaN	NaN	NaN	NaN	NaN	NaN	22.7139	20.9548	NaN		CHAC2	0	NaN		0	NaN		CHAC2	0	NaN		0.286613	-0.686435		Q8WUX2	Q8WUX2	Putative glutathione-specific gamma-glutamylcyclotransferase 2
23.4269	22.975	22.2934	NaN	NaN	NaN	NaN	NaN	NaN	23.2203	23.2939	22.832	22.154	23.6189	23.8657		CHAF1B	0	NaN		0	NaN		CHAF1B	0.237713	0.216953		0.191993	0.314421		Q13112	Q13112	Chromatin assembly factor 1 subunit B
NaN	NaN	NaN	NaN	NaN	NaN	NaN	NaN	NaN	NaN	NaN	NaN	21.3861	NaN	NaN		CHCHD1	-4.34294e-08	0		-4.34294e-08	0		CHCHD1	-4.34294e-08	0		0	NaN		Q96BP2;A6NJX6	Q96BP2;A6NJX6	Coiled-coil-helix-coiled-coil-helix domain-containing protein 1
24.2034	24.1561	24.7711	NaN	NaN	NaN	NaN	NaN	NaN	23.3974	NaN	NaN	25.0664	23.5139	NaN		CHCHD2;CHCHD2P9	0	NaN		0	NaN		CHCHD2;CHCHD2P9	0	-0.979467		0.0459701	-0.0867567		Q9Y6H1;Q5T1J5	Q9Y6H1;Q5T1J5	Coiled-coil-helix-coiled-coil-helix domain-containing protein 2;Putative coiled-coil-helix-coiled-coil-helix domain-containing protein CHCHD2P9, mitochondrial
25.6276	24.8915	24.3721	NaN	NaN	NaN	NaN	NaN	NaN	25.1032	23.5755	NaN	24.6026	25.5228	23.244		CHCHD3	0	NaN		0	NaN		CHCHD3	0.337317	-0.624345		0.268634	-0.507259		C9JRZ6;Q9NX63;F8WAR4;F8WD73	C9JRZ6;Q9NX63;F8WAR4	MICOS complex subunit MIC19
23.2545	23.0283	22.9497	NaN	NaN	NaN	NaN	NaN	NaN	NaN	NaN	NaN	23.272	22.3006	NaN		CHCHD4	0	NaN		0	NaN		CHCHD4	0	NaN		0.300981	-0.291186		Q8N4Q1;Q8N4Q1-2	Q8N4Q1;Q8N4Q1-2	Mitochondrial intermembrane space import and assembly protein 40
NaN	NaN	NaN	NaN	NaN	NaN	NaN	NaN	NaN	NaN	NaN	NaN	NaN	NaN	NaN		CHCHD5	-4.34294e-08	0		-4.34294e-08	0		CHCHD5	-4.34294e-08	0		-4.34294e-08	0		Q9BSY4;F8WC14;Q9BSY4-2	Q9BSY4;F8WC14;Q9BSY4-2	Coiled-coil-helix-coiled-coil-helix domain-containing protein 5
22.3831	24.5312	24.7477	NaN	NaN	NaN	NaN	NaN	NaN	24.7027	24.7494	NaN	24.8957	NaN	24.843		CHD1	0	NaN		0	NaN		CHD1	0.344175	0.838702		0.411343	0.982		O14646-2;O14646;H0Y8V4;A0A0D9SFA3;A0A087WVF4;A0A0D9SGK0;B7Z3I4;REV__Q6ZQQ2;O14647-3	O14646-2;O14646	Chromodomain-helicase-DNA-binding protein 1
25.3429	26.3405	25.8072	25.1532	NaN	NaN	NaN	23.6297	NaN	25.1896	25.4592	25.778	26.4834	26.0777	25.5111		CHD1L	0	-0.676963		0	-2.2005		CHD1L	0.457086	-0.354604		0.183277	0.193886		Q86WJ1-2;Q86WJ1;Q86WJ1-4;Q86WJ1-3;Q86WJ1-5;A0A087WTM4;A0A087WWW4;A0A087WZM7	Q86WJ1-2;Q86WJ1;Q86WJ1-4;Q86WJ1-3;Q86WJ1-5	Chromodomain-helicase-DNA-binding protein 1-like
NaN	22.46	22.9249	NaN	NaN	NaN	NaN	NaN	NaN	22.3032	NaN	21.9164	22.4996	22.6339	21.3494		CHD1L	0	NaN		0	NaN		CHD1L	0.712514	-0.582611		0.389171	-0.531487		A0A0A0MSH9;A0A0A0MRH8	A0A0A0MSH9;A0A0A0MRH8
NaN	NaN	NaN	NaN	NaN	NaN	NaN	NaN	NaN	NaN	NaN	NaN	NaN	NaN	24.4504		CHD3	-4.34294e-08	0		-4.34294e-08	0		CHD3	-4.34294e-08	0		0	NaN		Q12873-2;Q12873;Q12873-3	Q12873-2;Q12873;Q12873-3	Chromodomain-helicase-DNA-binding protein 3
25.6868	26.2651	27.0891	20.1187	NaN	22.1953	NaN	NaN	NaN	28.1808	28.1899	25.4012	26.7217	27.3268	27.6999		CHD4	1.93774	-5.19001		0	NaN		CHD4	0.376968	0.910306		0.843343	0.902464		F5GWX5;A0A0C4DGG9;Q14839;Q14839-2;F5H6N4;F2Z2R5;F6T542;I3L229;H7C3H7;H7C0J3;K7EPV1;K7ESA5	F5GWX5;A0A0C4DGG9;Q14839;Q14839-2	Chromodomain-helicase-DNA-binding protein 4
NaN	NaN	NaN	NaN	NaN	NaN	NaN	NaN	NaN	NaN	NaN	NaN	NaN	NaN	NaN		CHD6	-4.34294e-08	0		-4.34294e-08	0		CHD6	-4.34294e-08	0		-4.34294e-08	0		Q8TD26;Q8TD26-3;A0A075B6P4;Q8TD26-2	Q8TD26	Chromodomain-helicase-DNA-binding protein 6
NaN	NaN	NaN	NaN	NaN	NaN	NaN	NaN	NaN	NaN	NaN	NaN	NaN	NaN	NaN		CHD7	-4.34294e-08	0		-4.34294e-08	0		CHD7	-4.34294e-08	0		-4.34294e-08	0		Q9P2D1	Q9P2D1	Chromodomain-helicase-DNA-binding protein 7
NaN	25.0013	24.5871	NaN	NaN	22.9107	NaN	NaN	NaN	26.6523	26.8768	25.5272	25.6845	25.1279	25.9962		CHD8	0	-1.8835		0	NaN		CHD8	1.16076	1.5579		0.951373	0.808668		Q9HCK8;Q9HCK8-2;H0YJG4;H0YJA4;G3V2T9;C9JFU2;H7C294;A0A087WU44	Q9HCK8;Q9HCK8-2	Chromodomain-helicase-DNA-binding protein 8
NaN	NaN	NaN	NaN	NaN	NaN	NaN	NaN	NaN	NaN	21.9769	21.5064	21.6802	22.4598	NaN		CHDH	-4.34294e-08	0		-4.34294e-08	0		CHDH	0	NaN		0	NaN		Q8NE62;C9JYW4;C9J7D8	Q8NE62	Choline dehydrogenase, mitochondrial
24.761	23.1365	23.4414	NaN	NaN	NaN	NaN	NaN	NaN	24.4213	25.1172	NaN	24.6117	24.7116	23.9373		CHEK1	0	NaN		0	NaN		CHEK1	0.603716	0.989626		0.505269	0.640582		J3KN87;O14757-3;O14757;E7EPP6;O14757-2;E9PPA5;E9PKQ3;E9PJI4;A0A087WT52;E9PQW7;E9PM65;A0A087WY91	J3KN87;O14757-3;O14757;E7EPP6;O14757-2;E9PPA5	Serine/threonine-protein kinase Chk1
22.9988	23.2443	23.5878	NaN	NaN	NaN	NaN	NaN	NaN	23.5335	22.9246	23.2405	22.85	23.2286	NaN		CHEK2	0	NaN		0	NaN		CHEK2	0.0625251	-0.0441182		0.365746	-0.237731		O96017-4;O96017;O96017-9;O96017-13;O96017-12;H0Y820;O96017-11;H0Y4V6;B7ZBF7;O96017-3;O96017-8;O96017-7;B7ZBF2;B7ZBF6	O96017-4;O96017;O96017-9;O96017-13;O96017-12;H0Y820	Serine/threonine-protein kinase Chk2
25.6178	25.4218	25.5213	NaN	NaN	NaN	NaN	NaN	NaN	25.3669	24.9273	25.4147	25.774	25.9722	26.0373		CHERP	0	NaN		0	NaN		CHERP	0.794512	-0.28403		1.85915	0.407541		Q8IWX8;J3QK89	Q8IWX8;J3QK89	Calcium homeostasis endoplasmic reticulum protein
NaN	22.2663	NaN	NaN	NaN	NaN	NaN	NaN	NaN	22.4479	NaN	NaN	22.1664	NaN	22.2978		CHID1	0	NaN		0	NaN		CHID1	0	0.181578		0	-0.034194		Q9BWS9-3;Q9BWS9;E9PI70;E9PIP0;E9PRL3;E9PPH0;E9PPA0;Q9BWS9-2;E9PKF1	Q9BWS9-3;Q9BWS9;E9PI70;E9PIP0;E9PRL3;E9PPH0;E9PPA0;Q9BWS9-2	Chitinase domain-containing protein 1
NaN	NaN	NaN	NaN	NaN	NaN	NaN	NaN	NaN	NaN	NaN	NaN	NaN	NaN	NaN		CHM	-4.34294e-08	0		-4.34294e-08	0		CHM	-4.34294e-08	0		-4.34294e-08	0		P24386	P24386	Rab proteins geranylgeranyltransferase component A 1
NaN	NaN	NaN	NaN	NaN	NaN	NaN	NaN	NaN	21.5192	21.5877	21.4478	21.5333	21.5812	21.6011		CHML	-4.34294e-08	0		-4.34294e-08	0		CHML	0	NaN		0	NaN		P26374	P26374	Rab proteins geranylgeranyltransferase component A 2
24.5112	22.879	24.0289	NaN	NaN	NaN	NaN	NaN	NaN	21.4901	22.1984	NaN	22.844	23.3153	20.8178		CHMP1A	0	NaN		0	NaN		CHMP1A	1.20125	-1.96213		0.750436	-1.48064		Q9HD42;F8VUA2;F8VVT7;F5H875;Q9HD42-2	Q9HD42;F8VUA2;F8VVT7;F5H875	Charged multivesicular body protein 1a
NaN	NaN	21.7318	NaN	NaN	NaN	NaN	NaN	NaN	NaN	NaN	NaN	21.6475	NaN	NaN		CHMP1B	0	NaN		0	NaN		CHMP1B	0	NaN		0	-0.0843525		Q7LBR1	Q7LBR1	Charged multivesicular body protein 1b
NaN	NaN	NaN	NaN	NaN	NaN	NaN	NaN	NaN	NaN	NaN	NaN	NaN	NaN	NaN		CHMP2A	-4.34294e-08	0		-4.34294e-08	0		CHMP2A	-4.34294e-08	0		-4.34294e-08	0		M0R1T5;O43633;M0R1L7	M0R1T5;O43633	Charged multivesicular body protein 2a
24.6533	25.0426	23.6101	NaN	NaN	NaN	NaN	NaN	NaN	22.2542	NaN	NaN	24.5198	22.1989	21.3527		CHMP2B	0	NaN		0	NaN		CHMP2B	0	-2.18112		0.77383	-1.74482		Q9UQN3;C9J0A7;Q9UQN3-2;A0A087WW88	Q9UQN3;C9J0A7;Q9UQN3-2;A0A087WW88	Charged multivesicular body protein 2b
NaN	NaN	NaN	NaN	NaN	NaN	NaN	NaN	NaN	NaN	NaN	NaN	NaN	NaN	NaN		CHMP3	-4.34294e-08	0		-4.34294e-08	0		CHMP3	-4.34294e-08	0		-4.34294e-08	0		Q9Y3E7-4;Q9Y3E7;Q9Y3E7-2;Q9Y3E7-3	Q9Y3E7-4;Q9Y3E7;Q9Y3E7-2;Q9Y3E7-3	Charged multivesicular body protein 3
NaN	NaN	NaN	NaN	NaN	NaN	NaN	NaN	NaN	22.3598	NaN	NaN	23.5082	NaN	NaN		CHMP4A	-4.34294e-08	0		-4.34294e-08	0		CHMP4A	0	NaN		0	NaN		Q9BY43;Q9BY43-2;E9PQI5;E9PQ80;H0YI89;H0YIN6	Q9BY43;Q9BY43-2;E9PQI5;E9PQ80	Charged multivesicular body protein 4a
25.1165	26.543	27.431	NaN	NaN	NaN	NaN	NaN	NaN	25.8429	27.9368	NaN	27.6074	25.2288	25.6901		CHMP4B	0	NaN		0	NaN		CHMP4B	0.165546	0.526355		0.066049	-0.188073		Q9H444;P59074	Q9H444	Charged multivesicular body protein 4b
NaN	NaN	21.6062	NaN	NaN	NaN	NaN	NaN	NaN	NaN	NaN	NaN	NaN	NaN	NaN		CHMP4C	0	NaN		0	NaN		CHMP4C	0	NaN		0	NaN		Q96CF2	Q96CF2	Charged multivesicular body protein 4c
NaN	NaN	22.9689	NaN	NaN	NaN	NaN	NaN	NaN	23.4175	25.5467	NaN	NaN	NaN	NaN		CHMP5	0	NaN		0	NaN		CHMP5	0	1.51325		0	NaN		Q9NZZ3;Q9NZZ3-2	Q9NZZ3;Q9NZZ3-2	Charged multivesicular body protein 5
NaN	NaN	NaN	NaN	NaN	NaN	NaN	NaN	NaN	NaN	NaN	NaN	NaN	NaN	NaN		CHMP6	-4.34294e-08	0		-4.34294e-08	0		CHMP6	-4.34294e-08	0		-4.34294e-08	0		I3L4G8;I3L4A1;Q96FZ7;I3L3E4	I3L4G8;I3L4A1;Q96FZ7;I3L3E4	Charged multivesicular body protein 6
23.2565	26.5611	26.3333	NaN	NaN	NaN	NaN	NaN	NaN	26.6454	NaN	NaN	26.3369	25.7852	26.9813		CHORDC1	0	NaN		0	NaN		CHORDC1	0	1.26176		0.367268	0.984148		Q9UHD1;Q9UHD1-2;E9PPQ5;E9PHZ2;E9PIZ4;E9PSD5;E9PL00;E9PIF7	Q9UHD1;Q9UHD1-2;E9PPQ5	Cysteine and histidine-rich domain-containing protein 1
20.7801	NaN	22.1665	NaN	NaN	NaN	NaN	NaN	NaN	NaN	NaN	NaN	23.0861	NaN	NaN		CHP1	0	NaN		0	NaN		CHP1	0	NaN		0	1.61284		Q99653;H0YNG9;H0YLY7;H0YKE7;F5GX29	Q99653;H0YNG9;H0YLY7;H0YKE7;F5GX29	Calcineurin B homologous protein 1
NaN	20.6963	20.3597	NaN	NaN	NaN	NaN	NaN	NaN	NaN	NaN	21.8649	NaN	NaN	NaN		CHPF	0	NaN		0	NaN		CHPF	0	1.33689		0	NaN		Q8IZ52;Q8IZ52-4;Q8IZ52-2;F8W6H2	Q8IZ52;Q8IZ52-4;Q8IZ52-2	Chondroitin sulfate synthase 2
NaN	NaN	NaN	NaN	NaN	NaN	NaN	NaN	NaN	NaN	NaN	NaN	NaN	NaN	NaN		CHPT1	-4.34294e-08	0		-4.34294e-08	0		CHPT1	-4.34294e-08	0		-4.34294e-08	0		Q8WUD6;F8W1B3;Q8WUD6-2	Q8WUD6;F8W1B3;Q8WUD6-2	Cholinephosphotransferase 1
NaN	NaN	20.4192	NaN	NaN	NaN	NaN	NaN	NaN	NaN	NaN	NaN	NaN	NaN	NaN		CHRAC1	0	NaN		0	NaN		CHRAC1	0	NaN		0	NaN		E5RGS9;Q9NRG0	E5RGS9;Q9NRG0	Chromatin accessibility complex protein 1
24.1853	23.5837	24.0037	NaN	NaN	NaN	NaN	NaN	NaN	25.0582	26.2941	25.2409	24.7569	24.5715	24.7078		CHTF18	0	NaN		0	NaN		CHTF18	1.71389	1.60683	+	1.80826	0.754544		Q8WVB6-2;E7EXA6;Q8WVB6;Q8WVB6-3;F8WCC1;H0Y7D3	Q8WVB6-2;E7EXA6;Q8WVB6;Q8WVB6-3	Chromosome transmission fidelity protein 18 homolog
NaN	NaN	NaN	NaN	NaN	NaN	NaN	NaN	NaN	22.3373	NaN	21.4384	NaN	20.9929	NaN		CHUK	-4.34294e-08	0		-4.34294e-08	0		CHUK	0	NaN		0	NaN		O15111	O15111	Inhibitor of nuclear factor kappa-B kinase subunit alpha
NaN	NaN	NaN	NaN	NaN	NaN	NaN	NaN	NaN	NaN	NaN	NaN	NaN	NaN	NaN		CHURC1-FNTB;CHURC1	-4.34294e-08	0		-4.34294e-08	0		CHURC1-FNTB;CHURC1	-4.34294e-08	0		-4.34294e-08	0		H0YIM9;A0A0C4DGJ7;Q8WUH1;Q8WUH1-2	H0YIM9;A0A0C4DGJ7;Q8WUH1;Q8WUH1-2	Protein Churchill
NaN	22.5318	NaN	NaN	NaN	NaN	NaN	NaN	NaN	NaN	NaN	NaN	22.8536	NaN	23.7659		CIAO1	0	NaN		0	NaN		CIAO1	0	NaN		0	0.777963		O76071	O76071	Probable cytosolic iron-sulfur protein assembly protein CIAO1
NaN	24.7064	25.3784	NaN	NaN	NaN	NaN	NaN	NaN	25.2405	NaN	NaN	25.3046	25.608	25.5338		CIAPIN1	0	NaN		0	NaN		CIAPIN1	0	0.198138		0.676958	0.439713		Q6FI81;Q6FI81-3;H3BV90;H3BT65;H3BUG4;H3BPG7;H3BQ23;Q6FI81-2;H3BTZ8	Q6FI81;Q6FI81-3;H3BV90;H3BT65;H3BUG4;H3BPG7	Anamorsin
23.7187	23.4131	23.6286	NaN	NaN	NaN	NaN	NaN	NaN	24.157	NaN	NaN	24.2441	23.6414	23.1776		CIRBP	0	NaN		0	NaN		CIRBP	0	0.570205		0.113776	0.100896		Q14011;K7EMY9;K7EPM4;K7EQR7;D6W5Y5;Q14011-2;K7EJV1;K7ENX8;K7ELV6;K7EJV5;K7ELT6;K7ER40;Q14011-3;K7EQX4;K7ENN6;F6WMK9;K7EIF7;K7EQL0	Q14011;K7EMY9;K7EPM4;K7EQR7;D6W5Y5;Q14011-2;K7EJV1;K7ENX8;K7ELV6;K7EJV5;K7ELT6;K7ER40	Cold-inducible RNA-binding protein
NaN	21.4527	21.9777	NaN	NaN	NaN	NaN	NaN	NaN	21.6564	20.919	20.7457	20.5739	NaN	NaN		CIRH1A	0	NaN		0	NaN		CIRH1A	0.629454	-0.608208		0	-1.14127		Q969X6;H3BSH7;Q969X6-2;Q969X6-3;H3BPD7;I3L4T9;H3BRM8;J3KSI1	Q969X6;H3BSH7;Q969X6-2;Q969X6-3	Cirhin
NaN	NaN	21.7508	NaN	NaN	NaN	NaN	NaN	NaN	NaN	NaN	NaN	22.5413	NaN	NaN		CISD1	0	NaN		0	NaN		CISD1	0	NaN		0	0.790424		Q9NZ45	Q9NZ45	CDGSH iron-sulfur domain-containing protein 1
NaN	22.9358	22.8808	NaN	NaN	NaN	NaN	NaN	NaN	NaN	NaN	NaN	22.526	NaN	NaN		CISD2	0	NaN		0	NaN		CISD2	0	NaN		0	-0.382272		Q8N5K1;I3L1N9;D6RCF4	Q8N5K1;I3L1N9	CDGSH iron-sulfur domain-containing protein 2
NaN	23.9482	23.6328	NaN	NaN	NaN	NaN	NaN	NaN	24.1291	24.1221	NaN	23.9558	24.3131	23.2412		CIT	0	NaN		0	NaN		CIT	0.775929	0.335142		0.0362081	0.0461998		O14578;O14578-4;H7BYJ3;O14578-3;O14578-2;F5H4K4	O14578;O14578-4;H7BYJ3;O14578-3	Citron Rho-interacting kinase
25.021	23.8539	23.7549	NaN	NaN	24.0356	NaN	NaN	NaN	25.7191	26.2843	26.8286	25.0814	24.9728	26.0935		CKAP2	0	-0.174362		0	NaN		CKAP2	1.79032	2.06737	+	1.01749	1.17265		Q8WWK9-5;Q8WWK9;Q8WWK9-6;Q8WWK9-4;C9J7Y4	Q8WWK9-5;Q8WWK9;Q8WWK9-6;Q8WWK9-4	Cytoskeleton-associated protein 2
27.0486	27.928	27.6782	24.1119	24.268	27.5612	NaN	24.0025	NaN	27.5348	27.6038	27.212	27.6462	27.6466	28.4632		CKAP4	0.904312	-2.23791		0	-3.54913		CKAP4	0.129227	-0.101413		0.413413	0.367079		Q07065;H3BUW6;H3BN64;H3BRM1;H3BRF9;Q96K21-4;Q96K21-3;Q96K21-2;Q96K21	Q07065	Cytoskeleton-associated protein 4
27.2522	28.7834	28.7906	NaN	23.1269	25.3833	21.6781	NaN	21.708	29.5285	28.64	28.2403	29.2739	27.8382	29.369		CKAP5	1.48289	-4.02036		2.66745	-6.5824		CKAP5	0.342349	0.527494		0.31716	0.551577		Q14008;Q14008-2;Q14008-3;E9PQH5;H0YDX5;H0YCF6;H0YEK7	Q14008;Q14008-2;Q14008-3	Cytoskeleton-associated protein 5
29.4152	29.8903	28.9606	NaN	NaN	27.4104	NaN	24.6761	NaN	29.4795	30.2105	23.8791	29.7309	29.79	29.8156		CKB	0	-2.01166		0	-4.74594		CKB	0.317772	-1.56568		0.591352	0.356775		P12277;H0YJG0;G3V4N7;G3V461;H0YJK0;G3V2I1	P12277	Creatine kinase B-type
23.4697	23.0478	21.748	NaN	NaN	NaN	NaN	NaN	NaN	NaN	NaN	21.4377	24.6046	NaN	NaN		CKM	0	NaN		0	NaN		CKM	0	-1.31749		0	1.84935		P06732	P06732	Creatine kinase M-type;Creatine kinase M-type, N-terminally processed
26.5561	26.6106	25.9103	NaN	NaN	NaN	NaN	NaN	NaN	26.1767	NaN	NaN	26.4587	25.23	26.5985		CKMT1A;CKMT1B	0	NaN		0	NaN		CKMT1A;CKMT1B	0	-0.182361		0.208182	-0.263285		P12532;P12532-2;F8WCN3;C9JSQ1;C9J8F6;C9JT96;C9J995;C9J6W7;C9JJX8;P17540;D6RHV3;D6R998	P12532;P12532-2;F8WCN3;C9JSQ1	Creatine kinase U-type, mitochondrial
22.4403	22.1862	23.8982	NaN	NaN	NaN	NaN	NaN	NaN	24.4527	22.9676	22.8682	23.9256	22.2982	23.7477		CLASP1	0	NaN		0	NaN		CLASP1	0.326822	0.587951		0.258842	0.482266		Q7Z460-4;F8WA11;Q7Z460-2;Q7Z460-5;Q7Z460-3;H0Y5T1;C9J151;C9JP76	Q7Z460-4;F8WA11;Q7Z460-2;Q7Z460-5;Q7Z460-3;H0Y5T1	CLIP-associating protein 1
NaN	NaN	NaN	NaN	NaN	NaN	NaN	NaN	NaN	NaN	NaN	NaN	NaN	NaN	NaN		CLASP1	-4.34294e-08	0		-4.34294e-08	0		CLASP1	-4.34294e-08	0		-4.34294e-08	0		Q7Z460	Q7Z460	CLIP-associating protein 1
24.7286	25.0274	25.5061	NaN	NaN	22.5456	NaN	NaN	NaN	26.3905	25.83	26.0264	26.1605	25.4511	26.1795		CLASP2	0	-2.5417		0	NaN		CLASP2	1.62625	0.994974		1.20157	0.843025		E7ERI8;E7EW49;O75122-3;B3KR06;E7ENG2;O75122-2;D6RBU8;C9J668;H7C4I5;H7C5M8;H7C4X8;H7C4M5	E7ERI8;E7EW49;O75122-3	CLIP-associating protein 2
NaN	NaN	NaN	NaN	NaN	NaN	NaN	NaN	NaN	NaN	NaN	NaN	NaN	NaN	NaN		CLASP2	-4.34294e-08	0		-4.34294e-08	0		CLASP2	-4.34294e-08	0		-4.34294e-08	0		E3W994;J3KR49;O75122	E3W994;J3KR49;O75122	CLIP-associating protein 2
NaN	NaN	NaN	NaN	NaN	NaN	NaN	NaN	NaN	NaN	NaN	NaN	NaN	NaN	25.9688		CLC	-4.34294e-08	0		-4.34294e-08	0		CLC	-4.34294e-08	0		0	NaN		Q05315	Q05315	Galectin-10
24.7504	26.0567	26.3505	NaN	25.7024	25.9205	NaN	NaN	NaN	25.6524	26.2058	26.1825	26.3452	24.542	25.2563		CLCC1	0.0484173	0.0922759		0	NaN		CLCC1	0.218822	0.294365		0.178708	-0.338037		Q96S66;Q96S66-2;Q96S66-3;Q96S66-4;Q5T1P5	Q96S66;Q96S66-2;Q96S66-3;Q96S66-4	Chloride channel CLIC-like protein 1
NaN	NaN	NaN	NaN	NaN	NaN	NaN	NaN	NaN	22.1842	22.0613	22.0386	NaN	21.7101	NaN		CLGN	-4.34294e-08	0		-4.34294e-08	0		CLGN	0	NaN		0	NaN		O14967;D6RAZ4;O14967-2	O14967;D6RAZ4	Calmegin
26.1682	25.8512	25.7815	NaN	NaN	NaN	NaN	NaN	NaN	26.9662	25.4117	26.7648	26.9343	27.0676	28.5157		CLIC1	0	NaN		0	NaN		CLIC1	0.373085	0.447312		1.40823	1.57224	+	O00299	O00299	Chloride intracellular channel protein 1
NaN	NaN	NaN	NaN	NaN	NaN	NaN	NaN	NaN	NaN	NaN	NaN	NaN	NaN	NaN		CLIC3	-4.34294e-08	0		-4.34294e-08	0		CLIC3	-4.34294e-08	0		-4.34294e-08	0		O95833	O95833	Chloride intracellular channel protein 3
24.6127	NaN	24.9359	NaN	NaN	NaN	NaN	NaN	NaN	23.6793	NaN	NaN	25.1287	23.8177	24.6219		CLIC4	0	NaN		0	NaN		CLIC4	0	-1.09504		0.184401	-0.251532		Q9Y696	Q9Y696	Chloride intracellular channel protein 4
22.5792	24.7894	24.6205	NaN	NaN	NaN	NaN	NaN	NaN	25.3945	24.9334	24.6576	24.7195	24.6001	26.513		CLINT1	0	NaN		0	NaN		CLINT1	0.602868	0.998797		0.610128	1.28114		Q14677;Q14677-3;Q14677-2;H0YDU9;H0YD52	Q14677;Q14677-3;Q14677-2	Clathrin interactor 1
23.2477	25.5025	24.5878	NaN	NaN	NaN	NaN	NaN	NaN	25.205	24.6337	22.067	24.8999	25.0989	24.461		CLIP1	0	NaN		0	NaN		CLIP1	0.152913	-0.477428		0.213013	0.373931		P30622-2;P30622-1;P30622;J3KP58;F5H6A0;F5H0N7;F6VGP8;F5H1T5;F5H270;F5H367	P30622-2;P30622-1;P30622;J3KP58;F5H6A0;F5H0N7	CAP-Gly domain-containing linker protein 1
NaN	NaN	NaN	NaN	NaN	NaN	NaN	NaN	NaN	NaN	NaN	NaN	NaN	NaN	NaN		CLK2	-4.34294e-08	0		-4.34294e-08	0		CLK2	-4.34294e-08	0		-4.34294e-08	0		B1AVT0;P49760-3;P49760	B1AVT0;P49760-3;P49760	Dual specificity protein kinase CLK2
NaN	21.191	21.3708	NaN	NaN	NaN	NaN	NaN	NaN	21.0304	NaN	NaN	21.6741	NaN	21.6258		CLN5	0	NaN		0	NaN		CLN5	0	-0.250487		1.2358	0.369101		A0A024R644;O75503;A0A087WZY0	A0A024R644;O75503	Ceroid-lipofuscinosis neuronal protein 5
22.5324	NaN	20.6966	NaN	NaN	NaN	NaN	NaN	NaN	NaN	NaN	NaN	22.0874	NaN	NaN		CLN6	0	NaN		0	NaN		CLN6	0	NaN		0	0.472935		H3BNF1;H3BUV4;H3BUT1;Q9NWW5;H3BRN7;H3BTY4;Q9NWW5-2	H3BNF1;H3BUV4;H3BUT1;Q9NWW5;H3BRN7;H3BTY4;Q9NWW5-2	Ceroid-lipofuscinosis neuronal protein 6
27.666	28.3284	27.9607	27.9364	28.2681	28.5786	26.9257	29.8282	29.8702	27.6188	27.6241	28.6822	28.4189	29.0262	26.9986		CLNS1A	0.444805	0.275986		0.375685	0.889658		CLNS1A	0.00814412	-0.00996272		0.092093	0.162884		P54105;E9PMI6;J3KN38;E9PJF4;E9PQ83	P54105;E9PMI6;J3KN38;E9PJF4	Methylosome subunit pICln
NaN	21.9174	21.6103	NaN	NaN	NaN	NaN	NaN	NaN	21.4358	NaN	NaN	22.0907	NaN	21.7981		CLP1	0	NaN		0	NaN		CLP1	0	-0.328053		0.31495	0.180567		Q92989;E9PL17;E9PJM4;E9PKV5	Q92989;E9PL17;E9PJM4	Polyribonucleotide 5-hydroxyl-kinase Clp1
24.2691	25.0185	25.2256	26.7356	28.4865	27.9351	24.2689	26.9024	NaN	25.8494	26.2819	26.9261	25.871	26.4287	25.5137		CLPB	2.08181	2.88133	+	0.277408	0.747895		CLPB	1.62259	1.51474	+	1.30763	1.10003	+	Q9H078-2;Q9H078;Q9H078-3;H0YGM0;Q9H078-4;Q9H078-5;F5GX99;F5H7A5;F5H392	Q9H078-2;Q9H078;Q9H078-3;H0YGM0;Q9H078-4;Q9H078-5;F5GX99	Caseinolytic peptidase B protein homolog
25.2568	25.1017	24.6743	NaN	NaN	NaN	NaN	NaN	NaN	21.6823	NaN	NaN	23.8414	23.2022	24.1415		CLPP	0	NaN		0	NaN		CLPP	0	-3.32868		1.76322	-1.28256		Q16740;M0R208;M0QYV5	Q16740;M0R208	ATP-dependent Clp protease proteolytic subunit, mitochondrial;ATP-dependent Clp protease proteolytic subunit
25.477	24.3799	24.2821	NaN	NaN	24.6495	NaN	NaN	NaN	24.2189	23.785	23.433	23.9447	24.2101	26.0203		CLPTM1	0	-0.0634734		0	NaN		CLPTM1	0.946199	-0.90073		0.00521466	0.0120366		O96005;O96005-4;O96005-3;K7EQQ1;K7EJ16;K7ERL5	O96005;O96005-4;O96005-3	Cleft lip and palate transmembrane protein 1
NaN	21.6762	22.1623	NaN	NaN	NaN	NaN	NaN	NaN	22.1168	NaN	NaN	23.4636	NaN	21.6621		CLPTM1L	0	NaN		0	NaN		CLPTM1L	0	0.197557		0.250587	0.643634		Q96KA5-2;Q96KA5;G5E9Z2	Q96KA5-2;Q96KA5;G5E9Z2	Cleft lip and palate transmembrane protein 1-like protein
25.9222	25.8092	25.6078	NaN	26.1329	26.2579	NaN	NaN	NaN	26.1734	26.6221	26.0456	26.4813	26.2995	25.0603		CLPX	1.32677	0.415641		0	NaN		CLPX	1.19166	0.500671		0.135359	0.167281		O76031;H0YM48;H0YK07	O76031	ATP-dependent Clp protease ATP-binding subunit clpX-like, mitochondrial
NaN	21.4997	20.8746	NaN	NaN	NaN	NaN	NaN	NaN	NaN	NaN	22.3769	21.148	NaN	23.3228		CLSPN	0	NaN		0	NaN		CLSPN	0	1.18978		0.344853	1.04824		Q9HAW4-2;Q9HAW4-3;Q9HAW4;E7ESG2	Q9HAW4-2;Q9HAW4-3;Q9HAW4;E7ESG2	Claspin
25.0056	25.4741	25.4637	NaN	NaN	NaN	NaN	NaN	NaN	24.7918	NaN	NaN	24.1492	25.1371	23.3503		CLTA	0	NaN		0	NaN		CLTA	0	-0.522687		0.956714	-1.10227		P09496-2;P09496-4;P09496-3;P09496;F8WF69;P09496-5;C9J8P9	P09496-2;P09496-4;P09496-3;P09496;F8WF69	Clathrin light chain A
23.0849	22.931	23.2246	NaN	NaN	NaN	NaN	NaN	NaN	NaN	NaN	NaN	23.1002	22.6384	21.4957		CLTB	0	NaN		0	NaN		CLTB	0	NaN		0.620695	-0.668756		P09497-2;P09497;H0Y9Q6;D6RJD1	P09497-2;P09497	Clathrin light chain B
30.0624	30.3944	30.2637	22.3305	22.5082	24.3307	NaN	24.0493	23.5129	30.0406	30.1724	30.0938	29.3547	28.5439	30.4807		CLTC	3.42823	-7.18366		3.97278	-6.45907		CLTC	0.593488	-0.137894		0.614998	-0.780415		A0A087WVQ6;Q00610-2;Q00610;J3KS13;K7EJJ5;J3KRF5;J3KSQ2;J3QL20;A0A087WV74;A0A087WXH4;F5H5N6	A0A087WVQ6;Q00610-2;Q00610	Clathrin heavy chain;Clathrin heavy chain 1
NaN	NaN	NaN	NaN	NaN	NaN	NaN	NaN	NaN	NaN	NaN	NaN	NaN	NaN	NaN		CLTCL1	-4.34294e-08	0		-4.34294e-08	0		CLTCL1	-4.34294e-08	0		-4.34294e-08	0		P53675-2;P53675;A0A087WX41	P53675-2;P53675;A0A087WX41	Clathrin heavy chain 2
NaN	21.7812	18.2182	NaN	NaN	NaN	NaN	NaN	NaN	NaN	NaN	NaN	NaN	25.4909	23.9069		CLU	0	NaN		0	NaN		CLU	0	NaN		0.8617	4.6992		P10909-4;P10909;P10909-5;P10909-2;H0YLK8;E7ERK6;E7ETB4;E5RJZ5;P10909-3;E5RG36;E5RGB0;E5RH61;H0YAS8;H0YC35	P10909-4;P10909;P10909-5;P10909-2;H0YLK8;E7ERK6;E7ETB4	Clusterin;Clusterin beta chain;Clusterin alpha chain
NaN	NaN	NaN	NaN	NaN	NaN	NaN	NaN	NaN	22.0966	NaN	NaN	22.6148	NaN	22.4883		CLUH	-4.34294e-08	0		-4.34294e-08	0		CLUH	0	NaN		0	NaN		O75153	O75153	Clustered mitochondria protein homolog
26.1241	27.1936	27.1675	NaN	NaN	NaN	NaN	NaN	NaN	26.5486	24.8257	26.5828	27.231	26.4981	27.3514		CLUH	0	NaN		0	NaN		CLUH	0.549458	-0.842681		0.169731	0.198477		K7EIG1;I3L4B5;I3L318;Q9Y5I4-2;Q9Y5I4	K7EIG1
NaN	NaN	NaN	NaN	NaN	NaN	NaN	NaN	NaN	NaN	NaN	NaN	NaN	NaN	NaN		CLUH	-4.34294e-08	0		-4.34294e-08	0		CLUH	-4.34294e-08	0		-4.34294e-08	0		I3L2B0	I3L2B0
NaN	22.4272	23.0062	NaN	NaN	NaN	NaN	NaN	NaN	23.061	NaN	NaN	23.2149	23.2981	22.404		CMAS	0	NaN		0	NaN		CMAS	0	0.344238		0.228089	0.255583		Q8NFW8;Q8NFW8-2;F5H296;F5GYM0	Q8NFW8	N-acylneuraminate cytidylyltransferase
25.0646	23.4306	24.2757	NaN	NaN	NaN	NaN	NaN	NaN	24.1515	NaN	NaN	24.2414	25.3858	NaN		CMBL	0	NaN		0	NaN		CMBL	0	-0.105445		0.293775	0.556665		Q96DG6	Q96DG6	Carboxymethylenebutenolidase homolog
23.1045	NaN	NaN	NaN	NaN	NaN	NaN	NaN	NaN	NaN	NaN	NaN	NaN	NaN	NaN		CMC1	0	NaN		0	NaN		CMC1	0	NaN		0	NaN		Q7Z7K0;H7C3D8	Q7Z7K0;H7C3D8	COX assembly mitochondrial protein homolog
NaN	NaN	NaN	NaN	NaN	NaN	NaN	NaN	NaN	NaN	NaN	NaN	NaN	NaN	NaN		CMC2	-4.34294e-08	0		-4.34294e-08	0		CMC2	-4.34294e-08	0		-4.34294e-08	0		Q9NRP2;H3BQQ1;H3BPP2;H3BNN8;H3BTB6	Q9NRP2;H3BQQ1;H3BPP2;H3BNN8;H3BTB6	COX assembly mitochondrial protein 2 homolog
25.5731	24.5359	24.0044	NaN	NaN	NaN	NaN	NaN	NaN	22.3534	NaN	NaN	23.7676	24.0958	21.8736		CMPK1	0	NaN		0	NaN		CMPK1	0	-2.35106		0.811627	-1.45881		P30085;Q5T0D2;P30085-2	P30085;Q5T0D2;P30085-2	UMP-CMP kinase
24.4767	24.5533	25.1202	NaN	NaN	NaN	NaN	NaN	NaN	24.5271	NaN	24.7529	24.9671	25.0914	25.5251		CMTR1	0	NaN		0	NaN		CMTR1	0.0977611	-0.0767415		0.839314	0.477801		Q8N1G2;Q5T7F5;H0YCQ1;H0Y4T0	Q8N1G2	Cap-specific mRNA (nucleoside-2-O-)-methyltransferase 1
NaN	NaN	NaN	NaN	NaN	NaN	NaN	NaN	NaN	NaN	NaN	NaN	NaN	NaN	NaN		CNBP	-4.34294e-08	0		-4.34294e-08	0		CNBP	-4.34294e-08	0		-4.34294e-08	0		P62633-8;P62633-4;P62633-5;P62633-6;D6RAT4	P62633-8;P62633-4;P62633-5;P62633-6	Cellular nucleic acid-binding protein
26.7956	25.9714	26.5512	NaN	NaN	NaN	NaN	NaN	NaN	25.5279	NaN	21.03	26.174	25.9815	24.0225		CNBP	0	NaN		0	NaN		CNBP	0.79327	-3.16046		0.648475	-1.0467		P62633-2;P62633;P62633-7;P62633-3	P62633-2;P62633;P62633-7;P62633-3	Cellular nucleic acid-binding protein
25.2133	24.8559	25.314	NaN	NaN	NaN	NaN	NaN	NaN	25.5974	22.2437	NaN	25.2206	24.4955	24.6262		CNDP2	0	NaN		0	NaN		CNDP2	0.387652	-1.20714		0.58953	-0.346966		Q96KP4;Q96KP4-2;J3QKT2;J3QQN6;J3QR27;J3QLU1;J3QKQ0;J3QRD0;J3QL02;J3KSV5;A0A087WYZ1;J3KRD5;A0A087WVS2;J3QRA8;J3KSS4;J3QRP4;J3QRH4	Q96KP4;Q96KP4-2	Cytosolic non-specific dipeptidase
NaN	NaN	NaN	NaN	NaN	NaN	NaN	NaN	NaN	NaN	NaN	NaN	NaN	NaN	NaN		CNIH4	-4.34294e-08	0		-4.34294e-08	0		CNIH4	-4.34294e-08	0		-4.34294e-08	0		A6NLH6;Q9P003	A6NLH6;Q9P003	Protein cornichon homolog 4
NaN	NaN	21.4197	NaN	NaN	NaN	NaN	NaN	NaN	NaN	NaN	NaN	NaN	NaN	22.5197		CNN2	0	NaN		0	NaN		CNN2	0	NaN		0	1.10003		B4DDF4;B4DUT8;Q99439;A0A087X271;Q99439-2;K7ES69;A0A087X1X5;H3BVI6;A0A087WV51;H3BQH0	B4DDF4;B4DUT8;Q99439;A0A087X271;Q99439-2;K7ES69;A0A087X1X5;H3BVI6	Calponin;Calponin-2
24.1993	24.192	25.2931	NaN	NaN	NaN	NaN	NaN	NaN	25.4792	26.2001	NaN	25.3252	26.2044	25.2504		CNN3	0	NaN		0	NaN		CNN3	0.999632	1.27818		1.01501	1.03184		Q15417;Q15417-3;Q15417-2;E9PDU6	Q15417;Q15417-3;Q15417-2;E9PDU6	Calponin-3;Calponin
NaN	21.8813	22.1523	23.5711	NaN	NaN	NaN	NaN	NaN	23.3418	23.8152	23.4803	23.3918	23.5466	23.3964		CNNM3	0	1.55434		0	NaN		CNNM3	2.28581	1.52893	+	2.88907	1.42812	+	Q8NE01;Q8NE01-2;Q8NE01-3	Q8NE01;Q8NE01-2;Q8NE01-3	Metal transporter CNNM3
NaN	NaN	NaN	NaN	NaN	NaN	NaN	NaN	NaN	NaN	NaN	NaN	NaN	NaN	21.3627		CNNM4	-4.34294e-08	0		-4.34294e-08	0		CNNM4	-4.34294e-08	0		0	NaN		Q6P4Q7;Q6P4Q7-2	Q6P4Q7	Metal transporter CNNM4
25.9864	27.1715	27.1825	NaN	NaN	23.3396	NaN	NaN	NaN	27.6122	27.1998	24.8459	27.1786	26.5865	27.501		CNOT1	0	-3.44053		0	NaN		CNOT1	0.084987	-0.227495		0.256225	0.308599		A5YKK6;A5YKK6-2;A5YKK6-3;A5YKK6-4;H3BMZ2;H3BVC9;H3BNB1;B5MDN3;H3BTH2;H3BR89;H3BMH0;H3BT18;H3BU44	A5YKK6;A5YKK6-2;A5YKK6-3;A5YKK6-4	CCR4-NOT transcription complex subunit 1
23.9746	23.3233	23.526	23.062	NaN	NaN	NaN	NaN	NaN	23.8049	22.4849	22.9027	23.2276	23.5958	23.847		CNOT10	0	-0.546009		0	NaN		CNOT10	0.5546	-0.543801		0.0678143	-0.0511691		Q9H9A5-2;Q9H9A5;Q9H9A5-3;Q9H9A5-6;Q9H9A5-4;E9PCN5;Q9H9A5-5;H7C0K1;H7C1X9	Q9H9A5-2;Q9H9A5;Q9H9A5-3;Q9H9A5-6;Q9H9A5-4;E9PCN5;Q9H9A5-5	CCR4-NOT transcription complex subunit 10
23.2059	21.6587	NaN	NaN	NaN	NaN	NaN	NaN	NaN	23.3949	NaN	NaN	22.4989	NaN	22.4745		CNOT11	0	NaN		0	NaN		CNOT11	0	0.962618		0.022117	0.0543947		Q9UKZ1;H7C0C7	Q9UKZ1	CCR4-NOT transcription complex subunit 11
NaN	NaN	NaN	NaN	NaN	NaN	NaN	NaN	NaN	NaN	NaN	NaN	NaN	NaN	NaN		CNOT2	-4.34294e-08	0		-4.34294e-08	0		CNOT2	-4.34294e-08	0		-4.34294e-08	0		F8VV52;Q9NZN8-4;Q9NZN8;F8W145;F8VP97;Q9NZN8-5;F8VQD8;A0A087X050;F8VVY1;F8VUB4;F8VX63;F8VRS8;Q9NZN8-2;F8VWH8;F8VQF4;H0YI11;H0YH84	F8VV52;Q9NZN8-4;Q9NZN8;F8W145;F8VP97;Q9NZN8-5;F8VQD8;A0A087X050;F8VVY1;F8VUB4;F8VX63;F8VRS8;Q9NZN8-2	CCR4-NOT transcription complex subunit 2
22.7519	23.5194	23.2178	NaN	NaN	NaN	NaN	NaN	NaN	NaN	23.7369	NaN	NaN	23.5775	NaN		CNOT3	0	NaN		0	NaN		CNOT3	0	0.573838		0	0.414479		O75175-2;O75175;H7C3F5;O75175-3;H7C148;H0Y5X7;A0A087X0F9	O75175-2;O75175;H7C3F5;O75175-3;H7C148	CCR4-NOT transcription complex subunit 3
NaN	NaN	NaN	NaN	NaN	NaN	NaN	NaN	NaN	NaN	NaN	NaN	NaN	NaN	NaN		CNOT4	-4.34294e-08	0		-4.34294e-08	0		CNOT4	-4.34294e-08	0		-4.34294e-08	0		O95628-2;O95628-8;O95628-9;O95628-5;O95628-3;O95628;O95628-4;O95628-7;O95628-10;O95628-6	O95628-2;O95628-8;O95628-9;O95628-5;O95628-3;O95628;O95628-4;O95628-7;O95628-10;O95628-6	CCR4-NOT transcription complex subunit 4
NaN	NaN	NaN	NaN	NaN	NaN	NaN	NaN	NaN	NaN	NaN	NaN	NaN	NaN	NaN		CNOT6L;CNOT6	-4.34294e-08	0		-4.34294e-08	0		CNOT6L;CNOT6	-4.34294e-08	0		-4.34294e-08	0		H0Y9Z5;D6RGK9;H0Y9C1;Q96LI5;Q9ULM6;Q96LI5-2	H0Y9Z5;D6RGK9;H0Y9C1;Q96LI5;Q9ULM6	CCR4-NOT transcription complex subunit 6-like;CCR4-NOT transcription complex subunit 6
NaN	NaN	NaN	NaN	NaN	NaN	NaN	NaN	NaN	NaN	NaN	NaN	NaN	NaN	NaN		CNOT7	-4.34294e-08	0		-4.34294e-08	0		CNOT7	-4.34294e-08	0		-4.34294e-08	0		Q9UIV1-2;Q9UIV1;E5RGH2;E5RJE0;E5RHV9;E5RGA8;H0YAV9	Q9UIV1-2;Q9UIV1;E5RGH2	CCR4-NOT transcription complex subunit 7
NaN	NaN	NaN	NaN	NaN	NaN	NaN	NaN	NaN	NaN	NaN	NaN	NaN	NaN	NaN		CNOT8	-4.34294e-08	0		-4.34294e-08	0		CNOT8	-4.34294e-08	0		-4.34294e-08	0		E5RIL2;Q9UFF9-3;Q9UFF9;B7Z9U0;Q9UFF9-2;E5RFJ4;E5RHL9;A0A0E3D6L6;E5RJC5;E5RHP3;E5RGE4	E5RIL2;Q9UFF9-3;Q9UFF9;B7Z9U0;Q9UFF9-2	CCR4-NOT transcription complex subunit 8
25.4094	25.8776	26.4044	NaN	NaN	NaN	NaN	NaN	NaN	25.9294	24.957	NaN	26.5111	26.6599	26.3241		CNP	0	NaN		0	NaN		CNP	0.350842	-0.453967		0.926065	0.601201		P09543-2;P09543;K7ERC4;C9K0L8;K7ERZ0;K7EN66	P09543-2;P09543	2,3-cyclic-nucleotide 3-phosphodiesterase
25.6502	24.6755	25.386	NaN	NaN	NaN	NaN	NaN	NaN	25.565	NaN	NaN	25.1448	24.8591	25.5619		CNPY2	0	NaN		0	NaN		CNPY2	0	0.327796		0.0468076	-0.0486113		F8W031;F8VXJ7;Q9Y2B0;F8W1K5;F8VP03;F8W1U5;Q9Y2B0-2;H0YIH9;H0YI18	F8W031;F8VXJ7;Q9Y2B0;F8W1K5	Protein canopy homolog 2
NaN	NaN	NaN	NaN	NaN	NaN	NaN	NaN	NaN	NaN	NaN	NaN	NaN	NaN	NaN		CNPY3	-4.34294e-08	0		-4.34294e-08	0		CNPY3	-4.34294e-08	0		-4.34294e-08	0		Q9BT09;A0A0C4DFY8	Q9BT09;A0A0C4DFY8	Protein canopy homolog 3
22.7509	NaN	23.7768	NaN	NaN	NaN	NaN	NaN	NaN	25.4253	NaN	NaN	22.2237	23.2485	25.1558		COA3	0	NaN		0	NaN		COA3	0	2.16144		0.0822594	0.278817		Q9Y2R0;K7EPV0	Q9Y2R0;K7EPV0	Cytochrome c oxidase assembly factor 3 homolog, mitochondrial
23.0155	NaN	22.3229	NaN	NaN	NaN	NaN	NaN	NaN	NaN	NaN	NaN	NaN	NaN	NaN		COA4	0	NaN		0	NaN		COA4	0	NaN		0	NaN		Q9NYJ1;Q9NYJ1-2	Q9NYJ1;Q9NYJ1-2	Cytochrome c oxidase assembly factor 4 homolog, mitochondrial
20.9174	NaN	23.7976	NaN	NaN	NaN	NaN	NaN	NaN	NaN	NaN	NaN	22.5493	NaN	NaN		COA6	0	NaN		0	NaN		COA6	0	NaN		0	0.191864		X6R5Z6;Q5JTJ3-3;Q5JTJ3;Q5JTJ3-2	X6R5Z6;Q5JTJ3-3;Q5JTJ3;Q5JTJ3-2	Cytochrome c oxidase assembly factor 6 homolog
24.0578	NaN	23.4897	NaN	NaN	NaN	NaN	NaN	NaN	22.286	NaN	NaN	22.5743	22.865	NaN		COA7	0	NaN		0	NaN		COA7	0	-1.48776		1.0932	-1.05409		Q96BR5	Q96BR5	Cytochrome c oxidase assembly factor 7
NaN	24.3881	24.2799	NaN	NaN	24.1296	NaN	NaN	NaN	25.6771	25.5478	25.545	23.6391	24.5904	25.017		COASY	0	-0.204436		0	NaN		COASY	3.43773	1.25592	+	0.0520726	0.0814854		Q13057;Q13057-2;K7EN91;K7ES73;K7EP09;K7ESK6;K7EPT0;K7EQ60;K7EPC2	Q13057;Q13057-2	Bifunctional coenzyme A synthase;Phosphopantetheine adenylyltransferase;Dephospho-CoA kinase
NaN	NaN	23.4911	NaN	NaN	NaN	NaN	NaN	NaN	23.9431	NaN	23.8402	24.0347	24.1545	23.3483		COG1	0	NaN		0	NaN		COG1	0	0.400566		0	0.354783		Q8WTW3;A0A087WVI0;E9PBL8;J3QKY9;J3QLT5;J3KRP4;J3KSY3	Q8WTW3;A0A087WVI0;E9PBL8	Conserved oligomeric Golgi complex subunit 1
22.5491	NaN	23.0821	24.5661	NaN	NaN	NaN	NaN	NaN	22.8222	23.4358	23.3572	22.5085	23.5134	NaN		COG2	0	1.75051		0	NaN		COG2	0.510579	0.389459		0.116925	0.195369		B7Z2Y2;Q14746-2;Q14746;V9GY21	B7Z2Y2;Q14746-2;Q14746	Conserved oligomeric Golgi complex subunit 2
22.7227	23.5507	23.1402	NaN	NaN	NaN	NaN	NaN	NaN	NaN	NaN	22.6707	22.9986	23.1323	22.7697		COG3	0	NaN		0	NaN		COG3	0	-0.467211		0.260678	-0.171038		Q96JB2;Q96JB2-2	Q96JB2;Q96JB2-2	Conserved oligomeric Golgi complex subunit 3
23.9621	23.4325	23.7955	NaN	NaN	NaN	NaN	NaN	NaN	23.0917	23.627	23.816	24.2786	24.066	23.952		COG4	0	NaN		0	NaN		COG4	0.337475	-0.21846		0.941026	0.368815		A0A0A0MS45;J3KNI1;Q9H9E3;Q9H9E3-3;Q9H9E3-2;H3BMV9;J3KRB5;H3BSD2;E9PRT5;J3QLW1;H3BQB2	A0A0A0MS45;J3KNI1;Q9H9E3;Q9H9E3-3;Q9H9E3-2	Conserved oligomeric Golgi complex subunit 4
NaN	NaN	NaN	NaN	NaN	NaN	NaN	NaN	NaN	NaN	NaN	NaN	NaN	NaN	NaN		COG5	-4.34294e-08	0		-4.34294e-08	0		COG5	-4.34294e-08	0		-4.34294e-08	0		U3KQU7	U3KQU7
23.9045	22.6559	23.2523	NaN	NaN	NaN	NaN	NaN	NaN	22.8845	NaN	23.1272	23.0073	22.3561	23.3347		COG5	0	NaN		0	NaN		COG5	0.210972	-0.265046		0.331948	-0.371562		Q9UP83;Q9UP83-2;Q9UP83-3	Q9UP83;Q9UP83-2;Q9UP83-3	Conserved oligomeric Golgi complex subunit 5
NaN	24.0741	23.452	NaN	24.0273	24.1288	NaN	NaN	NaN	23.5359	24.1798	24.2025	23.9697	23.9924	NaN		COG6	0.37388	0.315038		0	NaN		COG6	0.217512	0.209689		0.254778	0.217997		Q9Y2V7;Q9Y2V7-2;H0YGX8	Q9Y2V7;Q9Y2V7-2	Conserved oligomeric Golgi complex subunit 6
NaN	21.6655	21.6768	NaN	NaN	NaN	NaN	NaN	NaN	22.4197	21.8918	NaN	21.5162	21.1547	21.4996		COG7	0	NaN		0	NaN		COG7	0.682269	0.484591		0.790421	-0.280993		P83436	P83436	Conserved oligomeric Golgi complex subunit 7
23.1967	23.5833	23.0789	23.3647	23.8194	24.497	23.0504	NaN	NaN	22.9104	23.5552	23.4956	23.5686	23.8898	23.5524		COG8	0.771686	0.607384		0	-0.235933		COG8	0.0455605	0.0341148		0.957079	0.383957		Q96MW5;H3BQV3;H3BSH5;A0A087X1T3;H3BMQ9;H3BUN2;J3QRV3	Q96MW5;H3BQV3;H3BSH5	Conserved oligomeric Golgi complex subunit 8
NaN	23.9713	23.8968	25.0661	26.123	26.2932	23.0686	NaN	NaN	26.2249	27.0861	27.5863	25.0731	24.9675	24.0755		COIL	1.49923	1.89339	+	0	-0.86543		COIL	2.01178	3.0317	+	0.806556	0.771298		P38432	P38432	Coilin
NaN	25.8663	NaN	NaN	NaN	NaN	NaN	NaN	NaN	NaN	NaN	NaN	NaN	NaN	NaN		COL11A1	0	NaN		0	NaN		COL11A1	0	NaN		0	NaN		P12107-4;P12107-3;P12107;P12107-2;H7C381;C9JMN2	P12107-4;P12107-3;P12107;P12107-2	Collagen alpha-1(XI) chain
NaN	NaN	NaN	NaN	NaN	NaN	NaN	NaN	NaN	NaN	NaN	NaN	NaN	NaN	NaN		COL12A1	-4.34294e-08	0		-4.34294e-08	0		COL12A1	-4.34294e-08	0		-4.34294e-08	0		A0A087X0A8;D6RGG3;Q99715-2;Q99715-4;Q99715;H0Y4P7;H0Y5N9	A0A087X0A8;D6RGG3;Q99715-2;Q99715-4;Q99715;H0Y4P7;H0Y5N9	Collagen alpha-1(XII) chain
NaN	NaN	20.726	NaN	NaN	NaN	NaN	NaN	NaN	NaN	NaN	NaN	21.43	NaN	NaN		COL18A1	0	NaN		0	NaN		COL18A1	0	NaN		0	0.703966		P39060-2;P39060-1;P39060;H7BXV5;H7C457	P39060-2;P39060-1;P39060;H7BXV5	Collagen alpha-1(XVIII) chain;Endostatin
24.5493	NaN	NaN	NaN	NaN	NaN	NaN	NaN	NaN	23.5894	NaN	NaN	24.7544	23.3721	NaN		COL1A1	0	NaN		0	NaN		COL1A1	0	-0.959841		0	-0.486017		P02452	P02452	Collagen alpha-1(I) chain
NaN	NaN	NaN	NaN	NaN	NaN	NaN	NaN	NaN	NaN	NaN	NaN	NaN	NaN	NaN		COL1A2	-4.34294e-08	0		-4.34294e-08	0		COL1A2	-4.34294e-08	0		-4.34294e-08	0		A0A087WTA8;P08123	A0A087WTA8;P08123	Collagen alpha-2(I) chain
NaN	NaN	NaN	NaN	NaN	NaN	NaN	NaN	NaN	NaN	NaN	NaN	NaN	NaN	NaN		COL4A1;COL4A5	-4.34294e-08	0		-4.34294e-08	0		COL4A1;COL4A5	-4.34294e-08	0		-4.34294e-08	0		P02462-2;P02462;P29400;P29400-2	P02462-2;P02462;P29400;P29400-2	Collagen alpha-1(IV) chain;Arresten;Collagen alpha-5(IV) chain
NaN	NaN	NaN	NaN	NaN	NaN	NaN	NaN	NaN	NaN	NaN	NaN	NaN	NaN	NaN		COL4A2	-4.34294e-08	0		-4.34294e-08	0		COL4A2	-4.34294e-08	0		-4.34294e-08	0		P08572	P08572	Collagen alpha-2(IV) chain;Canstatin
NaN	23.7476	23.8597	NaN	NaN	NaN	NaN	NaN	NaN	24.1855	24.4063	24.459	24.2867	24.1376	23.9308		COL4A3BP	0	NaN		0	NaN		COL4A3BP	1.74292	0.546603		0.960372	0.314682		Q9Y5P4-2;Q9Y5P4;Q9Y5P4-3;A0A0A0MRE4;H0Y9J1	Q9Y5P4-2;Q9Y5P4;Q9Y5P4-3	Collagen type IV alpha-3-binding protein
22.5143	22.5173	22.4165	NaN	NaN	NaN	NaN	NaN	NaN	21.6554	NaN	22.7441	22.281	22.6778	22.5796		COL6A1	0	NaN		0	NaN		COL6A1	0.269282	-0.2829		0.0862472	0.0301037		A0A087X0S5;P12109	A0A087X0S5;P12109	Collagen alpha-1(VI) chain
24.9671	25.762	25.5963	NaN	23.6319	23.3581	NaN	NaN	NaN	25.1431	25.5828	25.2658	25.8586	25.6985	25.4056		COLGALT1	2.01666	-1.94681		0	NaN		COLGALT1	0.150696	-0.111237		0.314636	0.212394		Q8NBJ5;M0QX72;M0QYH0	Q8NBJ5	Procollagen galactosyltransferase 1
NaN	NaN	NaN	NaN	NaN	NaN	NaN	NaN	NaN	NaN	NaN	NaN	NaN	NaN	NaN		COMMD10	-4.34294e-08	0		-4.34294e-08	0		COMMD10	-4.34294e-08	0		-4.34294e-08	0		D6RJ90;Q9Y6G5;D6RC04	D6RJ90;Q9Y6G5;D6RC04	COMM domain-containing protein 10
NaN	NaN	NaN	NaN	NaN	NaN	NaN	NaN	NaN	NaN	NaN	NaN	NaN	NaN	NaN		COMMD3;COMMD3-BMI1	-4.34294e-08	0		-4.34294e-08	0		COMMD3;COMMD3-BMI1	-4.34294e-08	0		-4.34294e-08	0		Q9UBI1;R4GMW6;R4GMX3;R4GN54;H0Y4W0;H0Y6Z9;R4GN06;Q5T8Z1;R4GNF2;H0Y4E5	Q9UBI1;R4GMW6;R4GMX3;R4GN54;H0Y4W0;H0Y6Z9	COMM domain-containing protein 3
21.3714	NaN	21.7364	NaN	NaN	NaN	NaN	NaN	NaN	NaN	NaN	NaN	21.3646	NaN	NaN		COMMD4	0	NaN		0	NaN		COMMD4	0	NaN		0	-0.189297		H3BQF2;H3BM91;Q9H0A8-2;Q9H0A8;Q9H0A8-3;H3BRX0;H3BPG2;A0A0B4J287;H3BTV9	H3BQF2;H3BM91;Q9H0A8-2;Q9H0A8;Q9H0A8-3;H3BRX0;H3BPG2;A0A0B4J287	COMM domain-containing protein 4
NaN	NaN	NaN	NaN	NaN	NaN	NaN	NaN	NaN	NaN	NaN	NaN	NaN	NaN	NaN		COMMD6	-4.34294e-08	0		-4.34294e-08	0		COMMD6	-4.34294e-08	0		-4.34294e-08	0		Q7Z4G1;Q7Z4G1-2;H7C607;B0QZ40	Q7Z4G1;Q7Z4G1-2;H7C607;B0QZ40	COMM domain-containing protein 6
NaN	NaN	NaN	NaN	NaN	NaN	NaN	NaN	NaN	NaN	NaN	NaN	NaN	NaN	NaN		COMMD8	-4.34294e-08	0		-4.34294e-08	0		COMMD8	-4.34294e-08	0		-4.34294e-08	0		Q9NX08	Q9NX08	COMM domain-containing protein 8
NaN	NaN	22.9705	NaN	NaN	NaN	NaN	NaN	NaN	NaN	NaN	NaN	NaN	NaN	NaN		COMMD9	0	NaN		0	NaN		COMMD9	0	NaN		0	NaN		Q9P000;Q9P000-2;E9PJ95	Q9P000;Q9P000-2	COMM domain-containing protein 9
24.0574	22.9407	22.5258	NaN	NaN	NaN	NaN	NaN	NaN	22.0252	NaN	NaN	23.5525	23.4151	22.41		COMT	0	NaN		0	NaN		COMT	0	-1.14946		0.0281289	-0.0487474		P21964-2;P21964;E7EMS6;E7EUU8;F8WBW9;H7BZ45	P21964-2;P21964;E7EMS6;E7EUU8;F8WBW9	Catechol O-methyltransferase
28.1391	28.982	29.4582	23.7326	24.1294	27.0014	NaN	24.2271	24.0475	28.6766	28.2491	29.158	29.2181	27.4541	29.383		COPA	1.62393	-3.90532		2.5934	-4.72249		COPA	0.130101	-0.165202		0.0850733	-0.174717		P53621;P53621-2	P53621;P53621-2	Coatomer subunit alpha;Xenin;Proxenin
27.7324	28.215	28.545	27.8625	25.022	NaN	NaN	NaN	NaN	28.1386	27.9653	28.4528	28.5012	28.8169	28.6081		COPB1	0.665633	-1.72189		0	NaN		COPB1	0.0260695	0.0214456		0.877936	0.477935		P53618;E9PP73;E9PP63;E9PKQ1	P53618;E9PP73	Coatomer subunit beta
28.2097	28.4062	28.7173	27.368	26.5833	27.7347	NaN	NaN	24.9006	27.6542	28.1703	28.3607	28.2094	28.7233	28.522		COPB2	1.51679	-1.21571		0	-3.5438		COPB2	0.674435	-0.382657		0.067186	0.0404797		P35606-2;P35606;D6RBT6;H0YAC7;D6R997;H0Y938;D6RBZ7;D6RCL6;D6RBG7	P35606-2;P35606	Coatomer subunit beta
24.6158	24.619	23.8963	NaN	NaN	NaN	NaN	NaN	NaN	24.6209	NaN	NaN	24.0131	NaN	24.8136		COPE	0	NaN		0	NaN		COPE	0	0.243863		0.027721	0.036266		O14579;A0A087X0I4;M0QXB4;O14579-3;O14579-2;M0R061	O14579;A0A087X0I4;M0QXB4;O14579-3;O14579-2	Coatomer subunit epsilon
27.3279	27.514	28.0933	27.3638	NaN	20.2847	NaN	NaN	NaN	27.5997	27.067	27.5188	27.8617	28.1139	28.1642		COPG1	0.609572	-3.82083		0	NaN		COPG1	0.368168	-0.249889		0.740553	0.401538		Q9Y678;H0Y8X7;D6RG17;H0Y8G2	Q9Y678	Coatomer subunit gamma-1
26.751	26.6518	26.7341	26.8565	25.0857	26.4516	NaN	NaN	NaN	27.0428	26.1475	26.6439	26.834	26.8777	26.5606		COPG2	0.468849	-0.58109		0	NaN		COPG2	0.143611	-0.100927		0.163525	0.0451291		Q9UBF2;Q9UBF2-2;H3BS45;F5H1S1;Q92521	Q9UBF2;Q9UBF2-2	Coatomer subunit gamma-2
27.6826	26.9473	27.4739	26.5351	26.0365	27.3588	27.2829	27.1459	27.1802	26.133	27.9147	28.8696	26.9255	27.4981	25.899		COPRS	0.750674	-0.72448		0.30109	-0.164937		COPRS	0.118849	0.271193		0.502645	-0.593765		Q9NQ92;J3QRX9;J3QRX4;H9KV77;J3QRX6	Q9NQ92;J3QRX9;J3QRX4;H9KV77	Coordinator of PRMT5 and differentiation stimulator
24.7084	24.3699	25.1027	NaN	NaN	NaN	NaN	NaN	NaN	24.3814	23.2173	NaN	24.5515	NaN	25.0639		COPS2	0	NaN		0	NaN		COPS2	0.774296	-0.927679		0.0838942	0.0807225		P61201;P61201-2;B4DIH5;H0YKU5;H0YM03;H0YMC2	P61201;P61201-2;B4DIH5;H0YKU5	COP9 signalosome complex subunit 2
26.0386	25.1895	25.9852	NaN	NaN	NaN	NaN	NaN	NaN	25.8764	27.4491	NaN	26.0201	26.5544	25.5595		COPS3	0	NaN		0	NaN		COPS3	0.569062	0.924949		0.315883	0.306884		Q9UNS2;Q9UNS2-2;H7C3P9;C9JLV5;J3QKR0;J3KTQ1;K7ES36;J3QL22;J3QS85;K7ELN6	Q9UNS2;Q9UNS2-2;H7C3P9	COP9 signalosome complex subunit 3
25.8207	25.3672	25.262	NaN	NaN	NaN	NaN	24.7601	NaN	25.4871	27.0957	NaN	25.5682	26.4721	26.1647		COPS4	0	NaN		0	-0.723173		COPS4	0.52969	0.808083		0.861074	0.584997		Q9BT78;D6RAX7;D6RFN0;Q9BT78-2;D6RD63;D6REK7	Q9BT78;D6RAX7;D6RFN0;Q9BT78-2;D6RD63	COP9 signalosome complex subunit 4
NaN	24.0799	24.2028	NaN	NaN	NaN	NaN	NaN	NaN	24.2208	NaN	NaN	24.7272	NaN	24.6187		COPS5	0	NaN		0	NaN		COPS5	0	0.0794249		1.639	0.531598		Q92905;E5RHH5;E5RHF2;E5RFS1;E5RG35;E5RK55	Q92905;E5RHH5	COP9 signalosome complex subunit 5
NaN	24.4838	24.3043	NaN	NaN	NaN	NaN	NaN	NaN	24.0627	NaN	NaN	24.3573	NaN	24.8242		COPS6	0	NaN		0	NaN		COPS6	0	-0.331321		0.289015	0.196682		E7EM64;Q7L5N1;H7C3T0	E7EM64;Q7L5N1	COP9 signalosome complex subunit 6
NaN	NaN	22.4114	NaN	NaN	NaN	NaN	NaN	NaN	22.4689	NaN	NaN	NaN	NaN	NaN		COPS7A	0	NaN		0	NaN		COPS7A	0	0.0574188		0	NaN		Q9UBW8;F5H7C6;F5GYF7;F5H248;F5H4U8;F5H4Z0;F5H3M6;G3XAP1;F5GXT7	Q9UBW8;F5H7C6;F5GYF7;F5H248;F5H4U8	COP9 signalosome complex subunit 7a
NaN	23.5971	23.8751	NaN	NaN	NaN	NaN	NaN	NaN	24.1916	NaN	NaN	22.9634	NaN	NaN		COPS7B	0	NaN		0	NaN		COPS7B	0	0.455501		0	-0.772708		Q9H9Q2;J3KQ34;A0A087X1P5;J3KQ41;Q9H9Q2-3;J3QT73;Q9H9Q2-2;J3KQV6;J3QT67;J3QT66;J3QT69;J3QT50;J3QT43;J3QT95	Q9H9Q2;J3KQ34;A0A087X1P5;J3KQ41;Q9H9Q2-3	COP9 signalosome complex subunit 7b
NaN	23.201	22.8667	NaN	NaN	NaN	NaN	NaN	NaN	NaN	NaN	NaN	NaN	NaN	NaN		COPS8	0	NaN		0	NaN		COPS8	0	NaN		0	NaN		Q99627-2;Q99627;E9PGT6;H7C3S9	Q99627-2;Q99627;E9PGT6;H7C3S9	COP9 signalosome complex subunit 8
24.7627	24.4696	24.2917	NaN	NaN	NaN	NaN	NaN	NaN	NaN	NaN	NaN	24.0097	26.0162	NaN		COPZ1	0	NaN		0	NaN		COPZ1	0	NaN		0.253304	0.504935		F8VVA7;P61923;P61923-4;F8W651;F8VYZ4;P61923-5;F8VXB1;F8W156;F8VUC5;F8VXR1;P61923-3;F8VYK5;P61923-2;F8VYE0	F8VVA7;P61923;P61923-4;F8W651;F8VYZ4;P61923-5;F8VXB1;F8W156;F8VUC5;F8VXR1;P61923-3	Coatomer subunit zeta-1
NaN	NaN	NaN	NaN	NaN	NaN	NaN	NaN	NaN	NaN	NaN	NaN	NaN	NaN	NaN		COQ5	-4.34294e-08	0		-4.34294e-08	0		COQ5	-4.34294e-08	0		-4.34294e-08	0		F8VP53;F8VVW7;F8VVX6;Q5HYK3	F8VP53;F8VVW7;F8VVX6;Q5HYK3	2-methoxy-6-polyprenyl-1,4-benzoquinol methylase, mitochondrial
NaN	NaN	NaN	NaN	NaN	NaN	NaN	NaN	NaN	NaN	NaN	NaN	NaN	NaN	NaN		COQ6	-4.34294e-08	0		-4.34294e-08	0		COQ6	-4.34294e-08	0		-4.34294e-08	0		G3XA86;Q9Y2Z9-3;Q9Y2Z9;G3V2L5;G3V4A6;G3V434;A0A0D9SFJ1;Q9Y2Z9-2	G3XA86;Q9Y2Z9-3;Q9Y2Z9;G3V2L5;G3V4A6;G3V434;A0A0D9SFJ1;Q9Y2Z9-2	Ubiquinone biosynthesis monooxygenase COQ6, mitochondrial
NaN	NaN	NaN	NaN	NaN	NaN	NaN	NaN	NaN	NaN	NaN	NaN	NaN	NaN	NaN		COQ9	-4.34294e-08	0		-4.34294e-08	0		COQ9	-4.34294e-08	0		-4.34294e-08	0		H3BNT2;O75208;H3BPY0;H3BPW3;H3BVA5;H3BPC6;H3BRC0;H3BSJ5;O75208-2	H3BNT2;O75208;H3BPY0;H3BPW3;H3BVA5;H3BPC6;H3BRC0;H3BSJ5;O75208-2	Ubiquinone biosynthesis protein COQ9, mitochondrial
NaN	23.1719	NaN	NaN	NaN	NaN	NaN	NaN	NaN	NaN	NaN	NaN	NaN	NaN	22.0514		CORO1A	0	NaN		0	NaN		CORO1A	0	NaN		0	-1.12056		P31146;H3BRY3;H3BTU6;H3BRJ0;H3BNA2;H3BU76;H3BSL1	P31146;H3BRY3;H3BTU6;H3BRJ0	Coronin-1A;Coronin
22.7723	23.6743	23.8927	NaN	NaN	NaN	NaN	NaN	NaN	23.9644	NaN	NaN	24.1668	NaN	23.9555		CORO1B	0	NaN		0	NaN		CORO1B	0	0.517911		0.576731	0.614721		Q9BR76;A0A087WW53;F5H390;F5H0D2	Q9BR76;A0A087WW53;F5H390	Coronin-1B;Coronin
24.5035	25.5554	25.2851	NaN	NaN	NaN	NaN	NaN	NaN	24.6102	21.4547	NaN	24.8357	25.1934	24.4664		CORO1C	0	NaN		0	NaN		CORO1C	0.714689	-2.08222		0.303823	-0.282845		Q9ULV4;Q9ULV4-2;Q9ULV4-3;B4E3S0;H0YHL7;F8W1H8;F8VUX3;F8VSA4;F8VRE9;F8VTT6;F8VVB7;F8VV53	Q9ULV4;Q9ULV4-2;Q9ULV4-3;B4E3S0	Coronin-1C;Coronin
25.4986	25.3733	25.3993	NaN	NaN	NaN	NaN	NaN	NaN	25.3108	25.4475	25.2396	25.4389	25.6504	25.474		CORO7-PAM16;CORO7	0	NaN		0	NaN		CORO7-PAM16;CORO7	0.561801	-0.0910912		0.571566	0.0973606		A0A0A6YYL4;P57737-3;P57737-2;P57737-4;P57737;I3L167;E7EP81;I3L1U7;I3L0X9;I3L3T0;I3L212;Q9Y3D7;I3L359;I3L0X8;I3L442;I3L351;I3L2Y6;I3L1M1;I3NI06;I3L426;I3L1G9	A0A0A6YYL4;P57737-3;P57737-2;P57737-4;P57737	Coronin;Coronin-7
25.8283	24.1462	24.3888	NaN	NaN	NaN	NaN	NaN	NaN	25.4164	NaN	NaN	25.1826	25.6406	25.0609		COTL1	0	NaN		0	NaN		COTL1	0	0.628606		0.385313	0.506943		Q14019;H3BT58	Q14019	Coactosin-like protein
NaN	NaN	NaN	NaN	NaN	NaN	NaN	NaN	NaN	NaN	NaN	NaN	NaN	NaN	NaN		COX11	-4.34294e-08	0		-4.34294e-08	0		COX11	-4.34294e-08	0		-4.34294e-08	0		Q9Y6N1;B4DI26;Q9Y6N1-2	Q9Y6N1	Cytochrome c oxidase assembly protein COX11, mitochondrial
NaN	NaN	NaN	NaN	NaN	NaN	NaN	NaN	NaN	22.6224	NaN	NaN	NaN	NaN	23.005		COX15	-4.34294e-08	0		-4.34294e-08	0		COX15	0	NaN		0	NaN		Q7KZN9-2;Q7KZN9	Q7KZN9-2;Q7KZN9	Cytochrome c oxidase assembly protein COX15 homolog
NaN	NaN	24.4044	NaN	NaN	NaN	NaN	NaN	NaN	NaN	NaN	NaN	NaN	NaN	NaN		COX17	0	NaN		0	NaN		COX17	0	NaN		0	NaN		C9J8T6;Q14061;H7C4E5	C9J8T6;Q14061;H7C4E5	Cytochrome c oxidase copper chaperone
24.3634	25.0104	25.1426	NaN	NaN	NaN	NaN	NaN	NaN	26.4861	NaN	NaN	25.4095	25.1429	26.0192		COX4I1	0	NaN		0	NaN		COX4I1	0	1.64729		0.903199	0.685036		P13073;H3BN72;H3BNV9;Q86WV2;H3BPG0;H3BNI5	P13073;H3BN72;H3BNV9;Q86WV2;H3BPG0	Cytochrome c oxidase subunit 4 isoform 1, mitochondrial
24.3147	24.0805	24.4936	NaN	NaN	NaN	NaN	NaN	NaN	27.2438	NaN	NaN	24.2173	NaN	26.4369		COX5A	0	NaN		0	NaN		COX5A	0	2.94758		0.511476	1.03082		P20674;H3BRM5;H3BV69;H3BNX8	P20674;H3BRM5;H3BV69;H3BNX8	Cytochrome c oxidase subunit 5A, mitochondrial
21.6635	NaN	23.7024	NaN	NaN	NaN	NaN	NaN	NaN	NaN	NaN	NaN	24.462	23.8459	NaN		COX5B	0	NaN		0	NaN		COX5B	0	NaN		0.521039	1.47098		P10606	P10606	Cytochrome c oxidase subunit 5B, mitochondrial
NaN	NaN	NaN	NaN	NaN	NaN	NaN	NaN	NaN	NaN	NaN	NaN	NaN	NaN	NaN		COX6A1	-4.34294e-08	0		-4.34294e-08	0		COX6A1	-4.34294e-08	0		-4.34294e-08	0		H0YIV9;P12074	H0YIV9;P12074	Cytochrome c oxidase subunit 6A1, mitochondrial
NaN	NaN	NaN	NaN	NaN	NaN	NaN	NaN	NaN	NaN	NaN	NaN	NaN	NaN	NaN		COX6B1	-4.34294e-08	0		-4.34294e-08	0		COX6B1	-4.34294e-08	0		-4.34294e-08	0		P14854;K7EQD3	P14854;K7EQD3	Cytochrome c oxidase subunit 6B1
NaN	NaN	NaN	NaN	NaN	NaN	NaN	NaN	NaN	NaN	NaN	NaN	22.8885	NaN	NaN		COX6C	-4.34294e-08	0		-4.34294e-08	0		COX6C	-4.34294e-08	0		0	NaN		P09669	P09669	Cytochrome c oxidase subunit 6C
NaN	NaN	NaN	NaN	NaN	NaN	NaN	NaN	NaN	NaN	NaN	NaN	NaN	NaN	NaN		COX7A2	-4.34294e-08	0		-4.34294e-08	0		COX7A2	-4.34294e-08	0		-4.34294e-08	0		H0UI06;P14406;D6R9C3;D6RIE3;D6RGV5	H0UI06;P14406;D6R9C3;D6RIE3;D6RGV5	Cytochrome c oxidase subunit 7A2, mitochondrial
NaN	NaN	NaN	NaN	NaN	NaN	NaN	NaN	NaN	NaN	NaN	NaN	NaN	NaN	NaN		COX7A2L	-4.34294e-08	0		-4.34294e-08	0		COX7A2L	-4.34294e-08	0		-4.34294e-08	0		O14548;E5RJZ1;H0YBD2	O14548;E5RJZ1;H0YBD2	Cytochrome c oxidase subunit 7A-related protein, mitochondrial
NaN	NaN	NaN	NaN	NaN	NaN	NaN	NaN	NaN	NaN	NaN	NaN	NaN	NaN	NaN		COX7C	-4.34294e-08	0		-4.34294e-08	0		COX7C	-4.34294e-08	0		-4.34294e-08	0		D6R9Z7;P15954	D6R9Z7;P15954	Cytochrome c oxidase subunit 7C, mitochondrial
NaN	NaN	NaN	NaN	NaN	NaN	NaN	NaN	NaN	NaN	NaN	NaN	NaN	NaN	26.3294		CP	-4.34294e-08	0		-4.34294e-08	0		CP	-4.34294e-08	0		0	NaN		E9PFZ2;P00450;H7C5R1;D6RE86;H7C5N5	E9PFZ2;P00450;H7C5R1	Ceruloplasmin
NaN	23.972	23.1137	NaN	NaN	NaN	NaN	NaN	NaN	20.5346	NaN	NaN	NaN	NaN	NaN		CPA4	0	NaN		0	NaN		CPA4	0	-3.00828		0	NaN		B7Z5J4;Q9UI42-2;Q9UI42;C9J6N7;C9J3P4	B7Z5J4;Q9UI42-2;Q9UI42	Carboxypeptidase A4
23.3051	25.1566	24.7192	NaN	NaN	NaN	NaN	NaN	NaN	25.1749	25.1424	23.6859	25.2411	23.3713	25.2513		CPD	0	NaN		0	NaN		CPD	0.136013	0.274156		0.0972313	0.227639		O75976;O75976-2;J3QQJ4;J3QRJ9	O75976;O75976-2	Carboxypeptidase D
23.0365	23.735	23.7068	NaN	NaN	NaN	NaN	NaN	NaN	24.7535	24.6576	24.3725	23.9839	22.5128	23.4306		CPNE1	0	NaN		0	NaN		CPNE1	1.90308	1.10174	+	0.139894	-0.183708		F2Z2V0;B0QZ18;Q99829;A6PVH9;E7ENH5;Q5JX58;Q5JX59;Q5JX60;Q5JX44;Q5JX45;Q5JX56;Q5JX55;Q5JX61;Q5JX52;Q5JX54;H0Y524;Q5JX57;E7EV27;Q5JX53	F2Z2V0;B0QZ18;Q99829;A6PVH9;E7ENH5;Q5JX58;Q5JX59;Q5JX60;Q5JX44;Q5JX45	Copine-1
NaN	NaN	NaN	NaN	NaN	NaN	NaN	NaN	NaN	NaN	NaN	NaN	NaN	NaN	NaN		CPNE2	-4.34294e-08	0		-4.34294e-08	0		CPNE2	-4.34294e-08	0		-4.34294e-08	0		Q96FN4;Q96FN4-2;H3BPR8	Q96FN4;Q96FN4-2	Copine-2
24.8924	25.0512	24.6282	NaN	NaN	NaN	NaN	NaN	NaN	26.7909	21.4551	24.0537	27.1188	23.4753	27.045		CPNE3	0	NaN		0	NaN		CPNE3	0.187255	-0.757371		0.351397	1.02243		O75131;A0A087WYQ3;E5RHZ0;H0YB26;A0A087WXR6;A0A087WUS8;E5RFT7;Q86YQ8-2;Q9HCH3-2;Q8IYJ1;O95741;Q9UBL6-2;Q9HCH3;O95741-2;Q9UBL6	O75131;A0A087WYQ3	Copine-3
24.608	25.114	24.5975	NaN	NaN	NaN	NaN	NaN	NaN	24.9996	23.1631	NaN	25.0291	23.9066	25.5652		CPOX	0	NaN		0	NaN		CPOX	0.39052	-0.691801		0.0397291	0.0604954		P36551;P36551-2;H0YA22;D6RER6	P36551	Oxygen-dependent coproporphyrinogen-III oxidase, mitochondrial
NaN	NaN	NaN	NaN	NaN	NaN	NaN	NaN	NaN	NaN	NaN	NaN	NaN	NaN	NaN		CPPED1	-4.34294e-08	0		-4.34294e-08	0		CPPED1	-4.34294e-08	0		-4.34294e-08	0		Q9BRF8-2;Q9BRF8;Q9BRF8-3	Q9BRF8-2;Q9BRF8;Q9BRF8-3	Serine/threonine-protein phosphatase CPPED1
NaN	23.9619	23.6205	NaN	NaN	NaN	NaN	NaN	NaN	24.9877	24.0659	22.6609	23.5955	NaN	23.488		CPS1	0	NaN		0	NaN		CPS1	0.0429954	0.113584		0.52584	-0.249479		P31327;P31327-3;P31327-2;Q5R211;C9JTA4;E7EWJ3	P31327;P31327-3;P31327-2	Carbamoyl-phosphate synthase [ammonia], mitochondrial
24.5812	25.5871	25.6503	NaN	NaN	24.0059	NaN	NaN	NaN	24.6159	25.1575	25.716	25.7332	25.4005	25.1572		CPSF1	0	-1.26694		0	NaN		CPSF1	0.0825871	-0.109723		0.152945	0.157429		Q10570;A0A087X101;E9PIM1	Q10570	Cleavage and polyadenylation specificity factor subunit 1
25.8366	24.8003	25.2225	NaN	NaN	NaN	NaN	NaN	NaN	24.9612	23.3776	25.4749	25.3514	25.1328	25.0775		CPSF2	0	NaN		0	NaN		CPSF2	0.414964	-0.681939		0.115419	-0.0991948		Q9P2I0;H0YJF4	Q9P2I0	Cleavage and polyadenylation specificity factor subunit 2
NaN	25.8935	25.9992	NaN	23.1523	24.9828	NaN	NaN	NaN	25.9263	25.8441	25.3828	26.1741	25.7706	23.7457		CPSF3	0.75214	-1.87876		0	NaN		CPSF3	0.421793	-0.228611		0.288944	-0.71619		Q9UKF6;G5E9W3;C9JZH6	Q9UKF6;G5E9W3	Cleavage and polyadenylation specificity factor subunit 3
NaN	22.7181	22.4937	NaN	NaN	NaN	NaN	NaN	NaN	23.1081	22.5546	22.21	22.7189	23.0882	23.7088		CPSF3L	0	NaN		0	NaN		CPSF3L	0.017155	0.0183407		0.628713	0.566071		Q5TA45-2;Q5TA45-3;Q5TA45;C9IYS7;A0A087WYI0;Q5TA45-4;Q5TA45-5;J3QRY6;C9J979;Q96HV7;E9PMA2;A0A0D9SGA8;H0YE15;E9PJG0;E9PKA4;E9PNS4;A0A087WXT8	Q5TA45-2;Q5TA45-3;Q5TA45;C9IYS7;A0A087WYI0;Q5TA45-4;Q5TA45-5;J3QRY6;C9J979;Q96HV7	Integrator complex subunit 11
26.1074	27.2894	27.022	NaN	24.5987	25.4232	24.8143	NaN	NaN	26.7031	26.7129	27	27.3982	26.9747	24.2227		CPSF6	1.31875	-1.79536		0	-1.99196		CPSF6	0.000822185	-0.000935237		0.224484	-0.607747		F8WJN3;Q16630-3;Q16630;Q16630-2;F8W084	F8WJN3;Q16630-3;Q16630;Q16630-2	Cleavage and polyadenylation specificity factor subunit 6
25.7685	24.867	24.4633	NaN	NaN	NaN	NaN	NaN	NaN	24.8852	22.9666	NaN	25.3575	24.5878	24.5933		CPSF7	0	NaN		0	NaN		CPSF7	0.532355	-1.10702		0.150436	-0.186739		F5H669;Q8N684-2;Q8N684;Q8N684-3;J3QT54;F5H6M0;F5H047;C9J286;C9J323;C9JM38;F5H5B7;F5H1W4;F5H2K8;F5H6P5;F5H6A8;F5GXA3	F5H669;Q8N684-2;Q8N684;Q8N684-3;J3QT54;F5H6M0;F5H047	Cleavage and polyadenylation specificity factor subunit 7
22.8697	NaN	21.9818	NaN	NaN	NaN	NaN	NaN	NaN	23.1717	23.8452	22.6671	21.904	23.2819	23.6509		CPT1A	0	NaN		0	NaN		CPT1A	0.617254	0.802234		0.264419	0.519854		P50416;P50416-2;H3BMD2;H3BP22;H3BUV7;H3BUJ0	P50416;P50416-2	Carnitine O-palmitoyltransferase 1, liver isoform
24.7902	26.1255	25.8903	NaN	NaN	22.3663	NaN	NaN	NaN	25.8461	25.493	24.9773	26.0184	25.9361	25.7087		CPT2	0	-3.23574		0	NaN		CPT2	0.123601	-0.163187		0.271363	0.285718		P23786	P23786	Carnitine O-palmitoyltransferase 2, mitochondrial
NaN	23.268	23.9512	NaN	NaN	NaN	NaN	NaN	NaN	23.4827	NaN	NaN	23.3616	NaN	23.7269		CPVL	0	NaN		0	NaN		CPVL	0	-0.126872		0.0547407	-0.0653353		Q9H3G5;H7C0X5;A0A087WVP6;H7C218;A0A087WXJ9;C9J6L4;C9JI22;C9JLV0	Q9H3G5;H7C0X5;A0A087WVP6	Probable serine carboxypeptidase CPVL
23.1335	NaN	23.3191	NaN	NaN	NaN	NaN	NaN	NaN	NaN	NaN	NaN	23.6033	22.769	NaN		CRABP2	0	NaN		0	NaN		CRABP2	0	NaN		0.0297848	-0.0401468		P29373;Q5SYZ4;B5MCB5;P29762	P29373;Q5SYZ4	Cellular retinoic acid-binding protein 2
NaN	NaN	NaN	NaN	NaN	NaN	NaN	NaN	NaN	22.0264	NaN	NaN	22.3521	22.3015	NaN		CRAT	-4.34294e-08	0		-4.34294e-08	0		CRAT	0	NaN		0	NaN		P43155-2;P43155;P43155-3;B7ZBP5;A6PVN3	P43155-2;P43155;P43155-3	Carnitine O-acetyltransferase
NaN	NaN	NaN	NaN	NaN	NaN	NaN	NaN	NaN	NaN	NaN	NaN	NaN	NaN	NaN		CRBN	-4.34294e-08	0		-4.34294e-08	0		CRBN	-4.34294e-08	0		-4.34294e-08	0		J3QT87;Q96SW2-2;Q96SW2	J3QT87;Q96SW2-2;Q96SW2	Protein cereblon
NaN	NaN	NaN	NaN	NaN	NaN	NaN	NaN	NaN	NaN	NaN	NaN	NaN	NaN	NaN		CREB1;CREM;ATF1	-4.34294e-08	0		-4.34294e-08	0		CREB1;CREM;ATF1	-4.34294e-08	0		-4.34294e-08	0		P16220-3;P16220-2;P16220;E9PAR2;Q03060-23;Q03060-9;Q03060-24;Q03060-8;C9J4L5;C9JBT4;H7C3I0;E7EWP8;Q03060-32;Q03060-26;C9J896;G5E998;Q03060-21;Q03060-31;Q03060-6;P18846-2;P18846	P16220-3;P16220-2;P16220;E9PAR2;Q03060-23;Q03060-9;Q03060-24;Q03060-8;C9J4L5;C9JBT4;H7C3I0;E7EWP8;Q03060-32;Q03060-26;C9J896;G5E998;Q03060-21;Q03060-31;Q03060-6;P18846-2;P18846	Cyclic AMP-responsive element-binding protein 1;Cyclic AMP-dependent transcription factor ATF-1
23.5385	23.2671	23.5089	NaN	NaN	NaN	NaN	NaN	NaN	23.9464	23.5204	NaN	23.0274	24.3131	23.3116		CREBBP	0	NaN		0	NaN		CREBBP	0.648002	0.295185		0.101216	0.112499		Q92793;Q92793-2;I3L466;I3L0Q1	Q92793;Q92793-2	CREB-binding protein
NaN	NaN	NaN	NaN	NaN	NaN	NaN	NaN	NaN	NaN	NaN	NaN	NaN	NaN	NaN		CREG1	-4.34294e-08	0		-4.34294e-08	0		CREG1	-4.34294e-08	0		-4.34294e-08	0		O75629	O75629	Protein CREG1
NaN	NaN	NaN	NaN	NaN	NaN	NaN	NaN	NaN	NaN	NaN	NaN	NaN	NaN	NaN		CRISP3	-4.34294e-08	0		-4.34294e-08	0		CRISP3	-4.34294e-08	0		-4.34294e-08	0		J3KPA1;P54108;P54108-2;P54108-3;I3L0A1	J3KPA1;P54108;P54108-2;P54108-3;I3L0A1	Cysteine-rich secretory protein 3
NaN	NaN	NaN	NaN	NaN	NaN	NaN	NaN	NaN	NaN	NaN	NaN	NaN	NaN	NaN		CRK	-4.34294e-08	0		-4.34294e-08	0		CRK	-4.34294e-08	0		-4.34294e-08	0		P46108-2;I3L297	P46108-2;I3L297	Adapter molecule crk
24.6134	23.1128	22.3687	NaN	NaN	NaN	NaN	NaN	NaN	23.8001	NaN	NaN	23.3327	22.2499	23.3508		CRK	0	NaN		0	NaN		CRK	0	0.435096		0.197499	-0.387161		P46108	P46108	Adapter molecule crk
NaN	24.2298	23.7166	NaN	NaN	NaN	NaN	NaN	NaN	24.9127	NaN	NaN	24.8147	26.358	24.7595		CRKL	0	NaN		0	NaN		CRKL	0	0.939499		0.814846	1.33755		P46109	P46109	Crk-like protein
NaN	21.9527	21.8258	NaN	NaN	NaN	NaN	NaN	NaN	NaN	NaN	NaN	NaN	22.9359	22.3644		CRLF3	0	NaN		0	NaN		CRLF3	0	NaN		0.915163	0.760921		Q8IUI8-2;Q8IUI8;J3KST8	Q8IUI8-2;Q8IUI8	Cytokine receptor-like factor 3
NaN	NaN	NaN	26.7837	NaN	26.8991	NaN	NaN	NaN	NaN	NaN	27.6382	NaN	NaN	NaN		CRMP1;DPYSL3	0	NaN		-4.34294e-08	0		CRMP1;DPYSL3	0	NaN		-4.34294e-08	0		E9PD68;Q14194;Q14194-2;H0YBT4;Q14195;Q14195-2	E9PD68;Q14194;Q14194-2;H0YBT4;Q14195;Q14195-2	Dihydropyrimidinase-related protein 1;Dihydropyrimidinase-related protein 3
NaN	24.0523	23.9707	NaN	NaN	23.4275	NaN	NaN	NaN	23.6404	23.9653	23.7148	24.2132	24.2138	24.7106		CRNKL1	0	-0.584002		0	NaN		CRNKL1	0.780787	-0.237996		0.727244	0.367677		Q5JY65;Q9BZJ0-2;Q9BZJ0-3;Q9BZJ0	Q5JY65;Q9BZJ0-2;Q9BZJ0-3;Q9BZJ0	Crooked neck-like protein 1
NaN	NaN	25.491	NaN	NaN	NaN	NaN	NaN	NaN	NaN	NaN	NaN	22.2953	NaN	NaN		CRNN	0	NaN		0	NaN		CRNN	0	NaN		0	-3.1957		Q9UBG3	Q9UBG3	Cornulin
NaN	22.7277	21.643	NaN	NaN	NaN	NaN	NaN	NaN	22.5474	NaN	NaN	NaN	NaN	NaN		CRTAP	0	NaN		0	NaN		CRTAP	0	0.36202		0	NaN		O75718;C9JP16	O75718;C9JP16	Cartilage-associated protein
NaN	NaN	NaN	NaN	NaN	NaN	NaN	NaN	NaN	22.2487	NaN	NaN	21.1408	21.4516	NaN		CRTC2	-4.34294e-08	0		-4.34294e-08	0		CRTC2	0	NaN		0	NaN		Q5T4K5;Q53ET0;H0YDQ8;J3KNE6	Q5T4K5;Q53ET0;H0YDQ8	CREB-regulated transcription coactivator 2
NaN	NaN	NaN	NaN	NaN	NaN	NaN	NaN	NaN	NaN	NaN	NaN	NaN	NaN	NaN		CRTC3	-4.34294e-08	0		-4.34294e-08	0		CRTC3	-4.34294e-08	0		-4.34294e-08	0		Q6UUV7-3;Q6UUV7;H0YK64	Q6UUV7-3;Q6UUV7;H0YK64	CREB-regulated transcription coactivator 3
NaN	NaN	NaN	NaN	NaN	NaN	NaN	NaN	NaN	NaN	NaN	NaN	NaN	NaN	NaN		CRYAB	-4.34294e-08	0		-4.34294e-08	0		CRYAB	-4.34294e-08	0		-4.34294e-08	0		E9PR44;P02511;E9PJL7;E9PRA8;E9PNH7;A0A024R3B9;E9PRS4;E9PS12;H0YCW8	E9PR44;P02511;E9PJL7;E9PRA8;E9PNH7;A0A024R3B9	Alpha-crystallin B chain
NaN	22.7083	22.2515	NaN	NaN	NaN	NaN	NaN	NaN	24.6502	24.5127	21.8993	25.2944	22.7429	24.2407		CRYBG3	0	NaN		0	NaN		CRYBG3	0.423431	1.2075		0.709504	1.61281		Q68DQ2;Q68DQ2-1;Q68DQ2-2;C9J659	Q68DQ2	Very large A-kinase anchor protein
NaN	23.3868	23.499	NaN	NaN	NaN	NaN	NaN	NaN	22.9416	NaN	NaN	23.873	NaN	23.9145		CRYZ	0	NaN		0	NaN		CRYZ	0	-0.501317		1.7656	0.450842		Q08257;A6NP24;Q08257-3;C9JH92;Q08257-2	Q08257;A6NP24;Q08257-3;C9JH92	Quinone oxidoreductase
NaN	NaN	NaN	NaN	NaN	NaN	NaN	NaN	NaN	NaN	NaN	NaN	NaN	NaN	NaN		CRYZL1	-4.34294e-08	0		-4.34294e-08	0		CRYZL1	-4.34294e-08	0		-4.34294e-08	0		A0A0C4DG14;C9JAL0;A6NND8;A6NHJ8;O95825-2;O95825;C9JQD0;C9K0F7;F8WF64;C9JZK8;H7C3I5;A6NMA8	A0A0C4DG14;C9JAL0;A6NND8;A6NHJ8;O95825-2;O95825;C9JQD0;C9K0F7;F8WF64;C9JZK8;H7C3I5;A6NMA8	Quinone oxidoreductase-like protein 1
27.8223	27.9067	27.7857	NaN	NaN	NaN	NaN	NaN	NaN	27.6909	28.1052	NaN	27.9894	27.4496	28.0338		CS	0	NaN		0	NaN		CS	0.133588	0.0598205		0.0243792	-0.0139281		B4DJV2;O75390;A0A0C4DGI3;H0YIC4;F8VPA1;H0YH82;F8VRI6;F8VPF9;F8VR34;F8VTT8;F8W1S4;F8W4S1;F8VRP1;F8VX68;F8W642;F8VZK9;F8VX07;F8VWQ5;F8VU34;F8W0J2	B4DJV2;O75390;A0A0C4DGI3	Citrate synthase;Citrate synthase, mitochondrial
29.5842	28.7062	28.8057	NaN	20.6442	NaN	NaN	NaN	NaN	28.1431	27.8016	28.2294	28.7922	28.9308	29.1017		CSDE1	0	-8.38784		0	NaN		CSDE1	1.47244	-0.974025		0.112478	-0.090498		O75534-2;O75534;O75534-3;O75534-4;E9PLT0;E9PNG3;E9PLD4;E9PJK7;E9PKN4	O75534-2;O75534;O75534-3;O75534-4;E9PLT0	Cold shock domain-containing protein E1
29.5529	29.7161	29.8635	28.9779	27.8803	27.9094	NaN	24.4974	NaN	29.625	30.0884	29.8543	30.0037	30.2492	30.1009		CSE1L	1.75968	-1.45496		0	-5.21343		CSE1L	0.378137	0.145065		1.6241	0.40709		P55060;P55060-3;P55060-4;P55060-2	P55060;P55060-3;P55060-4	Exportin-2
22.3519	24.3779	24.7976	NaN	NaN	NaN	NaN	NaN	NaN	24.4921	NaN	NaN	23.9395	23.9429	24.7244		CSK	0	NaN		0	NaN		CSK	0	0.649628		0.170183	0.359791		P41240;H3BUM9;H3BN15;H3BU69	P41240	Tyrosine-protein kinase CSK
22.8088	22.4752	22.2234	NaN	NaN	NaN	NaN	NaN	NaN	23.1683	NaN	NaN	22.6502	NaN	22.684		CSNK1A1	0	NaN		0	NaN		CSNK1A1	0	0.665872		0.294836	0.164651		P48729;P48729-3;P48729-2;D6REM4;E7ETM0;Q8N752;U3KPX3;H0Y9X2;U3KQK7;E5RG27;D6RGE5;U3KQ83	P48729;P48729-3;P48729-2;D6REM4;E7ETM0	Casein kinase I isoform alpha
NaN	22.3267	22.5483	NaN	NaN	NaN	NaN	NaN	NaN	22.9715	NaN	NaN	22.7183	NaN	22.5183		CSNK1E	0	NaN		0	NaN		CSNK1E	0	0.534022		0.456618	0.180819		P49674;H0Y645;B0QY35;B0QY34;H0Y5S9;H0Y682;J3QQI9;B0QY36;H0Y2N6	P49674;H0Y645;B0QY35;B0QY34	Casein kinase I isoform epsilon
NaN	24.5954	24.6155	NaN	NaN	NaN	NaN	NaN	NaN	25.3377	NaN	NaN	24.0206	NaN	25.3699		CSNK2A1;CSNK2A3	0	NaN		0	NaN		CSNK2A1;CSNK2A3	0	0.732234		0.0427159	0.0897799		E7EU96;Q5U5J2;P68400;Q8NEV1;P68400-2;A0A087WY74;V9GYA2;V9GY80;V9GYW6	E7EU96;Q5U5J2;P68400;Q8NEV1;P68400-2	Casein kinase II subunit alpha;Casein kinase II subunit alpha 3
NaN	23.8158	23.7425	NaN	NaN	NaN	NaN	NaN	NaN	23.7757	NaN	NaN	23.4193	NaN	24.1747		CSNK2A2	0	NaN		0	NaN		CSNK2A2	0	-0.00349808		0.0146893	0.0178576		P19784;H3BSA1;H3BNI9;H3BV19	P19784;H3BSA1	Casein kinase II subunit alpha
24.5132	23.2257	25.2683	NaN	NaN	NaN	NaN	NaN	NaN	26.7934	NaN	NaN	24.4389	NaN	25.8824		CSNK2B;CSNK2B-LY6G5B-1181	0	NaN		0	NaN		CSNK2B;CSNK2B-LY6G5B-1181	0	2.45766		0.352207	0.824909		Q5SRQ6;P67870;Q5SRQ3;N0E472;A0A0G2JM12;N0E644;A0A0G2JM58	Q5SRQ6;P67870;Q5SRQ3	Casein kinase II subunit beta
23.9563	23.7096	24.6368	NaN	NaN	NaN	NaN	NaN	NaN	23.5007	NaN	NaN	25.3863	25.0256	22.5304		CSRP2	0	NaN		0	NaN		CSRP2	0	-0.600196		0.0800578	0.213194		F8VW96;Q16527;F8VQR7	F8VW96;Q16527;F8VQR7	Cysteine and glycine-rich protein 2
NaN	23.289	21.0813	NaN	NaN	NaN	NaN	NaN	NaN	NaN	NaN	NaN	NaN	NaN	NaN		CST1	0	NaN		0	NaN		CST1	0	NaN		0	NaN		P01037	P01037	Cystatin-SN
NaN	NaN	NaN	NaN	NaN	NaN	NaN	NaN	NaN	NaN	NaN	NaN	NaN	NaN	NaN		CST2	-4.34294e-08	0		-4.34294e-08	0		CST2	-4.34294e-08	0		-4.34294e-08	0		P09228	P09228	Cystatin-SA
NaN	NaN	NaN	NaN	NaN	NaN	NaN	NaN	NaN	NaN	NaN	NaN	NaN	NaN	NaN		CST3	-4.34294e-08	0		-4.34294e-08	0		CST3	-4.34294e-08	0		-4.34294e-08	0		P01034	P01034	Cystatin-C
NaN	25.4336	24.2067	NaN	NaN	24.8254	23.1737	NaN	NaN	NaN	NaN	NaN	20.637	22.9397	21.6696		CST4	0	0.00524807		0	-1.64645		CST4	0	NaN		1.2916	-3.07141		P01036	P01036	Cystatin-S
NaN	NaN	NaN	NaN	NaN	NaN	NaN	NaN	NaN	NaN	NaN	NaN	NaN	NaN	NaN		CST5	-4.34294e-08	0		-4.34294e-08	0		CST5	-4.34294e-08	0		-4.34294e-08	0		P28325	P28325	Cystatin-D
NaN	21.9629	22.5734	NaN	NaN	NaN	NaN	NaN	NaN	NaN	NaN	NaN	20.6277	NaN	NaN		CST6	0	NaN		0	NaN		CST6	0	NaN		0	-1.64047		Q15828	Q15828	Cystatin-M
25.4274	28.0769	27.1034	NaN	25.4782	25.6737	24.8943	NaN	NaN	23.6961	NaN	NaN	25.1691	23.386	24.7767		CSTA	0.541923	-1.29325		0	-1.97493		CSTA	0	-3.17308		1.20722	-2.4253		P01040;C9J0E4	P01040;C9J0E4	Cystatin-A;Cystatin-A, N-terminally processed
23.1674	23.8463	23.8828	NaN	NaN	NaN	NaN	NaN	NaN	27.5953	NaN	NaN	26.3704	NaN	27.2474		CSTB	0	NaN		0	NaN		CSTB	0	3.96311		2.25042	3.17677	+	P04080	P04080	Cystatin-B
NaN	22.2071	21.7274	NaN	NaN	NaN	NaN	NaN	NaN	NaN	NaN	NaN	NaN	NaN	22.6083		CSTF1	0	NaN		0	NaN		CSTF1	0	NaN		0	0.641102		Q05048;A0A0A0MSZ9;A3KFI9	Q05048;A0A0A0MSZ9	Cleavage stimulation factor subunit 1
25.0611	25.8934	25.7122	NaN	NaN	NaN	NaN	NaN	NaN	25.6026	26.1787	25.6013	26.3649	25.8652	26.1999		CSTF2	0	NaN		0	NaN		CSTF2	0.306128	0.238618		0.940304	0.58778		P33240-2;P33240;E9PID8;E7EWR4;A0A0A0MT56	P33240-2;P33240;E9PID8;E7EWR4	Cleavage stimulation factor subunit 2
NaN	NaN	21.8408	NaN	NaN	NaN	NaN	NaN	NaN	21.9788	22.0389	21.788	NaN	22.3865	NaN		CSTF2T	0	NaN		0	NaN		CSTF2T	0	0.0944627		0	0.545691		Q9H0L4	Q9H0L4	Cleavage stimulation factor subunit 2 tau variant
NaN	NaN	23.6085	NaN	NaN	NaN	NaN	NaN	NaN	24.6144	24.9082	24.4061	24.6494	24.5522	25.6118		CSTF3	0	NaN		0	NaN		CSTF3	0	1.03439		0	1.3293		Q12996;E9PLP8;Q12996-2;E9PJ06;H0YE74;Q12996-3	Q12996	Cleavage stimulation factor subunit 3
NaN	NaN	NaN	NaN	NaN	NaN	NaN	NaN	NaN	NaN	NaN	NaN	NaN	NaN	NaN		CTAGE5;CTAGE1	-4.34294e-08	0		-4.34294e-08	0		CTAGE5;CTAGE1	-4.34294e-08	0		-4.34294e-08	0		G3V599;O15320-8;O15320-7;O15320-2;O15320-4;O15320-3;O15320-10;O15320;O15320-9;O15320-6;O15320-5;G3V5K6;Q96RT6;A4FU28	G3V599;O15320-8;O15320-7;O15320-2;O15320-4;O15320-3;O15320-10;O15320;O15320-9;O15320-6;O15320-5;G3V5K6;Q96RT6	cTAGE family member 5;cTAGE family member 2
NaN	23.8801	23.0213	NaN	NaN	NaN	NaN	NaN	NaN	23.8559	NaN	NaN	24.064	NaN	24.1531		CTBP1	0	NaN		0	NaN		CTBP1	0	0.405176		0.573485	0.657877		Q13363-2;Q13363;D6RAX2;E7ESU7;E7EPF8;H0Y8W7;E9PGB1;H0Y9M9;E7EUB3;H0Y8U5	Q13363-2;Q13363;D6RAX2	C-terminal-binding protein 1
25.317	25.0423	25.3696	NaN	NaN	NaN	NaN	NaN	NaN	25.1108	25.616	NaN	25.5675	24.5564	25.2984		CTBP2	0	NaN		0	NaN		CTBP2	0.196679	0.120449		0.116572	-0.102229		Q5SQP8;P56545;P56545-2;A0A087WYL1	Q5SQP8;P56545;P56545-2	C-terminal-binding protein 2
NaN	NaN	NaN	NaN	NaN	NaN	NaN	NaN	NaN	NaN	NaN	21.7258	21.4028	21.5051	21.2379		CTCF	-4.34294e-08	0		-4.34294e-08	0		CTCF	0	NaN		0	NaN		P49711;P49711-2;V9GY73;Q8NI51-11;Q8NI51-6;Q8NI51-5;Q8NI51-10;Q8NI51-2;Q8NI51;Q8NI51-3;Q8NI51-7;F5H2V8;Q8NI51-8	P49711;P49711-2	Transcriptional repressor CTCF
23.4067	22.1962	NaN	NaN	NaN	NaN	NaN	NaN	NaN	NaN	22.7548	22.3197	NaN	NaN	22.8062		CTDP1	0	NaN		0	NaN		CTDP1	0.142002	-0.264157		0	0.00479794		Q9Y5B0;Q9Y5B0-4;K7EJD2;A0A0A0MR03	Q9Y5B0;Q9Y5B0-4;K7EJD2;A0A0A0MR03	RNA polymerase II subunit A C-terminal domain phosphatase
24.2501	22.5628	23.6699	NaN	NaN	NaN	NaN	NaN	NaN	24.6941	NaN	NaN	22.9345	22.2938	22.9865		CTH	0	NaN		0	NaN		CTH	0	1.1998		0.626981	-0.756008		P32929;P32929-2;P32929-3	P32929;P32929-2;P32929-3	Cystathionine gamma-lyase
27.2111	26.9144	27.2336	NaN	NaN	NaN	NaN	NaN	NaN	27.9322	26.4462	27.2265	27.6303	27.6411	27.4352		CTNNA1	0	NaN		0	NaN		CTNNA1	0.0645864	0.0818901		1.66628	0.44915		P35221;P35221-2;G3XAM7;P35221-3;E5RIB1;E5RG03;E5RJ41;E5RGY7;E5RGY6;E5RHV7;H0YBB8;E5RJL0;E5RIE0;E5RJP7;E5RGD2;E5RFM3;E5RFM5;E5RFG3;E5RFK9;E5RJZ2;E5RIT8;A0A087WZL6;E5RGU3;E5RHJ5;B9A010;REV__Q9P2T0-2;REV__Q9P2T0;Q9UI47	P35221;P35221-2;G3XAM7;P35221-3	Catenin alpha-1
NaN	NaN	22.2986	NaN	NaN	NaN	NaN	NaN	NaN	23.7941	NaN	22.3967	22.0994	22.8943	21.8433		CTNNA2	0	NaN		0	NaN		CTNNA2	0	0.796824		0	-0.0195859		P26232-2;P26232-5;P26232;P26232-3;A0A0A0MRI5;P26232-4;P26232-6;A0A0A0MTJ6;C9J144;C9IZ88	P26232-2;P26232-5;P26232;P26232-3;A0A0A0MRI5;P26232-4;P26232-6	Catenin alpha-2
NaN	NaN	NaN	NaN	NaN	NaN	NaN	NaN	NaN	NaN	NaN	NaN	NaN	NaN	NaN		CTNNAL1	-4.34294e-08	0		-4.34294e-08	0		CTNNAL1	-4.34294e-08	0		-4.34294e-08	0		Q9UBT7-3;Q9UBT7-2;Q9UBT7;Q5JTQ6	Q9UBT7-3;Q9UBT7-2;Q9UBT7;Q5JTQ6	Alpha-catulin
26.0576	25.1112	25.4104	NaN	22.5312	NaN	NaN	NaN	NaN	25.9009	24.7323	25.1941	24.8504	24.8488	25.2364		CTNNB1	0	-2.99513		0	NaN		CTNNB1	0.222326	-0.250602		0.825221	-0.547808		P35222;B4DGU4;E7EMJ5;P35222-2;E9PDF9;E7EV28;C9IZ65	P35222;B4DGU4	Catenin beta-1
23.3438	25.5629	25.6946	NaN	NaN	NaN	NaN	NaN	NaN	24.7893	25.1844	24.8116	25.1236	25.531	25.6566		CTNNBL1	0	NaN		0	NaN		CTNNBL1	0.0265901	0.0613143		0.296585	0.56995		A0A087WUB9;Q8WYA6;Q8WYA6-4;Q8WYA6-3;Q8WYA6-2;A2A2P1	A0A087WUB9;Q8WYA6;Q8WYA6-4;Q8WYA6-3;Q8WYA6-2	Beta-catenin-like protein 1
26.6019	26.4597	26.2879	24.9752	NaN	NaN	NaN	NaN	NaN	27.2069	24.6136	27.5284	27.1475	27.0906	26.9237		CTNND1	0	-1.47467		0	NaN		CTNND1	6.92481e-05	-0.000197093		2.23011	0.6041		O60716-5;O60716-3;C9JZR2;O60716-8;O60716-7;O60716-2;O60716;O60716-6;O60716-4;O60716-13;O60716-11;O60716-21;O60716-19;O60716-16;O60716-15;O60716-10;O60716-9;O60716-24;O60716-23;O60716-18;O60716-17;O60716-14;O60716-12;O60716-22;O60716-20;O60716-29;O60716-27;O60716-32;O60716-31;O60716-26;O60716-25;O60716-30;O60716-28;E9PKY0;E9PRE2;H0YC95;E9PKL1	O60716-5;O60716-3;C9JZR2;O60716-8;O60716-7;O60716-2;O60716;O60716-6;O60716-4;O60716-13;O60716-11;O60716-21;O60716-19;O60716-16;O60716-15;O60716-10;O60716-9;O60716-24;O60716-23;O60716-18;O60716-17;O60716-14;O60716-12;O60716-22;O60716-20;O60716-29;O60716-27;O60716-32;O60716-31;O60716-26;O60716-25;O60716-30;O60716-28	Catenin delta-1
27.3006	28.9036	28.7207	26.7497	27.0181	27.9442	27.2005	25.4462	NaN	28.3774	28.519	28.3277	29.1256	28.681	26.3571		CTPS1	0.794538	-1.07096		0.916796	-1.98495		CTPS1	0.0683333	0.0997562		0.0906458	-0.253713		P17812;P17812-2	P17812;P17812-2	CTP synthase 1
NaN	25.0294	24.8691	NaN	NaN	NaN	NaN	NaN	NaN	24.7482	25.0885	24.4809	24.9805	25.3087	23.957		CTPS2	0	NaN		0	NaN		CTPS2	0.295646	-0.176702		0.136807	-0.200556		Q9NRF8;H0Y5S6	Q9NRF8	CTP synthase 2
NaN	23.8119	23.6498	NaN	NaN	NaN	NaN	NaN	NaN	23.2667	23.1784	23.5133	24.3271	25.0317	23.6424		CTR9	0	NaN		0	NaN		CTR9	1.19744	-0.411345		0.479948	0.602912		Q6PD62;H0YCE8	Q6PD62	RNA polymerase-associated protein CTR9 homolog
NaN	NaN	NaN	NaN	NaN	NaN	NaN	NaN	NaN	NaN	NaN	NaN	NaN	NaN	NaN		CTSA	-4.34294e-08	0		-4.34294e-08	0		CTSA	-4.34294e-08	0		-4.34294e-08	0		X6R5C5;X6R8A1;P10619-2;P10619;Q5JZH0	X6R5C5;X6R8A1;P10619-2;P10619;Q5JZH0	Carboxypeptidase;Lysosomal protective protein;Lysosomal protective protein 32 kDa chain;Lysosomal protective protein 20 kDa chain
21.9925	22.3022	22.6085	NaN	NaN	NaN	NaN	NaN	NaN	NaN	NaN	NaN	NaN	21.9086	NaN		CTSB	0	NaN		0	NaN		CTSB	0	NaN		0	-0.392515		P07858;R4GMQ5;E9PS78;E9PR54;E9PJ67;E9PCB3;E9PKQ7;E9PNL5;E9PHZ5;E9PLY3;E9PSG5;E9PQM1	P07858	Cathepsin B;Cathepsin B light chain;Cathepsin B heavy chain
NaN	NaN	NaN	NaN	NaN	NaN	NaN	NaN	NaN	NaN	NaN	NaN	NaN	NaN	NaN		CTSC	-4.34294e-08	0		-4.34294e-08	0		CTSC	-4.34294e-08	0		-4.34294e-08	0		P53634;H0YCY8	P53634;H0YCY8	Dipeptidyl peptidase 1;Dipeptidyl peptidase 1 exclusion domain chain;Dipeptidyl peptidase 1 heavy chain;Dipeptidyl peptidase 1 light chain
23.9559	27.0995	27.2429	NaN	NaN	23.0817	NaN	NaN	NaN	25.0882	23.7646	NaN	26.124	26.6577	26.7233		CTSD	0	-3.01771		0	NaN		CTSD	0.471453	-1.67304		0.136303	0.402241		P07339;C9JH19;F8WD96;H7C469;H7C1V0;F8W787	P07339;C9JH19;F8WD96	Cathepsin D;Cathepsin D light chain;Cathepsin D heavy chain
NaN	22.0127	NaN	NaN	NaN	NaN	NaN	NaN	NaN	NaN	NaN	NaN	20.74	NaN	23.0921		CTSG	0	NaN		0	NaN		CTSG	0	NaN		0	-0.0966454		P08311	P08311	Cathepsin G
21.8816	21.8078	22.1748	NaN	NaN	NaN	NaN	NaN	NaN	NaN	NaN	NaN	NaN	NaN	NaN		CTSH	0	NaN		0	NaN		CTSH	0	NaN		0	NaN		A0A087X0D5;P09668	A0A087X0D5;P09668	Pro-cathepsin H;Cathepsin H mini chain;Cathepsin H;Cathepsin H heavy chain;Cathepsin H light chain
NaN	NaN	NaN	NaN	NaN	NaN	NaN	NaN	NaN	NaN	NaN	NaN	NaN	NaN	NaN		CTSV	-4.34294e-08	0		-4.34294e-08	0		CTSV	-4.34294e-08	0		-4.34294e-08	0		O60911	O60911	Cathepsin L2
27.2725	28.3542	28.067	24.2984	22.0059	25.7105	22.5274	NaN	NaN	28.6356	28.467	28.3857	27.3588	27.958	28.288		CTTN	1.58597	-3.89299		0	-5.37053		CTTN	0.83648	0.59822		0.0234449	-0.029644		Q14247;Q14247-3;Q14247-2;H0YCD9;H0YEV2	Q14247;Q14247-3;Q14247-2	Src substrate cortactin
NaN	NaN	NaN	NaN	NaN	NaN	NaN	NaN	NaN	NaN	NaN	NaN	NaN	NaN	NaN		CTTNBP2NL	-4.34294e-08	0		-4.34294e-08	0		CTTNBP2NL	-4.34294e-08	0		-4.34294e-08	0		Q9P2B4;B1AMN7	Q9P2B4;B1AMN7	CTTNBP2 N-terminal-like protein
NaN	20.9544	20.5217	NaN	NaN	NaN	NaN	NaN	NaN	21.1713	20.9869	21.392	20.5893	NaN	21.6108		CTU2	0	NaN		0	NaN		CTU2	0.862211	0.445372		0.235825	0.361978		H3BSW6;Q2VPK5;Q2VPK5-3;Q2VPK5-5;H3BPG4;H3BNM3	H3BSW6;Q2VPK5;Q2VPK5-3;Q2VPK5-5	Cytoplasmic tRNA 2-thiolation protein 2
NaN	NaN	NaN	NaN	NaN	NaN	NaN	NaN	NaN	NaN	NaN	NaN	NaN	NaN	NaN		CUEDC2	-4.34294e-08	0		-4.34294e-08	0		CUEDC2	-4.34294e-08	0		-4.34294e-08	0		Q9H467	Q9H467	CUE domain-containing protein 2
27.7517	27.1373	27.4979	23.8086	NaN	NaN	NaN	NaN	NaN	27.2628	25.6241	26.9053	27.1577	27.3422	27.6796		CUL1	0	-3.65368		0	NaN		CUL1	0.751909	-0.864898		0.106224	-0.0691427		Q13616;A0A0C4DGX4;Q8NI38-2	Q13616;A0A0C4DGX4	Cullin-1
26.2524	25.7032	26.183	22.0999	NaN	25.815	NaN	NaN	NaN	25.2352	24.179	24.3717	27.9169	27.3644	27.2501		CUL2	0.63238	-2.08869		0	NaN		CUL2	1.77231	-1.45086		2.25901	1.46431	+	A0A0A0MTN0;Q13617;Q13617-2;Q5T2B5;Q5T2B7	A0A0A0MTN0;Q13617;Q13617-2;Q5T2B5	Cullin-2
26.5416	25.8186	26.1428	NaN	NaN	NaN	NaN	NaN	NaN	25.7021	24.214	25.3488	25.7765	26.1233	26.2438		CUL3	0	NaN		0	NaN		CUL3	1.02326	-1.07935		0.181107	-0.119761		Q13618-2;Q13618;Q13618-3;A0A087WTG3;H7C1L6;A0A087X1R9;H7C399	Q13618-2;Q13618;Q13618-3	Cullin-3
23.2316	22.1055	NaN	NaN	NaN	NaN	NaN	NaN	NaN	21.8457	NaN	NaN	22.4355	22.5216	22.3334		CUL4A	0	NaN		0	NaN		CUL4A	0	-0.822828		0.211508	-0.238379		Q13619;A0A0A0MR50;Q13619-2;A0A087WWN2	Q13619;A0A0A0MR50;Q13619-2	Cullin-4A
27.3849	27.0187	26.9051	24.812	NaN	22.4225	NaN	NaN	NaN	26.5651	25.6884	26.6141	26.9437	26.8019	27.1308		CUL4B	1.50385	-3.48568		0	NaN		CUL4B	1.14644	-0.813679		0.344497	-0.144109		K4DI93;Q13620-1;Q13620;Q13620-3;A6NE76	K4DI93;Q13620-1;Q13620;Q13620-3	Cullin-4B
25.8856	25.0801	25.6007	NaN	NaN	NaN	NaN	NaN	NaN	24.4716	NaN	25.0429	25.4685	25.5288	25.3447		CUL5	0	NaN		0	NaN		CUL5	0.880721	-0.76491		0.111984	-0.0747744		Q93034;H0YCA0	Q93034	Cullin-5
NaN	21.6551	21.9835	NaN	NaN	NaN	NaN	NaN	NaN	22.1685	22.2534	NaN	NaN	NaN	21.7072		CUL7	0	NaN		0	NaN		CUL7	0.832117	0.391648		0	-0.112064		Q14999;Q14999-2	Q14999;Q14999-2	Cullin-7
NaN	NaN	NaN	NaN	NaN	NaN	NaN	NaN	NaN	NaN	NaN	NaN	22.4991	NaN	NaN		CUTA	-4.34294e-08	0		-4.34294e-08	0		CUTA	-4.34294e-08	0		0	NaN		O60888-3;C9IZG4;O60888;O60888-2	O60888-3;C9IZG4;O60888;O60888-2	Protein CutA
NaN	NaN	21.8706	NaN	NaN	NaN	NaN	NaN	NaN	NaN	NaN	NaN	NaN	NaN	NaN		CUTC	0	NaN		0	NaN		CUTC	0	NaN		0	NaN		Q9NTM9;Q5TCZ7;A0A0B4J226	Q9NTM9;Q5TCZ7	Copper homeostasis protein cutC homolog
22.4645	22.5661	22.8818	24.6515	25.6686	25.4815	22.2215	NaN	NaN	23.147	23.528	23.7002	23.5379	22.7956	22.3607		CUX1	2.83779	2.62973	+	0	-0.41598		CUX1	1.78595	0.820935		0.287594	0.260583		P39880-9;Q13948-10;Q13948;Q13948-2;Q13948-9	P39880-9;Q13948-10;Q13948;Q13948-2;Q13948-9	Homeobox protein cut-like 1;Protein CASP
NaN	23.439	23.4514	NaN	NaN	NaN	NaN	NaN	NaN	NaN	NaN	NaN	23.3449	NaN	22.2563		CWC15	0	NaN		0	NaN		CWC15	0	NaN		0.446103	-0.644594		Q9P013	Q9P013	Spliceosome-associated protein CWC15 homolog
NaN	NaN	NaN	NaN	NaN	NaN	NaN	NaN	NaN	22.2428	22.9706	22.134	21.6214	21.7566	22.1706		CWC22	-4.34294e-08	0		-4.34294e-08	0		CWC22	0	NaN		0	NaN		Q9HCG8;B7WP74	Q9HCG8;B7WP74	Pre-mRNA-splicing factor CWC22 homolog
NaN	NaN	NaN	NaN	NaN	NaN	NaN	NaN	NaN	NaN	NaN	NaN	NaN	NaN	NaN		CWC27	-4.34294e-08	0		-4.34294e-08	0		CWC27	-4.34294e-08	0		-4.34294e-08	0		D6REK3;Q6UX04-2;Q6UX04	D6REK3;Q6UX04-2;Q6UX04	Peptidyl-prolyl cis-trans isomerase CWC27 homolog
NaN	24.6588	24.3629	NaN	NaN	NaN	NaN	NaN	NaN	24.5568	24.3255	23.7877	23.7773	24.2705	22.0812		CWF19L1	0	NaN		0	NaN		CWF19L1	0.369092	-0.287557		0.552677	-1.13456		Q69YN2;Q69YN2-3;X6R7M0;Q69YN2-2	Q69YN2;Q69YN2-3	CWF19-like protein 1
NaN	NaN	NaN	NaN	NaN	NaN	NaN	NaN	NaN	NaN	NaN	22.7341	NaN	21.6887	NaN		CWF19L2	-4.34294e-08	0		-4.34294e-08	0		CWF19L2	0	NaN		0	NaN		Q2TBE0;H7C3G7;Q2TBE0-2;H0YE03;Q2TBE0-3	Q2TBE0;H7C3G7;Q2TBE0-2;H0YE03;Q2TBE0-3	CWF19-like protein 2
NaN	NaN	NaN	NaN	NaN	NaN	NaN	NaN	NaN	NaN	NaN	NaN	NaN	NaN	NaN		CXADR	-4.34294e-08	0		-4.34294e-08	0		CXADR	-4.34294e-08	0		-4.34294e-08	0		P78310-2;P78310-6;P78310;P78310-7;P78310-5;P78310-4	P78310-2;P78310-6;P78310;P78310-7;P78310-5	Coxsackievirus and adenovirus receptor
NaN	NaN	NaN	NaN	NaN	NaN	NaN	NaN	NaN	NaN	NaN	NaN	NaN	NaN	NaN		CXorf38	-4.34294e-08	0		-4.34294e-08	0		CXorf38	-4.34294e-08	0		-4.34294e-08	0		Q8TB03-3;Q8TB03	Q8TB03-3;Q8TB03	Uncharacterized protein CXorf38
22.6766	NaN	21.9475	NaN	NaN	NaN	NaN	NaN	NaN	21.1551	NaN	NaN	23.1011	24.2862	21.7004		CXorf56	0	NaN		0	NaN		CXorf56	0	-1.15695		0.279048	0.71717		Q9H5V9-3;Q9H5V9;Q9H5V9-2	Q9H5V9-3;Q9H5V9;Q9H5V9-2	UPF0428 protein CXorf56
23.681	22.3561	23.6649	NaN	NaN	NaN	NaN	NaN	NaN	21.8802	22.0032	24.712	24.2193	24.4451	24.2708		CXorf57	0	NaN		0	NaN		CXorf57	0.132724	-0.368865		1.14084	1.07771		Q6NSI4;Q6NSI4-4;B1AQ74;Q6NSI4-3;Q6NSI4-2	Q6NSI4;Q6NSI4-4	Uncharacterized protein CXorf57
NaN	NaN	NaN	NaN	NaN	NaN	NaN	NaN	NaN	NaN	NaN	NaN	NaN	NaN	NaN		CYB561D2	-4.34294e-08	0		-4.34294e-08	0		CYB561D2	-4.34294e-08	0		-4.34294e-08	0		U3KQU4;O14569	U3KQU4;O14569	Cytochrome b561 domain-containing protein 2
NaN	23.5299	22.5371	NaN	NaN	NaN	NaN	NaN	NaN	NaN	NaN	NaN	22.4581	NaN	24.0101		CYB5A	0	NaN		0	NaN		CYB5A	0	NaN		0.0717027	0.200605		P00167-2;P00167;P00167-3;J3KNC7	P00167-2;P00167;P00167-3	Cytochrome b5
23.5851	23.2673	23.4947	NaN	NaN	NaN	NaN	NaN	NaN	24.122	23.8035	NaN	23.1733	23.7664	23.4583		CYB5B	0	NaN		0	NaN		CYB5B	1.24506	0.513736		0.0291268	0.0169455		J3KNF8;O43169;D6RFH4;H3BUX2;J3QR91	J3KNF8;O43169;D6RFH4;H3BUX2	Cytochrome b5 type B
NaN	NaN	20.2369	NaN	NaN	NaN	NaN	NaN	NaN	NaN	NaN	NaN	NaN	NaN	NaN		CYB5R1	0	NaN		0	NaN		CYB5R1	0	NaN		0	NaN		Q9UHQ9;H7C0R7	Q9UHQ9;H7C0R7	NADH-cytochrome b5 reductase 1
NaN	24.8945	24.3907	NaN	NaN	NaN	NaN	NaN	NaN	24.8532	NaN	NaN	24.9657	24.772	25.0704		CYB5R3	0	NaN		0	NaN		CYB5R3	0	0.210608		0.563985	0.293384		P00387-2;P00387;P00387-3;B1AHF3	P00387-2;P00387;P00387-3;B1AHF3	NADH-cytochrome b5 reductase 3;NADH-cytochrome b5 reductase 3 membrane-bound form;NADH-cytochrome b5 reductase 3 soluble form
NaN	NaN	21.4646	NaN	NaN	NaN	NaN	NaN	NaN	NaN	NaN	NaN	21.691	NaN	NaN		CYBA	0	NaN		0	NaN		CYBA	0	NaN		0	0.226439		P13498	P13498	Cytochrome b-245 light chain
23.096	NaN	23.9791	NaN	NaN	NaN	NaN	NaN	NaN	NaN	NaN	NaN	22.9792	23.0414	26.3099		CYC1	0	NaN		0	NaN		CYC1	0	NaN		0.142246	0.57262		P08574	P08574	Cytochrome c1, heme protein, mitochondrial
26.7858	25.7244	26.9542	NaN	NaN	NaN	NaN	NaN	NaN	23.535	NaN	NaN	26.2979	25.1855	23.4532		CYCS	0	NaN		0	NaN		CYCS	0	-2.95307		0.760498	-1.50925		C9JFR7;P99999;CON__P62894	C9JFR7;P99999	Cytochrome c
24.3237	27.191	27.3688	NaN	NaN	NaN	NaN	NaN	26.7423	26.8616	25.2755	26.9277	26.9261	26.5942	27.0244		CYFIP1	0	NaN		0	0.447751		CYFIP1	0.017849	0.0604267		0.216375	0.553741		Q7L576;A0A0G2JR96;A0A0G2JQT1;Q7L576-2;Q7L576-3;H0YL50;A0A0G2JRX2;A0A087WU52;A0A0G2JRV9;A0A087WWL1;A0A0G2JQH3;A0A087WVZ5;A0A087WV63;A0A0G2JRF5;A0A087WWY5;A0A087WZL7	Q7L576;A0A0G2JR96;A0A0G2JQT1;Q7L576-2	Cytoplasmic FMR1-interacting protein 1
NaN	23.5679	23.8504	NaN	NaN	NaN	NaN	NaN	NaN	23.1382	21.727	22.263	23.3647	NaN	23.472		CYFIP2	0	NaN		0	NaN		CYFIP2	1.04269	-1.3331		0.711893	-0.290853		E7EVJ5;Q96F07-2;Q96F07;H7C229;E7EW33;A0A087WVE1;A0A087WTQ3;A0A087WWZ1;A0A087X0D6	E7EVJ5;Q96F07-2;Q96F07;H7C229;E7EW33	Cytoplasmic FMR1-interacting protein 2
22.9447	23.2843	24.1383	NaN	NaN	NaN	NaN	NaN	NaN	23.6202	NaN	NaN	24.1451	19.7742	24		CYP51A1	0	NaN		0	NaN		CYP51A1	0	0.164416		0.214689	-0.81602		A0A0C4DFL7;Q16850;Q16850-2;H7C0D0;C9IYR8	A0A0C4DFL7;Q16850;Q16850-2	Lanosterol 14-alpha demethylase
NaN	NaN	21.4025	NaN	NaN	NaN	NaN	NaN	NaN	NaN	NaN	NaN	NaN	NaN	NaN		CYSTM1	0	NaN		0	NaN		CYSTM1	0	NaN		0	NaN		Q9H1C7	Q9H1C7	Cysteine-rich and transmembrane domain-containing protein 1
23.9642	NaN	23.1031	NaN	NaN	NaN	NaN	NaN	NaN	23.8149	NaN	NaN	22.3714	21.8509	22.3453		DACH1	0	NaN		0	NaN		DACH1	0	0.281248		1.39182	-1.34441		A0A087WY66;A0A087WZA7;A0A087WZP2;Q9UI36-4;Q9UI36-3;Q9UI36-2;Q9UI36;D6REJ4;D6RFG7;Q96NX9-2;Q96NX9	A0A087WY66;A0A087WZA7;A0A087WZP2;Q9UI36-4;Q9UI36-3;Q9UI36-2;Q9UI36	Dachshund homolog 1
24.9817	24.7817	24.6652	NaN	NaN	NaN	NaN	NaN	NaN	24.4218	NaN	NaN	25.3195	25.4754	27.1321		DAD1	0	NaN		0	NaN		DAD1	0	-0.387775		0.927973	1.16614		F5GXX5;P61803;F5H895;A0A0B4J239	F5GXX5;P61803;F5H895;A0A0B4J239	Dolichyl-diphosphooligosaccharide--protein glycosyltransferase subunit DAD1
NaN	NaN	NaN	NaN	NaN	NaN	NaN	NaN	NaN	NaN	NaN	NaN	NaN	NaN	NaN		DAG1	-4.34294e-08	0		-4.34294e-08	0		DAG1	-4.34294e-08	0		-4.34294e-08	0		Q14118	Q14118	Dystroglycan;Alpha-dystroglycan;Beta-dystroglycan
NaN	NaN	20.9612	NaN	NaN	NaN	NaN	NaN	NaN	NaN	NaN	NaN	NaN	21.3644	NaN		DAGLB	0	NaN		0	NaN		DAGLB	0	NaN		0	0.403223		E7ET49;Q8NCG7-2;Q8NCG7-4;Q8NCG7	E7ET49;Q8NCG7-2;Q8NCG7-4;Q8NCG7	Sn1-specific diacylglycerol lipase beta
NaN	23.36	23.1372	NaN	NaN	NaN	NaN	NaN	NaN	24.2867	NaN	NaN	23.5393	24.4407	23.9173		DAP3	0	NaN		0	NaN		DAP3	0	1.03811		0.882822	0.717172		P51398-2;P51398-3;P51398;V9GZ03;V9GYL9;V9GYA7;V9GYJ9;V9GZ61;V9GYC9;V9GYW1;V9GY11;V9GYJ3;V9GYF7	P51398-2;P51398-3;P51398;V9GZ03;V9GYL9;V9GYA7;V9GYJ9	28S ribosomal protein S29, mitochondrial
27.1712	27.6094	27.3709	NaN	NaN	NaN	NaN	NaN	NaN	27.3045	21.7104	NaN	27.7814	27.6957	27.7853		DARS	0	NaN		0	NaN		DARS	0.580548	-2.8764		1.33284	0.370294		P14868;P14868-2;H7BZ35;C9J7S3;C9JLC1;H7C278;C9JQM9	P14868;P14868-2	Aspartate--tRNA ligase, cytoplasmic
25.6458	26.5492	26.5477	23.2561	23.5425	24.2816	NaN	NaN	NaN	26.426	26.3605	26.1601	26.5001	26.5566	24.9446		DARS2	2.39934	-2.55417		0	NaN		DARS2	0.076808	0.0679595		0.151723	-0.247131		Q6PI48	Q6PI48	Aspartate--tRNA ligase, mitochondrial
NaN	23.5047	23.5931	NaN	NaN	NaN	NaN	NaN	NaN	22.2452	NaN	22.9827	22.9814	23.0613	22.6779		DAXX	0	NaN		0	NaN		DAXX	0.892274	-0.934952		1.59746	-0.642029		Q9UER7;Q9UER7-3;Q9UER7-4;Q9UER7-2;Q9UER7-5;Q5STR5;Q4VX54	Q9UER7;Q9UER7-3;Q9UER7-4;Q9UER7-2;Q9UER7-5	Death domain-associated protein 6
NaN	24.2515	24.0178	NaN	NaN	NaN	NaN	NaN	NaN	24.5365	NaN	NaN	24.0895	NaN	24.0733		DAZAP1	0	NaN		0	NaN		DAZAP1	0	0.401775		0.158762	-0.0532799		K7EQ55;K7EK33;Q96EP5-2;Q96EP5;K7EQ02	K7EQ55;K7EK33;Q96EP5-2;Q96EP5;K7EQ02	DAZ-associated protein 1
NaN	NaN	NaN	NaN	NaN	NaN	NaN	NaN	NaN	NaN	NaN	NaN	NaN	NaN	NaN		DBF4B	-4.34294e-08	0		-4.34294e-08	0		DBF4B	-4.34294e-08	0		-4.34294e-08	0		B4E099;Q8NFT6-4;Q8NFT6-2;Q8NFT6	B4E099;Q8NFT6-4;Q8NFT6-2;Q8NFT6	Protein DBF4 homolog B
NaN	NaN	24.1396	NaN	NaN	NaN	NaN	NaN	NaN	NaN	NaN	NaN	NaN	NaN	NaN		DBI	0	NaN		0	NaN		DBI	0	NaN		0	NaN		P07108;B8ZWD1;A0A0A0MTI5;P07108-3;P07108-2;P07108-6;P07108-4;P07108-5	P07108;B8ZWD1;A0A0A0MTI5;P07108-3;P07108-2;P07108-6;P07108-4;P07108-5	Acyl-CoA-binding protein
28.6668	28.6537	28.575	27.961	25.4941	26.203	NaN	27.5511	25.334	27.1243	28.2602	27.8213	28.5986	28.6502	25.9023		DBN1	1.32613	-2.07911		1.11239	-2.1893		DBN1	1.26722	-0.896588		0.431019	-0.914806		Q16643;Q16643-2;D6R9Q9	Q16643;Q16643-2	Drebrin
24.5655	25.2048	25.5297	NaN	NaN	NaN	NaN	NaN	NaN	25.1633	NaN	NaN	25.8404	25.0114	25.5582		DBNL	0	NaN		0	NaN		DBNL	0	0.0633335		0.422683	0.36998		Q9UJU6;H0Y5J4;Q9UJU6-5	Q9UJU6;H0Y5J4;Q9UJU6-5	Drebrin-like protein
NaN	NaN	NaN	NaN	NaN	NaN	NaN	NaN	NaN	NaN	NaN	NaN	NaN	NaN	NaN		DBNL	-4.34294e-08	0		-4.34294e-08	0		DBNL	-4.34294e-08	0		-4.34294e-08	0		Q9UJU6-2;Q9UJU6-3;B4DDD6;Q9UJU6-6;Q9UJU6-4;F8WBG8;F8WC20;F8WBB2;F8WFE1;F2Z2V3;F8WB73;F8WCK3;F2Z3E3	Q9UJU6-2;Q9UJU6-3;B4DDD6;Q9UJU6-6;Q9UJU6-4	Drebrin-like protein
23.4874	24.6264	24.2308	NaN	NaN	NaN	NaN	NaN	NaN	24.2383	24.8346	23.7304	23.3704	24.3354	23.3541		DBR1	0	NaN		0	NaN		DBR1	0.120805	0.152918		0.387561	-0.428248		Q9UK59;Q9UK59-2;F8WAY1	Q9UK59	Lariat debranching enzyme
23.9246	23.9954	NaN	NaN	NaN	NaN	NaN	NaN	NaN	NaN	NaN	NaN	23.1439	NaN	NaN		DBT	0	NaN		0	NaN		DBT	0	NaN		0	-0.816109		P11182;Q5VVL7	P11182;Q5VVL7	Lipoamide acyltransferase component of branched-chain alpha-keto acid dehydrogenase complex, mitochondrial
NaN	NaN	NaN	NaN	NaN	NaN	NaN	NaN	NaN	NaN	NaN	22.841	NaN	NaN	NaN		DCAF10	-4.34294e-08	0		-4.34294e-08	0		DCAF10	0	NaN		-4.34294e-08	0		Q5QP82-2;Q5QP82;A0A0A0MQT4	Q5QP82-2;Q5QP82;A0A0A0MQT4	DDB1- and CUL4-associated factor 10
NaN	21.1629	20.9879	NaN	NaN	NaN	NaN	NaN	NaN	21.8465	22.2716	21.9705	21.5364	21.2231	NaN		DCAF11	0	NaN		0	NaN		DCAF11	1.91299	0.954167		0.634683	0.304403		Q8TEB1-2;Q8TEB1;H0YM86;H0YN92;Q8TEB1-3;H0YLH4;H0YMN6;H0YKR8;H0YNS2;H0YL98;H0YLQ1;H0YLF1;H0YLX7;H0YN03;H0YNK2;H0YN21;H0YMZ4;H0YNT0;H0YN15;H0YM56;H0YMF7;H0YL64;H0YL29;H0YLB2	Q8TEB1-2;Q8TEB1;H0YM86;H0YN92;Q8TEB1-3	DDB1- and CUL4-associated factor 11
NaN	NaN	NaN	NaN	NaN	NaN	NaN	NaN	NaN	NaN	NaN	NaN	NaN	NaN	NaN		DCAF16	-4.34294e-08	0		-4.34294e-08	0		DCAF16	-4.34294e-08	0		-4.34294e-08	0		Q9NXF7	Q9NXF7	DDB1- and CUL4-associated factor 16
NaN	NaN	21.7687	NaN	NaN	NaN	NaN	NaN	NaN	22.7402	22.1703	22.2388	22.0057	21.5967	21.2007		DCAF5;WDR22	0	NaN		0	NaN		DCAF5;WDR22	0	0.614377		0	-0.167675		Q96JK2-3;Q96JK2;Q96JK2-2;Q8TBB7;G3V3S1	Q96JK2-3;Q96JK2;Q96JK2-2;Q8TBB7	DDB1- and CUL4-associated factor 5
NaN	NaN	NaN	NaN	NaN	NaN	NaN	NaN	NaN	NaN	NaN	NaN	NaN	NaN	NaN		DCAF6	-4.34294e-08	0		-4.34294e-08	0		DCAF6	-4.34294e-08	0		-4.34294e-08	0		Q58WW2;Q58WW2-2;Q58WW2-3;Q58WW2-4;F2Z305	Q58WW2;Q58WW2-2;Q58WW2-3;Q58WW2-4	DDB1- and CUL4-associated factor 6
NaN	23.9203	24.2122	NaN	NaN	NaN	NaN	NaN	NaN	23.162	NaN	NaN	24.5005	NaN	24.3569		DCAF7	0	NaN		0	NaN		DCAF7	0	-0.904268		0.807704	0.362387		P61962;A0A087WWI6;P61962-2	P61962;A0A087WWI6	DDB1- and CUL4-associated factor 7
NaN	23.0967	22.9518	22.6767	24.5433	23.7272	NaN	NaN	NaN	23.031	24.0763	23.6399	23.4727	23.7479	23.8224		DCAF8	0.358982	0.62485		0	NaN		DCAF8	0.597639	0.558139		1.67596	0.656761		G3V3G9;Q5TAQ9;V9GY54;Q5TAQ9-2;H0YDY4;Q5TAQ8;V9GZ39;V9GYZ9;A6NGE4;P0C7V8	G3V3G9;Q5TAQ9;V9GY54	DDB1- and CUL4-associated factor 8
NaN	NaN	21.9924	NaN	NaN	NaN	NaN	NaN	NaN	NaN	NaN	NaN	22.6075	NaN	NaN		DCAKD	0	NaN		0	NaN		DCAKD	0	NaN		0	0.615088		K7ESP4;Q8WVC6;Q8WVC6-2	K7ESP4;Q8WVC6;Q8WVC6-2	Dephospho-CoA kinase domain-containing protein
NaN	NaN	NaN	NaN	NaN	25.6725	NaN	NaN	NaN	NaN	NaN	NaN	NaN	NaN	NaN		DCD	0	NaN		-4.34294e-08	0		DCD	-4.34294e-08	0		-4.34294e-08	0		P81605	P81605	Dermcidin;Survival-promoting peptide;DCD-1
26.7334	28.893	28.3651	28.1408	28.8953	29.251	28.938	27.4119	26.2584	27.1722	28.1854	29.1407	27.0177	27.0035	25.8113		DCD	0.452982	0.765202		0.172382	-0.461086		DCD	0.0683182	0.16891		0.843386	-1.38636		P81605-2	P81605-2	Dermcidin;Survival-promoting peptide;DCD-1
NaN	NaN	NaN	NaN	NaN	NaN	NaN	NaN	NaN	NaN	NaN	NaN	NaN	NaN	23.089		DCK	-4.34294e-08	0		-4.34294e-08	0		DCK	-4.34294e-08	0		0	NaN		D6RCP9;D6RFG8;P27707;D6RG38	D6RCP9;D6RFG8;P27707	Deoxycytidine kinase
NaN	24.4011	24.5523	NaN	NaN	NaN	NaN	NaN	NaN	24.1773	24.9886	25.0368	24.8619	25.0773	21.6481		DCP1A	0	NaN		0	NaN		DCP1A	0.275224	0.257534		0.156746	-0.614256		Q9NPI6-2;Q9NPI6;A0A087WT55;A0A087WXD0;A0A087WVE6	Q9NPI6-2;Q9NPI6;A0A087WT55	mRNA-decapping enzyme 1A
NaN	NaN	20.9078	NaN	NaN	NaN	NaN	NaN	NaN	22.1883	NaN	22.0115	NaN	21.8848	23.3945		DCP1B	0	NaN		0	NaN		DCP1B	0	1.19211		0	1.73186		Q8IZD4;F5GZK9;Q8IZD4-2;F5H4R4;B4DVJ6	Q8IZD4;F5GZK9;Q8IZD4-2	mRNA-decapping enzyme 1B
NaN	23.745	24.4012	NaN	NaN	NaN	NaN	NaN	NaN	24.4392	NaN	NaN	23.8463	24.7245	23.938		DCPS	0	NaN		0	NaN		DCPS	0	0.366143		0.0763991	0.0965103		Q96C86	Q96C86	m7GpppX diphosphatase
27.0913	28.4295	28.3703	NaN	NaN	25.3289	NaN	25.0129	23.6763	28.1533	27.9488	28.0822	28.2548	27.8799	28.0169		DCTN1;DKFZp686E0752	0	-2.63485		1.76715	-3.61912		DCTN1;DKFZp686E0752	0.0781537	0.097744		0.0673149	0.0868257		E7EX90;Q14203-3;Q14203-4;Q14203-6;Q14203;Q14203-5;Q14203-2;Q6AWB1;E7EWF7;C9JJD0;C9JZA4;C9JTE5;C9JJN7;C9JKG6;E9PCY0;C9J1B7;C9JUI8	E7EX90;Q14203-3;Q14203-4;Q14203-6;Q14203;Q14203-5;Q14203-2;Q6AWB1	Dynactin subunit 1
26.8605	26.7694	25.7822	NaN	NaN	NaN	NaN	NaN	NaN	25.7599	25.3583	NaN	26.579	27.6572	26.9428		DCTN2	0	NaN		0	NaN		DCTN2	0.830104	-0.911596		0.557368	0.588977		Q13561;Q13561-3;Q13561-2;F8W1I6;H0YI98;F8VW18;F8VRV7;F8VX93;H0YHL1;F8W0U6	Q13561;Q13561-3;Q13561-2;F8W1I6;H0YI98;F8VW18	Dynactin subunit 2
24.2095	22.8862	25.0114	NaN	NaN	NaN	NaN	NaN	NaN	25.5906	NaN	NaN	24.1197	22.0292	24.8547		DCTN3	0	NaN		0	NaN		DCTN3	0	1.55491		0.128704	-0.367823		O75935-3;O75935;X6RCK5;X6RA56;A0A0A0MRV8;X6RLR1;O75935-2	O75935-3;O75935;X6RCK5;X6RA56;A0A0A0MRV8;X6RLR1;O75935-2	Dynactin subunit 3
NaN	23.5961	23.9096	NaN	NaN	NaN	NaN	NaN	NaN	23.9656	NaN	NaN	23.9177	NaN	23.8803		DCTN4	0	NaN		0	NaN		DCTN4	0	0.212792		0.344598	0.146168		Q9UJW0;Q9UJW0-3;Q9UJW0-2;H9KVE0;E5RGG1;E5RI97;E5RK21	Q9UJW0;Q9UJW0-3;Q9UJW0-2	Dynactin subunit 4
NaN	NaN	NaN	NaN	NaN	NaN	NaN	NaN	NaN	NaN	NaN	NaN	NaN	NaN	NaN		DCTN5	-4.34294e-08	0		-4.34294e-08	0		DCTN5	-4.34294e-08	0		-4.34294e-08	0		H3BR94;Q9BTE1-2;Q9BTE1;H3BUD2;H3BS05;Q9BTE1-3	H3BR94;Q9BTE1-2;Q9BTE1;H3BUD2;H3BS05;Q9BTE1-3	Dynactin subunit 5
NaN	NaN	NaN	NaN	NaN	NaN	NaN	NaN	NaN	NaN	NaN	NaN	21.566	NaN	NaN		DCTN6	-4.34294e-08	0		-4.34294e-08	0		DCTN6	-4.34294e-08	0		0	NaN		E5RK00;O00399;E5RIK5;E5RGW9;E5RFU3	E5RK00;O00399;E5RIK5;E5RGW9;E5RFU3	Dynactin subunit 6
27.4334	26.2342	25.2433	NaN	NaN	NaN	NaN	NaN	NaN	NaN	NaN	NaN	24.9571	24.8303	NaN		DCTPP1	0	NaN		0	NaN		DCTPP1	0	NaN		0.73622	-1.40992		Q9H773;H3BSA6;H3BPN2	Q9H773	dCTP pyrophosphatase 1
23.2281	22.5748	23.5211	NaN	NaN	NaN	NaN	NaN	NaN	23.1918	NaN	NaN	23.7337	23.2402	22.0561		DCUN1D5	0	NaN		0	NaN		DCUN1D5	0	0.0837822		0.0594564	-0.0980002		Q9BTE7;H0YCN4;E9PM04;E9PQV9;E9PLH8;E9PM78;H0YD80;E9PLS2;J3QQL8	Q9BTE7;H0YCN4;E9PM04	DCN1-like protein 5;DCN1-like protein
25.3416	23.1727	25.5932	NaN	NaN	NaN	NaN	NaN	NaN	25.6874	NaN	NaN	24.748	23.4262	23.5354		DCXR	0	NaN		0	NaN		DCXR	0	0.98487		0.383175	-0.799276		J3KS22;Q7Z4W1;J3QS36;J3KRZ4;J3QS45;J3KSZ5;J3QL34	J3KS22;Q7Z4W1;J3QS36;J3KRZ4;J3QS45;J3KSZ5;J3QL34	L-xylulose reductase
NaN	NaN	22.7752	NaN	NaN	NaN	NaN	NaN	NaN	NaN	NaN	NaN	NaN	NaN	NaN		DDA1	0	NaN		0	NaN		DDA1	0	NaN		0	NaN		Q9BW61	Q9BW61	DET1- and DDB1-associated protein 1
NaN	23.1871	NaN	NaN	NaN	NaN	NaN	NaN	NaN	23.2483	NaN	NaN	22.8034	NaN	23.4087		DDAH1	0	NaN		0	NaN		DDAH1	0	0.0611668		0	-0.0810146		O94760;O94760-2	O94760;O94760-2	N(G),N(G)-dimethylarginine dimethylaminohydrolase 1
NaN	NaN	NaN	NaN	NaN	NaN	NaN	NaN	NaN	NaN	NaN	NaN	22.306	22.5536	22.0147		DDAH2	-4.34294e-08	0		-4.34294e-08	0		DDAH2	-4.34294e-08	0		0	NaN		O95865;H0Y7N1;Q5SSV3;Q5SRR8	O95865;H0Y7N1;Q5SSV3;Q5SRR8	N(G),N(G)-dimethylarginine dimethylaminohydrolase 2
29.4946	29.488	29.7574	26.319	25.3237	26.5383	24.4129	NaN	NaN	28.9983	28.5685	29.4072	29.5782	29.4686	29.5582		DDB1	3.10374	-3.51968		0	-5.16716		DDB1	1.07301	-0.588685		0.180529	-0.0450306		Q16531;F5GY55;F5H2L3;F5GZY8;F5GWI0;F5H775;F5H4N9;F5H581;F5H6C5;F5H238;F5GYG8;F5H7A0	Q16531;F5GY55	DNA damage-binding protein 1
NaN	NaN	NaN	NaN	NaN	NaN	NaN	NaN	NaN	NaN	NaN	NaN	NaN	NaN	NaN		DDHD2	-4.34294e-08	0		-4.34294e-08	0		DDHD2	-4.34294e-08	0		-4.34294e-08	0		O94830;H0YF30;O94830-2	O94830;H0YF30;O94830-2	Phospholipase DDHD2
24.5606	23.7462	22.9634	NaN	NaN	NaN	NaN	NaN	NaN	23.3431	NaN	NaN	23.628	24.091	23.8484		DDI2	0	NaN		0	NaN		DDI2	0	-0.413616		0.0723345	0.0990779		Q5TDH0;Q5TDH0-3;Q5TDH0-2;H0YII4;H0YI90;Q8WTU0	Q5TDH0;Q5TDH0-3;Q5TDH0-2	Protein DDI1 homolog 2
25.96	26.1488	26.0837	NaN	NaN	24.6737	NaN	NaN	NaN	25.6604	NaN	NaN	26.2372	26.2678	27.7236		DDOST	0	-1.39047		0	NaN		DDOST	0	-0.403819		0.617755	0.678665		A0A0C4DGS1;P39656;P39656-3;P39656-2;U3KQ84	A0A0C4DGS1;P39656;P39656-3;P39656-2	Dolichyl-diphosphooligosaccharide--protein glycosyltransferase 48 kDa subunit
NaN	22.8171	22.8637	NaN	NaN	NaN	NaN	NaN	NaN	NaN	NaN	NaN	23.1466	NaN	22.8154		DDRGK1	0	NaN		0	NaN		DDRGK1	0	NaN		0.310646	0.140593		Q96HY6;A0A0A0MRX2;Q96HY6-2	Q96HY6;A0A0A0MRX2;Q96HY6-2	DDRGK domain-containing protein 1
23.5286	25.7155	24.5267	NaN	NaN	NaN	NaN	NaN	NaN	NaN	NaN	NaN	23.4322	24.7856	25.4977		DDT;DDTL	0	NaN		0	NaN		DDT;DDTL	0	NaN		0.00690758	-0.0184212		P30046;J3KQ18;B5MC82;P30046-2;A6NHG4;H7C342	P30046;J3KQ18;B5MC82;P30046-2;A6NHG4	D-dopachrome decarboxylase;D-dopachrome decarboxylase-like protein
28.312	28.2534	28.1912	NaN	NaN	NaN	NaN	NaN	NaN	27.047	26.3913	27.6221	28.1717	28.2852	28.2022		DDX1	0	NaN		0	NaN		DDX1	1.58364	-1.23208		0.266619	-0.0324478		Q92499;F1T0B3;A0A087X2G1;Q92499-3;Q92499-2	Q92499;F1T0B3;A0A087X2G1;Q92499-3;Q92499-2	ATP-dependent RNA helicase DDX1
23.752	23.5641	23.5267	NaN	NaN	NaN	NaN	NaN	NaN	24.8726	24.7961	25.4161	24.3909	24.1615	24.4005		DDX10	0	NaN		0	NaN		DDX10	2.6176	1.414	+	2.59247	0.703381		Q13206;E9PIF2	Q13206;E9PIF2	Probable ATP-dependent RNA helicase DDX10
NaN	21.7389	22.3524	NaN	NaN	NaN	NaN	NaN	NaN	NaN	NaN	22.2273	22.6999	23.0756	22.3184		DDX11	0	NaN		0	NaN		DDX11	0	0.181659		0.768699	0.652317		Q96FC9-4;Q96FC9-3;Q96FC9-2;Q96FC9;F6WZM0;F5H235;C9K0E8;H0YFY8;F5GXJ8;B4DMS8;F5GYY1;F5GXL6;Q96FC9-5;H0YGL4;R4GNE1	Q96FC9-4;Q96FC9-3;Q96FC9-2;Q96FC9	Probable ATP-dependent RNA helicase DDX11
27.9654	27.771	27.7064	27.8232	28.228	28.6326	26.3467	24.4757	NaN	28.3326	29.0143	29.1759	28.6366	28.8567	26.8668		DDX17	0.77378	0.413656		1.37559	-2.40307		DDX17	1.72044	1.02667	+	0.183681	0.305768		H3BLZ8;Q92841;Q92841-1;Q92841-3;Q92841-2	H3BLZ8;Q92841;Q92841-1;Q92841-3;Q92841-2	Probable ATP-dependent RNA helicase DDX17
NaN	NaN	21.8296	NaN	NaN	NaN	NaN	NaN	NaN	24.8469	24.4195	23.9519	23.1698	24.4217	24.341		DDX18	0	NaN		0	NaN		DDX18	0	2.57653		0	2.14791		Q9NVP1;H7C452	Q9NVP1	ATP-dependent RNA helicase DDX18
NaN	NaN	21.558	NaN	NaN	NaN	NaN	NaN	NaN	NaN	NaN	NaN	NaN	NaN	NaN		DDX19A	0	NaN		0	NaN		DDX19A	0	NaN		0	NaN		F6QDS0	F6QDS0
25.6438	26.1946	26.4025	NaN	NaN	NaN	NaN	NaN	NaN	26.887	26.5759	NaN	26.7119	26.943	26.5871		DDX19A	0	NaN		0	NaN		DDX19A	0.885687	0.651161		1.2562	0.66703		Q9NUU7;I3L0H8;I3L352;Q9NUU7-2;J3QRH0;H3BSL8;H3BP36;H3BP50;H0YD26;E9PR46;J3QL17;Q9UHL0-2;Q9UHL0	Q9NUU7;I3L0H8;I3L352;Q9NUU7-2	ATP-dependent RNA helicase DDX19A
NaN	NaN	NaN	NaN	NaN	NaN	NaN	NaN	NaN	NaN	NaN	NaN	NaN	NaN	NaN		DDX19B	-4.34294e-08	0		-4.34294e-08	0		DDX19B	-4.34294e-08	0		-4.34294e-08	0		H3BQK0;Q9UMR2;Q9UMR2-2;Q9UMR2-4;Q9UMR2-3;H3BN59;H3BMQ5	H3BQK0;Q9UMR2;Q9UMR2-2;Q9UMR2-4;Q9UMR2-3	ATP-dependent RNA helicase DDX19B
27.2327	27.3066	27.3841	28.7552	27.8646	28.2559	NaN	NaN	NaN	28.0281	29.1556	28.9554	28.3654	27.9449	27.3529		DDX20	1.70573	0.984098		0	NaN		DDX20	1.7976	1.40525	+	0.911829	0.579918		Q9UHI6;E9PJ60;Q9UHI6-2	Q9UHI6	Probable ATP-dependent RNA helicase DDX20
28.6202	27.8001	28.1216	23.7819	21.3058	22.7828	NaN	NaN	NaN	28.0587	28.7529	28.2661	28.5165	28.4853	28.2614		DDX21	2.73516	-5.55714		0	NaN		DDX21	0.221056	0.178592		0.40486	0.240419		Q9NR30;Q9NR30-2	Q9NR30;Q9NR30-2	Nucleolar RNA helicase 2
26.0548	26.1814	26.358	24.6728	25.4687	25.5735	NaN	NaN	NaN	26.1721	25.2887	26.405	26.8187	26.7718	26.0134		DDX23	1.49279	-0.959702		0	NaN		DDX23	0.277849	-0.242776		0.539614	0.33661		Q9BUQ8;H0YI52;F8VVA2	Q9BUQ8	Probable ATP-dependent RNA helicase DDX23
23.4775	21.3226	21.5675	NaN	NaN	19.5507	NaN	NaN	NaN	26.3367	24.4085	26.8003	24.3333	25.4513	24.0751		DDX24	0	-2.57185		0	NaN		DDX24	1.6908	3.72597	+	1.44774	2.49739	+	G3V529;Q9GZR7;F5GYL3;A0A087WXU8	G3V529;Q9GZR7;F5GYL3;A0A087WXU8	ATP-dependent RNA helicase DDX24
NaN	NaN	21.6645	NaN	NaN	NaN	NaN	NaN	NaN	NaN	NaN	23.7564	23.0234	23.2247	23.4007		DDX27	0	NaN		0	NaN		DDX27	0	2.09191		0	1.55171		B7Z6D5;Q96GQ7;A0A087X059;A0A087WYH5	B7Z6D5;Q96GQ7	Probable ATP-dependent RNA helicase DDX27
NaN	NaN	NaN	NaN	NaN	NaN	NaN	NaN	NaN	NaN	NaN	NaN	NaN	NaN	NaN		DDX28	-4.34294e-08	0		-4.34294e-08	0		DDX28	-4.34294e-08	0		-4.34294e-08	0		Q9NUL7	Q9NUL7	Probable ATP-dependent RNA helicase DDX28
NaN	NaN	NaN	NaN	NaN	NaN	NaN	NaN	NaN	21.377	22.758	21.4988	NaN	21.1024	NaN		DDX31	-4.34294e-08	0		-4.34294e-08	0		DDX31	0	NaN		0	NaN		F8WAJ0;Q9H8H2;Q9H8H2-4;Q9H8H2-2	F8WAJ0;Q9H8H2;Q9H8H2-4;Q9H8H2-2	Probable ATP-dependent RNA helicase DDX31
NaN	24.0883	23.9974	NaN	NaN	NaN	NaN	NaN	NaN	23.7219	NaN	NaN	23.966	NaN	24.1582		DDX39A	0	NaN		0	NaN		DDX39A	0	-0.320921		0.0590372	0.0192566		O00148;O00148-2;O00148-3;K7EQN7;K7EPJ3;K7EN69;K7ENP6;K7EL56;K7EIL8;F6SXL5	O00148;O00148-2;O00148-3;K7EQN7	ATP-dependent RNA helicase DDX39A
28.071	28.677	28.2611	NaN	25.2967	NaN	NaN	25.5623	NaN	28.0974	27.3054	NaN	27.8098	28.6069	28.1962		DDX39B	0	-3.0397		0	-2.77408		DDX39B	0.723903	-0.63496		0.171342	-0.132074		Q13838;Q13838-2;Q5STU3;A0A0G2JJZ9;F6WLT2;A0A0A0MT12;F6TRA5;F6S4E6;F6UJC5;F6R6M7;F6QYI9;A0A0G2JJL7;H0Y400;F6U6E2;H0YCC6;A0A0G2JHN7;F6S2B7	Q13838;Q13838-2;Q5STU3;A0A0G2JJZ9;F6WLT2;A0A0A0MT12;F6TRA5;F6S4E6;F6UJC5	Spliceosome RNA helicase DDX39B
28.9871	29.9858	29.7705	28.1533	28.2658	28.4243	28.0734	22.7964	NaN	29.2046	29.6981	29.5745	29.6221	29.5341	28.756		DDX3X;DDX3Y	1.84492	-1.30002		0.884291	-4.14622		DDX3X;DDX3Y	0.093805	-0.0887286		0.270858	-0.277028		A0A0D9SFB3;A0A0D9SG12;A0A0D9SF53;O00571;O00571-2;O15523-2;O15523;O15523-3;B4DLA0;C9J081;A0A087WX09;A0A087WVZ1;C9J8G5;D6RCM4;Q9NQI0-3;Q9NQI0-2;Q9NQI0-4;Q9NQI0;H0Y960	A0A0D9SFB3;A0A0D9SG12;A0A0D9SF53;O00571;O00571-2;O15523-2;O15523	ATP-dependent RNA helicase DDX3X;ATP-dependent RNA helicase DDX3Y
NaN	24.2125	23.3945	NaN	21.6398	21.2826	NaN	NaN	NaN	24.7309	26.6835	27.5672	25.512	25.0957	24.2917		DDX41	1.46302	-2.34228		0	NaN		DDX41	0.957061	2.52371		0.897697	1.16296		J3KNN5;Q9UJV9;H0Y8L8;D6RGI7;D6RD33;H0YA06	J3KNN5;Q9UJV9	Probable ATP-dependent RNA helicase DDX41
27.2856	26.8804	26.474	NaN	NaN	NaN	NaN	NaN	NaN	26.2934	27.3631	26.631	26.8073	27.0563	26.7776		DDX42	0	NaN		0	NaN		DDX42	0.107912	-0.117466		0.000543677	0.000417709		Q86XP3;A0A0A0MSJ0;Q86XP3-2;J3QRI2;J3KTK9;J3KRE3	Q86XP3;A0A0A0MSJ0;Q86XP3-2	ATP-dependent RNA helicase DDX42
21.8487	22.0334	21.4603	NaN	NaN	NaN	NaN	NaN	NaN	25.8836	24.1714	22.8481	NaN	22.0249	24.9165		DDX46	0	NaN		0	NaN		DDX46	1.31886	2.52026	+	0.653885	1.68992		A0A0C4DG89;Q7L014;D6RJA6;H0Y9U3	A0A0C4DG89;Q7L014	Probable ATP-dependent RNA helicase DDX46
NaN	23.021	22.7265	NaN	NaN	NaN	NaN	NaN	NaN	23.969	NaN	NaN	23.9254	NaN	23.3797		DDX47	0	NaN		0	NaN		DDX47	0	1.09529		0.890678	0.778808		Q9H0S4-2;Q9H0S4;F5H1N9	Q9H0S4-2;Q9H0S4	Probable ATP-dependent RNA helicase DDX47
NaN	NaN	NaN	NaN	NaN	NaN	NaN	NaN	NaN	NaN	NaN	NaN	NaN	NaN	NaN		DDX49	-4.34294e-08	0		-4.34294e-08	0		DDX49	-4.34294e-08	0		-4.34294e-08	0		Q9Y6V7;Q9Y6V7-2;M0R1S3;M0QZC0;M0R0K1	Q9Y6V7	Probable ATP-dependent RNA helicase DDX49
28.6813	29.6962	29.6044	28.8192	29.1914	29.7893	28.1823	27.408	NaN	29.9266	30.5966	30.5985	30.3182	30.143	28.9745		DDX5	0.0483501	-0.0606492		1.24403	-1.5321		DDX5	1.24788	1.04664		0.383206	0.484584		P17844;J3KTA4;P17844-2;J3QRQ7;J3QSF1;J3KRX8;J3KRZ1;J3QR02;X6RLV5;J3QKN9;J3QRN5;J3QS79;J3QLG9;J3QR62	P17844;J3KTA4;P17844-2	Probable ATP-dependent RNA helicase DDX5
25.3349	24.2884	23.8018	22.8393	NaN	NaN	NaN	NaN	NaN	24.3287	24.8043	24.0345	24.3972	24.4841	24.1403		DDX50	0	-1.63572		0	NaN		DDX50	0.0588889	-0.0858688		0.104429	-0.134506		Q9BQ39;A0A087WVC1	Q9BQ39;A0A087WVC1	ATP-dependent RNA helicase DDX50
NaN	22.6337	22.647	NaN	NaN	NaN	NaN	NaN	NaN	23.3621	24.2926	24.0676	23.1207	22.9444	21.3829		DDX52	0	NaN		0	NaN		DDX52	1.40403	1.26705	+	0.0761811	-0.157729		Q9Y2R4;A0A087X121;A0A087X1P7;A0A087WTD6;A0A087X069	Q9Y2R4	Probable ATP-dependent RNA helicase DDX52
NaN	NaN	NaN	NaN	NaN	NaN	NaN	NaN	NaN	NaN	NaN	NaN	NaN	NaN	NaN		DDX54	-4.34294e-08	0		-4.34294e-08	0		DDX54	-4.34294e-08	0		-4.34294e-08	0		Q8TDD1;Q8TDD1-2;F8VRX4	Q8TDD1;Q8TDD1-2	ATP-dependent RNA helicase DDX54
22.4245	NaN	NaN	NaN	NaN	NaN	NaN	NaN	NaN	22.3034	22.2328	22.3944	NaN	22.1315	23.2931		DDX55	0	NaN		0	NaN		DDX55	0	-0.114379		0	0.287718		F5H5U2;Q8NHQ9;E7EX41;Q8NHQ9-2	F5H5U2;Q8NHQ9;E7EX41	ATP-dependent RNA helicase DDX55
NaN	NaN	NaN	NaN	NaN	NaN	NaN	NaN	NaN	23.0283	21.4552	21.7091	NaN	NaN	NaN		DDX56	-4.34294e-08	0		-4.34294e-08	0		DDX56	0	NaN		-4.34294e-08	0		Q9NY93-2;Q9NY93;G3V0G3;H7C3E9;F8WDT8;F8WEI3;H7BZN7	Q9NY93-2;Q9NY93;G3V0G3;H7C3E9;F8WDT8	Probable ATP-dependent RNA helicase DDX56
NaN	21.8827	21.8758	NaN	NaN	NaN	NaN	NaN	NaN	21.6656	22.4959	22.1187	22.5591	22.1331	NaN		DDX59	0	NaN		0	NaN		DDX59	0.268238	0.214135		0.796585	0.466854		Q5T1V6-2;Q5T1V6;Q5T1V5	Q5T1V6-2;Q5T1V6	Probable ATP-dependent RNA helicase DDX59
25.4542	26.4099	26.1908	NaN	NaN	NaN	NaN	NaN	NaN	25.925	NaN	NaN	26.2041	24.1699	26.4811		DDX6	0	NaN		0	NaN		DDX6	0	-0.0932693		0.196018	-0.399946		P26196;Q8IV96	P26196	Probable ATP-dependent RNA helicase DDX6
NaN	22.509	23.9766	NaN	NaN	NaN	NaN	NaN	NaN	23.1933	NaN	NaN	22.8936	NaN	22.9456		DECR1	0	NaN		0	NaN		DECR1	0	-0.0495291		0.15315	-0.323178		Q16698-2;Q16698;E5RJG7;E5RFV2;E5RID6;E5RJD2;H0YAW3	Q16698-2;Q16698;E5RJG7;E5RFV2;E5RID6;E5RJD2	2,4-dienoyl-CoA reductase, mitochondrial
NaN	NaN	21.9512	NaN	NaN	NaN	NaN	NaN	NaN	NaN	NaN	NaN	21.4559	NaN	26.3382		DEFA3;DEFA1	0	NaN		0	NaN		DEFA3;DEFA1	0	NaN		0	1.94579		P59666;P59665	P59666;P59665	Neutrophil defensin 3;HP 3-56;Neutrophil defensin 2;Neutrophil defensin 1;HP 1-56;Neutrophil defensin 2
NaN	NaN	NaN	NaN	NaN	NaN	NaN	NaN	NaN	NaN	NaN	NaN	NaN	NaN	NaN		DEGS1	-4.34294e-08	0		-4.34294e-08	0		DEGS1	-4.34294e-08	0		-4.34294e-08	0		O15121	O15121	Sphingolipid delta(4)-desaturase DES1
24.4327	24.2311	24.5983	NaN	NaN	NaN	NaN	NaN	NaN	25.7662	21.389	NaN	25.3731	24.0609	25.1825		DEK	0	NaN		0	NaN		DEK	0.192416	-0.843135		0.461058	0.451432		P35659;B4DFG0;P35659-2;D6RDA2;D6R9L5;H0Y993;H0Y8X0	P35659;B4DFG0;P35659-2;D6RDA2	Protein DEK
NaN	21.3706	NaN	NaN	NaN	NaN	NaN	NaN	NaN	21.559	NaN	NaN	21.7457	NaN	21.4836		DENND4A	0	NaN		0	NaN		DENND4A	0	0.188429		0	0.244003		Q7Z401;Q7Z401-2;H3BTW5	Q7Z401;Q7Z401-2;H3BTW5	C-myc promoter-binding protein
NaN	NaN	22.8576	NaN	NaN	NaN	NaN	NaN	NaN	23.7441	22.8358	NaN	NaN	NaN	24.5374		DENND4C	0	NaN		0	NaN		DENND4C	0	0.43231		0	1.67974		R4GNB2;R4GN35;Q5VZ89-6;Q5VZ89;Q5VZ89-2;Q5VZ89-5;X6RAE7;Q5VZ89-3;X6R5W5;Q5VZ89-4;A0A0A0MRX3	R4GNB2;R4GN35;Q5VZ89-6;Q5VZ89;Q5VZ89-2;Q5VZ89-5;X6RAE7;Q5VZ89-3	DENN domain-containing protein 4C
NaN	22.5555	22.8583	NaN	NaN	NaN	NaN	NaN	NaN	22.8874	23.0246	23.1871	22.4746	23.2205	23.5188		DENND6A	0	NaN		0	NaN		DENND6A	0.87814	0.326139		0.350681	0.364408		Q8IWF6;H7C5D0;H7C598	Q8IWF6	Protein DENND6A
26.6603	25.6337	26.0369	NaN	NaN	NaN	NaN	NaN	NaN	25.0755	NaN	NaN	26.5712	27.5914	26.3627		DENR	0	NaN		0	NaN		DENR	0	-1.03478		0.689295	0.73144		O43583;F8VVL1	O43583;F8VVL1	Density-regulated protein
NaN	NaN	NaN	NaN	NaN	NaN	NaN	NaN	NaN	NaN	NaN	NaN	NaN	NaN	NaN		DEPDC1B	-4.34294e-08	0		-4.34294e-08	0		DEPDC1B	-4.34294e-08	0		-4.34294e-08	0		Q8WUY9-2;Q8WUY9	Q8WUY9-2;Q8WUY9	DEP domain-containing protein 1B
NaN	NaN	NaN	NaN	NaN	NaN	NaN	NaN	NaN	22.6265	NaN	NaN	23.1617	NaN	NaN		DEPDC7	-4.34294e-08	0		-4.34294e-08	0		DEPDC7	0	NaN		0	NaN		Q96QD5;A0A087WW54;Q96QD5-2	Q96QD5;A0A087WW54;Q96QD5-2	DEP domain-containing protein 7
NaN	NaN	NaN	NaN	NaN	NaN	NaN	NaN	NaN	NaN	NaN	NaN	NaN	NaN	20.9316		DERA	-4.34294e-08	0		-4.34294e-08	0		DERA	-4.34294e-08	0		0	NaN		G3V158;Q9Y315;E9PMH9;E9PPM8;E9PML7	G3V158;Q9Y315;E9PMH9;E9PPM8	Deoxyribose-phosphate aldolase
NaN	NaN	NaN	NaN	NaN	NaN	NaN	NaN	NaN	NaN	NaN	NaN	NaN	NaN	NaN		DERL1	-4.34294e-08	0		-4.34294e-08	0		DERL1	-4.34294e-08	0		-4.34294e-08	0		B4E1G1;Q9BUN8;Q9BUN8-2;E5RGY0	B4E1G1;Q9BUN8;Q9BUN8-2;E5RGY0	Derlin-1
NaN	NaN	NaN	NaN	NaN	NaN	NaN	NaN	NaN	NaN	NaN	NaN	21.2313	NaN	NaN		DERL2;DERL3	-4.34294e-08	0		-4.34294e-08	0		DERL2;DERL3	-4.34294e-08	0		0	NaN		I3L1S8;I3L0R8;Q9GZP9;I3L3R8;I3L4W7;K7EQE8;I3L1W3;I3L1T3;Q96Q80-5;Q96Q80-4;Q96Q80-3;Q96Q80;Q96Q80-2	I3L1S8;I3L0R8;Q9GZP9;I3L3R8;I3L4W7;K7EQE8;I3L1W3;I3L1T3;Q96Q80-5;Q96Q80-4;Q96Q80-3;Q96Q80;Q96Q80-2	Derlin-2;Derlin-3
NaN	NaN	NaN	NaN	NaN	NaN	NaN	NaN	NaN	NaN	NaN	NaN	NaN	NaN	NaN		DESI2	-4.34294e-08	0		-4.34294e-08	0		DESI2	-4.34294e-08	0		-4.34294e-08	0		Q9BSY9	Q9BSY9	Desumoylating isopeptidase 2
25.4642	25.3011	25.8106	NaN	NaN	NaN	NaN	NaN	NaN	25.6123	24.925	NaN	25.519	26.5107	25.7517		DFFA	0	NaN		0	NaN		DFFA	0.316281	-0.256648		0.527945	0.401831		O00273;K7ERT1	O00273	DNA fragmentation factor subunit alpha
NaN	NaN	NaN	NaN	NaN	NaN	NaN	NaN	NaN	NaN	NaN	NaN	NaN	NaN	NaN		DFFA	-4.34294e-08	0		-4.34294e-08	0		DFFA	-4.34294e-08	0		-4.34294e-08	0		O00273-2	O00273-2	DNA fragmentation factor subunit alpha
NaN	NaN	NaN	NaN	NaN	NaN	NaN	NaN	NaN	21.8196	NaN	NaN	22.0411	NaN	22.7646		DGCR14	-4.34294e-08	0		-4.34294e-08	0		DGCR14	0	NaN		0	NaN		Q96DF8;F8WEF8	Q96DF8	Protein DGCR14
24.1489	25.0286	24.756	NaN	NaN	27.1077	NaN	26.228	25.3698	24.8749	26.1323	NaN	26.0859	25.5617	25.9116		DHCR7	0	2.46321		1.05313	1.15443		DHCR7	0.63287	0.859122		1.79185	1.20858	+	Q9UBM7;E9PM00;E9PJ54;E9PRL8;E9PQ71;E9PIP9;H0YE57;E9PLZ2	Q9UBM7;E9PM00	7-dehydrocholesterol reductase
23.4108	NaN	22.7186	NaN	NaN	NaN	NaN	NaN	NaN	23.9772	NaN	NaN	24.0901	25.4473	25.1999		DHFR	0	NaN		0	NaN		DHFR	0	0.912464		1.271	1.8477		P00374;B4DM58;P00374-2;C9JJ68;Q86XF0	P00374;B4DM58;P00374-2	Dihydrofolate reductase
NaN	21.8264	NaN	NaN	NaN	NaN	NaN	NaN	NaN	22.4288	NaN	NaN	22.236	NaN	22.1365		DHODH	0	NaN		0	NaN		DHODH	0	0.602417		0	0.359836		Q02127;I3NI32;J3QRQ3;I3L449;J3QRJ4	Q02127;I3NI32	Dihydroorotate dehydrogenase (quinone), mitochondrial
NaN	23.0126	23.2978	NaN	NaN	NaN	NaN	NaN	NaN	23.0006	NaN	NaN	23.2601	22.1315	23.2727		DHPS	0	NaN		0	NaN		DHPS	0	-0.154585		0.200548	-0.267083		P49366;A0A087WZK0;P49366-2;P49366-3;Q5J8M5;M0R253;M0QX43;M0R1T2;B4E3M2;M0R0V2;M0R264;M0R1T4	P49366;A0A087WZK0;P49366-2;P49366-3;Q5J8M5	Deoxyhypusine synthase
NaN	NaN	NaN	NaN	NaN	NaN	NaN	NaN	NaN	NaN	NaN	NaN	NaN	NaN	NaN		DHRS13	-4.34294e-08	0		-4.34294e-08	0		DHRS13	-4.34294e-08	0		-4.34294e-08	0		Q6UX07;Q6UX07-3;Q6UX07-2	Q6UX07;Q6UX07-3;Q6UX07-2	Dehydrogenase/reductase SDR family member 13
21.3818	NaN	22.5808	NaN	NaN	NaN	NaN	NaN	NaN	NaN	NaN	NaN	22.9969	NaN	NaN		DHRS4	0	NaN		0	NaN		DHRS4	0	NaN		0	1.01563		Q9BTZ2-8;Q9BTZ2-4;Q9BTZ2;F5GWZ1;Q9BTZ2-3;Q9BTZ2-7;Q9BTZ2-2;Q9BTZ2-5;P0CG22;H0YNP7;F6TD35;E9PFL3;H0YN69;D3YTE6;Q6PKH6;Q6PKH6-2	Q9BTZ2-8;Q9BTZ2-4;Q9BTZ2	Dehydrogenase/reductase SDR family member 4
NaN	23.5462	23.5981	NaN	NaN	NaN	NaN	NaN	NaN	23.432	NaN	NaN	22.8345	NaN	22.7725		DHRS7	0	NaN		0	NaN		DHRS7	0	-0.140141		2.55945	-0.768587		Q9Y394-2;Q9Y394;A0A087X0Z7;H0YJ66;H0YJE4;H0YJR8	Q9Y394-2;Q9Y394;A0A087X0Z7;H0YJ66;H0YJE4	Dehydrogenase/reductase SDR family member 7
NaN	NaN	20.9257	NaN	NaN	NaN	NaN	NaN	NaN	NaN	NaN	NaN	20.3791	NaN	NaN		DHRS7B	0	NaN		0	NaN		DHRS7B	0	NaN		0	-0.546619		A0A0C4DGQ8;Q6IAN0;J3QKT1;J3KRS1;J3QLK1	A0A0C4DGQ8;Q6IAN0;J3QKT1	Dehydrogenase/reductase SDR family member 7B
23.3199	23.1337	23.1148	22.7521	NaN	NaN	NaN	NaN	NaN	24.24	23.4428	22.9175	22.9415	23.0873	23.7159		DHTKD1	0	-0.437325		0	NaN		DHTKD1	0.368951	0.343962		0.0844808	0.058768		Q96HY7;H7C1J3;C9JWN1;H7C149	Q96HY7	Probable 2-oxoglutarate dehydrogenase E1 component DHKTD1, mitochondrial
28.6919	27.7967	28.2301	26.8447	24.3286	25.7265	21.7469	NaN	NaN	27.8883	27.1358	28.176	27.9361	28.1809	28.2833		DHX15	1.55399	-2.60633		0	-6.49265		DHX15	0.555705	-0.506187		0.141315	-0.106141		O43143	O43143	Pre-mRNA-splicing factor ATP-dependent RNA helicase DHX15
25.987	25.1179	25.4155	NaN	NaN	NaN	NaN	NaN	NaN	26.3179	25.1277	25.5449	25.4516	25.5261	25.6614		DHX16	0	NaN		0	NaN		DHX16	0.133653	0.156724		0.0518958	0.0395762		O60231;Q5SQH5;A2AB15	O60231	Putative pre-mRNA-splicing factor ATP-dependent RNA helicase DHX16
23.665	25.3518	25.7139	NaN	NaN	NaN	NaN	NaN	NaN	25.5844	24.6211	24.6846	24.9882	26.3909	25.3484		DHX29	0	NaN		0	NaN		DHX29	0.025281	0.0531286		0.36674	0.665613		A0A087WYN9;Q7Z478;H0Y8L1	A0A087WYN9;Q7Z478	ATP-dependent RNA helicase DHX29
25.5687	26.9535	26.8283	23.624	NaN	25.2413	NaN	NaN	NaN	26.5988	27.0655	27.7528	27.2289	26.0681	27.3797		DHX30	1.03004	-2.01752		0	NaN		DHX30	0.54933	0.688863		0.295726	0.442064		Q7L2E3;H7BXY3;Q7L2E3-3;Q7L2E3-2;F6R0H4	Q7L2E3;H7BXY3;Q7L2E3-3;Q7L2E3-2	Putative ATP-dependent RNA helicase DHX30
NaN	20.8535	21.0598	NaN	22.5806	22.53	NaN	NaN	NaN	21.3931	23.0288	22.739	21.6495	21.5213	NaN		DHX33	2.358	1.59867	+	0	NaN		DHX33	0.931907	1.43034		1.45163	0.628754		Q9H6R0;I3L1L6;Q05BE5;Q9H6R0-2	Q9H6R0;I3L1L6	Putative ATP-dependent RNA helicase DHX33
NaN	21.9693	22.616	22.0239	NaN	NaN	NaN	NaN	NaN	22.6852	NaN	NaN	22.6109	23.5836	21.7693		DHX34	0	-0.268715		0	NaN		DHX34	0	0.392548		0.187749	0.361985		Q14147;H7C504	Q14147	Probable ATP-dependent RNA helicase DHX34
NaN	21.4817	21.3593	NaN	NaN	NaN	NaN	NaN	NaN	NaN	21.8861	NaN	NaN	21.9834	NaN		DHX35	0	NaN		0	NaN		DHX35	0	0.465604		0	0.56286		Q5THR1;Q9H5Z1-2;Q9H5Z1;F2Z2Z2	Q5THR1;Q9H5Z1-2;Q9H5Z1	Probable ATP-dependent RNA helicase DHX35
26.7797	25.9812	25.8856	23.5379	NaN	NaN	NaN	NaN	NaN	26.9482	25.9067	26.7163	26.7028	26.7653	26.3193		DHX36	0	-2.67758		0	NaN		DHX36	0.294345	0.308245		0.53025	0.380342		Q9H2U1;Q9H2U1-2;E7EWK3;H7C514	Q9H2U1;Q9H2U1-2;E7EWK3	ATP-dependent RNA helicase DHX36
NaN	23.4608	24.0786	NaN	NaN	23.0323	NaN	NaN	NaN	25.3983	23.4461	25.1058	24.1604	22.4747	24.4604		DHX37	0	-0.737329		0	NaN		DHX37	0.443003	0.880378		0.0282073	-0.0711505		Q8IY37;F5H3Y4	Q8IY37;F5H3Y4	Probable ATP-dependent RNA helicase DHX37
25.574	28.2082	28.331	20.9584	NaN	22.9654	NaN	NaN	NaN	27.7489	26.3895	27.4611	27.9355	27.0084	27.6557		DHX38	1.5289	-5.40916		0	NaN		DHX38	0.0599461	-0.171206		0.0597447	0.162114		Q92620;Q92620-2;H3BQT9;H3BV01;J3KRT1;J3KSA8;H3BMS7;J3KTG2	Q92620	Pre-mRNA-splicing factor ATP-dependent RNA helicase PRP16
23.0879	23.8788	24.164	NaN	NaN	NaN	NaN	NaN	NaN	23.8398	23.9591	22.8031	24.1442	24.0322	24.3274		DHX40	0	NaN		0	NaN		DHX40	0.132897	-0.176224		0.617154	0.45772		Q8IX18-3;Q8IX18;Q8IX18-2;J3KSW6;J3KTK0;J3KSX9	Q8IX18-3;Q8IX18;Q8IX18-2;J3KSW6	Probable ATP-dependent RNA helicase DHX40
23.1413	24.0968	24.2249	NaN	NaN	NaN	NaN	NaN	NaN	24.5851	22.9789	23.8122	25.1028	24.5382	24.4039		DHX57	0	NaN		0	NaN		DHX57	0.0166763	-0.0289548		1.00078	0.860602		Q6P158;H7C109;Q6P158-2;A0A087WZ11;Q6P158-3;A0A087WW12	Q6P158;H7C109	Putative ATP-dependent RNA helicase DHX57
23.6202	23.6271	23.3641	NaN	NaN	NaN	NaN	NaN	NaN	23.3116	NaN	24.3788	24.4312	23.5039	24.0721		DHX8	0	NaN		0	NaN		DHX8	0.29245	0.308031		0.754185	0.465245		Q14562;F5H658;K7EQH7;S4R3S0;K7END7;K7EJH9	Q14562;F5H658	ATP-dependent RNA helicase DHX8
28.6777	29.1008	28.9868	23.7361	24.571	25.2172	NaN	NaN	22.8725	28.8646	28.7989	29.6218	28.7371	28.5284	29.0902		DHX9	3.2291	-4.41365		0	-6.04926		DHX9	0.232409	0.173337		0.263145	-0.136539		Q08211;Q08211-2;REV__H0YA90;REV__Q7Z6J0-3	Q08211	ATP-dependent RNA helicase A
23.7601	23.4772	25.4032	NaN	NaN	NaN	NaN	NaN	NaN	22.8021	NaN	NaN	24.5915	24.2008	NaN		DIABLO	0	NaN		0	NaN		DIABLO	0	-1.41139		0.0800154	0.182678		Q9NR28-2;Q9NR28;A0A024RBT2;Q9NR28-3;F5H796;F5GX50;F5GXT8;F5GYH3;H7BZK7;F5H0Q4	Q9NR28-2;Q9NR28;A0A024RBT2;Q9NR28-3;F5H796	Diablo homolog, mitochondrial
25.0456	26.5613	26.6048	NaN	NaN	23.0238	NaN	NaN	NaN	25.5776	24.6986	25.0388	26.1332	25.5766	26.4995		DIAPH1	0	-3.04679		0	NaN		DIAPH1	0.77666	-0.965565		0.00045226	-0.000802994		A0A0G2JH68;O60610;O60610-2;O60610-3;H9KV28;B4E2I7;E5RJ79	A0A0G2JH68;O60610;O60610-2;O60610-3;H9KV28	Protein diaphanous homolog 1
NaN	NaN	NaN	NaN	NaN	NaN	NaN	NaN	NaN	NaN	NaN	NaN	NaN	NaN	NaN		DIAPH2	-4.34294e-08	0		-4.34294e-08	0		DIAPH2	-4.34294e-08	0		-4.34294e-08	0		A6NML8;K4DI95;C9J6U3;O60879-2;O60879-3;O60879	A6NML8;K4DI95;C9J6U3;O60879-2;O60879-3;O60879	Protein diaphanous homolog 2
NaN	23.3321	23.3877	NaN	NaN	NaN	NaN	NaN	NaN	23.5768	NaN	23.4975	NaN	NaN	23.2424		DIAPH3	0	NaN		0	NaN		DIAPH3	1.17275	0.177258		0	-0.117465		Q9NSV4-6;Q9NSV4-5;Q9NSV4-4;Q9NSV4;Q9NSV4-7;Q9NSV4-1;Q9NSV4-2	Q9NSV4-6;Q9NSV4-5;Q9NSV4-4;Q9NSV4;Q9NSV4-7;Q9NSV4-1;Q9NSV4-2	Protein diaphanous homolog 3
NaN	25.0185	24.8979	NaN	NaN	22.9148	NaN	NaN	NaN	25.2487	25.4418	23.0146	24.6389	24.4342	24.9139		DICER1	0	-2.04336		0	NaN		DICER1	0.140033	-0.389826		0.681947	-0.29583		Q9UPY3;Q9UPY3-2;Q9UPY3-3;H0YJZ6	Q9UPY3;Q9UPY3-2	Endoribonuclease Dicer
NaN	22.6995	22.9787	NaN	NaN	NaN	NaN	NaN	NaN	23.5988	22.3731	NaN	22.8988	22.0556	22.301		DIDO1	0	NaN		0	NaN		DIDO1	0.077252	0.146812		0.517826	-0.420667		Q9BTC0;Q9BTC0-1;Q9BTC0-2;Q9BTC0-3	Q9BTC0;Q9BTC0-1	Death-inducer obliterator 1
22.7729	22.6724	22.417	NaN	NaN	NaN	NaN	NaN	NaN	23.9386	NaN	22.7862	23.3033	23.1829	23.271		DIEXF	0	NaN		0	NaN		DIEXF	0.702372	0.741613		2.31427	0.631592		Q68CQ4;H7C2R4	Q68CQ4	Digestive organ expansion factor homolog
NaN	NaN	21.4597	NaN	NaN	NaN	NaN	NaN	NaN	NaN	NaN	NaN	22.5231	NaN	22.8749		DIMT1	0	NaN		0	NaN		DIMT1	0	NaN		0	1.23933		Q9UNQ2;A0A0C4DGB1;D6RCL3	Q9UNQ2;A0A0C4DGB1;D6RCL3	Probable dimethyladenosine transferase
NaN	22.8548	23.2782	NaN	NaN	NaN	NaN	NaN	NaN	22.8055	21.556	21.9843	23.7315	23.4409	23.2042		DIP2B	0	NaN		0	NaN		DIP2B	0.816336	-0.951248		0.662009	0.392359		Q9P265;Q14689-5;Q14689-6;Q14689;Q14689-3;Q14689-2;Q14689-4;E7EPU2;Q9Y2E4-2;Q9Y2E4	Q9P265	Disco-interacting protein 2 homolog B
28.2294	28.2915	28.2144	23.8674	NaN	NaN	NaN	NaN	NaN	28.4143	27.2471	27.929	28.4275	28.3987	28.2419		DIS3	0	-4.37769		0	NaN		DIS3	0.489862	-0.381624		0.824855	0.110925		Q9Y2L1;Q9Y2L1-2;G3V1J5;F2Z2C0	Q9Y2L1;Q9Y2L1-2;G3V1J5;F2Z2C0	Exosome complex exonuclease RRP44
NaN	21.3807	NaN	NaN	NaN	NaN	NaN	NaN	NaN	22.7767	NaN	23.1017	22.3434	22.3273	NaN		DIS3L	0	NaN		0	NaN		DIS3L	0	1.55845		0	0.954598		Q8TF46-2;Q8TF46-4;Q8TF46;Q8TF46-3	Q8TF46-2;Q8TF46-4;Q8TF46;Q8TF46-3	DIS3-like exonuclease 1
NaN	NaN	NaN	NaN	NaN	NaN	NaN	NaN	NaN	22.7954	NaN	23.0904	23.6635	23.4296	23.8529		DIS3L2	-4.34294e-08	0		-4.34294e-08	0		DIS3L2	0	NaN		0	NaN		Q8IYB7;H7C440;Q8IYB7-3;Q8IYB7-2;C9JGP4;H7C036;Q8IYB7-4;Q8IYB7-5	Q8IYB7;H7C440;Q8IYB7-3;Q8IYB7-2	DIS3-like exonuclease 2
NaN	23.8232	24.2386	NaN	NaN	NaN	NaN	NaN	NaN	24.5271	25.1597	24.6807	23.3094	24.2968	25.4535		DKC1	0	NaN		0	NaN		DKC1	1.09839	0.758263		0.143376	0.322337		O60832;O60832-2;C9IYT0;H7C0M1;H7C2Q9;H7C2Q2;H7BZF2	O60832;O60832-2;C9IYT0	H/ACA ribonucleoprotein complex subunit 4
25.8486	27.1913	27.0915	25.3253	25.7384	26.6146	25.0103	NaN	NaN	26.9542	26.8801	27.0536	27.4172	27.2482	26.5568		DLAT	0.641563	-0.817754		0	-1.70019		DLAT	0.226855	0.252112		0.290711	0.363536		P10515;H0YDD4;E9PEJ4	P10515;H0YDD4;E9PEJ4	Dihydrolipoyllysine-residue acetyltransferase component of pyruvate dehydrogenase complex, mitochondrial;Acetyltransferase component of pyruvate dehydrogenase complex
26.9453	27.0919	27.1813	NaN	NaN	NaN	NaN	NaN	NaN	26.8185	25.2331	NaN	27.223	27.2899	26.8097		DLD	0	NaN		0	NaN		DLD	0.749606	-1.04705		0.0736937	0.0346883		P09622;E9PEX6;P09622-3;P09622-2;F8WDM5;F2Z2E3	P09622;E9PEX6;P09622-3;P09622-2	Dihydrolipoyl dehydrogenase, mitochondrial;Dihydrolipoyl dehydrogenase
23.8993	23.5346	23.9066	NaN	NaN	NaN	NaN	NaN	NaN	24.1541	NaN	22.9683	23.9909	23.334	23.791		DLG1	0	NaN		0	NaN		DLG1	0.172182	-0.218979		0.118533	-0.0748431		A0A0C4DFT3;Q12959-5;Q12959-3;Q12959-6;Q12959-4;Q12959;Q12959-7;Q12959-2;Q12959-8;Q12959-9;E7EQD7;H7C166;B4E2H8;H7C325;F8W750;B5MCC5;B7Z264;E9PIW2;B7Z2T4;E9PN83;Q15700-5;Q15700-3;Q15700;Q15700-4;Q15700-2;C9J110;F2Z2L0;C9IYP1;C9JUA9;C9JN61;C9JCP6;A8MUT6;C9JWP9;C9JYG3;O14909;P78352-3;P78352;P78352-2	A0A0C4DFT3;Q12959-5;Q12959-3;Q12959-6;Q12959-4;Q12959;Q12959-7;Q12959-2;Q12959-8;Q12959-9;E7EQD7	Disks large homolog 1
NaN	NaN	NaN	NaN	NaN	NaN	NaN	NaN	NaN	NaN	NaN	NaN	22.1946	NaN	22.1889		DLGAP5	-4.34294e-08	0		-4.34294e-08	0		DLGAP5	-4.34294e-08	0		0	NaN		Q15398-3;Q15398;Q15398-1;G3V4E5;G3V543	Q15398-3;Q15398;Q15398-1	Disks large-associated protein 5
24.4782	25.4447	25.5429	NaN	NaN	NaN	NaN	NaN	NaN	25.3892	NaN	NaN	25.3608	25.7536	25.3908		DLST	0	NaN		0	NaN		DLST	0	0.233935		0.405397	0.346502		P36957;P36957-2;Q86SW4;H0YJF9;G3V5M3;G3V3F0	P36957;P36957-2	Dihydrolipoyllysine-residue succinyltransferase component of 2-oxoglutarate dehydrogenase complex, mitochondrial
NaN	NaN	NaN	NaN	NaN	NaN	NaN	NaN	NaN	NaN	NaN	NaN	NaN	NaN	20.7025		DMAP1	-4.34294e-08	0		-4.34294e-08	0		DMAP1	-4.34294e-08	0		0	NaN		Q5TG40;Q9NPF5;Q5TG36;Q5TG38;Q5TG39	Q5TG40;Q9NPF5;Q5TG36;Q5TG38;Q5TG39	DNA methyltransferase 1-associated protein 1
NaN	26.2488	NaN	NaN	NaN	NaN	NaN	24.6832	NaN	NaN	NaN	NaN	NaN	NaN	28.2629		DMBT1	0	NaN		0	-1.56555		DMBT1	0	NaN		0	2.01409		Q9UGM3-4;Q9UGM3-8;Q9UGM3-2;Q9UGM3-5;Q9UGM3-3;Q9UGM3;Q9UGM3-7;Q9UGM3-6;Q9UGM3-9	Q9UGM3-4;Q9UGM3-8;Q9UGM3-2;Q9UGM3-5;Q9UGM3-3;Q9UGM3;Q9UGM3-7;Q9UGM3-6;Q9UGM3-9	Deleted in malignant brain tumors 1 protein
NaN	NaN	23.016	NaN	NaN	NaN	NaN	NaN	NaN	23.3224	23.3869	NaN	23.1938	22.9415	23.1422		DMXL1	0	NaN		0	NaN		DMXL1	0	0.338611		0	0.0764548		F5H269;Q9Y485;E7EMZ0	F5H269;Q9Y485	DmX-like protein 1
NaN	21.7118	21.549	NaN	NaN	NaN	NaN	NaN	NaN	22.3325	23.097	NaN	22.7339	NaN	22.0711		DMXL2	0	NaN		0	NaN		DMXL2	0.962327	1.08433		0.818059	0.77207		Q8TDJ6;Q8TDJ6-3;Q8TDJ6-2;H0YLM8	Q8TDJ6;Q8TDJ6-3;Q8TDJ6-2	DmX-like protein 2
23.6729	23.85	23.482	NaN	NaN	NaN	NaN	NaN	NaN	23.3919	23.1049	25.8982	24.9761	24.8401	24.1998		DNA2	0	NaN		0	NaN		DNA2	0.199693	0.463361		1.731	1.00369	+	P51530;P51530-4;P51530-3;F8VR31;P51530-2;H0Y455;F8VPM6	P51530;P51530-4;P51530-3;F8VR31;P51530-2	DNA replication ATP-dependent helicase/nuclease DNA2;DNA replication nuclease DNA2;DNA replication ATP-dependent helicase DNA2
26.6866	26.0127	26.734	28.413	24.5295	24.7669	NaN	NaN	NaN	25.9901	26.9267	26.7817	26.9156	26.8461	26.8731		DNAAF5	0.169858	-0.574642		0	NaN		DNAAF5	0.0839529	0.0883935		0.790809	0.400527		Q86Y56;Q86Y56-2;H0Y650;E9PGY2;Q86Y56-3;H7C3B1	Q86Y56;Q86Y56-2;H0Y650	Dynein assembly factor 5, axonemal
NaN	NaN	NaN	NaN	NaN	NaN	NaN	NaN	NaN	NaN	NaN	NaN	NaN	NaN	NaN		DNAH5	-4.34294e-08	0		-4.34294e-08	0		DNAH5	-4.34294e-08	0		-4.34294e-08	0		Q8TE73	Q8TE73	Dynein heavy chain 5, axonemal
27.3441	27.7726	27.9	NaN	27.4681	26.5332	NaN	NaN	NaN	27.9322	27.3287	NaN	28.4572	27.6971	28.0618		DNAJA1	0.698207	-0.671579		0	NaN		DNAJA1	0.0447128	-0.0417665		0.654249	0.399814		P31689;P31689-2	P31689;P31689-2	DnaJ homolog subfamily A member 1
24.7294	26.1858	26.5451	NaN	25.8235	26.6655	NaN	NaN	NaN	26.5122	28.1529	NaN	27.1926	25.5759	26.8181		DNAJA2	0.203989	0.42442		0	NaN		DNAJA2	0.684585	1.51248		0.406587	0.708802		O60884;A0A087WT48;I3L320	O60884	DnaJ homolog subfamily A member 2
NaN	22.4744	22.4737	NaN	NaN	NaN	NaN	NaN	NaN	24.3148	NaN	NaN	24.2453	NaN	23.6232		DNAJA3	0	NaN		0	NaN		DNAJA3	0	1.84074		1.37164	1.46018	+	Q96EY1;Q96EY1-2;Q96EY1-3;I3L1T6	Q96EY1;Q96EY1-2	DnaJ homolog subfamily A member 3, mitochondrial
23.739	25.4363	25.0071	NaN	NaN	NaN	NaN	NaN	NaN	26.2549	23.3661	NaN	25.3017	25.9475	25.4253		DNAJB1	0	NaN		0	NaN		DNAJB1	0.0215233	0.0830634		0.692066	0.830687		P25685;P25685-2;M0R080;M0QYT3;M0QXK0;M0R1D6;M0QZD0;M0R128	P25685;P25685-2;M0R080	DnaJ homolog subfamily B member 1
NaN	24.426	24.5283	NaN	NaN	NaN	NaN	NaN	NaN	24.1786	NaN	NaN	24.4551	NaN	24.384		DNAJB11	0	NaN		0	NaN		DNAJB11	0	-0.298572		0.344299	-0.0576086		Q9UBS4;H7C2Y5	Q9UBS4;H7C2Y5	DnaJ homolog subfamily B member 11
22.9942	22.0701	22.5467	NaN	NaN	NaN	NaN	NaN	NaN	23.0109	NaN	NaN	23.532	23.3456	22.7078		DNAJB12	0	NaN		0	NaN		DNAJB12	0	0.473967		0.835742	0.658144		Q9NXW2;J3KPS0;Q9NXW2-2;V9GYN7;V9GY70	Q9NXW2;J3KPS0;Q9NXW2-2;V9GYN7	DnaJ homolog subfamily B member 12
25.2203	24.3746	24.6239	NaN	NaN	NaN	NaN	NaN	NaN	25.7964	26.8081	NaN	25.7775	25.7966	24.3941		DNAJB6	0	NaN		0	NaN		DNAJB6	1.28808	1.56266		0.47993	0.583176		O75190;O75190-3;C9J2C4;O75190-2;E9PH18;O75190-4;C9JDX6;F8WCZ4;C9J2P2;C9JDR7;C9JB42;C9JN01;Q8NHS0;Q8WWF6	O75190;O75190-3;C9J2C4;O75190-2;E9PH18;O75190-4;C9JDX6;F8WCZ4;C9J2P2	DnaJ homolog subfamily B member 6
NaN	22.2914	NaN	NaN	NaN	NaN	NaN	NaN	NaN	NaN	NaN	NaN	NaN	NaN	NaN		DNAJC1	0	NaN		0	NaN		DNAJC1	0	NaN		0	NaN		Q96KC8	Q96KC8	DnaJ homolog subfamily C member 1
26.2122	25.8499	26.1798	28.3592	23.8832	24.5883	NaN	NaN	NaN	25.8671	26.9716	26.1515	26.4615	26.1899	25.8971		DNAJC10	0.123334	-0.470437		0	NaN		DNAJC10	0.287121	0.249421		0.196453	0.102177		Q8IXB1;Q8IXB1-2;Q8IXB1-3;E7EP04;A0A087WXH7;H7C1G0	Q8IXB1;Q8IXB1-2	DnaJ homolog subfamily C member 10
22.2116	23.3511	22.4355	NaN	NaN	NaN	NaN	NaN	NaN	22.7919	23.2714	NaN	22.1124	23.059	22.2974		DNAJC11	0	NaN		0	NaN		DNAJC11	0.296633	0.365594		0.144582	-0.176479		Q9NVH1;Q9NVH1-3;Q9NVH1-2;B1AK20;Q5TH61	Q9NVH1;Q9NVH1-3;Q9NVH1-2	DnaJ homolog subfamily C member 11
NaN	25.3782	25.2792	NaN	NaN	NaN	NaN	NaN	NaN	25.6883	25.4785	21.5475	25.5268	23.4107	25.9912		DNAJC13	0	NaN		0	NaN		DNAJC13	0.240315	-1.09065		0.122726	-0.352497		O75165;H0YA63;H0Y8Q2	O75165	DnaJ homolog subfamily C member 13
23.6411	21.6806	22.6935	NaN	NaN	NaN	NaN	NaN	NaN	21.2363	21.8913	24.1087	21.6533	22.0621	22.3788		DNAJC16	0	NaN		0	NaN		DNAJC16	0.0890206	-0.259638		0.457584	-0.640329		Q9Y2G8;Q5TDG9;Q5TDH4;Q9Y2G8-2;H0YCM8	Q9Y2G8;Q5TDG9;Q5TDH4;Q9Y2G8-2	DnaJ homolog subfamily C member 16
NaN	NaN	21.7385	NaN	NaN	NaN	NaN	NaN	NaN	NaN	NaN	NaN	NaN	NaN	NaN		DNAJC19	0	NaN		0	NaN		DNAJC19	0	NaN		0	NaN		Q96DA6;G5E9V2;F2Z3A7;Q96DA6-2	Q96DA6;G5E9V2;F2Z3A7;Q96DA6-2	Mitochondrial import inner membrane translocase subunit TIM14
24.0107	NaN	22.0349	NaN	NaN	22.807	NaN	NaN	NaN	24.2283	24.4633	23.803	23.0514	24.2947	25.8043		DNAJC2	0	-0.215839		0	NaN		DNAJC2	0.623143	1.14207		0.442962	1.36067		Q99543;Q99543-2;H7C3L7;C9IZ83;F2Z3N9;F2Z3H0	Q99543;Q99543-2	DnaJ homolog subfamily C member 2;DnaJ homolog subfamily C member 2, N-terminally processed
NaN	23.2942	22.6112	NaN	NaN	22.0435	NaN	NaN	NaN	23.3562	22.9924	22.5761	22.2549	22.9769	23.9799		DNAJC21	0	-0.909229		0	NaN		DNAJC21	0.018745	0.0222308		0.0575032	0.117841		Q5F1R6;Q5F1R6-3;Q5F1R6-2	Q5F1R6;Q5F1R6-3;Q5F1R6-2	DnaJ homolog subfamily C member 21
NaN	NaN	23.3336	NaN	NaN	NaN	NaN	NaN	NaN	NaN	NaN	NaN	NaN	NaN	NaN		DNAJC3	0	NaN		0	NaN		DNAJC3	0	NaN		0	NaN		Q13217	Q13217	DnaJ homolog subfamily C member 3
NaN	NaN	NaN	NaN	NaN	NaN	NaN	NaN	NaN	NaN	NaN	NaN	NaN	NaN	NaN		DNAJC6	-4.34294e-08	0		-4.34294e-08	0		DNAJC6	-4.34294e-08	0		-4.34294e-08	0		S4R305;O75061-3;O75061-4;O75061;O75061-2	S4R305;O75061-3;O75061-4;O75061;O75061-2	Putative tyrosine-protein phosphatase auxilin
27.8522	27.5893	27.8635	26.0426	25.9552	26.3664	24.4434	NaN	NaN	28.5052	28.5444	28.6679	28.5591	26.7068	27.9064		DNAJC7	3.36496	-1.64691		0	-3.32489		DNAJC7	2.85227	0.804174		0.0269694	-0.0441977		Q99615;Q99615-2;K7EIH8;K7ESP1;K7EPP7;K7ER44;K7EJV7;K7ELJ8;K7EJL5;K7EN19;K7EJE9;K7EK03;K7EJ24;K7EQ73	Q99615;Q99615-2;K7EIH8;K7ESP1	DnaJ homolog subfamily C member 7
25.2875	26.8142	26.9618	NaN	NaN	NaN	NaN	NaN	NaN	27.1726	25.9713	NaN	27.5995	25.9372	26.5399		DNAJC8	0	NaN		0	NaN		DNAJC8	0.0921587	0.217433		0.177372	0.33767		O75937;S4R3J5	O75937	DnaJ homolog subfamily C member 8
22.9832	24.5339	25.4153	NaN	NaN	NaN	NaN	NaN	NaN	25.4871	NaN	NaN	23.6104	23.268	25.0283		DNAJC9	0	NaN		0	NaN		DNAJC9	0	1.17633		0.142048	-0.341874		Q8WXX5	Q8WXX5	DnaJ homolog subfamily C member 9
NaN	NaN	NaN	NaN	NaN	NaN	NaN	NaN	NaN	NaN	NaN	NaN	NaN	22.1746	NaN		DNM1	-4.34294e-08	0		-4.34294e-08	0		DNM1	-4.34294e-08	0		0	NaN		A0A0D9SFB1;A0A0D9SFE4;Q05193-5;Q05193-3;Q05193-2;Q05193	A0A0D9SFB1;A0A0D9SFE4;Q05193-5;Q05193-3;Q05193-2;Q05193	Dynamin-1
24.2923	25.393	25.7759	NaN	NaN	NaN	NaN	NaN	NaN	26.5001	26.1618	25.6289	26.1133	26.455	25.5991		DNM1L	0	NaN		0	NaN		DNM1L	0.856435	0.94323		0.819996	0.902084		O00429;O00429-3;O00429-6;O00429-5;O00429-7;F8VZ52;F8W1W3;B4DDQ3;B4DPZ9;F8VUJ9;F8VR28;F8VYL3;H0YHY4;H0YI79	O00429;O00429-3;O00429-6;O00429-5;O00429-7	Dynamin-1-like protein
NaN	NaN	NaN	NaN	NaN	NaN	NaN	NaN	NaN	NaN	NaN	NaN	NaN	NaN	NaN		DNM1L	-4.34294e-08	0		-4.34294e-08	0		DNM1L	-4.34294e-08	0		-4.34294e-08	0		O00429-2;O00429-8	O00429-2;O00429-8	Dynamin-1-like protein
27.7351	28.2658	28.0177	NaN	NaN	NaN	NaN	NaN	NaN	27.5547	27.0666	27.5285	28.0127	28.0981	28.0851		DNM2	0	NaN		0	NaN		DNM2	1.32244	-0.622897		0.140689	0.0591113		P50570-5;P50570;K7EPK9;H7C5U0;K7ENE7;H9KVC7;H9KVC9;P20591-2;P20591;P20592	P50570-5;P50570	Dynamin-2
NaN	NaN	NaN	NaN	NaN	NaN	NaN	NaN	NaN	NaN	NaN	NaN	NaN	NaN	NaN		DNM2	-4.34294e-08	0		-4.34294e-08	0		DNM2	-4.34294e-08	0		-4.34294e-08	0		P50570-4	P50570-4	Dynamin-2
25.8547	27.4548	27.4266	NaN	NaN	NaN	NaN	NaN	NaN	28.1054	27.7617	23.9723	27.4597	26.5908	27.5757		DNMT1	0	NaN		0	NaN		DNMT1	0.0735624	-0.298922		0.184521	0.296687		P26358;P26358-2;P26358-3;K7ENW7;K7EJL0;K7EMU8;K7ENQ6;K7ERQ1;K7EIZ6;K7ELB1	P26358;P26358-2;P26358-3	DNA (cytosine-5)-methyltransferase 1
NaN	22.5064	22.7944	NaN	NaN	NaN	NaN	NaN	NaN	22.2087	NaN	NaN	NaN	NaN	NaN		DNPEP	0	NaN		0	NaN		DNPEP	0	-0.441705		0	NaN		E7ETB3;Q9ULA0;E7EMB6	E7ETB3;Q9ULA0;E7EMB6	Aspartyl aminopeptidase
26.0264	25.968	24.6837	NaN	NaN	NaN	NaN	NaN	NaN	26.6206	NaN	NaN	25.0478	26.4637	26.6435		DNPH1	0	NaN		0	NaN		DNPH1	0	1.06124		0.29915	0.492334		O43598;H0Y8X4;O43598-2	O43598;H0Y8X4;O43598-2	2-deoxynucleoside 5-phosphate N-hydrolase 1
NaN	NaN	NaN	NaN	NaN	NaN	NaN	NaN	NaN	21.2122	NaN	NaN	20.8311	20.6417	NaN		DNTTIP2	-4.34294e-08	0		-4.34294e-08	0		DNTTIP2	0	NaN		0	NaN		Q5QJE6;J3KP30;E9PRB3	Q5QJE6;J3KP30	Deoxynucleotidyltransferase terminal-interacting protein 2
NaN	23.5606	23.3955	NaN	NaN	NaN	NaN	NaN	NaN	23.6676	22.9648	23.4595	23.2794	NaN	22.8823		DOCK1	0	NaN		0	NaN		DOCK1	0.150406	-0.114032		0.686132	-0.397196		A0A096LNH6;Q14185	A0A096LNH6;Q14185	Dedicator of cytokinesis protein 1
NaN	22.6169	22.4728	NaN	NaN	NaN	NaN	NaN	NaN	23.1275	23.1094	NaN	22.986	NaN	22.5782		DOCK11	0	NaN		0	NaN		DOCK11	1.80553	0.57362		0.412326	0.237303		A6NIW2;Q5JSL3	A6NIW2;Q5JSL3	Dedicator of cytokinesis protein 11
NaN	NaN	NaN	NaN	NaN	NaN	NaN	NaN	NaN	NaN	NaN	NaN	NaN	NaN	NaN		DOCK3	-4.34294e-08	0		-4.34294e-08	0		DOCK3	-4.34294e-08	0		-4.34294e-08	0		Q8IZD9	Q8IZD9	Dedicator of cytokinesis protein 3
28.1966	29.8727	30.0223	26.4552	26.1548	27.5267	26.1192	27.2543	26.0728	28.3195	28.7374	28.8597	29.1742	28.8327	28.9168		DOCK4	1.67812	-2.65164		1.83156	-2.88179		DOCK4	0.524719	-0.725043		0.261125	-0.389297		Q8N1I0;Q8N1I0-3;H0Y599;Q8N1I0-2;H0Y7H7;F5GXW1;C9J7D9;C9J637;Q8N1I0-4;C9JDB3;F8WES4	Q8N1I0;Q8N1I0-3;H0Y599;Q8N1I0-2;H0Y7H7;F5GXW1	Dedicator of cytokinesis protein 4
NaN	NaN	NaN	NaN	NaN	NaN	NaN	NaN	NaN	NaN	NaN	NaN	NaN	NaN	NaN		DOCK6	-4.34294e-08	0		-4.34294e-08	0		DOCK6	-4.34294e-08	0		-4.34294e-08	0		Q96HP0;K7ESB7;K7EP20	Q96HP0	Dedicator of cytokinesis protein 6
25.7093	27.1852	27.2242	22.7693	NaN	25.3522	NaN	NaN	NaN	27.7197	27.1756	24.0032	27.1346	26.6536	27.3451		DOCK7	0.97271	-2.64549		0	NaN		DOCK7	0.117297	-0.406702		0.248467	0.338237		Q96N67;Q96N67-5;Q96N67-2;Q96N67-6;Q96N67-4;Q96N67-3;H0Y7L2;A0A0C4DGY6;Q96N67-7;A2A369;Q8NF50-4;Q8NF50-3;Q8NF50-2;Q8NF50;K7EP51	Q96N67;Q96N67-5;Q96N67-2;Q96N67-6;Q96N67-4;Q96N67-3;H0Y7L2	Dedicator of cytokinesis protein 7
NaN	NaN	NaN	NaN	NaN	NaN	NaN	NaN	NaN	NaN	NaN	NaN	NaN	NaN	NaN		DOHH	-4.34294e-08	0		-4.34294e-08	0		DOHH	-4.34294e-08	0		-4.34294e-08	0		Q9BU89;K7EIV2;K7ERU8	Q9BU89;K7EIV2	Deoxyhypusine hydroxylase
NaN	NaN	NaN	NaN	NaN	NaN	NaN	NaN	NaN	NaN	NaN	NaN	NaN	NaN	NaN		DOLK	-4.34294e-08	0		-4.34294e-08	0		DOLK	-4.34294e-08	0		-4.34294e-08	0		Q9UPQ8	Q9UPQ8	Dolichol kinase
NaN	NaN	NaN	NaN	NaN	NaN	NaN	NaN	NaN	NaN	NaN	NaN	NaN	NaN	NaN		DOLPP1	-4.34294e-08	0		-4.34294e-08	0		DOLPP1	-4.34294e-08	0		-4.34294e-08	0		Q86YN1;A0A0A6YYB0;Q86YN1-2	Q86YN1;A0A0A6YYB0;Q86YN1-2	Dolichyldiphosphatase 1
NaN	NaN	NaN	NaN	NaN	NaN	NaN	NaN	NaN	NaN	NaN	NaN	NaN	NaN	NaN		DOPEY1	-4.34294e-08	0		-4.34294e-08	0		DOPEY1	-4.34294e-08	0		-4.34294e-08	0		Q5TA12;Q5JWR5	Q5TA12;Q5JWR5	Protein dopey-1
NaN	NaN	NaN	NaN	NaN	NaN	NaN	NaN	NaN	21.3526	21.7352	NaN	NaN	NaN	NaN		DOPEY2	-4.34294e-08	0		-4.34294e-08	0		DOPEY2	0	NaN		-4.34294e-08	0		Q9Y3R5-2;Q9Y3R5	Q9Y3R5-2;Q9Y3R5	Protein dopey-2
22.9929	22.3986	23.2128	NaN	NaN	NaN	NaN	NaN	NaN	NaN	NaN	NaN	23.439	23.4594	NaN		DPCD	0	NaN		0	NaN		DPCD	0	NaN		0.792215	0.581112		Q9BVM2;Q5JQQ4;Q5JQQ2	Q9BVM2;Q5JQQ4	Protein DPCD
NaN	NaN	NaN	NaN	NaN	NaN	NaN	NaN	NaN	NaN	NaN	NaN	NaN	NaN	NaN		DPF2	-4.34294e-08	0		-4.34294e-08	0		DPF2	-4.34294e-08	0		-4.34294e-08	0		J3KMZ8;Q92785;Q92785-2;E9PN04	J3KMZ8;Q92785;Q92785-2	Zinc finger protein ubi-d4
NaN	NaN	NaN	NaN	NaN	NaN	NaN	NaN	NaN	NaN	NaN	NaN	NaN	NaN	NaN		DPH1	-4.34294e-08	0		-4.34294e-08	0		DPH1	-4.34294e-08	0		-4.34294e-08	0		I3L1H5;Q9BZG8;A0A0A0MTR4;Q9BZG8-3;Q9BZG8-2;U3KQN3;I3L3X9	I3L1H5;Q9BZG8;A0A0A0MTR4;Q9BZG8-3;Q9BZG8-2	Diphthamide biosynthesis protein 1
NaN	21.0263	NaN	NaN	NaN	NaN	NaN	NaN	NaN	NaN	NaN	NaN	NaN	NaN	21.7377		DPH2	0	NaN		0	NaN		DPH2	0	NaN		0	0.711409		Q9BQC3;E9PLL2;E9PMH7;H0YCR5;Q9BQC3-2	Q9BQC3;E9PLL2;E9PMH7;H0YCR5;Q9BQC3-2	Diphthamide biosynthesis protein 2
NaN	21.9144	22.3668	NaN	NaN	NaN	NaN	NaN	NaN	22.3552	NaN	NaN	21.8958	NaN	22.6195		DPH5	0	NaN		0	NaN		DPH5	0	0.214577		0.0917283	0.117042		A0A087WXP7;Q9H2P9-3;Q9H2P9-2;Q9H2P9-4;Q9H2P9;Q9H2P9-5;Q9H2P9-6	A0A087WXP7;Q9H2P9-3;Q9H2P9-2;Q9H2P9-4;Q9H2P9;Q9H2P9-5;Q9H2P9-6	Diphthine synthase
NaN	23.863	23.452	NaN	NaN	NaN	NaN	NaN	NaN	NaN	NaN	NaN	24.0642	22.6364	NaN		DPM1	0	NaN		0	NaN		DPM1	0	NaN		0.143038	-0.307156		Q5QPK2;H0Y368;O60762;Q5QPJ9	Q5QPK2;H0Y368;O60762	Dolichol-phosphate mannosyltransferase subunit 1
22.7915	NaN	24.1168	NaN	NaN	NaN	NaN	NaN	NaN	NaN	NaN	NaN	NaN	NaN	NaN		DPM3	0	NaN		0	NaN		DPM3	0	NaN		0	NaN		Q9P2X0;Q9P2X0-2	Q9P2X0;Q9P2X0-2	Dolichol-phosphate mannosyltransferase subunit 3
26.142	26.1729	25.7578	NaN	21.8488	22.1635	NaN	NaN	NaN	26.4661	26.3099	25.89	26.5946	26.503	25.9822		DPP3	3.51559	-4.0181		0	NaN		DPP3	0.381866	0.197796		0.652175	0.335718		Q9NY33-4;Q9NY33;G3V1D3;G3V180;Q9NY33-2;E9PQ14;E9PKK8;E9PPK9;E9PQF2;E9PNX5	Q9NY33-4;Q9NY33;G3V1D3;G3V180	Dipeptidyl peptidase 3
NaN	NaN	NaN	NaN	NaN	NaN	NaN	NaN	NaN	NaN	NaN	NaN	NaN	NaN	NaN		DPP8	-4.34294e-08	0		-4.34294e-08	0		DPP8	-4.34294e-08	0		-4.34294e-08	0		H0YK36;J3KPT0;Q6V1X1-6;Q6V1X1-4;Q6V1X1-2;Q6V1X1-5;Q6V1X1-3;Q6V1X1	H0YK36;J3KPT0;Q6V1X1-6;Q6V1X1-4;Q6V1X1-2;Q6V1X1-5;Q6V1X1-3;Q6V1X1	Dipeptidyl peptidase 8
25.0657	25.0115	25.1855	NaN	NaN	NaN	NaN	NaN	NaN	24.2926	22.5916	24.2589	24.2819	24.8063	24.7945		DPP9	0	NaN		0	NaN		DPP9	1.14534	-1.37318		1.19886	-0.460021		Q86TI2;Q86TI2-4;Q86TI2-2;M0R2A8;M0R2G6;M0R3C4;M0R0I1;M0QXG6;M0R145;M0QXI5;M0QXA6;M0R1L4;M0R162	Q86TI2;Q86TI2-4;Q86TI2-2;M0R2A8	Dipeptidyl peptidase 9
NaN	NaN	24.041	NaN	NaN	NaN	NaN	NaN	NaN	NaN	NaN	NaN	22.5652	NaN	NaN		DPY30	0	NaN		0	NaN		DPY30	0	NaN		0	-1.4758		Q9C005	Q9C005	Protein dpy-30 homolog
25.0937	26.395	26.2254	NaN	NaN	NaN	NaN	NaN	NaN	26.3864	26.1426	25.8391	26.1043	26.418	25.02		DPYSL2	0	NaN		0	NaN		DPYSL2	0.190541	0.217986		0.0328494	-0.0572637		Q16555-2;Q16555;E5RFU4	Q16555-2;Q16555	Dihydropyrimidinase-related protein 2
21.8735	22.1692	21.8409	NaN	NaN	NaN	NaN	NaN	NaN	22.6534	22.2123	21.7396	22.2597	22.4695	23.5024		DPYSL4	0	NaN		0	NaN		DPYSL4	0.352355	0.240581		0.918483	0.782677		O14531;Q5T0Q6	O14531;Q5T0Q6	Dihydropyrimidinase-related protein 4
26.1433	26.1616	25.9987	NaN	23.9355	22.3448	NaN	NaN	NaN	25.7624	25.5381	25.5239	25.3761	25.7235	26.3408		DPYSL5	1.80399	-2.96106		0	NaN		DPYSL5	2.21889	-0.493085		0.428953	-0.287739		Q9BPU6;E7EWB4;E9PHT0;E7ESV0	Q9BPU6	Dihydropyrimidinase-related protein 5
24.9108	24.3945	23.7154	NaN	NaN	NaN	NaN	NaN	NaN	23.3378	NaN	NaN	23.4065	24.4041	21.7853		DR1	0	NaN		0	NaN		DR1	0	-1.00241		0.611293	-1.1416		Q01658	Q01658	Protein Dr1
23.4541	21.4274	22.7456	NaN	NaN	NaN	NaN	NaN	NaN	NaN	NaN	NaN	NaN	NaN	NaN		DRAP1	0	NaN		0	NaN		DRAP1	0	NaN		0	NaN		C9JCC6;Q14919;Q14919-2;E9PNC7;E9PQX9	C9JCC6;Q14919;Q14919-2;E9PNC7;E9PQX9	Dr1-associated corepressor
NaN	25.213	24.7521	NaN	NaN	NaN	NaN	NaN	NaN	25.7497	NaN	NaN	25.4387	24.8505	26.1207		DRG1	0	NaN		0	NaN		DRG1	0	0.76719		0.392799	0.48748		Q9Y295;H0YI06;F8WEE0	Q9Y295	Developmentally-regulated GTP-binding protein 1
NaN	23.3097	22.6312	NaN	NaN	NaN	NaN	NaN	NaN	24.6482	NaN	NaN	23.7288	NaN	23.1904		DRG2	0	NaN		0	NaN		DRG2	0	1.67774		0.424906	0.489161		P55039;A8MZF9;J3QKW7;J3QRI9;J3QR71;J3QL90;J3KRL5;J3QKV7;J3QLF3	P55039;A8MZF9;J3QKW7	Developmentally-regulated GTP-binding protein 2
NaN	NaN	NaN	NaN	NaN	NaN	NaN	NaN	NaN	NaN	NaN	NaN	NaN	NaN	NaN		DROSHA	-4.34294e-08	0		-4.34294e-08	0		DROSHA	-4.34294e-08	0		-4.34294e-08	0		Q9NRR4-3;Q9NRR4-2;Q9NRR4-4;Q9NRR4	Q9NRR4-3;Q9NRR4-2;Q9NRR4-4;Q9NRR4	Ribonuclease 3
26.633	28.4159	27.5646	26.4188	26.399	26.1715	27.1029	26.7297	26.9579	26.2809	27.3791	27.434	25.3946	25.6416	26.0615		DSC1	1.09032	-1.20805		0.505182	-0.607614		DSC1	0.326725	-0.506447		1.54018	-1.83856		Q08554-2;Q08554	Q08554-2;Q08554	Desmocollin-1
NaN	NaN	NaN	NaN	NaN	NaN	NaN	NaN	NaN	22.3491	NaN	21.7113	NaN	21.6813	22.5074		DSC2	-4.34294e-08	0		-4.34294e-08	0		DSC2	0	NaN		0	NaN		Q02487	Q02487	Desmocollin-2
23.6041	24.4793	24.6086	NaN	NaN	NaN	NaN	NaN	NaN	23.8207	NaN	24.7093	25.018	24.9145	24.1455		DSC3	0	NaN		0	NaN		DSC3	0.0213766	0.034331		0.47928	0.462028		Q14574-2;J3QRL9	Q14574-2	Desmocollin-3
NaN	NaN	NaN	NaN	NaN	NaN	NaN	NaN	NaN	NaN	NaN	NaN	NaN	NaN	NaN		DSCC1	-4.34294e-08	0		-4.34294e-08	0		DSCC1	-4.34294e-08	0		-4.34294e-08	0		Q9BVC3	Q9BVC3	Sister chromatid cohesion protein DCC1
27.2441	28.496	27.7138	27.8146	27.3061	27.0334	28.679	26.9558	25.4623	25.8944	26.8803	29.0779	25.9389	24.8665	25.7757		DSG1	0.429929	-0.433268		0.322909	-0.785571		DSG1	0.204195	-0.533764		2.0091	-2.29091		Q02413;Q02413-2	Q02413	Desmoglein-1
23.7962	24.9818	24.22	22.3951	NaN	20.8408	NaN	NaN	NaN	26.8875	24.8688	27.0885	25.6347	24.3762	25.4321		DSG2	1.46731	-2.71472		0	NaN		DSG2	1.16138	1.94893		0.713325	0.814992		Q14126;J3KSI6	Q14126	Desmoglein-2
NaN	NaN	NaN	NaN	NaN	NaN	NaN	NaN	NaN	NaN	NaN	NaN	NaN	NaN	NaN		DSG3	-4.34294e-08	0		-4.34294e-08	0		DSG3	-4.34294e-08	0		-4.34294e-08	0		P32926	P32926	Desmoglein-3
NaN	NaN	NaN	NaN	NaN	NaN	NaN	NaN	NaN	16.355	NaN	NaN	NaN	NaN	17.2543		DSG4	-4.34294e-08	0		-4.34294e-08	0		DSG4	0	NaN		0	NaN		Q86SJ6;Q86SJ6-2	Q86SJ6;Q86SJ6-2	Desmoglein-4
26.4189	29.2173	29.0593	28.2301	28.0118	28.2675	29.322	25.8012	25.207	29.471	30.0866	29.4142	28.8243	28.8145	28.7575		DSP	0.0227402	-0.062034		0.390229	-1.4551		DSP	0.696346	1.42544		0.247026	0.566889		P15924;P15924-3;P15924-2	P15924;P15924-3;P15924-2	Desmoplakin
NaN	NaN	NaN	NaN	NaN	NaN	NaN	NaN	NaN	NaN	NaN	NaN	NaN	NaN	NaN		DST	-4.34294e-08	0		-4.34294e-08	0		DST	-4.34294e-08	0		-4.34294e-08	0		E7ERU0;E9PHM6;F6QMI7;E9PEB9;F8W9J4;Q03001-8;Q03001;Q6P0N6;E7ETB9;Q03001-9	E7ERU0;E9PHM6;F6QMI7;E9PEB9;F8W9J4;Q03001-8;Q03001	Dystonin
26.8054	25.7858	26.2648	NaN	NaN	NaN	NaN	NaN	NaN	26.7021	25.8394	NaN	26.3703	26.2372	26.0312		DSTN	0	NaN		0	NaN		DSTN	0.00944851	-0.0145801		0.0824957	-0.0724513		P60981;F6RFD5;P60981-2	P60981;F6RFD5;P60981-2	Destrin
NaN	NaN	22.4092	NaN	NaN	NaN	NaN	NaN	NaN	NaN	NaN	NaN	NaN	NaN	NaN		DTD1	0	NaN		0	NaN		DTD1	0	NaN		0	NaN		Q8TEA8;A0A087WZV9	Q8TEA8	D-tyrosyl-tRNA(Tyr) deacylase 1
NaN	NaN	20.9446	NaN	NaN	NaN	NaN	NaN	NaN	21.7152	22.8798	21.9408	22.0742	21.9574	21.5126		DTL	0	NaN		0	NaN		DTL	0	1.23404		0	0.903495		F5GZ90;Q9NZJ0;Q9NZJ0-2	F5GZ90;Q9NZJ0;Q9NZJ0-2	Denticleless protein homolog
NaN	NaN	NaN	NaN	NaN	NaN	NaN	NaN	NaN	22.2432	21.9035	21.816	21.8668	21.8545	NaN		DTNA;DTNB	-4.34294e-08	0		-4.34294e-08	0		DTNA;DTNB	0	NaN		0	NaN		Q9Y4J8-13;Q9Y4J8-2;Q9Y4J8-14;Q9Y4J8-15;Q9Y4J8;M0QZ28;Q9Y4J8-6;Q9Y4J8-10;Q9Y4J8-11;Q9Y4J8-12;Q9Y4J8-16;Q9Y4J8-5;Q9Y4J8-4;Q9Y4J8-3;M0R021;E9PEY4;E7EVB6;Q9Y4J8-8;O60941-6;O60941-7;O60941;K7ERH7;O60941-3;O60941-5;O60941-2;O60941-4;M0R0C4;Q9Y4J8-9;Q9Y4J8-7	Q9Y4J8-13;Q9Y4J8-2;Q9Y4J8-14;Q9Y4J8-15;Q9Y4J8;M0QZ28;Q9Y4J8-6;Q9Y4J8-10;Q9Y4J8-11;Q9Y4J8-12;Q9Y4J8-16;Q9Y4J8-5;Q9Y4J8-4;Q9Y4J8-3;M0R021;E9PEY4;E7EVB6;Q9Y4J8-8;O60941-6;O60941-7;O60941	Dystrobrevin alpha;Dystrobrevin;Dystrobrevin beta
NaN	21.6968	21.1697	NaN	NaN	NaN	NaN	NaN	NaN	21.6384	NaN	NaN	21.549	NaN	21.7572		DTNBP1	0	NaN		0	NaN		DTNBP1	0	0.205141		0.284798	0.219852		Q96EV8;A6NFV8;Q96EV8-2;D6RJC6;D6RCT8;A0A087WYP9;Q96EV8-3;D6RAX1;D6RAR7;D6RID1	Q96EV8;A6NFV8;Q96EV8-2;D6RJC6;D6RCT8;A0A087WYP9;Q96EV8-3	Dysbindin
NaN	NaN	NaN	NaN	NaN	NaN	NaN	NaN	NaN	NaN	NaN	NaN	21.0465	NaN	20.9039		DTWD2	-4.34294e-08	0		-4.34294e-08	0		DTWD2	-4.34294e-08	0		0	NaN		Q8NBA8;D6REE2;D6RBD8;J3KND6	Q8NBA8;D6REE2;D6RBD8;J3KND6	DTW domain-containing protein 2
25.7526	25.0657	26.4642	NaN	NaN	NaN	NaN	NaN	NaN	25.5008	NaN	NaN	26.3201	24.9634	25.6648		DTYMK	0	NaN		0	NaN		DTYMK	0	-0.260025		0.0692253	-0.111415		P23919;P23919-2;H7C312;H7BZ20;G5E9E9;H7C3A4	P23919;P23919-2;H7C312;H7BZ20	Thymidylate kinase
NaN	NaN	NaN	NaN	NaN	NaN	NaN	NaN	NaN	NaN	NaN	NaN	NaN	NaN	NaN		DUS1L	-4.34294e-08	0		-4.34294e-08	0		DUS1L	-4.34294e-08	0		-4.34294e-08	0		H0YGW8;Q6P1R4;J3KT57;F5H0Q0;J3QLE4	H0YGW8;Q6P1R4;J3KT57;F5H0Q0;J3QLE4	tRNA-dihydrouridine(16/17) synthase [NAD(P)(+)]-like
NaN	NaN	21.2907	NaN	NaN	NaN	NaN	NaN	NaN	NaN	NaN	NaN	22.0654	NaN	NaN		DUS2	0	NaN		0	NaN		DUS2	0	NaN		0	0.7747		E7EUN9;Q9NX74;J3QLD5;I3L4Y9	E7EUN9;Q9NX74;J3QLD5	tRNA-dihydrouridine(20) synthase [NAD(P)+]-like
NaN	22.851	23.4748	NaN	NaN	NaN	NaN	NaN	NaN	23.8897	23.8345	23.6604	23.9554	24.0594	24.4945		DUS3L	0	NaN		0	NaN		DUS3L	1.07136	0.631955		1.30424	1.00689	+	Q96G46;Q96G46-2;Q96G46-3;K7EJX8;K7EMI3;K7EM42;K7EPA4;K7ER20;K7EQU9	Q96G46;Q96G46-2	tRNA-dihydrouridine(47) synthase [NAD(P)(+)]-like
NaN	NaN	NaN	NaN	NaN	NaN	NaN	NaN	NaN	NaN	NaN	NaN	NaN	NaN	NaN		DUSP14	-4.34294e-08	0		-4.34294e-08	0		DUSP14	-4.34294e-08	0		-4.34294e-08	0		O95147	O95147	Dual specificity protein phosphatase 14
NaN	NaN	22.4983	NaN	NaN	NaN	NaN	NaN	NaN	25.5393	NaN	NaN	23.7626	24.347	NaN		DUSP3	0	NaN		0	NaN		DUSP3	0	3.04097		0	1.5565		P51452;P51452-2;K7ES89;K7ELG5	P51452;P51452-2;K7ES89	Dual specificity protein phosphatase 3
NaN	NaN	20.9779	NaN	NaN	NaN	NaN	NaN	NaN	NaN	NaN	NaN	NaN	NaN	22.2938		DUSP9	0	NaN		0	NaN		DUSP9	0	NaN		0	1.31584		Q99956	Q99956	Dual specificity protein phosphatase 9
26.9117	26.3754	26.0161	NaN	NaN	NaN	NaN	NaN	NaN	25.516	NaN	NaN	26.578	25.6768	26.514		DUT	0	NaN		0	NaN		DUT	0	-0.918372		0.172947	-0.178101		P33316;H0YNW5;P33316-2;H0YKC5;A0A0C4DGL3;H0YKI0;H0YMM5;H0YNJ9;H0YMP1	P33316;H0YNW5;P33316-2;H0YKC5;A0A0C4DGL3;H0YKI0;H0YMM5;H0YNJ9	Deoxyuridine 5-triphosphate nucleotidohydrolase, mitochondrial
23.7501	22.5546	22.5687	NaN	NaN	NaN	NaN	NaN	NaN	24.3017	NaN	22.5367	23.3745	22.1571	23.4775		DVL2	0	NaN		0	NaN		DVL2	0.208769	0.46141		0.0261426	0.0452582		I3L2N2;O14641;I3L2W9;I3L0M7;I3L0Z8;C9K0P9	I3L2N2;O14641;I3L2W9	Segment polarity protein dishevelled homolog DVL-2
21.7981	22.7995	22.023	23.9992	25.4304	25.0497	22.9257	NaN	NaN	23.3668	24.1806	24.746	24.2555	23.9058	20.537		DYM	2.1236	2.6196	+	0	0.718859		DYM	1.70577	1.89095	+	0.220653	0.692598		Q7RTS9;Q7RTS9-2;J3QR81;J3KSU8;J3QQT7;J3KSF9;J3QSE7;J3QRF2;J3KRG4	Q7RTS9;Q7RTS9-2	Dymeclin
29.3383	30.561	30.5181	26.6352	29.0173	29.5119	22.8406	25.9818	24.5815	31.2195	30.7767	29.5962	30.2456	29.0886	30.9864		DYNC1H1	0.833628	-1.75103		2.33272	-5.6712		DYNC1H1	0.246382	0.391647		0.0156943	-0.0323003		Q14204;H0YJ21	Q14204	Cytoplasmic dynein 1 heavy chain 1
26.6822	26.4187	25.9613	24.348	26.3267	26.6178	24.8321	NaN	NaN	26.1279	26.542	26.1476	25.9489	26.5245	27.0929		DYNC1I2	0.326107	-0.589901		0	-1.52192		DYNC1I2	0.118818	-0.0815729		0.161128	0.16802		Q13409-3;Q13409-2;Q13409-6;Q13409-7;Q13409;Q13409-5;E7EQL5;E7EV09;E7EQU2;E7ESD3;E7EMU4;E7ETL8;E7ET01;E9PGG1;E7EUM4;E7ERR6;E7ERH4;E7EU01;E5RFE1;C9J3E7;E5RJ75	Q13409-3;Q13409-2;Q13409-6;Q13409-7;Q13409;Q13409-5;E7EQL5;E7EV09;E7EQU2;E7ESD3;E7EMU4	Cytoplasmic dynein 1 intermediate chain 2
25.187	25.8531	26.0594	NaN	26.6253	26.1695	NaN	NaN	NaN	26.8509	27.0852	27.2829	26.5511	24.8788	25.8833		DYNC1LI1	0.785973	0.697593		0	NaN		DYNC1LI1	2.03529	1.37316	+	0.0439991	0.0712528		Q9Y6G9;E9PHI6;C9JGM7;C9JLW1;B4E2E0	Q9Y6G9;E9PHI6	Cytoplasmic dynein 1 light intermediate chain 1
NaN	23.0172	22.4019	NaN	NaN	NaN	NaN	NaN	NaN	23.0119	NaN	NaN	22.6593	23.8564	22.2085		DYNC1LI2	0	NaN		0	NaN		DYNC1LI2	0	0.302286		0.103565	0.198516		O43237;O43237-2;J3KRI4;J3KRZ2;H3BUM4	O43237;O43237-2;J3KRI4	Cytoplasmic dynein 1 light intermediate chain 2
23.1442	25.3904	24.8567	NaN	NaN	24.2775	NaN	NaN	NaN	26.7077	26.27	22.7259	25.6657	25.0304	25.6135		DYNC2H1	0	-0.186221		0	NaN		DYNC2H1	0.208471	0.770779		0.617746	0.972773		Q8NCM8;Q8NCM8-2;Q8NCM8-3;H0YDE0;H0YEX1	Q8NCM8;Q8NCM8-2	Cytoplasmic dynein 2 heavy chain 1
21.6455	22.6417	21.8764	NaN	NaN	NaN	NaN	NaN	NaN	NaN	NaN	NaN	23.7393	NaN	24.1784		DYNLL1;DYNLL2	0	NaN		0	NaN		DYNLL1;DYNLL2	0	NaN		1.69257	1.90437	+	P63167;F8VXL2;F8VRV5;Q96FJ2;F8VXI7	P63167;F8VXL2;F8VRV5;Q96FJ2	Dynein light chain 1, cytoplasmic;Dynein light chain 2, cytoplasmic
20.9491	24.515	24.2625	NaN	NaN	NaN	NaN	NaN	NaN	NaN	NaN	NaN	24.4944	23.5612	NaN		DYNLRB1;DYNLRB2	0	NaN		0	NaN		DYNLRB1;DYNLRB2	0	NaN		0.192682	0.785574		Q9NP97;Q8TF09;H3BNG9;H3BPA0;Q7Z4M1;B1AKR6;Q9NP97-2;H3BQI1	Q9NP97;Q8TF09;H3BNG9;H3BPA0;Q7Z4M1;B1AKR6;Q9NP97-2	Dynein light chain roadblock-type 1;Dynein light chain roadblock-type 2
NaN	22.3262	22.8989	NaN	NaN	NaN	NaN	NaN	NaN	NaN	NaN	NaN	22.4806	NaN	NaN		DYNLT1	0	NaN		0	NaN		DYNLT1	0	NaN		0	-0.131936		P63172;Q5VTU3	P63172;Q5VTU3	Dynein light chain Tctex-type 1
NaN	NaN	NaN	NaN	NaN	NaN	NaN	NaN	NaN	NaN	NaN	NaN	NaN	NaN	NaN		DYRK1A	-4.34294e-08	0		-4.34294e-08	0		DYRK1A	-4.34294e-08	0		-4.34294e-08	0		Q13627-3;Q13627-4;Q13627-5;Q13627-2;Q13627;Q9Y463-2;Q9Y463-3;Q9Y463;E7EMI5;M0R2X3;M0R131	Q13627-3;Q13627-4;Q13627-5;Q13627-2;Q13627	Dual specificity tyrosine-phosphorylation-regulated kinase 1A
NaN	NaN	NaN	NaN	NaN	NaN	NaN	NaN	NaN	NaN	NaN	NaN	24.4989	NaN	NaN		E2F6	-4.34294e-08	0		-4.34294e-08	0		E2F6	-4.34294e-08	0		0	NaN		Q2Z196;Q2Z197;F8WC40;F8WEZ5	Q2Z196;Q2Z197;F8WC40;F8WEZ5
25.828	25.3543	25.2125	NaN	22.0107	NaN	NaN	NaN	NaN	25.7717	23.7566	26.184	26.7567	26.4104	25.3307		E2F7	0	-3.45427		0	NaN		E2F7	0.106192	-0.227485		0.68082	0.701		Q96AV8-3;Q96AV8;F8VSE7;Q96AV8-2;H0YHW2;H0YIF4;F8VXV5;A0AVK6	Q96AV8-3;Q96AV8;F8VSE7;Q96AV8-2	Transcription factor E2F7
24.5353	22.7701	22.8178	NaN	NaN	NaN	NaN	NaN	NaN	23.1178	NaN	NaN	23.8165	NaN	23.0581		EARS2	0	NaN		0	NaN		EARS2	0	-0.256564		0.0257865	0.0629059		Q5JPH6;H3BTB7;Q5JPH6-2	Q5JPH6;H3BTB7;Q5JPH6-2	Probable glutamate--tRNA ligase, mitochondrial
NaN	NaN	NaN	NaN	NaN	NaN	NaN	NaN	NaN	NaN	NaN	NaN	NaN	NaN	NaN		EBNA1BP2	-4.34294e-08	0		-4.34294e-08	0		EBNA1BP2	-4.34294e-08	0		-4.34294e-08	0		H7C2Q8;Q99848	H7C2Q8;Q99848	Probable rRNA-processing protein EBP2
19.4026	21.9319	24.7237	NaN	NaN	NaN	NaN	NaN	NaN	NaN	NaN	NaN	23.9021	NaN	NaN		EBP	0	NaN		0	NaN		EBP	0	NaN		0	1.88264		Q15125;C9J719;C9JJ78	Q15125;C9J719;C9JJ78	3-beta-hydroxysteroid-Delta(8),Delta(7)-isomerase
23.609	23.9485	23.6735	NaN	22.9334	23.92	NaN	NaN	NaN	24.4172	24.6236	24.478	24.6251	24.4459	24.9883		ECD	0.321112	-0.316945		0	NaN		ECD	2.49239	0.762627		2.10966	0.942794		O95905;O95905-3;O95905-2;C9J316;C9JGV1;F2Z2R1	O95905;O95905-3;O95905-2;C9J316	Protein SGT1
23.7866	24.091	23.4902	NaN	NaN	NaN	NaN	NaN	NaN	22.6836	NaN	NaN	23.8073	NaN	24.6822		ECH1	0	NaN		0	NaN		ECH1	0	-1.10566		0.477664	0.455521		Q13011;M0R248;M0QZW4	Q13011;M0R248	Delta(3,5)-Delta(2,4)-dienoyl-CoA isomerase, mitochondrial
NaN	23.5777	23.3995	NaN	NaN	NaN	NaN	NaN	NaN	NaN	NaN	NaN	23.7393	NaN	23.9359		ECHDC1	0	NaN		0	NaN		ECHDC1	0	NaN		0.923694	0.348997		Q9NTX5-3;Q9NTX5-6;Q9NTX5-2;Q9NTX5;H0Y5L2;H0YCS9;H0Y525;J3KP84;E9PPG7;E9PRU6;F2Z2D6;E9PJS8;E9PLY6;Q9NTX5-4;Q9NTX5-5	Q9NTX5-3;Q9NTX5-6;Q9NTX5-2;Q9NTX5	Ethylmalonyl-CoA decarboxylase
25.7662	24.8675	24.8826	NaN	NaN	NaN	NaN	NaN	NaN	26.5515	NaN	NaN	24.9352	24.1249	26.2264		ECHS1	0	NaN		0	NaN		ECHS1	0	1.37944		0.0382087	-0.0765877		P30084	P30084	Enoyl-CoA hydratase, mitochondrial
23.3022	23.9178	24.1238	NaN	NaN	NaN	NaN	NaN	NaN	25.0561	NaN	NaN	24.1375	24.1931	25.2344		ECI1;DCI	0	NaN		0	NaN		ECI1;DCI	0	1.2748		0.787676	0.740418		P42126-2;P42126;Q96DC0;H3BS70	P42126-2;P42126;Q96DC0;H3BS70	Enoyl-CoA delta isomerase 1, mitochondrial
NaN	22.4555	22.4005	NaN	NaN	NaN	NaN	NaN	NaN	23.1707	NaN	NaN	22.7449	NaN	23.4157		ECI2	0	NaN		0	NaN		ECI2	0	0.742694		0.716344	0.652309		A0A0C4DGA2;O75521-2;O75521;F8WAW4;F1LLU7;C9JB63;F8W6J1	A0A0C4DGA2;O75521-2;O75521;F8WAW4;F1LLU7;C9JB63	Enoyl-CoA delta isomerase 2, mitochondrial
NaN	22.2659	22.1428	NaN	NaN	NaN	NaN	NaN	NaN	NaN	NaN	NaN	NaN	NaN	NaN		ECM1	0	NaN		0	NaN		ECM1	0	NaN		0	NaN		Q16610-2;Q16610;Q16610-4;Q16610-3	Q16610-2;Q16610;Q16610-4;Q16610-3	Extracellular matrix protein 1
25.8825	27.494	27.7786	24.4045	NaN	24.643	NaN	21.5636	NaN	27.5851	27.4281	26.0601	27.5447	26.8399	27.5371		ECM29;KIAA0368	1.338	-2.52793		0	-5.4881		ECM29;KIAA0368	0.0117741	-0.0272382		0.150053	0.25559		Q5VYK3;J3KN16;R4GMY1;F6XAQ5;R4GMY3	Q5VYK3;J3KN16	Proteasome-associated protein ECM29 homolog
NaN	NaN	NaN	NaN	NaN	NaN	NaN	NaN	NaN	NaN	NaN	NaN	NaN	NaN	NaN		ECSIT	-4.34294e-08	0		-4.34294e-08	0		ECSIT	-4.34294e-08	0		-4.34294e-08	0		Q9BQ95;Q9BQ95-4;Q9BQ95-2;J3KTF5;K7EPL5;K7EN32;K7EIK2;K7EJI1;Q9BQ95-3	Q9BQ95;Q9BQ95-4;Q9BQ95-2;J3KTF5;K7EPL5;K7EN32	Evolutionarily conserved signaling intermediate in Toll pathway, mitochondrial
22.9239	NaN	23.188	21.5353	22.1084	NaN	NaN	NaN	NaN	24.8533	21.2383	24.8247	24.4915	24.4089	23.9381		ECT2	1.22483	-1.23409		0	NaN		ECT2	0.135287	0.582854		1.81966	1.22357	+	Q9H8V3-2;Q9H8V3-4;Q9H8V3;Q9H8V3-3;H7C3G1;C9JDB4;H7C103;C9J1C4;C9J0L6;C9JDV9;C9JTI2	Q9H8V3-2;Q9H8V3-4;Q9H8V3;Q9H8V3-3	Protein ECT2
24.3679	23.7066	24.0184	NaN	NaN	NaN	NaN	NaN	NaN	24.1914	22.9469	24.8117	24.6221	22.7004	23.9901		EDC3	0	NaN		0	NaN		EDC3	0.0275526	-0.0476532		0.164034	-0.26014		Q96F86;H3BPN4;H3BPW9;H3BSQ0;H3BQ37;H3BQP5;H3BU87;H3BMB8;H3BTH0;H3BNJ7;H3BTD6;H3BTF8	Q96F86	Enhancer of mRNA-decapping protein 3
23.9321	26.0554	25.8029	NaN	NaN	22.514	NaN	NaN	NaN	26.6772	24.9739	24.5184	25.2999	24.3564	25.9484		EDC4	0	-2.74952		0	NaN		EDC4	0.046072	0.126373		0.0254974	-0.0619354		Q6P2E9;Q6P2E9-2;I3L2F4;I3L3M2;I3L0V0	Q6P2E9;Q6P2E9-2	Enhancer of mRNA-decapping protein 4
NaN	NaN	21.5584	NaN	NaN	NaN	NaN	NaN	NaN	NaN	NaN	21.8377	NaN	21.7046	22.098		EDEM3	0	NaN		0	NaN		EDEM3	0	0.279222		0	0.342851		Q9BZQ6-2;Q9BZQ6;H0Y498	Q9BZQ6-2;Q9BZQ6	ER degradation-enhancing alpha-mannosidase-like protein 3
26.613	24.995	25.5543	NaN	NaN	NaN	NaN	NaN	NaN	25.0894	NaN	NaN	24.2534	25.3787	23.3188		EDF1	0	NaN		0	NaN		EDF1	0	-0.63135		0.857017	-1.4038		O60869;O60869-2;O60869-3	O60869;O60869-2;O60869-3	Endothelial differentiation-related factor 1
NaN	NaN	22.4208	NaN	NaN	NaN	NaN	NaN	NaN	22.0185	NaN	22.4336	22.5063	22.5125	21.8425		EDRF1	0	NaN		0	NaN		EDRF1	0	-0.194668		0	-0.133622		Q3B7T1;Q3B7T1-5;Q3B7T1-3;Q3B7T1-4;E9PJ07;H0Y353;H0YCQ0;H0YCS2	Q3B7T1;Q3B7T1-5;Q3B7T1-3;Q3B7T1-4	Erythroid differentiation-related factor 1
24.7104	26.2411	25.5018	NaN	NaN	NaN	NaN	NaN	NaN	26.2771	25.6005	22.0527	26.122	24.2088	25.3584		EEA1	0	NaN		0	NaN		EEA1	0.2397	-0.840993		0.131898	-0.254654		Q15075	Q15075	Early endosome antigen 1
32.3046	32.6543	32.6169	30.3381	33.0902	31.4196	27.0939	33.7036	32.3816	32.808	32.5521	28.7025	32.8015	31.1598	32.6609		EEF1A1;EEF1A1P5	0.490177	-0.909316		0.293494	-1.46561		EEF1A1;EEF1A1P5	0.367435	-1.17109		0.232317	-0.317858		P68104;Q5VTE0;A0A087WVQ9;P68104-2;A0A087WV01;Q5JR01;A6PW80	P68104;Q5VTE0;A0A087WVQ9;P68104-2;A0A087WV01	Elongation factor 1-alpha 1;Putative elongation factor 1-alpha-like 3;Elongation factor 1-alpha
NaN	22.6438	23.0621	NaN	NaN	NaN	NaN	NaN	NaN	23.4294	NaN	NaN	NaN	NaN	NaN		EEF1A2	0	NaN		0	NaN		EEF1A2	0	0.576506		0	NaN		Q05639	Q05639	Elongation factor 1-alpha 2
27.5627	27.3416	27.1578	NaN	NaN	NaN	NaN	NaN	NaN	26.8067	25.3779	NaN	27.7547	27.7432	26.6923		EEF1B2	0	NaN		0	NaN		EEF1B2	0.970647	-1.26174		0.0390672	0.0426903		P24534;C9JZW3;F2Z2G2;F8WF65	P24534	Elongation factor 1-beta
NaN	NaN	NaN	NaN	NaN	NaN	NaN	NaN	NaN	NaN	NaN	NaN	NaN	NaN	NaN		EEF1D	-4.34294e-08	0		-4.34294e-08	0		EEF1D	-4.34294e-08	0		-4.34294e-08	0		P29692-3;E9PL71;E9PN91	P29692-3;E9PL71;E9PN91	Elongation factor 1-delta
28.1988	28.7375	29.0001	NaN	23.5154	24.2372	NaN	24.0659	NaN	27.8207	26.8421	23.7886	28.8798	27.3733	28.6519		EEF1D	2.87667	-4.76916		0	-4.5796		EEF1D	0.943553	-2.49502		0.26112	-0.343831		E9PK01;P29692;E9PQ49;E9PI39;P29692-4;E9PQZ1;E9PPR1;E9PL12;E9PMW7;E9PIZ1;H0YCK7;E9PK06;E9PK72;E9PKK3;H0YE58;H0YE72;E9PNW6;E9PJD0;E9PQC9	E9PK01;P29692;E9PQ49;E9PI39;P29692-4;E9PQZ1;E9PPR1;E9PL12;E9PMW7;E9PIZ1;H0YCK7;E9PK06	Elongation factor 1-delta
24.6995	NaN	25.1393	NaN	NaN	NaN	NaN	NaN	NaN	NaN	NaN	NaN	25.1717	24.5953	24.6884		EEF1E1;EEF1E1-BLOC1S5	0	NaN		0	NaN		EEF1E1;EEF1E1-BLOC1S5	0	NaN		0.127877	-0.100911		O43324;D6RBD7;C9J1V9;O43324-2;H0YAL7;D6RCQ0;H0YAH9	O43324;D6RBD7;C9J1V9;O43324-2;H0YAL7	Eukaryotic translation elongation factor 1 epsilon-1
29.2618	29.9613	30.0113	NaN	24.9892	25.3476	NaN	25.6954	25.9487	30.2093	29.3313	23.5594	29.7082	29.9215	29.83		EEF1G	3.0534	-4.57637		2.90723	-3.92272		EEF1G	0.414217	-2.04479		0.108709	0.0751057		P26641;P26641-2	P26641;P26641-2	Elongation factor 1-gamma
33.0095	32.3103	32.7588	28.9068	27.6357	28.8132	NaN	26.72	27.5267	32.0695	32.082	31.9101	32.2542	32.6029	32.4708		EEF2	3.1239	-4.24092		3.09538	-5.56951		EEF2	1.47164	-0.672318		0.475241	-0.250221		P13639	P13639	Elongation factor 2
23.4352	24.4578	24.407	NaN	22.7717	23.2528	NaN	NaN	NaN	24.703	25.0073	24.3314	24.5565	24.5793	25.0624		EEFSEC	0.993512	-1.08777		0	NaN		EEFSEC	0.684235	0.580561		0.786184	0.632778		P57772;P57772-2;C9J8T0	P57772;P57772-2;C9J8T0	Selenocysteine-specific elongation factor
NaN	NaN	NaN	NaN	NaN	NaN	NaN	NaN	NaN	NaN	NaN	NaN	NaN	NaN	NaN		EFCAB7	-4.34294e-08	0		-4.34294e-08	0		EFCAB7	-4.34294e-08	0		-4.34294e-08	0		A8K855-2;A8K855	A8K855-2;A8K855	EF-hand calcium-binding domain-containing protein 7
NaN	NaN	NaN	NaN	NaN	NaN	NaN	NaN	NaN	NaN	NaN	NaN	NaN	NaN	NaN		EFHD1	-4.34294e-08	0		-4.34294e-08	0		EFHD1	-4.34294e-08	0		-4.34294e-08	0		Q9BUP0;A0A087X1Z2;Q9BUP0-2;C9JTV4;H7C0I0;Q8WYH2	Q9BUP0;A0A087X1Z2;Q9BUP0-2	EF-hand domain-containing protein D1
NaN	22.5039	24.2705	NaN	NaN	NaN	NaN	NaN	NaN	22.9955	NaN	NaN	23.534	24.6234	23.2852		EFHD2	0	NaN		0	NaN		EFHD2	0	-0.391687		0.188223	0.427024		Q96C19;H0Y4Y4	Q96C19	EF-hand domain-containing protein D2
NaN	NaN	NaN	NaN	NaN	NaN	NaN	NaN	NaN	NaN	NaN	21.4273	NaN	NaN	21.76		EFR3A	-4.34294e-08	0		-4.34294e-08	0		EFR3A	0	NaN		0	NaN		Q14156-3;Q14156;Q14156-2;E5RJS1	Q14156-3;Q14156;Q14156-2	Protein EFR3 homolog A
NaN	24.3211	24.4426	NaN	NaN	NaN	NaN	NaN	NaN	23.7428	NaN	24.0101	23.9707	23.5593	24.6355		EFTUD1	0	NaN		0	NaN		EFTUD1	1.1249	-0.505366		0.317689	-0.326664		Q7Z2Z2;Q7Z2Z2-2;H0YK75	Q7Z2Z2;Q7Z2Z2-2	Elongation factor Tu GTP-binding domain-containing protein 1
28.5707	28.9626	29.0222	26.8121	27.2357	27.4659	NaN	NaN	22.7255	28.8483	28.9612	29.1213	28.9401	29.1731	28.9488		EFTUD2	2.6724	-1.68058		0	-6.12635		EFTUD2	0.31535	0.125076		0.452171	0.168833		Q15029-2;Q15029;Q15029-3;K7EP67;K7EJ74;K7EIT3;K7EIV5	Q15029-2;Q15029;Q15029-3	116 kDa U5 small nuclear ribonucleoprotein component
NaN	NaN	NaN	NaN	NaN	NaN	NaN	NaN	NaN	21.9636	21.5536	NaN	NaN	NaN	21.6823		EGFR	-4.34294e-08	0		-4.34294e-08	0		EGFR	0	NaN		0	NaN		Q504U8;E9PFD7;P00533;C9JYS6;A0A0B4J1Y5;P00533-2;P00533-4;P00533-3	Q504U8;E9PFD7;P00533	Receptor protein-tyrosine kinase;Epidermal growth factor receptor
NaN	21.6972	22.844	NaN	NaN	NaN	NaN	NaN	NaN	23.251	NaN	NaN	22.3632	NaN	22.1808		EGLN1	0	NaN		0	NaN		EGLN1	0	0.980428		0.00076136	0.00143814		Q9GZT9;Q9GZT9-3;Q9GZT9-2	Q9GZT9;Q9GZT9-3;Q9GZT9-2	Egl nine homolog 1
23.4345	24.7302	23.8768	NaN	NaN	NaN	NaN	NaN	NaN	22.7464	25.8787	23.9485	24.0885	24.1595	23.3388		EHBP1	0	NaN		0	NaN		EHBP1	0.0623312	0.177376		0.119571	-0.151584		Q8NDI1-3;Q8NDI1-2;Q8NDI1;B5MC86;C9IYU2;C9JEP1;H7C1E6;H7BZ98;H0YDZ9	Q8NDI1-3;Q8NDI1-2;Q8NDI1	EH domain-binding protein 1
22.0192	24.3512	23.9412	NaN	NaN	NaN	NaN	NaN	NaN	25.3172	25.4644	25.5621	24.408	23.8209	24.03		EHD1	0	NaN		0	NaN		EHD1	1.30426	2.01072	+	0.367187	0.649139		A0A024R571;Q9H4M9;C9JC03;C9J2Z4;C9JDQ8;C9JIJ3;C9IZH1	A0A024R571;Q9H4M9;C9JC03;C9J2Z4	EH domain-containing protein 1
24.4725	26.4317	26.2056	23.8798	26.1118	26.1111	NaN	NaN	NaN	26.3049	26.7586	26.4625	26.8847	26.6763	25.9691		EHD4	0.127171	-0.335665		0	NaN		EHD4	0.565217	0.805446		0.523051	0.806795		Q9H223;A0A087WUA5;Q9NZN4-2	Q9H223;A0A087WUA5	EH domain-containing protein 4
NaN	NaN	NaN	NaN	NaN	NaN	NaN	NaN	NaN	21.1234	NaN	NaN	NaN	NaN	NaN		EHHADH	-4.34294e-08	0		-4.34294e-08	0		EHHADH	0	NaN		-4.34294e-08	0		Q08426;Q08426-2;C9JJE0	Q08426;Q08426-2	Peroxisomal bifunctional enzyme;Enoyl-CoA hydratase/3,2-trans-enoyl-CoA isomerase;3-hydroxyacyl-CoA dehydrogenase
NaN	22.1865	22.0789	NaN	NaN	NaN	NaN	NaN	NaN	22.7009	23.9795	21.5443	21.8954	23.0615	21.8199		EHMT1	0	NaN		0	NaN		EHMT1	0.258968	0.608864		0.0840909	0.126237		Q9H9B1;Q9H9B1-3;Q9H9B1-4;A0A0D9SEQ1;A0A0C4DGF8;A0A0D9SFX4;A0A0D9SEP2;A0A0D9SFS4;A0A0D9SER3;A0A0D9SFG7;A0A0D9SER9	Q9H9B1;Q9H9B1-3;Q9H9B1-4	Histone-lysine N-methyltransferase EHMT1
NaN	22.2162	21.7331	NaN	NaN	NaN	NaN	NaN	NaN	22.5165	22.8472	NaN	22.132	NaN	21.6324		EHMT2	0	NaN		0	NaN		EHMT2	0.863243	0.707155		0.088828	-0.0924988		A0A0G2JIS2;Q96KQ7-2;A2ABF8;A0A0G2JIR1;Q96KQ7;A0A0G2JRR0;A2ABF9;A0A0G2JK64;A0A0G2JRN8;H0Y4K5;Q96KQ7-3	A0A0G2JIS2;Q96KQ7-2;A2ABF8;A0A0G2JIR1;Q96KQ7;A0A0G2JRR0;A2ABF9;A0A0G2JK64;A0A0G2JRN8	Histone-lysine N-methyltransferase EHMT2
NaN	NaN	NaN	NaN	NaN	NaN	NaN	NaN	NaN	NaN	NaN	NaN	NaN	NaN	NaN		EI24	-4.34294e-08	0		-4.34294e-08	0		EI24	-4.34294e-08	0		-4.34294e-08	0		E9PLB8;E9PL33;E9PM05;E9PS58;E9PK61;O14681-3;O14681;E9PQN7;A0A087WV44	E9PLB8;E9PL33;E9PM05;E9PS58;E9PK61;O14681-3;O14681;E9PQN7;A0A087WV44	Etoposide-induced protein 2.4 homolog
NaN	25.0986	23.65	NaN	NaN	NaN	NaN	NaN	NaN	NaN	NaN	NaN	23.0462	NaN	NaN		EIF1	0	NaN		0	NaN		EIF1	0	NaN		0	-1.32811		K7EM18;P41567	K7EM18;P41567	Eukaryotic translation initiation factor 1
NaN	NaN	23.1516	NaN	NaN	NaN	NaN	NaN	NaN	NaN	NaN	NaN	NaN	NaN	NaN		EIF1AD	0	NaN		0	NaN		EIF1AD	0	NaN		0	NaN		Q8N9N8;E9PLI6;E9PS76;E9PQD0;E9PS30;E9PNH5	Q8N9N8;E9PLI6;E9PS76;E9PQD0;E9PS30;E9PNH5	Probable RNA-binding protein EIF1AD
26.0146	25.8343	26.9648	NaN	NaN	NaN	NaN	NaN	NaN	25.4305	25.9935	NaN	26.3582	26.0967	26.1914		EIF1AX;EIF1AY	0	NaN		0	NaN		EIF1AX;EIF1AY	0.463452	-0.559238		0.0535484	-0.0557887		P47813;X6RAC9;O14602;A6NJH9	P47813;X6RAC9;O14602;A6NJH9	Eukaryotic translation initiation factor 1A, X-chromosomal;Eukaryotic translation initiation factor 1A, Y-chromosomal
NaN	NaN	NaN	NaN	NaN	NaN	NaN	NaN	NaN	NaN	NaN	NaN	NaN	NaN	NaN		EIF1B	-4.34294e-08	0		-4.34294e-08	0		EIF1B	-4.34294e-08	0		-4.34294e-08	0		O60739	O60739	Eukaryotic translation initiation factor 1b
23.2689	26.5073	26.3868	NaN	NaN	NaN	NaN	NaN	NaN	26.4748	26.5214	26.029	26.2469	26.3102	26.0866		EIF2A	0	NaN		0	NaN		EIF2A	0.373077	0.954086		0.319028	0.82692		Q9BY44;Q9BY44-3;F8WAE5;Q9BY44-4;C9IZE1;Q9BY44-2;H7C5Q3;H7C5R5;F8WF18;F8WAT3	Q9BY44;Q9BY44-3;F8WAE5;Q9BY44-4;C9IZE1	Eukaryotic translation initiation factor 2A;Eukaryotic translation initiation factor 2A, N-terminally processed
NaN	24.6868	24.7282	NaN	22.4916	NaN	NaN	NaN	NaN	24.5037	24.1985	24.5642	24.6661	24.7837	23.6022		EIF2AK2	0	-2.21592		0	NaN		EIF2AK2	0.831466	-0.285332		0.287792	-0.356835		P19525;P19525-2;F8WBH4;C9JZT2	P19525;P19525-2	Interferon-induced, double-stranded RNA-activated protein kinase
NaN	23.7935	23.741	NaN	NaN	NaN	NaN	NaN	NaN	22.814	NaN	24.41	23.5232	22.4266	23.7235		EIF2AK3	0	NaN		0	NaN		EIF2AK3	0.0636123	-0.155296		0.427296	-0.542801		Q9NZJ5;C9J185;E7ER02	Q9NZJ5;C9J185;E7ER02	Eukaryotic translation initiation factor 2-alpha kinase 3
NaN	22.8745	22.6086	NaN	NaN	NaN	NaN	NaN	NaN	22.9316	NaN	NaN	22.8662	NaN	23.0249		EIF2AK4	0	NaN		0	NaN		EIF2AK4	0	0.190096		0.497277	0.204039		Q9P2K8-2;Q9P2K8;H0YME5;Q9P2K8-3;H0YND8	Q9P2K8-2;Q9P2K8;H0YME5	Eukaryotic translation initiation factor 2-alpha kinase 4
NaN	23.9155	24.3836	NaN	NaN	NaN	NaN	NaN	NaN	23.7436	NaN	NaN	24.3551	23.5926	24.1286		EIF2B1	0	NaN		0	NaN		EIF2B1	0	-0.406025		0.131152	-0.124102		Q14232;Q14232-2;F5H0D0;H0YGG4	Q14232;Q14232-2;F5H0D0	Translation initiation factor eIF-2B subunit alpha
23.1359	23.2998	24.4342	NaN	NaN	NaN	NaN	NaN	NaN	24.0547	NaN	NaN	24.0493	22.2526	23.6436		EIF2B2	0	NaN		0	NaN		EIF2B2	0	0.431458		0.171313	-0.308104		P49770;G3V5E5;H0YK01	P49770;G3V5E5	Translation initiation factor eIF-2B subunit beta
NaN	23.9252	23.1835	NaN	NaN	NaN	NaN	NaN	NaN	23.5362	NaN	NaN	23.3688	23.2292	23.8893		EIF2B3	0	NaN		0	NaN		EIF2B3	0	-0.0181456		0.0521272	-0.0586246		Q9NR50;Q9NR50-3;Q9NR50-2;H0Y580;A0A0D9SEN0	Q9NR50;Q9NR50-3;Q9NR50-2	Translation initiation factor eIF-2B subunit gamma
23.1055	23.2501	23.2135	NaN	NaN	24.4295	NaN	NaN	NaN	24.3164	24.5573	24.4553	23.7775	22.8096	23.4266		EIF2B4	0	1.23979		0	NaN		EIF2B4	3.9665	1.25329	+	0.199352	0.1482		A0A087WTA5;E7ERK9;Q9UI10-3;Q9UI10;Q9UI10-2;A0A087WW69;H7C2L8;F8W8L6	A0A087WTA5;E7ERK9;Q9UI10-3;Q9UI10;Q9UI10-2	Translation initiation factor eIF-2B subunit delta
NaN	NaN	24.0239	NaN	NaN	23.219	NaN	NaN	NaN	24.2125	24.7409	24.6218	24.6862	24.7475	24.8985		EIF2B5	0	-0.804977		0	NaN		EIF2B5	0	0.501086		0	0.753455		E9PC74;Q13144;C9JRD9;H7C2X0	E9PC74;Q13144	Translation initiation factor eIF-2B subunit epsilon
24.1567	24.7866	24.421	NaN	NaN	21.473	NaN	NaN	NaN	25.048	24.8861	24.1607	24.7198	24.8447	25.6694		EIF2D	0	-2.98176		0	NaN		EIF2D	0.30153	0.243509		0.82666	0.623249		P41214;P41214-2;Q5SY38;A0A087X1L6	P41214;P41214-2	Eukaryotic translation initiation factor 2D
26.0095	26.3356	27.0138	NaN	NaN	NaN	NaN	NaN	NaN	27.2406	25.2522	NaN	27.3087	26.0316	27.3829		EIF2S1	0	NaN		0	NaN		EIF2S1	0.086033	-0.206575		0.358073	0.454773		P05198;G3V4T5;H0YJS4	P05198;G3V4T5;H0YJS4	Eukaryotic translation initiation factor 2 subunit 1
25.2008	25.9783	25.5437	NaN	NaN	NaN	NaN	NaN	NaN	26.3365	23.321	NaN	26.6502	26.5356	26.2678		EIF2S2	0	NaN		0	NaN		EIF2S2	0.246866	-0.745495		1.64812	0.91029		P20042	P20042	Eukaryotic translation initiation factor 2 subunit 2
26.382	27.3948	27.8562	NaN	NaN	NaN	NaN	NaN	NaN	27.6843	28.1622	NaN	27.5067	27.6172	27.8609		EIF2S3;EIF2S3L	0	NaN		0	NaN		EIF2S3;EIF2S3L	0.503664	0.712275		0.430396	0.450598		P41091;Q2VIR3;F8W810;Q2VIR3-2;H7BZU1	P41091;Q2VIR3;F8W810;Q2VIR3-2	Eukaryotic translation initiation factor 2 subunit 3;Putative eukaryotic translation initiation factor 2 subunit 3-like protein
28.4382	29.4496	30.1585	19.359	22.5989	23.6668	NaN	NaN	20.9808	30.1858	29.8345	28.2523	28.8201	28.6691	30.2756		EIF3A	2.24024	-7.47384		0	-8.36797		EIF3A	0.0327996	0.075449		0.0447925	-0.093785		Q14152;Q14152-2	Q14152;Q14152-2	Eukaryotic translation initiation factor 3 subunit A
28.7179	29.2618	29.0115	25.0644	24.3588	NaN	NaN	NaN	NaN	28.7052	28.8583	28.705	28.9354	29.2335	28.9642		EIF3B	2.99781	-4.28545		0	NaN		EIF3B	0.660151	-0.240897		0.0917651	0.0472736		P55884;P55884-2;C9JZG1;C9JQN7	P55884;P55884-2	Eukaryotic translation initiation factor 3 subunit B
29.2633	29.2111	28.8064	22.6907	NaN	23.3495	NaN	NaN	NaN	28.1516	28.5787	28.8007	29.332	29.359	29.1933		EIF3C;EIF3CL	3.54403	-6.07351		0	NaN		EIF3C;EIF3CL	1.14751	-0.583235		0.585941	0.201206		Q99613;Q99613-2;B5ME19;H3BPE4;H3BPE3;H3BTY8	Q99613;Q99613-2;B5ME19	Eukaryotic translation initiation factor 3 subunit C;Eukaryotic translation initiation factor 3 subunit C-like protein
26.4159	28.0642	28.3519	NaN	26.4585	26.7486	NaN	NaN	NaN	27.8974	28.0776	28.0563	27.6586	28.0771	27.3319		EIF3D	0.537318	-1.00712		0	NaN		EIF3D	0.263261	0.399714		0.0417418	0.0785084		O15371-2;O15371-3;O15371;B0QYA5;B0QYA4;B0QYA6;B0QYA8;A0A0D9SGB5	O15371-2;O15371-3;O15371;B0QYA5	Eukaryotic translation initiation factor 3 subunit D
26.6475	27.4233	27.9134	NaN	NaN	NaN	NaN	NaN	NaN	27.5087	27.4809	25.7176	27.9321	27.257	27.6954		EIF3E	0	NaN		0	NaN		EIF3E	0.240502	-0.425662		0.290116	0.300101		P60228;E5RGA2;H0YBR5;E5RHS5;H0YAW4;E5RIT4;E5RII3;H0YBP5;E5RIP5;E5RJ25	P60228;E5RGA2	Eukaryotic translation initiation factor 3 subunit E
26.8291	26.4328	26.5747	NaN	NaN	NaN	NaN	NaN	NaN	27.0272	NaN	NaN	26.5799	27.5741	26.698		EIF3F	0	NaN		0	NaN		EIF3F	0	0.414984		0.433474	0.338466		O00303;H0YDT6;A0A0D9SEZ9;E9PQV8	O00303	Eukaryotic translation initiation factor 3 subunit F
27.1811	27.4985	28.0926	NaN	NaN	25.0097	NaN	NaN	NaN	27.4794	27.3922	NaN	28.1117	27.9142	27.6536		EIF3G	0	-2.58106		0	NaN		EIF3G	0.164284	-0.154913		0.434249	0.30245		O75821;K7EL20;K7ER90;K7ENA8;K7EP16;K7ENH0	O75821;K7EL20;K7ER90;K7ENA8	Eukaryotic translation initiation factor 3 subunit G
26.7519	26.0111	26.4294	NaN	NaN	NaN	NaN	NaN	NaN	26.1908	27.5758	NaN	26.5208	27.0425	26.1003		EIF3H	0	NaN		0	NaN		EIF3H	0.330049	0.485811		0.171258	0.157033		B3KS98;O15372;A0A087WZK9;E5RJT0;E5RGU4;E5RFW7;E5RFH0;E5RHC7;E5RH59	B3KS98;O15372;A0A087WZK9	Eukaryotic translation initiation factor 3 subunit H
25.803	27.7152	28.2231	NaN	NaN	25.9473	NaN	NaN	NaN	27.4172	26.8573	26.0002	28.1997	26.7922	28.0595		EIF3I	0	-1.29978		0	NaN		EIF3I	0.226535	-0.488873		0.194422	0.436708		Q13347;Q5TFK1	Q13347	Eukaryotic translation initiation factor 3 subunit I
23.8738	25.2899	24.4782	NaN	NaN	NaN	NaN	NaN	NaN	24.9834	NaN	NaN	24.8015	25.6885	25.4436		EIF3J	0	NaN		0	NaN		EIF3J	0	0.436071		0.715256	0.763879		O75822;O75822-3;O75822-2;H0YLP3;H0YGJ7	O75822;O75822-3;O75822-2	Eukaryotic translation initiation factor 3 subunit J
24.2346	24.4251	23.7418	NaN	NaN	NaN	NaN	NaN	NaN	26.1963	NaN	NaN	24.8888	25.0143	25.5699		EIF3K	0	NaN		0	NaN		EIF3K	0	2.06242		1.60652	1.02383	+	K7ERF1;Q9UBQ5;K7ES31;Q9UBQ5-2;A0A087WVB9;K7EQM4	K7ERF1;Q9UBQ5;K7ES31;Q9UBQ5-2;A0A087WVB9	Eukaryotic translation initiation factor 3 subunit K
27.4893	29.187	28.7996	23.6187	24.4847	26.3973	24.1899	NaN	NaN	28.887	29.0076	28.4118	28.966	28.7654	27.3035		EIF3L	1.71069	-3.65836		0	-4.30208		EIF3L	0.195105	0.276871		0.0700794	-0.147		B0QY89;Q9Y262;Q9Y262-2;B0QY90;C9JHP4;C9K0Q7;H7C3A0;H0Y7E6	B0QY89;Q9Y262;Q9Y262-2;B0QY90	Eukaryotic translation initiation factor 3 subunit L
NaN	25.6558	25.119	NaN	NaN	NaN	NaN	NaN	NaN	25.6305	NaN	NaN	25.4826	27.8016	25.881		EIF3M	0	NaN		0	NaN		EIF3M	0	0.24315		0.434766	1.001		Q7L2H7;Q7L2H7-2;J3KNJ2;H0YCQ8;E9PN86;E9PRY0;E7ESM3;E9PRI2	Q7L2H7;Q7L2H7-2;J3KNJ2	Eukaryotic translation initiation factor 3 subunit M
29.6052	30.2033	30.2965	NaN	24.5293	26.2478	NaN	24.4275	26.0533	29.9676	30.693	26.1666	29.983	29.4847	30.274		EIF4A1	2.15913	-4.64643		2.25533	-4.79463		EIF4A1	0.314596	-1.09259		0.141914	-0.121098		P60842;J3KT12;P60842-2;J3QS69;J3KTB5;J3QL43;J3KSZ0;J3QR64;J3KTN0;J3QLN6;J3KS25;J3QKZ9;J3QL52;J3KS93;J3KT04;E7EMV8	P60842;J3KT12;P60842-2;J3QS69;J3KTB5;J3QL43;J3KSZ0	Eukaryotic initiation factor 4A-I
NaN	24.2678	23.2917	NaN	NaN	NaN	NaN	NaN	NaN	23.4854	NaN	NaN	24.1264	NaN	24.3484		EIF4A2	0	NaN		0	NaN		EIF4A2	0	-0.294296		0.340077	0.457709		Q14240;Q14240-2;E7EQG2;J3KSN7;J3QQP0;E9PBH4;F8WE11;C9JUF0	Q14240;Q14240-2;E7EQG2	Eukaryotic initiation factor 4A-II;Eukaryotic initiation factor 4A-II, N-terminally processed
27.3228	27.8365	28.4274	NaN	23.8033	NaN	NaN	NaN	NaN	27.6067	25.3019	NaN	28.014	28.431	27.9201		EIF4A3	0	-4.05891		0	NaN		EIF4A3	0.627185	-1.40794		0.295741	0.259452		P38919;I3L3H2	P38919	Eukaryotic initiation factor 4A-III;Eukaryotic initiation factor 4A-III, N-terminally processed
NaN	NaN	NaN	NaN	NaN	NaN	NaN	NaN	NaN	NaN	NaN	NaN	NaN	NaN	NaN		EIF4B	-4.34294e-08	0		-4.34294e-08	0		EIF4B	-4.34294e-08	0		-4.34294e-08	0		F8W0K0	F8W0K0
30.7099	31.9098	32.0539	29.9762	30.5702	30.9535	30.5212	29.7945	25.6468	30.7697	31.2751	31.1943	30.0911	31.1044	31.1509		EIF4B	0.967508	-1.0579		0.855818	-2.90367		EIF4B	0.45394	-0.478146		0.637657	-0.775724		E7EX17;P23588;P23588-2;F8VX11;F8VSC7;F8VYE9;F8VRU1;REV__F8VX11;REV__P23588-2;REV__P23588;REV__E7EX17	E7EX17;P23588;P23588-2;F8VX11	Eukaryotic translation initiation factor 4B
NaN	22.8216	22.3252	NaN	NaN	NaN	NaN	NaN	NaN	20.8276	NaN	NaN	21.0392	NaN	NaN		EIF4B	0	NaN		0	NaN		EIF4B	0	-1.74583		0	-1.53421		F8VP89	F8VP89
24.3974	24.055	25.6434	NaN	NaN	NaN	NaN	NaN	NaN	23.9548	NaN	NaN	25.0112	23.209	NaN		EIF4E	0	NaN		0	NaN		EIF4E	0	-0.743792		0.246926	-0.588527		P06730;P06730-2;D6RBW1;P06730-3;H0Y8J7;D6RFJ3	P06730;P06730-2;D6RBW1;P06730-3	Eukaryotic translation initiation factor 4E
NaN	NaN	22.0451	NaN	NaN	NaN	NaN	NaN	NaN	NaN	NaN	NaN	NaN	NaN	NaN		EIF4E2	0	NaN		0	NaN		EIF4E2	0	NaN		0	NaN		C9JEL3;B9A044;B8ZZ50;O60573-2;O60573;B4E1E4;B9A023;B8ZZL3	C9JEL3;B9A044;B8ZZ50;O60573-2;O60573;B4E1E4;B9A023;B8ZZL3	Eukaryotic translation initiation factor 4E type 2
NaN	NaN	NaN	NaN	NaN	NaN	NaN	NaN	NaN	NaN	NaN	NaN	NaN	NaN	NaN		EIF4EBP1	-4.34294e-08	0		-4.34294e-08	0		EIF4EBP1	-4.34294e-08	0		-4.34294e-08	0		Q13541	Q13541	Eukaryotic translation initiation factor 4E-binding protein 1
NaN	NaN	NaN	NaN	NaN	NaN	NaN	NaN	NaN	NaN	NaN	NaN	NaN	NaN	NaN		EIF4EBP2	-4.34294e-08	0		-4.34294e-08	0		EIF4EBP2	-4.34294e-08	0		-4.34294e-08	0		Q13542	Q13542	Eukaryotic translation initiation factor 4E-binding protein 2
NaN	NaN	NaN	NaN	NaN	NaN	NaN	NaN	NaN	NaN	NaN	22.0399	NaN	NaN	22.1757		EIF4ENIF1	-4.34294e-08	0		-4.34294e-08	0		EIF4ENIF1	0	NaN		0	NaN		Q9NRA8;Q9NRA8-3;B1AKL4;Q9NRA8-2;B1AKL5;B1AKL6;B0QYZ7	Q9NRA8;Q9NRA8-3;B1AKL4;Q9NRA8-2	Eukaryotic translation initiation factor 4E transporter
27.2549	29.3036	29.3279	20.9097	NaN	23.8521	NaN	23.3035	22.6111	29.5066	29.0254	28.2427	28.6188	28.7027	29.1059		EIF4G1	1.67019	-6.2479		2.06107	-5.67151		EIF4G1	0.140637	0.296071		0.0913655	0.18032		Q04637-3;Q04637;Q04637-9;Q04637-5;Q04637-6;C9JF13;C9J6B6;H7C044;H7C0V6;C9JHW9;F8WCF2;C9JIH5;C9JWH9;C9JWH7;C9J556;REV__Q8NEG2-2;REV__F5H7J8;C9JSU8;C9JWW9;REV__Q8NEG2;REV__C9JQZ6;REV__J3KQX6	Q04637-3;Q04637;Q04637-9;Q04637-5;Q04637-6	Eukaryotic translation initiation factor 4 gamma 1
NaN	NaN	NaN	NaN	NaN	NaN	NaN	NaN	NaN	NaN	NaN	NaN	NaN	NaN	NaN		EIF4G1	-4.34294e-08	0		-4.34294e-08	0		EIF4G1	-4.34294e-08	0		-4.34294e-08	0		E7EUU4;Q04637-8;C9K073;C9J2Z7	E7EUU4;Q04637-8	Eukaryotic translation initiation factor 4 gamma 1
NaN	NaN	NaN	NaN	NaN	NaN	NaN	NaN	NaN	NaN	NaN	NaN	NaN	NaN	NaN		EIF4G1	-4.34294e-08	0		-4.34294e-08	0		EIF4G1	-4.34294e-08	0		-4.34294e-08	0		Q04637-4	Q04637-4	Eukaryotic translation initiation factor 4 gamma 1
26.5025	26.4832	26.4035	NaN	NaN	21.9588	NaN	NaN	NaN	27.2661	26.1528	26.4283	26.5677	26.8934	26.6193		EIF4G2	0	-4.50426		0	NaN		EIF4G2	0.171818	0.152659		1.02524	0.230429		P78344;D3DQV9;P78344-2;H0Y3P2;H0YCH5;H0YD77;H0YEC5;E9PKF8;H0YE22;H0YCF8;H0YEN8;H0YDC0;H0YD99;H0YE44	P78344;D3DQV9;P78344-2;H0Y3P2;H0YCH5	Eukaryotic translation initiation factor 4 gamma 2
23.0181	23.8021	23.5334	NaN	NaN	NaN	NaN	NaN	NaN	23.8789	23.1447	NaN	23.7079	23.5485	23.8048		EIF4G3	0	NaN		0	NaN		EIF4G3	0.0504871	0.0605818		0.414892	0.235842		A0A0A0MSA7;O43432;O43432-3;O43432-4;O43432-2;B1AN91;B1AN92	A0A0A0MSA7;O43432;O43432-3;O43432-4	Eukaryotic translation initiation factor 4 gamma 3
28.529	27.1505	27.5434	NaN	NaN	NaN	NaN	NaN	NaN	28.1616	25.3499	NaN	27.6393	27.4978	27.9505		EIF4H	0	NaN		0	NaN		EIF4H	0.334472	-0.985221		0.0354004	-0.0451139		Q15056;Q15056-2	Q15056;Q15056-2	Eukaryotic translation initiation factor 4H
23.4852	26.4543	26.5298	NaN	NaN	NaN	NaN	NaN	NaN	26.7803	NaN	NaN	26.2387	23.2019	26.3584		EIF5	0	NaN		0	NaN		EIF5	0	1.29053		0.0534816	-0.223478		P55010;H0YLZ1;H0YN40;H0YMJ8;H0YM54;H0YK11;H0YK29	P55010;H0YLZ1;H0YN40	Eukaryotic translation initiation factor 5
29.3116	29.2529	28.7206	NaN	NaN	NaN	NaN	NaN	NaN	29.603	NaN	22.5891	28.1425	28.4096	29.2715		EIF5A;EIF5AL1	0	NaN		0	NaN		EIF5A;EIF5AL1	0.473389	-2.99895		0.554787	-0.487162		P63241;I3L397;I3L504;P63241-2;Q6IS14;F8WCJ1;C9J7B5;C9J4W5;Q9GZV4	P63241;I3L397;I3L504;P63241-2;Q6IS14	Eukaryotic translation initiation factor 5A-1;Eukaryotic translation initiation factor 5A;Eukaryotic translation initiation factor 5A-1-like
26.1531	27.8652	27.7713	NaN	NaN	26.4118	NaN	NaN	NaN	26.683	25.8966	27.1842	27.6063	26.8322	27.5396		EIF5B	0	-0.851376		0	NaN		EIF5B	0.430953	-0.675251		0.0349551	0.0628738		A0A087WUT6;O60841;Q9H2L5-3;Q9H2L5;Q9H2L5-2	A0A087WUT6;O60841	Eukaryotic translation initiation factor 5B
22.6223	24.231	24.7445	NaN	NaN	NaN	NaN	NaN	NaN	25.7254	NaN	NaN	23.7829	23.4117	26.2694		EIF6	0	NaN		0	NaN		EIF6	0	1.8595		0.220081	0.622044		P56537;P56537-2;B7ZBH1;F8WD20;A0A0B4J1Y7;F8WDS6	P56537;P56537-2	Eukaryotic translation initiation factor 6
27.8482	26.5959	27.2449	NaN	NaN	NaN	NaN	NaN	NaN	26.981	26.7776	26.5381	27.2577	27.4812	27.4668		ELAC2	0	NaN		0	NaN		ELAC2	0.533305	-0.464122		0.177406	0.172277		Q9BQ52;Q9BQ52-4;G5E9D5;E7ES68;Q9BQ52-3;Q9BQ52-2;H7C2I4;V9GYS7;V9GZ72;J3QRS2;V9GYU5;J3QL08;J3QLK4;J3QQT1	Q9BQ52;Q9BQ52-4;G5E9D5;E7ES68;Q9BQ52-3	Zinc phosphodiesterase ELAC protein 2
NaN	NaN	NaN	NaN	NaN	NaN	NaN	NaN	NaN	NaN	NaN	NaN	NaN	NaN	23.2359		ELANE	-4.34294e-08	0		-4.34294e-08	0		ELANE	-4.34294e-08	0		0	NaN		P08246	P08246	Neutrophil elastase
25.6272	24.6642	24.9414	NaN	NaN	NaN	NaN	NaN	NaN	24.9566	NaN	NaN	25.4972	23.539	24.654		ELAVL1	0	NaN		0	NaN		ELAVL1	0	-0.120969		0.333797	-0.514181		Q15717;Q15717-2;M0QZR9;M0R055;B1AM48;B1APY9;B1APY8;A0A0A0MRX1;Q12926-2;Q12926;P26378-4;P26378-2;P26378-5;P26378;P26378-3	Q15717;Q15717-2	ELAV-like protein 1
NaN	NaN	NaN	NaN	NaN	NaN	NaN	NaN	NaN	21.6894	NaN	NaN	NaN	21.3233	21.8788		ELF2	-4.34294e-08	0		-4.34294e-08	0		ELF2	0	NaN		0	NaN		Q15723-4;Q15723-2;Q15723-3;Q15723-1;Q15723	Q15723-4;Q15723-2;Q15723-3;Q15723-1;Q15723	ETS-related transcription factor Elf-2
27.2289	27.7488	28.3651	28.2543	28.1855	28.6049	28.565	26.6082	NaN	27.1332	27.6598	28.3103	28.4934	28.1467	26.6937		ELMO2	0.736454	0.567293		0.0795553	-0.194326		ELMO2	0.0584233	-0.0798518		0.00153628	-0.00302124		Q5JVZ5;Q96JJ3;Q96JJ3-3;H0YCM7;Q5JVZ8;Q5JVZ4;Q5JW01;H7C0S6;H7C3P3;H7C0N5	Q5JVZ5;Q96JJ3;Q96JJ3-3;H0YCM7	Engulfment and cell motility protein 2
NaN	NaN	NaN	NaN	NaN	NaN	NaN	NaN	NaN	NaN	NaN	NaN	NaN	NaN	NaN		ELMOD2	-4.34294e-08	0		-4.34294e-08	0		ELMOD2	-4.34294e-08	0		-4.34294e-08	0		D6RBS5;Q8IZ81;V9GY58;D6RHX2	D6RBS5;Q8IZ81;V9GY58	ELMO domain-containing protein 2
NaN	NaN	NaN	NaN	NaN	NaN	NaN	NaN	NaN	NaN	NaN	NaN	NaN	NaN	22.0463		ELOVL1	-4.34294e-08	0		-4.34294e-08	0		ELOVL1	-4.34294e-08	0		0	NaN		Q9BW60;Q9BW60-2	Q9BW60;Q9BW60-2	Elongation of very long chain fatty acids protein 1
NaN	NaN	NaN	NaN	NaN	NaN	NaN	NaN	NaN	NaN	NaN	NaN	NaN	NaN	NaN		ELOVL5	-4.34294e-08	0		-4.34294e-08	0		ELOVL5	-4.34294e-08	0		-4.34294e-08	0		A0A0A0MTI6;Q9NYP7;Q9NYP7-2;Q9NYP7-3	A0A0A0MTI6;Q9NYP7;Q9NYP7-2;Q9NYP7-3	Elongation of very long chain fatty acids protein;Elongation of very long chain fatty acids protein 5
25.6673	24.988	25.8808	NaN	NaN	NaN	NaN	NaN	NaN	24.1136	23.6252	25.5067	26.0224	25.8806	25.7486		ELP2	0	NaN		0	NaN		ELP2	0.812648	-1.09687		0.592272	0.371833		Q6IA86-2;Q6IA86-3;Q6IA86-5;Q6IA86;Q6IA86-6;Q6IA86-7;Q6IA86-4;K7ER35;F5GYE9;F5GWY6;F5GX79	Q6IA86-2;Q6IA86-3;Q6IA86-5;Q6IA86;Q6IA86-6;Q6IA86-7;Q6IA86-4	Elongator complex protein 2
NaN	22.7445	22.1264	NaN	NaN	NaN	NaN	NaN	NaN	23.0691	22.1472	23.351	21.9725	NaN	22.9503		ELP3	0	NaN		0	NaN		ELP3	0.318586	0.420316		0.0139985	0.0259571		Q9H9T3-2;Q9H9T3;B4DKA4;Q9H9T3-4;Q9H9T3-5;H0YAP7;E5RHY2;E5RIC0;E5RIZ7;E5RHR2;H0YC54	Q9H9T3-2;Q9H9T3;B4DKA4;Q9H9T3-4;Q9H9T3-5	Elongator complex protein 3
NaN	NaN	NaN	NaN	NaN	NaN	NaN	NaN	NaN	NaN	NaN	NaN	NaN	NaN	NaN		ELP4	-4.34294e-08	0		-4.34294e-08	0		ELP4	-4.34294e-08	0		-4.34294e-08	0		E9PPJ9;G5E9D4;Q96EB1;Q96EB1-3;Q96EB1-2	E9PPJ9;G5E9D4;Q96EB1;Q96EB1-3;Q96EB1-2	Elongator complex protein 4
NaN	NaN	NaN	NaN	NaN	NaN	NaN	NaN	NaN	NaN	NaN	NaN	NaN	NaN	NaN		ELP5	-4.34294e-08	0		-4.34294e-08	0		ELP5	-4.34294e-08	0		-4.34294e-08	0		I3L1Q3;Q8TE02;Q8TE02-4	I3L1Q3;Q8TE02;Q8TE02-4	Elongator complex protein 5
NaN	NaN	NaN	NaN	NaN	NaN	NaN	NaN	NaN	NaN	NaN	NaN	NaN	NaN	NaN		ELP6	-4.34294e-08	0		-4.34294e-08	0		ELP6	-4.34294e-08	0		-4.34294e-08	0		C9IYN7;Q0PNE2;C9J9N8;C9JEX8;Q0PNE2-2;C9JLH5;C9JA82;C9J2D6;F8WE64	C9IYN7;Q0PNE2;C9J9N8;C9JEX8;Q0PNE2-2;C9JLH5;C9JA82;C9J2D6	Elongator complex protein 6
26.4149	26.4939	26.1014	23.6143	NaN	23.2895	NaN	NaN	NaN	25.8257	25.3443	26.0767	26.5175	26.7605	28.0634		EMC1	3.16431	-2.88483		0	NaN		EMC1	1.12347	-0.587814		0.718273	0.777102		Q8N766-3;Q8N766-2;Q8N766;Q8N766-4;Q5TG59;H7C4E3	Q8N766-3;Q8N766-2;Q8N766;Q8N766-4	ER membrane protein complex subunit 1
NaN	NaN	21.7109	NaN	NaN	NaN	NaN	NaN	NaN	NaN	NaN	NaN	NaN	NaN	NaN		EMC10	0	NaN		0	NaN		EMC10	0	NaN		0	NaN		M0R2A0;Q5UCC4-2;Q5UCC4	M0R2A0;Q5UCC4-2;Q5UCC4	ER membrane protein complex subunit 10
23.3095	24.2231	24.3072	NaN	NaN	NaN	NaN	NaN	NaN	24.3273	NaN	23.7158	24.4975	24.3496	25.7832		EMC2	0	NaN		0	NaN		EMC2	0.0536763	0.0749423		0.770234	0.930182		Q15006;H0YAS9;E5RGJ2	Q15006	ER membrane protein complex subunit 2
NaN	NaN	NaN	NaN	NaN	NaN	NaN	NaN	NaN	NaN	NaN	NaN	22.009	NaN	NaN		EMC3	-4.34294e-08	0		-4.34294e-08	0		EMC3	-4.34294e-08	0		0	NaN		Q9P0I2-2;Q9P0I2;S4R3U9	Q9P0I2-2;Q9P0I2	ER membrane protein complex subunit 3
NaN	22.4782	NaN	NaN	NaN	NaN	NaN	NaN	NaN	24.9962	NaN	NaN	23.8667	NaN	26.297		EMC4	0	NaN		0	NaN		EMC4	0	2.51808		0	2.60367		S4R329;H0YK61;H0YNK0;H0YNK8;Q5J8M3-3;Q5J8M3-2;Q5J8M3;H0YLP8;H0YMH5;H0YN63	S4R329;H0YK61;H0YNK0;H0YNK8;Q5J8M3-3;Q5J8M3-2;Q5J8M3;H0YLP8;H0YMH5	ER membrane protein complex subunit 4
21.5838	NaN	21.6093	NaN	NaN	NaN	NaN	NaN	NaN	NaN	NaN	NaN	NaN	21.6725	26.2698		EMC6	0	NaN		0	NaN		EMC6	0	NaN		0.387065	2.37459		Q9BV81	Q9BV81	ER membrane protein complex subunit 6
23.8142	21.9592	22.7391	NaN	NaN	NaN	NaN	NaN	NaN	21.3397	NaN	NaN	22.8193	22.8888	24.2182		EMC7	0	NaN		0	NaN		EMC7	0	-1.49777		0.267472	0.47126		Q9NPA0;H0YDT8;H0YDX2	Q9NPA0;H0YDT8;H0YDX2	ER membrane protein complex subunit 7
23.7627	24.0147	23.6083	NaN	NaN	NaN	NaN	NaN	NaN	24.4292	NaN	NaN	24.0111	23.4467	24.5248		EMC8	0	NaN		0	NaN		EMC8	0	0.63394		0.234728	0.198967		O43402;M0R1B0;O43402-2	O43402;M0R1B0	ER membrane protein complex subunit 8
NaN	NaN	NaN	NaN	NaN	NaN	NaN	NaN	NaN	NaN	NaN	NaN	NaN	NaN	NaN		EMC9	-4.34294e-08	0		-4.34294e-08	0		EMC9	-4.34294e-08	0		-4.34294e-08	0		H0YNH6;Q9Y3B6	H0YNH6;Q9Y3B6	ER membrane protein complex subunit 9
26.4942	25.4053	25.4447	26.9573	27.7732	28.8168	25.9006	28.2009	26.9622	27.4662	30.8524	28.9213	28.1791	27.7204	27.2159		EMD	1.48402	2.06768	+	0.755492	1.23981		EMD	1.46657	3.29857	+	1.88213	1.92371	+	P50402;Q5HY57;F8WEQ1	P50402;Q5HY57	Emerin
NaN	NaN	NaN	NaN	NaN	NaN	NaN	NaN	NaN	NaN	NaN	NaN	NaN	NaN	NaN		EME1	-4.34294e-08	0		-4.34294e-08	0		EME1	-4.34294e-08	0		-4.34294e-08	0		Q96AY2;Q96AY2-2;H0Y9Z4	Q96AY2;Q96AY2-2;H0Y9Z4	Crossover junction endonuclease EME1
23.6261	22.4616	23.3619	NaN	NaN	NaN	NaN	NaN	NaN	22.1374	NaN	NaN	23.1341	23.4229	NaN		EMG1	0	NaN		0	NaN		EMG1	0	-1.01249		0.0963219	0.12865		Q92979;A0A087WVM7;V9GYP5;A0A087WWQ2	Q92979;A0A087WVM7;V9GYP5;A0A087WWQ2	Ribosomal RNA small subunit methyltransferase NEP1
26.1871	25.8743	25.8409	NaN	NaN	NaN	NaN	NaN	NaN	26.1256	24.369	25.5852	26.0094	26.0062	26.121		EML4	0	NaN		0	NaN		EML4	0.499719	-0.607492		0.267973	0.0780958		Q9HC35;B5MBZ0;Q9HC35-2	Q9HC35;B5MBZ0;Q9HC35-2	Echinoderm microtubule-associated protein-like 4
26.2991	25.5039	25.5947	NaN	NaN	NaN	NaN	NaN	NaN	25.1678	23.7115	NaN	25.3407	25.1725	24.99		ENAH	0	NaN		0	NaN		ENAH	0.918329	-1.3596		1.09585	-0.631498		Q8N8S7-3;Q8N8S7-2;Q8N8S7;A0A075B6E5;Q9UI08	Q8N8S7-3;Q8N8S7-2;Q8N8S7;A0A075B6E5	Protein enabled homolog
NaN	NaN	22.5893	NaN	NaN	NaN	NaN	NaN	NaN	NaN	NaN	NaN	22.0503	NaN	22.84		ENDOD1	0	NaN		0	NaN		ENDOD1	0	NaN		0	-0.144073		O94919	O94919	Endonuclease domain-containing 1 protein
NaN	NaN	21.1815	NaN	NaN	NaN	NaN	NaN	NaN	NaN	NaN	21.016	21.3918	NaN	NaN		ENGASE	0	NaN		0	NaN		ENGASE	0	-0.165527		0	0.21034		Q8NFI3;F8W925;Q8NFI3-2;Q8NFI3-3;J3QLG5;J9JID0	Q8NFI3;F8W925;Q8NFI3-2;Q8NFI3-3;J3QLG5	Cytosolic endo-beta-N-acetylglucosaminidase
31.7779	31.8448	31.832	27.4006	26.8798	28.2294	25.3158	27.9781	27.1533	31.7214	32.3805	27.7513	31.8036	31.9743	31.8454		ENO1	3.40576	-4.31496		2.50288	-5.00248		ENO1	0.343822	-1.20047		0.435258	0.0562153		P06733;P06733-2;K7EM90	P06733;P06733-2	Alpha-enolase
NaN	NaN	23.0728	NaN	NaN	NaN	NaN	NaN	NaN	23.3106	NaN	NaN	NaN	NaN	23.9776		ENO2	0	NaN		0	NaN		ENO2	0	0.237846		0	0.904835		P09104;P09104-2;F5H0C8;F5H1C3;U3KQP4	P09104;P09104-2;F5H0C8	Gamma-enolase;Enolase
NaN	21.2851	NaN	NaN	NaN	NaN	NaN	NaN	NaN	NaN	NaN	NaN	NaN	NaN	NaN		ENO3	0	NaN		0	NaN		ENO3	0	NaN		0	NaN		P13929-2;P13929;P13929-3;E5RGZ4;K7EPM1;K7EKN2;E5RI09;E5RG95;K7EP84;E5RJH5	P13929-2;P13929;P13929-3;E5RGZ4;K7EPM1;K7EKN2;E5RI09;E5RG95	Beta-enolase;Enolase
NaN	NaN	NaN	NaN	NaN	NaN	NaN	NaN	NaN	NaN	NaN	NaN	NaN	NaN	NaN		ENOPH1	-4.34294e-08	0		-4.34294e-08	0		ENOPH1	-4.34294e-08	0		-4.34294e-08	0		A0A0C4DGY8;D6RA00;A0A087WTH0;Q9UHY7;Q9UHY7-2	A0A0C4DGY8;D6RA00;A0A087WTH0;Q9UHY7;Q9UHY7-2	Enolase-phosphatase E1
NaN	NaN	NaN	NaN	NaN	NaN	NaN	NaN	NaN	NaN	NaN	NaN	NaN	NaN	NaN		ENPP1	-4.34294e-08	0		-4.34294e-08	0		ENPP1	-4.34294e-08	0		-4.34294e-08	0		P22413	P22413	Ectonucleotide pyrophosphatase/phosphodiesterase family member 1;Alkaline phosphodiesterase I;Nucleotide pyrophosphatase
26.177	24.7848	25.357	NaN	NaN	NaN	NaN	NaN	NaN	22.6343	NaN	NaN	23.1104	23.3441	22.2242		ENSA	0	NaN		0	NaN		ENSA	0	-2.80531		2.06831	-2.54672		A6NMQ3;Q5T5H1;O43768-2;O43768;O43768-9;O43768-3;O43768-4;O43768-6;O43768-5;O43768-7;O43768-8	A6NMQ3;Q5T5H1;O43768-2;O43768;O43768-9;O43768-3;O43768-4;O43768-6;O43768-5;O43768-7;O43768-8	Alpha-endosulfine
24.055	23.8361	24.1681	NaN	NaN	NaN	NaN	NaN	NaN	NaN	NaN	NaN	NaN	NaN	NaN		ENY2	0	NaN		0	NaN		ENY2	0	NaN		0	NaN		Q9NPA8-2;Q9NPA8;E5RHX8;J3KNT2;E5RI00;E5RHT9;E5RJ84	Q9NPA8-2;Q9NPA8;E5RHX8	Transcription and mRNA export factor ENY2
NaN	NaN	NaN	NaN	NaN	NaN	NaN	NaN	NaN	22.1418	22.0571	NaN	NaN	NaN	NaN		EP400	-4.34294e-08	0		-4.34294e-08	0		EP400	0	NaN		-4.34294e-08	0		Q96L91-4;Q96L91-3;Q96L91-5;Q96L91-2;Q96L91	Q96L91-4;Q96L91-3;Q96L91-5;Q96L91-2;Q96L91	E1A-binding protein p400
26.3776	25.9668	25.7553	NaN	23.1911	24.649	NaN	NaN	NaN	26.7995	26.1084	26.2374	26.2263	26.1906	25.7774		EPB41	1.42464	-2.11322		0	NaN		EPB41	0.551108	0.34853		0.0463572	0.0315272		P11171-2;P11171;Q4VB86;P11171-4;P11171-3;P11171-5;P11171-7;P11171-6;Q4VXN1	P11171-2;P11171;Q4VB86;P11171-4;P11171-3;P11171-5;P11171-7;P11171-6	Protein 4.1
25.9622	27.0103	26.7178	NaN	23.2176	22.8763	NaN	NaN	NaN	27.8336	26.7558	26.9287	26.8397	26.4211	27.135		EPB41L2	2.43887	-3.51646		0	NaN		EPB41L2	0.595804	0.609315		0.248475	0.23515		O43491;Q6R5J7;E9PMV8;Q6ZSX4;E9PPC9;E9PN54	O43491	Band 4.1-like protein 2
NaN	NaN	NaN	NaN	NaN	NaN	NaN	NaN	NaN	NaN	NaN	NaN	NaN	NaN	NaN		EPB41L2	-4.34294e-08	0		-4.34294e-08	0		EPB41L2	-4.34294e-08	0		-4.34294e-08	0		E9PHY5;O43491-4;E9PK52;O43491-3;E9PII3;O43491-2;I6L9B1;E9PQD2;E9PRG1;E9PIG0;E9PQN0;E9PJP4	E9PHY5;O43491-4;E9PK52;O43491-3;E9PII3;O43491-2;I6L9B1	Band 4.1-like protein 2
27.2572	26.6855	26.7492	22.959	NaN	NaN	NaN	NaN	NaN	26.9014	25.2943	26.8037	26.9126	26.8238	26.6894		EPB41L3	0	-3.93829		0	NaN		EPB41L3	0.439453	-0.56419		0.174944	-0.0886828		Q9Y2J2-2;A0A0A0MRA8;Q9Y2J2-4;Q9Y2J2;Q9Y2J2-3;B2RB02;J3KT37;J3QS55;J3QS83;J3QRQ6;J3KS70;J3QLU5;J3QKY2;J3KRD1;J3QKK4;J3QR33	Q9Y2J2-2;A0A0A0MRA8;Q9Y2J2-4;Q9Y2J2;Q9Y2J2-3;B2RB02	Band 4.1-like protein 3;Band 4.1-like protein 3, N-terminally processed
NaN	NaN	NaN	NaN	NaN	NaN	NaN	NaN	NaN	NaN	NaN	NaN	NaN	NaN	NaN		EPB41L5	-4.34294e-08	0		-4.34294e-08	0		EPB41L5	-4.34294e-08	0		-4.34294e-08	0		Q9HCM4-4;Q9HCM4-3;Q9HCM4;Q9HCM4-2	Q9HCM4-4;Q9HCM4-3;Q9HCM4;Q9HCM4-2	Band 4.1-like protein 5
NaN	23.3913	23.1878	NaN	NaN	NaN	NaN	NaN	NaN	NaN	NaN	NaN	NaN	NaN	NaN		EPHA2	0	NaN		0	NaN		EPHA2	0	NaN		0	NaN		P29317	P29317	Ephrin type-A receptor 2
NaN	NaN	NaN	NaN	NaN	NaN	NaN	NaN	NaN	NaN	NaN	NaN	NaN	NaN	NaN		EPHA3;EPHA5	-4.34294e-08	0		-4.34294e-08	0		EPHA3;EPHA5	-4.34294e-08	0		-4.34294e-08	0		C9JXA2;P29320;F8W9W0;F8VP57;B7ZKW7;B7ZKJ3;P54756-3;P54756-2;P54756;Q5JY90;U3NG26;P29320-2;Q06187;Q06187-2	C9JXA2;P29320;F8W9W0;F8VP57;B7ZKW7;B7ZKJ3;P54756-3;P54756-2;P54756	Receptor protein-tyrosine kinase;Ephrin type-A receptor 3;Ephrin type-A receptor 5
NaN	24.6177	25.4698	NaN	NaN	NaN	NaN	NaN	NaN	24.9311	NaN	NaN	25.1222	24.3784	24.9549		EPHX1	0	NaN		0	NaN		EPHX1	0	-0.112647		0.19581	-0.225268		P07099;B1AQP8;B1AQP9	P07099	Epoxide hydrolase 1
24.1452	23.8715	23.5553	NaN	NaN	NaN	NaN	NaN	NaN	23.6686	23.9179	23.5154	22.7643	23.6488	22.9002		EPN1	0	NaN		0	NaN		EPN1	0.308983	-0.156717		1.09426	-0.752928		Q9Y6I3-3;Q9Y6I3;Q9Y6I3-1;D6R907;D6RBI9	Q9Y6I3-3;Q9Y6I3;Q9Y6I3-1	Epsin-1
23.7237	23.7634	23.7523	NaN	NaN	NaN	NaN	NaN	NaN	24.3363	22.9626	NaN	23.9994	23.7132	24.1108		EPPK1	0	NaN		0	NaN		EPPK1	0.0645424	-0.0969836		0.751598	0.194688		A0A075B730;A0A087X1U6	A0A075B730;A0A087X1U6
NaN	NaN	NaN	NaN	NaN	NaN	NaN	NaN	NaN	NaN	NaN	NaN	NaN	NaN	NaN		EPPK1	-4.34294e-08	0		-4.34294e-08	0		EPPK1	-4.34294e-08	0		-4.34294e-08	0		P58107	P58107	Epiplakin
28.7903	29.8099	29.3006	22.7747	24.4529	26.9356	NaN	23.1929	23.3088	29.5406	29.6556	28.159	29.7404	29.8553	29.6674		EPRS	1.67406	-4.57923		3.26025	-6.04943		EPRS	0.117395	-0.181889		0.690582	0.454097		P07814;V9GYZ6;V9GZ76	P07814;V9GYZ6	Bifunctional glutamate/proline--tRNA ligase;Glutamate--tRNA ligase;Proline--tRNA ligase
23.5567	24.1047	23.8713	NaN	NaN	NaN	NaN	NaN	NaN	24.4269	22.9483	23.6121	24.2049	24.3902	24.1834		EPS15	0	NaN		0	NaN		EPS15	0.148411	-0.181808		1.13678	0.415276		P42566;B1AUU8;P42566-2;S4R3U1	P42566;B1AUU8	Epidermal growth factor receptor substrate 15
26.077	25.4439	25.6358	NaN	NaN	NaN	NaN	NaN	NaN	24.6424	23.5984	25.2969	25.6598	25.7425	25.9059		EPS15L1	0	NaN		0	NaN		EPS15L1	1.07201	-1.2063		0.08948	0.0505282		M0R165;Q9UBC2-3;Q9UBC2;Q9UBC2-2;Q9UBC2-4;M0R2S2;M0QX30;M0R1V5;M0R3I1;K7EJR2;M0R330	M0R165;Q9UBC2-3;Q9UBC2;Q9UBC2-2;Q9UBC2-4;M0R2S2	Epidermal growth factor receptor substrate 15-like 1
NaN	NaN	NaN	NaN	NaN	NaN	NaN	NaN	NaN	21.9199	NaN	NaN	NaN	NaN	NaN		EPS8	-4.34294e-08	0		-4.34294e-08	0		EPS8	0	NaN		-4.34294e-08	0		Q12929;H0YFG1;F5H0R8;Q12929-2	Q12929	Epidermal growth factor receptor kinase substrate 8
NaN	NaN	NaN	NaN	NaN	NaN	NaN	NaN	NaN	NaN	NaN	NaN	NaN	NaN	NaN		EPT1	-4.34294e-08	0		-4.34294e-08	0		EPT1	-4.34294e-08	0		-4.34294e-08	0		C9JAG1;A0A087WW58;Q9C0D9	C9JAG1;A0A087WW58;Q9C0D9	Ethanolaminephosphotransferase 1
23.2727	22.1619	22.9294	NaN	NaN	NaN	NaN	NaN	NaN	23.1848	NaN	NaN	23.2957	NaN	23.2554		ERAL1	0	NaN		0	NaN		ERAL1	0	0.396842		0.47661	0.487557		O75616;J3QSB2;J3QRV9;O75616-2;J3QT61;K7EQJ8	O75616;J3QSB2;J3QRV9;O75616-2	GTPase Era, mitochondrial
NaN	NaN	NaN	NaN	NaN	NaN	NaN	NaN	NaN	NaN	NaN	NaN	NaN	NaN	NaN		ERAP1	-4.34294e-08	0		-4.34294e-08	0		ERAP1	-4.34294e-08	0		-4.34294e-08	0		Q9NZ08;Q9NZ08-2;H0Y9X5	Q9NZ08;Q9NZ08-2;H0Y9X5	Endoplasmic reticulum aminopeptidase 1
NaN	21.9815	21.8622	NaN	NaN	NaN	NaN	NaN	NaN	24.1363	23.3386	23.9365	23.3713	20.9884	24.0038		ERBB2IP	0	NaN		0	NaN		ERBB2IP	2.0372	1.88196	+	0.285551	0.865987		Q96RT1-8;Q96RT1-7;Q96RT1-5;Q96RT1-3;Q96RT1-9;Q96RT1-2;Q96RT1;Q96RT1-6;Q96RT1-4;B4DIP2;H0YA04;H0Y9E8	Q96RT1-8;Q96RT1-7;Q96RT1-5;Q96RT1-3;Q96RT1-9;Q96RT1-2;Q96RT1;Q96RT1-6;Q96RT1-4	Protein LAP2
NaN	NaN	NaN	NaN	NaN	NaN	NaN	NaN	NaN	22.9142	NaN	22.916	21.9426	21.864	22.767		ERC1	-4.34294e-08	0		-4.34294e-08	0		ERC1	0	NaN		0	NaN		G8JLD3;X6RLX0;Q8IUD2-2;Q8IUD2-3;Q8IUD2;Q8IUD2-5;K7EPD6;K7EPP6	G8JLD3;X6RLX0;Q8IUD2-2;Q8IUD2-3;Q8IUD2;Q8IUD2-5	ELKS/Rab6-interacting/CAST family member 1
NaN	NaN	NaN	NaN	NaN	NaN	NaN	NaN	NaN	NaN	NaN	NaN	NaN	NaN	NaN		ERCC1	-4.34294e-08	0		-4.34294e-08	0		ERCC1	-4.34294e-08	0		-4.34294e-08	0		K7ES46;P07992-4;P07992;P07992-3;K7EJW9;K7EP14;P07992-2	K7ES46;P07992-4;P07992;P07992-3;K7EJW9;K7EP14;P07992-2	DNA excision repair protein ERCC-1
22.5552	NaN	23.5018	25.8677	NaN	NaN	NaN	NaN	NaN	23.7725	24.4261	23.9391	23.122	24.2354	24.0286		ERCC2	0	2.83919		0	NaN		ERCC2	0.99601	1.01741		0.572136	0.766822		P18074;A8MX75;E7EVE9;P18074-2;K7EIT8;K7ENL1;K7EKF3;B4E0F6	P18074;A8MX75;E7EVE9;P18074-2	TFIIH basal transcription factor complex helicase XPD subunit
NaN	NaN	22.4252	NaN	NaN	NaN	NaN	NaN	NaN	NaN	NaN	22.742	22.4707	22.5231	22.6954		ERCC3	0	NaN		0	NaN		ERCC3	0	0.316805		0	0.137897		P19447;H7C309	P19447	TFIIH basal transcription factor complex helicase XPB subunit
22.6642	22.0986	22.221	NaN	NaN	NaN	NaN	NaN	NaN	21.2486	NaN	22.6125	22.9874	22.8337	23.0565		ERCC4	0	NaN		0	NaN		ERCC4	0.279544	-0.397411		1.57672	0.63127		Q92889;Q92889-2	Q92889	DNA repair endonuclease XPF
NaN	NaN	NaN	NaN	NaN	NaN	NaN	NaN	NaN	22.3753	NaN	NaN	NaN	NaN	NaN		ERCC6	-4.34294e-08	0		-4.34294e-08	0		ERCC6	0	NaN		-4.34294e-08	0		Q03468;A0A096LP03;D6R9X7;E7EV46	Q03468;A0A096LP03	DNA excision repair protein ERCC-6
22.9224	25.3441	25.3417	NaN	22.5483	NaN	NaN	NaN	NaN	25.081	23.2188	25.2679	25.8232	24.3286	26.2129		ERCC6L	0	-1.98773		0	NaN		ERCC6L	0.00426447	-0.0135326		0.391441	0.918822		Q2NKX8;B5MDQ0	Q2NKX8;B5MDQ0	DNA excision repair protein ERCC-6-like
NaN	21.0271	21.3692	NaN	NaN	NaN	NaN	NaN	NaN	NaN	22.8704	NaN	NaN	NaN	NaN		ERF	0	NaN		0	NaN		ERF	0	1.67225		0	NaN		P50548-2;P50548	P50548-2;P50548	ETS domain-containing transcription factor ERF
NaN	22.7346	NaN	NaN	NaN	NaN	NaN	NaN	NaN	22.745	NaN	NaN	22.0787	NaN	22.5638		ERGIC1	0	NaN		0	NaN		ERGIC1	0	0.0103817		0	-0.413321		Q969X5-2;Q969X5;F2Z3Q5;F2Z2U2;Q969X5-3	Q969X5-2;Q969X5	Endoplasmic reticulum-Golgi intermediate compartment protein 1
NaN	NaN	NaN	NaN	NaN	NaN	NaN	NaN	NaN	NaN	NaN	NaN	NaN	NaN	NaN		ERGIC2	-4.34294e-08	0		-4.34294e-08	0		ERGIC2	-4.34294e-08	0		-4.34294e-08	0		A0A087WU02;Q96RQ1;H0YI50;F8VPA6;H0YI58;F8W0R1;F8VR88;F8VUZ2	A0A087WU02;Q96RQ1;H0YI50;F8VPA6	Endoplasmic reticulum-Golgi intermediate compartment protein 2
24.1694	23.0489	23.5317	NaN	NaN	NaN	NaN	NaN	NaN	22.608	NaN	NaN	23.7089	22.9101	23.0347		ERGIC3	0	NaN		0	NaN		ERGIC3	0	-0.975281		0.375112	-0.365413		H0Y621;H0Y5K5;Q9Y282;Q9Y282-3;Q9Y282-2;H0Y802;H0Y6Z0	H0Y621;H0Y5K5;Q9Y282;Q9Y282-3;Q9Y282-2	Endoplasmic reticulum-Golgi intermediate compartment protein 3
26.9796	26.5361	27.5258	NaN	NaN	NaN	NaN	NaN	NaN	26.9017	NaN	NaN	27.5493	26.9626	27.1568		ERH	0	NaN		0	NaN		ERH	0	-0.112086		0.24755	0.209077		P84090;G3V279	P84090;G3V279	Enhancer of rudimentary homolog
NaN	NaN	NaN	NaN	NaN	NaN	NaN	NaN	NaN	NaN	NaN	NaN	NaN	NaN	NaN		ERI1	-4.34294e-08	0		-4.34294e-08	0		ERI1	-4.34294e-08	0		-4.34294e-08	0		E5RIV7;Q8IV48	E5RIV7;Q8IV48	3-5 exoribonuclease 1
NaN	22.5437	22.5865	NaN	NaN	NaN	NaN	NaN	NaN	NaN	NaN	NaN	22.4762	22.2238	23.5527		ERLIN1	0	NaN		0	NaN		ERLIN1	0	NaN		0.126468	0.185836		O75477;B0QZ43	O75477;B0QZ43	Erlin-1
25.3888	25.8808	25.2344	NaN	NaN	26.9247	NaN	24.8244	26.6126	24.2191	27.1028	NaN	25.7308	25.2071	26.3723		ERLIN2	0	1.42334		0.107683	0.217164		ERLIN2	0.0485743	0.159622		0.277423	0.268729		O94905;E5RHW4;E5RJ09;O94905-2;O94905-3	O94905;E5RHW4	Erlin-2
NaN	22.9682	22.8415	23.8383	NaN	25.1762	21.6705	NaN	NaN	21.2821	23.1548	22.1431	23.3332	23.0014	25.2535		ERMP1	0.854244	1.60237		0	-1.23435		ERMP1	0.415208	-0.711505		0.433365	0.957839		Q7Z2K6;E7ER77;A0A0C4DGF0;Q7Z2K6-2	Q7Z2K6;E7ER77	Endoplasmic reticulum metallopeptidase 1
NaN	25.0742	25.4401	NaN	NaN	NaN	NaN	NaN	NaN	25.091	24.7103	23.9996	25.2276	22.7409	24.9594		ERO1L	0	NaN		0	NaN		ERO1L	0.641944	-0.656818		0.372752	-0.947851		Q96HE7;G3V3E6;G3V5B3;G3V2H0;G3V503	Q96HE7	ERO1-like protein alpha
NaN	NaN	NaN	NaN	NaN	NaN	NaN	NaN	NaN	NaN	NaN	NaN	NaN	NaN	NaN		ERO1LB	-4.34294e-08	0		-4.34294e-08	0		ERO1LB	-4.34294e-08	0		-4.34294e-08	0		Q5TAE8;Q86YB8	Q5TAE8;Q86YB8	ERO1-like protein beta
24.2743	25.4592	24.8663	NaN	NaN	NaN	NaN	NaN	NaN	26.375	NaN	NaN	25.5468	26.2929	26.7632		ERP29	0	NaN		0	NaN		ERP29	0	1.50845		1.27145	1.33439		P30040;F8VY02;F8W1G0;P30040-2	P30040;F8VY02	Endoplasmic reticulum resident protein 29
25.5127	25.4869	25.4582	NaN	NaN	NaN	NaN	NaN	NaN	24.9558	NaN	NaN	25.0388	25.2234	25.3023		ERP44	0	NaN		0	NaN		ERP44	0	-0.530135		1.69615	-0.297773		Q9BS26	Q9BS26	Endoplasmic reticulum resident protein 44
NaN	NaN	NaN	NaN	NaN	NaN	NaN	NaN	NaN	NaN	NaN	NaN	NaN	NaN	NaN		ERVV-1	-4.34294e-08	0		-4.34294e-08	0		ERVV-1	-4.34294e-08	0		-4.34294e-08	0		B6SEH8	B6SEH8	Endogenous retrovirus group V member 1 Env polyprotein
24.6048	25.8506	26.2157	NaN	NaN	NaN	NaN	NaN	NaN	26.4625	NaN	NaN	26.0909	23.9638	26.2488		ESD	0	NaN		0	NaN		ESD	0	0.905474		0.0474972	-0.122527		P10768;X6RA14;H7BZT7;U3KQT1	P10768;X6RA14;H7BZT7	S-formylglutathione hydrolase
23.7179	22.3835	22.7155	NaN	NaN	NaN	NaN	NaN	NaN	24.1694	23.7848	25.3627	24.6826	24.3853	23.8842		ESF1	0	NaN		0	NaN		ESF1	1.1347	1.50001		1.3865	1.37843	+	Q9H501;A0A087WX71	Q9H501	ESF1 homolog
NaN	22.1197	22.0959	NaN	NaN	NaN	NaN	NaN	NaN	22.9145	23.5505	NaN	22.8161	22.9127	22.3118		ESPL1	0	NaN		0	NaN		ESPL1	1.14534	1.12473		1.00975	0.572414		Q14674;Q14674-2;H3BRX7;H3BM31	Q14674;Q14674-2	Separin
NaN	NaN	NaN	NaN	NaN	NaN	NaN	NaN	NaN	NaN	NaN	NaN	NaN	NaN	NaN		ESRP2	-4.34294e-08	0		-4.34294e-08	0		ESRP2	-4.34294e-08	0		-4.34294e-08	0		Q9H6T0-2;Q9H6T0;J3QKU3;H0YBR2;H0YBB3;Q6NXG1-2;Q6NXG1-5;Q6NXG1-4;Q6NXG1-3;Q6NXG1	Q9H6T0-2;Q9H6T0	Epithelial splicing regulatory protein 2
26.2485	25.3682	26.0342	NaN	NaN	NaN	NaN	NaN	NaN	26.1682	24.6167	26.253	26.0982	26.4292	26.6154		ESYT1	0	NaN		0	NaN		ESYT1	0.12595	-0.204346		0.748345	0.497292		Q9BSJ8;Q9BSJ8-2;F8VZB1	Q9BSJ8;Q9BSJ8-2	Extended synaptotagmin-1
25.7623	25.5128	25.3504	24.3588	24.5639	24.2562	NaN	NaN	NaN	26.2768	25.2809	26.2976	25.8265	26.2156	25.8659		ESYT2	2.80529	-1.14888		0	NaN		ESYT2	0.503089	0.409901		1.16751	0.427493		H7BXI1;A0FGR8-2;A0A087WXU3;A0FGR8;A0FGR8-6;A0FGR8-4;A0FGR8-5	H7BXI1;A0FGR8-2;A0A087WXU3;A0FGR8;A0FGR8-6;A0FGR8-4	Extended synaptotagmin-2
25.9899	26.2791	26.3469	NaN	NaN	NaN	NaN	NaN	NaN	26.1457	22.3418	NaN	26.5884	27.309	26.7392		ETF1	0	NaN		0	NaN		ETF1	0.581195	-1.96157		1.28773	0.67351		P62495;B7Z7P8;P62495-2;I3L492;D6RJE8;D6RCB3	P62495;B7Z7P8;P62495-2	Eukaryotic peptide chain release factor subunit 1
27.389	26.5861	27.2186	NaN	NaN	NaN	NaN	NaN	NaN	27.1243	NaN	NaN	27.0955	25.9444	27.1683		ETFA	0	NaN		0	NaN		ETFA	0	0.0596803		0.284541	-0.328533		P13804;P13804-2;H0YLU7;H0YK49;H0YNX6;H0YL12;H0YKF0;H0YL83;H0YM12;J3KN60	P13804;P13804-2;H0YLU7;H0YK49;H0YNX6;H0YL12;H0YKF0	Electron transfer flavoprotein subunit alpha, mitochondrial
26.1886	26.2014	26.2562	NaN	NaN	NaN	NaN	NaN	NaN	26.2797	NaN	NaN	27.0231	27.0905	26.6807		ETFB	0	NaN		0	NaN		ETFB	0	0.0643342		2.29331	0.716034		P38117;P38117-2;M0QY67	P38117;P38117-2;M0QY67	Electron transfer flavoprotein subunit beta
25.4634	24.4987	24.5272	NaN	NaN	NaN	NaN	NaN	NaN	23.8539	24.0154	23.694	24.3192	24.4779	24.7556		ETFDH	0	NaN		0	NaN		ETFDH	1.37862	-0.975335		0.38459	-0.312193		Q16134;Q16134-3;D6RAD5	Q16134;Q16134-3	Electron transfer flavoprotein-ubiquinone oxidoreductase, mitochondrial
NaN	NaN	NaN	NaN	NaN	NaN	NaN	NaN	NaN	NaN	NaN	NaN	NaN	NaN	NaN		ETHE1	-4.34294e-08	0		-4.34294e-08	0		ETHE1	-4.34294e-08	0		-4.34294e-08	0		M0QXB5;O95571;M0QY80;M0QX80	M0QXB5;O95571;M0QY80	Persulfide dioxygenase ETHE1, mitochondrial
NaN	NaN	21.5119	NaN	NaN	NaN	NaN	NaN	NaN	NaN	NaN	NaN	21.4366	21.9047	21.6243		EVI5	0	NaN		0	NaN		EVI5	0	NaN		0	0.143359		O60447;O60447-2	O60447;O60447-2	Ecotropic viral integration site 5 protein homolog
23.1686	NaN	NaN	24.2568	NaN	NaN	NaN	NaN	NaN	NaN	24.1053	22.0706	NaN	NaN	NaN		EVI5L	0	1.08826		0	NaN		EVI5L	0	-0.080617		0	NaN		Q96CN4;Q96CN4-2;M0QYX4	Q96CN4;Q96CN4-2	EVI5-like protein
NaN	NaN	NaN	NaN	NaN	NaN	NaN	NaN	NaN	NaN	NaN	NaN	NaN	NaN	NaN		EVPL	-4.34294e-08	0		-4.34294e-08	0		EVPL	-4.34294e-08	0		-4.34294e-08	0		K7EKI0;Q92817;A8MZ36	K7EKI0;Q92817	Envoplakin
26.0581	25.7559	25.5351	NaN	NaN	NaN	23.7864	NaN	NaN	25.1088	25.6247	26.3913	25.9467	26.3199	26.086		EWSR1	0	NaN		0	-1.99668		EWSR1	0.0647229	-0.0747865		0.830896	0.334493		B0QYK0;Q01844-6;Q01844-3;Q01844;Q01844-5;H7BY36;A0A0D9SFL3;C9JGE3;Q01844-2;F8WC90;Q01844-4	B0QYK0;Q01844-6;Q01844-3;Q01844;Q01844-5;H7BY36;A0A0D9SFL3;C9JGE3;Q01844-2	RNA-binding protein EWS
NaN	22.1459	21.9949	NaN	NaN	NaN	NaN	NaN	NaN	22.3576	22.3288	22.0439	22.0351	22.7081	21.7712		EXD2	0	NaN		0	NaN		EXD2	0.512733	0.173052		0.0971386	0.101055		Q9NVH0;Q9NVH0-2;C9JLF4	Q9NVH0;Q9NVH0-2	Exonuclease 3-5 domain-containing protein 2
22.5662	21.7528	NaN	NaN	NaN	NaN	NaN	NaN	NaN	23.9342	22.5585	24.1165	23.4348	22.5644	22.7653		EXO1	0	NaN		0	NaN		EXO1	0.837869	1.37689		0.714922	0.761996		Q9UQ84-4;Q9UQ84;E5RGY3;Q5T399;Q5T398;Q5T397;H0YAZ2;E5RHK1	Q9UQ84-4;Q9UQ84	Exonuclease 1
24.2981	24.7698	24.0408	NaN	NaN	NaN	NaN	NaN	NaN	24.1551	25.0247	24.8405	24.4868	25.0556	23.963		EXOC1	0	NaN		0	NaN		EXOC1	0.374728	0.30383		0.127249	0.132214		Q9NV70;Q9NV70-2	Q9NV70;Q9NV70-2	Exocyst complex component 1
23.5278	24.3813	24.1896	NaN	NaN	NaN	NaN	NaN	NaN	24.088	21.7494	24.2991	24.2155	24.9854	24.3983		EXOC2	0	NaN		0	NaN		EXOC2	0.31172	-0.654067		0.650695	0.500147		Q96KP1;Q2MDF5	Q96KP1	Exocyst complex component 2
23.892	24.2588	24.1071	NaN	23.2495	NaN	NaN	NaN	NaN	24.2535	23.7181	22.3564	23.495	23.7526	24.0754		EXOC3	0	-0.836459		0	NaN		EXOC3	0.48732	-0.643304		0.716725	-0.311667		O60645-2;O60645-3;O60645;D6RB59;H0Y995;D6RBR9	O60645-2;O60645-3;O60645;D6RB59	Exocyst complex component 3
25.5747	25.4523	25.2756	24.7348	NaN	22.4064	NaN	NaN	NaN	25.8272	26.4849	25.6078	25.8558	25.9394	25.6706		EXOC4	0.910025	-1.8636		0	NaN		EXOC4	0.906718	0.539099		1.52203	0.387751		Q96A65;Q96A65-2	Q96A65	Exocyst complex component 4
25.8312	25.3887	25.7547	24.0306	24.6544	25.4688	24.6272	NaN	NaN	24.5786	25.3211	25.0052	25.9914	26.0257	25.2106		EXOC5	1.00684	-0.940301		0	-1.03099		EXOC5	1.27029	-0.689925		0.101274	0.0843277		A0A0A0MSI8;O00471	A0A0A0MSI8;O00471	Exocyst complex component 5
24.3878	24.516	24.2114	NaN	NaN	NaN	NaN	NaN	NaN	24.066	23.8374	24.1683	24.3793	24.3871	24.0463		EXOC6	0	NaN		0	NaN		EXOC6	1.23962	-0.347841		0.284672	-0.100859		E7EW84;Q8TAG9;Q8TAG9-2;F2Z3K0;B1AP46	E7EW84;Q8TAG9;Q8TAG9-2	Exocyst complex component 6
NaN	NaN	21.0909	NaN	NaN	NaN	NaN	NaN	NaN	NaN	NaN	21.3844	NaN	21.5784	21.3496		EXOC6B	0	NaN		0	NaN		EXOC6B	0	0.293489		0	0.373048		J3QT38;Q9Y2D4-2;Q9Y2D4;F8W6R7	J3QT38;Q9Y2D4-2;Q9Y2D4	Exocyst complex component 6B
NaN	25.4286	25.2989	23.9692	24.6415	24.9641	24.2394	NaN	NaN	25.362	26.2312	25.6232	25.8135	25.9157	24.3258		EXOC7	0.93834	-0.838807		0	-1.12432		EXOC7	0.461382	0.375027		0.00583984	-0.0120846		Q9UPT5-2;Q9UPT5-5;Q9UPT5-1;Q9UPT5-6;Q9UPT5;A0A0A0MSB8;A0A0A0MRE1;Q9UPT5-4;C9JME6;B5MCY9;K7ERQ5;C9JKC2	Q9UPT5-2;Q9UPT5-5;Q9UPT5-1;Q9UPT5-6;Q9UPT5;A0A0A0MSB8;A0A0A0MRE1	Exocyst complex component 7
24.078	22.9497	23.9747	NaN	NaN	23.3664	NaN	NaN	NaN	24.2718	24.5517	24.4996	24.7803	24.4656	24.283		EXOC8	0	-0.301053		0	NaN		EXOC8	0.979332	0.773613		1.01809	0.842176		Q8IYI6	Q8IYI6	Exocyst complex component 8
NaN	NaN	22.509	NaN	NaN	NaN	NaN	NaN	NaN	NaN	NaN	NaN	22.5621	23.1524	NaN		EXOSC1	0	NaN		0	NaN		EXOSC1	0	NaN		0	0.34828		Q9Y3B2;B1AMU7;R4GNH9;R4GMQ7;B1AMU3;B1AMU4	Q9Y3B2;B1AMU7;R4GNH9;R4GMQ7;B1AMU3;B1AMU4	Exosome complex component CSL4
26.0005	25.9319	25.2088	24.3655	23.0623	NaN	NaN	NaN	24.4561	25.5733	26.7863	26.1614	25.8392	25.9997	25.6113		EXOSC10	1.37707	-1.9998		0	-1.25766		EXOSC10	0.459456	0.459953		0.137302	0.103025		Q01780;Q01780-2;K7EJ37	Q01780;Q01780-2	Exosome component 10
[truncated: 4,109 more rows]
