# Supplementary material for: Characterization of nucleolar SUMO isopeptidases unveils a general p53-independent checkpoint of impaired ribosome biogenesis
Source: Nat Commun. 2023 Dec 8;14:8121. doi: 10.1038/s41467-023-43751-9 (PMC10709353; doi:10.1038/s41467-023-43751-9)
Supplement: Supplementary file 5 — Supplementary Data 2 [file 41467_2023_43751_MOESM5_ESM.xlsx]

## Sheet: SENP3 targets
LFQ intensity WT_SUMO_1	LFQ intensity WT_SUMO_2	LFQ intensity WT_SUMO_3	LFQ intensity KO_SUMO_1	LFQ intensity KO_SUMO_2	LFQ intensity KO_SUMO_3	LFQ intensity WT_IgG_1	LFQ intensity WT_IgG_2	LFQ intensity WT_IgG_3	LFQ intensity KO_IgG_1	LFQ intensity KO_IgG_2	LFQ intensity KO_IgG_3	Student's T-test Significant WT_SUMO_WT_IgG	Student's T-test Significant KO_SUMO_KO_IgG	Student's T-test Significant KO_SUMO_WT_SUMO	Student's T-test significant	iBAQ	iBAQ KO_IgG_1	iBAQ KO_IgG_2	iBAQ KO_IgG_3	iBAQ KO_SUMO_1	iBAQ KO_SUMO_2	iBAQ KO_SUMO_3	iBAQ WT_IgG_1	iBAQ WT_IgG_2	iBAQ WT_IgG_3	iBAQ WT_SUMO_1	iBAQ WT_SUMO_2	iBAQ WT_SUMO_3	Intensity	Intensity KO_IgG_1	Intensity KO_IgG_2	Intensity KO_IgG_3	Intensity KO_SUMO_1	Intensity KO_SUMO_2	Intensity KO_SUMO_3	Intensity WT_IgG_1	Intensity WT_IgG_2	Intensity WT_IgG_3	Intensity WT_SUMO_1	Intensity WT_SUMO_2	Intensity WT_SUMO_3	Number of proteins	Peptides	Razor + unique peptides	Unique peptides	Sequence coverage [%]	Unique + razor sequence coverage [%]	Unique sequence coverage [%]	Mol. weight [kDa]
25.0894	24.9557	24.7095	29.3984	29.6828	29.3653	22.6215	23.7855	22.6155	22.1455	22.3234	22.1164	+	+	+	KO_SUMO_KO_IgG;KO_SUMO_WT_SUMO;WT_SUMO_WT_IgG	214700000	148300	164690	66607	49885000	88552000	65764000	175960	193790	77512	2464900	2865000	4340600	8158600000	5635400	6258100	2531000	1895600000	3365000000	2499000000	6686600	7364100	2945400	93667000	108870000	164940000	4	20	20	20	38.6	38.6	38.6	81.242
22.9167	23.6614	23.0678	27.3024	27.0566	28.1238	23.0174	21.8083	21.7431	22.2914	23.3855	23.2441		+	+	KO_SUMO_KO_IgG;KO_SUMO_WT_SUMO	10174000	2358.2	2052.1	4185.3	2284500	3668100	3932100	0	0	0	34758	84089	161500	1821100000	422110	367320	749170	408930000	656600000	703840000	0	0	0	6221600	15052000	28908000	2	34	34	34	16.6	16.6	16.6	358.69
22.393	23.2909	21.0721	25.8104	26.6323	24.883	22.1759	22.5903	21.587	22.3804	22.2547	22.6518					21481000	0	0	0	6674900	9352700	4804900	0	0	0	98023	313820	236740	558510000	0	0	0	173550000	243170000	124930000	0	0	0	2548600	8159300	6155300	4	9	9	9	20	20	20	57.549
23.4052	21.481	24.0233	25.8569	26.5953	26.9274	21.3222	22.2661	22.3448	22.5731	23.81	23.3848					125960000	0	5432900	5558500	36301000	35629000	28691000	0	0	156170	2330600	2206500	9656300	503850000	0	21732000	22234000	145200000	142510000	114760000	0	0	624680	9322200	8826200	38625000	2	4	4	2	29.2	29.2	9.4	12.469
24.5906	24.2397	23.9125	27.3557	27.7238	27.5238	22.5589	22.3882	23.1668	22.2859	24.6835	22.4257	+		+	KO_SUMO_WT_SUMO;WT_SUMO_WT_IgG	32725000	60436	196680	45978	6851900	12091000	11361000	0	0	0	475500	963480	680100	1865300000	3444900	11211000	2620700	390560000	689170000	647550000	0	0	0	27104000	54918000	38766000	2	17	17	17	11.7	11.7	11.7	154.29
26.7433	26.3481	27.2294	29.658	29.9244	28.8043	21.4876	24.4379	22.6328	22.7066	24.3296	21.4485		+		KO_SUMO_KO_IgG	84213000	33040	117000	35518	24141000	27491000	22880000	26134	27385	0	1547400	1577900	6336200	7916100000	3105700	10998000	3338700	2269300000	2584200000	2150700000	2456600	2574200	0	145450000	148320000	595600000	7	43	43	43	31.4	31.4	31.4	211.77
27.9267	27.3755	27.2981	30.3368	29.9403	30.1962	28.5587	27.9059	24.8528	27.9545	28.6476	28.7186		+	+	KO_SUMO_KO_IgG;KO_SUMO_WT_SUMO	2034300000	42210000	124270000	127010000	574640000	413530000	449870000	71940000	26304000	1318600	80595000	48835000	73733000	8137000000	168840000	497080000	508040000	2298600000	1654100000	1799500000	287760000	105220000	5274200	322380000	195340000	294930000	1	2	2	2	14.5	14.5	14.5	17.752
23.4031	21.9619	23.1888	25.5707	25.5091	25.3059	22.6434	21.7309	21.385	23.9574	22.3685	23.1771					6427400	0	0	0	1941900	2233300	1723000	0	0	0	238040	42006	249160	430630000	0	0	0	130110000	149630000	115440000	0	0	0	15949000	2814400	16693000	12	9	9	9	9.8	9.8	9.8	150.6
24.3322	23.9977	24.6826	26.5421	26.5157	26.7036	22.115	22.6411	23.1892	22.2269	21.9957	22.1733	+	+	+	KO_SUMO_KO_IgG;KO_SUMO_WT_SUMO;WT_SUMO_WT_IgG	8632000	0	0	0	2039100	2730200	2967600	0	0	3721.8	257110	121210	513090	914990000	0	0	0	216140000	289400000	314570000	0	0	394510	27254000	12848000	54387000	4	22	22	22	12.1	12.1	12.1	271.69
22.3451	22.7344	21.7181	23.8521	24.0989	24.5572	21.7555	22.5864	21.7111	22.073	22.9797	22.0107					571630	0	0	0	114630	195860	238310	0	0	0	17971	4864.3	0	161200000	0	0	0	32324000	55233000	67203000	0	0	0	5067800	1371700	0	2	16	16	16	3.9	3.9	3.9	632.81
23.1947	23.7412	23.4387	25.2641	25.2453	25.4584	22.3922	22.2661	23.7913	22.3161	23.5256	22.6321			+	KO_SUMO_WT_SUMO	1978700	0	0	0	438200	439980	921830	0	0	0	58377	31550	88796	413560000	0	0	0	91585000	91955000	192660000	0	0	0	12201000	6594000	18558000	2	13	13	13	3.5	3.5	3.5	593.38
23.4728	22.596	23.1254	25.3959	25.0757	24.3022	21.6256	22.3592	22.295	22.9032	21.9474	22.4532					6911200	0	0	0	2034200	2683500	1146800	0	0	0	334280	169920	542540	380110000	0	0	0	111880000	147590000	63073000	0	0	0	18386000	9345600	29840000	5	9	9	9	11.8	11.8	11.8	106.05
24.2469	23.969	23.96	25.6634	25.5925	25.5699	21.834	22.1235	22.2405	22.2569	21.7489	22.2716	+	+	+	KO_SUMO_KO_IgG;KO_SUMO_WT_SUMO;WT_SUMO_WT_IgG	9434600	0	0	0	1616800	3350000	2513800	0	0	0	474510	419740	1059700	641550000	0	0	0	109940000	227800000	170940000	0	0	0	32267000	28542000	72061000	2	6	6	6	6.7	6.7	6.7	137.53
24.8695	24.8903	24.915	26.3381	26.5679	26.3041	23.7806	23.4697	23.014	23.8088	21.5663	23.9299	+		+	KO_SUMO_WT_SUMO;WT_SUMO_WT_IgG	7554800	0	0	0	1737600	1997300	2447400	0	0	0	221060	189190	962200	936790000	0	0	0	215470000	247660000	303480000	0	0	0	27412000	23459000	119310000	6	16	16	16	8	8	8	304.21
26.4807	26.12	27.3195	28.1794	28.2574	28.0151	21.116	22.1441	22.0942	22.5666	22.8622	23.2451	+	+		KO_SUMO_KO_IgG;WT_SUMO_WT_IgG	40992000	0	0	0	10611000	11320000	10161000	0	0	0	1710500	965720	6223400	3115400000	0	0	0	806470000	860340000	772230000	0	0	0	130000000	73395000	472980000	10	28	28	28	25.1	25.1	25.1	181.42
24.2824	24.1798	23.9908	25.9378	25.3658	25.6038	22.1342	22.3309	21.6201	22.366	23.1168	23.5518	+	+		KO_SUMO_KO_IgG;WT_SUMO_WT_IgG	6056800	0	0	0	1254600	2032400	1686000	0	0	0	372500	184990	526380	593570000	0	0	0	122950000	199170000	165230000	0	0	0	36505000	18129000	51585000	7	14	14	9	8.6	8.6	5.4	248.55
23.8771	23.8919	24.1226	25.529	25.3549	25.4517	22.4701	21.9659	22.7558	22.3004	23.5471	22.7011	+		+	KO_SUMO_WT_SUMO;WT_SUMO_WT_IgG	7757800	0	0	0	1463900	2778900	2527100	0	0	0	64844	147600	775440	581840000	0	0	0	109790000	208420000	189530000	0	0	0	4863300	11070000	58158000	3	12	12	12	15.3	15.3	15.3	141.69
26.4907	26.6495	26.7475	28.313	27.753	28.2357	23.5882	22.0805	23.3827	22.1279	21.9912	22.1143	+	+		KO_SUMO_KO_IgG;WT_SUMO_WT_IgG	170290000	0	0	0	40373000	42743000	52904000	69701	0	0	5451700	8946000	19806000	3405900000	0	0	0	807460000	854850000	1058100000	1394000	0	0	109030000	178920000	396130000	2	10	10	10	32.5	32.5	32.5	54.985
28.8333	28.6584	28.0155	29.9103	29.9725	29.8134	23.2658	22.8105	22.5483	22.1268	22.6184	24.375	+	+		KO_SUMO_KO_IgG;WT_SUMO_WT_IgG	192000000	74307	0	100800	35584000	65558000	53394000	180500	0	0	8955200	9852700	18296000	12672000000	4904200	0	6653100	2348600000	4326900000	3524000000	11913000	0	0	591040000	650280000	1207500000	4	35	35	35	33.8	33.8	33.8	149.56
29.9622	29.5265	29.8576	31.509	31.0753	30.885	23.3379	22.7134	22.2991	21.2752	21.9624	22.9499	+	+		KO_SUMO_KO_IgG;WT_SUMO_WT_IgG	557510000	118050	76619	138000	142300000	161570000	137120000	0	78218	19789	30319000	23898000	61877000	32336000000	6847000	4443900	8004200	8253300000	9371300000	7952800000	0	4536600	1147800	1758500000	1386100000	3588900000	7	54	54	54	58.6	58.6	58.6	138.87
23.4203	24.0256	23.6671	25.0423	25.0562	25.0788	23.8799	23.7774	22.435	22.1897	23.5293	23.76					13232000	427010	359260	341480	2554300	3002400	2954000	267020	169670	79829	1124000	839690	1113300	423420000	13664000	11496000	10927000	81738000	96075000	94527000	8544600	5429300	2554500	35968000	26870000	35626000	5	8	8	8	13.2	13.2	13.2	74.508
23.6302	23.4984	24.1021	24.9515	24.7417	25.5748	22.1896	23.4395	22.9913	21.1349	21.4499	24.2733		+		KO_SUMO_KO_IgG	47046000	928490	1346400	1647900	10186000	6633700	12922000	2108900	1459700	802350	2163700	2092000	4755200	329320000	6499500	9425100	11535000	71304000	46436000	90451000	14762000	10218000	5616400	15146000	14644000	33286000	1	7	3	3	36.3	23.3	23.3	21.842
25.7099	25.076	25.5393	26.5458	26.8341	26.9815	24.5549	22.295	22.8663	22.973	22.7545	22.944		+		KO_SUMO_KO_IgG	16351000	0	0	0	3736700	4169100	5028200	148280	36120	0	964700	926170	1342200	1275400000	0	0	0	291460000	325190000	392200000	11566000	2817400	0	75247000	72241000	104690000	2	17	17	17	12.8	12.8	12.8	200.01
29.0327	28.8024	29.2212	29.7841	30.5441	30.7507	24.8464	21.1227	21.607	22.6237	21.9482	21.6328	+	+		KO_SUMO_KO_IgG;WT_SUMO_WT_IgG	131190000	25470	20562	0	23724000	27536000	35631000	48074	82659	0	10687000	8206000	25228000	15480000000	3005500	2426400	0	2799400000	3249300000	4204400000	5672800	9753800	0	1261100000	968310000	2976900000	5	66	66	66	30.6	30.6	30.6	291.11
24.692	24.3966	24.68	25.8883	26.0736	25.6834	22.6515	23.0174	22.1556	23.0327	23.0183	23.3878	+	+		KO_SUMO_KO_IgG;WT_SUMO_WT_IgG	13623000	0	19459	0	2013000	6060200	3463100	2763.3	0	0	557410	348660	1158400	858250000	0	1225900	0	126820000	381790000	218180000	174090	0	0	35117000	21966000	72980000	17	9	9	9	9.6	9.6	9.6	141.46
25.2516	25.2532	25.156	26.3205	26.7149	26.3417	24.3379	22.2616	22.0562	22.0094	22.4829	22.5539		+		KO_SUMO_KO_IgG	26784000	11873	17378	158970	5410500	9608400	6815000	342230	53847	10662	779550	1432200	2143900	1151700000	510530	747260	6835600	232650000	413160000	293050000	14716000	2315400	458470	33521000	61583000	92188000	3	15	15	15	20.2	20.2	20.2	103.91
23.301	23.1146	24.1085	24.774	24.6297	24.7854	22.7384	22.0024	22.6713	22.1661	22.7838	21.9523		+		KO_SUMO_KO_IgG	6504100	0	31391	43083	1049200	1793400	2004600	32496	20913	7118.6	271530	229290	1021000	396750000	0	1914900	2628100	64002000	109400000	122280000	1982200	1275700	434240	16563000	13986000	62284000	2	8	8	8	11.5	11.5	11.5	89.098
29.1076	28.6817	28.2379	30.0359	29.6328	29.9806	28.7527	27.89	27.6559	27.7745	28.4592	28.5784					752260000	7160300	19652000	21037000	202470000	133020000	163750000	31730000	7471400	3679900	47248000	51888000	63152000	9779300000	93084000	255480000	273490000	2632100000	1729200000	2128800000	412490000	97128000	47839000	614230000	674540000	820980000	7	16	16	16	45.1	45.1	45.1	32.728
27.6978	27.6418	28.0212	28.9601	28.9191	28.8503	22.0453	22.7252	23.6315	22.7896	21.7811	22.5548	+	+		KO_SUMO_KO_IgG;WT_SUMO_WT_IgG	59474000	0	0	0	11282000	16963000	16465000	0	0	0	3241800	2921700	8600900	5590600000	0	0	0	1060500000	1594500000	1547700000	0	0	0	304730000	274640000	808490000	14	56	56	39	37	37	25.8	208.88
23.4904	23.3982	23.7234	24.4882	24.6023	24.563	22.9758	22.3586	23.0025	22.1484	22.2867	20.5774		+		KO_SUMO_KO_IgG	11140000	62826	0	0	2502600	3689400	2374700	0	0	0	484460	798480	1227500	289640000	1633500	0	0	65068000	95923000	61743000	0	0	0	12596000	20760000	31915000	1	5	5	5	10	10	10	79.322
29.2666	28.901	29.0686	29.9571	30.1316	30.1593	22.975	27.9717	27.6748	28.1869	27.6585	28.027		+		KO_SUMO_KO_IgG	146920000	1457500	798400	1024900	22105000	37312000	39693000	172190	1124200	524540	13077000	10759000	18869000	17336000000	171990000	94212000	120940000	2608400000	4402800000	4683800000	20318000	132660000	61896000	1543000000	1269500000	2226500000	23	86	86	86	48.6	48.6	48.6	238.26
27.9948	28.0537	28.3148	29.2018	29.0606	29.0636	22.6204	23.4525	21.2732	22.6448	22.2945	22.6098	+	+		KO_SUMO_KO_IgG;WT_SUMO_WT_IgG	278170000	0	41224	0	51169000	82237000	67839000	0	0	29855	16669000	17547000	42635000	8623200000	0	1277900	0	1586200000	2549300000	2103000000	0	0	925510	516740000	543940000	1321700000	6	16	16	16	22.7	22.7	22.7	111.28
25.6413	25.6307	25.9693	26.4772	27.0951	26.5552	22.315	22.6754	21.7648	21.5906	22.6578	21.4543	+	+		KO_SUMO_KO_IgG;WT_SUMO_WT_IgG	28275000	0	0	0	3368600	10822000	7225700	0	0	0	1629400	1198100	4031400	1611700000	0	0	0	192010000	616840000	411860000	0	0	0	92876000	68292000	229790000	2	56	56	5	62.7	62.7	8.3	103.28
24.8882	24.0541	24.8817	25.6552	25.5711	25.477	22.6476	22.5967	22.3646	22.2604	23.1614	22.1981	+	+		KO_SUMO_KO_IgG;WT_SUMO_WT_IgG	9689700	0	0	32390	1963200	3400600	2213700	0	28912	0	641430	309550	1099900	697660000	0	0	2332100	141350000	244840000	159390000	0	2081700	0	46183000	22288000	79193000	12	19	19	19	15.7	15.7	15.7	164.19
25.3444	25.2045	25.6767	26.6382	26.4618	25.9706	21.9644	23.3269	22.6896	22.8858	22.5426	22.78	+	+		KO_SUMO_KO_IgG;WT_SUMO_WT_IgG	70062000	0	0	0	24611000	15520000	10824000	0	0	0	5099200	3564400	10444000	1191000000	0	0	0	418380000	263830000	184000000	0	0	0	86686000	60595000	177550000	3	6	6	6	24.7	24.7	24.7	32.344
26.06	26.1485	26.3898	27.4415	27.0191	26.6227	22.9129	24.3198	22.7544	22.9172	21.7684	22.5632	+	+		KO_SUMO_KO_IgG;WT_SUMO_WT_IgG	61916000	93884	62644	149450	11129000	18201000	11154000	0	111430	45777	4689500	4446200	11833000	2229000000	3379800	2255200	5380000	400650000	655250000	401550000	0	4011500	1648000	168820000	160060000	425990000	3	12	12	12	23	23	23	75.372
28.7611	29.0419	29.2463	30.1097	29.7415	29.6664	22.7523	23.0259	22.2771	23.9559	22.4085	23.0576	+	+		KO_SUMO_KO_IgG;WT_SUMO_WT_IgG	227210000	265620	100380	167220	45742000	55436000	55249000	0	304390	80430	11221000	16210000	42440000	14087000000	16468000	6223900	10367000	2836000000	3437000000	3425400000	0	18872000	4986700	695710000	1005000000	2631300000	2	42	42	42	42.5	42.5	42.5	123.56
23.4364	23.5859	23.8636	24.7484	24.4436	24.0976	22.1371	23.564	22.5474	23.1308	22.6496	22.5011					3640100	0	0	0	903720	875170	1055400	0	0	0	251870	204350	349570	305770000	0	0	0	75913000	73514000	88655000	0	0	0	21157000	17165000	29364000	6	7	7	7	5.7	5.7	5.7	206.69
30.6714	30.662	30.843	31.5433	31.4992	31.5012	25.477	24.4598	25.4498	25.8209	24.4801	26.4912	+	+	+	KO_SUMO_KO_IgG;KO_SUMO_WT_SUMO;WT_SUMO_WT_IgG	1706800000	1755100	820720	2492300	317450000	431900000	359990000	1590600	542980	730520	146240000	163840000	279470000	40964000000	42121000	19697000	59815000	7618700000	10366000000	8639700000	38175000	13032000	17532000	3509900000	3932300000	6707200000	3	24	24	24	49	49	49	59.578
24.9649	25.5062	25.7895	26.3324	26.0161	26.1858	22.4692	23.0379	21.8053	22.0621	21.9886	21.0885	+	+		KO_SUMO_KO_IgG;WT_SUMO_WT_IgG	33487000	0	0	0	6382800	8326000	7349700	0	0	0	2597300	3008700	5822400	1105100000	0	0	0	210630000	274760000	242540000	0	0	0	85712000	99288000	192140000	5	12	12	12	20.9	20.9	20.9	75.235
27.8816	27.7641	27.8673	28.8219	28.6049	28.3136	22.875	23.716	22.7398	22.0057	22.1494	22.7616	+	+		KO_SUMO_KO_IgG;WT_SUMO_WT_IgG	66671000	0	9989.2	15809	13446000	17103000	14229000	0	0	0	5327000	4930000	11609000	4867000000	0	729210	1154000	981570000	1248500000	1038700000	0	0	0	388870000	359890000	847480000	3	35	35	35	31	31	31	166.78
23.9727	23.6272	23.6378	24.2082	24.6388	24.493	21.7056	22.9292	23.1052	23.2852	22.9483	22.3234		+		KO_SUMO_KO_IgG	5815800	0	0	0	1027900	2230100	1248800	0	8597.8	6839.8	484030	322750	486780	343130000	0	0	0	60646000	131580000	73677000	0	507270	403550	28558000	19042000	28720000	11	8	8	8	8.7	8.7	8.7	123.91
29.4507	29.2447	29.4645	30.0355	30.101	30.1216	22.8858	27.7757	28.1678	27.7333	27.9582	27.8295		+		KO_SUMO_KO_IgG	241880000	1383500	1443400	1122000	43593000	58283000	58434000	74198	841870	935300	17989000	16814000	40969000	19593000000	112070000	116910000	90884000	3531000000	4720900000	4733200000	6010100	68191000	75759000	1457100000	1361900000	3318500000	5	68	68	55	44.5	44.5	37	174.38
24.9129	25.0187	24.9914	25.4612	25.9321	25.626	24.4974	24.7464	24.6327	24.678	24.6733	23.0677					25900000	373780	467920	84218	4103500	6945800	4497100	335740	485590	357200	1243800	2192400	4812900	958300000	13830000	17313000	3116100	151830000	256990000	166390000	12422000	17967000	13216000	46021000	81121000	178080000	4	12	12	12	17.7	17.7	17.7	92.902
24.5935	24.598	24.7736	25.5628	25.3297	25.1637	21.9124	21.8216	21.5342	23.9338	22.7345	21.0769	+			WT_SUMO_WT_IgG	21471000	0	0	0	5729200	6386700	5002500	0	0	0	1722200	987960	1641900	536760000	0	0	0	143230000	159670000	125060000	0	0	0	43056000	24699000	41047000	4	6	5	5	10.2	8.6	8.6	70.547
28.1746	28.2408	28.7026	29.0806	29.1553	28.8493	23.193	22.1117	21.7814	22.2492	21.7332	23.468	+	+		KO_SUMO_KO_IgG;WT_SUMO_WT_IgG	315720000	126130	45308	42560	59486000	87180000	68450000	634960	0	57787	21342000	19667000	58684000	8524300000	3405500	1223300	1149100	1606100000	2353900000	1848100000	17144000	0	1560200	576240000	531000000	1584500000	9	17	17	17	35.1	35.1	35.1	58.636
25.5066	25.1894	25.6743	26.1792	26.0698	25.9827	25.3539	24.7739	25.3158	24.9643	25.1075	24.473		+		KO_SUMO_KO_IgG	61166000	1128000	1625000	1136300	14378000	10246000	10771000	2974900	1501400	726900	4266200	4343900	8067800	856320000	15792000	22750000	15908000	201290000	143440000	150800000	41649000	21020000	10177000	59726000	60815000	112950000	2	6	6	6	25.4	25.4	25.4	36.249
22.8786	23.4188	22.978	23.6252	23.5798	23.9158	22.6524	23.0616	23.184	22.6637	22.9703	22.1031					3592600	82103	127800	56604	402650	658170	584530	134900	76768	73474	461220	417430	516900	201180000	4597800	7157000	3169800	22548000	36858000	32734000	7554600	4299000	4114500	25828000	23376000	28946000	5	9	9	9	11.9	11.9	11.9	102.28
29.7064	29.7054	29.1982	30.04	30.1432	30.2443	29.9091	29.1441	28.5303	29.1959	29.4227	29.3044		+		KO_SUMO_KO_IgG	1479100000	22987000	60312000	43940000	304190000	255580000	261820000	85202000	30112000	14054000	120730000	119090000	161120000	16271000000	252860000	663430000	483340000	3346100000	2811400000	2880100000	937220000	331230000	154590000	1328100000	1310000000	1772400000	2	16	16	16	53.2	53.2	53.2	34.362
21.6113	21.156	20.9125	28.4058	28.6422	28.6883	22.1924	22.2931	21.7981	22.932	22.6777	22.8266		+	+	KO_SUMO_KO_IgG;KO_SUMO_WT_SUMO	97471000	0	83617	0	20816000	37525000	38703000	0	0	0	184500	0	157580	3703900000	0	3177500	0	791020000	1426000000	1470700000	0	0	0	7011100	0	5987900	7	19	19	19	27.9	27.9	27.9	119.7
21.0673	21.6121	21.5719	25.0359	24.9611	24.8824	22.3742	22.6826	23.3872	21.0293	22.1605	21.3959		+	+	KO_SUMO_KO_IgG;KO_SUMO_WT_SUMO	19009000	1513200	2277700	95225	3091700	3019800	2395800	1329600	1798600	991430	0	29467	2466000	684310000	54474000	81998000	3428100	111300000	108710000	86250000	47864000	64749000	35691000	0	1060800	88778000	7	2	2	2	3.1	3.1	3.1	70.982
21.2004	22.5491	23.2887	25.5003	26.1503	25.6644	22.1204	23.2242	21.8172	22.6571	21.0039	22.2207					5011700	0	0	0	1247200	1825700	1785500	17941	0	0	0	45041	90343	501170000	0	0	0	124720000	182570000	178550000	1794100	0	0	0	4504100	9034300	3	11	11	11	7	7	7	222.66
22.1766	21.9019	22.0199	24.5918	26.2083	25.4456	22.3647	23.011	22.3848	21.9259	22.2325	22.9219					4905400	260160	0	21265	502330	786280	765790	307920	283890	279820	535090	551140	611710	878070000	46569000	0	3806400	89917000	140740000	137080000	55118000	50815000	50088000	95782000	98654000	109500000	5	2	2	2	0.5	0.5	0.5	443.53
22.3229	20.1999	21.9959	24.129	24.4317	24.7547	23.955	22.7133	22.7121	22.9067	22.4508	22.2941		+		KO_SUMO_KO_IgG	6554200	208350	397860	256570	462130	1908900	1992300	249280	257600	191280	0	238550	391440	281830000	8959200	17108000	11033000	19872000	82083000	85667000	10719000	11077000	8224900	0	10257000	16832000	5	6	6	6	8.2	8.2	8.2	86.233
21.3202	20.4999	22.8936	24.1412	24.5468	24.5972	23.9446	22.5952	20.6854	22.9921	23.7362	22.8014					74603000	2054000	6247800	5317100	14775000	13713000	9888400	1822100	1998600	1770500	3316100	6706700	6993000	447620000	12324000	37487000	31903000	88650000	82281000	59331000	10932000	11991000	10623000	19897000	40240000	41958000	3	2	2	2	17	17	17	11.181
20.2702	21.4931	20.3891	23.1344	23.1934	23.5534	22.6814	22.2501	22.7846	21.6543	22.0633	22.5298		+		KO_SUMO_KO_IgG	4113300	170990	0	0	1118700	1098100	1410900	0	0	0	243890	70706	0	106950000	4445800	0	0	29087000	28551000	36683000	0	0	0	6341200	1838300	0	2	3	3	3	5.8	5.8	5.8	48.006
21.9319	21.5989	21.4951	23.93	24.5165	24.1377	23.1973	22.1529	22.9643	22.4605	21.5653	22.4334			+	KO_SUMO_WT_SUMO	27714000	1668300	1502300	7634000	2127100	766780	2011100	3438900	3106200	81139	3435900	832250	1109900	692840000	41708000	37558000	190850000	53177000	19170000	50277000	85972000	77654000	2028500	85897000	20806000	27747000	5	4	4	4	10.5	10.5	10.5	52.992
21.4998	22.6708	23.0562	24.6462	24.2323	24.5333	24.0961	23.9224	22.2132	22.3549	22.8106	22.2244		+		KO_SUMO_KO_IgG	23595000	425160	551180	1328900	4907800	6391600	2880700	1162600	663460	598140	1364900	1253900	2066300	330320000	5952300	7716500	18605000	68710000	89483000	40329000	16276000	9288400	8373900	19109000	17554000	28928000	1	4	4	4	10.9	10.9	10.9	54.557
22.3568	21.4979	22.235	23.5052	23.5935	23.871	23.0899	23.5737	22.0392	21.8098	21.4573	22.0168		+		KO_SUMO_KO_IgG	37844000	6221200	6201400	2853200	1755600	2244400	2230300	2698300	1688100	5324700	2852500	1969200	1805200	756880000	124420000	124030000	57064000	35112000	44887000	44606000	53966000	33762000	106490000	57049000	39385000	36104000	3	2	2	2	4.7	4.7	4.7	42.07
22.0156	21.7194	21.5502	23.0275	23.6214	23.3585	22.7047	23.7366	21.4364	22.3135	22.4092	22.9					4448800	0	0	0	1191000	1185700	1340700	0	0	0	487400	114310	129670	102320000	0	0	0	27393000	27271000	30836000	0	0	0	11210000	2629000	2982400	4	3	3	3	7.2	7.2	7.2	64.594
25.5819	25.1904	25.3302	26.2616	25.8946	26.1542	25.5055	25.7978	25.5434	23.6872	24.7926	24.7426					25965000	170270	305770	402550	4667100	5709900	5258700	1123100	890660	736110	850770	1520600	4329400	1090500000	7151500	12842000	16907000	196020000	239810000	220870000	47170000	37408000	30916000	35732000	63867000	181830000	3	16	16	16	24.9	24.9	24.9	85.95
24.2704	23.5278	24.0794	24.4529	24.8927	24.6976	24.5066	24.4896	24.7858	23.5422	23.9129	24.7993					11986000	157320	291040	384240	1965500	1934600	2011200	893100	784960	819160	881420	135020	1728600	407530000	5348800	9895500	13064000	66827000	65778000	68382000	30365000	26689000	27852000	29968000	4590800	58771000	7	10	10	10	18.4	18.4	18.4	80.592
26.6207	26.857	26.6836	27.264	27.3521	27.3253	26.8829	27.198	27.188	26.6476	26.6292	26.9763		+		KO_SUMO_KO_IgG	70232000	1135300	2321100	1735000	10292000	15019000	11139000	3066800	2117400	1911800	6167300	5986000	9341300	2879500000	46545000	95167000	71136000	421970000	615780000	456690000	125740000	86815000	78384000	252860000	245430000	382990000	7	20	20	20	29.7	29.7	29.7	85.472
24.9938	23.427	24.5309	26.1168	26.432	26.9213	21.9308	22.5774	24.2612	22.3148	24.9595	25.4561					95371000	0	4514500	5298800	27262000	26652000	12391000	0	0	1281700	5789000	2831800	9350400	667590000	0	31601000	37092000	190830000	186560000	86734000	0	0	8972200	40523000	19822000	65453000	7	6	6	6	67.6	67.6	67.6	12.253
25.6254	25.4548	25.4844	25.2471	25.3913	25.2013	23.1489	26.1056	26.1093	25.8602	25.9661	26.1349		+		KO_SUMO_KO_IgG	19985000	599810	558040	584460	3551000	3566500	2430700	102870	707490	328980	1584600	1770200	4200700	1319000000	39588000	36831000	38574000	234360000	235390000	160430000	6789500	46695000	21712000	104580000	116840000	277240000	22	16	16	16	18.4	18.4	18.4	141.44
30.2222	30.556	30.7866	30.2799	29.9766	30.4177	29.3948	29.3444	29.0281	28.1756	29.5663	29.387	+			WT_SUMO_WT_IgG	1555000000	12072000	51203000	49307000	318870000	203650000	206570000	36398000	21332000	17514000	127470000	188540000	322030000	17105000000	132800000	563230000	542370000	3507500000	2240200000	2272300000	400370000	234650000	192650000	1402200000	2074000000	3542300000	6	14	14	14	47.4	47.4	47.4	22.591
27.4754	27.7754	27.7858	27.0817	27.1457	27.4815	27.8949	28.0505	28.5408	28.0001	27.9518	27.7766					236130000	15508000	15590000	5938400	41208000	18973000	25097000	19427000	15702000	13256000	14442000	14992000	35996000	3069700000	201600000	202670000	77199000	535710000	246650000	326270000	252550000	204120000	172330000	187750000	194900000	467950000	5	9	9	9	42.7	42.7	42.7	25.898
22.388	21.7668	26.9387	27.104	23.3962	27.1111	35.1321	35.2506	34.7082	34.9764	34.7807	34.904	+			WT_SUMO_WT_IgG	22448000000	3643100000	4633700000	3613400000	31349000	1418700	35505000	4017600000	3466800000	2953700000	3041500	4968500	43606000	134690000000	21859000000	27802000000	21681000000	188090000	8512400	213030000	24105000000	20801000000	17722000000	18249000	29811000	261630000	11	3	3	3	25.8	25.8	25.8	13.143
25.2256	24.9916	25.1278	25.1458	25.0751	25.4639	25.1993	24.8999	24.9286	25.9724	21.95	25.6537					35454000	2536200	993750	1732500	5865200	5155800	5192700	1712700	805720	719760	3273900	2679300	4786200	886340000	63404000	24844000	43313000	146630000	128900000	129820000	42817000	20143000	17994000	81846000	66983000	119660000	19	9	9	9	27.3	27.3	27.3	54.603
23.3526	23.2763	23.3615	23.7165	23.3765	23.4722	22.8204	22.5643	21.4413	22.7424	22.8882	22.9746					5829900	145140	0	0	1363200	1182500	796240	164780	38447	56800	670050	793090	619580	209880000	5225200	0	0	49077000	42570000	28665000	5932100	1384100	2044800	24122000	28551000	22305000	3	3	3	3	4.5	4.5	4.5	67.55
24.9434	25.2701	25.1684	25.3958	25.3294	25.0879	25.1029	24.7397	25.2088	24.9591	24.4782	25.0846					33833000	1283600	1146800	1264100	6428800	6818000	4957000	1485100	725660	690840	2779200	3224400	3029100	845820000	32090000	28670000	31602000	160720000	170450000	123930000	37128000	18142000	17271000	69479000	80611000	75728000	9	9	9	9	21.5	21.5	21.5	57.495
23.4526	23.41	23.7743	23.4164	22.8419	21.6226	22.3179	22.9386	23.7619	22.521	22.8588	21.4676					11820000	0	82238	223240	2811600	1819200	0	0	0	118910	1467400	1369400	3927700	118200000	0	822380	2232400	28116000	18192000	0	0	0	1189100	14674000	13694000	39277000	6	2	2	2	12.6	12.6	12.6	19.77
22.7281	22.4307	22.3247	21.8899	21.7887	20.3161	24.5605	22.7678	22.0651	22.3157	23.3225	23.7814					6009700	986120	500690	986150	0	220000	322970	943470	0	286680	794900	409070	559700	102170000	16764000	8511700	16765000	0	3739900	5490400	16039000	0	4873600	13513000	6954300	9514800	5	4	4	4	19.7	19.7	19.7	29.345
27.3061	27.2725	27.1755	26.6508	27.1896	27.7245	27.1543	27.0743	27.4114	27.9378	27.4451	27.758					120940000	7583200	3755900	5106400	14172000	21376000	19812000	4482500	2149100	4235400	11534000	11509000	15221000	3749000000	235080000	116430000	158300000	439320000	662660000	614160000	138960000	66623000	131300000	357550000	356790000	471840000	25	23	23	17	43.7	43.7	29.7	58.535
21.3777	20.9314	22.7329	22.2499	22.5491	22.8322	22.9203	22.7909	22.0786	22.1018	23.3227	22.5769					3128100	76048	60774	0	257090	972660	364660	135790	56482	61903	243340	142560	756810	128250000	3118000	2491700	0	10541000	39879000	14951000	5567200	2315800	2538000	9976800	5844800	31029000	5	5	5	5	6.8	6.8	6.8	91.099
22.4121	23.4462	23.3786	24.4986	23.1353	22.583	22.9262	22.9546	23.096	22.5456	21.7635	22.5795					34018000	0	0	0	8993700	9333600	3890300	0	0	0	2214600	3941800	5644300	204110000	0	0	0	53962000	56002000	23342000	0	0	0	13287000	23651000	33866000	6	3	3	3	19.4	19.4	19.4	15.485
24.9223	24.9887	22.2092	21.6738	25.0074	24.356	22.3204	23.9064	22.5748	22.8694	22.2014	22.4418					19424000	356720	793440	0	1662700	4440500	5410600	0	333220	260110	3170300	2685900	310400	330210000	6064300	13489000	0	28265000	75489000	91980000	0	5664700	4421900	53896000	45660000	5276800	2	2	2	2	5.2	5.2	5.2	41.531
22.0335	22.263	22.4931	22.0179	22.2706	22.645	23.2447	22.7136	21.5377	22.9019	22.415	22.5607					2445800	0	0	88648	563810	519220	0	0	0	0	372470	387980	513700	63592000	0	0	2304900	14659000	13500000	0	0	0	0	9684100	10088000	13356000	5	3	3	3	4.9	4.9	4.9	65.702
24.913	25.22	26.0755	24.7249	24.7729	25.1581	25.812	25.3287	25.1022	24.7583	24.9205	24.4866					40115000	2177800	2808900	1825000	4758900	2725600	6401400	5298600	2247400	864840	5020800	3251300	2734500	481380000	26133000	33707000	21901000	57107000	32707000	76817000	63583000	26969000	10378000	60250000	39015000	32814000	6	5	5	5	19.4	19.4	19.4	25.09
26.5938	26.7439	26.8048	27.3588	27.4829	27.2789	23.0719	23.4373	26.7447	25.6107	27.0867	27.1358					391640000	4045300	20330000	24655000	98635000	75804000	47380000	80472	0	6079200	24577000	26081000	63975000	2349900000	24272000	121980000	147930000	591810000	454830000	284280000	482830	0	36475000	147460000	156490000	383850000	6	6	6	6	42.7	42.7	42.7	15.197
23.0593	21.4565	24.0121	23.8104	23.8161	24.0158	22.5381	23.9682	23.074	23.7832	24.0532	24.0435					6594400	154160	194270	205790	666180	1342400	1572900	0	238120	113910	461060	501620	1144000	342910000	8016200	10102000	10701000	34641000	69806000	81790000	0	12382000	5923500	23975000	26084000	59488000	2	7	7	7	8.9	8.9	8.9	138.68
21.6942	20.9721	22.5625	21.7655	22.456	21.3216	21.3872	22.7653	22.019	22.2412	21.0828	21.7428					1865100	0	0	0	290570	384820	90864	0	0	0	171390	88336	839140	52223000	0	0	0	8136000	10775000	2544200	0	0	0	4798800	2473400	23496000	4	5	5	3	14.2	14.2	9	59.642
25.4687	24.9672	23.6588	24.5232	24.2922	24.6121	21.7101	26.1458	26.0385	26.2993	26.0677	26.4691		+		KO_SUMO_KO_IgG	4578700	619760	417580	733840	371760	313310	417560	35152	323210	139640	504710	448510	253630	650170000	88006000	59297000	104210000	52789000	44490000	59293000	4991600	45896000	19829000	71669000	63689000	36015000	8	19	19	19	10.1	10.1	10.1	274.83
21.5066	21.345	20.8936	20.147	21.4624	20.5645	23.6559	24.1916	22.5494	23.0852	23.685	22.8253					15529000	912190	0	1068600	2184000	1676400	1638500	1968400	1283300	0	1187300	1196300	2414300	108710000	6385300	0	7480300	15288000	11735000	11469000	13779000	8983000	0	8310900	8374400	16900000	5	2	2	2	16.5	16.5	16.5	12.545
26.1041	25.869	25.8735	25.7249	25.2973	25.2475	25.789	26.0077	26.0225	26.3336	26.375	26.2069					25070000	1502400	1208100	668160	3782300	2214100	2013600	1387300	1015500	1217500	2771400	3019800	4270300	1153200000	69109000	55572000	30735000	173980000	101850000	92623000	63814000	46713000	56005000	127480000	138910000	196430000	9	18	17	17	22.3	21.6	21.6	99.31
31.2131	31.1125	30.8614	30.6125	30.8318	30.9148	29.9917	31.1264	30.9658	30.9611	30.8732	30.8657					534840000	18419000	16407000	13411000	58840000	95093000	87580000	8947500	17187000	9248900	58244000	62258000	89205000	48136000000	1657700000	1476600000	1207000000	5295600000	8558400000	7882200000	805280000	1546900000	832400000	5242000000	5603200000	8028400000	14	67	67	67	47.3	47.3	47.3	192.06
23.719	22.7017	22.3381	22.7769	22.9487	23.5366	22.0805	22.8029	22.4905	24.9882	23.8923	25.3323					5071100	366500	202220	370820	524590	932650	1456200	0	217660	0	284100	324500	391810	233270000	16859000	9302300	17058000	24131000	42902000	66987000	0	10013000	0	13069000	14927000	18023000	7	6	6	5	9.5	9.5	8.3	84.325
25.0146	25.2199	25.873	25.0792	24.7877	24.6545	26.7837	26.9339	27.165	26.9246	26.8019	27.0699	+	+		KO_SUMO_KO_IgG;WT_SUMO_WT_IgG	89839000	9660800	11976000	9284700	10133000	4220200	4140900	12918000	8543700	9697700	1561900	2239200	5462600	898390000	96608000	119760000	92847000	101330000	42202000	41409000	129180000	85437000	96977000	15619000	22392000	54626000	5	6	6	6	36.4	36.4	36.4	21.459
27.0371	27.2557	27.448	25.954	25.3039	26.3876	23.6684	25.8999	22.4684	25.0183	25.6053	22.9449					18267000	428950	447560	45163	1346000	2068000	2292100	39118	549370	4691.4	2646500	3422300	4976800	1698800000	39892000	41623000	4200200	125180000	192320000	213160000	3638000	51091000	436300	246130000	318280000	462840000	3	26	26	26	17.1	17.1	17.1	218.2
24.196	24.444	24.211	23.6853	24.0033	24.154	23.1468	22.5459	23.7893	23.3681	21.4391	23.5064					17085000	704200	294860	441150	2858900	1838900	2047600	629870	322010	318010	1773500	2326200	3529500	358780000	14788000	6192000	9264200	60036000	38617000	42999000	13227000	6762200	6678200	37243000	48849000	74119000	8	4	4	4	12.5	12.5	12.5	49.612
24.4009	24.0911	24.366	24.5996	24.3097	22.1614	23.0819	23.7066	24.0008	22.8605	24.5612	24.6738					56089000	0	1721600	1971100	15799000	11629000	2594200	0	0	1489300	4136900	6262200	10487000	280450000	0	8607900	9855300	78995000	58143000	12971000	0	0	7446300	20685000	31311000	52433000	10	4	4	4	54.3	54.3	54.3	9.4367
24.242	24.6148	24.4772	24.6606	23.8566	24.4257	25.4093	25.4554	25.0086	25.3517	25.7481	25.6606	+			WT_SUMO_WT_IgG	9247100	712540	1110300	837960	934400	638520	719570	959890	452060	254910	608940	690190	1327800	490100000	37765000	58848000	44412000	49523000	33842000	38137000	50874000	23959000	13510000	32274000	36580000	70371000	5	8	8	8	11.1	11.1	11.1	102.13
26.8146	26.8453	26.9295	26.4904	25.6948	25.72	22.2435	25.4338	22.0141	23.1014	23.4263	22.9113		+		KO_SUMO_KO_IgG	44282000	0	0	0	5356600	5172300	6429000	240430	236910	0	6421600	6968500	13456000	1594100000	0	0	0	192840000	186200000	231440000	8655400	8528800	0	231180000	250870000	484430000	9	14	14	14	29.5	29.5	29.5	75.651
26.9799	27.1846	26.5628	27.5568	27.4868	28.2364	28.2627	27.6786	25.7419	25.3778	28.2323	27.8048					309600000	2437200	21186000	22083000	69956000	46208000	50320000	21867000	11373000	1384300	19831000	20698000	22256000	2786400000	21935000	190670000	198750000	629600000	415870000	452880000	196800000	102350000	12459000	178480000	186280000	200300000	14	8	8	8	45.6	45.6	45.6	19.586
21.0789	22.9232	22.1406	21.7495	21.7489	22.6904	23.0339	23.3721	23.7912	22.5941	23.8591	23.962					3781300	221720	288100	263920	178520	265020	441020	531050	301480	365100	181110	471250	272980	109660000	6429800	8354900	7653700	5177000	7685400	12790000	15400000	8742800	10588000	5252100	13666000	7916500	3	4	4	4	8.3	8.3	8.3	63.693
25.2163	24.6621	24.5136	25.2507	25.4342	24.9554	25.3957	25.969	25.623	21.9246	25.2837	22.3227					47770000	1229200	2484000	229630	7169400	9248800	7341900	2318900	2534600	2912700	4275500	3040300	4985100	573240000	14751000	29809000	2755600	86033000	110990000	88102000	27827000	30415000	34953000	51306000	36483000	59821000	4	6	6	6	25.4	25.4	25.4	31.102
26.8231	26.7729	26.5387	26.4942	26.6693	26.6464	26.4193	26.5074	26.5432	25.1721	25.5588	26.6356		+		KO_SUMO_KO_IgG	87084000	942740	1188600	2610200	14292000	15453000	12222000	4638100	2616600	1900700	8572300	10238000	12410000	2264200000	24511000	30905000	67864000	371590000	401780000	317770000	120590000	68032000	49418000	222880000	266190000	322660000	10	14	14	14	33.6	33.6	33.6	49.526
26.4607	26.5613	26.6133	26.3776	26.4652	26.2556	23.0935	22.2074	25.6696	23.9306	25.5456	22.2001					133400000	608890	2976900	1518600	29331000	23533000	18084000	1250000	376030	1037000	13012000	13959000	27718000	1067200000	4871100	23815000	12149000	234650000	188260000	144670000	10000000	3008200	8296300	104100000	111670000	221740000	6	4	4	4	18.9	18.9	18.9	19.155
21.2629	23.4242	23.3639	23.3262	23.2731	23.6761	23.2684	23.3393	23.6218	22.2992	23.1439	21.361					8072100	229050	378030	279910	1109800	1175100	1460800	205750	422000	359240	981210	741270	729850	201800000	5726300	9450800	6997800	27746000	29378000	36520000	5143800	10550000	8981000	24530000	18532000	18246000	6	4	4	4	8.7	8.7	8.7	77.843
23.9804	24.3259	24.3999	24.5739	24.0464	24.6022	23.8705	23.104	21.7868	21.9761	21.7487	23.7874		+		KO_SUMO_KO_IgG	20449000	0	89338	449700	4120000	2794600	4923200	597320	205900	299510	921340	2513800	3534300	429430000	0	1876100	9443700	86521000	58686000	103390000	12544000	4324000	6289600	19348000	52790000	74220000	6	4	4	4	11.9	11.9	11.9	42.41
26.9216	26.9306	26.8881	26.9215	26.9349	26.9985	26.6839	26.6089	26.8201	26.6155	26.6915	27.0444		+		KO_SUMO_KO_IgG	112110000	4075000	4397000	3980600	23919000	17459000	20083000	5208900	3040400	2326600	8270200	6929800	12419000	1905900000	69275000	74749000	67670000	406620000	296800000	341410000	88552000	51687000	39553000	140590000	117810000	211130000	3	12	12	12	40.4	40.4	40.4	28.864
26.8443	26.7631	26.5511	26.2163	26.2754	26.7066	24.8465	27.1951	27.4122	27.5239	27.4174	27.3556					50133000	3870400	3998900	3466900	4743600	7368900	6452800	303360	2398400	1822600	3952800	4294300	7460700	2406400000	185780000	191950000	166410000	227690000	353710000	309730000	14561000	115120000	87483000	189730000	206120000	358120000	14	21	21	21	31.7	31.7	31.7	104.78
22.1415	21.2973	21.798	23.3586	21.3485	22.5655	22.73	23.8377	22.5779	23.7116	24.1126	24.1706					1290500	75697	146900	292790	134270	100140	157580	0	125030	48674	67903	65351	76201	116150000	6812700	13221000	26351000	12084000	9012500	14182000	0	11253000	4380700	6111300	5881600	6858100	7	8	8	8	6.6	6.6	6.6	187.85
21.4264	21.6477	23.557	22.4309	23.5272	21.6383	22.087	23.3096	24.2597	21.7955	24.2495	24.1828					12120000	0	1520500	1449100	1604000	1630400	308470	0	0	762870	1181700	1578700	2084600	133320000	0	16725000	15940000	17644000	17934000	3393100	0	0	8391600	12999000	17366000	22931000	4	2	2	2	12.2	12.2	12.2	19.825
26.2568	25.914	25.8311	26.0258	25.9651	26.1728	26.2997	25.7413	26.2183	26.1201	25.7714	26.2434					65750000	2516900	2332000	2422100	10152000	10995000	9291100	2678100	598800	1680900	7805900	6467100	8809700	1643700000	62923000	58301000	60553000	253800000	274880000	232280000	66954000	14970000	42022000	195150000	161680000	220240000	6	8	8	8	23.5	23.5	23.5	46.292
28.6449	28.181	28.4006	28.1262	28.9696	28.6618	27.5263	26.9532	27.8558	28.1075	27.7262	28.2284					168830000	5297800	3649700	4010400	21742000	42795000	26031000	4252000	2034000	3833800	17219000	13360000	24602000	7934900000	249000000	171540000	188490000	1021900000	2011400000	1223400000	199840000	95600000	180190000	809310000	627930000	1156300000	11	42	42	16	61.8	61.8	23.7	77.569
22.4505	23.1482	22.8323	22.6016	22.6533	22.6442	23.0967	24.1274	23.6743	23.1779	23.4547	23.8005		+		KO_SUMO_KO_IgG	2644900	103740	61277	162640	276760	458490	406170	46865	15327	65359	187120	315490	545650	174560000	6846700	4044300	10734000	18266000	30260000	26807000	3093100	1011600	4313700	12350000	20822000	36013000	12	6	6	6	6.4	6.4	6.4	139.54
24.8671	24.3357	24.6211	24.5422	24.1415	25.0065	24.7483	24.5506	24.3939	24.7491	24.6663	24.919					31784000	1552800	1272000	1445000	3760100	4164300	5395200	1299100	670530	502210	3417900	2900800	5404200	603900000	29504000	24168000	27455000	71441000	79122000	102510000	24683000	12740000	9542100	64940000	55116000	102680000	11	8	6	6	23.5	20	20	49.355
24.4221	24.4804	24.4243	24.1558	24.4487	25.1624	25.1961	25.3563	24.7122	25.1736	25.5497	25.1131					21615000	1435300	1646500	1285300	1933800	3162800	3688700	1534600	871830	393040	1946100	1108800	2608000	626830000	41625000	47749000	37274000	56081000	91720000	106970000	44503000	25283000	11398000	56438000	32155000	75632000	25	7	7	7	15.2	15.2	15.2	54.945
21.4131	22.5501	21.731	23.1076	23.9631	22.2618	22.8208	24.2086	24.203	22.1132	22.9869	21.2554					19596000	1087500	0	1349100	2703600	2250400	1895800	1685600	1056900	1014900	2464800	1617000	2470700	195960000	10875000	0	13491000	27036000	22504000	18958000	16856000	10569000	10149000	24648000	16170000	24707000	7	3	3	3	19.3	19.3	19.3	17.981
25.7659	25.7833	25.6364	26.2388	25.7077	25.9086	26.0609	26.1479	26.4642	26.1716	26.1839	26.3008					29070000	1442500	1612800	1039900	4269600	3133000	3426200	1855100	1280400	1338000	2800800	2749000	4122500	1220900000	60585000	67739000	43676000	179320000	131590000	143900000	77914000	53778000	56198000	117630000	115460000	173150000	13	19	19	10	26	26	14.9	101.33
20.7613	23.0032	21.9837	21.2103	21.6381	22.6265	22.546	22.7324	22.31	22.2116	23.0815	21.8702					637990	35049	0	0	155900	101280	54038	0	0	0	48656	15040	228030	41469000	2278200	0	0	10134000	6583000	3512500	0	0	0	3162600	977620	14822000	5	3	3	3	3.1	3.1	3.1	136.5
27.0067	26.8876	26.94	26.4279	26.7502	26.9547	27.0082	27.0746	27.0785	27.5797	27.1879	27.0243					116840000	6467700	7882800	5454900	12660000	14817000	15867000	5473000	3123600	3121800	12124000	11411000	18433000	2687200000	148760000	181300000	125460000	291180000	340800000	364940000	125880000	71842000	71802000	278840000	262450000	423960000	7	12	12	12	38.7	38.7	38.7	45.796
25.3564	25.033	25.8016	25.2015	25.5531	25.4895	25.6292	25.258	25.9929	25.3735	26.0273	26.1307					37303000	1741500	2337300	2779100	5279600	4979400	4857500	2461900	1539400	2024500	3006400	2549400	3746800	671450000	31346000	42071000	50025000	95033000	89629000	87435000	44315000	27708000	36442000	54116000	45889000	67442000	12	5	3	3	25.4	16.1	16.1	30.376
26.114	25.7743	25.8559	25.5192	25.6324	25.7008	25.41	25.1803	25.5612	25.1249	25.3863	25.2043					52926000	2377700	2755700	2003200	7590500	6368300	6583700	3094900	1269800	2237500	5323100	5009700	8312300	740970000	33288000	38580000	28044000	106270000	89156000	92172000	43329000	17777000	31326000	74523000	70136000	116370000	5	5	5	5	18.9	18.9	18.9	29.892
25.7285	25.6362	25.9201	26.0455	25.9542	25.9152	25.5765	25.4935	24.7773	22.322	25.0114	24.9496					58055000	118830	1406700	1578800	11717000	9744700	11242000	3812400	1192300	951560	5218200	3801500	7270100	1161100000	2376600	28134000	31576000	234340000	194890000	224840000	76249000	23846000	19031000	104360000	76030000	145400000	5	6	6	6	16	16	16	43.237
27.9324	27.9208	27.84	27.5679	27.1364	27.4333	27.9553	27.77	27.2405	27.6514	27.7342	27.598					135210000	5858000	2911300	2382300	13604000	13923000	16297000	8329700	6241500	2410700	20292000	17142000	25817000	4461900000	193310000	96072000	78616000	448930000	459470000	537810000	274880000	205970000	79554000	669630000	565670000	851970000	14	15	15	15	21.9	21.9	21.9	85.939
24.5928	24.5115	24.3629	24.5606	24.0691	24.119	24.9768	25.3239	24.6195	25.6506	25.2868	24.7069					13016000	732010	541330	608660	668030	1778100	1649300	748110	713550	525160	1566000	1653100	1832600	559690000	31476000	23277000	26172000	28725000	76459000	70919000	32169000	30683000	22582000	67339000	71082000	78803000	16	8	7	7	13.6	12.7	12.7	84.711
24.9493	24.9743	24.9686	25.1265	24.4688	24.5593	25.6037	25.6786	26.4239	25.5759	25.8531	25.9138					41660000	2254400	2489500	3828500	4287500	4215200	3062900	2322300	2037900	2387200	3425700	3742100	7606800	583240000	31562000	34852000	53599000	60026000	59012000	42881000	32512000	28530000	33420000	47960000	52389000	106500000	6	6	6	6	36.4	36.4	36.4	26.626
25.4806	25.8237	24.4914	24.9616	24.8128	26.2485	22.6412	22.2026	22.9923	25.3112	25.2301	24.1581	+			WT_SUMO_WT_IgG	28097000	327910	276710	266730	3039900	4877000	11883000	377650	0	0	1040500	3553200	2453800	927190000	10821000	9131400	8802100	100320000	160940000	392150000	12463000	0	0	34337000	117260000	80976000	7	7	7	7	11	11	11	74.543
20.9738	22.1476	22.4947	22.1601	21.9814	22.0858	23.3605	22.7455	21.7876	22.0921	22.2188	22.0294					5294900	346220	0	247450	1131100	0	880280	0	0	171960	423640	772150	1322100	74128000	4847100	0	3464400	15835000	0	12324000	0	0	2407400	5930900	10810000	18509000	15	3	3	3	17.2	17.2	17.2	23.465
27.2484	26.4997	26.2782	27.0535	27.1689	27.1137	26.6574	26.6826	26.8365	26.765	26.8972	26.6979					90784000	3539900	4278500	2405400	18058000	14113000	15210000	4663200	3421300	2210700	9161600	6167400	7554200	1815700000	70798000	85570000	48108000	361170000	282260000	304200000	93264000	68426000	44214000	183230000	123350000	151080000	3	15	15	15	54.5	54.5	54.5	35.503
23.7739	24.3907	24.619	24.3441	24.1605	23.8437	22.1122	22.758	23.8992	23.7019	23.6021	23.9729					15546000	753910	214720	466770	2596500	2306400	2970100	30828	259610	307380	1364500	1800900	2474500	388660000	18848000	5367900	11669000	64914000	57661000	74252000	770700	6490200	7684500	34112000	45023000	61863000	34	9	9	6	20.3	20.3	14.9	57.796
25.9892	26.2257	26.6472	26.3423	26.437	26.1921	25.4647	25.5526	25.6735	25.7811	25.8123	26.0598					64899000	2574400	2158000	2012500	12562000	10821000	10111000	2306400	2320100	757000	4188900	4611400	10476000	1168200000	46340000	38845000	36224000	226120000	194770000	182010000	41516000	41762000	13626000	75401000	83005000	188570000	5	10	10	10	47.5	47.5	47.5	35.236
27.7379	27.6357	27.4247	27.3784	27.7252	27.7696	27.04	26.5953	27.0325	26.5571	26.8808	22.9286					101110000	2640800	2345800	845610	16776000	13579000	16679000	4417300	2682000	2652700	14042000	8634000	15820000	2426700000	63378000	56300000	20295000	402630000	325890000	400290000	106020000	64368000	63664000	337000000	207220000	379680000	3	3	3	3	7.5	7.5	7.5	44.205
21.2104	21.2042	20.3927	20.5748	20.9699	20.9006	23.336	22.454	21.8622	21.7617	22.2952	23.2652					1273500	99947	36820	78258	121270	144250	209540	0	64878	26196	129350	172620	190400	42026000	3298200	1215100	2582500	4001800	4760200	6914700	0	2141000	864470	4268400	5696500	6283200	13	3	3	3	5.4	5.4	5.4	77.531
22.597	22.5197	22.0604	20.8205	21.9471	21.685	21.7769	22.8384	22.4805	23.6085	22.614	24.097					4067000	730890	306500	554170	413000	356370	228860	202850	220360	112400	402870	217160	321520	109810000	19734000	8275500	14963000	11151000	9622000	6179300	5476900	5949600	3034800	10878000	5863400	8681000	7	3	3	3	8.4	8.4	8.4	52.406
24.4164	24.322	23.9928	24.7065	24.6688	24.2568	22.9063	22.407	23.3074	24.0737	21.9048	22.5466	+			WT_SUMO_WT_IgG	6364500	53449	137780	95338	992830	1065700	1455400	0	152820	36670	639170	727080	1008300	413690000	3474200	8955500	6197000	64534000	69269000	94599000	0	9933400	2383600	41546000	47260000	65539000	37	7	7	7	4.3	4.3	4.3	188.15
23.2671	24.722	25.0337	24.3319	24.5362	24.0887	23.442	23.9825	21.7252	21.7728	21.5862	22.0411		+		KO_SUMO_KO_IgG	18628000	0	35449	84569	2049000	4064000	3098900	293880	112850	0	529840	3575300	4783900	409810000	0	779880	1860500	45079000	89408000	68176000	6465500	2482600	0	11657000	78656000	105250000	8	4	4	4	10.3	10.3	10.3	46.65
23.0354	23.1119	23.0227	23.3226	23.6452	22.9665	22.032	22.8234	23.1784	22.0017	24.2686	21.8869					4351300	111630	248720	105770	566820	1236000	721610	0	0	18973	390860	244160	706750	174050000	4465400	9948600	4230900	22673000	49441000	28864000	0	0	758910	15634000	9766500	28270000	2	5	5	5	8	8	8	99.365
24.1146	24.3397	25.3103	23.5945	24.1433	22.5284	23.3259	22.6436	23.9711	21.6537	23.4924	24.0137					35711000	539630	1785900	2469500	4879800	6134300	621500	1316600	491130	570950	2990900	4925700	8984800	249970000	3777400	12502000	17286000	34159000	42940000	4350500	9216300	3437900	3996600	20936000	34480000	62894000	6	7	7	7	70.3	70.3	70.3	10.644
25.4612	25.1314	25.168	25.2753	25.0451	25.2131	24.6581	22.04	24.8878	24.8466	23.1853	24.9357					40446000	1071000	560850	637340	7879000	7893800	4566600	1225800	606820	348330	5399900	3263800	6992400	970690000	25705000	13460000	15296000	189100000	189450000	109600000	29419000	14564000	8359900	129600000	78330000	167820000	5	8	8	8	18.2	18.2	18.2	54.611
25.8604	25.8323	26.0768	26.5013	26.3732	26.2415	25.2372	25.7693	25.803	25.0781	25.4108	25.9495		+		KO_SUMO_KO_IgG	34708000	377910	542510	958010	5923300	6974700	6161200	1046500	940740	633800	2586900	3134200	5428300	1492400000	16250000	23328000	41195000	254700000	299910000	264930000	44997000	40452000	27253000	111240000	134770000	233420000	5	18	18	18	26.1	26.1	26.1	88.505
28.6127	28.4491	28.4943	28.4803	28.3702	28.458	28.9344	29.1647	29.3226	28.9656	28.2712	28.8427	+			WT_SUMO_WT_IgG	391740000	26341000	11913000	12218000	55388000	46832000	49244000	24367000	15077000	13399000	38961000	35586000	62416000	10577000000	711200000	321660000	329880000	1495500000	1264500000	1329600000	657900000	407070000	361760000	1051900000	960810000	1685200000	15	21	21	16	43.8	43.8	31.9	64.824
25.688	25.6921	24.5427	24.739	24.9136	24.944	22.0235	23.228	26.2556	21.6505	22.0231	25.9234		+		KO_SUMO_KO_IgG	333140	0	11052	13707	35707	66521	43290	8064.9	12619	19558	19552	55914	47159	647630000	0	21485000	26647000	69414000	129320000	84156000	15678000	24532000	38021000	38010000	108700000	91676000	16	7	7	7	0.2	0.2	0.2	3994.6
25.3625	25.4066	25.3115	25.6284	25.6441	24.8817	23.8293	23.9847	24.3042	23.9952	24.66	23.7126	+			WT_SUMO_WT_IgG	47202000	1034300	1870400	214280	9430400	8089700	6760100	1243400	717530	758020	4180500	5225100	7678600	519230000	11378000	20574000	2357100	103730000	88987000	74361000	13677000	7892800	8338300	45985000	57476000	84464000	4	2	2	2	10.1	10.1	10.1	21.233
23.1567	22.4939	21.5312	23.1412	23.8233	24.6383	23.8885	24.0992	23.3186	23.5012	25.0534	23.9402					11914000	894580	1759300	866960	1313700	1216700	3098400	1157000	383040	362740	396920	464700	0	238280000	17892000	35185000	17339000	26274000	24334000	61969000	23140000	7660800	7254800	7938300	9293900	0	11	3	3	3	8.7	8.7	8.7	54.223
23.9869	24.0256	24.074	23.8152	22.7665	22.7823	24.1462	24.2861	23.9336	24.202	24.4067	23.6065					7274600	384960	519130	163840	718400	648530	618990	537590	322740	171030	659800	733880	1795700	290980000	15398000	20765000	6553600	28736000	25941000	24760000	21504000	12910000	6841300	26392000	29355000	71827000	8	6	6	6	8.7	8.7	8.7	114.16
26.0315	26.2277	26.2039	26.4747	26.4344	26.2901	26.2041	26.303	26.412	26.4609	26.7044	26.5684					34535000	1355800	1510800	1087300	5720400	5666400	5623300	1557300	1333200	1125800	2046300	3340300	4168000	1795800000	70502000	78562000	56541000	297460000	294650000	292410000	80982000	69327000	58540000	106410000	173700000	216740000	8	18	18	18	22.1	22.1	22.1	101.2
22.5989	21.175	21.7199	21.7634	21.9533	22.8902	24.7384	24.3576	23.1853	21.5208	23.1755	22.2407					25861000	6472000	482520	4211800	1489700	2160100	686580	3208900	4399500	2298300	451500	0	0	155160000	38832000	2895100	25271000	8938100	12960000	4119500	19253000	26397000	13790000	2709000	0	0	15	2	2	2	19	19	19	12.698
26.7893	26.7849	26.6382	26.0227	26.481	26.8693	27.2232	26.8175	26.8136	26.1397	26.7814	26.6546					189110000	5512700	11308000	9295100	19210000	20729000	29871000	15487000	7337800	8240200	15647000	19719000	26758000	1512900000	44101000	90460000	74361000	153680000	165840000	238970000	123900000	58702000	65922000	125170000	157750000	214070000	7	7	7	6	44.5	44.5	44.5	15.763
22.5074	21.7648	22.3993	23.9568	23.8012	22.5156	21.4302	22.936	22.2062	21.5712	23.5519	22.8139					19349000	178840	1449800	1200700	6090600	4556100	516500	0	0	65928	1033400	1101000	3156000	116090000	1073100	8699100	7204400	36544000	27337000	3099000	0	0	395570	6200200	6606200	18936000	3	4	4	4	39	39	39	14.234
21.0328	23.8174	24.1297	24.8825	25.1098	21.6888	22.9975	22.7661	21.9785	22.3144	24.6116	23.3689					87527000	746740	7681700	9499100	17587000	17372000	5335800	2191700	2003500	2212300	7997700	4225400	10674000	525160000	4480400	46090000	56995000	105520000	104230000	32015000	13150000	12021000	13274000	47986000	25352000	64046000	8	3	3	3	51.8	51.8	51.8	12.99
22.5152	22.8234	23.3669	23.5437	22.8307	21.9934	23.209	21.9113	22.155	23.3953	23.0216	23.0903					3409200	235720	193520	157140	943780	493780	134830	274430	49367	36599	0	325120	564870	132960000	9193100	7547300	6128400	36808000	19257000	5258400	10703000	1925300	1427400	0	12680000	22030000	4	8	8	6	10.4	10.4	7.6	102.45
23.9269	23.6409	23.9476	23.5	23.7923	23.165	22.9128	23.6448	23.1922	23.1402	22.9107	23.1139					10375000	358740	221260	0	1594000	1624500	1445500	498780	329530	177210	1534900	664970	1925100	269740000	9327300	5752900	0	41445000	42237000	37583000	12968000	8567700	4607500	39908000	17289000	50053000	4	4	4	4	8.8	8.8	8.8	57.278
21.2644	23.2588	22.621	22.4717	22.9906	22.7922	22.5903	22.3909	21.6093	21.4895	22.6745	21.8265					4185200	0	0	0	644100	941050	945840	0	0	0	63407	739770	851000	92073000	0	0	0	14170000	20703000	20808000	0	0	0	1395000	16275000	18722000	2	2	2	2	4.5	4.5	4.5	72.54
20.3782	21.501	20.9749	20.8241	20.4774	22.3359	22.07	23.3992	22.8183	22.1179	22.4825	22.4636					1483400	0	73421	79723	474980	309790	0	0	0	44345	0	0	501150	13351000	0	660780	717510	4274800	2788100	0	0	0	399100	0	0	4510400	3	2	2	2	14.2	14.2	14.2	19.596
23.5807	24.0108	24.6756	23.8206	23.9463	23.9897	23.5238	23.9767	22.8682	24.0274	23.8187	23.8744					26926000	1625100	2022600	1469700	4468100	2481000	2432800	1095900	1272500	209940	1194000	2904400	5749400	215400000	13000000	16181000	11758000	35745000	19848000	19462000	8767600	10180000	1679500	9552200	23235000	45995000	13	3	3	3	27	27	27	12.13
27.0685	27.14	27.0452	26.8142	27.2353	27.1016	28.0288	27.3483	28.6226	27.4279	26.5753	27.8006					273560000	20812000	11811000	12155000	34735000	46740000	18802000	15904000	12094000	13226000	28884000	28895000	29502000	3556300000	270550000	153540000	158020000	451560000	607620000	244420000	206750000	157220000	171940000	375490000	375630000	383530000	4	11	11	11	53.6	53.6	53.6	29.404
23.7104	21.7165	22.5507	22.7206	23.0409	23.3033	23.4185	22.4594	23.6829	24.2755	23.7708	23.8992					6878600	630470	578840	303450	806390	913450	890730	636250	264370	344360	515920	281560	712850	144450000	13240000	12156000	6372400	16934000	19182000	18705000	13361000	5551700	7231500	10834000	5912800	14970000	7	4	4	4	11.3	11.3	11.3	45.112
23.6135	23.5943	21.5752	21.0863	23.144	22.9722	24.2446	25.3501	24.1963	24.4733	24.9653	24.5776					3796100	447250	722550	413930	148440	207700	214530	483990	370180	240810	98975	283300	164450	201190000	23704000	38295000	21938000	7867200	11008000	11370000	25651000	19619000	12763000	5245700	15015000	8715800	4	8	8	8	8	8	8	117.46
23.9228	23.6804	23.5624	23.824	23.8599	23.6938	22.6915	23.3152	23.2663	23.0342	22.8547	21.5624		+		KO_SUMO_KO_IgG	11105000	544220	314220	212220	2224800	1766400	1549600	291420	435400	385330	1118600	928700	1334400	166580000	8163300	4713200	3183300	33372000	26497000	23244000	4371300	6531000	5780000	16778000	13930000	20017000	3	4	4	4	14.9	14.9	14.9	30.843
24.6262	24.9517	25.6572	25.7276	25.6589	25.5801	22.1589	22.2289	21.8647	22.9728	22.1664	22.13	+	+		KO_SUMO_KO_IgG;WT_SUMO_WT_IgG	22296000	105390	0	0	5303900	3504800	4835800	0	188970	167960	1148800	1112200	5928400	869550000	4110300	0	0	206850000	136690000	188600000	0	7369700	6550400	44801000	43376000	231210000	5	7	7	7	11.1	11.1	11.1	80.049
24.8904	24.7977	24.6537	24.6237	24.1242	24.7729	22.5288	24.0542	24.3797	24.4604	24.3434	25.0238					13809000	536750	393560	460330	1915200	1545400	2654600	0	260870	150850	1723100	1582800	2585800	552370000	21470000	15743000	18413000	76610000	61818000	106190000	0	10435000	6034100	68924000	63311000	103430000	8	7	7	7	8	8	8	120.42
30.678	30.3648	31.6274	31.3198	30.7639	30.7406	22.5736	24.6635	23.4676	25.5078	25.118	25.5014	+	+		KO_SUMO_KO_IgG;WT_SUMO_WT_IgG	408440000	463940	314130	355940	68263000	75912000	66777000	12718	207650	142040	33149000	31442000	131400000	36351000000	41291000	27957000	31678000	6075400000	6756200000	5943200000	1131900	18481000	12642000	2950300000	2798300000	11694000000	14	84	84	70	47.6	47.6	40.9	217.1
24.1626	25.1969	23.1326	22.6934	27.6953	23.2318	26.9175	24.0316	23.5367	23.244	23.0363	26.4995					79780000	161640	799510	3790200	2298200	44180000	2099500	16370000	1155700	478110	3157100	4017700	1271700	718020000	1454700	7195600	34112000	20683000	397620000	18895000	147330000	10401000	4303000	28414000	36159000	11445000	4	6	6	6	40.4	40.4	40.4	19.6
27.493	27.4699	27.5298	27.48	27.6855	27.5299	27.2331	26.4371	27.5584	26.9544	25.9531	27.2572					169430000	4682000	3102700	5875500	28801000	28282000	25569000	7732400	2754400	4741400	19495000	10730000	27660000	3896800000	107690000	71362000	135140000	662430000	650500000	588080000	177850000	63351000	109050000	448390000	246790000	636180000	5	11	11	11	26.7	26.7	26.7	48.799
22.5252	23.3581	23.0601	22.9245	21.9537	22.6555	21.7682	22.2034	22.2722	22.0061	22.5211	22.2655					10341000	0	0	0	2279200	1357900	976670	0	0	187300	791070	2054000	2695300	113750000	0	0	0	25071000	14937000	10743000	0	0	2060300	8701700	22593000	29648000	6	2	2	2	10.1	10.1	10.1	28.255
22.2458	22.5001	23.6388	22.9329	23.1707	23.372	23.2501	21.9529	23.6657	23.5162	23.6561	21.5897					12502000	443630	852680	76707	2102400	998680	2860200	361720	306700	421010	1113600	1022900	1941400	187520000	6654500	12790000	1150600	31537000	14980000	42902000	5425800	4600600	6315100	16703000	15344000	29120000	6	5	3	3	19.5	11.4	11.4	34.488
24.7633	24.8587	24.9661	25.2609	24.8941	24.7962	23.2974	21.6933	22.3988	22.0442	23.5322	23.1705	+			WT_SUMO_WT_IgG	13664000	0	0	0	2569900	2851000	2565200	0	50127	0	868710	1571600	3187600	532900000	0	0	0	100230000	111190000	100040000	0	1954900	0	33880000	61291000	124320000	6	5	5	5	7.1	7.1	7.1	75.773
23.4451	23.891	23.1655	23.0185	22.7373	22.5692	22.7856	23.4563	21.3383	21.7121	21.9895	22.7637					4389300	204720	301580	172490	678660	523650	341450	179020	311120	61097	492350	591950	531200	175570000	8188600	12063000	6899400	27147000	20946000	13658000	7160900	12445000	2443900	19694000	23678000	21248000	27	7	7	7	9.5	9.5	9.5	86.823
28.9158	28.8043	29.0016	28.78	29.2714	29.5091	29.0752	28.5438	28.4995	29.2723	29.12	29.0409					320380000	12061000	8417400	9361300	47968000	68420000	50950000	9868100	6206600	7489600	29827000	24733000	45081000	12495000000	470390000	328280000	365090000	1870700000	2668400000	1987100000	384860000	242060000	292090000	1163300000	964600000	1758200000	21	30	29	29	52.8	51.1	51.1	70.839
25.1485	24.5777	24.9061	25.2515	24.7193	25.0055	24.9026	22.3406	24.8421	24.6301	22.4338	23.2824					34574000	1622100	0	90478	6494700	5609300	6570300	638270	813050	890420	1815400	3462400	6568000	691490000	32441000	0	1809600	129890000	112190000	131410000	12765000	16261000	17808000	36307000	69247000	131360000	22	6	6	6	16.7	16.7	16.7	51.556
24.1543	23.8949	23.8207	23.6505	23.7718	24.2344	24.6354	24.8083	24.7771	24.623	23.2708	22.5517	+			WT_SUMO_WT_IgG	12213000	608250	361570	369320	1868200	2043900	1701400	575760	626410	1313000	616030	794530	1334600	354180000	17639000	10486000	10710000	54179000	59274000	49339000	16697000	18166000	38077000	17865000	23041000	38704000	10	5	5	5	13.8	13.8	13.8	53.119
22.1824	22.4088	22.7564	22.9251	23.4747	23.0433	22.9737	22.4218	22.9577	23.4789	23.0477	23.5042					4130900	307320	218310	198780	756460	996680	288830	119040	75420	77903	220370	301080	570700	144580000	10756000	7640900	6957300	26476000	34884000	10109000	4166400	2639700	2726600	7712800	10538000	19974000	8	6	6	6	9.5	9.5	9.5	88.082
24.8458	24.4568	24.0703	24.2094	24.3975	24.2574	22.7351	23.3144	22.998	22.5273	22.4087	22.6508	+	+		KO_SUMO_KO_IgG;WT_SUMO_WT_IgG	6826400	0	0	0	602810	1762300	928360	0	26457	0	1244000	874220	1388300	368630000	0	0	0	32552000	95162000	50132000	0	1428700	0	67178000	47208000	74968000	10	6	6	6	7.5	7.5	7.5	129.03
27.7534	27.7153	27.894	27.7959	27.7866	27.663	28.4278	28.1593	27.7995	28.6906	28.1835	28.1975					199210000	11335000	6309900	6697900	28929000	35310000	26189000	7860000	4478300	5212700	19589000	19305000	27998000	6374800000	362710000	201920000	214330000	925740000	1129900000	838030000	251520000	143310000	166810000	626840000	617760000	895950000	5	29	26	15	56.9	53.4	30.4	70.108
24.1818	24.0119	23.8891	24.2601	24.8175	23.7926	21.7607	22.1517	24.2937	22.5751	24.0327	24.3618					21461000	0	1061100	1756500	4270700	3340600	3970600	0	0	633800	3230100	1152600	2044600	214610000	0	10611000	17565000	42707000	33406000	39706000	0	0	6338000	32301000	11526000	20446000	8	5	5	5	34.2	34.2	34.2	20.96
24.0549	23.8791	24.0086	24.6243	23.3695	23.1663	24.0952	24.0878	23.5255	24.3326	24.2525	24.3586					16810000	912990	384270	497920	2567600	1990600	2692400	1681900	449870	145470	2075500	1121000	2290700	420250000	22825000	9606800	12448000	64190000	49765000	67310000	42048000	11247000	3636700	51887000	28024000	57268000	8	7	7	7	19.8	19.8	19.8	50.263
23.2079	23.175	22.512	22.5876	22.498	23.0511	23.9471	23.4079	23.3521	23.0282	22.9233	22.0512					2256900	117740	125340	20739	190200	263450	708920	0	89604	53780	122140	206800	358180	171520000	8948600	9525600	1576100	14455000	20022000	53878000	0	6809900	4087300	9283000	15717000	27222000	10	8	8	8	6.1	6.1	6.1	174.91
23.9927	24.0127	24.2196	24.3643	24.1925	24.3712	24.3445	22.9383	24.2009	24.4914	20.6295	21.9306					38268000	1950600	0	0	6122800	7802800	6444400	2291300	664100	715460	2087700	2903000	7286300	420950000	21456000	0	0	67351000	85831000	70888000	25204000	7305100	7870000	22964000	31933000	80149000	37	5	5	5	19.6	19.6	19.6	37.865
21.3591	21.8288	22.2648	21.1387	20.9305	22.6231	22.7452	22.8363	23.039	22.9778	22.088	22.5795					2074800	0	0	0	512280	119230	0	0	66549	47437	342810	206530	779980	20748000	0	0	0	5122800	1192300	0	0	665490	474370	3428100	2065300	7799800	11	2	2	2	12.4	12.4	12.4	24.739
28.9932	28.7811	29.0141	28.7408	28.8983	29.0068	29.147	28.9709	28.9395	29.1635	28.7805	28.4356					352180000	10428000	7739700	6209100	34096000	56301000	54751000	11678000	8192300	7206500	38762000	41132000	75680000	13031000000	385840000	286370000	229740000	1261500000	2083100000	2025800000	432090000	303120000	266640000	1434200000	1521900000	2800200000	22	30	30	30	40.3	40.3	40.3	94.622
25.0887	25.1035	24.9939	25.2999	25.0601	25.2921	25.4998	25.4305	25.6348	25.7043	25.88	25.6818	+			WT_SUMO_WT_IgG	18970000	916180	1039200	801250	2221200	2614600	2562900	1075200	593170	706310	1875200	1867400	2697700	872630000	42144000	47801000	36857000	102180000	120270000	117890000	49461000	27286000	32490000	86258000	85902000	124090000	11	17	17	11	24.4	24.4	18.2	96.396
26.6573	26.4291	26.5918	27.266	26.9412	26.7491	22.1257	22.5789	22.2432	21.8477	23.2404	22.0717	+	+		KO_SUMO_KO_IgG;WT_SUMO_WT_IgG	52522000	0	0	0	10625000	13386000	8366700	0	0	0	5212400	4284900	10647000	2048400000	0	0	0	414380000	522040000	326300000	0	0	0	203280000	167110000	415250000	3	16	16	16	19	19	19	106.99
28.1951	28.3877	28.2221	28.2916	28.3251	28.4134	28.4257	28.6481	28.5995	28.6085	29.006	28.57					407200000	23458000	23492000	15554000	54250000	62002000	59383000	19485000	14596000	10270000	35029000	38191000	51489000	8144000000	469160000	469840000	311070000	1085000000	1240000000	1187700000	389700000	291920000	205400000	700590000	763810000	1029800000	20	14	14	14	35.4	35.4	35.4	62.463
23.6874	22.0938	23.0785	23.3287	23.0558	23.153	23.4463	23.1336	23.5123	21.7624	22.4359	23.9461					6206100	0	320410	495140	789740	905480	775710	223720	141930	186260	1098500	138600	1130700	198600000	0	10253000	15844000	25272000	28975000	24823000	7158900	4541700	5960200	35151000	4435200	36183000	2	3	3	3	6.1	6.1	6.1	70.038
23.8394	24.1632	23.8253	23.8621	23.6159	23.9068	24.0388	24.4984	22.2973	24.3698	24.3672	23.8481					17875000	1074200	1205400	741080	2890300	1935500	2256000	918810	842580	366730	1722500	1834100	2087500	232370000	13965000	15670000	9634100	37574000	25162000	29329000	11945000	10953000	4767500	22393000	23843000	27138000	21	4	4	4	18.2	18.2	18.2	28.417
21.3764	21.992	21.7955	22.7625	22.1079	21.1103	22.6681	21.0546	22.7331	22.4617	22.0553	22.1996					3452000	193380	0	34181	1047400	466870	307090	231210	0	153540	186670	292770	538840	89751000	5027900	0	888700	27232000	12139000	7984400	6011600	0	3992100	4853400	7612000	14010000	14	4	4	4	10.2	10.2	10.2	51.802
27.3313	27.133	27.0745	27.0247	26.9845	27.1291	27.1056	27.3394	26.6955	26.9294	27.2752	26.8667					134020000	5161700	5368200	3458300	18838000	22717000	20763000	5540100	4158100	2980400	13656000	11325000	20053000	3350500000	129040000	134200000	86457000	470950000	567930000	519080000	138500000	103950000	74510000	341390000	283120000	501320000	16	10	10	10	25.6	25.6	25.6	54.465
24.3319	24.0803	24.1796	25.0144	23.7826	23.6014	23.1507	24.8921	24.4696	24.864	25.3639	23.2277					19206000	874160	1550500	377830	4392400	1325000	2402900	396150	823460	689270	1950600	1567800	2856000	364920000	16609000	29459000	7178700	83456000	25176000	45656000	7526900	15646000	13096000	37061000	29788000	54264000	25	6	6	6	28.1	28.1	28.1	32.573
20.7854	21.8824	21.926	22.5937	22.6345	22.6697	22.1717	21.4798	22.4953	22.3941	22.9806	22.7579					2477400	0	0	0	929750	615920	792010	0	0	0	59299	0	80382	66889000	0	0	0	25103000	16630000	21384000	0	0	0	1601100	0	2170300	9	3	3	3	7.2	7.2	7.2	75.035
22.453	22.6327	22.4853	22.9233	22.175	22.4152	21.5416	22.6894	22.281	22.685	21.8346	22.9905					8704100	593050	406550	304190	1682900	1007200	1165700	99129	0	205500	911600	1028000	1300200	121860000	8302800	5691600	4258600	23561000	14101000	16320000	1387800	0	2876900	12762000	14393000	18202000	6	4	2	2	14.7	7.7	7.7	29.514
21.1471	23.3303	23.4564	22.6705	23.2403	22.9634	23.7943	23.1367	23.9109	22.6371	21.8611	22.1271					9390200	197150	67674	127590	1404900	1910100	1211500	435240	178630	287110	177250	1320600	2072400	215980000	4534500	1556500	2934600	32313000	43933000	27864000	10011000	4108500	6603400	4076800	30374000	47666000	16	3	3	3	9.9	9.9	9.9	42.179
23.7664	23.9533	24.2613	24.1448	24.1287	23.8912	21.2839	21.2807	23.1094	21.8841	21.6119	23.6923		+		KO_SUMO_KO_IgG	7581900	0	33566	25966	1100000	2211700	868330	172340	60434	0	508190	730460	1870900	265370000	0	1174800	908820	38501000	77410000	30392000	6031900	2115200	0	17786000	25566000	65482000	8	7	7	7	12.1	12.1	12.1	74.783
28.3587	27.7964	27.9136	28.0405	27.9011	27.9869	27.3325	28.0427	28.0417	27.7406	28.2071	27.9931					223880000	8406600	15981000	9128800	41217000	28313000	32602000	9983000	8589000	7725500	25478000	15660000	20802000	4029900000	151320000	287650000	164320000	741910000	509630000	586830000	179690000	154600000	139060000	458610000	281870000	374440000	14	13	13	13	37.8	37.8	37.8	43.688
22.0877	20.7161	22.1826	22.6738	22.1427	22.8396	22.2981	22.6378	22.2718	22.2471	23.2303	23.2636					15310000	0	1744500	1874100	3398800	721640	2064600	0	0	0	1238000	972640	3295300	61238000	0	6978100	7496400	13595000	2886600	8258500	0	0	0	4951900	3890500	13181000	9	2	2	2	24.1	24.1	24.1	12.157
27.953	27.8025	28.0303	28.2922	28.1371	28.163	28.3729	28.0155	28.1637	28.4651	28.0956	28.274					193660000	9775800	4353100	5399200	29847000	32864000	29338000	8091100	3928600	4433500	14721000	16022000	34887000	7552800000	381260000	169770000	210570000	1164000000	1281700000	1144200000	315550000	153220000	172910000	574130000	624870000	1360600000	4	24	20	19	52.3	44.8	42.8	73.502
24.8896	24.4991	24.6256	23.7116	23.5989	23.6716	24.6568	24.9268	24.9936	25.1437	25.233	24.3099		+		KO_SUMO_KO_IgG	7899100	830760	256760	222530	837920	217880	412950	577030	443410	318380	1314300	1090000	1377200	442350000	46522000	14379000	12462000	46924000	12201000	23125000	32313000	24831000	17829000	73601000	61040000	77124000	5	12	12	12	12.8	12.8	12.8	117.97
26.6675	26.807	26.5553	27.2503	27.0382	27.2315	26.7728	27.0149	27.1022	26.2044	27.3513	27.4159					66666000	2336500	2464900	2302200	12606000	11613000	11697000	3425400	2435400	2039900	4386000	4231500	7128100	2600000000	91124000	96130000	89785000	491640000	452910000	456180000	133590000	94980000	79557000	171060000	165030000	277990000	2	18	18	18	26.3	26.3	26.3	87.819
24.0585	21.4081	23.7533	24.5935	24.2785	24.6083	24.2804	22.4013	23.2999	23.5286	23.9348	23.889					20776000	431600	1180500	908270	6116500	3767600	2136000	915150	158710	274660	2016500	230040	2641000	249320000	5179200	14167000	10899000	73398000	45212000	25631000	10982000	1904500	3296000	24198000	2760400	31692000	4	3	3	3	12.4	12.4	12.4	27.278
20.8899	23.4875	23.1188	23.1283	23.3318	23.5497	23.3852	22.7178	22.0028	22.4793	23.3557	21.7757					9726000	293630	632090	381220	1925100	1617300	1115800	972300	181580	295270	424460	1085500	801860	126440000	3817200	8217100	4955900	25026000	21024000	14505000	12640000	2360600	3838500	5518000	14111000	10424000	5	3	3	3	15.5	15.5	15.5	27.295
22.773	22.7314	22.2513	22.7136	22.8571	22.637	22.925	22.7817	22.9419	22.7549	22.764	22.8085					1213900	29321	28308	52507	114430	271640	130890	0	37060	23552	211060	155420	159720	146880000	3547800	3425300	6353300	13845000	32869000	15838000	0	4484200	2849800	25538000	18806000	19327000	7	8	8	8	3.7	3.7	3.7	266.38
23.233	22.0758	23.5986	21.5802	23.2842	23.3834	21.9366	23.3468	23.2268	23.5714	23.3318	23.3685					7189000	446170	556680	441010	746240	929550	1065100	234990	304790	275550	642830	447540	1098600	129400000	8031000	10020000	7938200	13432000	16732000	19171000	4229900	5486100	4960000	11571000	8055800	19774000	2	2	2	2	8.7	8.7	8.7	34.006
23.0785	22.966	23.3378	22.9858	23.0912	23.5455	23.523	22.8855	22.7065	22.2075	22.0633	22.7665					11053000	134470	208410	297510	2247100	2378000	2362600	38088	0	179820	621120	1436900	1148800	187900000	2286000	3543000	5057700	38201000	40426000	40165000	647490	0	3057000	10559000	24428000	19530000	4	3	3	3	9.9	9.9	9.9	37.785
23.0286	23.1653	23.335	23.3777	23.1458	23.1589	22.9756	22.3759	22.0479	22.4197	21.273	22.434					4350100	0	0	0	784610	896670	875320	0	0	0	391860	472660	929010	169650000	0	0	0	30600000	34970000	34138000	0	0	0	15282000	18434000	36231000	1	3	3	3	4.2	4.2	4.2	108.44
26.3777	27.0118	26.9412	26.7402	26.875	26.5102	26.7044	26.7542	27.262	26.6992	26.8915	27.1013					141490000	10975000	6062700	5397000	20936000	16242000	17504000	11842000	4690100	4939100	10012000	13428000	19457000	1697800000	131700000	72753000	64764000	251230000	194910000	210050000	142110000	56281000	59269000	120140000	161130000	233480000	6	11	11	11	42.2	42.2	42.2	25.895
26.185	26.4081	26.8086	27.3032	27.0982	26.8141	22.8961	21.6704	21.405	22.7925	21.4361	22.7745	+	+		KO_SUMO_KO_IgG;WT_SUMO_WT_IgG	34565000	47998	52074	0	6915800	9180800	5425300	0	49904	0	1463000	3618400	7812100	2073900000	2879900	3124400	0	414950000	550850000	325520000	0	2994200	0	87780000	217100000	468730000	6	18	17	17	15.8	15.8	15.8	152.6
28.3973	28.4019	28.5941	28.2414	28.4417	28.2746	22.3607	24.7662	24.6152	25.115	24.6961	24.9186	+	+		KO_SUMO_KO_IgG;WT_SUMO_WT_IgG	55147000	256330	265610	145500	7910900	12764000	12208000	0	203230	134870	4647000	5408200	11203000	6011000000	27939000	28952000	15860000	862290000	1391200000	1330700000	0	22152000	14701000	506530000	589490000	1221200000	7	47	47	47	27.9	27.9	27.9	226.37
20.4326	23.6187	24.1104	23.8442	24.0614	22.9017	23.0613	21.8594	22.3646	22.4845	21.7036	22.8998					50734000	0	231290	227730	8820500	11370000	4771700	0	0	0	672630	3981000	20659000	202940000	0	925170	910910	35282000	45480000	19087000	0	0	0	2690500	15924000	82636000	3	2	2	2	29.5	29.5	29.5	13.028
24.7086	24.5623	24.4435	24.3421	24.2113	21.5957	23.4421	22.3035	23.9389	21.749	24.1782	23.836					19673000	128920	1224900	665210	4512500	3047600	159090	0	0	591650	2149900	2783300	4410000	236080000	1547000	14699000	7982500	54150000	36571000	1909100	0	0	7099800	25799000	33399000	52920000	5	3	3	3	22.1	22.1	22.1	18.529
21.3049	21.8041	22.0921	21.7037	21.4828	21.2714	22.6716	21.9098	22.3491	21.0534	22.7678	22.9042					6760400	0	0	0	3955900	2804500	0	0	0	0	0	0	0	13521000	0	0	0	7911800	5609000	0	0	0	0	0	0	0	9	1	1	1	21.7	21.7	21.7	10.027
23.4826	21.4947	25.9081	23.6285	23.4551	23.3518	22.7462	22.046	20.8224	22.8988	21.8129	23.283					61293000	200540	0	0	9693300	7823100	6449200	0	0	0	7727700	10111000	19288000	306460000	1002700	0	0	48467000	39115000	32246000	0	0	0	38639000	50556000	96438000	3	1	1	1	6.3	6.3	6.3	17.764
29.7797	29.1113	29.8035	29.8314	29.2768	29.9675	22.2703	22.2382	22.4467	22.7873	23.2058	22.9645	+	+		KO_SUMO_KO_IgG;WT_SUMO_WT_IgG	148990000	37165	17075	70558	20909000	32077000	35237000	11126	7152.2	0	16403000	15066000	29158000	13111000000	3270600	1502600	6209100	1840000000	2822700000	3100900000	979110	629390	0	1443500000	1325800000	2565900000	10	54	54	54	35.5	35.5	35.5	209.02
24.4938	24.4138	24.6855	23.7807	24.2821	24.5747	24.2921	23.9031	23.812	22.7938	22.6337	24.1033					29323000	0	253160	758410	4464300	5918700	4632200	618150	304120	360990	2459800	3925900	5627400	469170000	0	4050600	12135000	71429000	94699000	74116000	9890500	4865800	5775800	39356000	62814000	90038000	15	5	5	5	17.3	17.3	17.3	37.375
22.1169	22.3073	22.2677	22.2886	20.8838	21.7256	23.0725	23.2145	22.7	23.7212	23.3517	22.9518	+			WT_SUMO_WT_IgG	7460200	463220	0	296070	1533300	1074000	151050	432670	0	186760	839770	1026800	1456600	82062000	5095400	0	3256800	16866000	11814000	1661600	4759300	0	2054300	9237400	11294000	16023000	3	3	2	2	19.2	13.8	13.8	19.274
24.8775	25.0303	24.9688	25.5004	25.3203	25.4051	24.8696	24.7222	24.933	24.9506	24.9354	24.7233		+		KO_SUMO_KO_IgG	20378000	547420	575180	404650	3378700	4138900	3080400	667920	232750	379240	1659600	1694300	3619000	774370000	20802000	21857000	15377000	128390000	157280000	117060000	25381000	8844500	14411000	63064000	64384000	137520000	8	10	10	10	15	15	15	88.569
35.2295	34.722	33.8947	33.9339	33.8782	34.0529	23.737	22.203	23.7849	24.1837	25.5206	29.6756	+	+		KO_SUMO_KO_IgG;WT_SUMO_WT_IgG	37420000000	2374900	3536600	52719000	6621700000	7847400000	5034700000	2896300	548270	3137000	5637300000	5289900000	6923900000	261940000000	16624000	24756000	369030000	46352000000	54932000000	35243000000	20274000	3837900	21959000	39461000000	37029000000	48467000000	6	11	4	4	43	14.8	14.8	15.317
20.8746	22.5191	22.4345	21.7024	22.9737	21.787	21.0224	23.2189	22.1989	22.3837	21.1584	21.0529					18066000	415440	585950	655440	3617600	5536200	842980	0	0	0	265550	1123000	5023500	54197000	1246300	1757800	1966300	10853000	16609000	2528900	0	0	0	796640	3368900	15071000	5	3	3	3	27.6	27.6	27.6	8.496
22.6551	22.2909	22.6456	21.1717	21.4329	21.3056	22.9346	21.672	22.8777	22.5604	22.2279	22.4962		+		KO_SUMO_KO_IgG	2060300	0	0	0	657460	0	770740	0	0	0	267670	364400	0	16482000	0	0	0	5259700	0	6165900	0	0	0	2141400	2915200	0	5	2	2	2	21.8	21.8	21.8	22.548
26.6123	26.2452	25.9483	26.6088	26.6292	26.6683	27.8787	26.5786	26.02	28.5636	28.9974	28.6019		+		KO_SUMO_KO_IgG	59865000	6968100	2485800	6047500	5991600	7670200	9803300	5484200	1873300	725610	5085200	3682200	4048400	2514300000	292660000	104410000	254000000	251650000	322150000	411740000	230340000	78678000	30476000	213580000	154650000	170030000	7	9	9	9	12.9	12.9	12.9	103.39
28.3782	28.3658	28.3313	28.6452	28.6163	28.6503	27.6927	27.6835	27.9674	27.8661	27.7718	28.0345	+	+	+	KO_SUMO_KO_IgG;KO_SUMO_WT_SUMO;WT_SUMO_WT_IgG	277820000	7428100	5662900	4896300	51791000	47846000	44195000	6275300	3335700	4225300	24040000	26589000	51536000	8334600000	222840000	169890000	146890000	1553700000	1435400000	1325900000	188260000	100070000	126760000	721200000	797680000	1546100000	8	20	20	20	33.3	33.3	33.3	70.901
22.3789	22.3751	23.2402	23.2042	22.5913	22.5664	22.7409	21.2327	22.9027	22.4713	21.7685	22.0564					3854400	0	66662	0	782080	511410	106050	73275	0	0	182990	234810	1897200	92507000	0	1599900	0	18770000	12274000	2545100	1758600	0	0	4391900	5635500	45532000	6	5	5	3	14.9	14.9	9.4	57.208
28.2372	29.2668	29.0787	28.7855	27.8706	29.7076	29.3288	29.7216	28.2657	30.0421	29.6698	30.1128					712650000	56633000	57935000	53308000	61241000	58889000	100300000	46669000	40613000	13170000	41435000	74611000	107850000	12115000000	962760000	984890000	906240000	1041100000	1001100000	1705100000	793380000	690410000	223890000	704390000	1268400000	1833500000	10	7	7	7	13.9	13.9	13.9	64.929
21.4723	21.8144	21.9495	22.1735	20.696	21.9498	22.3707	21.5166	24.0267	22.6395	22.161	22.1121					8955200	451010	0	0	1867700	826610	1415400	754620	227760	69809	692170	1002000	1648100	71641000	3608000	0	0	14942000	6612900	11323000	6037000	1822100	558470	5537300	8015700	13185000	14	3	3	2	21.7	21.7	15.1	16.404
24.1099	24.3733	24.6367	24.2577	24.0232	23.9303	24.5914	25.0728	24.7603	24.921	25.1241	24.6126		+		KO_SUMO_KO_IgG	26726000	2045000	1777700	1543200	3923200	4744100	3115300	1754600	1694700	1287400	2586800	610750	1643800	454350000	34765000	30220000	26234000	66694000	80650000	52960000	29827000	28810000	21887000	43975000	10383000	27944000	18	6	6	6	11.8	11.8	11.8	58.634
26.7576	26.7833	26.9698	27.0518	26.995	26.8603	27.1566	26.955	27.0474	27.0557	27.0046	27.0328					106180000	6232700	5201100	3458800	13789000	20084000	14103000	5727400	2813800	2181600	9166800	6476100	16951000	3079300000	180750000	150830000	100300000	399870000	582430000	408980000	166090000	81602000	63265000	265840000	187810000	491570000	5	16	16	16	33	33	33	61.626
25.0974	25.601	25.3936	22.2303	25.8004	24.3388	22.7478	22.1309	22.4537	22.9063	22.6711	23.2709	+			WT_SUMO_WT_IgG	61249000	0	1586700	0	6032400	16116000	5908100	0	0	309210	4736600	10990000	15570000	367500000	0	9520100	0	36194000	96696000	35449000	0	0	1855200	28420000	65940000	93422000	2	2	2	2	15	15	15	11.896
22.3265	23.913	23.9929	23.2195	23.1992	23.0896	22.8078	22.0727	22.3011	23.3581	22.1825	22.1356					15571000	581680	1076800	531240	2724800	1428000	1821200	836480	531590	722130	1223300	1902300	2191700	155710000	5816800	10768000	5312400	27248000	14280000	18212000	8364800	5315900	7221300	12233000	19023000	21917000	5	4	4	4	25.9	25.9	25.9	20.217
23.0199	22.2882	22.0451	22.3995	21.7121	21.685	22.567	22.9076	22.7173	22.8578	22.2067	21.793					1811400	93267	0	27820	66890	108010	237670	127610	18042	69881	405540	276380	380280	83324000	4290300	0	1279700	3076900	4968300	10933000	5869900	829910	3214500	18655000	12714000	17493000	6	3	3	3	4.7	4.7	4.7	105.56
28.5818	28.4652	28.272	28.5944	28.587	28.4028	22.0093	21.8397	22.8167	22.4929	21.5925	21.6145	+	+		KO_SUMO_KO_IgG;WT_SUMO_WT_IgG	165170000	59818	23836	0	22719000	37361000	29110000	267290	0	117610	20923000	18471000	36121000	6607000000	2392700	953440	0	908780000	1494400000	1164400000	10692000	0	4704600	836930000	738850000	1444800000	12	17	17	17	19.4	19.4	19.4	114.53
20.9745	20.4649	24.3457	23.6204	23.8243	23.7357	22.3718	22.0199	22.3664	22.5579	22.2497	22.7827		+		KO_SUMO_KO_IgG	24204000	0	0	0	4560700	4887000	3098500	0	0	0	1618100	2291500	7748000	363060000	0	0	0	68410000	73305000	46477000	0	0	0	24271000	34373000	116220000	25	18	18	1	51.1	51.1	6.9	28.916
25.437	25.3093	25.947	25.6994	25.3413	25.2699	21.1329	22.8934	21.9333	21.6067	21.6453	21.3803	+	+		KO_SUMO_KO_IgG;WT_SUMO_WT_IgG	48047000	0	0	159360	8961600	11555000	8734800	53037	0	0	3047100	2869300	12667000	864850000	0	0	2868400	161310000	207990000	157230000	954670	0	0	54849000	51647000	228010000	3	6	6	6	21.7	21.7	21.7	39.323
27.04	26.4538	26.2944	26.3228	26.3815	26.49	26.1008	26.3704	25.9147	26.8351	25.9822	26.2677					89384000	4235800	3714700	3436800	11711000	15282000	9430700	3487700	2774800	1179900	14999000	6012400	13119000	1787700000	84716000	74293000	68737000	234210000	305650000	188610000	69753000	55497000	23598000	299980000	120250000	262370000	7	9	9	9	29	29	29	41.581
24.9428	24.9583	24.561	24.2853	23.767	24.1918	23.0832	23.3661	22.0612	23.4409	21.419	21.5403	+			WT_SUMO_WT_IgG	28220000	0	0	0	4706000	3944800	4217900	0	652410	0	2552700	5127900	7018700	423310000	0	0	0	70590000	59172000	63268000	0	9786200	0	38290000	76919000	105280000	3	4	4	4	16.7	16.7	16.7	26.239
26.4256	26.2244	26.4043	26.0686	26.3192	26.2262	22.5444	22.8962	21.9889	22.271	21.6238	22.9071	+	+		KO_SUMO_KO_IgG;WT_SUMO_WT_IgG	55678000	0	0	128790	9358000	11239000	9526700	123610	0	0	7523100	7869600	9909500	1169200000	0	0	2704500	196520000	236020000	200060000	2595900	0	0	157980000	165260000	208100000	15	10	10	10	32.6	32.6	32.6	44.77
26.5695	26.4702	26.4356	26.7208	26.7586	26.6819	26.926	27.0499	27.1763	26.7822	27.0623	27.0261	+			WT_SUMO_WT_IgG	56876000	2409600	2868700	1713500	7679400	10493000	6867600	3332600	2372200	1907600	5086500	4936700	7207800	2388800000	101200000	120480000	71967000	322540000	440730000	288440000	139970000	99634000	80121000	213630000	207340000	302730000	6	15	14	14	23.5	22.2	22.2	84.765
23.293	22.4538	22.8212	23.1509	23.1528	23.1078	22.483	23.3074	23.6099	23.6669	23.3628	22.3981					12245000	592490	673850	317000	2326600	2198200	2057300	447960	465300	272320	314830	600970	1978500	134700000	6517300	7412400	3487000	25593000	24180000	22630000	4927500	5118300	2995600	3463200	6610700	21763000	7	3	3	3	14.2	14.2	14.2	34.812
22.4785	21.4876	21.4318	21.2367	22.1921	21.5169	23.3191	22.587	22.2299	22.3464	22.9683	22.2227					6752500	351630	0	238400	676530	2020700	1080600	186800	0	0	1153700	399650	644480	54020000	2813100	0	1907200	5412300	16165000	8645100	1494400	0	0	9229300	3197200	5155800	5	2	2	2	12.6	12.6	12.6	21.627
22.7818	21.092	21.8479	21.9583	21.5072	22.5133	22.72	22.6601	22.9136	21.8972	22.3199	22.274					4794900	0	225990	48275	219460	377330	1058700	362600	0	226730	1032700	134680	1108500	91104000	0	4293700	917220	4169700	7169200	20115000	6889300	0	4307800	19622000	2559000	21061000	10	3	3	3	12	12	12	34.672
28.6107	28.111	28.8089	28.5658	28.7122	28.493	28.7665	28.6081	28.5535	28.047	28.3145	28.7488					550210000	21529000	10727000	14797000	98896000	116730000	66236000	23910000	20833000	8546100	44169000	24926000	98911000	9903700000	387520000	193090000	266350000	1780100000	2101100000	1192300000	430380000	375000000	153830000	795030000	448670000	1780400000	21	14	14	13	39.1	39.1	37.1	50.431
25.3893	25.5765	26.1478	25.9485	25.2345	25.7239	26.4878	25.3108	25.8243	25.6558	22.9704	26.1685					63967000	2155100	161690	2055600	12585000	5728700	11528000	2619000	2101300	1900100	3214200	8243200	11675000	1023500000	34482000	2587100	32890000	201370000	91659000	184450000	41905000	33620000	30402000	51428000	131890000	186800000	15	5	5	5	9.5	9.5	9.5	52.949
26.5819	26.7979	26.8422	26.3615	26.4509	26.7655	25.538	26.1629	26.3965	26.3641	26.3662	26.416					61432000	1425600	2696800	7133200	8224900	6698500	7915300	1723700	1717500	4206800	5968700	4991600	8730000	1228600000	28512000	53935000	142660000	164500000	133970000	158310000	34474000	34351000	84135000	119370000	99831000	174600000	12	9	9	9	45	45	45	33.186
26.9442	26.8118	26.7899	26.6701	26.8703	26.9168	26.8247	25.9213	27.1349	26.2943	25.7559	26.7677					153540000	3342500	1908700	5937800	22050000	27106000	27430000	6942000	2002600	4695200	16431000	12236000	23463000	2610200000	56823000	32447000	100940000	374850000	460800000	466310000	118010000	34044000	79818000	279320000	208010000	398860000	4	11	11	11	48.3	48.3	48.3	38.91
24.5889	21.2226	25.9828	23.7907	26.0555	25.5104	22.5798	23.0912	22.5902	22.4505	22.1662	21.9621					71938000	1007200	1021900	1103800	5440100	19724000	14923000	461170	393880	465630	4269100	3888700	19240000	647450000	9064800	9197100	9934100	48961000	177520000	134300000	4150600	3544900	4190700	38421000	34998000	173160000	4	4	4	4	31.1	31.1	31.1	17.033
27.1938	26.9459	26.9303	27.7367	27.8333	27.8905	27.2085	28.3198	27.5174	26.945	27.469	27.668					77936000	974860	798100	19070000	5868400	8904700	8058700	1029900	14726000	5965400	3277700	2458800	6803400	2338100000	29246000	23943000	572110000	176050000	267140000	241760000	30898000	441780000	178960000	98330000	73764000	204100000	6	11	11	11	19.4	19.4	19.4	66.077
25.2716	25.164	27.307	26.4488	26.5096	25.8776	22.8637	22.499	21.4866	22.4603	21.4151	22.5456		+		KO_SUMO_KO_IgG	213920000	197420	0	0	53251000	53419000	13539000	0	0	0	14614000	2592700	76310000	1497500000	1382000	0	0	372760000	373930000	94770000	0	0	0	102300000	18149000	534170000	5	5	5	4	31	31	21.4	19.325
27.3882	27.3096	27.044	26.6087	26.5102	26.5779	27.3556	27.3934	27.2287	27.2552	27.4508	26.937		+		KO_SUMO_KO_IgG	72463000	3033700	2787600	2209000	9052100	11070000	10624000	3421400	2202400	1882700	7064700	8371200	10744000	3043400000	127420000	117080000	92777000	380190000	464960000	446200000	143700000	92501000	79072000	296720000	351590000	451240000	5	16	16	16	17.9	17.9	17.9	104.1
25.2318	25.565	25.3631	25.3372	25.6496	25.3867	24.9899	23.7792	25.8382	25.0129	24.5967	25.6176					45012000	1531100	1026300	2028200	6567600	7947900	6405000	1481600	711650	1066000	3987800	5445500	6813600	990270000	33684000	22578000	44620000	144490000	174850000	140910000	32596000	15656000	23452000	87732000	119800000	149900000	10	6	6	6	18	18	18	52.145
22.0154	21.9128	21.7304	22.9121	23.7875	22.9091	23.7575	22.4419	24.1989	23.9289	22.515	23.567					8699700	485420	602460	726860	2313300	1050400	1748400	521340	281830	527570	288980	0	153140	139200000	7766800	9639300	11630000	37013000	16806000	27975000	8341400	4509300	8441100	4623700	0	2450300	3	5	5	5	19.9	19.9	19.9	35.634
26.2532	25.8672	25.8163	26.2346	26.365	26.4692	26.1237	26.0789	25.8352	26.7286	26.9898	26.9037					41764000	2895200	2402400	2006700	5958100	7611100	6858300	1571900	1212000	1078400	2947400	3083700	4138300	1587000000	110020000	91290000	76256000	226410000	289220000	260620000	59730000	46056000	40977000	112000000	117180000	157260000	4	13	13	13	16.7	16.7	16.7	86.604
24.9815	22.413	24.7201	21.3869	24.8415	21.6193	21.8827	21.6305	21.7359	22.775	22.3801	21.3451					6026500	0	0	0	533440	2279300	724100	0	0	0	1427900	177770	883970	313380000	0	0	0	27739000	118520000	37653000	0	0	0	74250000	9243800	45967000	9	2	2	2	1.8	1.8	1.8	126.41
26.4021	26.1625	25.9762	25.9474	25.8977	26.2834	25.944	25.3851	25.9557	24.8264	25.5347	25.2523					78319000	1476900	1069100	1500700	14544000	13351000	11274000	2395800	1457600	1239200	8013200	8997300	13000000	1488100000	28062000	20313000	28514000	276330000	253670000	214210000	45520000	27695000	23544000	152250000	170950000	247010000	7	11	11	11	31.9	31.9	31.9	42.426
21.7593	23.1983	21.2833	21.639	22.5417	21.6996	23.6226	21.1676	23.269	22.017	22.5477	21.7175					2223900	0	0	56846	510560	343650	492640	0	43650	0	301440	213600	261470	44477000	0	0	1136900	10211000	6873000	9852900	0	872990	0	6028800	4272100	5229400	6	2	2	2	5.3	5.3	5.3	47.635
26.8719	26.7748	27.5633	26.8559	26.7859	26.9717	24.2811	24.3307	24.2878	25.2076	24.0819	24.487	+			WT_SUMO_WT_IgG	42633000	501310	0	333020	5686700	7700100	7441100	423560	272740	222520	4248600	4392200	11411000	2430100000	28575000	0	18982000	324140000	438910000	424150000	24143000	15546000	12683000	242170000	250350000	650440000	4	33	20	20	28.5	19	19	124.33
33.4508	32.99	33.3272	33.6909	33.0323	33.2408	28.2102	27.5887	27.8908	27.4771	27.1405	27.8118	+	+		KO_SUMO_KO_IgG;WT_SUMO_WT_IgG	19070000000	17360000	12103000	25330000	3749000000	3051000000	3441200000	21183000	9030700	10193000	2609100000	1966500000	4158400000	171630000000	156240000	108930000	227970000	33741000000	27459000000	30971000000	190650000	81277000	91733000	23482000000	17698000000	37426000000	6	11	11	11	47.9	47.9	47.9	16.645
27.9544	27.3835	27.8741	28.0941	27.9083	28.1598	28.3828	28.1481	27.9828	27.2603	28.3449	28.3316					69007000	11255000	3848000	4498600	2956800	3104500	2791000	20122000	8666400	6129200	2152200	953940	2530000	2967300000	483970000	165460000	193440000	127140000	133490000	120010000	865220000	372660000	263560000	92544000	41019000	108790000	9	11	11	11	20.5	20.5	20.5	78.973
24.4857	24.4796	24.2541	24.6019	24.6433	24.7404	24.7697	24.8972	24.4184	24.7313	24.4927	24.6965					20484000	683610	957630	370420	3446800	3812100	3489700	1161500	811110	661740	1040300	952170	3096600	594030000	19825000	27771000	10742000	99956000	110550000	101200000	33683000	23522000	19190000	30169000	27613000	89802000	14	7	7	7	18.2	18.2	18.2	52.238
24.316	24.8575	25.1395	24.3434	24.6619	24.5429	25.0272	25.2802	24.5259	25.4416	24.334	25.2022					9579500	656110	206200	379830	635920	1076900	787480	1125100	761370	382270	701570	1190100	1676600	536450000	36742000	11547000	21270000	35612000	60306000	44099000	63007000	42637000	21407000	39288000	66646000	93888000	6	9	9	9	14.5	14.5	14.5	102.7
23.5381	23.5185	23.9841	23.6958	22.5388	23.7663	21.6173	22.6306	22.2088	22.9387	22.5633	22.4662	+			WT_SUMO_WT_IgG	15743000	1242100	0	0	3301500	2023900	2791900	0	0	295610	1568300	1485000	3034400	141680000	11178000	0	0	29713000	18215000	25127000	0	0	2660500	14115000	13365000	27310000	2	2	2	2	16.4	16.4	16.4	24.43
24.2948	21.722	23.743	21.3251	23.822	23.9828	23.9053	23.2828	22.3476	22.2692	20.905	21.9616					6317500	0	0	152180	288880	1249800	1365100	360830	0	163030	1164000	376140	1197500	214790000	0	0	5174200	9822100	42494000	46414000	12268000	0	5543000	39574000	12789000	40716000	4	5	5	5	9.6	9.6	9.6	66.034
23.1241	22.143	20.9374	21.4065	21.7449	22.475	22.9273	22.3622	22.4626	22.5418	21.8909	22.7207					245460	0	0	0	39339	33826	130960	0	0	0	23461	0	17872	32155000	0	0	0	5153400	4431200	17156000	0	0	0	3073400	0	2341200	14	2	2	2	1.7	1.7	1.7	268.04
25.0906	24.6875	24.7853	24.793	23.8193	22.114	22.4353	22.0623	24.5483	22.3977	24.7604	22.3414					37705000	68489	2795800	2559500	7631000	5484400	4130500	0	0	1152900	4368600	3320000	6194400	339350000	616400	25162000	23036000	68679000	49359000	37174000	0	0	10376000	39317000	29880000	55749000	5	6	2	2	58	16.7	16.7	17.107
25.2309	25.0205	24.9892	24.735	24.7933	24.9319	26.0975	26.2514	25.7474	26.2759	25.0432	25.9853	+			WT_SUMO_WT_IgG	16528000	1214400	423400	738850	1522900	2263500	2630100	922550	738600	475500	1449800	1512800	2636100	991710000	72862000	25404000	44331000	91374000	135810000	157810000	55353000	44316000	28530000	86988000	90769000	158170000	3	16	16	16	15.5	15.5	15.5	133.06
22.2089	22.6286	21.8194	22.1207	22.2604	22.0857	21.8946	22.4912	22.7875	22.4842	21.9557	22.8594					4100200	97158	113250	52445	672900	873380	572880	0	0	0	476450	519260	722520	86105000	2040300	2378200	1101300	14131000	18341000	12030000	0	0	0	10005000	10904000	15173000	9	4	2	2	8	4.7	4.7	55.277
23.7148	21.8213	21.5164	23.6341	24.1447	23.7974	24.0469	23.8548	23.6745	23.5641	23.891	23.6196					17196000	696290	1236300	821540	3178000	3173200	2697400	1179500	481400	553390	1648600	1103300	427460	189160000	7659200	13599000	9037000	34958000	34905000	29672000	12974000	5295400	6087300	18134000	12136000	4702100	4	4	4	4	20.9	20.9	20.9	26.228
24.4232	24.177	23.7553	24.2584	24.1962	24.531	24.1123	24.1966	24.3274	24.4788	24.3535	24.2949					17974000	696520	976100	1775200	2678500	2851900	2806500	363910	385720	548460	1960200	1271100	1659900	413400000	16020000	22450000	40829000	61605000	65593000	64549000	8370000	8871600	12615000	45086000	29236000	38178000	6	5	5	5	12.7	12.7	12.7	55.065
20.6691	21.9863	21.4909	23.0219	22.7556	21.6244	21.7424	21.8538	22.7866	22.5208	22.4444	22.2894					1123100	0	0	0	424460	449880	55819	0	0	0	0	82739	110220	50540000	0	0	0	19101000	20245000	2511800	0	0	0	0	3723300	4959800	6	3	3	3	3.7	3.7	3.7	108.05
23.0296	21.1592	23.2802	23.192	23.2718	22.0286	23.3302	22.25	22.4247	23.4622	21.7373	21.8757					14067000	0	0	300940	4039700	3177400	0	0	0	0	1329000	1575800	3643800	84399000	0	0	1805600	24238000	19065000	0	0	0	0	7973800	9454500	21863000	3	5	5	5	68.4	68.4	68.4	8.6739
21.3	26.0651	21.7533	21.8225	22.5913	21.0253	21.6272	21.7265	23.0494	22.1813	22.4621	21.9922					34627000	0	650540	0	1540400	3576100	8206700	0	0	0	258200	19243000	1151800	138510000	0	2602200	0	6161500	14305000	32827000	0	0	0	1032800	76972000	4607200	4	3	3	3	38.6	38.6	38.6	8.1675
21.7483	22.9352	23.3309	23.4291	23.4434	21.597	22.6922	22.9017	23.0715	22.4987	22.5552	22.5958					25846000	984170	534390	696960	5381600	4822200	2942200	0	0	289370	1886100	2890700	5418800	129230000	4920800	2672000	3484800	26908000	24111000	14711000	0	0	1446800	9430500	14453000	27094000	3	1	1	1	8	8	8	20.161
23.171	23.7775	24.6211	23.0549	24.0302	23.0563	23.2421	26.6103	22.0185	22.6971	22.7123	22.4251					16940000	323280	887240	0	2415200	1640100	1027900	267040	4430100	233750	1549900	1569500	2596200	203280000	3879300	10647000	0	28982000	19681000	12335000	3204400	53162000	2805000	18599000	18834000	31154000	5	4	4	4	20.9	20.9	20.9	20.745
29.678	27.3185	27.2386	25.0335	25.526	28.9134	27.0894	28.349	27.0226	26.6889	27.5399	27.4237					314930000	2399200	12692000	12706000	6191900	9796500	86016000	13343000	15366000	8286700	109580000	14196000	24354000	3464300000	26391000	139610000	139770000	68111000	107760000	946180000	146780000	169030000	91154000	1205400000	156150000	267900000	4	8	8	8	30.7	30.7	30.7	24.158
22.9615	23.1769	24.1732	24.1613	23.8275	22.5424	22.6415	21.6877	22.7479	22.1583	24.8893	21.8225					27692000	149250	3086800	1470100	6873400	3769600	3004800	0	0	0	1369700	2088700	5880100	166150000	895520	18521000	8820400	41240000	22617000	18029000	0	0	0	8218400	12532000	35280000	2	2	2	2	21.8	21.8	21.8	11.333
24.2066	23.8289	24.0189	24.9769	24.742	23.3907	23.9009	24.3427	23.4801	23.6292	23.8599	24.4407					16568000	472870	494710	472710	4482400	3080000	1354700	632040	194530	192350	1296900	1230600	2664500	331360000	9457300	9894200	9454300	89647000	61599000	27094000	12641000	3890600	3846900	25937000	24612000	53289000	3	7	7	7	26.9	26.9	26.9	34.032
27.7105	27.4759	27.5741	27.7208	27.6838	27.7063	27.2671	27.3093	27.6727	26.8447	26.5894	27.5465		+		KO_SUMO_KO_IgG	127280000	2335800	3397100	3136200	18154000	22513000	19433000	5046800	4051800	4396600	14351000	10145000	20323000	3945800000	72411000	105310000	97222000	562780000	697900000	602420000	156450000	125610000	136290000	444870000	314500000	630020000	7	16	16	16	31.3	31.3	31.3	81.673
25.0281	25.0523	25.1765	24.5895	24.6122	24.728	25.3521	25.1352	25.5975	24.9241	25.7632	25.5769					39346000	1999100	3825200	1255500	6335500	5008100	4986500	4346900	1730200	1159100	2476900	2445400	3777600	511500000	25988000	49728000	16322000	82362000	65105000	64825000	56509000	22493000	15068000	32200000	31791000	49109000	2	5	5	5	28	28	28	26.332
23.4554	23.5732	24.096	23.3026	24.1155	23.6275	22.7399	23.465	22.6278	21.3233	22.1333	23.1583					49664000	601780	172250	0	6942100	15187000	5430200	451790	489000	187660	2794700	4459400	12949000	198660000	2407100	689020	0	27768000	60747000	21721000	1807100	1956000	750640	11179000	17838000	51795000	7	3	3	3	61.1	61.1	61.1	5.9149
24.8222	25.082	24.9406	25.0606	25.5419	26.5736	21.9984	22.0143	24.4506	22.3546	24.4176	24.3083					58063000	0	3489200	1728900	12120000	9009700	6663100	450880	0	915040	4503600	5115200	14068000	522570000	0	31402000	15560000	109080000	81087000	59968000	4057900	0	8235400	40532000	46037000	126610000	6	6	6	6	62.2	62.2	62.2	16.925
27.8755	26.4458	26.7548	27.4991	27.5013	26.7863	28.1559	27.0557	27.3869	27.0374	26.9554	27.041					383440000	11600000	14437000	16167000	77900000	54983000	37699000	25492000	9781300	8805300	40851000	25659000	60065000	2684100000	81203000	101060000	113170000	545300000	384880000	263890000	178450000	68469000	61637000	285960000	179610000	420450000	3	4	4	4	33.1	33.1	33.1	14.369
23.6395	22.5766	23.0171	22.9629	22.5489	22.8889	23.4987	22.6254	23.0832	23.3898	22.8479	23.6781					7646100	652270	0	82948	428830	1185700	1394100	304490	80942	155580	1359600	964640	1036900	175860000	15002000	0	1907800	9863000	27272000	32064000	7003200	1861700	3578400	31271000	22187000	23849000	2	4	4	4	10.6	10.6	10.6	41.432
22.7132	22.0386	23.4068	23.0965	23.4311	23.3049	23.4153	23.6457	21.5875	23.1731	23.4944	22.3841					14507000	338470	1339800	363470	2566100	2400000	2385800	1334900	834720	0	0	960040	1983900	116060000	2707800	10718000	2907700	20529000	19200000	19086000	10679000	6677700	0	0	7680300	15871000	4	2	2	2	18.2	18.2	18.2	21.883
26.5621	26.6451	27.0371	27.2996	27.2777	26.7662	21.874	22.7356	22.8576	22.2079	22.4627	22.9419	+	+		KO_SUMO_KO_IgG;WT_SUMO_WT_IgG	64316000	0	0	0	8574800	16288000	8638200	0	0	0	8963300	6604700	15246000	2315400000	0	0	0	308690000	586380000	310970000	0	0	0	322680000	237770000	548870000	5	13	13	13	24.9	24.9	24.9	76.034
22.3757	23.4218	23.2924	23.7232	23.6064	23.9515	23.2966	23.488	23.8006	23.2191	22.0392	20.399					10568000	0	193770	187310	1751900	1909800	2007200	428890	440490	572450	396510	1094200	1585100	200780000	0	3681700	3558900	33286000	36286000	38136000	8148900	8369300	10877000	7533700	20789000	30117000	12	2	2	2	6.3	6.3	6.3	45.345
23.2928	23.2171	23.146	23.1965	23.5619	23.4478	23.152	22.0564	22.0807	21.9878	21.2029	21.9931					7233400	0	0	0	936290	1550300	1311100	302430	227080	0	807530	872230	1226500	195300000	0	0	0	25280000	41858000	35399000	8165600	6131100	0	21803000	23550000	33115000	5	4	4	4	9.8	9.8	9.8	48.475
24.8932	24.6807	25.1263	24.6944	24.4021	24.5256	26.299	25.9202	25.951	26.1	26.3735	26.3671	+	+		KO_SUMO_KO_IgG;WT_SUMO_WT_IgG	16306000	1213700	1454800	738170	1533300	1585400	1322600	1699600	1018800	683560	1471900	1610700	1973900	799020000	59470000	71287000	36170000	75132000	77684000	64808000	83280000	49921000	33495000	72124000	78924000	96722000	37	14	14	14	19.4	19.4	19.4	104.85
25.262	25.1232	25.0576	25.1229	25.0816	25.4729	25.3769	24.9331	25.2973	25.2334	25.6072	25.4325					15447000	553840	769440	832520	2135000	2176900	2369200	736990	564940	438270	1276300	1567900	2025300	741440000	26584000	36933000	39961000	102480000	104490000	113720000	35376000	27117000	21037000	61265000	75258000	97216000	14	15	15	15	18.5	18.5	18.5	98.117
27.549	27.0298	25.9335	28.0131	27.7354	26.9611	25.4084	25.2826	26.8109	22.8986	27.4871	28.2062					263930000	820610	18288000	44771000	18121000	43864000	27348000	1822600	1165100	8612500	51642000	37761000	9717100	1847500000	5744300	128010000	313400000	126850000	307050000	191440000	12759000	8156000	60288000	361490000	264330000	68019000	3	6	6	6	33.8	33.8	33.8	15.616
26.5054	26.8021	27.033	26.4908	26.8085	27.032	28.0073	27.5293	27.5811	29.2887	28.6572	28.8645		+		KO_SUMO_KO_IgG	261450000	28357000	28950000	28034000	22400000	27992000	25679000	27789000	12515000	9478500	11337000	14611000	24308000	3398900000	368650000	376350000	364440000	291200000	363900000	333830000	361260000	162690000	123220000	147380000	189950000	316010000	7	10	10	10	32.9	32.9	32.9	30.302
25.7488	26.3014	25.9732	25.3854	25.2882	26.1261	23.8346	24.265	24.7006	24.7718	24.3396	25.1129	+			WT_SUMO_WT_IgG	80955000	2034900	1566200	2836700	11896000	12106000	14548000	1192700	1021200	1182200	7242600	11853000	13476000	728600000	18314000	14096000	25530000	107060000	108960000	130930000	10734000	9191200	10640000	65183000	106680000	121290000	3	4	4	4	17.6	17.6	17.6	25.223
25.5369	25.7844	26.0415	25.6545	25.808	25.8746	25.0444	24.9205	24.9406	25.1391	25.1465	25.1365	+	+		KO_SUMO_KO_IgG;WT_SUMO_WT_IgG	47134000	1232100	1959000	1408300	8915000	7580000	7379800	1453600	772360	808460	3056200	4068900	8499800	754140000	19713000	31344000	22533000	142640000	121280000	118080000	23258000	12358000	12935000	48899000	65102000	136000000	2	7	7	7	35.5	35.5	35.5	28.102
26.5777	26.4826	26.3858	26.5273	26.6321	26.7974	27.7172	27.0742	27.1443	27.153	27.4462	27.3215					135690000	8477100	7257400	5945400	18866000	18694000	18839000	9280400	3990600	2553500	13616000	10911000	17256000	2849400000	178020000	152400000	124850000	396180000	392570000	395610000	194890000	83803000	53623000	285930000	229140000	362370000	9	12	12	7	29.9	29.9	21.4	49.005
26.263	25.9853	25.5694	25.7435	25.9431	26.2305	26.834	26.8963	26.7042	26.8776	26.7112	26.6807					38044000	1931000	1036700	1625200	3536200	6815600	6268800	1968200	2007100	1203800	3542400	3399100	4709700	1864200000	94621000	50800000	79634000	173270000	333960000	307170000	96443000	98350000	58984000	173580000	166560000	230780000	21	19	19	19	17.2	17.2	17.2	136.22
25.3768	25.5514	26.3515	25.6616	25.9069	25.2779	22.1171	22.0245	21.7555	24.2747	23.344	22.1097	+			WT_SUMO_WT_IgG	33377000	1125700	77345	0	6903600	6059900	4041800	509920	0	353450	2717700	3813300	7774600	567410000	19137000	1314900	0	117360000	103020000	68710000	8668600	0	6008700	46201000	64825000	132170000	3	4	4	4	14.2	14.2	14.2	36.764
22.6792	23.2327	24.4721	24.2319	24.5424	24.6814	22.3055	23.665	22.8838	21.327	22.9672	22.3916					20159000	478330	0	329390	4851500	4640500	4225300	207940	426260	128980	664970	1559600	2646800	322550000	7653300	0	5270200	77624000	74247000	67604000	3327000	6820100	2063700	10640000	24954000	42348000	8	3	3	3	7.8	7.8	7.8	46.977
23.9026	23.802	23.5054	24.3254	23.9152	24.0417	23.886	22.3741	23.9855	23.8302	24.1711	24.4608					5836000	146330	315590	376550	709490	767990	1089200	414750	378510	137130	534550	514060	451850	303470000	7609200	16410000	19581000	36893000	39935000	56638000	21567000	19683000	7130500	27797000	26731000	23496000	7	9	9	9	10.5	10.5	10.5	111.82
24.6755	24.4182	24.4244	25.4357	24.6247	24.8425	23.3282	22.8542	21.1847	21.8416	21.7202	23.5289		+		KO_SUMO_KO_IgG	11860000	361200	530660	0	1921000	2961300	2035000	0	0	172820	876410	905640	2096100	569280000	17338000	25472000	0	92210000	142140000	97679000	0	0	8295500	42067000	43471000	100610000	7	9	9	9	11.3	11.3	11.3	114.54
23.9814	22.3161	21.5935	23.9079	21.5253	23.3906	21.8637	23.1381	22.4604	21.8813	22.4124	23.0722					32749000	1007000	0	1530700	7844900	4541800	7739400	0	346180	348140	4293000	947230	4150200	163740000	5035200	0	7653500	39224000	22709000	38697000	0	1730900	1740700	21465000	4736100	20751000	8	2	2	2	28.1	28.1	28.1	9.632
29.2504	29.2723	29.3834	29.1563	28.7804	29.4736	22.3425	22.2527	22.2159	26.0573	22.4991	22.6582	+			WT_SUMO_WT_IgG	617790000	272150	116110	0	97515000	106220000	77240000	0	0	65226	88632000	81817000	165910000	9884600000	4354400	1857700	0	1560200000	1699600000	1235800000	0	0	1043600	1418100000	1309100000	2654500000	25	15	15	15	39.4	39.4	39.4	43.709
22.333	22.8144	23.289	22.4119	22.8843	21.801	22.7432	22.2713	22.7939	22.8276	24.5114	23.9386					14780000	0	3476000	1483400	1859100	2307700	1370200	0	0	537600	746780	518760	2480900	103460000	0	24332000	10384000	13014000	16154000	9591500	0	0	3763200	5227500	3631300	17366000	4	2	2	2	33.7	33.7	33.7	9.9601
27.6038	27.3031	28.0346	27.6375	27.8482	28.0037	23.5426	21.9474	26.627	23.17	26.805	27.2566					404220000	730020	19949000	22860000	82444000	81909000	50514000	634690	589370	5973700	32286000	37451000	68883000	2425300000	4380100	119690000	137160000	494660000	491460000	303090000	3808100	3536200	35842000	193720000	224710000	413300000	5	6	6	6	43	43	43	12.656
24.0769	24.5768	25.5965	23.9595	24.0031	23.7717	23.1501	23.4463	23.066	23.8765	23.2547	22.845					39733000	0	0	17833	5286500	5613700	4497400	0	0	0	3972700	6579600	13766000	397330000	0	0	178330	52865000	56137000	44974000	0	0	0	39727000	65796000	137660000	2	6	6	6	33.3	33.3	33.3	22.842
23.4985	22.3783	23.6887	24.1803	24.4963	23.392	22.0753	23.6759	22.4932	23.6013	21.9113	22.9385					15332000	0	741250	89958	4302400	3700300	1772300	0	193300	306840	383590	1818000	2023700	183980000	0	8895100	1079500	51629000	44403000	21267000	0	2319600	3682000	4603100	21816000	24284000	3	4	4	4	22.4	22.4	22.4	36.064
22.7169	22.314	22.0206	22.0899	21.9741	22.4132	21.7416	21.4441	23.0303	22.5246	21.8504	22.4713					3495900	185280	28936	76468	308240	672720	879420	0	88689	60197	436390	138450	621070	87397000	4632100	723400	1911700	7706100	16818000	21985000	0	2217200	1504900	10910000	3461300	15527000	5	3	3	3	7	7	7	69.463
24.0895	23.8635	23.927	23.8142	23.6737	24.1319	24.285	22.1769	24.1936	24.3451	22.0774	24.4648					13984000	848850	586310	603500	2076300	2163800	1667100	832390	262280	406110	1356100	1495500	1685800	363580000	22070000	15244000	15691000	53984000	56258000	43344000	21642000	6819300	10559000	35259000	38884000	43830000	4	9	9	9	28	28	28	47.142
24.0495	23.1081	23.9263	23.1807	23.2229	24.7384	22.5243	23.786	25.6024	22.736	25.0239	24.9943					31708000	154770	3594300	3102300	4390000	3520700	3840300	0	0	2835400	2345800	1505800	6418000	221950000	1083400	25160000	21716000	30730000	24645000	26882000	0	0	19848000	16421000	10540000	44926000	8	5	5	5	54.9	54.9	54.9	13.078
25.9019	25.7716	26.0361	26.2044	25.86	26.0318	25.9527	26.0398	25.941	25.0525	25.4383	25.4008					72230000	1176500	1001700	744910	13580000	9355200	12020000	4061700	1560700	1413700	7967200	7188600	12160000	1589100000	25882000	22038000	16388000	298750000	205810000	264440000	89358000	34336000	31102000	175280000	158150000	267510000	17	11	11	11	33.5	33.5	33.5	42.636
25.032	24.907	24.9426	24.5855	24.1612	24.437	25.5224	25.1045	25.3137	25.5623	25.9365	25.4484		+		KO_SUMO_KO_IgG	23432000	1849900	1560800	1280800	2027500	1409400	2312000	1802400	866060	1136200	2846900	2741600	3598800	609240000	48098000	40580000	33300000	52714000	36644000	60111000	46863000	22517000	29542000	74020000	71281000	93569000	21	9	9	9	18	18	18	70.055
21.0422	21.2345	21.8527	21.5369	20.5844	20.8917	23.6293	23.1737	23.0563	22.1768	22.7326	23.7863					2026500	119710	288360	211820	516600	206660	297220	0	0	74945	83859	84501	142840	36477000	2154800	5190500	3812800	9298800	3719800	5349900	0	0	1349000	1509500	1521000	2571100	13	4	4	3	18.7	18.7	13.4	29.642
29.0617	28.8043	29.1219	28.8865	28.6945	29.1487	28.7143	28.7082	28.5314	28.3439	28.6725	28.6683					1125100000	41289000	57441000	46352000	155480000	145080000	162910000	65910000	41528000	31198000	93464000	108220000	176240000	6750600000	247730000	344640000	278110000	932860000	870470000	977440000	395460000	249170000	187190000	560780000	649330000	1057500000	2	8	8	8	60.5	60.5	60.5	14.558
25.3757	23.8076	24.0162	24.9637	24.5581	24.2172	24.1139	25.4026	24.0294	23.7291	22.896	23.9523					37525000	1151300	62403	584100	8897800	8530000	3173700	974130	1003700	323130	4716700	3146100	4962000	600400000	18421000	998450	9345600	142370000	136480000	50779000	15586000	16060000	5170100	75468000	50338000	79392000	7	5	5	5	17	17	17	41.85
25.9125	26.0188	26.3167	25.7039	25.783	26.0521	24.1145	23.081	23.5687	22.2086	24.0623	22.4649	+			WT_SUMO_WT_IgG	125800000	1346400	1109800	387710	27894000	22156000	18400000	1904900	439760	710940	13020000	13686000	24739000	880570000	9424700	7768500	2714000	195260000	155090000	128800000	13334000	3078300	4976600	91141000	95801000	173170000	3	3	3	3	20.5	20.5	20.5	18.488
21.9539	25.7504	23.8467	23.0207	24.4695	23.8858	25.8345	22.7216	22.1045	22.6053	25.995	24.3846					7586500	52380	1503900	460100	350550	998870	637600	905060	142850	92419	353350	1661100	428310	356570000	2461900	70683000	21625000	16476000	46947000	29967000	42538000	6713800	4343700	16607000	78073000	20131000	5	9	7	7	14.4	11.4	11.4	76.625
29.3228	29.2224	29.1522	29.701	29.6703	29.7404	29.7486	29.6976	29.6116	29.6677	29.191	29.8567	+			WT_SUMO_WT_IgG	480100000	20507000	19591000	23093000	74836000	78221000	61052000	32487000	14075000	23128000	38055000	36306000	58750000	15843000000	676730000	646500000	762070000	2469600000	2581300000	2014700000	1072100000	464470000	763240000	1255800000	1198100000	1938700000	2	39	27	26	57	43	41.6	69.371
21.722	21.3508	22.2789	23.3485	23.4608	23.9473	21.6643	22.9399	22.6938	22.9104	23.1293	22.7404					13970000	0	0	0	3246500	2975500	4109700	2653900	984680	0	0	0	0	97792000	0	0	0	22725000	20829000	28768000	18577000	6892800	0	0	0	0	9	3	3	3	15.6	15.6	15.6	31.689
25.8431	25.6593	25.4543	25.807	25.1635	25.0549	25.4226	25.1767	25.3712	25.3572	26.0335	25.7322					17423000	837770	802040	454710	2989600	1932500	1418200	529780	732330	471280	2064600	2254600	2936100	940870000	45240000	43310000	24554000	161440000	104360000	76581000	28608000	39546000	25449000	111490000	121750000	158550000	6	18	18	18	16.9	16.9	16.9	124.07
21.8239	22.0651	23.7147	24.5326	24.0636	21.9335	22.6694	22.8653	21.6958	23.1415	23.3994	22.0757					14073000	0	482290	300760	4834700	2099800	0	0	181410	189280	749870	1407400	3827500	168880000	0	5787500	3609100	58017000	25198000	0	0	2176900	2271400	8998400	16889000	45930000	5	5	5	5	28.8	28.8	28.8	24.325
22.7382	22.5055	22.9044	23.2765	22.8563	22.7137	21.916	22.9536	22.6645	23.7162	22.5035	22.9319					2833800	0	46334	0	585370	554050	364140	44188	19888	26234	337770	288800	567070	121860000	0	1992400	0	25171000	23824000	15658000	1900100	855170	1128100	14524000	12418000	24384000	7	5	4	4	7.4	6.4	6.4	79.372
25.5575	26.0311	25.6347	25.2585	25.7181	25.6304	25.4428	24.7907	25.4614	25.4584	24.7477	25.2848					53684000	2349300	1197900	1557300	5128800	8893200	8105200	2553000	382320	1155500	5869700	7318100	9173500	1127400000	49336000	25155000	32702000	107700000	186760000	170210000	53612000	8028700	24265000	123260000	153680000	192640000	10	5	5	5	12	12	12	54.502
23.9981	24.0311	23.9441	24.1557	24.4491	23.8334	23.9005	22.6793	21.6743	23.8289	22.0036	21.0466					12486000	275530	474230	122200	2691100	2014400	2210000	380800	97066	315850	1565300	1222700	1116800	224750000	4959500	8536200	2199500	48440000	36260000	39779000	6854400	1747200	5685200	28175000	22008000	20102000	5	3	3	3	9.6	9.6	9.6	40.47
26.1551	26.4809	26.899	25.7588	26.4318	26.4596	24.9339	23.9728	24.9563	25.8207	25.9015	24.1617	+			WT_SUMO_WT_IgG	86910000	1738800	1828900	898620	12978000	17734000	11744000	1510400	429530	604660	8681700	9876500	18884000	1738200000	34777000	36578000	17972000	259560000	354690000	234880000	30209000	8590600	12093000	173630000	197530000	377690000	7	10	10	10	34.3	34.3	34.3	45.31
26.2332	26.6029	25.9015	25.8646	25.6853	26.0509	24.8776	26.893	27.0446	26.6002	27.0436	26.6447					14428000	523850	795640	545710	1740000	2084200	2050300	94413	617400	332410	1868500	1762900	2012200	1789000000	64957000	98660000	67668000	215760000	258440000	254240000	11707000	76558000	41219000	231700000	218610000	249510000	12	29	29	15	18	18	9.6	245.44
22.4232	21.707	21.6245	21.6063	21.7804	21.7854	21.662	22.5204	21.7139	21.7711	23.0934	21.9386					274220	0	0	0	34540	43869	46920	0	0	0	59242	42278	47366	42503000	0	0	0	5353700	6799700	7272600	0	0	0	9182600	6553100	7341700	6	5	3	3	1.7	1.3	1.3	396.21
25.1726	25.1361	25.1829	24.6969	24.648	24.7666	25.0045	22.1786	24.4994	24.7828	22.9944	22.4412			+	KO_SUMO_WT_SUMO	18138000	110140	105350	52457	1193600	3572700	848030	174560	73068	66493	635480	5429800	5876400	671110000	4075200	3897900	1940900	44163000	132190000	31377000	6458700	2703500	2460200	23513000	200900000	217430000	6	6	6	5	9.3	9.3	8.2	91.43
21.5843	23.8479	23.5099	24.6166	24.2348	25.2476	25.3958	25.1778	25.2563	25.3205	25.1231	25.3927					17341000	1228500	1412800	1128600	1547600	2192900	3857300	2273100	904190	920290	196750	813830	864920	468200000	33168000	38147000	30474000	41784000	59208000	104150000	61374000	24413000	24848000	5312200	21973000	23353000	9	4	4	4	7.3	7.3	7.3	69.697
26.4041	26.3789	25.8912	25.8203	25.6951	25.6093	22.5615	26.76	26.2518	26.5921	26.3305	26.3784		+		KO_SUMO_KO_IgG	28878000	1094700	1173400	983870	3163800	4945100	4470100	221100	821520	598560	3224200	3606400	4575100	1732700000	65681000	70405000	59032000	189830000	296710000	268210000	13266000	49291000	35914000	193450000	216380000	274510000	16	20	20	20	21.8	21.8	21.8	139.09
27.7079	27.1166	27.0527	27.6366	27.8208	27.2003	28.8252	28.89	29.0503	28.9338	28.7719	28.8019	+			WT_SUMO_WT_IgG	43938000	3490200	2987800	3292800	5185100	4697200	4712400	4295000	2518200	2559800	3465300	3169600	3564500	4657400000	369960000	316700000	349040000	549620000	497900000	499520000	455270000	266930000	271340000	367330000	335980000	377830000	9	6	6	5	3.8	3.8	3.1	205.42
22.586	22.5626	22.4809	22.5521	23.0886	22.672	22.5263	22.2973	22.4682	22.4733	22.0001	23.0943					5129000	87648	113250	162330	1173100	1228100	332650	0	122400	47776	357700	355810	1148200	112840000	1928300	2491400	3571300	25808000	27019000	7318300	0	2692700	1051100	7869400	7827900	25260000	4	3	3	3	8.6	8.6	8.6	43.796
24.978	24.6108	24.7828	24.9947	24.6367	25.0216	25.4369	25.309	24.6586	25.3984	25.2454	25.5297					73934000	4602500	2624100	3158000	11871000	10602000	9840100	4376500	2268200	1157400	7689600	5048900	10697000	1109000000	69038000	39361000	47370000	178060000	159030000	147600000	65647000	34022000	17361000	115340000	75733000	160450000	6	10	5	5	35.1	25.7	25.7	46.938
23.7223	23.9853	24.0226	24.2569	23.3145	23.6109	23.8212	21.5742	22.1851	23.5042	23.6092	22.2732					5844900	33479	120850	75406	1019000	503270	512900	173190	68080	110270	847020	937950	1443500	268860000	1540000	5559100	3468700	46873000	23150000	23594000	7966900	3131700	5072400	38963000	43146000	66400000	8	10	10	5	10.4	10.4	5.3	117.24
28.3434	28.0616	27.6489	28.0042	27.6395	27.8451	25.2734	28.2315	28.1987	28.3616	28.5698	28.4834					68666000	6156800	4334700	3089400	7750000	9379100	10990000	209110	2202400	3144200	6871500	5349900	9188500	4806600000	430970000	303430000	216260000	542500000	656540000	769320000	14638000	154170000	220090000	481000000	374490000	643190000	10	32	32	32	27.2	27.2	27.2	144.45
26.0607	25.5258	25.6007	25.4966	25.5055	25.684	25.8334	25.4243	25.7245	25.4886	25.2796	25.4487					33953000	1142800	743550	923420	5119500	4747300	4478700	1798500	1221500	1018000	3652400	3812500	5294700	1154400000	38855000	25281000	31396000	174060000	161410000	152270000	61148000	41532000	34613000	124180000	129620000	180020000	4	13	9	9	34.4	26.7	26.7	62.029
25.981	26.0603	25.3041	24.9361	25.623	25.5922	25.7577	25.9798	25.9867	25.9433	25.9166	25.3099					17606000	873970	704700	605730	1544300	2392100	1613200	968360	714160	595510	2461300	2766200	2366500	1074000000	53312000	42987000	36949000	94201000	145920000	98407000	59070000	43564000	36326000	150140000	168740000	144360000	8	15	15	15	15.3	15.3	15.3	128.48
25.1721	24.7308	25.1873	25.5374	25.4617	25.1793	24.3346	22.7174	22.8639	24.3836	22.3488	22.1967					28058000	810430	564070	283790	5831000	4477000	5246800	648250	277830	126290	3395500	2617200	3779400	757550000	21882000	15230000	7662300	157440000	120880000	141660000	17503000	7501300	3409800	91679000	70664000	102040000	9	11	10	10	24.6	22.8	22.8	49.822
21.3975	23.8666	23.5335	22.5389	23.914	23.7487	25.0461	25.2773	22.6747	26.1697	26.0936	24.9556					12259000	3898200	2262200	945110	263030	678880	593630	969900	790720	315320	106550	742440	692570	367760000	116950000	67866000	28353000	7890800	20366000	17809000	29097000	23722000	9459700	3196600	22273000	20777000	6	7	7	7	12.7	12.7	12.7	68.903
24.5909	21.549	24.5136	22.4887	21.2315	24.727	23.2859	22.6808	21.291	22.8193	23.2796	23.0259					33544000	0	0	0	6279800	6295500	7439400	0	0	0	1733200	4150900	7645200	737970000	0	0	0	138160000	138500000	163670000	0	0	0	38130000	91320000	168190000	7	2	1	1	2.1	1.1	1.1	85.197
26.9196	27.2156	27.0626	27.2326	26.9164	26.9235	26.0914	26.5013	26.5457	26.4373	26.6357	26.2402					144130000	3734200	4541900	3469800	26329000	25344000	19615000	3626100	3154900	2796800	12718000	14909000	23889000	3026700000	78418000	95380000	72865000	552920000	532220000	411920000	76148000	66253000	58733000	267080000	313090000	501670000	6	11	11	11	28	28	28	51.815
23.1178	23.7867	23.2369	22.498	23.5945	23.6388	22.6675	23.6553	23.2595	23.8243	24.1054	23.7726					5154100	218680	206260	119580	396820	899200	1089300	46323	174860	108590	556210	609880	728400	278320000	11809000	11138000	6457100	21428000	48557000	58824000	2501400	9442400	5863800	30035000	32934000	39334000	3	5	5	5	5	5	5	148.09
22.2978	22.2084	22.0942	22.3741	22.5007	22.5674	22.7456	23.2987	22.6521	21.9729	22.3509	23.2976					2961800	96060	0	14241	330250	771150	491640	56179	0	59177	294890	369460	478780	82931000	2689700	0	398760	9247100	21592000	13766000	1573000	0	1657000	8257000	10345000	13406000	13	3	3	3	6.1	6.1	6.1	69.116
23.0274	22.9914	23.3359	21.8559	22.1213	23.0208	21.6931	22.843	22.8705	23.387	23.1839	22.7332					13510000	344520	207350	869470	1101500	1202100	2543900	405410	621570	348110	1672200	1586500	2607700	81061000	2067100	1244100	5216800	6608800	7212600	15263000	2432500	3729400	2088700	10033000	9518900	15646000	2	2	2	2	11.2	11.2	11.2	16.93
24.6881	24.2926	25.3582	24.0219	23.6169	24.5841	24.3529	22.7686	22.5413	23.8458	24.1784	24.1636					27777000	1304400	774020	694490	4932600	4070800	3964400	1585000	198250	198480	3499700	1714300	4840300	305540000	14349000	8514200	7639400	54259000	44779000	43609000	17435000	2180700	2183300	38497000	18857000	53243000	5	5	5	5	35.1	35.1	35.1	21.01
22.4813	20.9358	22.192	21.7953	22.1695	22.1183	23.0776	21.9086	22.842	22.0371	22.3533	21.2152					644780	0	0	0	0	294660	244320	0	41593	64212	0	0	0	28370000	0	0	0	0	12965000	10750000	0	1830100	2825300	0	0	0	9	8	8	3	12.8	12.8	5.5	81.471
24.8742	25.4941	25.2898	25.0678	25.1515	25.1696	24.8929	25.1831	25.0319	25.7585	25.3215	26.3125					61669000	3764300	1574900	4491200	7914000	9113700	8651800	1782800	1189100	787220	4670500	8027300	9701900	986700000	60229000	25198000	71859000	126620000	145820000	138430000	28524000	19025000	12595000	74728000	128440000	155230000	4	6	6	6	27.9	27.9	27.9	34.431
25.849	25.7887	26.2535	26.2915	26.3761	26.1143	26.1182	25.3812	25.8016	26.0148	26.4165	25.8046					38025000	1471500	2018300	861780	6083900	7852200	2803700	1461500	865600	1234100	3427300	2639800	7305700	1368900000	52973000	72658000	31024000	219020000	282680000	100930000	52613000	31161000	44427000	123380000	95034000	263010000	6	14	14	14	23.8	23.8	23.8	81.572
21.5953	20.5308	21.756	20.34	21.5447	20.4909	22.4064	22.5448	21.6905	23.5438	23.04	23.1242					956220	0	0	81584	169400	274430	159800	0	0	38584	96065	136360	0	23905000	0	0	2039600	4235100	6860700	3995000	0	0	964600	2401600	3408900	0	2	1	1	1	4.1	4.1	4.1	46.189
25.8452	26.1653	26.4444	26.4799	25.6544	25.3095	25.8055	23.5982	24.8641	22.2729	25.5114	25.2507					121510000	0	2308500	4314000	15143000	25414000	13262000	4102800	292430	1275800	13777000	13203000	28421000	1215100000	0	23085000	43140000	151430000	254140000	132620000	41028000	2924300	12758000	137770000	132030000	284210000	3	5	5	5	26.5	26.5	26.5	22.042
23.7802	23.4373	23.733	23.4052	23.5397	23.4252	23.4022	23.1062	22.906	22.8931	21.9572	20.7709					10794000	252940	614220	211810	1736500	1461500	1645000	695660	0	138230	1817400	716580	1504400	140320000	3288300	7984800	2753600	22574000	19000000	21385000	9043600	0	1797000	23626000	9315600	19557000	4	4	4	4	21.4	21.4	21.4	21.976
23.9276	24.5051	24.1504	24.1157	24.6383	24.8258	24.978	24.3047	25.6561	25.0218	22.4565	26.0142					17675000	764380	68797	1523600	2027200	2754600	2548100	1325400	521430	483690	1786200	1595300	2276600	547940000	23696000	2132700	47233000	62843000	85393000	78991000	41089000	16164000	14994000	55374000	49456000	70574000	6	10	10	10	19.9	19.9	19.9	68.106
24.1638	23.907	23.8879	23.5459	23.6938	23.8015	22.5532	23.4971	23.7299	21.6465	23.8449	22.0587					9771800	0	618720	261550	1622400	1365500	1457800	239320	178940	373100	1286700	939320	1428400	175890000	0	11137000	4707900	29203000	24579000	26241000	4307700	3220800	6715700	23160000	16908000	25712000	16	4	4	4	12.1	12.1	12.1	33.281
26.3786	27.0454	26.1571	27.0213	26.249	25.8816	27.2546	22.6363	25.3204	26.7204	27.3256	26.3672					104360000	3493700	7820000	6208400	19394000	8341600	10731000	8207200	3530400	447170	7488200	12676000	16018000	1565300000	52405000	117300000	93127000	290910000	125120000	160960000	123110000	52955000	6707500	112320000	190140000	240270000	22	10	10	2	53.6	53.6	13	28.821
28.0804	28.4877	28.7543	27.9545	28.2305	28.3677	27.2405	26.4167	26.6207	27.6265	27.0983	26.2755	+			WT_SUMO_WT_IgG	325550000	3373000	5131900	2268200	49918000	52407000	57495000	6939900	3501500	3012600	29602000	44605000	67298000	6511000000	67459000	102640000	45365000	998350000	1048100000	1149900000	138800000	70030000	60253000	592050000	892110000	1346000000	13	13	13	13	38.8	38.8	38.8	37.709
22.1703	22.4436	23.7453	23.6225	23.5361	23.948	23.7449	23.7335	21.8641	23.4091	23.5128	22.5866					5962400	229840	133520	91308	982690	1131800	825250	412070	318420	54775	406120	257800	1118700	208680000	8044400	4673300	3195800	34394000	39614000	28884000	14423000	11145000	1917100	14214000	9023100	39156000	5	3	3	3	4.7	4.7	4.7	87.435
26.0485	26.5404	26.7976	25.775	25.6146	25.3294	20.9505	21.6571	24.0059	22.3229	23.659	21.1727					58049000	0	0	0	9021800	6740700	5344900	66044	0	0	6265900	10339000	20270000	1161000000	0	0	0	180440000	134810000	106900000	1320900	0	0	125320000	206770000	405410000	5	8	8	8	15.1	15.1	15.1	48.939
27.6007	27.5739	27.6087	27.8664	27.5587	27.5399	27.7751	27.6399	27.6742	27.7626	27.9005	27.6675					91953000	3741500	3673000	1968200	14307000	13284000	10724000	4715100	4020500	3117500	9047400	8908600	14446000	4321800000	175850000	172630000	92507000	672440000	624370000	504040000	221610000	188960000	146520000	425230000	418700000	678940000	16	26	26	26	35.1	35.1	35.1	102.99
28.4484	27.9206	28.2338	28.3846	28.2067	26.6324	22.4352	23.1692	27.4501	26.9732	28.4817	28.6152					594850000	19381000	55526000	65892000	104530000	85502000	22686000	31886000	1927400	16954000	54817000	47098000	88649000	3569100000	116290000	333160000	395350000	627180000	513010000	136120000	191320000	11564000	101720000	328900000	282590000	531890000	4	4	4	4	38	38	38	12.201
21.7655	22.5506	23.0021	24.9638	22.8148	22.9884	21.3514	22.1045	22.6083	22.6665	22.5898	22.2502					18791000	0	0	134060	4986500	2083600	5370300	0	0	0	1332200	1429700	3454300	169120000	0	0	1206500	44879000	18752000	48333000	0	0	0	11990000	12867000	31088000	3	2	2	2	7.2	7.2	7.2	28.067
23.9093	24.3921	24.9182	24.0968	24.3462	25.0812	22.9169	23.4443	24.1751	22.0121	24.169	24.4291					68946000	1072400	4542600	6000600	10821000	9937800	9397500	0	0	590130	3979000	6067900	16537000	275780000	4289400	18170000	24003000	43285000	39751000	37590000	0	0	2360500	15916000	24272000	66146000	2	3	3	3	51.3	51.3	51.3	8.4518
21.1908	22.2611	21.1531	20.8676	20.9701	21.6299	21.6448	21.781	22.3362	22.3977	21.8937	22.9256					1186100	0	0	0	242480	395390	102670	71635	0	0	0	67946	306030	26095000	0	0	0	5334500	8698700	2258700	1576000	0	0	0	1494800	6732700	8	2	2	2	7.8	7.8	7.8	47.285
27.4569	27.4338	27.524	27.2627	27.4109	27.9264	26.3001	26.2424	26.4348	26.2922	26.4962	25.8119	+			WT_SUMO_WT_IgG	231870000	4624800	6510100	3051300	53078000	33092000	40644000	5233000	3243300	3591500	20600000	23943000	34258000	2318700000	46248000	65101000	30513000	530780000	330920000	406440000	52330000	32433000	35915000	206000000	239430000	342580000	4	5	5	5	44.4	44.4	44.4	16.94
25.8937	24.859	25.8143	25.8641	25.0495	24.9557	22.373	22.7413	22.3546	21.7279	23.1164	22.2651	+			WT_SUMO_WT_IgG	13500000	0	0	0	2595800	2335800	1630000	80423	0	0	1394000	1237400	4226800	769520000	0	0	0	147960000	133140000	92912000	4584100	0	0	79455000	70533000	240930000	2	44	5	5	49	4.6	4.6	112.21
21.5206	22.1872	21.9346	22.2819	22.0378	21.8123	23.202	23.3107	23.1144	21.7021	22.0506	22.8206	+			WT_SUMO_WT_IgG	2161300	0	89181	51756	364960	195990	0	0	0	0	424580	215130	819710	17290000	0	713450	414050	2919700	1567900	0	0	0	0	3396700	1721000	6557700	4	2	2	2	14.9	14.9	14.9	18.215
24.4287	24.1602	24.5281	24.4512	24.1553	24.4765	22.6775	22.8477	24.2686	23.2471	22.3052	21.7921					38808000	110150	405460	0	7301900	6345700	7424300	96593	0	1151200	5147400	3314300	7511000	388080000	1101500	4054600	0	73019000	63457000	74243000	965930	0	11512000	51474000	33143000	75110000	11	4	4	4	19.7	19.7	19.7	19.762
22.204	23.7301	23.9267	25.1279	24.1857	24.1671	22.9644	22.4911	22.0709	22.1052	23.7171	22.5429					6882200	847100	41362	30888	1860800	1290000	1350800	353610	429660	0	47180	231840	398930	447350000	55061000	2688500	2007700	120950000	83852000	87804000	22985000	27928000	0	3066700	15069000	25930000	10	9	9	9	7.6	7.6	7.6	139.39
23.5905	23.6857	23.9914	24.1487	23.9728	24.2437	23.3731	21.4838	23.4757	23.2733	23.657	23.5144					7178400	140620	147240	158900	1301200	987020	1155100	152400	44946	146860	944840	647140	1352200	301490000	5905800	6183900	6673800	54649000	41455000	48514000	6400900	1887800	6168300	39683000	27180000	56792000	5	8	8	8	12.8	12.8	12.8	82.603
24.1615	24.8091	24.2975	24.0655	23.7378	23.8121	24.5847	22.6554	24.5334	23.0833	24.4747	24.2765					14798000	340120	1515400	669300	2617700	1634600	1549500	1096900	415400	577320	1135100	1610900	1636200	266370000	6122100	27278000	12047000	47118000	29423000	27891000	19745000	7477300	10392000	20431000	28996000	29451000	5	2	2	2	11.1	11.1	11.1	31.802
25.5348	25.57	25.2077	25.3167	25.0359	25.1531	24.3303	22.2874	24.9648	24.1861	24.7993	25.3484					127590000	1521300	3263100	3653000	17462000	20784000	17956000	1712400	703980	1706000	17512000	13846000	27466000	765520000	9128100	19579000	21918000	104770000	124710000	107740000	10274000	4223900	10236000	105070000	83077000	164790000	4	3	3	3	37.6	37.6	37.6	9.5541
26.4418	25.8087	25.743	25.557	25.7709	26.2266	26.1606	26.0788	26.2513	25.716	26.1598	26.3749					72495000	2158600	4573100	4372900	9256000	7353900	9642400	5790900	2989200	3088200	7428200	5552300	10289000	942430000	28062000	59450000	56847000	120330000	95601000	125350000	75282000	38859000	40146000	96567000	72180000	133760000	7	6	6	6	29.9	29.9	29.9	28.05
24.7414	24.4554	24.8539	25.0507	24.3883	24.3331	24.2418	24.4557	24.5248	24.4563	24.926	24.2442					27906000	596730	1456700	492010	5205300	3147800	4374100	641000	648260	644270	3031300	2785700	4882600	474400000	10144000	24764000	8364100	88490000	53512000	74360000	10897000	11020000	10953000	51532000	47357000	83003000	7	6	6	6	19.4	19.4	19.4	44.659
25.964	25.7541	25.5349	25.7197	25.736	25.9799	26.6984	26.5426	27.0363	26.2064	26.2781	26.111	+			WT_SUMO_WT_IgG	45068000	2331800	1958200	1530800	4169000	7000500	5426400	3049600	2198100	3345700	5217800	4176500	4663900	1307000000	67622000	56787000	44393000	120900000	203010000	157370000	88439000	63744000	97025000	151310000	121120000	135250000	12	16	16	16	33.9	33.9	33.9	64.872
24.728	25.0691	25.2087	24.7714	24.7152	24.5195	25.9306	25.3592	25.9312	26.1669	26.1552	26.1419		+		KO_SUMO_KO_IgG	15950000	1825900	1810000	1231000	1029900	1040000	1491400	1836100	836810	1182600	1015300	1466900	1184100	638000000	73035000	72399000	49239000	41195000	41601000	59654000	73445000	33472000	47303000	40612000	58678000	47366000	8	9	9	9	13	13	13	84.733
26.6388	26.5169	26.1658	26.1483	25.9033	25.6474	22.4767	22.5921	21.9455	21.8306	22.2287	22.1345	+	+		KO_SUMO_KO_IgG;WT_SUMO_WT_IgG	33741000	0	0	22925	6518500	5974500	4067700	79390	0	0	4975000	4308500	7794200	1248400000	0	0	848210	241190000	221060000	150500000	2937400	0	0	184080000	159410000	288390000	10	14	14	14	23.5	23.5	23.5	91.124
26.1194	26.1332	26.4554	26.5507	26.5584	26.3286	26.3228	26.2473	26.1863	25.1878	26.3442	26.7517					48043000	448000	1343400	1327200	7574800	9809800	7412300	2980200	1614100	1615300	3136800	2508300	8272600	1777600000	16576000	49704000	49107000	280270000	362960000	274250000	110270000	59723000	59767000	116060000	92806000	306090000	10	14	14	12	23.1	23.1	19.8	82.968
23.4102	23.6734	23.4918	23.6055	23.5128	21.3064	25.0138	25.0684	24.7678	25.7951	25.2839	24.8282	+			WT_SUMO_WT_IgG	18094000	3785100	2921400	2494600	1146400	1128100	322290	1535800	1484100	614790	660930	823410	1177100	325690000	68131000	52585000	44903000	20636000	20306000	5801300	27645000	26714000	11066000	11897000	14821000	21188000	3	4	4	4	11	11	11	40.917
26.0134	25.9221	26.0122	26.2349	26.1007	26.0469	26.7107	26.8768	26.3458	26.6165	27.2252	26.8471					93608000	6634300	7008900	5733600	11304000	15216000	11659000	5789100	4535400	2509000	6941200	6541800	9735700	1778600000	126050000	133170000	108940000	214780000	289100000	221520000	109990000	86172000	47671000	131880000	124290000	184980000	16	11	11	11	36.1	36.1	36.1	41.265
21.9017	25.7333	25.4985	24.8357	25.0999	21.6094	22.8865	23.0012	25.5584	23.0286	25.4471	25.8064					107770000	0	10094000	10544000	16006000	14505000	4539000	0	0	4995300	1995600	20314000	24775000	431070000	0	40378000	42176000	64023000	58018000	18156000	0	0	19981000	7982500	81258000	99100000	3	2	2	2	28.2	28.2	28.2	8.4984
23.7735	23.8753	23.9902	24.2478	24.0288	24.2964	23.9449	22.7375	24.0927	23.8087	22.1395	21.4455					16282000	559080	263420	266250	3446000	2584100	2860900	626270	227430	255320	1398500	845330	2949200	390760000	13418000	6322000	6389900	82705000	62018000	68661000	15031000	5458400	6127700	33563000	20288000	70781000	3	7	7	7	22.6	22.6	22.6	58.772
21.5997	21.0697	21.951	23.2323	23.7131	22.072	21.8859	22.4887	21.8438	21.6673	22.795	23.6441					17137000	625110	747850	1255000	4865900	3115300	435920	0	0	827460	0	3678700	1586000	119960000	4375800	5235000	8785200	34061000	21807000	3051400	0	0	5792200	0	25751000	11102000	4	4	4	4	40.7	40.7	40.7	12.77
24.1755	24.1334	24.393	24.7933	24.5874	25.1925	24.7055	24.9717	24.5662	25.1609	25.3216	25.494					18271000	836410	1383900	932200	2918100	3408900	1586800	1347200	891940	694060	968840	945050	2357700	511590000	23420000	38749000	26102000	81707000	95448000	44430000	37722000	24974000	19434000	27128000	26461000	66017000	6	6	6	6	14.1	14.1	14.1	66.013
25.9937	25.1187	25.3224	25.4704	25.3861	24.6039	22.1215	23.3947	22.8449	22.0428	26.102	26.0786	+			WT_SUMO_WT_IgG	77332000	0	2472100	2842200	17520000	13344000	2149500	3905100	2115700	1460900	8246600	8224000	15052000	695980000	0	22249000	25580000	157680000	120090000	19345000	35146000	19042000	13148000	74219000	74016000	135470000	3	5	4	4	40.7	35.6	35.6	15.397
23.7504	23.5649	23.524	23.5883	23.9539	23.5426	22.841	23.9805	22.5561	22.2969	23.2162	23.9328					10103000	129050	277210	436290	1391700	2148300	1477700	139600	370170	105540	1170000	930260	1526700	222260000	2839000	6098500	9598500	30618000	47263000	32509000	3071100	8143700	2321900	25740000	20466000	33588000	6	4	4	4	9.3	9.3	9.3	56.374
21.9647	20.9391	22.0561	22.3088	22.0365	21.6085	24.2658	23.9089	23.7272	24.1223	22.909	24.0414	+			WT_SUMO_WT_IgG	13311000	3329900	165660	2317900	0	0	0	3291400	1981600	1366800	0	0	858050	79868000	19979000	993980	13907000	0	0	0	19748000	11890000	8200900	0	0	5148300	6	3	3	3	25.3	25.3	25.3	16.219
23.4852	23.5955	23.2924	23.273	23.3148	23.6534	23.9815	23.4742	23.7121	23.6659	22.6768	23.851					10837000	666520	648000	597640	1486800	1711200	1086600	771930	324510	339220	1056800	1169400	978420	260090000	15997000	15552000	14343000	35684000	41069000	26078000	18526000	7788200	8141400	25362000	28065000	23482000	7	4	4	4	12.8	12.8	12.8	48.103
27.3318	27.2703	27.4749	27.3334	27.5127	27.3625	27.7114	27.9362	27.9092	27.9101	27.9017	28.1357	+	+		KO_SUMO_KO_IgG;WT_SUMO_WT_IgG	42522000	2258000	1725900	1550000	4767100	7470600	6606700	846970	1667700	1329700	4179600	3303600	6816200	4422300000	234830000	179490000	161200000	495780000	776940000	687100000	88084000	173440000	138290000	434680000	343580000	708880000	5	38	38	38	20.8	20.8	20.8	236.02
24.9256	25.106	24.8919	25.6068	25.4774	25.4974	25.5964	25.2186	25.1747	24.9903	25.6682	26.1931					22297000	370720	1003300	1026500	3291400	3661000	2930600	1453600	976850	499000	1477500	2182700	3424100	869590000	14458000	39129000	40033000	128360000	142780000	114290000	56690000	38097000	19461000	57623000	85125000	133540000	8	8	8	8	15.7	15.7	15.7	66.99
23.0806	22.6232	22.044	22.9213	23.0072	23.0654	22.4846	23.1828	22.8995	20.8263	22.7706	21.707					8136100	0	429170	0	1967000	1692000	1576200	0	0	0	1224700	754410	492610	73225000	0	3862500	0	17703000	15228000	14186000	0	0	0	11022000	6789700	4433500	2	2	2	2	13.5	13.5	13.5	23.266
24.3067	23.0505	23.8719	22.4878	23.168	23.5066	22.709	22.0252	22.6104	23.3015	22.7843	21.9507					6996500	0	0	39610	232080	815480	2028100	0	30760	0	1030900	632080	2187400	209890000	0	0	1188300	6962500	24464000	60844000	0	922790	0	30928000	18962000	65621000	5	7	6	6	8.6	7.8	7.8	101.35
22.2516	22.4732	22.6136	22.3305	22.9501	22.4867	22.8567	23.9506	23.493	21.6809	23.1458	21.707					13143000	0	735950	422940	2906100	2891500	886880	0	0	468440	566650	873100	3391200	91999000	0	5151700	2960600	20343000	20240000	6208200	0	0	3279100	3966600	6111700	23738000	13	3	3	3	23.7	23.7	23.7	22.34
25.9035	25.8169	25.9018	25.1738	25.3111	25.9674	25.4965	25.0138	24.9958	25.0206	24.2453	24.7373					50920000	1258000	1180000	885560	8876900	3742800	9895100	3288600	1309600	1702100	5439700	4865800	8476200	712880000	17612000	16519000	12398000	124280000	52399000	138530000	46040000	18334000	23830000	76156000	68121000	118670000	3	3	3	3	16.5	16.5	16.5	26.736
26.4754	26.1919	25.9675	26.0196	25.9051	25.8811	22.587	22.756	21.7679	25.0056	24.2898	21.9911	+			WT_SUMO_WT_IgG	24856000	156410	113790	0	2971200	4911900	5098300	0	43032	41919	3722800	2874400	4922300	1317400000	8290000	6031000	0	157480000	260330000	270210000	0	2280700	2221700	197310000	152340000	260880000	5	19	19	12	18.1	18.1	13.3	136.18
21.9497	25.0972	25.1488	24.1569	24.2216	22.2195	24.78	21.6624	22.5034	25.248	23.9378	24.3663					26517000	1644600	3395600	1197900	5083800	3374100	1439200	1389600	420530	248150	203620	3008300	5111200	291680000	18091000	37351000	13177000	55922000	37115000	15831000	15285000	4625800	2729600	2239900	33092000	56223000	3	3	3	3	14.5	14.5	14.5	23.98
25.65	25.3587	25.0601	26.1374	26.0197	25.6937	24.2139	24.8789	25.4636	25.4821	25.1829	25.5095					48954000	1653500	772240	2050500	9435000	7498500	7130100	1464700	1187400	1361600	3331900	6163300	6905100	783260000	26456000	12356000	32809000	150960000	119980000	114080000	23435000	18999000	21786000	53310000	98613000	110480000	7	7	2	2	26	7.9	7.9	34.95
23.642	22.2651	23.6509	23.5948	23.4493	23.3679	22.0562	22.5176	22.5058	22.6049	21.6102	22.4005					15261000	246400	347360	170470	3899400	2779900	930780	263140	66789	114430	1124100	1861000	3457300	152610000	2464000	3473600	1704700	38994000	27799000	9307800	2631400	667890	1144300	11241000	18610000	34573000	4	4	4	4	23.7	23.7	23.7	21.778
21.7761	22.7658	21.5697	23.8927	23.7016	22.7399	20.3084	22.9614	22.6604	22.503	22.8353	21.4715					19474000	1186400	130240	0	4775700	5263200	677980	1196700	616460	441160	599350	235640	4351200	155790000	9491300	1041900	0	38206000	42106000	5423800	9573900	4931700	3529300	4794800	1885100	34810000	9	2	2	2	25	25	25	14.666
31.6234	31.9063	31.4719	32.0471	32.0385	31.9227	32.646	32.025	31.6717	32.2839	32.5185	32.0872					4127700000	208280000	291220000	188190000	621760000	514280000	530800000	375540000	150410000	106880000	257360000	360600000	522360000	70171000000	3540800000	4950800000	3199300000	10570000000	8742700000	9023600000	6384300000	2556900000	1817000000	4375100000	6130200000	8880100000	10	21	20	19	56	53.1	53.1	33.155
22.4418	21.4995	22.8944	22.5925	22.9485	21.9002	21.745	22.3845	22.9778	22.9461	22.6664	22.4572					7402300	0	0	153540	1785900	2106700	1006500	302060	0	0	694160	0	1353500	88828000	0	0	1842500	21431000	25281000	12078000	3624700	0	0	8330000	0	16242000	6	2	2	2	9.9	9.9	9.9	31.972
26.4697	26.3508	26.2804	25.7992	26.1349	25.9302	26.0875	26.3375	26.7153	26.4418	27.327	22.3596					173230000	6032600	6016200	4117400	17398000	30855000	19897000	5129400	6540300	4250800	18305000	18481000	36205000	1905500000	66358000	66179000	45291000	191380000	339410000	218860000	56424000	71943000	46759000	201360000	203290000	398260000	9	6	6	6	27	27	27	37.144
26.1115	25.8687	25.8182	26.7469	26.6979	26.1419	26.7145	26.9093	26.8229	26.9828	27.3065	27.1119	+			WT_SUMO_WT_IgG	74833000	5900900	4080600	4867200	12572000	11993000	9674700	4212600	3213700	2372800	5864000	4943000	5138600	2095300000	165230000	114260000	136280000	352030000	335800000	270890000	117950000	89985000	66440000	164190000	138410000	143880000	10	13	13	12	26.6	26.6	24.5	66.785
27.7329	27.5195	26.9706	27.4823	27.0855	25.7018	26.1624	24.897	27.0591	25.6343	27.0162	27.025					201360000	1951100	7121200	8044100	51602000	28037000	6548900	2460900	1502900	4810800	27300000	29159000	32823000	2013600000	19511000	71212000	80441000	516020000	280370000	65489000	24609000	15029000	48108000	273000000	291590000	328230000	11	8	8	8	55.8	55.8	55.8	21.058
23.142	23.447	23.5913	23.1576	23.6735	22.9815	23.5439	23.7889	22.7661	23.5049	24.1462	23.6359					13791000	387700	583150	370910	1069800	1994100	1155700	769060	345130	173250	2000700	1871500	3070400	206870000	5815500	8747200	5563600	16047000	29912000	17336000	11536000	5176900	2598800	30010000	28073000	46056000	5	4	4	4	13.8	13.8	13.8	52.269
24.2733	24.4044	24.1606	24.1071	24.3398	24.2026	24.1656	21.4647	24.061	23.8636	21.7114	24.3772					19911000	806770	724150	818050	2231400	3215900	2785100	655620	428600	436000	1874200	2354100	3580900	438040000	17749000	15931000	17997000	49091000	70750000	61272000	14424000	9429200	9592000	41233000	51790000	78779000	6	4	4	4	11.7	11.7	11.7	41.653
23.6594	23.5615	23.5831	23.7695	23.9422	23.7973	22.6658	21.583	23.6469	23.6155	23.4876	23.8327					13283000	318370	352680	207750	2094200	2636100	1942500	284620	164770	269620	1462100	1362600	2187500	318790000	7641000	8464300	4986000	50260000	63268000	46621000	6830900	3954500	6471000	35091000	32702000	52499000	3	6	6	6	18.1	18.1	18.1	51.57
27.0501	27.0849	27.1918	27.2801	27.6632	27.5771	26.1476	26.6399	26.8676	25.734	26.0145	26.4135		+		KO_SUMO_KO_IgG	82216000	698740	1585700	1942500	13372000	19416000	12340000	2724500	1857700	1880500	4482900	6383100	15532000	2959800000	25155000	57084000	69931000	481390000	698960000	444250000	98083000	66878000	67696000	161380000	229790000	559150000	10	17	17	17	32.4	32.4	32.4	84.304
25.4174	25.3336	25.5831	25.4184	25.4893	25.2355	25.0246	25.0429	24.5605	24.9323	23.49	24.9771					55095000	740680	1211100	1501800	9169700	11177000	8141100	1184800	666210	788860	6377500	4784700	9350800	991700000	13332000	21800000	27033000	165060000	201190000	146540000	21326000	11992000	14199000	114790000	86124000	168310000	3	5	5	5	9	9	9	57.734
23.1168	23.6456	24.1778	22.9475	22.174	24.0143	23.2161	22.7385	23.077	22.6097	23.4326	22.7089					6768000	140360	179010	77473	725340	524030	1895600	0	40123	0	534980	753980	1897100	250410000	5193300	6623300	2866500	26838000	19389000	70137000	0	1484500	0	19794000	27897000	70192000	3	6	6	6	6.8	6.8	6.8	116.17
21.8274	20.4686	21.5592	20.9988	22.3494	22.1243	27.8515	27.9911	22.1204	22.1025	22.7168	26.7208					128910000	495460	1130900	38914000	2965500	1043600	1724800	35497000	40822000	0	330790	1321900	4664600	386730000	1486400	3392700	116740000	8896500	3130800	5174500	106490000	122470000	0	992360	3965700	13994000	10	2	2	2	21.4	21.4	21.4	4.7625
25.0318	25.221	25.1644	25.1015	25.106	25.1482	21.5852	22.2711	23.0736	21.5816	21.97	22.3898	+	+		KO_SUMO_KO_IgG;WT_SUMO_WT_IgG	18556000	0	60489	0	3523400	2972700	2464300	416480	220660	0	1981600	1972900	4943600	519570000	0	1693700	0	98657000	83235000	69000000	11662000	6178600	0	55485000	55242000	138420000	4	9	9	9	21.9	21.9	21.9	65.391
23.7811	21.7088	22.239	23.4275	23.3871	23.4946	22.5846	24.8391	22.7936	23.9448	23.7062	25.0496					9076200	676170	188080	1301200	766380	629650	821610	566290	975940	162030	1768400	674160	546220	245060000	18257000	5078200	35133000	20692000	17000000	22184000	15290000	26350000	4374700	47748000	18202000	14748000	3	7	7	7	16.1	16.1	16.1	48.67
21.6513	23.2103	23.4361	22.4314	22.9054	23.1363	23.6387	23.5685	23.0706	22.5401	22.8988	23.1362					11414000	0	876600	839070	2054000	1406100	1853100	0	0	415160	776560	1019300	2174100	102730000	0	7889400	7551600	18486000	12655000	16678000	0	0	3736400	6989100	9173800	19567000	3	2	2	2	17.8	17.8	17.8	18.057
25.1664	25.1799	25.5884	25.0065	25.0259	24.5042	24.8326	24.3015	24.2633	24.4568	24.0642	24.4814					24943000	579820	765690	590260	5724200	3199200	3166700	1126500	418590	530550	2054900	2403600	4383200	473920000	11017000	14548000	11215000	108760000	60784000	60168000	21404000	7953300	10080000	39044000	45668000	83282000	6	8	6	6	26.3	20.8	20.8	39.178
28.6452	28.8104	29.0188	28.8957	28.6695	28.4874	27.6471	27.7574	28.1346	27.9614	28.1752	27.9088	+			WT_SUMO_WT_IgG	330180000	9880600	13577000	10125000	66171000	50086000	44469000	6083900	8577000	8087500	25287000	34366000	53472000	5613100000	167970000	230820000	172120000	1124900000	851470000	755970000	103430000	145810000	137490000	429880000	584230000	909020000	10	11	11	11	43.7	43.7	43.7	28.147
24.7593	24.7676	24.6921	24.6166	24.6087	24.5318	21.5275	24.1041	22.2427	24.2453	21.6257	22.4363					29946000	1342700	626980	703610	5129200	4259200	3645200	1351700	665890	600560	3571900	3232400	4817000	509090000	22826000	10659000	11961000	87196000	72406000	61968000	22979000	11320000	10210000	60722000	54950000	81889000	8	4	4	4	11.7	11.7	11.7	45.05
23.4977	23.4753	23.3636	23.9908	23.6522	23.7934	23.6404	22.1465	21.5938	22.6032	22.9262	24.316		+		KO_SUMO_KO_IgG	5712700	629840	285110	510290	693700	846820	483430	310920	308090	143570	456040	386030	658830	245640000	27083000	12260000	21942000	29829000	36413000	20788000	13370000	13248000	6173500	19610000	16599000	28330000	13	8	8	8	12.5	12.5	12.5	90.036
22.3944	21.4531	21.2649	24.2237	23.3397	22.1202	23.6444	22.9352	22.7007	25.1917	22.3031	23.5663					11608000	1072600	414100	331960	2204500	1620600	1411500	574360	277930	219140	885210	1110400	1486100	243780000	22526000	8696200	6971100	46296000	34033000	29641000	12062000	5836600	4601900	18589000	23317000	31209000	7	7	7	7	21	21	21	36.805
23.3853	23.3986	23.5602	23.5315	23.7425	23.598	23.1462	22.4237	23.9126	23.1575	22.0131	23.5303					14958000	136220	303620	195150	3462000	4066000	2475800	265250	0	283690	402890	1498400	1869100	314120000	2860700	6376000	4098200	72703000	85386000	51991000	5570200	0	5957400	8460700	31467000	39251000	6	7	7	7	28.8	28.8	28.8	41.329
26.4651	26.5558	26.2035	25.4789	24.5849	25.3271	26.7261	26.8463	26.5565	26.5038	26.6438	26.2313					38808000	2167300	1568500	1452300	3976800	2538600	4824800	2998600	2441900	2205400	4299200	4535600	5798800	1474700000	82357000	59603000	55186000	151120000	96467000	183340000	113950000	92793000	83804000	163370000	172350000	220350000	4	14	14	14	18.5	18.5	18.5	111.98
22.6888	22.2372	22.4246	23.1009	23.1434	23.0121	23.0405	23.2141	22.4015	23.0687	21.9776	23.6551					3495900	219440	54657	0	690990	755880	485410	214560	170770	38599	424520	252000	189070	136340000	8558200	2131600	0	26949000	29479000	18931000	8367700	6660100	1505300	16556000	9828200	7373600	5	5	5	5	7.4	7.4	7.4	91.737
26.8466	26.9892	27.2585	27.3886	27.4122	27.3032	27.4929	27.5437	27.4443	27.4161	27.1019	27.14					239160000	15397000	9232400	6539200	40193000	44149000	29694000	11687000	6522200	6386600	17084000	17865000	34412000	4544100000	292550000	175420000	124240000	763660000	838820000	564180000	222050000	123920000	121350000	324590000	339440000	653820000	24	16	16	9	41.1	41.1	22.7	51.229
21.9367	21.276	20.8565	20.6807	21.5914	22.9023	24.0767	23.9697	23.7676	24.9721	23.6933	24.5701	+			WT_SUMO_WT_IgG	2161000	474800	162250	524610	0	0	0	224960	142050	228770	0	0	403520	118850000	26114000	8923700	28854000	0	0	0	12373000	7812700	12582000	0	0	22194000	14	8	8	8	8.1	8.1	8.1	124.82
25.5728	25.4675	25.411	25.657	25.4154	26.0467	25.7014	25.9476	26.1508	25.0476	24.7882	25.6474					20816000	315860	276230	520520	2753900	2803700	3682800	968480	910040	978100	2425400	2149900	3031300	1040800000	15793000	13812000	26026000	137690000	140180000	184140000	48424000	45502000	48905000	121270000	107490000	151560000	17	19	19	19	33.1	33.1	33.1	79.621
23.5185	23.5963	21.1006	23.7306	22.3694	24.0397	21.4976	21.7209	23.9832	22.0574	24.399	22.6309					11707000	342860	1293400	347500	1565400	918530	2453700	773330	218770	473550	866690	1718700	734520	175600000	5142900	19401000	5212400	23480000	13778000	36806000	11600000	3281600	7103200	13000000	25781000	11018000	3	2	2	2	5.1	5.1	5.1	51.539
26.8489	26.8061	26.7988	27.3458	26.9895	26.8792	26.798	26.5004	26.7762	26.5746	26.8883	26.4458					65277000	2059200	2220300	1221600	10660000	12607000	7346600	2414000	1782400	2072000	5985000	6629400	10278000	2480500000	78251000	84372000	46419000	405100000	479080000	279170000	91731000	67731000	78735000	227430000	251920000	390580000	14	21	21	21	25.9	25.9	25.9	98.401
26.5107	26.2105	26.529	26.1052	26.3976	26.3504	26.2376	26.2005	26.2638	25.8097	26.4038	26.0507					75586000	2366300	3532100	1966400	14123000	11101000	9179800	2754900	2909900	2592800	7310500	5202000	12548000	1209400000	37860000	56513000	31462000	225960000	177610000	146880000	44078000	46559000	41485000	116970000	83232000	200760000	4	10	10	10	35.2	35.2	35.2	32.426
21.1254	22.4373	23.1285	25.0076	24.3819	27.5094	22.5112	23.0874	22.4857	22.1164	23.7295	23.0541					73323000	0	3582500	2902500	18128000	17447000	27090000	0	0	240160	0	722830	3210400	366610000	0	17912000	14512000	90640000	87234000	135450000	0	0	1200800	0	3614100	16052000	6	4	2	2	27.7	8.9	8.9	13.228
21.9896	21.8831	21.7943	21.586	21.4244	20.9892	22.3884	22.4493	22.5631	22.466	21.514	21.9273	+			WT_SUMO_WT_IgG	5754500	449510	53862	84641	463110	1479700	284470	441230	352170	395100	523560	408280	818880	69054000	5394100	646340	1015700	5557300	17757000	3413700	5294700	4226000	4741200	6282700	4899300	9826500	5	3	3	3	11.3	11.3	11.3	30.045
23.8899	23.815	23.2141	24.2087	24.213	23.3279	24.0465	22.2817	22.4653	21.132	22.9587	23.8125					11480000	215340	356300	524080	3179300	2324200	916660	780000	0	176690	855750	1010500	1140900	195150000	3660800	6057100	8909300	54047000	39512000	15583000	13260000	0	3003700	14548000	17178000	19395000	6	3	3	3	11.4	11.4	11.4	31.835
22.9428	20.6428	23.3608	23.6563	23.4294	23.3024	23.2298	22.6773	21.9991	23.909	23.366	21.7378					3481300	0	125460	131040	691800	669040	506440	201530	0	85349	191460	244870	634280	163620000	0	5896600	6158700	32515000	31445000	23803000	9471900	0	4011400	8998400	11509000	29811000	6	2	2	2	2.9	2.9	2.9	75.747
23.0221	22.9878	23.0641	22.9831	23.1574	22.4754	22.2646	22.7456	23.9808	22.5718	22.9334	22.7878					8452400	77836	0	182570	1661900	1740100	1470000	0	0	0	1135300	923730	1260900	84524000	778360	0	1825700	16619000	17401000	14700000	0	0	0	11353000	9237300	12609000	2	2	2	2	9.5	9.5	9.5	26.614
21.1586	21.0261	21.3674	21.4336	20.6996	20.7116	22.8801	22.8896	22.5591	22.9427	21.2323	22.2522	+			WT_SUMO_WT_IgG	803650	0	39495	20447	0	194440	132980	0	23802	0	92299	94854	205330	36968000	0	1816800	940550	0	8944400	6116900	0	1094900	0	4245700	4363300	9445200	6	3	3	3	3.9	3.9	3.9	97.827
25.4021	25.2684	25.9771	25.8929	25.0909	25.2224	22.1891	22.7924	21.9442	22.8876	22.9817	21.6843	+	+		KO_SUMO_KO_IgG;WT_SUMO_WT_IgG	98853000	9702300	0	6844300	8874300	7857400	7651800	3455400	1274200	20568000	6042100	5124100	21459000	1186200000	116430000	0	82131000	106490000	94288000	91822000	41465000	15290000	246820000	72506000	61489000	257510000	1	5	3	3	18.4	12.8	12.8	20.777
24.5252	23.9638	23.9909	24.7936	24.7736	24.0351	24.8541	25.3507	24.7224	22.6118	24.7273	25.3556					42554000	288910	2152000	1681100	5008400	6442600	5355800	2474900	2009200	2328300	5116000	3586400	6110700	553210000	3755900	27976000	21854000	65109000	83754000	69625000	32173000	26120000	30268000	66508000	46624000	79439000	29	5	5	5	28.2	28.2	28.2	22.683
25.8333	25.694	25.7872	25.8651	26.0831	25.9778	25.3658	25.2858	25.332	25.6854	25.6086	25.5358	+			WT_SUMO_WT_IgG	56080000	1926500	1356100	1671600	9235000	10216000	9699800	1628100	902990	717530	4473500	4877800	9375300	1458100000	50090000	35258000	43462000	240110000	265600000	252200000	42330000	23478000	18656000	116310000	126820000	243760000	3	10	10	10	28	28	28	55.096
24.2101	23.0462	24.6113	24.6097	24.3707	24.0234	23.6256	23.1718	21.4206	21.8729	22.3691	22.7573		+		KO_SUMO_KO_IgG	18686000	0	0	0	3299100	5152100	3302500	0	0	0	1951600	1070800	3910400	298980000	0	0	0	52785000	82434000	52839000	0	0	0	31226000	17133000	62566000	5	8	8	4	13.6	13.6	8.7	47.927
24.4862	23.9675	23.5437	24.414	24.1163	24.9949	21.9987	23.5138	21.5855	23.2457	22.2438	23.0489					12867000	0	0	0	2202300	2869300	2717100	0	0	725300	1400500	820600	2131800	193000000	0	0	0	33034000	43039000	40757000	0	0	10880000	21008000	12309000	31977000	3	3	3	3	11.9	11.9	11.9	28.487
22.4235	23.0561	23.6029	23.161	23.3628	23.042	23.4769	23.2576	22.1108	22.3761	22.6501	22.8828					10680000	98592	0	156150	1601100	2632500	2162100	144830	0	79675	615710	1078700	2110900	170880000	1577500	0	2498500	25617000	42119000	34594000	2317300	0	1274800	9851400	17260000	33775000	2	3	3	3	12.7	12.7	12.7	32.184
24.1805	25.2186	24.8498	24.593	25.2406	24.9281	23.6517	23.6223	24.1917	21.8339	25.5689	24.242					16844000	206230	1022100	588810	3343000	4263200	2658500	180480	135310	239290	1446800	1093900	1666000	589520000	7218100	35772000	20608000	117010000	149210000	93048000	6316700	4735900	8375100	50638000	38285000	58310000	13	11	11	11	22.5	22.5	22.5	73.352
31.4954	31.714	22.5159	31.7553	31.559	31.4851	32.2055	32.5068	32.7686	32.0913	22.0953	31.7471					1200800000	62094000	80369000	49839000	145540000	170170000	252260000	24641000	75330000	99903000	79078000	84340000	77253000	61241000000	3166800000	4098800000	2541800000	7422400000	8678600000	12865000000	1256700000	3841800000	5095100000	4033000000	4301300000	3939900000	1	2	2	2	1.5	1.5	1.5	104.75
24.2389	24.216	24.171	25.0586	24.8144	24.2265	22.1962	23.2706	23.0195	22.0786	23.6659	23.5246					66532000	0	1338600	1353600	17521000	16818000	7420200	0	0	0	4618100	5766300	11696000	332660000	0	6693100	6768100	87607000	84088000	37101000	0	0	0	23091000	28831000	58479000	4	3	1	1	32	11	11	11.345
24.5664	24.4042	25.0173	24.4852	24.8432	24.477	24.2249	24.42	24.4151	22.9021	24.3852	23.9964					24882000	432850	1508800	732280	4818900	3816900	3001900	646010	812210	569950	1987300	2187400	4367600	348350000	6059900	21123000	10252000	67465000	53437000	42026000	9044100	11371000	7979300	27823000	30624000	61147000	7	9	9	9	51	51	51	32.253
22.4265	25.1141	25.629	25.2353	25.2889	23.4671	23.0284	22.8595	22.5789	21.7421	21.3856	22.5298					61370000	566190	1607700	0	14225000	13232000	1479200	0	0	1947500	1875200	9242300	17194000	368220000	3397100	9646200	0	85352000	79394000	8875100	0	0	11685000	11251000	55454000	103170000	7	3	3	3	40.6	40.6	40.6	11.986
25.5889	25.3092	25.6704	25.8485	25.4699	24.5482	22.4139	22.6931	27.0133	22.0045	26.5364	25.1688					50906000	267920	11134000	1825400	5485300	4355300	775070	0	187760	7553400	6052800	3825000	9444300	509060000	2679200	111340000	18254000	54853000	43553000	7750700	0	1877600	75534000	60528000	38250000	94443000	9	7	7	7	54.5	54.5	54.5	17.827
26.3757	25.1094	25.267	25.9374	26.0604	25.4067	26.2161	26.3252	26.2561	26.1497	26.2383	26.5434					77272000	4672500	6133000	5068300	15202000	10226000	8249600	4412200	3475600	3438200	7391100	4719000	4284700	1004500000	60742000	79729000	65888000	197630000	132940000	107240000	57359000	45182000	44697000	96084000	61347000	55701000	4	8	8	8	27.7	27.7	27.7	34.684
28.8978	29.0845	29.152	28.8055	29.1037	29.1661	28.5879	28.3078	28.6832	29.1803	28.3158	28.5758					308610000	14843000	10272000	8549300	46977000	49617000	41419000	12263000	7884800	8849700	28475000	28826000	50633000	11419000000	549200000	380060000	316330000	1738100000	1835800000	1532500000	453740000	291740000	327440000	1053600000	1066600000	1873400000	6	29	21	21	43.1	32.8	32.8	80.439
24.1233	25.035	24.757	24.7105	25.0437	25.4265	24.9806	24.3797	23.1151	24.84	25.2422	25.081					87304000	4049800	3623100	4518800	10227000	17767000	14505000	4063100	2286600	398030	5520300	8397700	11946000	611130000	28349000	25361000	31632000	71591000	124370000	101540000	28442000	16006000	2786200	38642000	58784000	83625000	8	3	3	3	25	25	25	15.108
24.0037	23.8344	23.7487	24.0207	23.7892	23.855	22.5416	22.1782	21.6935	21.7069	20.062	22.9743	+			WT_SUMO_WT_IgG	12281000	362530	0	0	1949100	1745100	1889500	328120	238150	117510	1613200	1422300	2616000	294760000	8700700	0	0	46777000	41883000	45347000	7874800	5715600	2820300	38717000	34135000	62784000	6	5	5	5	9.4	9.4	9.4	58.44
23.7275	23.4538	23.8339	23.5938	23.9055	24.0372	23.7879	23.3978	23.3537	23.8226	23.6488	23.9827					15264000	577520	1188500	720040	2554100	2162400	2661400	712360	441130	0	1444200	653760	2148500	198430000	7507800	15451000	9360500	33204000	28111000	34598000	9260700	5734700	0	18775000	8498800	27931000	5	3	3	3	14.2	14.2	14.2	26.305
31.5148	31.5879	31.3166	31.2958	31.0658	30.4159	21.9212	22.7813	22.1643	22.2307	22.3167	22.1128	+	+		KO_SUMO_KO_IgG;WT_SUMO_WT_IgG	4147000000	380060	0	0	958710000	593480000	342060000	0	0	0	532070000	617600000	1102700000	29029000000	2660400	0	0	6711000000	4154300000	2394400000	0	0	0	3724500000	4323200000	7719000000	5	9	9	9	65	65	65	15.516
23.599	24.088	23.3922	23.3661	23.8567	23.8768	22.7577	25.1966	23.6583	24.4505	24.2654	23.4028					53527000	3521300	5555000	1790500	5422500	7513400	6360800	4547100	4797600	919480	3785800	4596200	4717500	214110000	14085000	22220000	7162100	21690000	30054000	25443000	18188000	19190000	3677900	15143000	18385000	18870000	2	2	2	2	54.3	54.3	54.3	5.1729
24.4707	24.173	24.5188	24.7348	24.6296	24.3455	21.6556	23.4702	22.5129	24.3191	24.2446	24.8958					18038000	637620	702910	956780	4550700	3372600	2518400	0	79721	89123	1705600	1507900	1916400	306640000	10840000	11949000	16265000	77361000	57334000	42812000	0	1355300	1515100	28995000	25634000	32578000	13	5	5	5	21.7	21.7	21.7	32.625
25.3048	25.3528	25.5293	25.5829	24.8099	25.153	23.2597	22.222	22.7221	23.1619	22.7324	21.775	+	+		KO_SUMO_KO_IgG;WT_SUMO_WT_IgG	29052000	0	411940	0	5843500	4811600	2171900	0	0	0	3912900	4166400	7733600	668190000	0	9474700	0	134400000	110670000	49953000	0	0	0	89996000	95826000	177870000	5	6	6	6	15.4	15.4	15.4	53.086
23.7509	24.1949	23.8394	22.8633	23.0079	23.0147	21.2119	22.2441	22.8006	21.3153	23.0719	21.5854					8840200	0	0	0	1347500	1636200	588630	0	0	0	1144300	2023500	2100000	185640000	0	0	0	28298000	34359000	12361000	0	0	0	24031000	42494000	44101000	5	4	4	4	18	18	18	55.134
26.5983	26.3614	26.0879	26.9465	26.6716	26.6543	21.988	22.3283	22.5206	22.3997	22.7063	22.8379	+	+		KO_SUMO_KO_IgG;WT_SUMO_WT_IgG	25773000	0	0	0	5455100	6225900	4761800	0	0	0	2535700	2187300	4607100	1443300000	0	0	0	305490000	348650000	266660000	0	0	0	142000000	122490000	258000000	1	37	7	3	34.1	7.6	3.3	127.14
23.6976	23.7189	23.2595	23.5074	23.6793	23.9972	23.7042	24.2227	23.6311	24.2541	23.0907	23.284					3592200	239380	100920	117210	403520	409900	569730	266140	195000	100620	510260	279990	399510	265820000	17714000	7468200	8673700	29860000	30332000	42160000	19694000	14430000	7446100	37760000	20719000	29564000	4	10	10	10	10	10	10	130.55
22.1233	21.9545	22.1392	22.5914	20.9645	22.0091	22.3512	22.3313	21.6644	22.5663	22.3719	22.2011					1151400	99883	81126	0	78835	119040	199090	99313	72335	35197	240970	42067	83556	56420000	4894300	3975200	0	3862900	5833200	9755600	4866300	3544400	1724600	11808000	2061300	4094200	5	3	3	3	4	4	4	109.13
23.2305	22.3566	21.4826	22.296	22.7637	23.29	22.2141	22.593	22.6679	23.0447	22.1812	21.2205					6972900	467510	235350	263130	752030	1198600	1214700	203310	0	0	1037400	533280	1067500	146430000	9817700	4942300	5525800	15793000	25171000	25510000	4269500	0	0	21785000	11199000	22418000	11	3	3	3	7.7	7.7	7.7	49.064
23.7707	23.9983	24.0357	21.785	23.7529	21.1412	22.3512	22.5012	23.2072	22.1358	22.4993	22.047					12646000	0	270420	143310	3264200	2167800	0	0	0	0	1314000	2021000	3465500	139110000	0	2974600	1576400	35906000	23846000	0	0	0	0	14454000	22231000	38121000	3	2	2	2	13.1	13.1	13.1	22.065
21.8862	21.2304	25.654	24.9182	24.8625	23.1341	22.1413	22.2527	21.9638	22.6133	21.9578	26.1758					24486000	633500	1261900	3347100	4360600	3372600	0	837320	351560	1035700	1381100	1570700	6334300	440760000	11403000	22715000	60248000	78490000	60707000	0	15072000	6328100	18643000	24859000	28272000	114020000	9	7	7	2	19.7	19.7	4.3	42.208
26.3979	25.8851	25.7187	25.9088	25.5752	26.2393	26.2134	26.0711	26.2854	25.9815	25.8166	25.9055					59071000	2585800	2120700	850910	10820000	8296200	8590300	3761900	1739100	1492600	5701600	6026500	7086200	1594900000	69818000	57260000	22975000	292130000	224000000	231940000	101570000	46955000	40301000	153940000	162710000	191330000	23	9	9	9	24.8	24.8	24.8	50.519
25.5375	25.337	25.0204	25.3933	25.6549	25.8107	24.9914	25.4022	25.7577	25.5209	25.2083	24.9099					19796000	449410	457750	377320	2718800	4168900	3713500	929690	576490	774390	1776300	1627100	2226500	930420000	21122000	21514000	17734000	127780000	195940000	174540000	43695000	27095000	36396000	83485000	76476000	104650000	8	15	15	15	25.8	25.8	25.8	82.091
23.4276	23.4546	23.1725	22.7741	22.7548	23.3999	23.7912	22.6889	21.6111	21.8841	22.9159	23.2141					2975600	43523	70811	100230	242810	474380	694040	0	39512	12089	338770	483960	475500	199370000	2916000	4744300	6715500	16268000	31784000	46500000	0	2647300	809930	22698000	32425000	31859000	3	6	6	6	5.3	5.3	5.3	140.13
25.7894	26.0637	26.3953	26.0927	25.9818	26.6108	25.4488	22.6867	25.6123	25.4526	25.6206	25.2559					55732000	1567400	2055200	1415900	11174000	9168000	8930400	2130600	126880	1270900	4751200	4912800	8228900	947450000	26646000	34939000	24071000	189960000	155860000	151820000	36221000	2157000	21606000	80770000	83517000	139890000	3	10	10	10	43.2	43.2	43.2	32.182
25.0773	25.9942	25.6882	24.9154	25.2289	25.5482	25.1877	22.2779	23.0089	25.3283	22.9785	25.8456					6716300	4468900	73233	114060	161460	467570	309960	169510	67018	0	217460	314200	352850	362680000	241320000	3954600	6159200	8719000	25249000	16738000	9153800	3619000	0	11743000	16967000	19054000	7	7	7	7	7.6	7.6	7.6	118.82
24.7325	25.114	24.8254	24.9312	24.6234	24.8683	24.6795	23.3699	22.2457	21.9203	22.2686	21.3629		+		KO_SUMO_KO_IgG	25094000	413760	186880	149450	3372900	4717200	4762600	877940	298470	263620	2738800	3611100	3701300	552070000	9102600	4111400	3288000	74205000	103780000	104780000	19315000	6566300	5799600	60254000	79445000	81429000	4	5	5	5	15.6	15.6	15.6	45.78
23.4701	23.166	23.3727	21.208	23.0208	23.5758	23.8683	23.0583	23.983	23.7884	23.0704	23.0497					11256000	626220	0	293410	1096000	1230800	1534900	977390	251630	413300	1401900	1256700	2174100	225130000	12524000	0	5868300	21919000	24616000	30698000	19548000	5032600	8265900	28038000	25134000	43482000	8	4	4	4	12.6	12.6	12.6	46.589
25.4227	25.6425	24.5824	24.9507	25.4551	25.9218	26.088	25.3714	25.3162	21.9813	24.9117	25.9783					107940000	522580	2025500	3650500	13781000	16792000	15559000	12217000	5922600	4109300	11107000	7140100	15115000	647650000	3135500	12153000	21903000	82685000	100750000	93353000	73300000	35536000	24656000	66644000	42841000	90689000	6	4	4	4	36.9	36.9	36.9	15.156
22.8302	21.3753	22.0994	22.4727	23.0184	20.906	22.6391	22.8845	22.1839	22.4545	21.65	22.331					3135400	50098	0	155260	722650	1136200	0	0	340950	0	64857	197600	467760	65843000	1052100	0	3260500	15176000	23861000	0	0	7160000	0	1362000	4149700	9822900	8	3	3	3	8	8	8	58.22
31.0166	31.0432	31.0944	31.0963	31.0035	31.1886	30.1576	30.3121	30.2209	30.2795	30.3618	30.2849	+	+		KO_SUMO_KO_IgG;WT_SUMO_WT_IgG	1436900000	39935000	57827000	40085000	272180000	202130000	245410000	55011000	38226000	31979000	114070000	122260000	217800000	30175000000	838630000	1214400000	841780000	5715800000	4244700000	5153600000	1155200000	802750000	671560000	2395500000	2567500000	4573700000	9	16	16	16	56.4	56.4	56.4	33.239
27.6116	27.5179	27.3	27.5162	27.3546	27.5983	27.9167	27.9539	27.8862	27.6317	27.7621	27.9302	+			WT_SUMO_WT_IgG	155280000	9972300	8290700	8102600	22717000	21189000	17326000	12661000	5440500	5738400	13116000	12368000	18363000	4192700000	269250000	223850000	218770000	613350000	572100000	467810000	341850000	146890000	154940000	354130000	333930000	495810000	6	12	12	12	31.5	31.5	31.5	46.937
20.6193	23.0324	22.3549	22.9798	22.5749	22.2301	22.1009	22.553	23.0803	22.9515	21.0596	21.9036					4632400	0	323940	0	2538300	1340200	429900	0	0	0	0	0	0	37059000	0	2591500	0	20307000	10722000	3439200	0	0	0	0	0	0	2	3	3	3	31.1	31.1	31.1	19.325
24.7903	24.7968	24.9886	24.6434	24.5984	24.5409	24.9994	24.6053	25.0291	25.0894	25.2231	25.2489		+		KO_SUMO_KO_IgG	38063000	1371400	1848000	1847200	7170700	3755600	4537300	2443400	1136300	983100	3669600	3434100	5866200	609010000	21943000	29568000	29555000	114730000	60089000	72597000	39095000	18181000	15730000	58713000	54946000	93859000	17	6	6	6	25	25	25	35.922
23.8681	23.6549	22.8375	21.886	23.3781	23.7505	23.8615	23.912	23.6637	24.2871	23.9206	22.7323					3381000	234070	201260	87748	94802	188640	475510	282330	185570	168410	569970	415220	477450	216380000	14980000	12881000	5615900	6067300	12073000	30433000	18069000	11877000	10778000	36478000	26574000	30557000	13	7	7	7	7.4	7.4	7.4	136.55
25.1053	25.4915	25.4279	26.3155	24.914	25.4066	24.3299	23.5828	24.642	25.1012	26.2621	24.1205					67089000	1915400	3155000	1789500	24863000	9263000	5500500	1223600	479670	3229700	3425100	3455200	8790000	670890000	19154000	31550000	17895000	248630000	92630000	55005000	12236000	4796700	32297000	34251000	34552000	87900000	2	9	9	9	66.5	66.5	66.5	17.791
23.0145	20.8299	22.7885	22.5536	22.2214	22.5958	23.4421	22.8416	21.5294	22.2948	22.5447	24.398					7263400	0	0	1399100	1568600	1108900	0	0	0	244700	739070	555480	1647500	79897000	0	0	15390000	17254000	12198000	0	0	0	2691700	8129700	6110300	18123000	2	2	2	2	11.5	11.5	11.5	21.905
25.0641	25.6758	26.4841	25.4747	25.6385	25.8067	24.4636	25.3575	25.0874	24.6088	25.6519	25.0597					54429000	460000	3032800	817770	10743000	4946800	9542900	608940	2030400	762370	3619200	5844300	12020000	762010000	6440000	42459000	11449000	150410000	69255000	133600000	8525200	28426000	10673000	50669000	81820000	168280000	7	7	7	7	29.6	29.6	29.6	23.803
21.3548	25.7593	22.7301	20.2157	21.7317	22.0231	23.4566	22.8015	22.8086	23.135	21.3908	22.5576					34772000	0	0	0	0	0	0	0	944450	1244700	4234400	22824000	5525000	104320000	0	0	0	0	0	0	0	2833400	3734200	12703000	68471000	16575000	2	1	1	1	14.1	14.1	14.1	8.7018
20.4869	21.6374	23.0353	21.9806	23.1753	22.1494	21.9846	24.263	21.1057	22.7047	22.0228	21.0243					8257100	0	0	0	736460	3289500	1447400	0	0	0	257690	271900	2254100	99085000	0	0	0	8837500	39474000	17369000	0	0	0	3092300	3262800	27050000	8	3	3	3	18.8	18.8	18.8	23.806
28.1937	28.4782	28.3508	29.0657	29.1721	29.5684	28.9377	28.5685	28.0644	28.5229	28.8348	28.5647					1076800000	42494000	89858000	65762000	217620000	113100000	196930000	71201000	31413000	34747000	71919000	82777000	58961000	6460700000	254960000	539150000	394570000	1305700000	678610000	1181600000	427210000	188480000	208480000	431510000	496660000	353760000	4	8	8	8	31.1	31.1	31.1	23.134
28.6923	28.6437	28.9552	28.4415	28.3552	28.3511	28.6862	28.6031	29.118	28.6145	28.8461	28.4754					798300000	37353000	52193000	28974000	115030000	98079000	83896000	64992000	28311000	34656000	69024000	62275000	123510000	6386400000	298830000	417540000	231790000	920260000	784630000	671170000	519930000	226490000	277250000	552190000	498200000	988090000	7	9	9	9	69.4	69.4	69.4	21.517
24.976	24.9877	25.3838	24.5236	24.8574	26.0441	26.2818	25.5074	25.1317	26.0987	25.6427	25.8799					45580000	3485600	3497700	2189500	4518200	3991900	8908000	5226600	2142300	1160600	2164800	3064700	5230200	638120000	48798000	48968000	30654000	63255000	55886000	124710000	73172000	29992000	16248000	30307000	42905000	73223000	7	7	7	6	27.3	27.3	24.5	28.329
23.0685	23.6023	24.0248	23.4786	23.2862	23.3108	23.1747	21.643	22.2358	21.2274	22.9556	23.4294					15129000	0	340280	0	1722600	3024400	1779100	573960	271130	161920	960050	2304200	3991500	226940000	0	5104200	0	25839000	45366000	26687000	8609300	4067000	2428800	14401000	34562000	59873000	8	4	4	4	14.5	14.5	14.5	47.493
27.7933	27.8886	27.9567	27.5601	27.7738	27.7334	28.1093	28.3851	27.6234	27.0265	28.1224	28.0996					399420000	9967200	26783000	19044000	67712000	54092000	46954000	28318000	13496000	7378100	34648000	38304000	52724000	3994200000	99672000	267830000	190440000	677120000	540920000	469540000	283180000	134960000	73781000	346480000	383040000	527240000	8	6	6	6	26.6	26.6	26.6	17.546
28.6518	28.9112	29.5662	28.8564	28.0607	29.3274	28.5901	28.3416	27.8921	27.8323	27.8733	28.273					975680000	28942000	27103000	33574000	232370000	91673000	173450000	43900000	21487000	14354000	71273000	54544000	183010000	6829700000	202600000	189720000	235020000	1626600000	641710000	1214100000	307300000	150410000	100480000	498910000	381810000	1281100000	9	7	7	7	36.3	36.3	36.3	21.728
21.3369	22.4448	24.7937	21.7067	21.9466	21.5787	22.5306	22.4243	22.299	22.4256	22.2898	23.0242					9709100	0	697970	1202200	505550	740080	0	0	0	213280	1711300	0	4638800	97091000	0	6979700	12022000	5055500	7400800	0	0	0	2132800	17113000	0	46388000	6	6	6	6	48	48	48	20.457
25.2248	25.4184	25.1558	25.4629	25.3454	25.7308	26.6172	26.5889	25.8443	26.166	26.0633	26.5931					84858000	6438900	5448500	5161300	11678000	10135000	11721000	8642700	5684400	1874900	3662800	5705100	8705400	1188000000	90144000	76279000	72258000	163490000	141890000	164090000	121000000	79581000	26249000	51279000	79872000	121880000	12	5	5	5	10.8	10.8	10.8	52.541
24.9231	20.3134	24.3291	24.4422	24.3553	24.5085	22.5987	22.5935	22.3633	22.5619	25.7571	22.0964					22502000	1331600	916220	241080	3862800	3587100	2511000	695340	888820	343290	2956600	1110000	4058200	585050000	34622000	23822000	6268100	100430000	93265000	65286000	18079000	23109000	8925500	76872000	28859000	105510000	5	7	7	5	13.9	13.9	10	61.386
27.5879	27.6204	27.7254	27.6254	27.3535	27.529	27.5683	27.4004	27.1758	27.9824	27.8326	27.732					287460000	9420300	13309000	12556000	46040000	47316000	33010000	13335000	7838800	7631900	27717000	23322000	45963000	4024400000	131880000	186330000	175790000	644560000	662430000	462140000	186690000	109740000	106850000	388040000	326500000	643480000	4	10	10	10	43.2	43.2	43.2	31.703
24.852	24.6869	24.684	25.1173	24.5666	25.0026	24.5696	24.5842	24.8792	24.1179	24.2241	24.6313					9201600	352190	380300	287160	1706800	1006400	1706200	543720	410860	323080	627180	870910	986810	506090000	19370000	20916000	15794000	93875000	55350000	93843000	29905000	22597000	17769000	34495000	47900000	54274000	5	17	8	8	19.3	9.1	9.1	102.75
24.3815	24.0273	23.9763	24.7117	24.4969	24.5952	24.4626	24.5408	24.7481	24.9916	25.0808	24.9006					13759000	511200	543480	461970	2298100	2286200	1820800	747240	437600	431690	1200400	1330300	1690400	495340000	18403000	19565000	16631000	82732000	82304000	65547000	26901000	15754000	15541000	43215000	47892000	60856000	8	11	11	11	20.7	20.7	20.7	93.296
24.5844	24.6362	25.1691	24.9347	24.993	25.092	24.8249	22.7946	22.3771	23.1614	21.2144	24.7966					35580000	644320	1673700	1539500	8371400	4316600	6882900	1752600	882630	1061800	2051700	2017300	4385300	426960000	7731900	20084000	18474000	100460000	51799000	82594000	21031000	10592000	12742000	24620000	24208000	52623000	3	3	3	3	15.7	15.7	15.7	24.955
25.7691	25.4795	25.4164	25.777	25.7362	25.7917	26.8119	26.6431	26.87	26.5979	26.8338	26.6895	+	+		KO_SUMO_KO_IgG;WT_SUMO_WT_IgG	72410000	4594700	6558000	3310000	5259600	9557800	5748700	7933200	3898100	4559200	7975000	4398700	8616900	1448200000	91894000	131160000	66201000	105190000	191160000	114970000	158660000	77963000	91184000	159500000	87975000	172340000	7	10	10	10	17.6	17.6	17.6	60.192
22.5256	21.1754	21.6691	23.1526	21.9432	23.7161	21.9818	23.133	22.1583	22.249	22.684	21.5897					48641000	2504800	5654800	4540300	7789500	8222500	5805100	3888500	2008500	4031200	687820	1240300	2267500	145920000	7514400	16964000	13621000	23368000	24668000	17415000	11666000	6025400	12094000	2063500	3721000	6802500	3	2	2	2	23.5	23.5	23.5	7.1301
26.3981	26.5169	27.138	27.1853	27.9037	26.3049	25.3445	22.6108	26.743	26.4487	27.4655	28.2465					474940000	12642000	58787000	69039000	90320000	85450000	19164000	11975000	8618100	8077800	25265000	24121000	61478000	1899800000	50567000	235150000	276160000	361280000	341800000	76657000	47899000	34473000	32311000	101060000	96485000	245910000	7	5	5	5	44.2	44.2	44.2	11.168
23.5333	23.9037	23.5162	24.1323	23.169	23.1597	23.4936	22.5874	22.8611	22.0075	23.5458	23.8679					11169000	435540	654380	804480	2375300	1586400	1546000	0	261800	0	748420	1218400	1538400	156370000	6097500	9161300	11263000	33254000	22209000	21644000	0	3665200	0	10478000	17057000	21538000	7	3	3	3	17.3	17.3	17.3	33.792
25.6036	25.3161	25.7569	25.1208	25.2484	24.6908	24.6812	24.4917	25.2377	24.5626	25.2947	24.7558					33121000	1128100	1736400	1126600	5262500	5145800	3491500	748580	422980	790320	3435700	3401600	6430500	563050000	19179000	29519000	19152000	89462000	87478000	59355000	12726000	7190700	13436000	58406000	57828000	109320000	5	8	8	8	28.4	28.4	28.4	36.923
20.6054	21.466	21.2145	24.0479	24.3291	24.5874	25.1834	22.2781	25.0417	25.7893	25.1312	25.1288			+	KO_SUMO_WT_SUMO	28909000	3045500	5509000	3433900	2282800	2489900	3555900	4386400	820710	2153100	0	0	1231600	260180000	27409000	49581000	30905000	20546000	22409000	32003000	39478000	7386400	19378000	0	0	11084000	7	3	3	3	28.9	28.9	28.9	14.547
22.5534	22.607	23.4575	23.5851	23.6559	22.2926	22.4466	22.7185	22.0718	22.9034	22.7188	22.3138					21034000	0	771090	1273400	4322300	3103500	0	0	0	0	2090100	2886500	6587400	126210000	0	4626500	7640300	25934000	18621000	0	0	0	0	12541000	17319000	39525000	7	2	2	2	15.3	15.3	15.3	17.303
24.6577	21.1566	23.2298	22.343	21.249	21.4387	22.6318	23.5452	21.5655	22.7269	22.181	22.0499					6537000	0	0	0	0	277760	1474500	0	383540	0	3037100	266340	1097900	65370000	0	0	0	0	2777600	14745000	0	3835400	0	30371000	2663400	10979000	4	3	3	3	23.5	23.5	23.5	22.391
28.8865	28.7999	29.1163	29.0479	29.0479	28.6853	27.0422	27.2475	28.0251	24.5121	28.1874	27.5795	+			WT_SUMO_WT_IgG	870400000	1391100	24463000	21393000	217890000	153950000	87329000	10713000	7160300	9879500	82902000	85957000	167370000	6963200000	11129000	195710000	171150000	1743100000	1231600000	698630000	85708000	57282000	79036000	663210000	687650000	1338900000	5	9	9	9	56	56	56	16.714
24.1266	23.8981	23.529	23.6974	23.1392	23.3242	24.7105	24.8174	24.5834	25.0197	23.7143	24.5836	+			WT_SUMO_WT_IgG	4886400	527300	42277	226660	540120	248630	542180	564480	287920	271630	473780	377550	783890	327390000	35329000	2832600	15186000	36188000	16658000	36326000	37820000	19290000	18199000	31743000	25296000	52521000	7	9	9	9	8.9	8.9	8.9	126.39
22.9173	22.8798	22.8875	22.7716	22.8981	22.9925	22.7192	22.5795	22.5851	21.7223	23.2879	21.8252	+			WT_SUMO_WT_IgG	3118600	0	0	0	649330	544310	528700	53720	64477	0	345170	400590	532300	102910000	0	0	0	21428000	17962000	17447000	1772800	2127700	0	11390000	13219000	17566000	7	3	3	3	6.1	6.1	6.1	65.649
22.1457	22.6515	23.1647	22.5741	22.4971	23.2269	23.1162	22.2282	22.7301	23.1065	22.8371	23.0466					6621100	0	503120	527920	1266300	644410	1322100	0	0	236160	512270	491240	1117600	86075000	0	6540600	6863000	16462000	8377300	17187000	0	0	3070100	6659500	6386100	14529000	4	2	2	2	16.2	16.2	16.2	26.804
25.0915	25.1904	25.6033	24.7458	25.3878	25.5853	25.9465	25.8728	25.5348	26.094	25.5258	25.6711					33733000	1411500	1111400	789010	4245000	5954200	5096300	2452900	1008000	556350	2165900	2680900	6261400	1180600000	49403000	38898000	27615000	148570000	208400000	178370000	85852000	35281000	19472000	75806000	93831000	219150000	3	12	12	12	27.2	27.2	27.2	72.911
26.1215	25.9668	26.247	26.1215	26.3472	26.1898	25.7444	25.8251	25.708	26.2086	26.3383	26.4684					43837000	1995500	2086700	2079100	6958400	6702000	7111300	1622800	1165500	1008100	3422500	3676300	6008400	1402800000	63856000	66773000	66533000	222670000	214470000	227560000	51931000	37296000	32261000	109520000	117640000	192270000	8	17	17	16	25.2	25.2	23.8	75.042
25.1279	25.6799	25.7591	25.508	25.4448	25.6524	25.2495	23.3208	24.8563	25.7705	25.2167	25.5729					61525000	1659200	1019900	1484600	10670000	13316000	8623800	1428600	481050	809370	4558600	5223400	12251000	1107400000	29865000	18358000	26722000	192060000	239690000	155230000	25714000	8658900	14569000	82054000	94021000	220510000	8	9	9	9	36.8	36.8	36.8	36.567
28.4525	28.3519	28.3877	28.4716	28.0095	27.9592	28.2143	28.3139	28.3356	28.547	28.8011	28.48					126400000	6270900	5714100	3772000	18423000	18560000	15047000	6560300	3530800	3805400	12178000	12731000	19812000	6952200000	344900000	314280000	207460000	1013300000	1020800000	827570000	360810000	194200000	209300000	669770000	700210000	1089700000	10	32	32	32	34.9	34.9	34.9	119.63
22.5202	22.3027	21.5438	22.0512	21.6154	22.5955	21.33	22.909	22.7822	22.6487	23.2125	23.5228					3326400	0	96972	367440	427680	539720	691120	78839	168280	109900	317210	247320	281900	99792000	0	2909200	11023000	12831000	16192000	20734000	2365200	5048500	3297100	9516300	7419500	8457200	1	3	3	3	4.7	4.7	4.7	67.764
23.2488	23.4654	23.4558	23.6659	24.2094	23.9232	22.6439	22.8866	23.7814	22.0322	22.607	23.2187					5476200	35362	34178	51587	1098700	1360600	1264900	35836	37271	67494	273580	472240	744400	295710000	1909500	1845600	2785700	59332000	73471000	68303000	1935200	2012600	3644700	14773000	25501000	40198000	2	5	5	5	4.8	4.8	4.8	116.19
23.6918	23.4981	24.0451	22.9478	23.0406	23.7174	23.5151	22.0391	24.3481	23.4756	23.2404	23.453					10622000	165020	197720	353330	1243900	1633900	1659700	404100	220650	424130	827360	1108100	2384500	286800000	4455400	5338500	9540000	33586000	44114000	44813000	10911000	5957700	11451000	22339000	29917000	64380000	3	7	7	7	23	23	23	47.463
26.5222	26.6547	26.6561	26.3083	26.4002	26.6972	24.943	24.9253	25.6905	25.17	25.9258	25.6931	+			WT_SUMO_WT_IgG	85370000	1324400	1652400	1152900	13441000	14297000	14168000	2243300	814680	633520	9306900	10450000	15886000	2134200000	33109000	41310000	28821000	336030000	357420000	354200000	56083000	20367000	15838000	232670000	261250000	397150000	4	14	14	14	35.3	35.3	35.3	52.904
28.1537	26.8002	29.0826	28.2041	26.1301	26.1291	21.7255	23.0235	22.3879	23.4855	22.9769	23.1129	+			WT_SUMO_WT_IgG	80536000	192180	48283	113290	11645000	7804500	6373800	97813	100230	0	8029800	8420300	37711000	4107300000	9801200	2462400	5777600	593890000	398030000	325060000	4988400	5111800	0	409520000	429440000	1923200000	3	28	28	28	33.3	33.3	33.3	120.5
28.902	28.9411	29.3503	28.8067	28.8127	28.8377	29.3497	29.7911	29.7908	29.5395	29.5995	29.8163		+		KO_SUMO_KO_IgG	562510000	35949000	46544000	46979000	63671000	42606000	62520000	38832000	29422000	31755000	38359000	42618000	83254000	8437600000	539230000	698170000	704680000	955060000	639090000	937810000	582470000	441330000	476330000	575390000	639280000	1248800000	1	11	11	11	61	61	61	26.922
26.8178	26.8855	26.9991	26.772	26.6414	26.7005	27.1871	26.8653	27.2491	27.029	26.5008	27.2324					211340000	10356000	5726100	9472400	31064000	26519000	25855000	11570000	5987600	6655000	19444000	20677000	38010000	3170100000	155340000	85891000	142090000	465960000	397780000	387830000	173550000	89815000	99825000	291670000	310160000	570150000	4	10	10	10	36.7	36.7	36.7	37.563
23.923	23.3985	23.9153	23.2755	23.4609	22.9398	23.2848	22.1151	21.7596	22.1865	21.5648	22.983					13249000	0	0	0	1318500	2409200	1675000	0	0	0	2049100	1430900	4366400	185490000	0	0	0	18459000	33728000	23450000	0	0	0	28687000	20033000	61130000	10	4	4	4	17.9	17.9	17.9	33.921
21.7505	23.24	22.1946	21.4329	22.3724	21.7981	26.0014	26.1949	26.0511	25.8473	24.8833	25.7403	+	+		KO_SUMO_KO_IgG;WT_SUMO_WT_IgG	11448000	1292400	813080	1429600	794000	778640	397470	1784200	957860	1148200	441000	1225600	386130	446480000	50403000	31710000	55756000	30966000	30367000	15501000	69584000	37357000	44781000	17199000	47797000	15059000	2	4	4	4	6.6	6.6	6.6	81.879
28.2721	28.0389	28.0096	28.2743	27.8713	27.9035	28.8549	28.9671	28.6312	28.4713	28.7314	28.1273	+			WT_SUMO_WT_IgG	78900000	16287000	12865000	5612700	1572800	1913100	1662900	3433800	7974200	22205000	1780100	1432700	2161600	3156000000	651460000	514580000	224510000	62911000	76522000	66514000	137350000	318970000	888210000	71204000	57306000	86462000	6	12	12	12	17.5	17.5	17.5	84.685
27.5363	27.054	26.9687	27.3541	27.4167	27.0879	27.1295	27.1236	27.2699	27.0843	27.038	27.2394					178430000	7406200	9377700	7262600	33696000	27210000	23201000	8207800	4743100	6565900	16481000	13744000	20532000	2676400000	111090000	140670000	108940000	505440000	408150000	348010000	123120000	71146000	98488000	247220000	206160000	307990000	2	7	7	7	42.6	42.6	42.6	34.577
24.6756	24.1853	24.5615	24.6896	24.6503	24.9812	25.1669	25.6588	24.7952	25.2914	25.3795	25.3627					45870000	2690500	2055500	1951900	6969100	8045200	7566800	949140	1456300	497280	4579700	3420300	5688100	779790000	45739000	34943000	33183000	118470000	136770000	128640000	16135000	24757000	8453700	77855000	58145000	96697000	2	10	10	6	24.8	24.8	17.9	57.81
23.4565	23.0026	22.4945	22.5529	22.842	23.2317	22.5816	22.7927	22.8242	22.5935	23.0553	23.2958					5363200	0	0	0	211100	2519600	669950	0	0	0	312040	824810	825690	150170000	0	0	0	5910700	70549000	18759000	0	0	0	8737000	23095000	23119000	2	6	6	6	16.9	16.9	16.9	78.863
27.5382	28.4031	27.7493	27.519	28.0596	28.5913	27.1804	26.6722	25.9647	26.8769	25.7074	25.1958					153970000	1973300	1410100	1324300	24296000	35840000	30867000	4361100	2400300	1492900	15194000	17118000	17692000	4773100000	61173000	43715000	41053000	753180000	1111000000	956870000	135200000	74409000	46280000	471020000	530670000	548460000	4	21	21	21	37.4	37.4	37.4	66.049
25.1062	24.9061	25.0184	24.8599	24.5368	24.9955	25.1792	24.7626	25.7575	25.2441	24.6216	25.2061					47067000	2561900	1656300	1956800	6375500	6112700	5050400	2522500	901670	1371000	4168600	5141100	9248700	753070000	40991000	26500000	31308000	102010000	97803000	80806000	40359000	14427000	21937000	66698000	82257000	147980000	2	9	5	5	26.7	19.8	19.8	57.886
26.0614	25.9894	25.4426	26.0344	26.1356	26.1801	24.5995	24.5085	24.9395	22.8081	24.4122	23.7729	+			WT_SUMO_WT_IgG	50178000	25533	257460	335130	12659000	9381600	9111000	1711800	400670	779250	4787600	5555000	5174300	802850000	408520	4119400	5362100	202540000	150110000	145780000	27389000	6410700	12468000	76602000	88880000	82788000	4	7	7	7	26.2	26.2	26.2	35.144
28.2291	27.8915	27.7133	27.7365	27.7055	27.6811	27.3494	27.2933	27.6246	27.3432	27.4658	27.1945		+		KO_SUMO_KO_IgG	244000000	6575000	12212000	7635900	47888000	33124000	28727000	10142000	5743100	7906300	25608000	20675000	37768000	3416000000	92050000	170960000	106900000	670430000	463740000	402170000	141980000	80403000	110690000	358510000	289440000	528750000	5	12	12	12	50.3	50.3	50.3	35.102
26.2515	25.8472	26.5637	25.1822	24.9415	25.2626	23.9317	22.6856	23.6449	21.0169	23.115	21.9057	+			WT_SUMO_WT_IgG	38286000	0	0	0	4563200	4040400	2719400	0	0	0	8295700	5083900	13584000	842300000	0	0	0	100390000	88888000	59827000	0	0	0	182510000	111850000	298840000	1	8	8	5	20.4	20.4	14.1	45.51
22.1985	20.4562	20.9462	21.464	21.8966	21.5699	23.0276	23.8041	22.0198	23.6464	24.0872	24.1605		+		KO_SUMO_KO_IgG	455380	90092	116580	107830	0	0	0	0	114860	26017	0	0	0	56467000	11171000	14455000	13371000	0	0	0	0	14243000	3226100	0	0	0	5	4	4	4	2.9	2.9	2.9	231.43
21.3247	23.0289	23.0281	23.314	23.329	23.1696	21.1382	22.3085	22.8361	21.6533	21.9449	23.1518		+		KO_SUMO_KO_IgG	3421600	0	0	0	808330	797870	815160	0	0	0	0	355380	644880	147130000	0	0	0	34758000	34308000	35052000	0	0	0	0	15281000	27730000	6	4	4	4	5	5	5	111.24
21.4653	22.8073	22.7262	22.6094	22.9967	22.6483	21.7733	23.2609	22.4428	22.8183	22.9263	21.6642					5284200	0	0	0	1627500	1423100	595760	308280	0	0	759670	296030	273890	89832000	0	0	0	27667000	24193000	10128000	5240800	0	0	12914000	5032500	4656100	1	4	4	4	13.3	13.3	13.3	37.808
25.9378	26.0923	26.0332	26.699	26.3142	26.0619	26.6976	26.6342	26.8357	26.6407	26.8156	26.9725	+			WT_SUMO_WT_IgG	62837000	3103200	2849400	2822800	10351000	6814800	10093000	3394500	2355700	2257200	4033600	4983900	9778500	2010800000	99303000	91182000	90328000	331220000	218070000	322990000	108620000	75384000	72229000	129080000	159480000	312910000	16	12	12	12	20.6	20.6	20.6	72.683
28.9546	28.7672	29.0269	29.0511	28.864	29.0173	28.6947	28.6052	28.4823	28.5138	28.6532	27.8086					491370000	18435000	30043000	11495000	95475000	59582000	66524000	22187000	17158000	16714000	44853000	39448000	69462000	6879200000	258080000	420610000	160930000	1336600000	834140000	931330000	310620000	240210000	233990000	627940000	552270000	972470000	9	11	11	11	48	48	48	27.887
24.1997	21.7057	21.4543	23.975	23.9503	24.0584	23.8688	22.7247	22.3657	22.6919	24.2199	22.3742					17360000	84478	2049800	283330	2604500	3495800	3717700	0	0	225020	1396600	859170	2643800	173600000	844780	20498000	2833300	26045000	34958000	37177000	0	0	2250200	13966000	8591700	26438000	2	4	4	4	18.2	18.2	18.2	38.287
22.5667	22.6046	21.6827	22.1819	22.8504	22.0774	22.4724	22.2468	22.4182	22.3556	21.2133	22.1982					6648000	0	0	0	1738400	1977100	0	0	0	0	1003400	1114700	814370	46536000	0	0	0	12169000	13840000	0	0	0	0	7023800	7802600	5700600	3	3	3	3	16.9	16.9	16.9	18.416
24.6154	24.4676	24.5312	24.479	24.3764	24.6349	25.2933	24.4259	25.4	25.4484	24.8024	24.3148					50084000	3735600	2065700	967710	7882100	7967900	6090300	3667000	1572400	1463800	4295900	4167200	6208400	801350000	59770000	33051000	15483000	126110000	127490000	97445000	58673000	25159000	23421000	68734000	66675000	99334000	3	5	5	5	13.4	13.4	13.4	49.512
23.9996	23.8127	23.4876	23.7438	23.248	21.4076	24.582	24.5572	23.9502	23.9003	21.6053	22.6885					13083000	302740	441040	220040	1501200	1825600	1133000	856880	696190	256170	1480500	1605400	2763700	313980000	7265800	10585000	5281100	36029000	43814000	27192000	20565000	16709000	6148100	35533000	38530000	66329000	5	5	5	5	7.4	7.4	7.4	76.375
24.886	24.2771	25.7342	25.7223	25.4369	25.2128	21.8622	21.9028	22.3396	21.6778	21.5357	22.3663	+	+		KO_SUMO_KO_IgG;WT_SUMO_WT_IgG	23832000	0	0	0	4383100	4578200	4946900	0	41118	0	1408500	1003700	7471000	786470000	0	0	0	144640000	151080000	163250000	0	1356900	0	46479000	33122000	246540000	6	7	7	7	13.2	13.2	13.2	77.298
26.7314	26.1391	26.1913	26.8552	26.9827	26.6535	28.7598	28.2572	28.4908	28.456	28.6089	28.3235	+	+		KO_SUMO_KO_IgG;WT_SUMO_WT_IgG	173990000	17368000	20852000	20253000	17452000	11777000	11187000	23466000	12365000	12227000	6865900	10069000	10110000	2783900000	277890000	333630000	324050000	279230000	188430000	178990000	375450000	197840000	195630000	109850000	161110000	161750000	5	9	8	8	38.5	35.2	35.2	27.191
28.1565	27.9442	27.9641	28.0181	27.5067	27.5293	27.8861	27.8439	27.9899	27.7305	27.6598	27.2037					96475000	3230800	2677700	1012800	14159000	12154000	11042000	4206600	2812100	3247200	12655000	12097000	17182000	5113200000	171230000	141920000	53677000	750420000	644140000	585240000	222950000	149040000	172100000	670690000	641120000	910640000	10	28	28	28	31.2	31.2	31.2	123.38
26.1472	25.6813	26.7048	27.1355	26.1074	26.2573	22.5896	22.5344	22.7031	22.9616	22.4904	22.7043	+	+		KO_SUMO_KO_IgG;WT_SUMO_WT_IgG	15045000	46713	0	57324	4221900	2522400	2966500	0	45164	22298	1114300	615800	3432400	1293900000	4017300	0	4929800	363080000	216930000	255120000	0	3884100	1917600	95826000	52958000	295190000	4	19	19	19	13.7	13.7	13.7	200.76
24.9198	24.6588	24.0948	24.7977	25.0377	24.6582	22.7013	22.4984	22.449	21.8811	21.8966	22.5895	+	+		KO_SUMO_KO_IgG;WT_SUMO_WT_IgG	19815000	0	0	0	2878600	5343900	4116400	0	0	0	2426900	2446900	2602000	475550000	0	0	0	69086000	128250000	98794000	0	0	0	58247000	58725000	62449000	1	7	7	7	12.7	12.7	12.7	74.277
24.7179	24.6047	24.5099	24.6135	24.231	24.4094	22.9625	24.8638	24.1909	25.0711	24.8824	24.9193					8562700	589350	659690	493670	693980	1059100	1458900	53367	382380	134430	707820	875950	1454100	496640000	34182000	38262000	28633000	40251000	61425000	84618000	3095300	22178000	7796700	41054000	50805000	84339000	4	12	12	12	11.7	11.7	11.7	144.73
22.1853	22.4209	21.9256	21.8905	20.9168	22.3825	22.934	21.595	20.6841	23.9345	21.3841	22.3587					1106400	0	0	0	121180	170570	146340	0	0	0	304780	162400	201090	49786000	0	0	0	5453000	7675600	6585300	0	0	0	13715000	7307900	9049000	3	2	2	2	1.9	1.9	1.9	142.17
26.4467	26.6118	26.9369	26.6732	26.5621	26.6154	26.1752	25.829	25.7841	26.3286	27.2089	25.2348					117910000	2584500	4961300	952380	17486000	19916000	16963000	3678700	2663100	1741200	12727000	9863600	24377000	2122400000	46521000	89304000	17143000	314750000	358480000	305330000	66217000	47936000	31342000	229080000	177540000	438780000	10	8	8	8	31.2	31.2	31.2	40.949
28.1654	27.9462	28.1138	27.8588	27.8944	27.866	27.5427	27.4981	27.4455	26.8635	27.4627	27.1482	+			WT_SUMO_WT_IgG	176570000	4323000	7884300	3766400	36239000	25856000	20957000	9045300	5056800	2668000	18615000	19141000	23017000	3531400000	86460000	157690000	75329000	724780000	517110000	419140000	180910000	101140000	53360000	372290000	382830000	460340000	5	16	16	16	51	51	51	34.333
25.195	24.6859	25.2184	24.946	24.5185	23.5059	22.5563	22.2396	25.4201	22.9519	25.5073	25.5072					43932000	1773200	3546300	2949300	9527400	4094600	2041300	677980	0	1677000	2723600	3931200	10990000	439320000	17732000	35463000	29493000	95274000	40946000	20413000	6779800	0	16770000	27236000	39312000	109900000	3	6	6	6	44.4	44.4	44.4	20.546
24.5612	24.7532	25.1024	24.3506	24.5987	24.6961	24.6864	25.3293	25.1544	25.3123	22.1156	24.6491					38762000	3582300	263000	940250	4779900	5633200	5224900	1689100	2235300	1053900	1920100	2674000	8766200	620200000	57316000	4208100	15044000	76478000	90132000	83598000	27025000	35765000	16862000	30722000	42785000	140260000	5	7	7	7	25.4	25.4	25.4	38.646
28.2925	27.6573	28.8553	28.1401	27.6224	27.8278	24.2635	21.7615	21.8869	21.7791	21.5736	23.1008	+	+		KO_SUMO_KO_IgG;WT_SUMO_WT_IgG	96643000	0	0	0	13911000	13795000	16039000	0	0	0	10671000	6304400	35922000	5605300000	0	0	0	806830000	800110000	930270000	0	0	0	618930000	365660000	2083500000	2	27	27	27	37	37	37	116.83
23.8897	24.7886	24.6382	24.9968	25.1129	25.376	26.1033	25.2855	25.2527	25.4779	25.9871	26.2106					18656000	724380	1158100	866180	1226800	3596300	3200400	1798900	522900	700470	1019000	1794500	2048100	764890000	29699000	47481000	35514000	50297000	147450000	131220000	73754000	21439000	28719000	41779000	73575000	83972000	12	13	13	13	27.1	27.1	27.1	73.525
25.381	25.4887	25.5418	24.0151	25.2539	25.6838	23.6916	21.874	23.0986	21.5704	23.3049	24.1347	+			WT_SUMO_WT_IgG	84303000	0	123030	1211900	9884000	16867000	26205000	853210	281600	0	2800000	4115800	21963000	758730000	0	1107300	10907000	88956000	151800000	235840000	7678900	2534400	0	25200000	37042000	197660000	5	5	5	5	32.8	32.8	32.8	21.127
23.0726	22.9919	22.858	20.9579	22.6394	21.8892	22.07	24.3359	22.3985	24.1247	23.6276	23.7222					2292100	349480	313320	229760	126940	24042	102640	217860	176740	117150	250050	148900	235170	114600000	17474000	15666000	11488000	6347200	1202100	5132000	10893000	8837200	5857500	12502000	7444900	11759000	4	5	5	5	5.4	5.4	5.4	116.92
25.309	25.3573	25.2933	25.2155	25.4045	25.1769	26.1191	26.0312	25.7232	25.9829	25.6112	26.0541	+			WT_SUMO_WT_IgG	38894000	1685000	3712700	2808200	3828700	2818300	2593400	4592400	3800900	3302300	3269000	2034000	4449200	622310000	26960000	59403000	44932000	61258000	45093000	41495000	73478000	60814000	52837000	52305000	32545000	71188000	11	6	6	6	24.8	24.8	24.8	28.082
21.2277	21.6107	22.6955	21.907	23.8515	23.7166	24.3072	24.4963	22.8651	23.6484	21.441	23.0867					8197200	911140	472580	646470	701500	1201000	1156200	954130	799270	214040	445840	0	695020	204930000	22778000	11815000	16162000	17537000	30026000	28904000	23853000	19982000	5351100	11146000	0	17375000	1	5	5	5	10.8	10.8	10.8	59.271
21.4691	22.743	23.0307	23.1361	22.9599	23.5439	22.72	22.7627	23.1945	22.2563	23.4394	23.4276					3295400	30066	76437	154360	412450	524910	788560	94090	62949	0	133000	381330	637240	174660000	1593500	4051200	8180800	21860000	27820000	41794000	4986800	3336300	0	7048800	20211000	33773000	5	2	2	2	2.4	2.4	2.4	113.18
27.5575	27.2015	27.109	27.9553	27.6693	27.5286	27.2185	26.821	27.0317	27.0716	26.8897	26.8254					184580000	5675000	2694600	3412700	34132000	33960000	28967000	6984300	2759700	2590200	17853000	16619000	28928000	4429800000	136200000	64671000	81904000	819170000	815050000	695200000	167620000	66232000	62165000	428460000	398850000	694270000	8	12	12	12	29.9	29.9	29.9	58.14
24.9151	24.3437	24.941	24.1765	24.0813	24.0158	24.6933	24.4255	24.6687	24.1123	23.9028	24.3342					16686000	754760	340410	630240	1882900	2056900	1908800	960610	497500	475680	2091200	2088600	2998800	500590000	22643000	10212000	18907000	56488000	61707000	57263000	28818000	14925000	14271000	62737000	62658000	89964000	8	5	5	5	11.6	11.6	11.6	60.632
26.3283	26.644	27.2142	26.6871	26.6499	26.8251	26.5868	26.3535	25.8825	25.8501	25.5362	26.1276		+		KO_SUMO_KO_IgG	108940000	3355700	5537200	3643400	22147000	16337000	14787000	4343900	486930	1582100	6455300	9033700	21233000	1525200000	46980000	77521000	51008000	310060000	228710000	207010000	60815000	6817000	22149000	90375000	126470000	297260000	3	9	9	9	41.4	41.4	41.4	22.417
25.0361	24.2185	25.0423	24.5689	24.6342	24.3757	22.3045	23.0047	23.4614	21.8318	21.6504	22.2899		+		KO_SUMO_KO_IgG	25961000	0	0	0	5896500	4355100	3345000	0	0	0	3000600	1628700	7735500	285570000	0	0	0	64861000	47906000	36795000	0	0	0	33007000	17915000	85090000	2	8	4	4	43.8	28.4	28.4	17.849
28.0036	27.9969	27.9812	28.3248	28.4304	28.4882	28.1508	28.1847	28.146	28.0676	28.3916	28.3526	+			WT_SUMO_WT_IgG	188670000	4366100	5366600	3998200	29772000	37708000	26692000	8208700	5552900	4455300	16900000	17993000	27661000	7358200000	170280000	209300000	155930000	1161100000	1470600000	1041000000	320140000	216560000	173760000	659080000	701740000	1078800000	1	30	30	29	40.6	40.6	39.5	90.932
24.8891	25.2958	25.0066	24.843	25.3168	25.066	24.5192	25.1381	24.9172	24.8096	25.3992	24.6858					33198000	1595800	1002800	424060	5074200	5379400	5115500	1196100	842060	658940	3278600	3482600	5147800	829950000	39896000	25069000	10601000	126860000	134490000	127890000	29903000	21051000	16474000	81965000	87066000	128690000	5	7	7	7	18.7	18.7	18.7	54.843
27.9803	27.7554	27.5987	27.5357	27.494	27.559	28.256	28.0114	27.9498	28.3315	27.5697	27.6532					220370000	13455000	7983000	6763900	34033000	32281000	29328000	11962000	6326400	5189200	21899000	23846000	27307000	5288900000	322920000	191590000	162330000	816780000	774740000	703860000	287090000	151830000	124540000	525570000	572300000	655370000	2	14	14	14	30.8	30.8	30.8	56.65
27.7627	27.5641	27.3788	27.4643	27.5896	27.5464	27.2915	27.2206	27.5373	27.4553	26.7809	27.3646					131990000	4328300	1548500	2686800	20714000	21931000	18577000	5439800	3104600	3002700	16087000	13842000	20732000	4487800000	147160000	52648000	91352000	704280000	745660000	631620000	184950000	105560000	102090000	546970000	470620000	704890000	3	22	22	22	42.1	42.1	42.1	60.977
24.5107	24.4488	24.2655	24.7173	24.2874	24.2888	24.9096	24.7483	24.8527	25.1477	23.0994	22.5661	+			WT_SUMO_WT_IgG	14520000	353670	178730	233070	1405300	3353500	1211600	1353800	746070	781260	1445300	1499300	1958100	479150000	11671000	5898100	7691200	46375000	110670000	39982000	44674000	24620000	25782000	47693000	49477000	64617000	1	7	7	7	11.4	11.4	11.4	70.832
22.888	22.9262	22.8829	23.2221	22.7171	23.0592	23.1116	22.9431	22.8087	22.5774	22.3101	22.1812					4116500	156720	134810	53137	557930	570510	769540	229710	180570	113790	465290	488870	395660	144080000	5485300	4718400	1859800	19528000	19968000	26934000	8039700	6319800	3982700	16285000	17110000	13848000	3	5	5	5	9.1	9.1	9.1	76.806
29.5777	30.0285	30.9805	31.2072	30.8092	30.5321	23.5944	22.9234	21.3688	24.945	24.3102	22.4234	+	+		KO_SUMO_KO_IgG;WT_SUMO_WT_IgG	810220000	1041000	532900	412670	175330000	191700000	137030000	51811	30430	202950	44754000	53889000	205250000	30788000000	39558000	20250000	15681000	6662600000	7284600000	5207000000	1968800	1156300	7712300	1700600000	2047800000	7799500000	2	50	50	50	57.2	57.2	57.2	90.254
22.5325	22.2853	23.6706	22.8031	22.6833	22.4559	21.9971	22.2716	22.892	21.9574	23.2771	23.6904					5514200	0	0	0	1297600	1142500	503940	0	0	0	480820	247050	1842400	121310000	0	0	0	28546000	25134000	11087000	0	0	0	10578000	5435100	40533000	2	3	3	3	7.5	7.5	7.5	52.63
25.4824	25.524	26.3343	25.6417	26.8448	26.0384	26.1883	26.3343	22.3333	22.5879	21.6618	22.8252		+		KO_SUMO_KO_IgG	41545000	2421400	522030	1066300	5184900	10248000	4288700	2198300	1677400	1392500	2473900	2964700	7106400	1412500000	82326000	17749000	36255000	176290000	348440000	145820000	74741000	57032000	47346000	84111000	100800000	241620000	3	27	27	2	44.4	44.4	3	70.942
21.3182	20.8498	22.2717	21.247	21.7339	21.1776	21.7489	22.0055	22.4025	22.3976	23.5398	21.8072					3929800	226670	207780	195040	146840	2304400	278810	78572	0	117820	107720	106380	159700	129680000	7480200	6856800	6436400	4845700	76046000	9200600	2592900	0	3888200	3554600	3510700	5270000	2	4	4	4	7.8	7.8	7.8	77.528
25.3017	24.6178	24.2968	24.9146	24.664	24.7326	26.3442	26.1136	26.346	25.739	26.0327	26.0728	+	+		KO_SUMO_KO_IgG;WT_SUMO_WT_IgG	43146000	2711000	4744500	3403900	5567600	4264200	3640600	5607200	2667700	2337100	3974200	1689100	2538500	647180000	40665000	71167000	51059000	83515000	63963000	54609000	84107000	40015000	35057000	59613000	25336000	38078000	5	8	8	8	39.8	39.8	39.8	32.251
25.6478	25.4215	25.4677	25.3711	25.527	20.5996	22.5821	23.0477	26.8771	26.5816	25.9811	26.2255					64162000	2220300	5221300	5911800	9309200	8923100	0	0	601700	4806400	4470500	8054300	14643000	705780000	24423000	57434000	65030000	102400000	98154000	0	0	6618700	52871000	49176000	88598000	161080000	5	9	9	9	56.5	56.5	56.5	19.208
25.8152	25.2465	24.8574	25.372	24.9814	25.1243	22.7586	25.1982	26.2093	25.9932	26.0792	26.4623					21006000	1172600	1005500	916140	2504100	4042500	3731800	104790	324230	451180	1432200	2222800	3097900	1155300000	64492000	55302000	50388000	137720000	222340000	205250000	5763400	17833000	24815000	78772000	122250000	170380000	19	14	14	13	20.4	20.4	19.7	112.59
25.3219	24.8987	25.0718	25.5023	25.3253	25.6781	25.0694	25.3663	25.4991	25.4343	25.7438	25.4161					19233000	744010	571320	625450	3025800	2365700	2954700	860040	531550	665260	1909600	1683900	3295900	865500000	33480000	25709000	28145000	136160000	106460000	132960000	38702000	23920000	29937000	85934000	75776000	148310000	4	18	18	18	22.2	22.2	22.2	109.96
24.2263	23.9724	23.9789	24.0093	24.2172	24.6136	24.7625	22.8114	24.4134	23.7448	24.4267	24.6385					17081000	202800	520590	802290	2723600	3640700	2350000	842780	289920	411330	1232300	1429400	2635400	495350000	5881100	15097000	23266000	78986000	105580000	68149000	24441000	8407700	11928000	35736000	41452000	76428000	5	9	9	9	23.2	23.2	23.2	51.355
26.6784	26.7977	26.6579	26.5147	26.7125	26.7671	26.2295	26.1847	26.0203	25.5947	26.7225	25.9979	+			WT_SUMO_WT_IgG	60914000	3656800	1772200	2778300	8929900	10450000	9869800	1592500	1363100	1016100	4390000	4765400	10330000	1888300000	113360000	54939000	86127000	276830000	323950000	305960000	49369000	42256000	31500000	136090000	147730000	320230000	6	10	10	10	22.2	22.2	22.2	56.289
28.8554	28.7014	28.7332	28.987	28.874	28.822	29.5152	29.4354	29.472	29.3257	29.4396	29.4121	+	+		KO_SUMO_KO_IgG;WT_SUMO_WT_IgG	214230000	8330900	10461000	7354700	27299000	33709000	22843000	14421000	10320000	9505800	20735000	19699000	29551000	11783000000	458200000	575350000	404510000	1501400000	1854000000	1256400000	793150000	567600000	522820000	1140400000	1083500000	1625300000	9	56	38	37	71.1	51.4	50.2	104.85
26.0962	26.1111	26.4459	25.7123	26.0133	26.1424	22.7061	26.2143	25.7064	26.7529	25.3576	24.857					117460000	4149300	3577000	2738800	19962000	16050000	16113000	3988100	2811500	3678100	10930000	12189000	21279000	1057200000	37344000	32193000	24650000	179660000	144450000	145010000	35893000	25303000	33103000	98369000	109700000	191510000	10	7	7	7	37.5	37.5	37.5	24.212
23.6035	23.5568	23.6068	23.6664	23.751	20.1514	21.7121	23.5175	20.7973	23.3059	22.64	22.6955					13613000	333790	808870	474180	2752100	2345100	1910900	247990	0	384220	1350800	1262500	1742100	149740000	3671700	8897600	5215900	30273000	25796000	21020000	2727900	0	4226400	14859000	13888000	19163000	3	2	2	2	10.7	10.7	10.7	31.88
25.4686	25.434	25.6554	25.7322	25.5827	25.6886	25.6925	25.4197	25.421	25.5821	25.6942	25.7065					28853000	830580	868960	711250	3996400	4182200	3928500	1407900	972430	1016800	2707200	3100500	5130100	1009800000	29070000	30414000	24894000	139870000	146380000	137500000	49276000	34035000	35587000	94754000	108520000	179550000	11	9	9	9	12.5	12.5	12.5	91.35
27.5022	27.229	27.3918	27.3878	27.4201	27.3679	26.7252	26.7429	26.9616	26.7574	26.2388	26.851	+			WT_SUMO_WT_IgG	172250000	6055000	3343800	3607000	29720000	31153000	25856000	6693000	2991500	3047800	18498000	14878000	26405000	3789400000	133210000	73563000	79354000	653830000	685370000	568840000	147250000	65813000	67052000	406960000	327310000	580900000	8	18	18	18	36.3	36.3	36.3	62.942
27.6135	27.7759	27.983	27.5576	27.342	27.2648	27.7073	27.5469	27.7066	27.7406	27.7013	27.3713					210190000	11158000	13688000	8775000	32650000	24520000	26118000	15297000	9273700	8629500	13451000	13548000	33085000	2942700000	156210000	191630000	122850000	457100000	343280000	365650000	214160000	129830000	120810000	188320000	189670000	463190000	3	10	10	10	39.6	39.6	39.6	26.227
24.0609	24.0097	24.3408	24.3886	23.6103	23.9228	24.4008	23.6204	24.0599	24.1387	24.4125	24.117					10003000	378440	371170	232670	1886800	1423800	1256700	533950	261610	283750	626360	744610	2002800	370100000	14002000	13733000	8608900	69810000	52679000	46499000	19756000	9679600	10499000	23175000	27551000	74105000	2	7	7	7	15.3	15.3	15.3	80.76
24.9399	24.988	24.9995	24.9856	24.8081	24.9355	24.715	24.8753	24.7697	24.6539	25.0031	24.9709					34041000	905220	871810	934470	4953500	6337000	5804200	1534400	799930	363180	2936800	3960300	4639800	782940000	20820000	20052000	21493000	113930000	145750000	133500000	35292000	18398000	8353000	67547000	91086000	106720000	1	7	7	7	13.9	13.9	13.9	51.84
26.7305	26.2915	26.5138	26.6388	26.5418	26.5377	25.6671	26.3765	26.3295	26.2428	26.145	26.0524		+		KO_SUMO_KO_IgG	57074000	1886400	1601000	1325600	13538000	9640600	7973500	1177700	1392800	1563700	5611700	3650400	7712100	1483900000	49046000	41626000	34465000	351990000	250660000	207310000	30621000	36212000	40655000	145910000	94910000	200510000	2	8	8	8	19.4	19.4	19.4	52.747
26.505	26.7192	26.8749	26.8312	26.534	26.6283	26.3065	25.7505	25.8448	26.2275	25.2408	25.8486					89490000	3284600	754010	1495400	16277000	13569000	13628000	4957500	1627300	1381700	8366900	9612300	14536000	2326700000	85399000	19604000	38882000	423200000	352810000	354340000	128890000	42309000	35923000	217540000	249920000	377930000	7	11	11	11	21.3	21.3	21.3	58.951
25.2137	25.33	25.1204	24.7737	24.5752	24.7495	22.8753	22.6601	21.7122	21.051	22.1742	23.6655	+	+		KO_SUMO_KO_IgG;WT_SUMO_WT_IgG	22296000	83069	0	269080	2582200	4109000	3219500	196660	205960	0	3592800	3027300	5010300	579690000	2159800	0	6996100	67138000	106830000	83708000	5113300	5355000	0	93414000	78709000	130270000	11	8	8	8	14.4	14.4	14.4	71.689
21.9425	21.7728	22.127	20.8421	22.5765	22.6881	21.8994	22.4186	21.9969	22.9735	22.0862	22.8764					1822400	258790	120830	19056	117980	285670	258010	47875	44823	37481	171820	80181	379870	91119000	12939000	6041700	952820	5898800	14284000	12900000	2393700	2241100	1874100	8591000	4009100	18993000	5	5	4	4	6	5.1	5.1	119.26
26.5669	26.8152	27.1239	27.0483	26.7393	26.87	26.5996	26.3747	25.8889	26.6594	25.6668	26.2517					51811000	1004300	813470	1097100	6942000	7851400	10144000	1166700	724870	533700	4359900	5227000	11946000	2849600000	55234000	44741000	60340000	381810000	431830000	557930000	64170000	39868000	29353000	239790000	287480000	657040000	1	36	36	23	34.6	34.6	24.9	121.9
25.621	25.911	25.9015	25.8569	25.9976	25.9709	25.5261	25.4045	25.4109	25.4809	24.5321	25.1025					59281000	1803100	512130	854740	10168000	11307000	8517500	1512100	945280	955970	4184200	6543600	11977000	1422700000	43274000	12291000	20514000	244040000	271370000	204420000	36291000	22687000	22943000	100420000	157050000	287450000	6	9	9	9	26.2	26.2	26.2	54.554
24.3164	23.9525	24.6035	24.0375	23.8064	24.9464	23.8674	22.7097	25.6802	22.2795	24.6004	24.8665					32552000	0	2155900	3871200	1989500	4305100	2622700	721480	206250	2899900	3111300	2370100	8298900	260420000	0	17248000	30969000	15916000	34441000	20981000	5771900	1650000	23199000	24891000	18961000	66391000	4	4	4	4	26.2	26.2	26.2	14.766
20.9801	22.6464	22.5756	22.068	21.2657	23.2527	21.6864	23.0745	21.7819	22.7985	22.2626	23.3841					3554500	687410	55078	55690	431450	392940	611720	0	83564	0	428480	338190	470020	174170000	33683000	2698800	2728800	21141000	19254000	29974000	0	4094700	0	20995000	16571000	23031000	7	2	2	2	1.9	1.9	1.9	118.02
21.3693	22.2455	22.3438	21.49	21.4262	22.4857	22.6357	22.5015	23.4372	22.2342	22.4412	21.5945					1805400	0	0	0	397550	392770	287270	20809	0	23282	179990	125680	378000	43329000	0	0	0	9541200	9426600	6894500	499420	0	558770	4319800	3016300	9072000	2	5	2	2	14.8	6.6	6.6	56.716
24.523	24.7294	24.4705	24.8504	24.7705	24.5719	24.3866	24.5634	24.6162	23.5101	23.8956	24.1034					11570000	0	64668	221980	2094500	1999100	1566800	385990	275560	362500	1072600	1820700	1706000	497530000	0	2780700	9545300	90065000	85961000	67372000	16597000	11849000	15588000	46120000	78290000	73357000	7	9	9	9	13.1	13.1	13.1	84.784
22.2591	21.5455	25.4991	25.0918	24.8547	21.7779	21.2567	21.5095	22.2205	20.9121	21.7243	22.3357					32632000	0	0	0	11659000	6060200	2648000	0	0	0	3864800	710880	7689000	293690000	0	0	0	104930000	54542000	23832000	0	0	0	34783000	6397900	69201000	3	9	9	5	48.7	48.7	32.7	17.523
23.6223	22.9836	22.8485	21.4078	21.4368	23.5098	21.0795	22.8902	22.4328	22.3159	22.6507	22.6136					7585900	276250	251520	237740	761690	946580	1221800	379880	211900	138740	1083200	820480	1256100	174480000	6353900	5785000	5468000	17519000	21771000	28101000	8737100	4873600	3191100	24914000	18871000	28890000	4	5	3	3	15.9	11.2	11.2	60.029
26.7089	26.6747	26.7809	26.9215	26.5652	26.631	26.8622	26.6713	26.6874	26.6292	27.1735	26.4866					92275000	4751800	2045400	2844200	16247000	15369000	10858000	4514300	2573200	2494200	11130000	7730700	11717000	2583700000	133050000	57272000	79637000	454910000	430330000	304030000	126400000	72050000	69836000	311650000	216460000	328090000	9	13	13	13	38.1	38.1	38.1	55.023
24.0191	23.8079	23.1032	23.3828	23.9253	24.2565	21.9851	22.8301	21.6323	23.891	23.7323	23.7904					10324000	69959	233960	266030	1466400	2671200	1358600	0	79369	157320	1204400	1070700	1746100	278750000	1888900	6316900	7182800	39592000	72121000	36682000	0	2143000	4247500	32518000	28908000	47145000	7	7	7	7	15.8	15.8	15.8	58.47
25.5472	25.3804	25.3647	25.158	24.2657	24.6458	26.0411	25.9956	25.9753	26.0348	26.1634	25.9284	+			WT_SUMO_WT_IgG	19030000	1400500	1773200	718960	2272700	1315200	1512600	1737900	1155800	972910	1739600	2114700	2315700	818280000	60222000	76249000	30915000	97725000	56553000	65040000	74732000	49698000	41835000	74801000	90934000	99574000	8	14	14	14	16.6	16.6	16.6	107.89
29.6004	29.9495	29.5975	31.1049	30.7518	28.8753	29.9148	27.3681	21.4041	27.6267	28.8043	28.3105					1866300000	19323000	42476000	61010000	532620000	438160000	99047000	52304000	7256100	13874000	149020000	181390000	269820000	14930000000	154580000	339800000	488080000	4260900000	3505300000	792380000	418430000	58048000	110990000	1192100000	1451100000	2158500000	12	10	10	2	48.8	48.8	6	18.804
22.9611	21.0082	22.4368	22.8286	22.9081	22.3658	21.9773	21.4037	22.6863	22.4122	23.1455	22.9504					14816000	0	331440	0	4459000	1959700	1728100	0	0	304780	4032400	638830	1362100	88899000	0	1988600	0	26754000	11758000	10369000	0	0	1828700	24195000	3833000	8172700	3	2	2	2	16.3	16.3	16.3	19.258
26.2312	26.3153	25.9646	26.7719	26.8654	26.8582	26.2626	26.292	25.6258	25.3872	26.7918	26.5327					80733000	914060	1688600	1079300	15226000	18484000	15356000	2276100	1126500	520640	6376200	6600400	11085000	2502700000	28336000	52347000	33460000	472010000	573010000	476030000	70559000	34923000	16140000	197660000	204610000	343630000	7	12	12	12	26.3	26.3	26.3	57.673
22.1019	21.3951	22.4955	23.216	23.5362	24.645	21.6495	22.7709	22.5741	22.9941	24.7881	24.923					14850000	0	2546300	2094400	3036700	3276600	1769200	0	0	183470	126980	141540	1674700	148500000	0	25463000	20944000	30367000	32766000	17692000	0	0	1834700	1269800	1415400	16747000	3	4	4	4	32.4	32.4	32.4	15.48
25.4573	25.5454	25.5838	25.3129	25.7981	25.7527	25.8247	25.9064	25.4991	25.6997	25.8784	26.1069					57115000	2820200	2691300	2862300	7035900	11292000	9378300	2762500	1282400	978480	3795000	5528600	6687300	1256500000	62044000	59209000	62972000	154790000	248430000	206320000	60776000	28212000	21527000	83491000	121630000	147120000	2	7	7	7	18.2	18.2	18.2	45.745
27.6096	27.7915	27.2439	28.1822	27.8887	27.5316	27.6818	27.8079	27.2484	27.7693	27.6251	27.4679					186400000	4817300	4232900	4654900	32922000	33510000	26457000	5091800	2995500	3378300	19373000	21143000	27828000	5592100000	144520000	126990000	139650000	987650000	1005300000	793710000	152760000	89864000	101350000	581190000	634300000	834850000	3	15	15	15	29.4	29.4	29.4	66.193
27.1924	27.5383	27.1319	27.7891	27.6061	27.4495	21.5858	23.0938	27.1406	26.0791	28.0082	27.6495					42791000	1214500	1924100	1224000	5212500	6675300	8691000	1867700	3685600	533050	3650000	4613500	3500100	3423300000	97156000	153930000	97923000	417000000	534030000	695280000	149420000	294850000	42644000	292000000	369080000	280010000	3	7	7	6	5.8	5.8	5	160.9
26.8584	26.9476	27.0574	27.0008	27.0123	26.7854	27.1261	26.5767	26.9908	26.9935	26.1971	26.9549					126680000	5380500	2874900	2936200	18892000	21907000	16463000	6351800	3176000	3074300	12792000	11163000	21672000	3040400000	129130000	68997000	70468000	453410000	525780000	395110000	152440000	76223000	73784000	307000000	267900000	520130000	20	9	9	9	17.5	17.5	17.5	60.13
20.7327	21.4512	22.212	21.3882	21.4376	21.8425	22.6518	24.7166	24.804	25.0438	24.8117	22.0564		+		KO_SUMO_KO_IgG	2878600	167530	121780	49445	0	0	0	1188300	1035000	106110	82436	77738	50179	181350000	10554000	7672300	3115000	0	0	0	74866000	65204000	6685200	5193500	4897500	3161300	2	4	4	4	3.8	3.8	3.8	119.39
25.0831	26.0511	25.9058	25.8073	25.3158	25.365	25.46	25.8341	24.9703	26.6204	26.8844	26.0812					17406000	1925700	7091300	1962600	513540	699570	769660	1213400	1006900	526430	563510	383230	750270	731060000	80880000	297830000	82430000	21569000	29382000	32326000	50964000	42290000	22110000	23667000	16095000	31511000	5	6	6	6	8.4	8.4	8.4	89.13
21.0024	21.315	20.5679	22.0909	20.152	21.9714	22.8117	23.0587	22.4387	21.9659	22.5186	23.6428	+			WT_SUMO_WT_IgG	357330	8595.7	8070.9	0	0	48622	187220	0	3741.5	0	34618	17848	48605	40021000	962720	903940	0	0	5445700	20969000	0	419050	0	3877200	1999000	5443800	1	4	4	4	2.1	2.1	2.1	254.41
22.5841	22.7226	22.7687	22.6668	22.6556	22.5994	22.161	23.0169	22.9174	22.5258	22.7647	22.0849					6587800	0	0	0	880710	1548500	1202800	0	0	0	490930	873710	1591200	118580000	0	0	0	15853000	27872000	21650000	0	0	0	8836700	15727000	28642000	3	4	4	4	15.3	15.3	15.3	39.506
27.046	26.4687	26.408	26.5659	26.3454	26.6996	25.3448	25.425	26.6625	25.2583	26.6302	26.305					106240000	1162900	4228600	5282000	21675000	13672000	15121000	1706600	2999900	2484000	10377000	12675000	14855000	1381100000	15118000	54972000	68666000	281770000	177740000	196570000	22185000	38999000	32292000	134900000	164780000	193120000	8	8	8	8	48.4	48.4	48.4	21.007
24.5825	24.5918	25.3745	24.8423	24.9721	25.0127	23.9036	23.1559	23.7558	23.5493	22.3207	23.9103					25948000	318790	106080	292150	4145000	4778200	3812400	452330	133250	169490	2501000	3222600	6016800	648700000	7969600	2652000	7303600	103620000	119460000	95311000	11308000	3331200	4237200	62526000	80565000	150420000	2	7	7	7	18.4	18.4	18.4	51.851
25.5184	25.3756	25.5015	25.6378	25.2453	25.2362	21.876	22.6827	22.6814	24.8605	25.7284	22.1244	+			WT_SUMO_WT_IgG	38862000	1267600	2758100	1670600	6687000	4695500	4239300	2119300	1983800	1537200	3616500	3127800	5159000	621790000	20282000	44130000	26729000	106990000	75128000	67829000	33909000	31741000	24595000	57865000	50045000	82544000	6	5	5	5	16.8	16.8	16.8	33.742
23.2839	22.1036	21.4782	23.7866	22.7833	21.3962	21.2689	22.7317	22.0073	23.1843	22.5511	22.3017					11594000	0	256480	127550	6034100	1080300	866390	0	0	89762	810540	374140	1954700	127530000	0	2821300	1403100	66375000	11884000	9530300	0	0	987380	8915900	4115500	21501000	5	4	4	4	23.3	23.3	23.3	21.664
20.7809	21.4468	22.6803	20.9849	27.1206	27.3782	22.0794	21.9874	22.6668	22.6207	22.7955	22.4349					40407000	0	0	0	0	19083000	13563000	0	0	0	1940100	2077700	3743500	1293000000	0	0	0	0	610650000	434020000	0	0	0	62083000	66488000	119790000	1	1	1	1	3.6	3.6	3.6	70.367
27.2148	27.6554	27.8617	27.5161	27.7743	27.7125	26.8027	27.2577	26.7288	27.9513	28.2141	28.2833					261560000	7837800	15698000	15762000	40675000	42572000	37738000	7925700	5012600	4647300	21976000	23501000	38214000	4184900000	125410000	251160000	252180000	650800000	681160000	603810000	126810000	80202000	74356000	351620000	376010000	611420000	5	12	12	10	41.5	41.5	34.4	39.183
27.8474	28.0291	27.2605	26.7264	27.0043	27.1481	28.3109	28.2261	28.6142	28.5742	28.1705	28.2483		+		KO_SUMO_KO_IgG	31329000	1897000	1490000	1444200	1721900	3399500	4089200	994800	1408500	1479200	4702600	4218700	4483000	4417300000	267480000	210090000	203630000	242790000	479340000	576580000	140270000	198600000	208570000	663060000	594830000	632100000	13	66	56	56	38.1	34.4	34.4	275.66
26.1441	26.1133	26.4559	25.6472	25.6088	26.2124	27.017	26.9627	27.1088	26.6476	26.5679	26.7429	+			WT_SUMO_WT_IgG	88088000	5270700	8837300	6731200	11847000	5952900	9679100	9629400	5945100	7124000	3925600	2077300	11069000	1233200000	73789000	123720000	94237000	165850000	83341000	135510000	134810000	83231000	99735000	54959000	29082000	154970000	2	7	7	7	38.1	38.1	38.1	24.593
24.5	24.6541	25.2699	24.7102	24.9748	24.7151	22.6395	23.1909	23.0812	23.3589	23.1205	22.443	+	+		KO_SUMO_KO_IgG;WT_SUMO_WT_IgG	17337000	49194	0	0	2205100	3865100	2346900	0	0	0	1395500	1985300	5489700	572120000	1623400	0	0	72768000	127550000	77449000	0	0	0	46053000	65516000	181160000	4	20	20	2	22	22	3	105.93
24.8541	21.304	24.0989	25.6249	24.9474	24.3176	25.3479	25.0286	25.3731	25.5109	25.6143	25.5623					31188000	1552200	2086000	1876700	6804100	3524500	3186600	1855300	870430	1141700	2405900	223810	5661100	592580000	29491000	39634000	35657000	129280000	66966000	60545000	35251000	16538000	21692000	45713000	4252500	107560000	3	6	6	6	29.1	29.1	29.1	38.169
25.246	25.0798	25.0473	25.1894	25.0359	25.5605	25.2782	24.9173	24.9903	24.7793	25.1124	25.1709					34744000	1289000	1069300	1018400	6278500	6008900	6242400	1370600	677680	599900	3557600	2669300	3962500	903340000	33513000	27803000	26478000	163240000	156230000	162300000	35636000	17620000	15597000	92498000	69401000	103030000	3	6	5	5	13.9	12.5	12.5	54.366
24.6531	24.7996	25.2379	24.9022	24.5622	24.548	25.3237	24.5132	24.8665	25.2813	25.9627	24.7054					31720000	1446100	2983600	1075400	4926400	4080300	4045600	1999200	268860	958350	2021400	2385400	5529100	602670000	27475000	56688000	20433000	93602000	77525000	76867000	37985000	5108300	18209000	38407000	45323000	105050000	4	9	9	6	25.7	25.7	16.8	38.925
23.699	23.5023	23.813	23.2578	23.1147	23.2638	21.9569	23.7198	24.2899	23.9792	23.3471	23.6721					10098000	616910	594570	547970	1515100	1436900	1236900	167330	363260	338200	1111400	824780	1344900	171670000	10487000	10108000	9315400	25757000	24428000	21028000	2844500	6175400	5749300	18893000	14021000	22864000	3	4	4	4	20.5	20.5	20.5	30.241
22.3633	23.9332	20.9669	23.68	23.6576	20.7214	22.4072	23.0549	21.0691	23.63	21.0337	24.3108					18890000	573450	2049700	2045800	3573600	2216400	1852700	472470	398770	0	629970	2592200	2484700	170010000	5161000	18448000	18412000	32163000	19947000	16674000	4252200	3589000	0	5669800	23329000	22362000	10	4	4	4	26.7	26.7	26.7	20.913
29.3531	29.5741	29.4298	29.1083	29.1302	29.142	25.8796	27.4453	27.336	27.4543	27.434	27.4328	+	+		KO_SUMO_KO_IgG;WT_SUMO_WT_IgG	210600000	1952400	1774400	1772500	21909000	35847000	37778000	648870	1394300	940770	23595000	32638000	50350000	13057000000	121050000	110010000	109900000	1358400000	2222500000	2342200000	40230000	86449000	58328000	1462900000	2023600000	3121700000	5	45	45	45	46.1	46.1	46.1	145.83
26.9188	27.1572	27.3076	27.608	27.3125	27.4471	27.6759	27.4892	27.6294	27.3759	27.619	27.3153					81519000	2877600	3216300	2267000	12057000	11416000	10427000	5591900	3015500	3113200	5709500	7778500	14050000	3586800000	126620000	141520000	99747000	530500000	502280000	458780000	246050000	132680000	136980000	251220000	342260000	618200000	8	19	19	19	26.3	26.3	26.3	85.746
24.4559	24.9783	24.5963	24.1356	24.2231	24.2415	25.108	22.2423	24.661	24.3871	24.5716	21.3534					26803000	1380800	2022500	864320	3710000	3265500	3303300	2367500	833270	1091500	2368700	1872200	3723800	321640000	16570000	24270000	10372000	44520000	39186000	39639000	28410000	9999200	13098000	28424000	22467000	44685000	6	4	4	4	16.3	16.3	16.3	31.635
21.5533	26.0083	26.8516	25.8738	26.1402	25.8662	25.7284	23.2233	22.4296	21.3745	22.0068	21.1786		+		KO_SUMO_KO_IgG	109290000	0	5798600	3800700	10909000	22627000	15299000	5128200	2323400	6178100	7775600	6988600	22459000	874290000	0	46389000	30406000	87268000	181020000	122390000	41026000	18587000	49425000	62205000	55908000	179670000	1	2	2	2	17.4	17.4	17.4	19.343
28.1357	28.0938	27.9637	28.0221	27.9825	27.7231	22.7007	28.045	28.2297	27.9019	28.0091	27.948					54758000	1191700	1130100	1004300	6659800	9791200	9627800	0	1124600	760590	7378700	6067700	10022000	6461500000	140620000	133350000	118510000	785860000	1155400000	1136100000	0	132710000	89749000	870690000	715990000	1182600000	3	52	52	52	27.3	27.3	27.3	244.5
25.863	26.0073	26.5753	26.1159	26.158	26.2249	25.5429	25.5444	25.9075	25.5292	25.6172	25.685		+		KO_SUMO_KO_IgG	58999000	1894900	2863100	2541200	9419700	8879200	10221000	2374900	1467400	2211600	3344700	4123800	9657200	943980000	30319000	45809000	40660000	150720000	142070000	163540000	37998000	23479000	35385000	53515000	65981000	154510000	2	7	7	7	39.7	39.7	39.7	31.444
24.5382	24.1098	24.2306	26.7955	27.4707	26.1998	25.7009	25.5364	23.6944	25.5162	26.4609	26.8525					109380000	4648000	3771600	7823000	17492000	42995000	16889000	6002400	1814700	263960	3219900	2120200	2340600	1640700000	69720000	56574000	117340000	262390000	644930000	253330000	90035000	27221000	3959400	48298000	31804000	35109000	1	13	13	13	24.1	24.1	24.1	41.45
22.2973	22.1583	20.8675	20.849	21.0279	21.1097	28.6823	28.6033	29.6244	27.8554	29.9944	29.4727	+	+		KO_SUMO_KO_IgG;WT_SUMO_WT_IgG	19585000	892270	5483200	4753900	2776.7	17296	25881	3046500	2208200	3112400	0	0	42631	2702700000	123130000	756680000	656040000	383190	2386900	3571600	420410000	304730000	429510000	0	0	5883000	1	3	3	3	1.4	1.4	1.4	318.38
21.9086	22.1791	20.0254	21.6416	20.7257	20.9527	22.6981	21.0412	22.8171	22.5039	22.7681	22.2779					585920	0	0	0	0	155580	151880	0	0	0	104190	74633	99643	18163000	0	0	0	0	4822800	4708300	0	0	0	3229700	2313600	3088900	2	4	1	1	8.2	3.2	3.2	62.72
21.094	21.1739	22.2333	20.9842	21.7941	20.5085	22.3986	25.3249	24.9897	25.5205	25.6707	25.8927		+		KO_SUMO_KO_IgG	12166000	3298200	4064200	2578200	0	0	0	741880	586460	748410	0	95568	53267	182490000	49474000	60963000	38674000	0	0	0	11128000	8796800	11226000	0	1433500	799000	1	5	5	5	19.7	19.7	19.7	33.395
25.8162	25.4977	25.1811	25.6231	25.638	25.7299	26.4192	26.3123	26.3506	25.9866	26.1658	26.4032	+			WT_SUMO_WT_IgG	66110000	3689100	4114400	4551600	7586900	10574000	8830000	4424900	3057300	2296400	6389900	4390100	6205600	1256100000	70093000	78174000	86481000	144150000	200910000	167770000	84073000	58088000	43632000	121410000	83412000	117910000	6	6	6	6	26.9	26.9	26.9	35.611
22.8046	23.4255	23.5692	19.8468	21.7528	21.9538	23.1602	22.4305	22.7166	22.6414	20.9214	21.8183					10891000	49699	133220	98730	2468200	952980	2440600	75226	225330	0	854720	1180000	2412800	206940000	944280	2531200	1875900	46896000	18107000	46371000	1429300	4281200	0	16240000	22420000	45843000	1	4	4	4	9.1	9.1	9.1	54.812
27.6	27.4383	27.6462	27.4034	27.1996	27.6233	27.3366	27.4199	27.288	26.6944	26.8258	27.3425					163710000	5826400	5509900	5402400	23537000	24281000	24149000	5964200	5407600	4625500	18002000	10513000	30494000	4092800000	145660000	137750000	135060000	588420000	607010000	603710000	149110000	135190000	115640000	450060000	262820000	762340000	4	17	17	16	54.8	54.8	52.7	46.659
24.0171	22.8374	23.0461	22.4782	23.9353	22.8972	23.5629	22.9616	22.5037	22.2852	23.4708	23.3466					29218000	0	0	0	1857100	6610500	3208700	0	103790	0	7184500	5972800	4281100	146090000	0	0	0	9285400	33052000	16043000	0	518950	0	35923000	29864000	21405000	4	4	4	4	23.4	23.4	23.4	21.614
22.685	22.3362	23.6149	22.2748	22.1193	21.9803	21.8436	21.9204	22.4431	21.0362	22.9832	22.5397					3312100	0	0	0	142100	312600	219480	0	0	0	413460	339140	1885400	92740000	0	0	0	3978800	8752900	6145300	0	0	0	11577000	9496100	52790000	5	4	3	3	10.8	8.4	8.4	71.835
25.1318	25.4086	25.639	25.4677	25.3697	25.5642	24.8269	25.309	25.1435	25.1314	25.6544	25.2038					38389000	1450200	1214700	1132000	6829900	7147800	6080100	1068200	958520	736070	3006500	3340200	5424300	1036500000	39156000	32797000	30564000	184410000	192990000	164160000	28843000	25880000	19874000	81174000	90185000	146460000	20	12	12	12	36.8	36.8	36.8	47.355
23.6047	24.0911	24.1749	21.7614	23.3711	22.371	24.5123	24.9322	24.9485	25.318	23.9631	24.4296					15185000	1394500	795370	1083200	385560	1279900	1003500	1140000	1473800	1448700	988890	1908700	2282800	273330000	25100000	14317000	19498000	6940000	23038000	18062000	20521000	26528000	26077000	17800000	34356000	41091000	1	2	2	2	10.4	10.4	10.4	37.432
25.7047	25.2748	25.3398	25.5351	25.0505	25.911	24.7646	23.9328	24.4566	24.3716	24.775	25.4233					39057000	1968000	718580	1729600	6567000	3265100	9464200	1641900	313100	417170	4356800	3602200	5013600	859260000	43296000	15809000	38052000	144470000	71832000	208210000	36122000	6888300	9177800	95849000	79249000	110300000	6	9	9	9	14.3	14.3	14.3	54.972
24.5707	24.2332	23.6866	24.1	24.1683	24.3103	24.2447	24.4918	24.1559	24.8396	24.3579	24.286					11320000	965500	264090	605400	1460800	1347300	1724500	578090	399480	215710	1472500	1061900	1225300	441500000	37655000	10300000	23610000	56972000	52545000	67254000	22545000	15580000	8412700	57427000	41414000	47785000	3	9	9	9	17.7	17.7	17.7	69.223
24.7275	25.0752	24.3241	24.8917	25.6752	25.749	24.2022	24.0905	23.6522	25.7128	25.4209	25.2224					20918000	1120900	1292700	966240	2093500	4649900	3888400	1126700	362010	353160	1060600	1964600	2039000	690290000	36991000	42661000	31886000	69086000	153450000	128320000	37181000	11946000	11654000	35001000	64833000	67286000	4	12	12	12	19.2	19.2	19.2	74.605
26.7251	26.6706	26.9234	26.9453	26.68	26.9651	25.2092	25.4937	26.0219	25.736	25.5234	25.8004	+	+		KO_SUMO_KO_IgG;WT_SUMO_WT_IgG	48118000	397120	513030	420620	8465900	7490800	7600400	779820	636900	896110	5672700	4865800	10379000	2165300000	17871000	23086000	18928000	380960000	337090000	342020000	35092000	28661000	40325000	255270000	218960000	467040000	3	18	18	16	31.4	31.4	29.3	75.022
25.3372	24.1856	25.6871	26.4538	25.9956	26.0522	22.1064	22.6486	22.2188	22.4403	23.0031	22.1177	+	+		KO_SUMO_KO_IgG;WT_SUMO_WT_IgG	75032000	0	0	0	16650000	19589000	18436000	0	0	0	4093500	2784500	13479000	975420000	0	0	0	216450000	254660000	239660000	0	0	0	53216000	36199000	175230000	3	5	5	5	17	17	17	45.95
24.2434	24.2525	24.2623	24.5935	24.4446	24.7096	24.677	24.1321	24.2652	24.1241	24.6307	24.6504					10501000	114060	256500	207850	1571700	1713100	1490700	483610	214860	262730	1027200	1413100	1745200	493530000	5360800	12055000	9769000	73872000	80515000	70063000	22729000	10099000	12348000	48279000	66418000	82022000	3	11	11	11	15.2	15.2	15.2	89.594
24.8178	26.7907	25.2213	25.264	24.9281	24.4375	24.3487	21.8254	23.3692	22.9914	24.0183	24.4475					17432000	63135	126590	119560	1777700	2314500	1969600	91497	76718	79163	1584900	5170700	4058100	801880000	2904200	5823000	5499600	81772000	106470000	90600000	4208900	3529000	3641500	72908000	237850000	186670000	18	16	16	16	24.6	24.6	24.6	101.93
24.7583	24.4365	24.1742	24.244	24.3959	22.5605	23.4997	21.7859	26.0021	22.2452	21.8548	24.4036					19828000	356240	989660	1892400	2680500	3875300	958670	431340	357840	1948000	886690	2200800	3250500	277590000	4987400	13855000	26494000	37526000	54254000	13421000	6038700	5009800	27272000	12414000	30811000	45507000	5	5	5	5	21.8	21.8	21.8	30.344
25.2661	25.106	25.2649	25.1433	24.3363	24.8119	25.7632	25.6817	25.7199	25.859	26.1035	26.0878	+			WT_SUMO_WT_IgG	14101000	964090	1078900	888310	1647700	1042400	1271500	998160	592180	401230	1784800	1200600	2231300	789670000	53989000	60416000	49745000	92272000	58375000	71204000	55897000	33162000	22469000	99948000	67234000	124950000	2	14	14	14	15.3	15.3	15.3	106.92
29.18	29.4281	29.9167	29.6398	29.3214	28.6525	21.7332	23.0589	22.4659	21.6322	22.6466	22.7892	+	+		KO_SUMO_KO_IgG;WT_SUMO_WT_IgG	135750000	0	0	0	21256000	23610000	13495000	0	0	0	12240000	18583000	46566000	11403000000	0	0	0	1785500000	1983200000	1133600000	0	0	0	1028100000	1561000000	3911600000	3	52	52	13	42.2	42.2	13.7	173.05
26.0864	25.9104	26.165	25.7903	25.548	25.8655	26.718	26.5982	26.5898	26.321	26.3157	26.3464	+			WT_SUMO_WT_IgG	50314000	2988000	2455000	2715800	6059500	5760100	6023800	3787900	2334900	2023500	3192300	4627600	8345700	1559700000	92629000	76104000	84190000	187850000	178560000	186740000	117430000	72380000	62729000	98963000	143460000	258720000	6	11	11	11	26.8	26.8	26.8	65.459
27.4279	27.4983	27.7794	27.3459	27.5301	27.3613	22.5886	21.7425	22.0579	22.1011	23.0296	21.8028	+	+		KO_SUMO_KO_IgG;WT_SUMO_WT_IgG	113520000	0	0	0	13570000	18253000	20608000	0	0	0	15908000	14749000	30432000	3178600000	0	0	0	379970000	511090000	577020000	0	0	0	445420000	412960000	852110000	3	8	8	8	17	17	17	74.72
22.1329	21.6581	21.4489	21.5801	21.3353	21.4665	22.4361	22.9881	22.3589	23.2073	22.5678	21.5191					1867600	62623	25344	24541	110460	126910	299020	36298	0	19475	869190	94385	199320	106450000	3569500	1444600	1398800	6296100	7234000	17044000	2069000	0	1110100	49544000	5380000	11361000	5	6	6	6	7.9	7.9	7.9	121.82
25.2675	25.1551	25.4577	24.5713	24.681	24.936	21.6236	24.8767	25.2019	25.1094	25.3721	25.6406					16506000	257780	500390	433750	1640600	2840600	3146800	146260	324940	165800	1355000	1729800	3964700	990390000	15467000	30023000	26025000	98436000	170440000	188810000	8775500	19497000	9948100	81297000	103790000	237880000	7	18	18	17	16.6	16.6	15.7	139.88
22.1094	22.5219	21.8229	22.7083	22.1287	23.3616	22.0778	22.2464	21.7213	22.7428	21.6361	22.378					4021000	0	104840	178310	819970	577130	1093900	273900	0	45336	326680	97879	503050	88462000	0	2306500	3922700	18039000	12697000	24066000	6025800	0	997390	7186900	2153300	11067000	6	3	3	3	7.4	7.4	7.4	58.135
23.9199	24.21	24.4123	24.157	23.8479	23.9716	24.8079	24.989	25.124	25.0611	24.8855	25.1354	+	+		KO_SUMO_KO_IgG;WT_SUMO_WT_IgG	25288000	1820300	2043900	1685400	4195300	2384700	1854700	1640300	1310400	1255200	1178800	1993600	3925000	328740000	23663000	26571000	21910000	54539000	31001000	24111000	21324000	17035000	16318000	15325000	25917000	51025000	4	6	6	6	40.7	40.7	40.7	27.547
25.4765	24.8695	24.6174	24.9841	25.1294	24.954	24.8602	25.1395	25.2239	24.7608	23.8756	25.172					25568000	1052800	497580	651730	4250500	4616700	3410800	1120500	506620	376140	3214300	2343800	3526800	818180000	33689000	15923000	20855000	136010000	147730000	109150000	35858000	16212000	12036000	102860000	75003000	112860000	2	7	7	7	14.7	14.7	14.7	69.5
26.9421	27.1866	27.0569	27.1139	26.8722	26.9349	27.2634	26.8961	26.2406	26.9413	26.8837	27.5626					51117000	1952400	1683300	2087100	6392500	8228300	8130400	1811400	1143100	427460	4149100	5492800	9618700	3322600000	126910000	109420000	135660000	415510000	534840000	528480000	117740000	74302000	27785000	269690000	357040000	625220000	4	30	30	30	28.6	28.6	28.6	135.65
27.3351	27.1024	26.2757	26.5851	26.4001	26.7938	27.1948	26.9071	27.1571	27.2	27.1181	26.4532					66980000	2822800	2232700	1418700	6918400	9877900	11779000	3204100	1838000	1863400	8690600	7335100	8999500	2813200000	118560000	93773000	59587000	290570000	414870000	494740000	134570000	77195000	78261000	365010000	308070000	377980000	3	19	19	19	23.3	23.3	23.3	119.52
22.1359	22.7725	23.062	21.7448	22.0046	22.3317	22.9465	22.2841	22.1945	22.6812	22.7056	22.3318					4540200	219650	0	0	744520	577520	956700	0	95204	144730	58876	646390	1096600	113500000	5491300	0	0	18613000	14438000	23918000	0	2380100	3618300	1471900	16160000	27415000	1	2	2	2	5.5	5.5	5.5	57.818
28.3047	28.4643	28.4373	27.815	27.9465	28.3211	27.5143	27.9938	28.3505	27.9671	28.4675	27.4467					234480000	4449200	93224000	4742200	19009000	22127000	25157000	4110900	5376700	3539000	19702000	11326000	21712000	4689500000	88983000	1864500000	94844000	380180000	442540000	503130000	82218000	107530000	70780000	394040000	226530000	434240000	7	10	10	10	35.2	35.2	35.2	38.274
25.0205	23.7801	24.1208	24.9037	23.5218	24.6146	24.2858	22.0465	24.2709	22.417	22.7779	22.2547					13642000	0	480620	0	1316900	1609500	3294200	369360	146390	365370	3164300	739520	2156100	395630000	0	13938000	0	38191000	46677000	95532000	10711000	4245300	10596000	91764000	21446000	62528000	6	6	6	6	11.4	11.4	11.4	66.574
24.2025	24.4428	24.5241	24.0508	24.0462	24.15	24.1844	22.2441	23.9324	23.9645	23.8885	23.9326					19099000	650400	768810	651210	3255200	3505500	2365200	1181600	194470	397470	1578800	1866700	2683300	267380000	9105500	10763000	9116900	45573000	49077000	33113000	16543000	2722600	5564600	22103000	26134000	37567000	3	5	5	5	24	24	24	30.288
25.3006	25.1901	25.3146	25.236	24.7849	25.2664	25.3191	25.2534	25.2692	25.7104	25.9025	25.9775					36357000	1513700	2322900	1658500	5941800	5598000	4875000	981680	470550	702260	3217400	3135900	5939500	981640000	40870000	62719000	44779000	160430000	151150000	131620000	26505000	12705000	18961000	86870000	84671000	160370000	3	9	9	9	17.3	17.3	17.3	63.523
21.1161	23.3406	23.1211	23.1105	23.1386	23.3721	21.4991	21.1993	23.4562	23.122	22.6806	21.5492					8519500	231110	264660	228810	2098300	1371200	2160000	393150	0	0	577650	317910	876700	93714000	2542200	2911200	2516900	23081000	15083000	23760000	4324700	0	0	6354100	3497000	9643700	2	2	2	2	12.3	12.3	12.3	30.065
26.1201	25.8408	26.1406	25.5241	25.9706	26.1206	26.0152	26.3389	26.3413	26.2146	24.7699	25.9019					60129000	3346500	2522500	3060200	7891500	7120200	8455600	3681100	2815100	2612400	5416100	3788900	9418900	901930000	50197000	37837000	45903000	118370000	106800000	126830000	55216000	42227000	39186000	81241000	56833000	141280000	4	4	4	4	24.8	24.8	24.8	27.873
26.6653	26.4228	26.6118	26.56	26.6777	26.9555	25.8022	26.1302	26.3866	26.0778	25.4565	26.0764					61584000	1341000	927460	959930	8634300	11752000	11885000	1407500	1329800	1856700	4834300	6018600	10637000	2032300000	44253000	30606000	31678000	284930000	387820000	392190000	46448000	43883000	61270000	159530000	198610000	351030000	6	15	15	15	23.6	23.6	23.6	80.419
22.8691	23.1685	22.6622	21.6006	22.6532	22.8942	21.3817	21.7592	22.2906	22.8843	23.0784	21.1518					1242100	0	0	0	118570	288910	217230	0	7497.7	0	204890	153210	251810	116760000	0	0	0	11146000	27157000	20420000	0	704790	0	19260000	14401000	23670000	3	5	5	5	4.7	4.7	4.7	194.81
23.2341	24.7913	24.8234	24.346	24.8325	24.6589	24.1143	24.6137	22.7297	24.2857	24.0056	24.2489					24002000	1255100	436380	677430	3354300	5337000	3974700	435200	637700	442650	987610	2589400	3874600	552050000	28868000	10037000	15581000	77149000	122750000	91419000	10010000	14667000	10181000	22715000	59556000	89117000	6	6	6	6	14.4	14.4	14.4	48.076
21.764	20.8909	20.8371	22.1095	20.6602	22.3343	22.0244	22.3372	22.872	22.38	21.3893	22.32					2003300	0	0	57292	364480	555440	443920	0	46552	126490	0	0	409170	56094000	0	0	1604200	10205000	15552000	12430000	0	1303400	3541700	0	0	11457000	3	2	2	2	3.5	3.5	3.5	67.192
22.9689	23.1966	22.9332	22.9201	22.9756	22.7067	23.6855	22.0966	23.8207	23.9065	23.386	23.8984					7875700	729820	101770	481450	1177300	1365200	1036500	417280	0	420290	658880	578300	908930	196890000	18246000	2544300	12036000	29432000	34131000	25911000	10432000	0	10507000	16472000	14457000	22723000	2	4	4	4	10.1	10.1	10.1	58.022
27.4697	27.4663	27.3347	27.4296	27.1859	27.1979	27.4799	27.6685	27.7042	27.7721	27.7763	27.4988					60371000	3600700	2502600	1273000	9011200	6615100	6720900	4010900	2704100	2802900	6786100	6102900	8240500	3199700000	190840000	132640000	67469000	477600000	350600000	356210000	212580000	143310000	148550000	359660000	323450000	436750000	19	24	24	24	29.7	29.7	29.7	105.36
22.7859	22.4731	21.6966	22.816	22.6448	23.3943	22.8876	23.0342	22.1273	23.2239	22.4222	23.4739					7829600	565060	353210	0	1518500	958170	994510	782770	223800	476950	569730	739160	647800	109610000	7910800	4944900	0	21259000	13414000	13923000	10959000	3133200	6677300	7976200	10348000	9069300	2	3	3	3	13.7	13.7	13.7	23.772
22.9381	22.4629	22.8998	23.1401	22.9802	23.0458	23.7332	24.2757	23.9092	24.4852	23.8239	23.2853	+			WT_SUMO_WT_IgG	8729800	394530	571050	172080	1299000	1073700	1317700	236880	397730	272700	1007900	394550	1591900	261890000	11836000	17132000	5162400	38971000	32210000	39532000	7106300	11932000	8180900	30238000	11836000	47757000	7	5	5	5	8.7	8.7	8.7	66.294
22.4041	22.6816	23.3926	21.8894	23.4799	22.1288	21.8661	22.7418	22.7184	22.9125	22.111	22.4654					6457800	0	0	0	257490	2338400	947980	0	61097	0	0	731750	2121100	96868000	0	0	0	3862300	35076000	14220000	0	916450	0	0	10976000	31817000	4	3	3	3	12.2	12.2	12.2	45.524
22.9786	22.8714	21.6849	23.618	20.6062	20.9248	22.6788	21.5734	21.6875	21.9841	23.0822	21.5178					3530600	0	0	0	692170	403720	431840	0	0	0	654630	549610	798630	95326000	0	0	0	18689000	10900000	11660000	0	0	0	17675000	14840000	21563000	5	3	3	3	4.8	4.8	4.8	76.096
24.3975	24.3048	24.4275	24.173	24.5413	24.2164	23.6482	22.317	24.0388	24.8125	24.4387	24.4478					54674000	2189100	2441400	2015300	8819200	9842200	8891300	446580	570850	304230	4917600	4758300	9477500	546740000	21891000	24414000	20153000	88192000	98422000	88913000	4465800	5708500	3042300	49176000	47583000	94775000	4	6	6	6	27.4	27.4	27.4	37.893
26.8064	26.5737	26.6956	26.5828	26.7418	26.7497	26.1424	26.3951	25.9368	26.0162	26.2029	26.3895					140050000	3505900	2780500	3604300	20993000	25131000	21778000	2103500	2657300	2184000	14459000	13238000	27614000	2801000000	70118000	55610000	72087000	419870000	502630000	435550000	42070000	53145000	43680000	289170000	264770000	552270000	5	11	11	11	38.2	38.2	38.2	47.46
32.9542	32.7911	32.5543	32.7457	32.8217	32.4761	32.2963	32.2548	32.0948	32.0185	32.2064	31.873					5256400000	173240000	237720000	168320000	831150000	664760000	613780000	262610000	186400000	146690000	525430000	553880000	892390000	94615000000	3118400000	4279000000	3029800000	14961000000	11966000000	11048000000	4727000000	3355200000	2640400000	9457800000	9969900000	16063000000	15	25	25	24	72.3	72.3	68.7	36.688
27.9986	27.9528	28.031	28.0823	28.0854	28.1184	27.5851	27.6946	27.5542	27.796	27.59	27.6382	+			WT_SUMO_WT_IgG	199480000	7979600	4683900	4277900	32919000	34353000	31102000	6363500	4057200	3138800	19547000	18121000	32938000	6582900000	263330000	154570000	141170000	1086300000	1133600000	1026400000	210000000	133890000	103580000	645050000	597990000	1086900000	4	21	21	21	37.6	37.6	37.6	61.397
23.8938	24.2658	24.2862	24.0875	24.0447	23.6738	22.4147	23.768	22.6854	22.4818	23.71	23.94					24053000	0	840870	923930	4060700	3078800	3127600	392140	591350	145580	2326500	1994300	6570800	216470000	0	7567800	8315400	36546000	27709000	28149000	3529300	5322200	1310200	20938000	17949000	59137000	5	4	4	4	37.8	37.8	37.8	15.672
27.9795	28.0535	28.108	27.888	27.8097	27.5953	26.9599	27.2775	27.0619	26.9616	27.2295	27.2031	+			WT_SUMO_WT_IgG	267700000	5880700	10346000	5072000	55797000	41218000	35979000	7249800	4167200	3610500	19041000	30136000	49200000	3480100000	76450000	134490000	65936000	725360000	535840000	467720000	94248000	54174000	46936000	247540000	391760000	639600000	4	15	15	15	53.6	53.6	53.6	31.628
25.7141	26.0648	26.1148	26.1314	25.9971	25.6891	25.8495	25.9952	25.9599	25.881	25.6307	26.2243					77547000	3447600	2079600	2523300	14282000	13547000	9619900	2569100	1505700	1864700	5547400	7981500	12579000	1628500000	72399000	43671000	52989000	299920000	284480000	202020000	53952000	31620000	39159000	116500000	167610000	264160000	7	10	10	10	34	34	34	51.7
27.8924	27.8799	27.7064	27.8383	27.9224	27.1401	28.6724	28.9343	28.3707	21.7887	27.9331	27.9757	+			WT_SUMO_WT_IgG	472670000	8588700	32595000	34167000	77747000	69610000	15303000	16939000	16716000	22572000	41476000	45490000	91470000	3781400000	68710000	260760000	273340000	621980000	556880000	122420000	135510000	133730000	180580000	331810000	363920000	731760000	1	6	6	6	32.2	32.2	32.2	25.565
27.0131	26.9916	27.0295	26.5894	26.8046	26.3856	25.288	26.2227	26.317	26.1401	26.4074	26.4651					96146000	1796400	3277600	2599200	17480000	14367000	11265000	1852400	2220800	2820000	10354000	10085000	18029000	1730600000	32335000	58997000	46785000	314640000	258610000	202770000	33343000	39974000	50760000	186370000	181520000	324530000	4	11	11	11	52.9	52.9	52.9	32.118
25.5555	25.299	25.7638	24.8357	24.9698	25.1987	25.7304	26.2854	26.46	26.0917	25.9178	25.9516		+		KO_SUMO_KO_IgG	58812000	3956400	4927700	2939900	6639700	5512200	5453200	4464200	3763700	3609600	4701100	3743000	9101400	764560000	51433000	64060000	38219000	86317000	71658000	70891000	58034000	48927000	46925000	61115000	48659000	118320000	1	7	7	7	38.1	38.1	38.1	24.579
29.0108	29.1756	29.1021	28.626	28.9069	28.9904	28.4715	28.2882	28.4596	29.3509	28.4835	28.1697	+			WT_SUMO_WT_IgG	426110000	11934000	10477000	7022600	75438000	80514000	55153000	12284000	8641300	7839900	42839000	45361000	68604000	11079000000	310270000	272410000	182590000	1961400000	2093400000	1434000000	319380000	224670000	203840000	1113800000	1179400000	1783700000	2	16	16	16	34.4	34.4	34.4	47.517
30.5761	30.638	30.9275	30.2532	30.324	30.4539	30.1886	29.9567	30.5336	30.544	29.9581	29.9537					1327900000	49477000	43058000	36133000	191620000	198450000	177520000	59432000	38608000	36846000	134640000	111950000	250180000	35854000000	1335900000	1162600000	975590000	5173800000	5358100000	4793100000	1604700000	1042400000	994850000	3635200000	3022700000	6754800000	3	26	26	26	65.2	65.2	65.2	44.614
23.8653	23.9888	23.9491	23.7617	23.7453	23.5093	24.3024	24.4046	24.0587	23.6853	22.0371	24.5004					16455000	637260	841510	1041300	2258100	1681900	1852700	1427300	1006400	697120	1293100	1750000	1968000	213910000	8284400	10940000	13536000	29355000	21864000	24085000	18555000	13083000	9062600	16810000	22750000	25584000	3	3	3	3	14.6	14.6	14.6	29.246
27.7488	27.5544	27.482	27.2369	27.2703	27.2543	27.6998	28.0099	27.841	27.0732	27.6144	27.3939					175870000	4945100	3776400	3762400	16348000	17331000	16696000	8394400	5306800	4192800	59960000	14278000	20877000	3693200000	103850000	79305000	79010000	343310000	363960000	350610000	176280000	111440000	88048000	1259200000	299840000	438420000	3	11	11	11	24	24	24	46.53
25.0465	23.2228	22.5965	23.3627	23.1137	23.1822	23.258	24.1396	22.0562	23.1194	23.8412	25.373					26882000	1634600	1651700	3193000	2919100	2889500	3358400	1181600	1780900	199100	4715200	1283700	2074800	188170000	11442000	11562000	22351000	20434000	20226000	23509000	8271300	12466000	1393700	33006000	8985800	14524000	2	4	4	4	60.2	60.2	60.2	11.006
22.3441	23.2498	23.5585	20.9547	23.6881	20.591	22.7364	22.6619	22.555	23.0915	23.4371	22.7507					10713000	0	793670	552730	1403300	2339100	170950	0	0	440230	617680	1126200	3268800	107130000	0	7936700	5527300	14033000	23391000	1709500	0	0	4402300	6176800	11262000	32688000	6	4	4	2	23.3	23.3	11.1	21.229
21.1894	25.4034	21.6973	24.3626	26.5728	25.1468	28.2646	26.5806	24.7548	22.4027	26.3693	27.5334					233800000	17310000	14660000	24462000	14421000	66609000	17530000	40530000	9253100	7817600	8493500	11484000	1229700	1169000000	86548000	73301000	122310000	72106000	333050000	87649000	202650000	46265000	39088000	42468000	57421000	6148300	2	3	3	3	27.6	27.6	27.6	12.557
26.7681	27.016	26.8191	26.5015	27.1425	27.1969	28.5349	28.2082	26.4589	28.4696	28.1999	28.0212					577640000	43072000	21563000	31287000	35905000	78784000	107520000	71676000	30067000	7325900	34658000	52512000	63275000	2888200000	215360000	107820000	156430000	179530000	393920000	537590000	358380000	150340000	36629000	173290000	262560000	316370000	2	6	6	6	80.2	80.2	80.2	11.609
25.8589	26.877	25.8151	25.5648	25.2002	25.3682	26.7974	26.3817	26.215	26.8306	26.0325	27.0476					100420000	7127100	5117500	7617100	7916200	9262100	8732800	8059700	4411400	4262600	7660100	16311000	13946000	1104700000	78399000	56293000	83788000	87079000	101880000	96061000	88657000	48526000	46889000	84261000	179430000	153410000	10	3	1	1	21.1	8.2	8.2	15.998
31.407	31.7395	31.1515	30.8656	30.9937	31.3199	31.6231	31.1176	30.8871	32.0383	31.7393	31.9129					1519000000	93817000	61355000	74166000	168740000	211930000	210830000	80568000	40488000	32301000	151170000	194220000	199460000	62281000000	3846500000	2515600000	3040800000	6918400000	8689000000	8644100000	3303300000	1660000000	1324300000	6198100000	7962900000	8177800000	11	48	48	46	63	63	61.6	74.139
25.0153	25.1499	23.6263	21.6427	21.6869	20.2883	25.9449	25.0603	25.2762	25.6037	24.7746	25.5961					3305300	364350	274190	361660	56263	71069	84834	587960	296570	415210	250030	139710	403480	287560000	31699000	23855000	31464000	4894800	6183000	7380600	51153000	25801000	36123000	21752000	12155000	35103000	17	6	6	6	4	4	4	222.97
29.1742	29.3225	29.1349	29.4761	29.4199	29.3555	29.5175	29.5155	29.6433	29.3939	29.5277	29.4586	+			WT_SUMO_WT_IgG	346790000	15376000	15785000	11266000	47102000	54950000	41846000	20167000	14399000	12096000	30674000	34244000	48884000	13525000000	599660000	615630000	439380000	1837000000	2143100000	1632000000	786500000	561550000	471730000	1196300000	1335500000	1906500000	4	29	29	29	45.4	45.4	45.4	84.87
21.6107	21.8856	22.2984	21.7519	22.2191	20.8627	23.2926	22.2782	22.5937	21.7364	22.0685	21.2569					5890400	0	0	0	815970	0	408860	0	0	0	2402700	796770	1466100	53014000	0	0	0	7343700	0	3679700	0	0	0	21624000	7170900	13195000	1	2	2	2	4.1	4.1	4.1	51.58
29.0184	28.893	28.3971	28.4807	28.3517	28.4368	28.6219	29.2144	28.9835	29.1911	29.2762	29.3519		+		KO_SUMO_KO_IgG	156070000	3515600	3245500	108210000	5889900	6691200	5591600	2383000	1879800	952700	7026200	6005100	4674000	4526000000	101950000	94120000	3138200000	170810000	194040000	162160000	69107000	54513000	27628000	203760000	174150000	135550000	1	11	11	11	23	23	23	59.755
31.793	31.7535	31.8612	31.0186	31.1788	31.4164	31.6114	31.5618	31.2424	32.1493	31.7263	31.5237					2627400000	119610000	129320000	109140000	339740000	323730000	268750000	208620000	103320000	78745000	274310000	262770000	409340000	60430000000	2751100000	2974300000	2510200000	7814100000	7445700000	6181200000	4798300000	2376400000	1811100000	6309100000	6043600000	9414800000	10	27	27	26	73.4	73.4	65.9	39.42
26.9164	26.9393	26.0488	26.5488	27.3436	27.5232	29.0022	29.2182	29.38	29.2604	29.1409	29.7883	+			WT_SUMO_WT_IgG	213920000	26552000	27273000	32206000	11788000	15421000	16350000	25556000	16353000	16695000	6289100	12922000	6517100	4278500000	531050000	545470000	644120000	235760000	308420000	327010000	511110000	327070000	333900000	125780000	258440000	130340000	3	19	19	19	61.3	61.3	61.3	38.714
27.8997	27.6975	27.5258	27.2916	27.4518	27.4194	26.7332	27.375	27.2304	26.7704	27.1298	27.0171					204060000	6008300	6359400	5209700	30879000	33754000	26046000	6292100	4671200	4295200	17783000	23526000	39239000	4081300000	120170000	127190000	104190000	617580000	675090000	520920000	125840000	93423000	85904000	355670000	470510000	784770000	2	16	16	16	48.1	48.1	48.1	48.534
25.1299	25.3742	25.1819	24.7248	25.3	25.3448	23.3711	25.4369	25.0127	23.0392	24.72	24.9413					42747000	648460	1594200	1398700	8266800	6548500	6418800	331310	868520	917150	3276000	5342000	7136100	555710000	8430000	20725000	18183000	107470000	85131000	83445000	4307100	11291000	11923000	42588000	69446000	92769000	5	6	6	6	33.3	33.3	33.3	25.468
22.8973	22.9521	23.0191	22.6587	22.0061	21.9888	23.8287	22.5806	23.4375	23.6242	22.599	23.0771					6864800	326390	103440	168220	1065100	789290	960870	258610	0	100880	775760	844520	1471700	137300000	6527700	2068900	3364500	21302000	15786000	19217000	5172200	0	2017600	15515000	16890000	29434000	10	23	4	2	71.4	12.2	6.3	49.585
31.9174	30.5455	30.2879	30.6653	29.5728	29.4264	30.0398	29.6407	29.8661	29.6351	30.1676	29.9396					1171400000	43061000	78465000	60947000	168220000	138690000	129380000	80901000	45357000	47462000	134820000	103010000	141090000	19914000000	732040000	1333900000	1036100000	2859700000	2357800000	2199500000	1375300000	771060000	806860000	2291900000	1751100000	2398500000	3	31	31	4	93.4	93.4	12.8	36.053
23.3081	22.9857	23.4009	22.6041	22.7663	23.0881	22.681	22.4167	22.7293	22.6196	22.72	22.5773					8105600	172630	53108	201390	1153900	1286600	1301500	266370	0	89088	1180300	680680	1719900	178320000	3797800	1168400	4430500	25387000	28306000	28632000	5860100	0	1959900	25968000	14975000	37838000	5	4	4	4	11	11	11	49.509
21.7127	22.6966	22.1903	21.7577	22.2087	21.6252	29.9775	22.7817	22.2431	22.6459	22.3609	21.0152					49176000	1519100	448030	653550	586280	293600	118810	42204000	979330	443220	181430	1041000	708640	1229400000	37977000	11201000	16339000	14657000	7339900	2970300	1055100000	24483000	11080000	4535800	26024000	17716000	7	20	20	4	48.7	48.7	7.2	57.767
32.0335	32.2164	32.3979	32.0795	32.1276	31.9214	32.1038	32.1313	32.6657	32.2033	32.41	32.3758					5262800000	241340000	255970000	214230000	853030000	727670000	679750000	319080000	154990000	221400000	321010000	466280000	808090000	73680000000	3378700000	3583600000	2999200000	11942000000	10187000000	9516500000	4467100000	2169900000	3099700000	4494200000	6527900000	11313000000	3	19	19	19	78	78	78	22.782
27.2253	27.9257	27.9798	27.1379	27.1228	26.7975	26.6764	26.8938	26.8397	26.6353	26.6711	26.5185					172280000	5003000	6851600	4360700	29148000	20922000	18181000	6974200	3915400	4495500	15205000	21970000	35250000	2756400000	80048000	109620000	69771000	466370000	334760000	290890000	111590000	62647000	71927000	243270000	351510000	563990000	3	9	9	9	36.4	36.4	36.4	35.716
28.4985	28.2895	28.3988	28.9025	28.5863	28.4595	28.8843	29.1071	29.0047	29.0738	29.2824	29.1912	+			WT_SUMO_WT_IgG	287190000	14679000	10273000	11700000	46043000	50307000	39446000	10695000	8778500	7257900	21125000	23205000	43676000	10626000000	543110000	380110000	432910000	1703600000	1861400000	1459500000	395700000	324810000	268540000	781640000	858580000	1616000000	3	21	21	21	45.1	45.1	45.1	68.569
27.0416	27.1619	27.1164	27.3597	27.4703	27.1573	26.7044	26.7958	26.8912	27.2455	26.9882	27.3039	+			WT_SUMO_WT_IgG	160380000	3779000	1704800	2825500	27733000	36927000	23225000	2428000	1417800	1659900	14915000	15056000	28707000	4009400000	94475000	42621000	70637000	693330000	923180000	580630000	60699000	35445000	41497000	372870000	376390000	717680000	7	18	18	18	50.1	50.1	50.1	67.723
25.2302	25.8706	26.1473	25.5331	25.3995	25.4054	25.3638	25.2057	25.2609	26.0226	25.943	25.7699		+		KO_SUMO_KO_IgG	65279000	2134600	2993100	2222900	8363500	10231000	9253300	1652200	1269800	1376800	3288600	7291600	15201000	1109700000	36288000	50882000	37790000	142180000	173930000	157310000	28087000	21587000	23405000	55906000	123960000	258420000	22	10	10	6	35.5	35.5	22.5	40.45
27.9276	27.8374	27.4963	27.7503	27.6501	27.7574	28.4754	28.2446	28.532	28.75	28.7786	28.5837		+		KO_SUMO_KO_IgG	130020000	6259700	7572500	5740800	16242000	17983000	16900000	5874100	4140600	4695900	14975000	14667000	14971000	5851000000	281690000	340760000	258340000	730910000	809240000	760510000	264330000	186330000	211310000	673900000	660040000	673670000	18	26	26	24	31.5	31.5	29.4	113
23.9073	23.9375	24.4339	24.2856	24.5683	24.064	24.8001	24.479	25.4268	24.9072	24.0907	25.1095					41796000	2979000	736470	2677200	5611700	7004100	4295700	2504700	1594900	2081100	3135600	3051800	6124000	501560000	35748000	8837700	32127000	67340000	84049000	51548000	30057000	19139000	24973000	37627000	36622000	73488000	3	3	3	3	12.6	12.6	12.6	34.893
27.0848	25.9729	25.5608	26.7421	26.2963	25.9708	25.0224	26.2098	25.7987	26.3437	26.5286	26.269					75032000	3170400	3916900	3757300	12863000	9090900	11290000	1979500	2886500	1665000	13164000	6232800	5016400	1275500000	53896000	66587000	63874000	218660000	154540000	191930000	33651000	49071000	28304000	223780000	105960000	85278000	3	9	9	9	32.3	32.3	32.3	34.735
27.194	27.2353	27.3984	27.1708	27.0636	27.1767	26.7783	27.1785	26.8675	26.8037	27.1812	26.5265					156200000	5480900	3928600	1911600	24988000	24255000	21964000	6176900	4484300	3333400	13559000	17689000	28428000	3592600000	126060000	90357000	43967000	574720000	557860000	505170000	142070000	103140000	76667000	311870000	406850000	653850000	10	17	17	16	37.9	37.9	36.4	56.381
24.8483	25.64	25.1566	24.5727	23.6677	25.1686	27.427	23.7399	21.5587	24.5287	25.4581	26.212					91464000	2040100	4697900	8473900	13493000	6084800	5233400	11405000	966260	2726900	8169900	12624000	15549000	731710000	16321000	37583000	67791000	107950000	48678000	41867000	91238000	7730000	21815000	65359000	100990000	124390000	1	4	4	4	39.8	39.8	39.8	10.834
29.4917	28.9678	29.0538	28.5311	28.7536	29.4873	29.7143	29.0343	28.7021	29.4668	28.6748	28.75					431830000	17765000	17354000	20088000	51258000	47136000	78398000	25791000	17568000	13020000	55314000	35093000	53042000	8204700000	337530000	329730000	381680000	973910000	895590000	1489600000	490030000	333800000	247390000	1051000000	666770000	1007800000	2	17	17	7	50	50	27.2	32.852
29.0098	28.4385	28.4693	29.5193	29.136	28.8224	29.1539	28.9184	29.0725	28.8817	28.765	28.9782					456560000	16284000	11743000	11956000	84841000	64697000	70817000	30253000	16792000	10896000	35443000	41222000	61611000	10044000000	358250000	258340000	263040000	1866500000	1423300000	1558000000	665570000	369410000	239720000	779750000	906870000	1355400000	3	21	21	21	63.2	63.2	63.2	36.112
22.9898	21.7223	24.4361	21.7189	19.9285	21.4669	21.2338	21.6283	22.4968	22.2724	24.1444	23.2014					16912000	659040	3257300	1020900	0	390030	0	0	0	0	875670	0	10709000	84559000	3295200	16286000	5104500	0	1950100	0	0	0	0	4378400	0	53544000	2	3	3	3	55.7	55.7	55.7	11.665
30.1545	29.6087	29.1844	29.8442	30.0264	30.0404	29.49	29.5653	30.0073	29.9453	29.9706	30.0852					1092600000	49928000	61806000	59654000	168130000	154130000	139530000	51374000	35832000	41126000	109700000	92962000	128400000	14203000000	649060000	803470000	775500000	2185700000	2003700000	1813900000	667870000	465810000	534640000	1426000000	1208500000	1669200000	14	15	15	15	53.9	53.9	53.9	34.273
25.0971	24.3635	26.9021	26.0459	25.2366	25.1517	21.9442	22.5949	22.8129	21.982	21.417	22.6016		+		KO_SUMO_KO_IgG	98485000	0	0	0	19633000	12724000	11136000	0	0	0	7326000	2892900	44774000	984850000	0	0	0	196330000	127240000	111360000	0	0	0	73260000	28929000	447740000	1	6	6	4	23.3	23.3	18.7	35.675
27.295	27.3801	27.6925	27.0556	27.1565	27.3198	23.2085	22.9581	22.0084	22.13	22.6991	22.1472	+	+		KO_SUMO_KO_IgG;WT_SUMO_WT_IgG	120490000	0	124290	143430	20176000	25571000	18014000	0	0	0	12118000	11186000	33153000	2650700000	0	2734400	3155400	443860000	562560000	396320000	0	0	0	266590000	246100000	729360000	3	13	13	13	38.2	38.2	38.2	44.395
22.3528	21.0048	22.1375	22.5923	22.7923	23.7479	22.413	23.0579	22.2951	23.4329	22.0975	23.7839					6031900	512560	152350	808610	484560	646820	2217300	229850	0	75257	574980	152670	176940	132700000	11276000	3351700	17789000	10660000	14230000	48782000	5056800	0	1655700	12650000	3358800	3892600	4	4	4	4	11.3	11.3	11.3	46.836
28.1309	27.9216	27.8374	27.3123	27.259	27.1994	28.8099	28.5697	28.6336	28.4506	28.1526	28.0344	+	+		KO_SUMO_KO_IgG;WT_SUMO_WT_IgG	163060000	9406600	7400800	6794700	14142000	22382000	19010000	14170000	9319700	6464400	16206000	13014000	24748000	5544000000	319820000	251630000	231020000	480830000	760980000	646350000	481790000	316870000	219790000	551000000	442490000	841450000	12	15	15	14	21.8	21.8	21.7	88.414
27.9324	27.2628	27.1873	26.5806	26.5687	26.5518	27.6738	26.9046	27.4953	26.6195	25.6361	26.9417					114250000	1912500	779130	3183900	14036000	12566000	9579700	7520500	2706100	3046800	25246000	10246000	23429000	2970600000	49726000	20257000	82781000	364930000	326730000	249070000	195530000	70359000	79218000	656400000	266400000	609160000	3	22	21	14	60.9	59.3	44.9	48.057
23.7606	24.0463	24.431	23.2935	23.9285	23.4235	23.288	22.5129	23.8781	23.9692	24.3905	23.8569					19419000	818160	858450	1128400	3081100	3415400	1457900	659410	101720	507240	2102400	1730000	3559300	310710000	13091000	13735000	18054000	49297000	54647000	23327000	10550000	1627500	8115800	33638000	27679000	56949000	5	4	4	4	12.8	12.8	12.8	40.786
23.8007	21.7602	21.1347	21.8133	21.0054	21.8818	28.1876	27.7696	27.3928	26.9643	26.7656	27.0874	+	+		KO_SUMO_KO_IgG;WT_SUMO_WT_IgG	182110000	30763000	19633000	32078000	1929900	88762	1453000	31010000	46835000	18318000	0	0	0	728430000	123050000	78531000	128310000	7719600	355050	5811800	124040000	187340000	73271000	0	0	0	1	2	2	2	14.9	14.9	14.9	13.38
27.4143	27.3509	27.8706	27.3465	27.382	27.0642	27.4882	27.0806	27.0275	26.931	27.2948	27.2763					136990000	3425100	5452700	3469900	28905000	18949000	14009000	7633700	4954100	4606300	11745000	9566100	24273000	2602800000	65077000	103600000	65929000	549200000	360040000	266170000	145040000	94127000	87519000	223160000	181760000	461180000	44	16	16	14	58.2	58.2	51.9	34.095
29.6736	29.5748	29.7402	29.5223	29.511	29.5529	29.5542	29.0588	29.5965	29.6059	28.9335	29.5133					716600000	32103000	20531000	18455000	106080000	111170000	100770000	31340000	13641000	16013000	80173000	74898000	111430000	20781000000	930980000	595400000	535200000	3076200000	3223900000	2922200000	908850000	395600000	464370000	2325000000	2172000000	3231500000	5	25	25	25	68.6	68.6	68.6	56.559
24.986	26.1584	24.9477	24.723	24.6666	21.305	22.6404	22.4243	22.9025	23.1765	22.0156	26.2594	+			WT_SUMO_WT_IgG	55655000	0	313480	6460400	6236000	8569400	0	600500	738350	753560	3302200	22639000	6041700	445240000	0	2507800	51683000	49888000	68555000	0	4804000	5906800	6028500	26417000	181120000	48334000	1	4	4	4	44.7	44.7	44.7	13.242
25.8698	26.1079	26.2192	26.2555	26.1594	25.8831	27.0231	26.5633	26.32	25.8793	26.3982	26.5656					97806000	3677800	8207900	3464300	19351000	7427400	13496000	11970000	6417100	4738900	6368200	5588400	7098500	1075900000	40456000	90287000	38107000	212860000	81701000	148460000	131670000	70588000	52127000	70050000	61473000	78084000	6	4	4	4	31.3	31.3	31.3	25.097
33.1873	33.1948	33.1478	33.1117	33.0611	33.1381	33.0043	32.7898	33.0262	32.9121	32.8638	32.6653		+		KO_SUMO_KO_IgG	8859500000	383830000	414610000	354890000	1174200000	1402000000	1189600000	411850000	319860000	313070000	930480000	751110000	1214100000	194910000000	8444400000	9121300000	7807700000	25832000000	30845000000	26170000000	9060700000	7037000000	6887500000	20471000000	16524000000	26709000000	7	34	34	31	78.6	78.6	70	47.168
26.2985	26.0763	26.0787	26.3284	26.2482	26.2723	25.9406	26.0117	26.2319	26.0559	26.3508	26.077					31535000	927290	1411200	1090700	4570500	5613700	4102500	995550	821530	952140	3822700	2769300	4458100	1608300000	47292000	71969000	55623000	233100000	286300000	209230000	50773000	41898000	48559000	194960000	141240000	227360000	4	22	22	17	32.2	32.2	25.6	93.133
29.084	28.7525	29.1715	30.0775	29.5508	29.6787	31.5164	31.182	30.8521	31.6846	31.385	31.3956	+	+		KO_SUMO_KO_IgG;WT_SUMO_WT_IgG	2271400000	176050000	230180000	148250000	349970000	324160000	257740000	171860000	117460000	58043000	105400000	120190000	212130000	27257000000	2112600000	2762200000	1779000000	4199700000	3889900000	3092900000	2062400000	1409500000	696520000	1264800000	1442300000	2545600000	5	10	10	10	40.4	40.4	40.4	29.464
28.5024	28.3891	28.2512	29.3247	29.4509	28.5238	28.6773	28.1329	22.9246	26.4203	26.5616	22.3132		+		KO_SUMO_KO_IgG	834880000	2901400	33081000	23823000	207660000	147930000	81310000	24440000	13326000	7415800	84271000	88849000	119870000	5844200000	20310000	231560000	166760000	1453600000	1035500000	569170000	171080000	93285000	51910000	589890000	621940000	839110000	7	10	2	2	64.3	7.9	7.9	13.92
25.7981	25.6448	25.7932	25.6497	25.5875	25.8123	24.873	21.3491	24.7074	24.9395	24.8995	25.1342		+		KO_SUMO_KO_IgG	43961000	786580	687250	1256800	7974700	6737700	7084700	910190	687420	631840	5502400	4567700	7134000	1143000000	20451000	17869000	32677000	207340000	175180000	184200000	23665000	17873000	16428000	143060000	118760000	185480000	1	9	9	9	18.9	18.9	18.9	52.948
32.4383	31.6275	31.4649	32.5112	32.3972	31.9917	32.7293	32.6158	32.5759	32.7361	32.7781	32.4795					5398300000	250840000	292790000	201970000	746140000	715960000	656680000	389910000	214720000	204690000	520910000	521750000	681950000	91772000000	4264400000	4977400000	3433500000	12684000000	12171000000	11164000000	6628400000	3650300000	3479800000	8855500000	8869800000	11593000000	9	18	17	17	49.4	45.8	45.8	36.638
27.349	28.1319	28.7996	28.0736	26.9759	27.1013	22.225	24.1739	23.3098	22.0459	22.0796	22.3393	+	+		KO_SUMO_KO_IgG;WT_SUMO_WT_IgG	212130000	43562	93284	0	32033000	43381000	36313000	157300	248890	89108	26257000	24529000	48983000	4242600000	871240	1865700	0	640660000	867630000	726250000	3146000	4977700	1782200	525150000	490580000	979660000	1	15	15	15	30.4	30.4	30.4	65.171
26.3637	26.5923	26.5478	26.3792	26.3037	26.0645	27.9709	28.1808	28.3396	28.2762	27.5616	27.8866	+			WT_SUMO_WT_IgG	81577000	11461000	4331600	6373300	5339600	6677600	5209000	7795000	5516600	6952900	7239400	5045600	9635600	2855200000	401130000	151600000	223060000	186890000	233720000	182310000	272830000	193080000	243350000	253380000	176600000	337250000	12	21	21	21	46.9	46.9	46.9	57.116
26.9191	26.4502	27.389	28.0584	27.9851	29.0025	27.2752	25.5272	26.0084	27.3858	27.2695	27.8346					661950000	23155000	26266000	49391000	132880000	107890000	189700000	20328000	1830900	4924300	26516000	19112000	59948000	3309700000	115770000	131330000	246950000	664410000	539470000	948500000	101640000	9154400	24622000	132580000	95560000	299740000	2	7	7	7	28.4	28.4	28.4	20.863
33.2009	32.9658	32.3677	32.7672	32.8376	32.6889	32.9541	32.9222	33.1723	32.9628	32.7375	32.6593					4900800000	248730000	251580000	265730000	733090000	514810000	466030000	373920000	219950000	251610000	470800000	456590000	647970000	112720000000	5720800000	5786400000	6111700000	16861000000	11841000000	10719000000	8600200000	5058800000	5787100000	10828000000	10502000000	14903000000	25	35	35	35	79.1	79.1	79.1	38.604
26.5637	26.4756	26.4394	26.6853	26.517	27.0234	25.8035	26.3577	25.816	23.6325	25.2875	25.73					52779000	73121	925230	776570	7937000	10408000	7946700	2160800	1685500	773970	6703000	4983300	8405600	1900000000	2632300	33308000	27957000	285730000	374680000	286080000	77788000	60677000	27863000	241310000	179400000	302600000	11	20	20	20	35.3	35.3	35.3	81.889
30.2587	30.2387	30.2684	30.7579	30.541	30.1366	30.3727	30.1667	30.8313	31.153	31.1062	30.7224					1878700000	119840000	104950000	91463000	324940000	274630000	198090000	90146000	58937000	65126000	158690000	165310000	226570000	35695000000	2277000000	1994100000	1737800000	6173900000	5217900000	3763700000	1712800000	1119800000	1237400000	3015000000	3140900000	4304800000	6	26	6	5	74.6	20.4	16.9	47.766
30.4867	30.8173	30.3815	30.0996	30.3717	29.7182	29.2115	29.2542	30.1114	29.8978	30.1334	29.7428					1836000000	76382000	97782000	84982000	289710000	253210000	128530000	59869000	36988000	53112000	195920000	250960000	308590000	16524000000	687440000	880040000	764840000	2607400000	2278900000	1156800000	538820000	332890000	478010000	1763200000	2258700000	2777300000	4	13	13	13	95	95	95	15.054
26.5188	26.3611	26.6919	26.1856	26.1534	25.7051	25.1661	25.1543	27.151	26.555	26.7248	26.6865					106260000	2923900	4998400	5889100	21561000	14829000	7235500	986590	943630	4672800	9094300	12123000	20998000	1275100000	35087000	59981000	70670000	258740000	177950000	86826000	11839000	11324000	56074000	109130000	145480000	251980000	6	7	7	7	42.2	42.2	42.2	19.608
28.3533	28.5268	28.2328	28.3376	28.2533	28.5268	28.4795	29.6726	29.5765	29.5508	29.686	29.7191		+		KO_SUMO_KO_IgG	119720000	9305400	10688000	8903600	10368000	14384000	15909000	3401300	7540600	4521600	8420500	11593000	14682000	9816700000	763040000	876380000	730100000	850150000	1179500000	1304500000	278910000	618330000	370770000	690480000	950630000	1203900000	3	42	42	42	37.2	37.2	37.2	170.59
25.5276	26.0155	26.0355	26.6181	26.0187	26.0466	25.8853	25.0645	25.7748	25.7186	25.3815	26.1993					59962000	1107500	669220	2070100	17377000	6914600	8416400	2985800	397170	1663700	3597500	6095700	8666800	1139300000	21043000	12715000	39333000	330160000	131380000	159910000	56729000	7546200	31611000	68353000	115820000	164670000	12	8	8	8	28	28	28	37.821
29.9658	29.9269	29.9148	30.3538	30.3778	30.0607	30.2546	29.9521	29.7563	29.7046	30.1583	29.9473					706380000	20853000	23120000	18597000	100610000	144130000	88968000	40318000	21659000	22045000	62563000	67092000	96428000	23311000000	688140000	762950000	613700000	3320100000	4756300000	2935900000	1330500000	714740000	727490000	2064600000	2214000000	3182100000	6	46	26	26	51.1	32	32	84.659
27.099	27.1134	27.1357	27.1197	27.2658	27.1343	27.3258	27.0318	27.2986	26.7393	27.3843	27.1706					152400000	5341900	5313500	4633500	20744000	27325000	22152000	7012600	3702100	3998600	15789000	14853000	21539000	3657700000	128210000	127520000	111200000	497850000	655790000	531650000	168300000	88849000	95967000	378940000	356480000	516930000	2	16	16	16	51.2	51.2	51.2	50.212
27.2148	27.214	27.4281	27.8119	27.453	27.3964	27.5898	27.8023	27.4882	27.8595	27.8171	27.2573					108160000	4237100	3006500	1735200	17164000	21634000	16161000	4624700	3176600	1697600	7786800	9887200	17047000	4650800000	182200000	129280000	74616000	738030000	930260000	694900000	198860000	136600000	72999000	334830000	425150000	733040000	11	29	29	29	46.8	46.8	46.8	75.872
25.3189	25.2646	25.236	25.4414	25.3724	25.5622	24.8004	24.9484	24.9663	23.5581	25.6602	25.5392	+			WT_SUMO_WT_IgG	22677000	218960	1174600	981690	2302200	4497300	4561900	910600	1110000	676060	1823400	2109200	2311500	748360000	7225700	38762000	32396000	75973000	148410000	150540000	30050000	36630000	22310000	60173000	69603000	76279000	17	15	12	12	19.2	15.8	15.8	85.182
32.1308	31.9983	32.0301	32.2383	32.3237	32.0895	32.1104	32.0252	31.6955	31.1682	31.8562	31.6019					2678600000	91809000	95093000	59748000	336760000	485350000	366380000	130120000	96694000	80113000	311130000	267470000	357920000	88393000000	3029700000	3138100000	1971700000	11113000000	16016000000	12091000000	4294000000	3190900000	2643700000	10267000000	8826500000	11811000000	3	56	56	29	74.4	74.4	47.4	83.263
24.2321	24.4521	24.2332	24.2726	24.3263	24.5152	25.1943	23.7198	24.8423	22.1757	23.1184	25.0404					11116000	726030	0	1210200	1301500	1109700	2013500	842490	844120	423170	369150	531140	1744500	389040000	25411000	0	42357000	45554000	38838000	70474000	29487000	29544000	14811000	12920000	18590000	61057000	2	6	6	6	9.4	9.4	9.4	69.81
28.0567	27.851	27.9079	27.8301	27.8757	27.6447	27.6409	27.3845	27.8837	27.3224	27.5287	27.3432					198400000	3550100	5919000	4146500	37831000	35409000	17994000	6731300	3661900	5378200	20522000	21509000	35747000	5555200000	99402000	165730000	116100000	1059300000	991460000	503840000	188480000	102530000	150590000	574620000	602250000	1000900000	8	21	21	21	49.4	49.4	49.4	62.168
25.7643	26.0965	26.2624	25.8761	26.2474	26.4055	25.5086	25.3869	25.7311	25.2331	25.8801	25.1157					75688000	1004400	2281800	1348000	9363900	12999000	7815800	2427100	1457800	1374600	5200400	6131100	24284000	1589500000	21093000	47918000	28308000	196640000	272980000	164130000	50969000	30614000	28866000	109210000	128750000	509970000	10	10	10	10	26.2	26.2	26.2	40.188
24.0449	24.8696	25.2884	24.5275	24.4563	23.3321	21.7637	22.7026	22.7117	23.506	24.2921	21.6726	+			WT_SUMO_WT_IgG	16219000	423010	918730	276740	3838600	2851600	1161200	0	188560	0	1265100	1800800	3494600	275720000	7191200	15618000	4704600	65257000	48478000	19741000	0	3205500	0	21507000	30613000	59408000	1	3	3	3	16	16	16	35.422
25.8014	26.1204	25.4255	25.9071	26.8753	26.5895	27.7229	27.723	26.0649	27.361	27.4757	27.5452					115780000	12285000	10126000	7921800	9658700	20400000	16646000	14144000	8111400	974910	2511000	7830000	5176400	1968300000	208850000	172140000	134670000	164200000	346790000	282980000	240440000	137890000	16574000	42687000	133110000	87999000	6	16	16	16	30.7	30.7	30.7	51.556
25.14	22.4968	25.043	24.7315	24.6794	24.8212	22.3185	22.5425	21.9699	22.8773	23.0177	22.8953		+		KO_SUMO_KO_IgG	16817000	0	0	0	3358000	4964800	2238700	0	0	0	1610600	847570	3797500	437240000	0	0	0	87307000	129080000	58206000	0	0	0	41875000	22037000	98736000	18	7	7	4	19.4	19.4	12.8	54.681
34.1076	34.1665	33.9465	33.9188	34.0041	34.0325	34.091	33.7819	33.974	33.9458	33.7449	33.9437					11809000000	577280000	421340000	507800000	1687500000	1663000000	1682700000	634120000	343860000	362190000	1219700000	1226100000	1483000000	401490000000	19628000000	14325000000	17265000000	57375000000	56541000000	57211000000	21560000000	11691000000	12314000000	41471000000	41686000000	50422000000	15	58	58	48	90.3	90.3	77.7	53.651
24.5204	23.9395	24.9905	24.2885	24.6845	24.8551	23.4098	22.0974	24.5075	22.784	24.7406	25.2769					72693000	0	4126900	4730900	14336000	13461000	3969900	0	0	1291800	6321200	4353300	20101000	363460000	0	20635000	23655000	71682000	67306000	19850000	0	0	6459100	31606000	21767000	100500000	5	6	6	6	48.1	48.1	48.1	15.55
25.3208	25.3659	25.6957	25.2043	25.2591	25.4512	25.1116	21.9408	22.2698	25.8997	22.2132	22.0034					59209000	1699200	1638700	1253300	10675000	10247000	8352800	2515000	934970	1104800	5519700	5651500	9617600	888140000	25488000	24580000	18800000	160130000	153700000	125290000	37725000	14025000	16572000	82796000	84773000	144260000	1	10	6	6	31.9	18.9	18.9	40.532
28.7192	28.7094	29.163	28.3484	28.1368	28.3328	28.5323	28.6973	28.7542	28.64	29.0496	28.748					274220000	10530000	21662000	14838000	40998000	23747000	28785000	16683000	10864000	11866000	20393000	27563000	46293000	6032900000	231670000	476570000	326440000	901960000	522430000	633280000	367020000	239010000	261060000	448640000	606390000	1018400000	5	16	16	16	58.8	58.8	58.8	35.936
25.7138	25.6339	25.1459	25.5112	25.4068	25.2458	25.8158	26.525	26.4167	25.1686	26.17	25.6839					69809000	1794100	2731000	1576200	13696000	11540000	10089000	2515600	1962800	1650800	7271200	3892200	11091000	1396200000	35883000	54621000	31524000	273920000	230790000	201780000	50312000	39256000	33015000	145420000	77844000	221820000	5	12	9	9	44.9	32.3	32.3	47.268
28.0109	28.2258	28.709	27.8411	27.5245	27.761	26.5082	27.8069	28.2307	27.8886	28.0635	27.992					363570000	13186000	19297000	12308000	61268000	39150000	39717000	8067500	10477000	14977000	39526000	33811000	71786000	3999300000	145050000	212270000	135390000	673940000	430650000	436890000	88742000	115250000	164750000	434780000	371920000	789650000	4	11	11	11	66.2	66.2	66.2	23.356
27.9123	27.2838	26.8628	26.7667	26.5596	27.3889	29.2018	22.8866	28.5668	28.0242	28.2277	27.2635					282940000	11448000	47499000	34706000	26994000	16870000	24443000	27136000	5041100	17308000	16715000	16806000	37976000	2546500000	103030000	427500000	312360000	242940000	151830000	219990000	244220000	45370000	155770000	150430000	151260000	341790000	2	9	9	9	65.9	65.9	65.9	14.716
25.9938	26.171	26.5441	25.8614	26.2774	26.524	25.9612	25.7744	26.2254	25.5173	25.8467	25.8982					80073000	2266100	3408600	2377300	12540000	12334000	14148000	3721200	1337900	2403100	3772900	7342300	14422000	1121000000	31726000	47720000	33282000	175570000	172670000	198070000	52096000	18731000	33644000	52820000	102790000	201900000	6	7	7	7	42.2	42.2	42.2	25.789
24.9657	24.9807	25.5652	25.962	26.6476	26.473	27.0453	26.0366	22.9043	23.2363	25.6783	21.7934					185090000	0	4913200	587650	37688000	46298000	36128000	23134000	4484000	356850	6454100	7912700	17129000	925430000	0	24566000	2938200	188440000	231490000	180640000	115670000	22420000	1784200	32271000	39564000	85647000	3	7	5	5	46.2	36.1	36.1	18.311
24.5612	24.5011	24.3474	24.1269	24.2575	24.3327	24.4852	23.4529	23.9835	24.7884	24.0772	23.8456					13781000	942710	1051800	602770	2568200	2235700	1733000	512710	452290	464000	1113400	1114100	990340	289400000	19797000	22088000	12658000	53932000	46950000	36393000	10767000	9498100	9743900	23382000	23396000	20797000	4	5	5	5	17.7	17.7	17.7	33.552
24.7681	24.3448	24.487	24.3736	23.786	24.2503	25.1297	24.5123	25.1312	24.1963	22.3208	24.3343					18748000	812960	284660	971440	1692100	1139400	2732700	1124100	780910	543610	1977900	2921600	3766200	487440000	21137000	7401000	25257000	43994000	29623000	71051000	29227000	20304000	14134000	51425000	75962000	97922000	6	6	6	6	14.2	14.2	14.2	45.098
26.5641	26.6687	26.8261	26.7231	26.8896	27.0336	27.6891	27.7186	27.826	27.6555	27.707	28.0513	+	+		KO_SUMO_KO_IgG;WT_SUMO_WT_IgG	204600000	14058000	18639000	20544000	25542000	22508000	17677000	18314000	14579000	10799000	9878200	12087000	19973000	2046000000	140580000	186390000	205440000	255420000	225080000	176770000	183140000	145790000	107990000	98782000	120870000	199730000	4	10	10	10	39.2	39.2	39.2	28.415
28.9094	28.9218	28.526	28.1948	28.4582	28.3768	29.4166	29.2506	29.1401	29.2866	29.5286	28.9324		+		KO_SUMO_KO_IgG	220280000	8582200	8651100	6007400	27095000	38139000	30557000	13130000	7920900	5223000	20314000	20847000	33812000	11234000000	437690000	441210000	306380000	1381900000	1945100000	1558400000	669620000	403970000	266370000	1036000000	1063200000	1724400000	3	35	35	35	38.4	38.4	38.4	113.08
25.9729	26.2748	26.1886	26.5433	26.1993	26.4362	26.3468	25.9841	25.8657	26.4079	26.2521	26.358					54909000	2690600	794680	1060800	9941900	10252000	8520900	2579100	1521200	1031900	5435200	3291700	7789400	1921800000	94172000	27814000	37127000	347970000	358820000	298230000	90267000	53242000	36116000	190230000	115210000	272630000	5	14	14	14	30.6	30.6	30.6	69.284
27.0855	27.4601	27.281	26.4287	26.7981	27.1822	26.258	26.558	27.0667	27.5048	27.0994	26.4199					141220000	3397400	7041500	4312200	19424000	21026000	17970000	3625600	3592700	4157600	14693000	16288000	25688000	3248000000	78141000	161950000	99180000	446750000	483610000	413320000	83389000	82632000	95624000	337940000	374610000	590830000	7	8	7	7	32.1	24.7	24.7	39.455
27.7932	27.5538	28.1602	27.959	27.843	27.6429	27.6374	22.0333	27.2436	26.4138	22.6498	22.3552					612830000	7971900	23386000	28293000	98333000	93058000	48939000	38400000	10901000	16008000	47540000	62260000	137740000	3064200000	39859000	116930000	141470000	491660000	465290000	244690000	192000000	54506000	80041000	237700000	311300000	688710000	7	6	4	4	53.9	46.9	46.9	13.509
28.6755	27.9172	27.1886	28.8803	28.9618	28.8847	29.2432	29.1153	29.2893	29.9371	30.147	30.1027		+		KO_SUMO_KO_IgG	737190000	61770000	76495000	73499000	100380000	82122000	97380000	51192000	31503000	34108000	36025000	59465000	33251000	8109000000	679470000	841440000	808490000	1104100000	903340000	1071200000	563110000	346540000	375180000	396280000	654110000	365760000	13	6	6	6	25.8	25.8	25.8	27.872
25.5935	25.2592	24.9322	25.3401	25.1409	25.1073	24.8464	25.2006	25.3859	25.0145	25.2235	25.3138					35064000	1246100	1381100	932470	6421700	5953500	4651800	1412100	962910	728400	3281500	2970200	5122200	911660000	32399000	35908000	24244000	166960000	154790000	120950000	36715000	25036000	18938000	85319000	77226000	133180000	7	9	9	9	17.6	17.6	17.6	60.586
24.9319	24.8201	24.9947	24.2181	23.5606	23.7332	22.0988	22.1974	22.4857	23.1637	22.8487	22.2989	+			WT_SUMO_WT_IgG	7044700	0	0	0	826500	543790	666750	0	0	0	1452200	809490	2745900	324050000	0	0	0	38019000	25014000	30671000	0	0	0	66802000	37237000	126310000	13	9	7	7	8.8	8.3	8.3	167.78
26.1008	25.8133	25.9532	25.7172	25.6642	25.541	23.6147	23.0064	21.7236	22.3782	21.5466	22.2416	+	+		KO_SUMO_KO_IgG;WT_SUMO_WT_IgG	14239000	14561	0	0	1897000	2126800	2003400	0	0	0	2258400	2183500	3755500	811640000	829980	0	0	108130000	121230000	114200000	0	0	0	128730000	124460000	214060000	3	16	16	14	15.4	15.4	14.9	169.86
25.7906	26.0064	27.6998	27.6921	27.5554	26.4104	23.4881	23.3372	21.9794	22.2808	22.2783	23.1283	+	+		KO_SUMO_KO_IgG;WT_SUMO_WT_IgG	74061000	0	0	76009	9619000	19057000	15700000	0	177760	0	5004700	4781000	19645000	2666200000	0	0	2736300	346290000	686050000	565210000	0	6399300	0	180170000	172120000	707210000	2	17	17	17	29.1	29.1	29.1	78.763
24.0676	23.6905	23.5781	23.5495	23.6241	23.9835	23.9841	24.0889	24.6797	24.0663	24.499	24.567					9208800	130640	281870	279450	1837900	1608800	1369600	229580	255470	317080	787990	775560	1334900	349940000	4964200	10711000	10619000	69840000	61135000	52045000	8724000	9708000	12049000	29944000	29471000	50725000	4	7	7	7	8	8	8	105.32
21.9853	23.766	23.2994	23.177	21.0602	23.0681	22.454	22.3429	22.1209	21.9965	21.63	23.6667					7116500	110020	144720	225940	1722400	719160	931120	239190	144910	242600	480210	888270	1268000	106750000	1650300	2170800	3389000	25836000	10787000	13967000	3587800	2173700	3639000	7203200	13324000	19019000	3	5	3	3	34.4	22	22	23.48
24.0327	24.6001	24.5333	24.8504	24.3914	25.1586	24.8075	24.8752	25.6895	25.6238	24.8824	24.8942					18921000	1524100	240930	591500	2565800	2897600	3482200	1042000	961930	676580	1185700	1798400	1954000	643310000	51820000	8191500	20111000	87238000	98518000	118390000	35427000	32705000	23004000	40315000	61146000	66437000	3	6	6	6	10.4	10.4	10.4	68.996
25.094	24.5882	24.4336	23.6391	24.2659	21.5171	22.4461	21.8353	23.9498	24.0365	25.0807	24.5022					53610000	2098100	3366500	2191300	5798800	2116400	5943700	0	691560	790160	7966600	15569000	7078000	321660000	12588000	20199000	13148000	34793000	12698000	35662000	0	4149300	4740900	47799000	93416000	42468000	2	5	5	5	56.5	56.5	56.5	9.4519
23.7617	23.9177	23.8088	23.6152	23.6986	24.5705	22.2118	22.3449	22.357	21.7093	25.0532	24.935	+			WT_SUMO_WT_IgG	26562000	401490	2934500	3824200	4117500	2714600	3427800	0	0	1614400	1751300	1972100	3804100	212500000	3211900	23476000	30594000	32940000	21717000	27422000	0	0	12916000	14010000	15776000	30433000	1	3	3	3	31	31	31	13.696
27.5478	27.0797	27.6771	27.4232	27.9596	27.7476	26.6768	26.9337	27.0648	26.7549	27.2221	26.4019					230670000	5689100	10951000	5483100	42793000	46070000	33891000	7637400	3880200	5514100	19518000	12239000	37001000	2768000000	68269000	131410000	65797000	513510000	552850000	406690000	91649000	46562000	66170000	234220000	146870000	444010000	4	7	7	7	35.6	35.6	35.6	28.226
28.4964	28.3185	28.2069	28.2751	28.1464	28.2007	28.9282	28.8498	28.8099	29.279	29.3107	29.1523	+	+		KO_SUMO_KO_IgG;WT_SUMO_WT_IgG	236530000	15844000	17589000	14689000	21111000	23490000	22641000	13606000	7596100	5969100	58833000	14176000	20990000	7569100000	507000000	562850000	470050000	675560000	751680000	724500000	435400000	243080000	191010000	1882600000	453630000	671690000	8	34	34	34	69.3	69.3	69.3	61.054
26.2573	21.8071	21.6027	22.0306	21.2231	22.8337	23.7582	22.8463	22.7966	22.3555	21.9427	23.1148					10347000	0	0	236430	180660	205820	834530	520630	93051	122770	7547400	409020	196360	206930000	0	0	4728600	3613200	4116500	16691000	10413000	1861000	2455400	150950000	8180400	3927100	14	6	6	6	20.4	20.4	20.4	48.803
23.7981	23.5904	23.6843	22.9948	23.1976	23.18	22.1101	22.9115	23.2193	23.0226	21.6253	23.5439					9667400	357290	170970	0	1212500	1532500	1110300	0	0	0	1476400	1298200	2509300	203020000	7503200	3590300	0	25462000	32183000	23316000	0	0	0	31003000	27262000	52695000	7	3	3	3	11.6	11.6	11.6	40.165
29.4381	29.2595	29.3236	29.2302	29.5121	29.485	29.5467	29.6099	30.0479	29.8127	29.4668	29.369					472200000	31345000	22751000	17798000	49976000	67988000	55204000	30839000	21052000	23922000	44326000	41350000	65649000	14166000000	940360000	682540000	533950000	1499300000	2039700000	1656100000	925160000	631550000	717650000	1329800000	1240500000	1969500000	1	28	27	27	46.6	46.6	46.6	72.332
31.4084	31.5214	31.6362	31.2388	31.4974	31.7478	31.9171	31.5644	31.3213	32.0508	31.3436	31.7901					2123600000	123500000	90516000	91304000	280410000	301990000	277310000	123810000	68703000	74540000	209720000	192780000	289010000	70079000000	4075700000	2987000000	3013000000	9253700000	9965600000	9151300000	4085700000	2267200000	2459800000	6920900000	6361700000	9537200000	16	35	35	30	65.6	65.6	60.8	70.897
24.9918	25.5347	25.3713	25.2609	25.7221	24.885	22.4419	25.1684	25.2328	22.7486	24.896	22.7028					65687000	259250	385350	284780	11363000	14713000	9091300	720760	847510	884270	4796500	8122400	14219000	853930000	3370300	5009600	3702100	147720000	191260000	118190000	9369900	11018000	11495000	62355000	105590000	184850000	1	4	4	4	12	12	12	54.083
26.5522	26.4155	26.079	26.237	26.0984	26.4726	26.1673	26.501	26.2436	26.2421	26.1529	26.2675					81426000	3750000	1522800	2135200	12060000	11050000	12608000	3130500	2594600	1483900	7856300	9850100	13385000	2117100000	97501000	39593000	55516000	313550000	287290000	327810000	81392000	67461000	38581000	204260000	256100000	348010000	8	14	14	14	28.8	28.8	28.8	52.221
26.798	26.8168	26.4167	26.611	26.6968	26.8401	24.8812	26.3171	26.6321	26.5898	26.3265	26.2944					92202000	2503500	4306500	2692800	17604000	14074000	14425000	2362900	2162800	2263400	10014000	8202300	11590000	1751800000	47567000	81823000	51162000	334480000	267410000	274070000	44895000	41093000	43005000	190270000	155840000	220220000	5	9	9	9	41.3	41.3	41.3	37.2
25.7832	25.7254	25.6344	26.1276	26.0963	26.2576	25.9267	26.0829	25.9735	26.0261	26.1751	26.1947					26799000	1251700	1139600	860100	3456300	4661500	4278400	929280	865150	887800	2538700	2514700	3415300	1313100000	61335000	55840000	42145000	169360000	228420000	209640000	45535000	42392000	43502000	124400000	123220000	167350000	3	19	14	14	25.6	19.2	19.2	96.695
25.8876	25.6906	25.4276	25.8229	25.4667	25.5081	24.8404	22.353	25.4318	24.83	25.1029	25.0041					73143000	1654300	2638500	1846600	15114000	10082000	10782000	1809200	854020	2628600	9312100	7151000	9270500	658280000	14889000	23746000	16620000	136020000	90739000	97038000	16283000	7686200	23657000	83809000	64359000	83434000	5	7	7	3	42.2	42.2	18.4	23.567
26.9429	26.8838	27.0277	26.544	26.2397	26.444	27.5149	27.4151	27.8224	27.4907	27.1985	27.3392	+			WT_SUMO_WT_IgG	134860000	9070500	4870000	5203900	15513000	16068000	14922000	11007000	7636500	8047300	12651000	7509200	22364000	2562400000	172340000	92530000	98875000	294750000	305300000	283520000	209140000	145090000	152900000	240360000	142680000	424910000	2	4	4	4	10.6	10.6	10.6	44.882
29.107	29.2485	29.1918	30.1428	29.8278	30.0428	29.495	29.7695	29.217	29.7438	30.3628	30.1507					570450000	16586000	26091000	17122000	111890000	123190000	143230000	17837000	15541000	9104000	24646000	25303000	39910000	21677000000	630260000	991460000	650630000	4251800000	4681100000	5442900000	677800000	590560000	345950000	936540000	961510000	1516600000	14	31	31	31	41.2	41.2	41.2	90.725
30.4408	30.3385	30.5215	30.4146	30.3584	30.3912	30.414	30.651	30.5153	30.5689	30.5152	30.5153					973480000	50025000	37648000	36655000	150830000	144820000	114640000	39595000	29965000	28152000	97909000	90526000	152710000	34072000000	1750900000	1317700000	1282900000	5278900000	5068800000	4012500000	1385800000	1048800000	985330000	3426800000	3168400000	5344900000	6	33	33	33	62.5	62.5	62.5	59.256
30.6611	30.6222	30.5161	30.8099	30.3179	30.4315	30.9429	30.8405	30.9091	30.9345	31.0561	30.7205	+			WT_SUMO_WT_IgG	603780000	34033000	35220000	20011000	78691000	79562000	78994000	41404000	25079000	30177000	60058000	50405000	70149000	31397000000	1769700000	1831400000	1040500000	4091900000	4137200000	4107700000	2153000000	1304100000	1569200000	3123000000	2621100000	3647800000	3	51	51	50	63.1	63.1	62.4	101.56
23.2957	22.7133	21.9433	22.3511	22.1171	21.0305	22.3934	21.7782	23.8276	23.2888	23.6249	21.7302					878320	0	86400	44982	134910	299230	86752	0	0	0	79754	96406	49885	111550000	0	10973000	5712700	17133000	38002000	11018000	0	0	0	10129000	12244000	6335400	2	5	5	5	2.2	2.2	2.2	274.37
26.6933	27.0969	26.8422	26.6706	26.4897	26.9865	27.1137	26.3703	26.4171	27.7021	27.1401	26.9383					129630000	5552000	5342700	2296900	20451000	18729000	20852000	7740200	2941000	2461100	11566000	15511000	16184000	2592500000	111040000	106850000	45938000	409020000	374580000	417040000	154800000	58819000	49221000	231320000	310220000	323680000	4	10	10	10	36.6	36.6	36.6	39.724
24.8281	24.7534	24.673	24.6058	24.8727	24.9908	22.4309	22.0481	24.7697	22.6729	25.0575	21.7953					23424000	0	1843000	1029600	3816000	3512600	3658900	1591600	272330	792080	2056400	2115000	2736200	374780000	0	29488000	16474000	61056000	56202000	58542000	25466000	4357200	12673000	32903000	33839000	43779000	6	10	10	3	34.3	34.3	13.5	34.769
30.1185	30.1459	30.0619	30.1436	30.1535	30.0527	29.7778	29.8384	30.0379	29.8522	30.0335	30.0902					1209900000	38979000	45420000	36315000	213510000	185490000	168940000	61369000	27953000	34948000	102010000	105380000	189590000	19358000000	623670000	726710000	581040000	3416200000	2967800000	2703100000	981900000	447240000	559160000	1632100000	1686100000	3033400000	1	14	14	14	70.5	70.5	70.5	28.768
26.3331	26.3756	25.9827	26.1559	26.0905	26.4839	26.0559	25.8476	26.136	26.2813	25.8487	26.3087					64971000	2913500	1077800	3458600	10583000	8515500	10718000	2152200	1013200	1227000	7952800	6893300	8465400	1754200000	78664000	29102000	93383000	285750000	229920000	289390000	58110000	27356000	33128000	214730000	186120000	228560000	13	15	15	15	34.2	34.2	34.2	54.846
26.0137	26.0864	26.0326	25.7768	25.8701	25.6334	24.0156	25.1702	25.0183	23.6506	23.5694	22.0883		+		KO_SUMO_KO_IgG	35346000	536300	590330	51478	6683500	6193300	5982000	1005400	1029400	969880	1767800	4549300	5986800	706910000	10726000	11807000	1029600	133670000	123870000	119640000	20109000	20589000	19398000	35356000	90987000	119740000	3	13	3	3	41.6	13.1	13.1	32.866
30.0598	30.3106	30.1683	30.006	30.155	30.1408	29.5473	29.4012	29.5837	29.5904	28.6181	29.5474	+			WT_SUMO_WT_IgG	1091900000	40876000	24294000	26798000	171010000	188270000	151350000	38549000	23287000	22660000	87391000	131490000	185970000	24023000000	899270000	534480000	589570000	3762100000	4141900000	3329700000	848070000	512320000	498530000	1922600000	2892800000	4091400000	3	23	23	21	44.7	44.7	41.4	55.804
27.0011	26.5422	25.5289	25.3873	25.5104	25.5218	23.5226	22.6566	23.1353	25.3757	25.2502	24.8915	+			WT_SUMO_WT_IgG	10540000	93933	146410	86235	1012000	1691400	1822900	26639	0	9816.8	2186500	1718900	1745200	1138300000	10145000	15812000	9313400	109300000	182670000	196880000	2877000	0	1060200	236140000	185650000	188480000	3	27	27	27	13.2	13.2	13.2	267.29
27.2046	26.5566	25.418	24.1987	25.5957	25.9681	24.9223	25.8438	25.8154	24.7639	25.6117	25.2814					80632000	3031100	4658200	2959500	2192400	8820600	12218000	2582600	3341800	1670300	18437000	11489000	9231500	725690000	27280000	41924000	26635000	19732000	79385000	109960000	23243000	30076000	15033000	165940000	103410000	83083000	1	7	7	7	56.8	56.8	56.8	16.572
21.555	22.7426	22.6584	22.0292	21.8928	21.4083	22.7749	22.372	23.8811	21.776	22.231	21.9382					2997600	222980	0	275580	308050	239500	209370	444630	495690	530200	73813	197810	0	50960000	3790600	0	4684800	5236800	4071500	3559300	7558800	8426800	9013300	1254800	3362800	0	4	4	4	4	16.3	16.3	16.3	42.644
26.8235	26.9573	26.8118	26.51	26.6996	26.6998	26.4964	26.7309	26.6585	26.4477	26.5381	26.4404					70352000	2703400	3165400	2234700	11814000	9386500	8118500	3316200	2206000	2154400	7253100	7173700	10826000	1547700000	59476000	69639000	49163000	259900000	206500000	178610000	72956000	48532000	47398000	159570000	157820000	238170000	6	14	14	14	44.6	44.6	44.6	36.375
23.0955	22.2308	22.9268	22.7713	21.1238	21.7182	23.9306	22.088	22.2918	22.5375	21.2156	23.0869					2103300	0	0	0	46719	234620	317090	0	0	0	525510	342180	637220	73617000	0	0	0	1635200	8211800	11098000	0	0	0	18393000	11976000	22303000	3	3	3	3	6.7	6.7	6.7	71.766
30.3934	30.1679	30.2366	30.3677	30.3392	30.2771	30.949	30.7737	30.8551	30.5297	30.6934	30.5781	+			WT_SUMO_WT_IgG	638070000	27005000	25536000	18017000	75036000	99291000	73523000	50048000	30310000	30638000	64347000	59022000	85298000	33180000000	1404300000	1327900000	936890000	3901900000	5163100000	3823200000	2602500000	1576100000	1593200000	3346100000	3069100000	4435500000	19	56	56	38	67.9	67.9	46.4	103.06
27.4637	27.3776	27.3966	27.4857	27.4649	27.3704	26.9522	26.9331	27.329	27.0275	26.1671	27.3078					168960000	5732200	2513600	3305400	26219000	30467000	26068000	6041400	4068800	2373600	16776000	17352000	28042000	4055000000	137570000	60326000	79329000	629270000	731200000	625640000	144990000	97652000	56965000	402640000	416450000	673000000	6	11	11	11	21.7	21.7	21.7	54.548
29.7803	30.0518	30.216	29.8914	30.1015	30.259	30.1109	29.7484	29.2439	30.372	29.6327	30.0467					809290000	36358000	18421000	24424000	113080000	149330000	120860000	31204000	14366000	13522000	73074000	77066000	137580000	25897000000	1163400000	589470000	781550000	3618500000	4778700000	3867700000	998530000	459730000	432710000	2338400000	2466100000	4402700000	3	37	37	37	59.1	59.1	59.1	69.842
30.3424	30.3287	30.3887	30.5627	30.4444	30.5578	30.0913	29.8398	29.9602	29.2849	30.0002	29.894	+			WT_SUMO_WT_IgG	729390000	16634000	19858000	16764000	115550000	128110000	104960000	26213000	17189000	16733000	66576000	74530000	126290000	27717000000	632090000	754610000	637030000	4390700000	4868100000	3988300000	996100000	653190000	635850000	2529900000	2832100000	4798900000	3	39	39	39	55.6	55.6	55.6	82.704
24.3336	23.666	23.9989	23.3418	23.2623	23.7148	24.042	21.6302	24.4331	23.4886	23.4381	23.7895					13671000	720420	970830	615680	1466900	1534800	1388200	807630	410790	690570	1278500	1006200	2780500	259750000	13688000	18446000	11698000	27870000	29162000	26375000	15345000	7805000	13121000	24292000	19117000	52830000	4	4	4	4	11	11	11	44.955
27.3305	27.5603	27.3927	27.0618	27.1195	27.2932	27.2805	26.8092	26.5222	27.409	26.9976	27.3211					134470000	8120100	5069500	4043100	19762000	20732000	19010000	7643500	3127500	2864500	12308000	9708700	22085000	3496300000	211120000	131810000	105120000	513810000	539040000	494270000	198730000	81315000	74476000	320010000	252430000	574200000	8	7	7	7	16.7	16.7	16.7	49.973
31.026	31.0366	30.8451	31.16	31.0254	31.0635	31.4216	31.4973	31.3729	31.2511	31.4222	31.3081	+			WT_SUMO_WT_IgG	1123700000	52185000	53557000	41569000	163590000	167300000	136090000	71395000	54695000	42961000	104310000	103120000	132980000	50569000000	2348300000	2410100000	1870600000	7361400000	7528400000	6123900000	3212800000	2461300000	1933200000	4694000000	4640500000	5984200000	1	46	46	45	57.6	57.6	56.4	95.337
25.1582	25.1925	25.0732	24.9968	25.4723	25.7036	25.762	26.1088	26.5638	26.095	26.1674	26.1954					24852000	1385700	1337200	1522900	1797600	3497400	3369300	2375400	2043800	1941000	1318900	1978900	2283500	944360000	52656000	50814000	57869000	68309000	132900000	128030000	90267000	77666000	73757000	50118000	75197000	86772000	1	13	13	13	25.1	25.1	25.1	72.932
27.5323	27.7421	27.7162	27.3832	27.4972	27.5912	27.3463	26.9787	27.5789	27.4413	27.2855	27.1977					168520000	8495100	11142000	8262800	25646000	21069000	21795000	11009000	6065000	6115000	11816000	15972000	21132000	3033300000	152910000	200550000	148730000	461630000	379230000	392310000	198160000	109170000	110070000	212680000	287500000	380370000	9	11	11	11	56	56	56	30.025
22.6581	22.7173	22.5869	23.0919	22.7137	22.9404	22.7123	22.3559	22.5138	22.5104	21.414	22.4023					3892000	47002	45371	95020	666630	405400	653770	233280	113070	118050	279190	588280	646960	124540000	1504100	1451900	3040600	21332000	12973000	20921000	7465000	3618200	3777600	8933900	18825000	20703000	2	3	3	3	4.8	4.8	4.8	76.482
25.8363	25.7817	25.303	24.1402	23.7347	24.7026	27.4858	27.2845	26.5037	27.032	25.9987	26.0414					193200000	9193900	13893000	15929000	11726000	7577900	13496000	26727000	11602000	13213000	16446000	12461000	40934000	965990000	45969000	69466000	79647000	58628000	37890000	67482000	133640000	58010000	66065000	82228000	62303000	204670000	1	5	5	5	46.1	46.1	46.1	12.476
21.927	21.5633	24.0055	24.435	23.5403	23.2038	21.1256	22.9864	22.723	22.541	22.1687	22.1323					14310000	0	0	0	5615400	3129200	972950	0	0	0	552680	0	4039800	171720000	0	0	0	67384000	37551000	11675000	0	0	0	6632200	0	48477000	7	5	5	5	16.7	16.7	16.7	39.156
27.5238	27.6461	27.3903	27.7416	27.4761	27.2703	27.3305	27.1058	27.187	27.4709	27.7982	27.6834					271940000	9456900	13053000	9887700	41456000	43545000	26877000	12035000	6722200	3869100	32162000	33480000	39391000	3807100000	132400000	182750000	138430000	580390000	609630000	376280000	168490000	94110000	54168000	450270000	468720000	551480000	6	7	7	7	20.1	20.1	20.1	40.532
24.1251	24.7741	24.316	24.4427	23.6641	24.3399	24.0406	21.8075	24.288	24.1987	24.5063	21.9594					15902000	499310	846340	328230	2137800	1071500	2494600	672720	346160	552300	1916000	2182100	2854600	349840000	10985000	18620000	7221000	47032000	23572000	54880000	14800000	7615600	12151000	42153000	48006000	62801000	4	7	7	7	22.5	22.5	22.5	36.573
29.3625	29.5741	29.8933	29.4989	29.5147	29.2199	29.1896	28.0224	29.7821	29.6785	28.1814	29.4831					467200000	25271000	9758300	19140000	73840000	69860000	57404000	17821000	10033000	15409000	39043000	45071000	84553000	15418000000	833940000	322020000	631610000	2436700000	2305400000	1894300000	588090000	331080000	508510000	1288400000	1487300000	2790200000	6	48	48	4	78.3	78.3	7.3	57.936
26.0695	26.168	26.2798	25.449	25.6433	25.2877	24.9315	24.8658	25.0665	23.669	24.4359	24.3395	+			WT_SUMO_WT_IgG	38180000	744420	867300	311730	5201200	5679200	4332200	837600	549470	608240	4308600	5332900	9407100	1298100000	25310000	29488000	10599000	176840000	193090000	147290000	28478000	18682000	20680000	146490000	181320000	319840000	7	47	3	3	74.2	3.2	3.2	58.061
29.9176	29.962	29.7035	29.9639	30.0443	30.166	30.0346	30.0761	30.0705	29.8171	30.1716	29.8246					515240000	18663000	22903000	16894000	67242000	81606000	74650000	27189000	19731000	17871000	53386000	52865000	62243000	20610000000	746520000	916130000	675760000	2689700000	3264200000	2986000000	1087600000	789240000	714830000	2135400000	2114600000	2489700000	5	40	38	38	47.8	46.1	46.1	92.468
24.0546	24.3346	25.063	24.4624	24.4017	23.7145	24.6896	24.7442	24.6508	24.5793	25.3403	24.2595					8755400	452360	678990	238460	1030900	1059700	779040	559680	504220	256020	953980	960870	1281200	437770000	22618000	33949000	11923000	51544000	52987000	38952000	27984000	25211000	12801000	47699000	48044000	64060000	3	9	9	9	10.1	10.1	10.1	117.97
29.4286	29.2953	29.5615	29.5954	29.7044	29.561	30.3566	30.1055	29.3124	30.4566	30.5354	30.3338		+		KO_SUMO_KO_IgG	933490000	59327000	90457000	54923000	89714000	176350000	84991000	68337000	31924000	49683000	57895000	57429000	112460000	18670000000	1186500000	1809100000	1098500000	1794300000	3527000000	1699800000	1366700000	638490000	993660000	1157900000	1148600000	2249200000	7	20	20	12	55.7	55.7	36.5	64.132
29.4392	29.5428	29.3908	29.2107	29.4058	29.2948	28.9616	28.7694	29.1966	28.9536	28.3902	29.0183					406120000	12524000	8590300	7819100	56343000	64183000	56969000	17683000	7814900	8181200	51520000	48477000	66009000	15026000000	463410000	317840000	289310000	2084700000	2374800000	2107800000	654260000	289150000	302700000	1906200000	1793700000	2442300000	7	26	26	26	58.3	58.3	58.3	57.136
26.5501	27.1228	26.1065	26.4024	26.9385	27.0754	27.1536	27.4675	26.8895	27.2779	27.1048	27.7166					55981000	2536100	1931200	2720600	4351400	9274500	11700000	1745600	2286200	1540300	5120600	7872900	4901500	2575100000	116660000	88835000	125150000	200160000	426630000	538210000	80296000	105170000	70852000	235550000	362150000	225470000	5	20	20	19	32.5	32.5	31.1	81.744
28.4381	27.6464	27.5576	28.3014	28.4691	28.2678	27.8064	27.9343	27.7979	26.7789	27.8734	27.8585					237330000	4123600	9372600	6319600	39488000	35960000	31942000	11176000	8182100	5997500	22607000	22498000	39663000	4271900000	74224000	168710000	113750000	710780000	647280000	574950000	201170000	147280000	107960000	406920000	404970000	713930000	5	10	10	10	38.9	38.9	38.9	35.853
24.8986	25.0088	24.5306	24.7756	25.073	25.0712	25.5191	25.7517	25.2971	23.6129	24.3788	22.0095					19952000	408010	578610	300090	2942400	3882700	1860400	2332000	1022500	1311300	326750	2480300	2506700	578600000	11832000	16780000	8702600	85331000	112600000	53953000	67627000	29652000	38026000	9475700	71928000	72695000	6	9	9	9	16.7	16.7	16.7	68.6
26.0523	24.7887	28.0794	27.6631	26.529	26.564	22.0203	22.1273	22.3654	22.5196	22.4183	22.9998		+		KO_SUMO_KO_IgG	196920000	0	0	0	53146000	23629000	37537000	0	0	0	7666500	2496000	72447000	2363100000	0	0	0	637750000	283550000	450440000	0	0	0	91998000	29952000	869360000	4	7	7	7	25.2	25.2	25.2	35.193
25.5609	25.806	26.4835	25.161	24.9235	23.1152	22.2434	21.801	25.5375	21.9277	24.8613	24.2643					58902000	0	3352600	2013400	9734300	6327200	836070	0	0	2236900	5581000	7739100	21082000	530120000	0	30174000	18121000	87609000	56945000	7524600	0	0	20132000	50229000	69651000	189740000	2	7	1	1	50.7	9.2	9.2	17.149
27.8902	28.0841	28.1749	28.1747	28.1089	28.2886	27.7214	27.6488	27.3365	27.5402	27.8565	27.6768					300580000	8399400	15353000	7870300	59067000	40491000	47678000	17437000	10499000	5099300	25805000	23929000	38948000	4208100000	117590000	214940000	110180000	826940000	566870000	667490000	244120000	146990000	71391000	361270000	335010000	545280000	6	9	9	9	39.2	39.2	39.2	27.295
29.8396	29.9207	29.7656	29.4713	29.7768	29.9023	29.0191	29.144	28.7287	28.4049	29.2028	29.1972	+			WT_SUMO_WT_IgG	689530000	13127000	29239000	22976000	126620000	91826000	146010000	30591000	9505300	7235500	69094000	65765000	77541000	12412000000	236280000	526300000	413560000	2279200000	1652900000	2628200000	550640000	171090000	130240000	1243700000	1183800000	1395700000	9	12	12	12	42.3	42.3	42.3	31.324
26.9166	27.3309	26.6607	25.9857	26.8191	26.563	26.4901	28.5395	27.0822	27.2836	27.4739	27.958					15226000	754480	437560	1055100	982820	2835400	2506800	245570	1301400	265500	1154400	2283000	1403900	2481800000	122980000	71323000	171980000	160200000	462170000	408600000	40028000	212120000	43276000	188170000	372120000	228830000	3	40	40	40	15.8	15.8	15.8	331.77
25.5729	25.9959	25.944	25.6508	25.5524	25.7611	25.7775	25.3163	25.9102	25.4111	25.6723	26.0138					96676000	1428300	6869700	7449900	15535000	10951000	12554000	6041100	3254100	4253200	6902700	8116500	13321000	966760000	14283000	68697000	74499000	155350000	109510000	125540000	60411000	32541000	42532000	69027000	81165000	133210000	5	4	4	4	16.3	16.3	16.3	29.247
26.2709	26.417	26.5406	26.2391	26.4333	26.4015	25.9871	26.4632	26.4505	26.2635	26.1139	26.4095					72693000	2821500	4437300	3465200	11542000	8046500	9641300	3543600	2737700	2549000	5678100	6726800	11504000	1235800000	47965000	75435000	58909000	196210000	136790000	163900000	60241000	46541000	43333000	96527000	114360000	195560000	4	10	10	8	53.1	53.1	42.6	30.375
24.4124	25.1603	25.237	24.4452	24.7653	24.7162	25.1917	25.0859	24.8357	26.0989	21.5105	22.7985					20519000	1371800	858090	726740	2172600	4105400	2844000	376280	857730	253660	1237600	2397300	3318200	759220000	50756000	31749000	26889000	80388000	151900000	105230000	13922000	31736000	9385500	45791000	88702000	122770000	4	11	11	11	17.7	17.7	17.7	76.689
25.1447	25.1309	24.62	25.0706	24.9082	25.1826	24.98	23.9493	25.3281	24.9849	24.9109	25.0858					16516000	893150	846600	581630	2092400	2979300	2746300	401860	369390	279370	909130	1560900	2856000	743220000	40192000	38097000	26173000	94156000	134070000	123580000	18084000	16623000	12572000	40911000	70240000	128520000	16	12	12	12	14.5	14.5	14.5	109.73
25.1963	25.1651	25.6278	25.2046	25.1411	24.777	24.9761	24.8681	25.3658	21.944	24.8345	24.8428					35268000	685850	1018500	1444000	4782200	5645800	3523900	1806100	496630	1127300	2684700	3528100	8524900	811160000	15775000	23425000	33213000	109990000	129850000	81049000	41540000	11423000	25927000	61748000	81146000	196070000	3	8	8	8	17.4	17.4	17.4	46.374
23.4035	22.3406	22.3288	23.0846	22.0381	22.25	22.0165	22.2508	22.5116	22.4929	23.0516	22.8247					8309300	0	0	470990	3278500	1263100	773320	0	0	0	0	341000	2182400	49856000	0	0	2825900	19671000	7578800	4639900	0	0	0	0	2046000	13094000	3	2	2	2	23.4	23.4	23.4	11.676
28.1338	28.1637	28.1419	28.1751	27.8894	27.9425	28.005	28.1585	28.1104	28.9726	28.4023	28.5139					286660000	10702000	10718000	10747000	51582000	43834000	38446000	13207000	10365000	7417000	21904000	25329000	42413000	6306600000	235450000	235790000	236430000	1134800000	964350000	845810000	290550000	228020000	163170000	481880000	557230000	933090000	2	20	20	20	55	55	55	46.247
24.0041	24.0289	24.1383	24.2684	24.3369	24.5109	24.2514	23.7463	23.7852	21.0031	23.5243	22.4761					10132000	0	180590	417370	1341600	2285800	2840400	692450	276100	544410	381980	564090	607220	334350000	0	5959400	13773000	44273000	75431000	93732000	22851000	9111300	17965000	12605000	18615000	20038000	4	7	7	7	14.6	14.6	14.6	76.749
23.3404	21.394	25.423	24.627	23.1902	23.0256	22.0412	23.1389	23.5539	22.9075	22.6321	22.1298					22903000	0	0	0	4204700	2228000	1876200	0	0	0	1139600	0	13454000	297730000	0	0	0	54662000	28964000	24390000	0	0	0	14814000	0	174900000	1	5	4	4	25.6	23.6	23.6	35.879
22.4905	22.8415	24.7288	22.6319	22.1432	21.8144	21.9806	22.1591	21.9051	22.7038	22.839	22.5254					11384000	0	0	0	2704200	1449500	820940	0	0	0	734890	0	5674100	147990000	0	0	0	35155000	18844000	10672000	0	0	0	9553500	0	73764000	2	4	2	2	12.7	8.4	8.4	35.173
27.7458	27.9933	28.009	27.7142	27.8282	27.8281	26.7069	26.7974	27.1761	27.4209	26.0516	26.5164	+			WT_SUMO_WT_IgG	136710000	4399900	2037400	1828600	17750000	21775000	19264000	5080500	2891900	1985400	16005000	18379000	25313000	4511400000	145200000	67233000	60345000	585750000	718560000	635730000	167660000	95433000	65518000	528170000	606520000	835320000	3	18	18	18	28	28	28	79.994
25.7342	25.6102	27.2252	26.4085	27.0067	26.3191	21.2267	24.1676	25.5675	25.7364	23.3148	22.1703					164050000	1643400	543480	861460	31558000	41197000	20581000	0	640610	918000	15035000	10027000	41046000	1804600000	18078000	5978300	9476000	347130000	453160000	226390000	0	7046800	10098000	165390000	110300000	451510000	3	5	5	5	22.4	22.4	22.4	33.591
27.3196	27.3348	27.5281	27.5871	27.4816	27.4529	26.3121	26.0605	26.5896	26.7137	26.1024	26.3778	+			WT_SUMO_WT_IgG	105550000	1847700	2047100	2687400	18424000	20342000	14537000	3620200	1791300	1964500	10532000	7377500	20377000	3166400000	55430000	61413000	80621000	552720000	610250000	436100000	108610000	53739000	58935000	315960000	221320000	611310000	3	17	17	17	32.3	32.3	32.3	66.69
28.9627	28.528	28.6895	29.2726	29.0961	29.0376	29.0102	29.4439	28.7598	29.156	29.3475	29.0428					437030000	19897000	11049000	14770000	76377000	79474000	66011000	18386000	11200000	6444400	35757000	34776000	62894000	13985000000	636710000	353560000	472640000	2444100000	2543200000	2112300000	588340000	358400000	206220000	1144200000	1112800000	2012600000	14	37	37	29	56	56	45.6	69.147
26.9599	26.4679	26.8098	26.896	26.7455	26.8224	26.0865	26.514	26.8242	26.0664	24.4516	25.9045					65346000	1358200	395130	844260	9350600	12312000	8226100	2436500	2267400	2081800	9395300	5521400	11157000	2221800000	46179000	13434000	28705000	317920000	418600000	279690000	82842000	77091000	70780000	319440000	187730000	379350000	2	18	15	14	31.2	26.4	25.3	85.018
29.5933	29.4098	29.4131	29.5034	29.4656	29.6065	29.3823	29.4836	29.3068	29.5867	29.6059	29.2973					564130000	29254000	22688000	18066000	82299000	84534000	80439000	25869000	17598000	11081000	54671000	52268000	85367000	17488000000	906880000	703310000	560050000	2551300000	2620500000	2493600000	801950000	545550000	343520000	1694800000	1620300000	2646400000	11	27	27	27	61.7	61.7	61.7	60.343
28.5251	28.9402	28.7208	28.8138	28.5767	29.4778	22.6855	21.6177	27.7286	23.1576	27.5541	28.2057					751020000	404580	17652000	31770000	156070000	120630000	95004000	243840	0	16502000	62117000	100840000	149770000	5257100000	2832100	123570000	222390000	1092500000	844430000	665030000	1706900	0	115510000	434820000	705890000	1048400000	4	8	8	8	47.3	47.3	47.3	12.538
23.2774	23.3696	23.8699	23.851	23.2075	23.2233	23.3512	23.4525	23.1506	23.5683	23.3385	21.9929					5061900	133340	136920	0	830020	581840	495700	277560	214830	119190	658160	457670	1156700	222730000	5867100	6024500	0	36521000	25601000	21811000	12213000	9452600	5244200	28959000	20137000	50896000	7	4	4	4	7	7	7	88.053
27.056	27.4565	26.9695	26.9888	26.9062	26.5891	22.271	22.3203	27.2027	26.1341	26.753	26.3803					153880000	351680	8404200	7254200	29440000	19337000	10398000	744810	1853100	5393400	14300000	23982000	32422000	1692700000	3868500	92446000	79796000	323840000	212700000	114380000	8192900	20384000	59328000	157300000	263800000	356640000	4	8	5	5	56.7	27.8	27.8	20.511
31.3208	31.4519	31.2123	31.5273	31.8156	32.2241	31.3068	31.2181	31.0922	31.1787	31.404	31.4844					3872300000	131090000	234540000	167340000	652890000	600140000	769530000	219360000	119440000	103790000	260880000	275720000	337590000	46468000000	1573100000	2814400000	2008100000	7834700000	7201700000	9234400000	2632300000	1433200000	1245500000	3130600000	3308600000	4051100000	4	21	21	21	61.7	61.7	61.7	29.225
26.1226	26.6092	27.2873	26.8957	26.4016	26.5307	23.685	22.2843	22.0952	21.9167	23.6169	22.5561	+			WT_SUMO_WT_IgG	171830000	0	163670	201390	28119000	31119000	27898000	549250	0	0	13271000	17775000	52731000	1890100000	0	1800400	2215300	309310000	342310000	306880000	6041800	0	0	145980000	195520000	580050000	5	5	5	5	10.7	10.7	10.7	57.506
26.1312	25.971	24.5212	25.0945	23.7144	23.9995	26.5015	26.8382	26.4938	26.8465	26.1763	26.1481					12475000	1169800	744590	1016100	795920	589760	724770	1562100	1000700	931280	1459800	1445700	1034900	935660000	87737000	55844000	76208000	59694000	44232000	54358000	117160000	75054000	69846000	109480000	108430000	77617000	5	22	22	22	25.2	25.2	25.2	116.72
25.254	25.3453	24.9737	24.8288	25.2075	25.1949	25.8419	25.3213	24.9377	26.3172	26.2234	25.9517		+		KO_SUMO_KO_IgG	12783000	932020	517780	1021600	860880	2100400	1647500	420700	266350	233090	844530	1400900	2537500	754210000	54989000	30549000	60273000	50792000	123920000	97203000	24821000	15715000	13752000	49827000	82651000	149710000	12	17	17	17	13.1	13.1	13.1	228.18
30.377	30.3217	30.3789	30.1576	30.0837	29.9292	30.3299	30.1251	30.103	29.9481	29.8538	29.9342					1325000000	56387000	58258000	45067000	231660000	155800000	138950000	105610000	52519000	43920000	126500000	126790000	183530000	17225000000	733030000	757350000	585870000	3011500000	2025300000	1806400000	1372900000	682750000	570950000	1644500000	1648300000	2385900000	3	17	17	17	74.4	74.4	74.4	28.804
27.4243	27.3534	27.546	27.3042	27.7624	27.2312	27.6414	27.5085	27.4502	27.1712	27.4551	27.8367					235920000	8824800	12430000	15673000	30188000	41883000	25189000	14569000	6794400	8987300	20467000	18865000	32054000	4010700000	150020000	211300000	266450000	513200000	712010000	428220000	247670000	115500000	152780000	347940000	320700000	544910000	7	10	10	10	31.6	31.6	31.6	44.969
26.9578	26.8096	27.8488	27.1491	26.9943	26.4536	22.4996	21.3601	22.1122	23.5279	22.1214	22.5549	+	+		KO_SUMO_KO_IgG;WT_SUMO_WT_IgG	253470000	0	0	0	32976000	69133000	30691000	0	0	0	16302000	19814000	84551000	2534700000	0	0	0	329760000	691330000	306910000	0	0	0	163020000	198140000	845510000	1	7	7	7	24.5	24.5	24.5	38.589
21.652	22.3362	22.7175	22.8967	23.1382	23.4833	23.1722	22.5124	22.8997	22.9395	22.3345	22.973					3506900	192240	109120	50146	508310	359420	944350	200240	158520	0	213730	146530	624280	171840000	9419700	5346900	2457100	24907000	17612000	46273000	9811600	7767300	0	10473000	7180000	30590000	6	8	8	8	12.4	12.4	12.4	98.227
23.2624	21.4072	22.605	23.0822	23.1576	22.8104	23.11	22.3359	23.1763	22.4067	23.3991	23.5388					2411900	39164	101160	103550	319850	512910	432270	0	34866	113570	331790	158260	264500	159180000	2584800	6676800	6834200	21110000	33852000	28530000	0	2301100	7495500	21898000	10445000	17457000	4	5	5	5	4.9	4.9	4.9	148.53
29.0556	29.1095	28.6814	28.2382	28.0849	28.3696	29.2922	29.1021	28.9328	29.5387	29.6681	29.3889		+		KO_SUMO_KO_IgG	269340000	21443000	20731000	15021000	22156000	33070000	37723000	17922000	11473000	8341900	27147000	24824000	29491000	9427000000	750510000	725570000	525740000	775450000	1157500000	1320300000	627260000	401560000	291960000	950160000	868850000	1032200000	6	26	26	26	33.2	33.2	33.2	76.613
28.6166	28.6943	28.5975	28.776	28.2373	28.2874	28.9992	29.0842	29.0123	29.0338	29.1364	28.9608	+			WT_SUMO_WT_IgG	160180000	10354000	8764600	9499600	20796000	18114000	18159000	8789800	8014800	8962400	13142000	14279000	21307000	7688700000	497010000	420700000	455980000	998190000	869480000	871610000	421910000	384710000	430200000	630810000	685380000	1022700000	11	30	30	26	32.7	32.7	28.5	101.08
23.9232	24.2225	24.8904	25.0387	24.981	25.5225	23.1863	21.1086	23.6223	24.7717	22.9889	23.7048					28091000	811200	287800	474330	6387500	6659900	6041500	464930	37419	235810	636570	1470100	4583900	589910000	17035000	6043800	9960900	134140000	139860000	126870000	9763500	785810	4952000	13368000	30873000	96262000	4	9	9	9	21.4	21.4	21.4	62.094
25.4058	24.8121	25.7456	24.6492	24.561	24.4818	22.3583	22.4677	21.897	22.8374	20.4412	21.969	+			WT_SUMO_WT_IgG	25455000	0	0	0	2282100	5105700	4167300	0	0	0	3324500	3625200	6950600	509110000	0	0	0	45642000	102110000	83346000	0	0	0	66490000	72505000	139010000	10	9	9	5	19	19	13.4	61.52
26.388	26.5761	26.6444	26.1747	26.379	26.1509	26.0249	25.9387	26.1939	25.6642	26.1742	25.802					88846000	1588100	2746800	3177200	17257000	12632000	12102000	3409100	2070100	1774200	6227300	10151000	15712000	1332700000	23821000	41202000	47658000	258850000	189480000	181520000	51136000	31051000	26613000	93409000	152270000	235670000	5	10	10	10	46	46	46	33.824
25.5816	24.6195	24.9888	25.5614	25.5937	25.1885	25.0803	25.5039	24.9218	25.3647	25.0355	25.5815					32291000	1453500	1704000	1665500	5611700	4464800	2593800	2605500	1602300	596290	3544900	2572600	3876500	613540000	27616000	32375000	31645000	106620000	84832000	49282000	49505000	30443000	11330000	67353000	48880000	73653000	4	8	8	8	27.1	27.1	27.1	41.213
23.1317	23.1311	22.8127	22.9735	23.1585	23.1839	20.7983	23.4904	22.5385	21.8219	23.1796	22.6036					5414000	692580	720400	423010	589900	570070	413020	495390	320030	96619	326510	316650	449870	243630000	31166000	32418000	19035000	26545000	25653000	18586000	22293000	14401000	4347800	14693000	14249000	20244000	32	7	7	7	9.1	9.1	9.1	129.15
26.0125	26.215	25.9461	26.141	26.2755	26.0424	26.0066	26.0359	25.8779	25.9879	26.0639	26.1531					81529000	3851300	3649200	2965500	11073000	16142000	12500000	3530600	1774300	1469500	6532900	7531400	10509000	1630600000	77025000	72983000	59310000	221470000	322840000	250000000	70611000	35485000	29391000	130660000	150630000	210190000	1	7	7	7	26.4	26.4	26.4	38.388
25.6067	25.3847	25.6328	25.2961	24.8105	25.3042	26.0373	26.1289	26.2879	26.0631	26.0151	26.1105	+			WT_SUMO_WT_IgG	54488000	2860800	3317500	3255500	7352700	5442400	5209800	3128400	2113700	1329200	5120300	6314400	9042700	1144200000	60077000	69667000	68366000	154410000	114290000	109410000	65696000	44388000	27914000	107530000	132600000	189900000	2	9	9	9	18.7	18.7	18.7	50.315
24.6606	24.1783	24.7883	24.7469	24.6333	22.2174	22.1197	22.3412	23.0618	23.764	21.5674	22.2273	+			WT_SUMO_WT_IgG	29449000	0	0	0	5956000	5497800	1250400	0	0	0	6879000	2636700	7229000	206140000	0	0	0	41692000	38485000	8752800	0	0	0	48153000	18457000	50603000	4	4	4	4	48.1	48.1	48.1	17.699
25.3844	25.5841	25.2348	24.9997	25.1035	25.3525	24.9675	24.9498	25.3933	24.6686	25.0372	25.062					51662000	1863200	2529000	2087900	7703300	6510300	8157500	2267100	1574300	1694400	4712700	5359500	7203300	568290000	20495000	27819000	22966000	84736000	71613000	89732000	24938000	17317000	18639000	51840000	58955000	79236000	4	9	6	6	63.7	47.8	47.8	22.178
27.767	27.7678	28.0745	27.0494	26.9275	27.8414	27.1054	26.8997	26.1703	26.7462	26.7209	26.6084					214760000	3849100	7960900	5886300	39379000	22830000	32308000	8549200	4216200	1057900	20398000	23414000	44911000	2791900000	50038000	103490000	76521000	511930000	296780000	420010000	111140000	54810000	13752000	265170000	304390000	583840000	15	9	9	9	53.4	53.4	53.4	23.548
28.3118	28.3941	28.7049	28.0139	28.0823	28.1952	28.9611	29.0179	28.7475	28.7643	28.3853	28.244					383890000	20235000	20239000	19478000	54046000	42440000	40843000	31332000	21599000	18184000	27186000	32469000	55836000	5374400000	283280000	283340000	272700000	756650000	594160000	571800000	438650000	302390000	254580000	380610000	454570000	781710000	1	8	8	8	43.6	43.6	43.6	26.489
24.5095	23.0675	20.9808	23.052	23.8013	23.5715	22.8525	22.6913	22.7379	22.9418	23.1449	23.348					22429000	533950	514990	308360	3668300	2179200	803220	938520	0	682900	3797600	2803700	6198600	314010000	7475400	7209800	4317000	51357000	30509000	11245000	13139000	0	9560600	53166000	39252000	86781000	8	3	3	3	19.1	19.1	19.1	30.993
29.9728	30.5373	30.1575	29.4578	29.6238	29.9875	30.1216	30.0738	29.6664	30.3446	29.9378	30.0977					732180000	43047000	25228000	21120000	86350000	100920000	99731000	30822000	19941000	11964000	76842000	104330000	111890000	25626000000	1506600000	882990000	739200000	3022300000	3532100000	3490600000	1078800000	697950000	418750000	2689500000	3651500000	3916100000	4	42	40	38	60.6	59.2	56.5	66.408
25.8038	26.2625	26.4752	25.728	25.9454	26.0134	22.9664	23.208	24.8733	25.3813	25.3917	25.2886					48082000	438960	2637000	2404600	9948700	6337500	6655700	159540	243170	343470	4715200	5279900	8918600	817400000	7462300	44829000	40877000	169130000	107740000	113150000	2712300	4133900	5839000	80158000	89758000	151620000	11	9	9	9	37.8	37.8	37.8	26.559
26.7924	26.5935	26.6539	26.5787	26.6561	26.4608	26.43	26.1477	26.503	26.4768	26.0708	26.3123					102080000	2215500	2917200	1737500	17711000	17317000	13050000	3872200	2238700	2014900	10936000	11919000	16152000	2552000000	55387000	72929000	43438000	442780000	432920000	326240000	96805000	55968000	50374000	273390000	297960000	403800000	8	12	12	12	33.5	33.5	33.5	56.5
31.072	31.0422	30.3942	30.4073	30.7127	31.0647	31.9237	31.8171	31.9945	32.5179	32.2884	32.125	+	+		KO_SUMO_KO_IgG;WT_SUMO_WT_IgG	378220000	33486000	25588000	27657000	23589000	46675000	62475000	21448000	22407000	19554000	33090000	28294000	33959000	51060000000	4520600000	3454300000	3733700000	3184500000	6301100000	8434100000	2895500000	3025000000	2639700000	4467100000	3819700000	4584500000	9	101	101	91	53.9	53.9	50.7	280.01
27.3465	27.1625	27.2993	27.2753	27.1744	27.3043	27.3575	27.3794	27.3183	26.9952	27.2842	27.0656					75792000	1245300	2372600	2008200	10930000	12866000	8179700	4700000	2701500	2856300	7745300	7775000	12412000	3183300000	52304000	99649000	84345000	459070000	540390000	343550000	197400000	113460000	119960000	325300000	326550000	521300000	9	28	28	28	40.3	40.3	40.3	98.398
29.7484	29.8185	29.9266	29.7499	29.9021	29.9869	29.2035	29.6626	29.2281	29.3541	29.3117	29.2353		+		KO_SUMO_KO_IgG	776740000	25004000	36204000	21324000	133870000	121460000	114120000	24026000	25287000	21498000	65348000	73932000	114670000	13205000000	425060000	615470000	362510000	2275800000	2064800000	1940100000	408450000	429870000	365470000	1110900000	1256800000	1949400000	2	18	18	18	75.6	75.6	75.6	30.772
23.9326	24.1121	23.9966	23.8557	23.9965	24.1324	23.4986	23.6565	23.908	22.6094	24.5978	24.6764					12436000	274730	1349300	1270100	1743600	1485400	2230400	729820	455990	518790	478780	579630	1319300	223850000	4945100	24287000	22862000	31385000	26737000	40147000	13137000	8207800	9338300	8618000	10433000	23748000	3	4	4	4	14.6	14.6	14.6	31.629
25.1397	25.444	25.9498	25.0718	25.151	25.4131	22.4146	25.3303	25.1169	24.7353	22.6558	24.7915					55125000	2123700	284590	1737400	9622200	5434600	8875200	4782700	2865600	2337500	3373700	5954300	7734000	716630000	27609000	3699700	22586000	125090000	70650000	115380000	62175000	37252000	30388000	43858000	77406000	100540000	6	6	6	6	27.6	27.6	27.6	24.449
27.3465	27.4878	27.4561	27.5088	27.3352	27.5797	28.0032	28.0739	27.9255	27.1185	27.5475	27.854	+			WT_SUMO_WT_IgG	117040000	5053000	5298600	4023800	13399000	16856000	16963000	8455400	5486000	5644200	10801000	10092000	14966000	3979300000	171800000	180150000	136810000	455550000	573090000	576750000	287480000	186520000	191900000	367220000	343140000	508850000	6	15	15	15	25.9	25.9	25.9	77.328
23.9936	23.8229	23.8857	24.0892	24.5358	24.622	23.1532	24.0617	23.4329	22.4797	22.5581	23.0402		+		KO_SUMO_KO_IgG	8591600	0	25702	53135	1389900	1667000	1589400	319830	322880	210870	851890	800720	1360300	317890000	0	950990	1966000	51426000	61679000	58807000	11834000	11947000	7802100	31520000	29627000	50330000	1	7	7	7	11.3	11.3	11.3	83.134
23.2918	23.3214	23.335	23.4284	23.4922	23.9484	23.439	23.6083	23.241	22.9744	23.6301	23.5766					5237000	120540	270790	204880	655840	809220	862810	274970	251890	141550	444210	433430	766880	214720000	4942000	11103000	8399900	26889000	33178000	35375000	11274000	10328000	5803400	18213000	17771000	31442000	13	4	4	4	7.1	7.1	7.1	89.42
29.2708	29.1682	28.1251	29.2641	29.327	29.0962	29.9459	29.6918	29.1827	29.6395	29.9537	29.4743					587890000	19387000	57836000	31503000	93297000	61466000	73848000	48518000	21716000	12086000	41284000	58657000	68295000	11170000000	368350000	1098900000	598550000	1772600000	1167900000	1403100000	921830000	412600000	229630000	784390000	1114500000	1297600000	10	15	15	13	54.8	54.8	51.4	33.784
27.8082	27.8991	27.6157	27.2146	26.9407	27.1167	27.8214	27.9504	28.0832	27.9316	27.8394	27.8422		+		KO_SUMO_KO_IgG	94251000	4451900	3830900	2820500	11324000	12631000	13981000	4072500	3578100	3469900	9076600	10019000	14997000	4524100000	213690000	183880000	135390000	543540000	606270000	671080000	195480000	171750000	166550000	435680000	480890000	719850000	9	24	24	24	30.5	30.5	30.5	107.77
29.28	29.2284	29.5953	29.4205	29.4368	29.4142	29.3137	28.8608	28.9404	28.9537	28.9102	29.0155		+		KO_SUMO_KO_IgG	776770000	32426000	22449000	26078000	124340000	126960000	101680000	33289000	17722000	16200000	76203000	76072000	123360000	14759000000	616090000	426530000	495490000	2362500000	2412200000	1931900000	632500000	336720000	307810000	1447900000	1445400000	2343800000	4	23	23	23	48	48	48	47.079
29.8837	29.9021	29.8248	29.6499	29.0211	29.0239	30.0309	29.9436	29.9217	29.8132	29.9263	29.5718					365060000	11381000	12766000	11423000	46457000	58460000	49973000	22604000	13739000	12130000	35872000	35316000	54935000	18618000000	580440000	651060000	582600000	2369300000	2981400000	2548600000	1152800000	700710000	618640000	1829500000	1801100000	2801700000	8	40	40	40	55.3	55.3	55.3	113.8
25.8881	26.7317	26.2678	26.9032	26.4778	21.7968	21.8415	23.4076	26.1803	21.889	25.9552	22.1244					47813000	0	3638200	88137	13443000	7267600	1512400	0	274680	2111800	4319100	5026600	10132000	908450000	0	69126000	1674600	255420000	138080000	28736000	0	5218900	40124000	82063000	95505000	192510000	9	11	11	5	57.9	57.9	20.5	32.642
27.3482	27.1604	27.2662	27.2529	27.0349	27.5248	27.5026	27.3568	27.5496	27.4603	27.6176	27.6858					135590000	8219900	5472600	6928400	18495000	19910000	22376000	6799600	3951200	3806800	12672000	9886000	17074000	3796600000	230160000	153230000	193990000	517860000	557480000	626530000	190390000	110630000	106590000	354820000	276810000	478070000	16	18	18	18	44	44	44	48.056
28.1993	28.4436	28.4518	27.8717	28.3027	28.2167	27.7041	27.8203	27.8392	26.8515	27.3245	27.4805	+			WT_SUMO_WT_IgG	361960000	6888700	5986500	8022200	55770000	70352000	58904000	11584000	8084800	6098900	34853000	35271000	60144000	6877200000	130890000	113740000	152420000	1059600000	1336700000	1119200000	220100000	153610000	115880000	662200000	670160000	1142700000	7	16	16	16	41.5	41.5	41.5	48.442
21.6669	22.7409	22.7038	23.3395	22.7888	23.137	23.2579	22.0117	22.9014	22.0089	23.3651	23.2978					2482300	0	195100	143940	396290	252370	681440	0	141390	14217	83813	431140	142640	116670000	0	9169700	6765000	18626000	11861000	32027000	0	6645400	668180	3939200	20264000	6704200	4	4	4	4	6.6	6.6	6.6	89.786
28.2165	28.6194	28.6829	28.5056	28.3517	28.712	29.8046	29.3105	28.7258	29.8447	29.892	29.8167		+		KO_SUMO_KO_IgG	340290000	24337000	25792000	29427000	32490000	35289000	44400000	24018000	18538000	8212400	16302000	27013000	54476000	10209000000	730100000	773770000	882800000	974700000	1058700000	1332000000	720530000	556140000	246370000	489070000	810380000	1634300000	4	25	24	24	38.5	37.3	37.3	76.149
24.9825	24.3924	24.9364	24.4237	24.3196	24.4012	22.5928	22.2748	24.0523	24.2939	23.0987	22.7933					23796000	986750	447160	436510	3192800	3777200	3093800	594570	115580	487650	2684500	2133600	5845500	499710000	20722000	9390400	9166800	67048000	79321000	64969000	12486000	2427200	10241000	56375000	44806000	122760000	4	4	4	4	10.2	10.2	10.2	51.091
30.2759	29.7727	30.2406	30.1852	30.0009	27.9543	29.8193	29.6039	29.1211	29.144	29.2555	29.536					1149600000	26332000	34458000	57979000	259690000	189910000	63294000	39000000	29397000	15200000	109530000	94982000	229830000	13795000000	315980000	413500000	695750000	3116300000	2279000000	759530000	468000000	352770000	182400000	1314400000	1139800000	2758000000	1	14	14	14	57.9	57.9	57.9	23.742
25.7777	25.4168	25.1478	25.2109	25.4381	25.4291	25.3208	24.7457	25.5708	25.263	25.3528	24.9474					31946000	1233600	1038500	973950	4036700	5180100	5470200	1329300	577620	874590	4360400	3652000	3219500	990340000	38243000	32193000	30193000	125140000	160580000	169580000	41207000	17906000	27112000	135170000	113210000	99806000	6	10	10	10	19.7	19.7	19.7	65.443
26.84	26.5287	26.7323	26.6157	26.597	27.012	26.4017	26.5909	26.1103	26.6929	26.8232	26.4868					118700000	4660800	4529700	4016600	19995000	21134000	16518000	3716000	2012000	1491700	12394000	10055000	18177000	2730100000	107200000	104180000	92381000	459880000	486090000	379920000	85467000	46276000	34309000	285070000	231260000	418080000	23	14	14	14	36.7	36.7	36.7	53.165
31.2389	31.1696	31.3228	31.0355	31.238	31.2495	30.6772	30.5875	30.6708	30.4044	30.6681	30.4152	+			WT_SUMO_WT_IgG	1757100000	55419000	83340000	60339000	298210000	271550000	270500000	78639000	42028000	48729000	143300000	141440000	263590000	33384000000	1053000000	1583500000	1146400000	5665900000	5159500000	5139400000	1494100000	798540000	925860000	2722600000	2687300000	5008100000	15	20	20	20	75.7	75.7	75.7	26.688
25.8332	24.5603	21.4487	20.4506	22.4762	24.6452	22.5157	22.4639	22.0944	23.1372	22.7496	22.2832					10082000	1055300	750980	226350	476920	78313	1304900	153320	2919100	974160	1413800	387020	342050	625100000	65430000	46561000	14034000	29569000	4855400	80905000	9505800	180980000	60398000	87658000	23995000	21207000	1	2	2	2	1.6	1.6	1.6	133.28
31.1891	31.1887	31.3967	29.8737	30.6085	27.9956	21.9568	23.3384	21.8033	22.1542	22.3877	21.7086	+	+		KO_SUMO_KO_IgG;WT_SUMO_WT_IgG	752110000	84464	44083	68979	92028000	108350000	68344000	0	0	43816	123320000	128700000	231120000	28580000000	3209600	1675200	2621200	3497100000	4117400000	2597100000	0	0	1665000	4686300000	4890600000	8782400000	16	22	22	20	20.4	20.4	18.5	100.42
30.5752	30.623	30.5334	30.2694	30.3024	30.5021	30.5125	30.1587	30.4616	29.6752	29.6095	29.9598		+		KO_SUMO_KO_IgG	1581600000	53305000	58721000	49061000	253000000	250360000	224820000	64362000	37613000	39821000	165270000	161650000	223590000	31631000000	1066100000	1174400000	981220000	5059900000	5007200000	4496500000	1287200000	752250000	796420000	3305300000	3233100000	4471700000	2	21	21	21	41.2	41.2	41.2	47.716
28.8518	27.9898	28.8963	28.0075	28.2913	27.6669	28.9271	28.9942	28.6052	29.3213	28.8416	27.4511					480760000	26763000	59581000	22083000	64260000	48104000	28787000	34425000	31724000	13940000	35041000	31266000	84784000	4807600000	267630000	595810000	220830000	642600000	481040000	287870000	344250000	317240000	139400000	350410000	312660000	847840000	7	10	10	6	62	62	39.2	18.502
24.012	23.6428	23.9767	22.7895	21.9608	20.9207	22.3942	22.2773	22.9764	22.8971	22.4952	21.3505	+			WT_SUMO_WT_IgG	15631000	1534600	1174200	1069500	475900	1065700	234730	3336400	1808700	902870	1328800	956380	1743100	234460000	23019000	17613000	16042000	7138500	15986000	3520900	50046000	27131000	13543000	19931000	14346000	26147000	6	4	4	4	18.1	18.1	18.1	21.064
26.9397	27.0103	27.1157	27.1776	26.9716	27.1779	26.9892	27.0348	26.9777	25.9673	26.6007	26.7155					59740000	1188400	1905800	1426100	9065900	10379000	9709800	3248800	1704900	1896900	5066800	5152000	8995000	2628500000	52288000	83855000	62748000	398900000	456690000	427230000	142950000	75017000	83466000	222940000	226690000	395780000	4	20	20	20	29.4	29.4	29.4	90.069
24.9277	24.8831	24.645	25.1852	25.2362	25.4418	22.3344	23.7825	23.305	22.3288	22.8613	22.5871		+		KO_SUMO_KO_IgG	24970000	0	0	0	4118100	4608700	7801100	0	0	77746	2896200	2342200	3126000	499400000	0	0	0	82362000	92174000	156020000	0	0	1554900	57925000	46845000	62520000	3	5	5	5	13.8	13.8	13.8	48.99
20.6328	22.1676	23.5806	22.2656	21.9993	23.0858	21.9107	22.7889	22.68	22.1569	22.2942	22.7155					6672700	87744	442370	371820	907690	576500	1220300	256400	360310	320920	221920	233540	1673200	80073000	1052900	5308400	4461800	10892000	6918100	14643000	3076800	4323700	3851100	2663000	2802500	20079000	2	2	2	2	13.8	13.8	13.8	22.275
24.6464	24.6427	25.0915	24.4779	24.557	22.494	23.4543	22.1434	25.2265	22.298	24.7413	24.7436					34714000	476930	2416700	2530500	6168900	4970700	0	610060	299820	1692700	2987100	3807800	8753000	312430000	4292400	21750000	22774000	55521000	44737000	0	5490500	2698400	15234000	26884000	34271000	78777000	7	4	4	4	31.6	31.6	31.6	18.042
25.8567	25.9185	25.8345	25.1847	25.4024	25.7531	25.9353	25.9546	26.0051	26.424	25.3733	25.2377					55260000	1853100	1547100	1778400	6900700	8952100	9252100	2737500	2108600	1709200	5236600	5261600	7922700	1271000000	42620000	35583000	40904000	158720000	205900000	212800000	62963000	48498000	39312000	120440000	121020000	182220000	4	10	10	10	30.4	30.4	30.4	45.199
29.0579	28.9492	28.921	28.9981	28.9065	28.8525	29.3	29.1984	29.1486	29.306	29.4231	29.0774		+		KO_SUMO_KO_IgG	234010000	10001000	9140500	5581100	31706000	34932000	29520000	14193000	9375500	7155900	23587000	22316000	36506000	11935000000	510050000	466170000	284640000	1617000000	1781500000	1505500000	723840000	478150000	364950000	1202900000	1138100000	1861800000	4	37	37	37	50.9	50.9	50.9	90.98
26.994	25.7162	24.8808	26.1294	25.628	25.763	26.8417	26.3207	26.3103	26.6334	26.2289	26.4336					55448000	3366000	3626500	3741000	5364700	4508300	6108000	7593600	3109400	2761300	10590000	2290900	2387900	998060000	60588000	65276000	67338000	96565000	81149000	109940000	136690000	55970000	49703000	190630000	41237000	42983000	2	7	7	7	29.9	29.9	29.9	34.258
24.9559	24.4516	24.3507	24.5979	24.6647	25.0416	22.3658	22.8468	21.9901	25.0533	24.5943	24.3604	+			WT_SUMO_WT_IgG	26289000	496940	2124500	1111400	4681300	4397400	3660900	2251300	1039300	1544800	1863400	917370	2200700	420630000	7951000	33992000	17782000	74900000	70358000	58574000	36020000	16628000	24716000	29814000	14678000	35211000	3	6	6	6	28.6	28.6	28.6	33.178
22.0226	24.2589	25.0703	23.9832	23.8561	24.9253	22.3268	23.7022	25.9829	26.1703	24.9451	25.3365					52788000	4235700	4388300	3599500	3935300	4986200	4291200	0	0	4442600	1341400	4651000	16917000	369520000	29650000	30718000	25196000	27547000	34904000	30039000	0	0	31098000	9389700	32557000	118420000	1	3	3	3	30.3	30.3	30.3	14.515
23.196	22.6308	22.3838	23.287	23.1076	22.8889	24.3739	24.4414	24.346	25.7053	25.1227	24.0184	+	+		KO_SUMO_KO_IgG;WT_SUMO_WT_IgG	16178000	2096700	2390900	803590	1813400	1313100	1372700	1179900	1536200	732490	1067100	801940	1069600	226490000	29354000	33473000	11250000	25388000	18383000	19217000	16518000	21506000	10255000	14939000	11227000	14975000	9	6	6	6	27.5	27.5	27.5	27.016
30.7047	30.644	30.4735	30.5928	30.6697	30.5891	30.373	30.2317	30.4582	30.1516	30.1597	30.114		+		KO_SUMO_KO_IgG	1186100000	42197000	41250000	26569000	179490000	202920000	158910000	42308000	30141000	32337000	114960000	126920000	188130000	36770000000	1308100000	1278700000	823640000	5564300000	6290500000	4926300000	1311500000	934380000	1002400000	3563800000	3934400000	5832000000	9	28	28	28	52.3	52.3	52.3	59.75
28.3225	28.4265	28.3166	28.4381	28.2882	28.3513	28.3402	27.7302	27.7556	28.0019	28.1285	28.2499					323770000	9171600	13274000	11522000	72050000	53440000	45702000	9547500	4516400	9010500	23865000	26980000	44690000	5504100000	155920000	225660000	195880000	1224900000	908480000	776930000	162310000	76778000	153180000	405700000	458650000	759730000	5	14	14	14	46	46	46	29.555
29.2261	29.4972	29.5094	29.3668	29.3588	29.1546	28.7651	28.8324	28.7614	28.6873	28.7957	28.7827	+			WT_SUMO_WT_IgG	737920000	21513000	30707000	25001000	154000000	111060000	100590000	32129000	17911000	18872000	55106000	61543000	109480000	9593000000	279660000	399190000	325010000	2002100000	1443800000	1307700000	417680000	232850000	245340000	716380000	800070000	1423300000	6	11	11	11	49.2	49.2	49.2	27.647
27.8177	27.583	27.8937	27.6237	27.5532	27.6036	27.9903	28.2089	28.2047	28.1483	28.2164	28.0798		+		KO_SUMO_KO_IgG	266710000	13014000	17192000	13978000	45245000	32025000	33376000	18492000	13166000	12578000	9969900	17695000	39979000	3467200000	169180000	223500000	181710000	588190000	416330000	433890000	240400000	171160000	163520000	129610000	230040000	519720000	12	10	10	10	35.6	35.6	35.6	29.483
26.714	26.5171	25.886	25.8286	26.0355	25.7038	27.5614	27.4822	27.8189	28.0327	27.6961	26.7533	+	+		KO_SUMO_KO_IgG;WT_SUMO_WT_IgG	58104000	5199100	4045800	3497200	4709100	7919600	3972500	4548500	3328100	3726500	4192200	5039100	7925900	2324100000	207960000	161830000	139890000	188360000	316780000	158900000	181940000	133120000	149060000	167690000	201560000	317040000	6	11	11	11	10.8	10.8	10.8	116.61
30.644	30.5101	30.9065	30.6311	30.9151	31.0421	30.1486	30.1888	30.2497	30.5905	30.3158	30.1027					1117800000	44395000	51331000	32530000	144760000	190760000	168870000	59316000	34023000	24233000	105380000	91113000	171080000	36887000000	1465000000	1693900000	1073500000	4777200000	6295000000	5572600000	1957400000	1122800000	799690000	3477700000	3006700000	5645700000	3	53	53	40	68.6	68.6	53	67.819
27.0243	27.1046	27.309	27.306	27.1019	27.2637	27.2767	26.2214	26.9465	26.903	26.291	26.9885					139010000	4597900	2876600	4012500	23766000	24160000	20037000	5163900	1974600	2274300	10639000	14395000	25113000	3892300000	128740000	80546000	112350000	665450000	676470000	561030000	144590000	55289000	63681000	297900000	403060000	703160000	2	10	10	10	29.6	29.6	29.6	54.416
21.5118	20.9793	22.1274	22.1613	21.7891	21.9545	22.9026	23.3636	22.6463	22.8928	22.0647	22.1632					958160	45869	82842	17513	43827	34999	177090	155180	69951	87339	123650	71660	48239	46950000	2247600	4059200	858130	2147500	1714900	8677500	7603900	3427600	4279600	6058700	3511300	2363700	6	3	1	1	4.9	2	2	100.45
24.6956	24.6867	24.7548	23.7508	24.1153	23.9811	23.0943	23.1436	22.4389	21.5888	23.5594	22.8238	+			WT_SUMO_WT_IgG	4945000	97243	114720	15277	893860	622800	589540	0	41469	0	628230	827570	1114300	375820000	7390500	8718400	1161100	67933000	47333000	44805000	0	3151600	0	47746000	62896000	84686000	5	8	8	8	6.5	6.5	6.5	183.16
27.3963	27.8247	27.405	27.7787	27.8492	27.8504	28.2799	27.6197	28.5647	28.8126	27.7659	29.0318					415930000	44259000	33202000	38749000	53473000	57956000	50014000	21338000	16282000	14710000	18518000	31034000	36392000	6238900000	663890000	498020000	581230000	802090000	869330000	750210000	320070000	244230000	220650000	277770000	465510000	545880000	4	14	14	14	48.8	48.8	48.8	53.12
29.0024	28.9961	28.8243	28.8767	28.663	29.2632	29.1428	28.725	28.4334	28.1797	28.7914	28.5986					866800000	20462000	44740000	31165000	145360000	102920000	154930000	63813000	32311000	17039000	74807000	72197000	107050000	7801200000	184150000	402660000	280490000	1308200000	926320000	1394400000	574310000	290800000	153350000	673260000	649770000	963480000	6	9	9	9	32.2	32.2	32.2	24.261
22.1721	21.2918	23.9279	24.2969	24.6301	25.3372	25.5994	24.2358	22.6713	21.8456	24.5708	24.4274					50191000	1370700	4486800	2108400	5956800	7349300	14338000	7348100	1953700	1607700	0	1010500	2660300	301150000	8224000	26921000	12650000	35741000	44096000	86031000	44088000	11722000	9646000	0	6063300	15962000	2	4	4	4	22	22	22	24.033
29.6147	29.6847	29.6967	29.9568	29.9805	29.9251	29.6424	29.5558	29.5565	29.0141	29.2201	29.2085		+		KO_SUMO_KO_IgG	427690000	17370000	13157000	8290300	64258000	81182000	54821000	19282000	13508000	13142000	34943000	44807000	62928000	17963000000	729530000	552590000	348190000	2698800000	3409700000	2302500000	809860000	567350000	551950000	1467600000	1881900000	2643000000	9	37	37	32	54.8	54.8	49.8	83.434
28.0477	28.2842	28.1217	28.1061	27.758	28.0046	28.4375	28.0953	28.1576	28.0957	28.1769	28.5077					113810000	4406700	3283000	3836900	13633000	17473000	17755000	3294500	3770900	2673500	10594000	13430000	19661000	6714900000	260000000	193700000	226380000	804340000	1030900000	1047600000	194380000	222480000	157740000	625050000	792350000	1160000000	8	28	28	28	27.4	27.4	27.4	140.47
30.5418	30.7101	30.8144	30.7295	30.7601	30.5276	30.4772	30.1733	30.1564	30.5377	30.0084	30.5431					1565400000	63054000	44998000	55235000	251020000	312690000	198120000	66073000	29865000	27637000	131550000	147570000	237580000	37570000000	1513300000	1080000000	1325600000	6024600000	7504600000	4754800000	1585800000	716770000	663300000	3157300000	3541700000	5701900000	2	23	23	23	49.9	49.9	49.9	50.118
24.237	24.1981	24.345	23.7979	24.082	23.9173	24.2897	23.6698	22.5408	23.8099	22.4556	24.0639					15657000	495650	379850	603520	2374100	2425400	1478300	1241600	382700	304590	1739600	1607100	2624400	234850000	7434700	5697700	9052800	35611000	36380000	22175000	18624000	5740500	4568900	26094000	24107000	39366000	3	4	4	4	17.7	17.7	17.7	31.73
25.508	25.4534	26.3495	25.0615	25.0318	25.5005	25.5574	25.4273	25.632	22.1682	25.253	24.9869					47240000	2034400	2481000	2465900	6413000	3538600	9393500	3388800	1638200	1385400	3215500	3065500	8220200	661360000	28481000	34734000	34523000	89782000	49541000	131510000	47443000	22934000	19395000	45016000	42917000	115080000	2	12	6	6	42.9	29.4	29.4	27.764
23.4697	23.6599	23.7269	23.5666	23.8258	21.2648	23.2396	23.2128	22.8445	22.618	22.5217	22.2441					51975000	0	3124800	3817300	10661000	13039000	0	0	0	1294000	4285100	6335100	9419100	155920000	0	9374400	11452000	31982000	39117000	0	0	0	3881900	12855000	19005000	28257000	1	1	1	1	11.6	11.6	11.6	15.736
25.8597	25.6282	25.5526	26.3008	25.8784	25.7482	26.2486	26.6204	26.1821	26.3774	26.2237	26.3578					51547000	2532500	2410300	2248000	7850700	8041800	7333400	2733400	1623800	1464200	4165200	4417200	6726600	1546400000	75975000	72309000	67439000	235520000	241250000	220000000	82002000	48713000	43926000	124960000	132520000	201800000	4	17	17	17	37.3	37.3	37.3	68.137
28.0722	27.1105	26.612	28.3112	28.4592	28.3722	29.022	28.7245	28.5621	28.8169	28.9728	28.5634		+		KO_SUMO_KO_IgG	363720000	18162000	29822000	19988000	63811000	51988000	53651000	30645000	15303000	14222000	23216000	16674000	26240000	5092100000	254270000	417510000	279830000	893350000	727830000	751110000	429030000	214240000	199110000	325020000	233440000	367350000	11	11	11	11	36.2	36.2	36.2	35.554
23.5091	23.6399	25.6434	24.0402	25.8847	25.134	26.1071	25.0968	26.6404	26.1238	26.6483	25.8888					42815000	7115400	3231200	2715200	4145000	4597200	5155200	4149400	1730700	1750400	1988500	1023700	5212900	899110000	149420000	67855000	57018000	87045000	96541000	108260000	87138000	36345000	36757000	41758000	21498000	109470000	3	10	10	10	31.4	31.4	31.4	48.141
26.2247	25.8167	26.2578	26.3881	26.3953	26.2659	27.1345	26.9072	27.2589	27.4058	27.2842	27.3233	+	+		KO_SUMO_KO_IgG;WT_SUMO_WT_IgG	54734000	5004300	4565200	3998900	6073700	6235500	4256200	5933900	3516200	3754500	4429500	3321000	3645300	1751500000	160140000	146080000	127960000	194360000	199540000	136200000	189890000	112520000	120140000	141750000	106270000	116650000	13	14	14	14	27.7	27.7	27.7	67.567
25.734	25.7383	26.2264	25.6631	25.6847	25.4315	24.9484	24.2953	24.4273	24.9586	24.7131	25.0132	+			WT_SUMO_WT_IgG	41001000	416600	1268600	471290	8160600	6187200	6790000	881240	475990	682600	3575800	3513500	8577500	738020000	7498800	22835000	8483200	146890000	111370000	122220000	15862000	8567800	12287000	64365000	63244000	154390000	5	7	7	7	24.6	24.6	24.6	30.354
28.2407	28.373	28.7637	28.4518	28.501	28.3396	28.398	28.4031	28.5555	28.2789	28.666	28.4094					507810000	18984000	23676000	23243000	89095000	71006000	57552000	28114000	17946000	19511000	37042000	37216000	84426000	5585900000	208820000	260440000	255670000	980040000	781060000	633080000	309260000	197410000	214620000	407460000	409380000	928680000	2	10	10	10	52.7	52.7	52.7	26.411
27.9092	27.808	28.1423	27.9662	27.5948	28.0955	22.705	26.5078	27.3037	26.7425	27.086	27.3567					308700000	1985200	9586400	10161000	77790000	36191000	55077000	0	4479500	6063300	21951000	22363000	63050000	3395700000	21838000	105450000	111770000	855690000	398100000	605850000	0	49274000	66697000	241460000	245990000	693550000	1	8	8	8	48.5	48.5	48.5	29.204
28.1429	28.6107	28.6392	28.1512	28.0601	28.4061	27.7657	27.8356	27.9581	27.5407	27.6226	27.8471					383810000	10704000	19957000	14660000	80352000	49095000	57380000	17390000	11443000	13308000	28769000	41173000	39579000	4221900000	117740000	219520000	161260000	883870000	540040000	631180000	191290000	125870000	146390000	316460000	452900000	435370000	3	6	6	6	24.7	24.7	24.7	25.357
28.8462	29.0079	29.1393	28.6577	28.4416	29.0918	28.2633	28.3706	27.7941	27.6468	28.0026	28.2144					435850000	6412600	15124000	15831000	91116000	60854000	67065000	13191000	6161200	6844600	29577000	46579000	77094000	6537700000	96190000	226870000	237460000	1366700000	912820000	1006000000	197860000	92419000	102670000	443660000	698680000	1156400000	4	12	12	12	48.3	48.3	48.3	28.48
23.9907	22.0165	23.848	24.1603	23.7584	22.3859	22.095	21.1091	23.3932	21.3304	22.3012	21.943					7001000	31278	100580	226420	2079600	695410	551590	215270	0	103310	906210	805410	1286000	280040000	1251100	4023100	9056700	83182000	27816000	22063000	8610700	0	4132400	36248000	32216000	51441000	3	6	6	6	11.2	11.2	11.2	75.475
25.7864	25.8255	25.9306	26.142	26.1913	26.4954	24.7693	25.1482	25.8365	24.3898	24.5839	24.5215		+		KO_SUMO_KO_IgG	31923000	285220	416980	228250	5261700	5948300	6007400	510820	591500	962460	3743800	3283200	4683400	1245000000	11124000	16262000	8901800	205200000	231980000	234290000	19922000	23068000	37536000	146010000	128040000	182650000	7	15	15	15	30.9	30.9	30.9	73.527
26.3066	26.1982	26.3437	26.2076	25.9363	25.4341	25.9996	25.7258	25.5822	26.6667	25.8389	24.5931					61566000	2768000	1358800	338210	8219000	9969700	7219200	3078400	1809800	1209600	8347000	4316600	12931000	1354400000	60895000	29893000	7440500	180820000	219330000	158820000	67724000	39815000	26611000	183630000	94966000	284490000	9	12	12	9	33.3	33.3	23.9	41.389
25.9027	26.1074	26.0499	25.9766	25.8439	25.7599	26.1941	25.9342	25.9598	26.1454	25.9271	26.0998					54943000	3697500	2071100	2544000	9565500	7528100	7769500	2743400	1634500	963740	4738700	4609200	7078100	1483500000	99832000	55921000	68687000	258270000	203260000	209780000	74072000	44131000	26021000	127950000	124450000	191110000	4	14	14	14	35.2	35.2	35.2	52.771
23.3856	23.158	22.8602	23.0663	22.8489	22.4615	21.2747	22.5245	21.8034	21.7739	22.7986	23.6894					1788700	0	0	0	243470	235580	162840	0	27823	13112	458860	240080	406960	114480000	0	0	0	15582000	15077000	10422000	0	1780700	839150	29367000	15365000	26045000	2	4	4	4	3.8	3.8	3.8	139.76
25.705	25.3627	25.853	25.0502	25.5223	25.607	25.4829	25.2584	25.3022	25.1282	25.4835	25.6337					41788000	1009900	2918700	2833800	7046800	3900300	6204300	1537800	1676800	729520	3712100	3467900	6750100	668610000	16158000	46699000	45341000	112750000	62405000	99268000	24605000	26830000	11672000	59394000	55487000	108000000	11	5	5	5	15.2	15.2	15.2	30.188
23.1891	21.8395	23.0304	22.2793	21.7318	22.5161	23.2666	23.2022	20.5139	23.8184	22.1373	22.6663					2408600	218300	57427	0	178170	196910	178860	288040	192840	76439	217540	113430	690620	113200000	10260000	2699000	0	8373800	9254800	8406400	13538000	9063700	3592600	10224000	5331300	32459000	1	3	3	3	4	4	4	108.27
22.3782	21.9713	22.0195	22.086	22.2757	21.6573	22.1656	22.2179	22.2788	22.9312	23.7627	23.4696					6368400	0	0	0	557360	652220	239910	0	0	0	403160	242320	4273500	165580000	0	0	0	14491000	16958000	6237600	0	0	0	10482000	6300400	111110000	12	3	3	3	8	8	8	51.61
21.6066	21.5603	22.9646	22.5835	22.4468	21.4435	21.3166	22.7026	23.3843	22.5286	21.8742	22.1684					8679600	0	299480	524000	2417300	1636300	0	0	0	137880	365210	785700	2513700	60757000	0	2096400	3668000	16921000	11454000	0	0	0	965180	2556500	5499900	17596000	2	2	2	2	22	22	22	9.2515
27.7568	27.8145	28.8232	27.7374	27.5545	27.5473	21.9119	22.7102	23.2544	23.1147	21.6184	22.3617	+	+		KO_SUMO_KO_IgG;WT_SUMO_WT_IgG	68253000	0	0	292900	7256000	10007000	8023400	0	0	0	7504200	7689200	27481000	4163400000	0	0	17867000	442620000	610400000	489430000	0	0	0	457760000	469040000	1676300000	7	24	24	24	23.5	23.5	23.5	142.75
24.4338	22.8745	24.8638	24.2367	24.0484	23.6286	21.6861	22.963	22.0293	21.8532	22.5806	23.0732					3876300	0	4176.4	15933	595840	677550	586300	0	0	0	289410	172840	1534300	321740000	0	346640	1322500	49455000	56237000	48663000	0	0	0	24021000	14346000	127340000	5	11	11	11	8.3	8.3	8.3	186.29
30.1683	29.8971	29.8101	29.9886	30.0079	29.9643	30.0642	29.7489	29.7963	29.9661	29.4257	29.9354					968220000	44235000	19043000	21301000	147170000	155210000	136520000	50600000	24054000	16379000	134960000	86692000	132050000	24205000000	1105900000	476070000	532520000	3679100000	3880300000	3413000000	1265000000	601340000	409490000	3374100000	2167300000	3301300000	6	37	37	37	72.6	72.6	72.6	67.877
24.1544	25.1173	25.3653	24.1635	23.8451	23.9102	23.6736	23.4945	22.7382	24.1234	24.3735	23.4604					15311000	954410	690880	555640	2022100	1471600	1802700	609620	401610	107280	1423800	1288900	3982600	290910000	18134000	13127000	10557000	38419000	27961000	34252000	11583000	7630700	2038300	27053000	24490000	75670000	5	3	3	3	12.1	12.1	12.1	38.549
25.5265	25.7094	25.5022	24.7293	24.5604	24.6014	22.745	22.4399	22.0384	22.0594	22.5365	22.9753	+	+	+	KO_SUMO_KO_IgG;KO_SUMO_WT_SUMO;WT_SUMO_WT_IgG	13494000	0	0	0	840180	3389000	2447900	0	0	0	1478400	2001500	3336600	661180000	0	0	0	41169000	166060000	119950000	0	0	0	72441000	98074000	163490000	12	23	23	5	27.4	27.4	7	97.55
23.9387	23.5115	24.0398	24.0605	20.8113	21.8422	22.0686	22.6512	22.4791	21.4598	22.503	23.6553	+			WT_SUMO_WT_IgG	5375400	0	0	0	1121700	221140	856920	0	0	0	968530	688690	1518400	193520000	0	0	0	40382000	7960900	30849000	0	0	0	34867000	24793000	54664000	1	20	2	2	32.7	3.3	3.3	67.47
23.8316	23.8609	24.0868	22.0954	20.6161	23.5395	24.2358	23.5909	23.4619	21.1721	23.8465	22.9144					9302600	175320	374050	389020	627720	390510	1241300	231100	326100	369390	1739600	1057600	2380800	130240000	2454500	5236700	5446300	8788000	5467100	17379000	3235400	4565400	5171500	24354000	14807000	33331000	3	5	5	5	27.6	27.6	27.6	28.993
28.5913	28.636	28.9564	28.1984	28.2981	28.4442	29.5557	29.614	29.7184	29.5734	29.5311	29.6242	+	+		KO_SUMO_KO_IgG;WT_SUMO_WT_IgG	481520000	34190000	46814000	36022000	43744000	42632000	39041000	56651000	31350000	28155000	29829000	36690000	56405000	7222900000	512860000	702220000	540320000	656160000	639480000	585620000	849760000	470260000	422330000	447430000	550360000	846080000	1	19	19	19	80.4	80.4	80.4	25.035
27.2418	27.4073	27.9263	26.7884	26.9863	27.0512	28.2514	28.6192	28.9268	28.4251	28.5546	28.3852		+		KO_SUMO_KO_IgG	342740000	17595000	25177000	21452000	40338000	31906000	27296000	40426000	22825000	18881000	24082000	24463000	48299000	3770100000	193540000	276940000	235970000	443710000	350970000	300260000	444680000	251080000	207690000	264900000	269090000	531290000	3	6	6	6	43.7	43.7	43.7	22.119
24.6959	24.6035	25.5373	24.4295	24.6367	24.152	25.2129	22.654	25.6164	25.0187	25.0466	25.293					54155000	1313300	3493700	4283200	7316600	7623600	1164500	2780500	967820	2706900	4392000	3038400	15075000	487400000	11820000	31443000	38549000	65849000	68613000	10480000	25025000	8710400	24362000	39528000	27345000	135670000	4	6	6	6	48.1	48.1	48.1	17.031
26.9586	27.2677	27.4499	26.7283	26.5474	26.6137	29.1059	28.9449	28.8242	28.4936	28.2461	28.6967	+	+		KO_SUMO_KO_IgG;WT_SUMO_WT_IgG	218940000	21741000	18811000	12996000	21223000	14464000	15072000	20174000	25069000	22960000	7708100	14973000	23752000	3065200000	304370000	263350000	181950000	297130000	202500000	211010000	282430000	350960000	321440000	107910000	209630000	332530000	2	8	8	8	45.8	45.8	45.8	25.838
30.7963	30.0942	30.7121	30.7004	31.0335	29.3714	30.0457	29.8363	31.1706	30.7474	31.2371	30.7304					1973900000	292220000	416960000	286050000	136620000	117180000	48240000	32609000	237200000	170690000	61778000	37025000	137340000	17765000000	2630000000	3752700000	2574500000	1229600000	1054600000	434160000	293480000	2134800000	1536200000	556000000	333220000	1236000000	2	9	9	9	69.1	69.1	69.1	17.818
27.7048	27.8608	28.1158	27.6106	27.847	27.6319	27.0393	27.6584	27.7592	27.6875	27.7543	27.7874					194840000	7318900	11929000	11276000	29174000	27590000	21827000	8644000	6637900	7236200	15858000	18074000	29272000	3507100000	131740000	214730000	202970000	525130000	496620000	392880000	155590000	119480000	130250000	285450000	325340000	526900000	1	10	10	10	32.8	32.8	32.8	31.387
27.306	27.5039	27.7049	26.9249	26.7494	27.043	28.1859	28.2713	28.588	27.6609	28.0933	28.0789	+			WT_SUMO_WT_IgG	254070000	10900000	31165000	29960000	34370000	13897000	16975000	18882000	16821000	20920000	22659000	10172000	27351000	2540700000	109000000	311650000	299600000	343700000	138970000	169750000	188820000	168210000	209200000	226590000	101720000	273510000	1	7	7	7	52.4	52.4	52.4	21.057
26.7544	26.751	26.2541	26.4741	26.4627	26.627	27.3861	27.5595	27.3342	27.6709	27.7354	27.5125	+	+		KO_SUMO_KO_IgG;WT_SUMO_WT_IgG	100690000	10597000	5114100	5133300	12224000	12526000	12296000	6239100	4907000	4009900	7718500	9370900	10552000	2919900000	307310000	148310000	148870000	354490000	363240000	356590000	180940000	142300000	116290000	223840000	271760000	306020000	1	20	20	17	43.6	43.6	37	56.782
20.9872	21.4071	23.4692	23.0262	23.3324	23.2825	24.1568	24.2569	22.0303	23.9982	22.5028	23.6948					6540600	675770	338210	503560	821590	686580	806440	491790	455230	59967	373170	115040	1213300	209300000	21625000	10823000	16114000	26291000	21971000	25806000	15737000	14567000	1918900	11941000	3681300	38826000	11	6	6	6	12.6	12.6	12.6	65.308
23.4902	23.4056	24.1446	23.8131	23.6259	24.2997	22.4179	22.4326	25.3125	22.7175	25.5531	23.5199					25638000	1226600	2782500	1290600	3267300	3060700	1043100	3632500	847530	1761500	1197100	1594600	3934500	282020000	13492000	30608000	14196000	35940000	33668000	11474000	39957000	9322800	19376000	13168000	17540000	43279000	4	3	3	3	22.2	22.2	22.2	22.04
26.4335	26.2141	26.1515	26.4765	26.7016	26.7372	25.8717	26.1502	25.6511	25.9964	26.1899	25.9176					109760000	3812600	2216700	3000400	15257000	20258000	21705000	3851800	2554500	1144000	10531000	10644000	14785000	2305000000	80065000	46550000	63008000	320390000	425420000	455810000	80888000	53644000	24025000	221140000	223530000	310490000	5	10	10	7	25.2	25.2	17.1	56.806
23.9234	23.4564	24.0362	23.8688	23.9608	24.0441	21.9631	21.4886	22.0977	21.7904	22.4369	22.4633	+	+		KO_SUMO_KO_IgG;WT_SUMO_WT_IgG	14615000	298710	356800	266100	2297900	2468700	2232700	488750	279970	266980	1599900	1304200	2754800	306920000	6272800	7492900	5588100	48255000	51843000	46886000	10264000	5879500	5606600	33598000	27388000	57851000	18	10	10	2	31.2	31.2	9	40.89
24.6595	24.4676	24.4942	24.6326	24.5476	24.4715	24.4342	24.3545	24.6805	24.4074	21.6601	24.626					27305000	1299500	502360	609390	4470600	4448000	4191200	1225100	728100	799120	2467500	1828400	4735500	546090000	25990000	10047000	12188000	89412000	88959000	83824000	24502000	14562000	15982000	49349000	36568000	94709000	1	6	6	6	14	14	14	50.097
23.891	23.6939	23.5386	23.32	23.9949	23.9016	23.8106	23.5693	24.0225	23.3438	23.7583	24.3292					13945000	442330	1076800	1375400	1020600	1587500	1818000	1103800	353720	707710	1544500	975290	1939400	264960000	8404300	20458000	26132000	19392000	30162000	34543000	20973000	6720700	13446000	29346000	18531000	36849000	6	5	5	4	14	14	11.3	42.741
25.7278	25.8269	25.7404	25.6745	25.5621	25.5001	25.4429	24.9503	25.4339	25.3809	24.9518	25.098					58908000	2369000	1455200	1316400	11290000	9048400	7114400	2326300	909410	1187900	5327700	5805900	10758000	1296000000	52117000	32015000	28961000	248380000	199060000	156520000	51179000	20007000	26133000	117210000	127730000	236670000	1	13	12	12	29.8	28.2	28.2	57.206
24.7567	24.8088	25.271	25.5806	25.1529	25.2383	21.8712	25.219	21.701	24.7074	25.4201	25.209					29435000	855840	859800	659280	8130600	5806600	3806500	351560	534190	282290	1273800	2939000	3935800	912490000	26531000	26654000	20438000	252050000	180010000	118000000	10899000	16560000	8750900	39488000	91108000	122010000	6	9	9	9	17.9	17.9	17.9	72.691
25.801	25.623	25.4402	25.6532	25.6467	25.5774	25.5571	25.6571	25.8383	25.5346	25.6348	25.6276					55185000	1866700	2322000	1614200	9048800	9452500	6846200	2180000	1225600	1153400	5837100	6056900	7581300	1379600000	46668000	58049000	40355000	226220000	236310000	171160000	54501000	30640000	28836000	145930000	151420000	189530000	2	15	8	8	38	24.8	24.8	50.582
26.2649	26.4208	26.1464	26.2559	26.1842	26.2271	26.5302	26.2363	26.4171	26.5456	25.7196	26.4639					106810000	4399400	2379500	5364700	16844000	19012000	15875000	4393800	2391600	2503700	11754000	8806500	13089000	1922600000	79190000	42832000	96564000	303190000	342220000	285740000	79088000	43049000	45067000	211570000	158520000	235600000	3	9	9	9	22.5	22.5	22.5	43.66
25.8365	25.9062	25.948	25.5192	25.5142	25.8697	25.3965	25.0075	25.8155	25.0097	24.9151	25.5069					53159000	1124400	1285300	1559100	5727100	8681600	8623100	1858400	745860	1527400	4941300	6679700	10406000	1222700000	25862000	29563000	35860000	131720000	199680000	198330000	42744000	17155000	35129000	113650000	153630000	239330000	3	11	11	9	36	36	29.8	44.877
26.0566	25.7118	25.3772	25.666	25.7532	25.61	26.3718	25.2758	26.0477	26.3545	25.3103	25.9413					80320000	2911400	2055200	4168900	11920000	13570000	9823400	3314500	1291500	2577000	9713800	8204000	10770000	1365400000	49494000	34938000	70871000	202640000	230690000	167000000	56346000	21956000	43809000	165130000	139470000	183100000	2	5	5	5	19.9	19.9	19.9	37.044
27.0149	27.1292	27.3727	27.3288	27.2328	27.3628	27.296	26.7844	27.2857	27.3997	27.2595	27.3052					162650000	8612200	5206800	6246200	23791000	26699000	23954000	7797600	3695000	4392500	12812000	16857000	22587000	3903600000	206690000	124960000	149910000	570990000	640780000	574900000	187140000	88680000	105420000	307480000	404580000	542080000	1	13	13	12	30	30	28.5	52.645
29.0657	28.6646	28.4817	28.9633	28.8809	28.8462	28.8342	28.5881	28.7827	28.8207	28.1857	28.6347					304200000	11732000	6142800	7933900	48044000	53467000	42890000	12706000	6730000	8011300	36336000	28668000	41541000	11560000000	445830000	233430000	301490000	1825700000	2031700000	1629800000	482830000	255740000	304430000	1380800000	1089400000	1578600000	5	30	30	30	61.1	61.1	61.1	64.615
29.1724	28.3159	28.189	29.1506	29.0464	28.7537	29.6635	29.5646	29.5639	29.8694	29.5613	29.6843					609580000	44782000	47863000	41681000	97234000	75284000	75511000	50658000	20953000	19958000	37433000	34932000	63291000	9753300000	716510000	765810000	666900000	1555700000	1204500000	1208200000	810530000	335250000	319330000	598930000	558910000	1012700000	6	9	9	9	39.3	39.3	39.3	35.238
27.5134	26.3058	25.7337	26.2804	25.655	26.5083	25.3815	24.1372	26.4504	25.3303	26.5992	26.387					87639000	1451600	4803500	4602200	16318000	10796000	10870000	2304400	644870	2476300	10919000	11840000	10613000	1314600000	21774000	72052000	69033000	244770000	161940000	163050000	34566000	9673100	37144000	163780000	177600000	159190000	1	9	9	9	29.8	29.8	29.8	27.679
26.8983	27.2047	27.5974	26.8386	27.016	27.1934	27.5693	27.068	27.6766	27.2591	27.4263	27.2552					159840000	7790000	12469000	9116300	20264000	17872000	18703000	12572000	5877700	7716900	9771200	12946000	24743000	2237800000	109060000	174570000	127630000	283700000	250210000	261840000	176010000	82288000	108040000	136800000	181240000	346400000	6	15	9	7	63.5	41.4	34.8	27.85
27.464	28.2365	28.9092	27.6788	28.3546	28.5874	28.4914	27.8539	28.0818	27.9821	28.0239	28.4645					317830000	14875000	20659000	16934000	47297000	35386000	44603000	24445000	13498000	13409000	16337000	24697000	45690000	4449600000	208250000	289230000	237080000	662160000	495410000	624440000	342220000	188970000	187720000	228710000	345760000	639660000	2	10	6	6	40.3	25.5	25.5	24.336
26.9058	26.7361	27.2662	26.5609	26.6078	26.7369	28.4371	28.1533	28.2193	27.8488	27.486	27.9996	+	+		KO_SUMO_KO_IgG;WT_SUMO_WT_IgG	183280000	10604000	9368000	17783000	23851000	17560000	12639000	18868000	5616400	14640000	14704000	10883000	26763000	2382600000	137860000	121780000	231180000	310060000	228280000	164300000	245280000	73013000	190320000	191150000	141480000	347910000	3	10	9	9	48	42.4	42.4	21.892
27.135	27.0952	27.0352	26.8772	26.7486	26.7928	26.5578	26.4256	26.2667	25.9897	26.3696	25.97	+			WT_SUMO_WT_IgG	115580000	2520500	4793800	2423500	25343000	14304000	15808000	5279300	2516500	3462900	11025000	9376400	18724000	1733700000	37807000	71907000	36353000	380150000	214560000	237120000	79189000	37747000	51944000	165370000	140650000	280870000	13	16	16	9	55.8	55.8	28.2	33.36
29.3486	29.4321	29.6811	29.0391	28.8665	29.1037	27.1639	27.9672	28.1521	27.6267	27.5151	27.5734	+	+		KO_SUMO_KO_IgG;WT_SUMO_WT_IgG	770320000	15122000	18214000	18543000	150390000	99487000	113850000	24136000	17052000	17707000	80936000	77063000	137820000	6932900000	136090000	163930000	166890000	1353500000	895380000	1024600000	217230000	153470000	159370000	728420000	693570000	1240400000	5	9	9	9	59.4	59.4	59.4	21.863
27.3104	27.2827	26.9786	26.0301	26.5354	27.2028	28.7176	28.5643	28.3749	28.5098	28.831	28.3582	+			WT_SUMO_WT_IgG	60598000	5450400	8716500	3884000	2149500	3511100	3440000	7299100	5265500	4176900	5269500	5433300	6001700	3635900000	327020000	522990000	233040000	128970000	210670000	206400000	437940000	315930000	250620000	316170000	326000000	360100000	6	30	30	30	40.4	40.4	40.4	109.68
24.9439	25.6825	26.0837	25.3164	24.5562	23.9988	22.5233	22.2888	22.606	22.9902	21.217	22.7412	+			WT_SUMO_WT_IgG	24415000	0	0	0	4346600	2979400	753580	0	0	0	2443500	4233500	9658500	585960000	0	0	0	104320000	71506000	18086000	0	0	0	58644000	101600000	231810000	6	9	9	9	22.9	22.9	22.9	59.251
29.0348	28.9731	28.9122	28.6519	28.5153	28.673	28.8916	28.7757	28.8043	28.7598	28.9027	28.945					224630000	7671300	6389400	4784700	23768000	34786000	26834000	11006000	8949800	6718500	26831000	26508000	40386000	10108000000	345210000	287520000	215310000	1069500000	1565400000	1207500000	495260000	402740000	302330000	1207400000	1192800000	1817400000	4	36	36	36	46.8	46.8	46.8	96.557
28.3201	28.3864	28.5575	28.6812	28.7713	28.5644	28.2081	28.3439	28.5015	28.0706	28.7441	28.2861					191340000	4503800	8368200	2947200	28310000	36821000	27545000	6947400	6116500	4904300	16082000	18186000	30613000	8036500000	189160000	351460000	123780000	1189000000	1546500000	1156900000	291790000	256890000	205980000	675460000	763800000	1285700000	5	34	34	34	49	49	49	82.285
29.2788	29.1596	29.2308	29.2885	29.2308	29.2471	28.9979	28.9897	28.8766	28.0062	28.9251	28.7969	+			WT_SUMO_WT_IgG	347060000	6051000	7066800	5452800	52496000	63223000	46419000	14009000	9739400	6190200	38945000	37229000	60237000	13188000000	229940000	268540000	207210000	1994900000	2402500000	1763900000	532350000	370100000	235230000	1479900000	1414700000	2289000000	4	36	36	36	53.8	53.8	53.8	81.307
23.697	24.1421	24.5059	23.9278	24.1963	24.2628	23.4209	22.279	21.8407	23.2142	22.675	24.1534					23176000	481150	412210	983480	2716900	4566800	3491800	535680	425950	493110	2036000	2666800	4366500	370820000	7698400	6595300	15736000	43471000	73069000	55868000	8570900	6815200	7889800	32575000	42669000	69863000	4	5	4	4	18	13.9	13.9	37.672
29.2153	29.1172	29.1124	28.9859	29.018	29.1458	28.8552	28.6708	28.9544	28.9228	28.4521	28.8293					441880000	16398000	14611000	15646000	63304000	72151000	57909000	19977000	11903000	11353000	45530000	42519000	70582000	12373000000	459150000	409110000	438070000	1772500000	2020200000	1621500000	559350000	333290000	317880000	1274800000	1190500000	1976300000	15	20	20	19	48	48	45.1	53.454
29.1455	29.1418	29.095	28.8675	28.508	28.565	29.4577	28.8991	29.0736	29.3125	29.6402	29.4064					252830000	9698400	12191000	7511400	32498000	37200000	31672000	14843000	7578600	6941300	26793000	23461000	42439000	12641000000	484920000	609530000	375570000	1624900000	1860000000	1583600000	742170000	378930000	347070000	1339700000	1173000000	2121900000	4	39	39	36	54.4	54.4	50.5	94.33
22.1915	23.9421	23.3689	23.7148	23.4831	23.9376	25.5932	24.5265	25.162	25.3765	25.5648	25.9128		+		KO_SUMO_KO_IgG	8571700	1135200	799230	968590	950620	626670	768500	828690	379120	433660	234980	538030	908330	402870000	53357000	37564000	45524000	44679000	29453000	36120000	38948000	17819000	20382000	11044000	25287000	42692000	23	12	12	10	16.1	16.1	13.2	100.07
29.5073	29.3856	29.4985	29.3877	29.2176	29.2972	29.9255	29.769	29.9928	30.1205	29.846	29.9214	+			WT_SUMO_WT_IgG	606310000	42392000	55887000	42858000	76754000	63907000	67452000	43658000	23442000	32205000	42849000	40818000	74088000	10914000000	763060000	1006000000	771450000	1381600000	1150300000	1214100000	785850000	421960000	579700000	771280000	734720000	1333600000	7	15	15	15	56.6	56.6	56.6	29.804
24.0348	24.0992	24.4636	23.7891	24.3438	23.9869	23.8226	23.6513	23.6489	24.0536	23.355	21.6893					20218000	301400	87501	373630	3388900	4718300	2695300	551430	207460	405080	1084400	2407100	3997200	424570000	6329500	1837500	7846300	71167000	99084000	56602000	11580000	4356600	8506700	22771000	50549000	83940000	3	8	8	7	30.3	30.3	28.2	42.621
23.0038	21.8708	23.2575	22.0119	21.0967	22.072	22.7365	22.2381	21.8584	23.5458	22.3288	22.776					2654500	0	0	0	210880	0	658280	0	0	38780	471010	354040	921480	71671000	0	0	0	5693800	0	17774000	0	0	1047100	12717000	9559000	24880000	8	4	4	4	8.7	8.7	8.7	59.095
25.8343	25.5518	25.842	26.0882	26.2588	26.6237	26.3251	26.3527	26.1747	26.4531	26.1432	26.3586	+			WT_SUMO_WT_IgG	45126000	1759200	1766500	1800100	6603200	8648300	7575600	2749000	1763500	1333700	4021300	2914600	4191200	1489200000	58054000	58296000	59405000	217900000	285390000	249990000	90718000	58195000	44012000	132700000	96183000	138310000	8	27	13	13	41.2	25	25	71.048
24.5561	24.7931	24.7767	24.8044	24.556	24.8956	25.3718	24.2476	24.3832	25.4478	25.2202	25.3442					27772000	1107300	1670700	1120100	5302100	3186300	3068900	1588600	741120	743470	2740800	1983700	4518500	583200000	23253000	35084000	23521000	111340000	66913000	64446000	33360000	15563000	15613000	57557000	41657000	94889000	10	5	5	5	20	20	20	35.243
23.0091	22.5644	22.8479	21.0876	22.3717	22.6871	21.6562	22.504	22.8646	22.3757	22.7416	22.6498					2462500	65301	65376	70861	214930	445840	621100	0	40322	0	174940	302630	461220	140360000	3722100	3726400	4039100	12251000	25413000	35403000	0	2298300	0	9971500	17250000	26290000	3	6	6	6	7.1	7.1	7.1	128.18
25.2127	24.484	24.5532	24.4664	24.4403	24.3882	25.0277	25.1766	25.5066	25.3132	25.1432	24.9496		+		KO_SUMO_KO_IgG	28398000	2388600	2452700	1602600	3643200	2609000	3021000	2125600	1432600	1470500	2579700	1600100	3472400	397570000	33441000	34337000	22437000	51004000	36526000	42294000	29758000	20056000	20587000	36115000	22401000	48614000	1	6	6	6	33.3	33.3	33.3	28.048
22.122	22.2028	22.0523	22.1033	21.824	21.8287	21.5548	22.0024	22.3287	23.6887	23.0164	21.8364					923920	0	25719	19119	117660	173550	178380	0	38976	13931	72945	92872	190760	85000000	0	2366200	1758900	10825000	15967000	16411000	0	3585800	1281700	6710900	8544300	17550000	3	3	3	3	1.8	1.8	1.8	172.62
31.0948	31.1288	30.4334	30.8735	30.9818	31.1622	30.0953	31.6091	30.9213	31.4437	31.5349	31.3728					524210000	26945000	27113000	23110000	59911000	87546000	96579000	7465000	28143000	7361400	49676000	51505000	58860000	54518000000	2802300000	2819800000	2403500000	6230800000	9104800000	10044000000	776360000	2926900000	765580000	5166300000	5356500000	6121400000	8	124	124	107	58.4	58.4	50.7	226.53
25.7043	25.2296	24.7545	25.5932	25.5448	25.618	22.9085	26.3721	26.0808	26.3429	26.3318	26.3219		+		KO_SUMO_KO_IgG	11460000	872630	671700	655910	1191000	1900600	2121200	0	658410	200600	1177800	1059400	951250	1169000000	89008000	68514000	66903000	121490000	193860000	216370000	0	67158000	20461000	120130000	108060000	97028000	6	37	26	22	22.2	16.8	15.3	229
26.8419	26.9709	26.8448	27.1563	27.1096	26.771	26.9478	27.0324	27.2447	27.0953	27.4029	27.3725					55658000	2620700	2583700	1667600	7503400	10396000	7792700	2771200	1980600	1864000	4337600	4817300	7323800	2727300000	128410000	126600000	81711000	367660000	509400000	381840000	135790000	97047000	91338000	212540000	236050000	358870000	9	21	21	21	31	31	31	99.045
30.4925	31.0976	31.3152	30.5462	31.3168	31.416	31.8526	30.6311	30.044	32.2953	30.7866	31.7106					5152300000	362820000	241010000	280940000	382680000	837370000	858390000	325100000	172070000	53094000	305650000	428270000	904870000	66979000000	4716700000	3133100000	3652200000	4974800000	10886000000	11159000000	4226400000	2236900000	690220000	3973500000	5567500000	11763000000	3	11	11	9	20.2	20.2	20.2	53.354
22.4772	21.8262	21.4437	24.0803	21.8651	23.6025	23.4308	25.2998	25.2682	25.1183	22.872	22.189					16706000	913930	1252400	399500	1208800	1018400	6391600	1578300	1244100	1341600	717680	0	639970	317420000	17365000	23796000	7590500	22968000	19350000	121440000	29988000	23637000	25491000	13636000	0	12159000	12	4	4	4	16.4	16.4	16.4	35.957
27.4231	28.3463	28.1165	29.4735	27.8954	28.4272	27.7891	27.6986	26.8765	28.1628	27.4309	28.1688					162570000	7059200	2374200	5011500	37878000	18383000	25046000	4507300	4005000	2701700	11216000	16570000	27818000	6502800000	282370000	94969000	200460000	1515100000	735340000	1001800000	180290000	160200000	108070000	448640000	662810000	1112700000	1	55	1	1	87.5	4.7	4.7	65.432
21.7297	22.3411	21.7014	20.992	21.266	21.641	20.9402	22.0645	22.4449	23.2775	21.8594	21.7056					1177800	0	50440	0	304960	273640	352000	0	0	0	0	109330	87452	18845000	0	807050	0	4879400	4378300	5632000	0	0	0	0	1749400	1399200	3	2	2	2	8.6	8.6	8.6	34.36
27.4369	27.3577	27.5855	27.3232	27.3644	27.33	27.2543	27.5048	27.0898	27.532	27.588	27.305		+		KO_SUMO_KO_IgG	147350000	6028000	7054900	5394800	23021000	24632000	18710000	5914400	2905900	2314400	10523000	14881000	25968000	4125700000	168780000	197540000	151050000	644590000	689690000	523870000	165600000	81366000	64802000	294630000	416680000	727120000	3	22	22	22	51.7	51.7	51.7	48.633
24.515	24.858	24.9365	24.9443	24.8328	23.42	22.2779	21.3112	24.3639	21.1608	24.1315	24.1349					40333000	659060	1624400	1956800	10928000	6484300	838250	1045900	0	932030	3443300	4715600	7705200	363000000	5931600	14620000	17611000	98353000	58359000	7544200	9412800	0	8388300	30990000	42441000	69346000	3	6	6	6	40.2	40.2	40.2	20.878
24.4496	24.2334	24.0453	23.6481	23.7963	23.8417	24.4715	24.3017	24.7144	23.8319	24.1751	24.0987					19529000	1391400	1230400	387050	2434400	1679500	1333700	2150400	1283200	1619900	1720100	1385600	2913500	214820000	15305000	13534000	4257600	26778000	18474000	14671000	23655000	14116000	17818000	18921000	15242000	32048000	1	4	4	4	34.1	34.1	34.1	20.455
24.5881	23.7303	20.7443	24.4705	24.2696	24.5418	24.6555	24.3863	24.4981	24.3106	24.6644	24.5214					24293000	1165800	1086400	717890	4272500	3870900	3147600	1454400	762540	738290	2324900	2115200	2637000	485860000	23315000	21727000	14358000	85449000	77418000	62951000	29087000	15251000	14766000	46497000	42304000	52741000	3	7	4	4	16.5	11.2	11.2	44.424
25.1221	24.6326	24.5095	25.3805	25.0417	24.2327	25.7697	25.6691	25.9313	25.8258	26.1404	25.7568	+			WT_SUMO_WT_IgG	26596000	908690	2156600	1245800	4636700	3250400	3052600	1684700	699480	1240000	2786400	1214900	3720200	718100000	24535000	58229000	33636000	125190000	87760000	82419000	45487000	18886000	33479000	75232000	32803000	100450000	4	7	7	7	21.6	21.6	21.6	50.151
30.0397	30.0806	30.223	30.1804	29.9877	30.3339	29.9654	29.8186	29.2441	29.7178	30.0686	30.1938					1711700000	65823000	71479000	67548000	275790000	269450000	253900000	80810000	45843000	19306000	150660000	157070000	254030000	27387000000	1053200000	1143700000	1080800000	4412600000	4311300000	4062400000	1293000000	733490000	308900000	2410500000	2513100000	4064500000	4	22	22	22	48	48	48	47.697
25.0027	25.091	25.595	25.0352	24.9675	24.6161	22.8286	22.4285	25.6437	21.8125	24.954	24.3731					59092000	0	4132800	2839800	11373000	9437900	4209900	0	0	2876700	5374300	6558700	12289000	413640000	0	28930000	19879000	79609000	66066000	29470000	0	0	20137000	37620000	45911000	86023000	5	5	5	5	34	34	34	17.951
27.2422	27.0023	26.6007	26.7187	26.4918	26.5296	26.8614	26.9677	26.9291	26.5393	26.9736	26.5532					75779000	1774200	3848700	2444600	11338000	10404000	8045800	2750600	2673900	2274300	11103000	8201100	10922000	2576500000	60322000	130850000	83117000	385480000	353730000	273560000	93522000	90912000	77327000	377490000	278840000	371330000	3	20	20	20	38.3	38.3	38.3	61.448
21.7998	23.6842	23.4775	23.4255	23.7492	24.1723	23.978	23.6793	24.6792	23.879	23.0182	23.8534					8207500	482650	487380	271920	1128900	800660	1897000	689850	187780	443800	156030	663980	997600	254430000	14962000	15109000	8429600	34994000	24820000	58807000	21385000	5821100	13758000	4837000	20583000	30925000	4	7	7	7	13.3	13.3	13.3	68.66
26.5797	26.561	26.3801	26.6861	26.6299	26.6929	27.1435	27.1135	27.2127	27.4151	27.0253	27.428	+			WT_SUMO_WT_IgG	127170000	9662700	6385400	8469400	16417000	16616000	16228000	8044700	4250000	4870800	10811000	11656000	13760000	2924900000	222240000	146870000	194800000	377580000	382160000	373250000	185030000	97749000	112030000	248650000	268080000	316490000	6	8	8	8	21	21	21	48.755
24.7211	24.372	24.5496	25.4807	25.5367	25.3635	22.1286	23.2555	24.8756	21.9667	26.1006	25.7511					70629000	416060	9731800	4478100	16261000	16202000	6086100	289740	0	1338700	3682400	2077200	10066000	494400000	2912400	68122000	31347000	113820000	113420000	42603000	2028200	0	9370600	25777000	14540000	70462000	2	6	6	6	33.8	33.8	33.8	14.57
28.2396	27.8631	28.4421	27.9633	27.9177	28.1336	22.6622	22.2797	21.2918	22.9212	21.4361	26.8214	+	+		KO_SUMO_KO_IgG;WT_SUMO_WT_IgG	109510000	215670	102280	1033500	17193000	19652000	21717000	0	159960	109780	12785000	8165100	28372000	4708800000	9274000	4398000	44439000	739290000	845050000	933820000	0	6878100	4720500	549770000	351100000	1220000000	18	19	19	19	27.3	27.3	27.3	116.59
23.0861	21.0646	27.1292	23.0244	22.9003	23.6438	22.9328	23.122	22.4587	23.3404	22.7162	22.0086					28096000	131830	506860	1898400	772420	849990	3752200	787750	582130	557000	664500	819700	16774000	365250000	1713800	6589100	24680000	10041000	11050000	48779000	10241000	7567700	7241100	8638500	10656000	218060000	5	9	9	9	51.3	51.3	51.3	22.391
27.4231	26.7612	26.8813	27.6867	27.4619	26.6615	27.6649	27.5635	27.3948	27.6855	27.769	27.8369					187910000	6676500	12412000	6840000	40704000	27314000	15472000	10318000	6134300	4456100	18443000	12721000	26422000	3194500000	113500000	211000000	116280000	691970000	464340000	263020000	175410000	104280000	75754000	313530000	216260000	449180000	4	14	14	14	42.4	42.4	42.4	37.54
28.5483	29.2174	28.8431	28.1409	28.6315	28.7419	29.3515	29.8559	28.3791	29.2652	29.9061	29.9386					422310000	32460000	38639000	36618000	37090000	47634000	45831000	30288000	29285000	9176200	32226000	50727000	32332000	10558000000	811490000	965970000	915460000	927240000	1190900000	1145800000	757200000	732140000	229410000	805650000	1268200000	808300000	10	25	25	9	49.6	49.6	16.9	42.331
22.926	21.926	22.9926	21.4903	21.7716	22.4408	21.7367	21.7324	22.5084	22.9127	22.4196	21.6602					709480	0	0	0	61252	116390	85680	0	0	0	226300	49524	170330	61015000	0	0	0	5267700	10010000	7368500	0	0	0	19462000	4259100	14648000	18	3	3	3	1.8	1.8	1.8	202.34
24.5722	25.2185	25.3793	25.4246	25.3244	25.1537	21.8831	22.6638	22.6922	22.7254	22.0415	22.0042	+	+		KO_SUMO_KO_IgG;WT_SUMO_WT_IgG	22324000	0	0	0	3929200	4724500	3856300	541480	0	0	1515400	2726700	5030600	580430000	0	0	0	102160000	122840000	100260000	14078000	0	0	39401000	70894000	130790000	1	10	10	10	20.3	20.3	20.3	62.608
26.3015	26.8281	26.6925	26.3918	26.741	26.7464	26.3305	26.5313	25.8368	26.6562	26.7471	26.6239					75958000	2489200	3313100	2497000	12518000	15407000	10317000	2817300	1755000	1419100	5805900	7043000	10576000	2582600000	84634000	112640000	84898000	425600000	523850000	350780000	95789000	59671000	48250000	197400000	239460000	359600000	4	14	14	14	31.5	31.5	31.5	64.735
26.3395	26.6443	26.6667	26.4574	26.7205	26.8846	27.8144	27.3876	27.4981	28.5157	27.4959	27.9821	+			WT_SUMO_WT_IgG	71583000	11177000	6224300	6761800	6986300	6542200	7206500	6178300	3280200	3417800	3620000	3645900	6542100	2720100000	424740000	236520000	256950000	265480000	248600000	273850000	234780000	124650000	129880000	137560000	138540000	248600000	4	16	16	16	33.9	33.9	33.9	73.68
28.9391	29.0925	28.917	28.8798	28.7818	28.7488	28.2824	28.1699	28.3504	28.0698	28.114	28.2576	+	+		KO_SUMO_KO_IgG;WT_SUMO_WT_IgG	515610000	14694000	11144000	8107800	81671000	94410000	64404000	16014000	8529100	8103600	50137000	63915000	94483000	11859000000	337970000	256320000	186480000	1878400000	2171400000	1481300000	368330000	196170000	186380000	1153100000	1470100000	2173100000	2	28	23	23	65.9	59.9	59.9	46.871
25.3451	25.568	26.4325	25.2594	25.4601	26.8778	21.7317	24.1126	25.5577	23.3406	26.4575	26.8282					82304000	662900	6768900	8281400	9652900	7364500	10796000	0	890290	2602700	4801700	6532200	23950000	823040000	6629000	67689000	82814000	96529000	73645000	107960000	0	8902900	26027000	48017000	65322000	239500000	6	5	5	5	26.9	26.9	26.9	16.06
29.2957	29.4048	29.4035	29.6741	29.704	29.803	29.4649	28.9417	28.8993	29.2166	29.6536	29.6876					1027900000	31053000	30293000	32661000	185840000	213250000	150950000	39218000	14091000	9188000	92162000	90191000	139040000	19531000000	590000000	575570000	620550000	3531000000	4051700000	2868100000	745130000	267730000	174570000	1751100000	1713600000	2641700000	7	19	19	19	41.4	41.4	41.4	46.108
25.9603	26.1107	25.7288	25.6311	26.0083	26.3806	26.2019	26.0546	25.7757	24.848	25.7033	26.1711					76349000	1853500	1546400	3764000	11178000	13101000	12243000	1963800	1937700	1778200	7467800	8571000	10945000	1527000000	37070000	30928000	75280000	223570000	262010000	244860000	39276000	38755000	35563000	149360000	171420000	218900000	4	7	6	6	20	20	20	42.592
29.4431	29.4673	29.5551	29.458	29.529	29.3889	29.2531	29.3108	29.4064	29.5266	29.4695	29.2812					669170000	31756000	21901000	23127000	79121000	115390000	96777000	26774000	16404000	17308000	56995000	71515000	112110000	17398000000	825660000	569420000	601310000	2057100000	3000000000	2516200000	696130000	426500000	450000000	1481900000	1859400000	2914700000	3	24	24	19	49.5	49.5	40.5	58.024
24.5975	25.4776	26.1532	25.5107	25.395	25.348	25.259	25.7526	25.3546	25.463	25.4283	24.3034					53346000	3434800	3459600	1474000	8166400	6672800	7158300	2057400	2958100	1998300	2144100	4426800	9395600	640150000	41218000	41515000	17689000	97997000	80073000	85899000	24689000	35498000	23979000	25729000	53121000	112750000	1	6	6	6	23.5	23.5	23.5	29.574
29.3238	29.211	29.2055	29.2753	29.217	29.8232	29.3707	29.0934	28.733	28.7962	28.4256	28.4371					1081600000	37327000	57454000	28246000	204210000	182690000	185250000	69720000	39407000	16862000	79916000	69429000	111050000	9734200000	335940000	517090000	254210000	1837900000	1644300000	1667300000	627480000	354660000	151760000	719240000	624860000	999490000	6	10	10	10	36	36	36	23.577
25.4692	25.4341	25.6096	25.7138	25.7694	25.586	25.3796	24.9423	25.3434	24.1547	25.4847	25.1245					22893000	393610	686550	539970	3027500	3887800	2867900	1463700	658610	771900	2558900	2241600	3795200	892840000	15351000	26776000	21059000	118070000	151620000	111850000	57084000	25686000	30104000	99798000	87422000	148010000	5	11	11	11	21.2	21.2	21.2	83.125
28.9321	28.1814	27.8395	28.7476	28.4336	28.6362	29.2945	29.6113	29.644	29.6556	29.556	29.7432		+		KO_SUMO_KO_IgG	503240000	39432000	47441000	38147000	70930000	42899000	50810000	45471000	30052000	21366000	39575000	26517000	50598000	7548600000	591480000	711610000	572200000	1063900000	643490000	762150000	682070000	450770000	320490000	593630000	397760000	758970000	8	14	14	14	45.2	45.2	45.2	36.426
30.506	29.9825	29.7496	30.2029	30.3198	30.1879	29.7356	30.0467	29.9005	29.9176	30.0579	29.9598					890820000	36355000	40320000	26542000	154430000	134030000	123820000	43481000	29538000	21323000	89256000	64524000	127200000	18707000000	763450000	846720000	557370000	3242900000	2814700000	2600200000	913100000	620310000	447770000	1874400000	1355000000	2671300000	3	18	18	18	65.7	65.7	65.7	35.503
26.5015	25.008	25.422	25.852	26.418	25.8022	25.83	26.3569	26.5853	26.663	26.4456	26.2072					48009000	3955600	2539300	3172500	5892600	7823400	4463500	3230800	4138400	2008600	4297300	2606500	3880700	1008200000	83068000	53325000	66623000	123740000	164290000	93733000	67847000	86906000	42180000	90244000	54737000	81495000	5	8	8	8	29.8	29.8	29.8	36.104
23.8393	23.937	23.8858	22.1702	23.2131	23.9799	22.9797	21.8137	23.3233	22.0371	23.6046	22.4087					14718000	481730	713140	0	1117400	1461900	2756300	637850	317060	341330	1871900	1778300	3241500	250210000	8189500	12123000	0	18996000	24852000	46858000	10843000	5390000	5802600	31822000	30231000	55105000	3	3	3	3	12.1	12.1	12.1	34.756
29.2468	29.162	29.2025	29.1882	29.4515	29.7153	28.4134	28.5491	29.1486	29.2456	29.0838	28.6209					310130000	17368000	14256000	10211000	40769000	51265000	49047000	12425000	8256700	9013400	28029000	29032000	40453000	12715000000	712090000	584510000	418660000	1671500000	2101900000	2010900000	509420000	338530000	369550000	1149200000	1190300000	1658600000	3	29	29	29	48.2	48.2	48.2	82.999
27.6411	27.9381	27.7352	27.9017	27.79	27.9177	27.6869	27.5615	27.381	27.8123	27.6346	27.4726					260920000	10699000	8144600	7095600	48352000	50001000	34988000	11350000	5036800	3990600	19437000	27499000	34327000	5479300000	224680000	171040000	149010000	1015400000	1050000000	734750000	238350000	105770000	83802000	408180000	577480000	720870000	5	14	14	14	36.4	36.4	36.4	51.109
29.9101	29.5982	30.2587	30.3305	30.3242	28.856	23.1517	22.262	22.3377	22.6095	21.6337	23.1346	+	+		KO_SUMO_KO_IgG;WT_SUMO_WT_IgG	790950000	249830	204180	199500	147560000	195410000	110710000	811100	94246	0	90401000	68129000	177170000	17401000000	5496300	4492000	4389000	3246400000	4299000000	2435700000	17844000	2073400	0	1988800000	1498800000	3897700000	2	17	17	17	38.7	38.7	38.7	52.999
24.4625	24.7571	24.5426	24.2489	24.3313	24.5622	23.7994	21.5738	23.7182	23.6315	23.7697	23.8537					19864000	610680	591890	317340	4236100	2843500	2320700	1385700	613760	224140	2885600	1321500	2513500	297960000	9160200	8878300	4760100	63541000	42653000	34810000	20786000	9206400	3362000	43285000	19822000	37702000	8	7	7	7	35.3	35.3	35.3	26.458
23.5753	23.2009	25.1853	23.2494	23.0531	22.6783	22.1035	23.6414	21.4559	24.1908	22.1176	22.143					2807200	0	0	0	236580	149020	178000	0	0	0	517220	213270	1513100	216150000	0	0	0	18217000	11474000	13706000	0	0	0	39826000	16422000	116510000	11	12	11	11	9.7	9.1	9.1	175.38
23.1288	21.0102	23.0279	22.9227	22.4225	23.2159	23.1509	23.0779	23.2958	23.1232	22.6902	22.4792					5609000	313750	348050	230340	1090900	206960	906140	367830	201520	142790	641100	129930	1029700	157050000	8784900	9745300	6449500	30545000	5794800	25372000	10299000	5642500	3998100	17951000	3638100	28833000	3	2	2	2	5.3	5.3	5.3	50.704
29.9215	29.9649	30.0432	30.1264	30.0645	30.4057	29.2183	29.4246	29.9126	29.8562	29.5663	28.8656					524100000	21396000	18447000	11176000	81010000	77820000	91233000	20082000	13663000	13402000	52080000	46945000	76842000	20964000000	855860000	737890000	447050000	3240400000	3112800000	3649300000	803270000	546510000	536070000	2083200000	1877800000	3073700000	3	31	31	31	44.7	44.7	44.7	83.165
28.3864	28.1611	28.0729	27.9358	28.0025	27.9403	26.418	28.3367	28.4399	28.2202	28.0371	28.3461					121500000	4079200	2897300	3677000	14860000	18499000	20562000	1085400	3464600	2301700	14490000	13051000	22531000	7046800000	236590000	168050000	213270000	861860000	1072900000	1192600000	62955000	200950000	133500000	840420000	756960000	1306800000	5	34	34	34	32.8	32.8	32.8	144.5
23.6646	23.737	24.0701	24.1951	23.6985	23.5188	23.2671	22.0776	23.6269	23.3961	22.5117	23.1988					15941000	482380	0	388280	3009900	2532700	1554300	700010	194350	353760	1609900	1776900	3338200	302870000	9165200	0	7377300	57187000	48121000	29532000	13300000	3692700	6721500	30588000	33761000	63425000	1	8	3	3	31.1	14.6	14.6	42.293
26.9122	26.8709	27.5035	27.1799	26.7477	26.9294	26.7612	27.065	26.7966	26.7735	27.1575	26.8093					161170000	5933800	8370300	5633800	30533000	18422000	21202000	9805500	7107700	4286800	10420000	13121000	26331000	2256300000	83073000	117180000	78874000	427460000	257910000	296820000	137280000	99508000	60015000	145880000	183690000	368640000	4	7	7	7	24.9	24.9	24.9	30.895
27.5486	27.8497	28.1397	27.359	27.383	27.5043	23.783	23.8887	22.7841	23.6636	23.8445	22.2175	+	+		KO_SUMO_KO_IgG;WT_SUMO_WT_IgG	146090000	778500	671940	0	17925000	29808000	21150000	763020	690260	204270	13032000	20636000	40432000	3214000000	17127000	14783000	0	394340000	655780000	465300000	16786000	15186000	4493900	286700000	454000000	889510000	4	22	22	13	59	59	29.5	50.67
27.2254	27.267	27.4504	27.4885	27.5408	27.6579	27.2773	27.1961	27.5571	26.4833	27.2565	27.4991					102640000	1797400	2654100	1988100	15816000	18575000	15071000	3727100	2649500	2821700	8491500	10272000	18780000	4003100000	70098000	103510000	77535000	616830000	724420000	587790000	145360000	103330000	110050000	331170000	400610000	732410000	9	26	26	26	40.9	40.9	40.9	87.334
25.6642	25.47	25.1443	24.7541	25.3428	25.1697	25.888	25.5759	25.9243	25.9017	25.8434	25.7639					16457000	1032100	471590	701680	1501800	1404600	2715000	995360	633480	681980	1626600	1765700	2927200	954500000	59861000	27352000	40698000	87102000	81467000	157470000	57731000	36742000	39555000	94341000	102410000	169780000	4	15	15	15	17.8	17.8	17.8	117.8
25.5857	24.7548	25.386	26.2497	26.0954	24.7727	24.056	22.6066	23.8876	22.018	24.3483	24.4201					198650000	0	1517300	1693000	47056000	50157000	29627000	1816100	194390	834870	16050000	14667000	35041000	794620000	0	6069300	6772000	188230000	200630000	118510000	7264600	777550	3339500	64201000	58666000	140170000	2	5	5	3	40.5	40.5	15.5	9.461
27.7746	27.8577	27.7081	27.6955	27.5911	27.7742	28.0082	27.3891	28.1449	27.8026	28.0791	28.3278					61465000	2840500	3047500	2837400	6703200	10100000	10385000	1490100	1391900	1564100	5292300	5370700	10442000	5531900000	255640000	274280000	255370000	603290000	909040000	934680000	134110000	125270000	140770000	476310000	483360000	939780000	9	43	43	43	36.7	36.7	36.7	157.9
27.246	27.2732	27.4983	26.7975	27.0745	27.0245	27.1693	26.8119	26.9661	26.5447	26.4202	26.8952					152330000	3028500	3519100	3290500	21290000	25487000	19424000	5984500	2092700	2109800	13906000	20491000	31708000	3199000000	63598000	73900000	69100000	447090000	535220000	407910000	125670000	43947000	44305000	292030000	430320000	665860000	6	15	15	15	47.4	47.4	47.4	41.924
27.9544	27.6217	27.9707	28.5052	28.5121	21.5307	26.7303	26.3946	23.137	26.0231	27.3305	27.5714					1214900000	8032100	69612000	77902000	281610000	254880000	186700000	22575000	11619000	17775000	78209000	75632000	130380000	3644800000	24096000	208840000	233700000	844840000	764650000	560090000	67724000	34858000	53325000	234630000	226900000	391150000	2	4	4	4	29.3	29.3	29.3	14.551
23.8209	24.006	23.9498	24.3721	23.7266	23.9997	23.4794	23.5721	23.5169	23.3446	23.0951	22.8178	+			WT_SUMO_WT_IgG	15180000	719670	75639	90204	2392900	1831800	2828200	605780	148530	267590	1151200	2034700	3033400	318770000	15113000	1588400	1894300	50251000	38467000	59392000	12721000	3119200	5619400	24174000	42729000	63701000	11	4	4	4	8.7	8.7	8.7	55.799
22.6204	22.8277	22.8748	23.133	22.9106	22.9523	22.5563	22.9351	22.2756	22.363	21.2031	21.8101					5881100	0	64769	0	1022300	559650	799670	0	109380	116550	562040	1012300	1634500	117620000	0	1295400	0	20445000	11193000	15993000	0	2187600	2331000	11241000	20246000	32690000	2	3	3	3	6.4	6.4	6.4	55.722
25.2143	25.0137	25.0293	24.775	25.1087	25.1195	24.9708	23.3247	24.7652	24.7781	24.7789	24.8193					34698000	1310800	675410	916900	3804000	6644700	6159800	1041200	0	492190	3420300	3389900	6842900	798060000	30149000	15534000	21089000	87491000	152830000	141680000	23949000	0	11320000	78667000	77967000	157390000	4	9	9	9	23.7	23.7	23.7	46.637
25.696	25.6249	25.6209	24.813	24.4434	24.734	25.8947	24.2168	25.733	25.7681	25.9862	25.8124		+		KO_SUMO_KO_IgG	26302000	1224500	1326700	1144900	2588000	3467500	3425700	938410	381730	1261200	3831000	2913500	3799300	894280000	41632000	45107000	38926000	87991000	117890000	116470000	31906000	12979000	42881000	130250000	99060000	129180000	2	8	8	8	15.2	15.2	15.2	71.607
27.4062	27.2594	27.4159	27.5127	26.7253	26.9997	27.3487	27.3753	27.4976	27.0997	27.1895	26.5789					70013000	2458600	2836500	1675300	12288000	8373700	7161200	3711700	2453300	3294600	6793300	7072500	11895000	3150600000	110640000	127640000	75388000	552960000	376810000	322250000	167030000	110400000	148260000	305700000	318260000	535260000	4	23	23	23	29.6	29.6	29.6	104.74
24.863	23.5082	25.5464	24.7487	24.2377	24.3932	21.6461	22.3408	21.7705	22.699	22.272	22.9323		+		KO_SUMO_KO_IgG	28333000	0	0	0	4067500	3613800	4109000	0	0	0	3286800	1387300	11869000	453330000	0	0	0	65079000	57822000	65743000	0	0	0	52589000	22197000	189900000	13	4	4	4	15.1	15.1	15.1	53.938
22.9089	22.9295	23.4233	22.566	23.5409	23.8117	22.9158	22.6582	23.34	23.0408	22.6874	22.2485					4792000	145080	0	65497	444130	1043500	1016400	27545	64482	166200	544670	473530	801000	182100000	5513100	0	2488900	16877000	39651000	38624000	1046700	2450300	6315500	20697000	17994000	30438000	3	7	7	7	15	15	15	67.531
27.3425	27.1153	26.9918	27.256	27.3629	27.0238	27.8635	27.7993	27.7164	27.3558	27.8524	27.6507	+			WT_SUMO_WT_IgG	325120000	16030000	18819000	10747000	43763000	49303000	35171000	18488000	13100000	10139000	32141000	35561000	41862000	3901500000	192360000	225830000	128970000	525150000	591630000	422060000	221850000	157200000	121670000	385690000	426730000	502350000	15	9	9	8	29.7	29.7	27.1	34.899
26.3676	26.4184	26.4415	26.4477	26.49	26.2947	25.7594	25.5305	26.3474	25.9443	25.6896	26.0778					71083000	2567600	850200	1185500	12444000	13987000	11052000	2154500	683890	1330100	5541500	6597500	12689000	2061400000	74461000	24656000	34379000	360890000	405630000	320510000	62481000	19833000	38573000	160700000	191330000	367970000	4	14	14	14	38.3	38.3	38.3	55.52
27.1316	26.9653	26.796	27.0385	26.7617	26.9542	27.1826	27.6761	27.4576	27.4662	27.6865	27.5076					139190000	7125800	6197900	5430700	23384000	20869000	17865000	7087900	4522500	3814700	12815000	12555000	17519000	3479700000	178140000	154950000	135770000	584590000	521730000	446630000	177200000	113060000	95368000	320390000	313880000	437960000	2	17	17	17	43.5	43.5	43.5	47.366
24.2707	24.7389	25.3064	24.6457	24.6346	25.1656	21.7271	24.3753	24.295	24.2001	24.1444	24.2562					22549000	607830	829620	901720	4044600	3061700	4245700	536640	570920	590560	1817100	1216100	4126700	405880000	10941000	14933000	16231000	72803000	55110000	76422000	9659600	10276000	10630000	32708000	21889000	74281000	6	7	7	5	34.2	34.2	22.8	35.39
23.7546	23.9372	23.9213	23.4699	23.563	23.3406	22.6124	22.8856	24.7067	23.7838	23.7499	24.4403					21620000	1234900	1415300	1752100	2732900	2101100	2038400	779410	1528500	1630600	1684300	1880000	2842100	194580000	11114000	12738000	15769000	24596000	18910000	18346000	7014700	13756000	14675000	15159000	16920000	25579000	1	2	2	2	9.9	9.9	9.9	22.763
30.1364	29.9258	30.0744	30.1893	30.1575	30.1694	29.5883	29.4829	29.511	29.5186	29.7503	29.5981	+	+		KO_SUMO_KO_IgG;WT_SUMO_WT_IgG	1021400000	32474000	50491000	35899000	183760000	144800000	153020000	42782000	25502000	25419000	94337000	79233000	153710000	15321000000	487110000	757360000	538480000	2756400000	2172000000	2295300000	641740000	382530000	381290000	1415100000	1188500000	2305700000	7	11	11	11	47.3	47.3	47.3	30.412
27.811	27.8856	27.8979	28.1005	27.7302	27.8948	28.4825	28.459	28.4886	28.6486	28.8834	28.5587	+			WT_SUMO_WT_IgG	148370000	8129700	9088500	6037800	21741000	19142000	15309000	8780400	6066400	5004900	12404000	14474000	22190000	5934600000	325190000	363540000	241510000	869630000	765680000	612350000	351220000	242650000	200200000	496140000	578940000	887590000	6	26	26	26	40.4	40.4	40.4	93.307
34.4612	34.5228	34.6028	34.3942	34.2057	34.1082	28.9662	28.8117	29.0251	28.1767	28.7695	29.3967	+	+		KO_SUMO_KO_IgG;WT_SUMO_WT_IgG	13008000000	11120000	10872000	13629000	2185700000	2378100000	1755100000	15455000	10528000	9956100	1828400000	1753300000	3036200000	351230000000	300250000	293560000	367980000	59014000000	64207000000	47388000000	417290000	284270000	268820000	49367000000	47338000000	81978000000	5	44	44	44	65.8	65.8	65.8	63.541
26.7888	26.8352	27.022	26.7451	27.4002	27.2899	27.0703	26.8748	26.0666	27.046	26.752	27.0589					107950000	3373000	2433300	2048700	17108000	24192000	15877000	3118300	1156400	833330	9633400	8317500	19859000	3778200000	118060000	85164000	71704000	598790000	846710000	555680000	109140000	40472000	29167000	337170000	291110000	695070000	6	15	15	15	24.3	24.3	24.3	73.457
25.7978	25.8408	25.5369	24.9837	24.8506	25.4195	25.5881	25.4275	25.5735	25.5854	25.9675	25.5587					30821000	1344100	1535200	919190	3271000	3942300	5089200	1707600	932200	624490	3815500	3845400	3794800	986270000	43011000	49126000	29414000	104670000	126150000	162850000	54642000	29830000	19984000	122100000	123050000	121430000	6	12	12	12	18.4	18.4	18.4	88.972
27.8234	28.0879	28.359	28.4854	28.1431	28.2917	22.0053	26.6521	25.7614	27.7987	25.9907	25.7095					594590000	28209000	5860700	4781500	167590000	90215000	69629000	2071800	20118000	2829800	46614000	46693000	109980000	3567500000	169260000	35164000	28689000	1005500000	541290000	417770000	12431000	120710000	16979000	279680000	280160000	659860000	3	5	5	5	38.1	38.1	38.1	18.565
29.4635	29.0522	29.4017	30.1899	29.906	30.2584	25.8902	22.6839	28.4715	22.7317	28.9754	29.2448					1283100000	404390	61645000	73752000	325370000	238380000	167550000	4277000	1110700	20701000	90886000	86335000	212700000	10265000000	3235200	493160000	590010000	2603000000	1907000000	1340400000	34216000	8885300	165610000	727090000	690680000	1701600000	8	10	10	10	53.3	53.3	53.3	15.747
25.4327	25.2948	25.818	25.5658	25.8425	22.3261	23.4762	21.6597	21.819	22.2586	20.8229	25.7305	+			WT_SUMO_WT_IgG	70005000	1111400	3878900	5879200	12797000	14002000	958940	2349300	1901500	1510100	4897800	6115100	14604000	560040000	8890900	31031000	47033000	102380000	112010000	7671500	18794000	15212000	12081000	39182000	48921000	116830000	3	7	7	2	38.8	38.8	9.1	18.898
24.2136	24.5083	24.0935	24.9801	25.37	25.1811	25.5681	25.1796	25.2839	25.8448	26.2324	25.8935	+			WT_SUMO_WT_IgG	5703000	409840	560980	450510	785410	724390	915870	531300	184100	136800	227270	336720	439830	576000000	41394000	56659000	45502000	79326000	73163000	92502000	53661000	18594000	13817000	22954000	34008000	44423000	5	12	12	11	6.2	6.2	5.8	270.63
25.8107	25.7141	25.8557	25.6384	25.7678	25.7177	25.0436	25.5069	25.2625	25.1809	25.4972	25.127					48997000	1584000	2546900	1672100	9117100	6579100	7162900	1393200	1062700	1326500	5167300	4200800	7184000	783940000	25344000	40751000	26753000	145870000	105260000	114610000	22291000	17003000	21224000	82676000	67212000	114940000	8	8	8	5	37	37	23.2	32.668
22.4079	22.3532	22.997	21.8935	21.643	21.0839	22.5047	22.1326	22.9448	23.3867	22.6986	22.1984					2444100	154050	100740	20230	209300	316460	186090	150680	143150	112650	278300	192570	579920	102650000	6470000	4230900	849670	8790500	13291000	7816000	6328700	6012200	4731200	11689000	8087900	24357000	17	3	3	3	3.2	3.2	3.2	104.22
27.654	27.751	27.1104	26.8841	27.0205	27.323	26.3049	27.7929	27.8795	27.6457	27.5989	27.4815					47248000	2460700	2014200	1757000	3679600	7404800	8853900	267780	2173400	1215800	5026400	6060700	6333400	3921600000	204240000	167180000	145830000	305410000	614600000	734870000	22225000	180390000	100910000	417190000	503040000	525670000	12	45	45	43	31.7	31.7	30.7	189.25
25.9162	25.5772	25.7736	25.6999	25.4898	25.4794	23.5579	23.3864	23.8836	23.8524	24.4966	24.3365	+			WT_SUMO_WT_IgG	30780000	301360	115080	414310	4775600	7188900	4926900	245820	123100	321060	4187300	2917800	5262500	892610000	8739500	3337500	12015000	138490000	208480000	142880000	7128900	3569800	9310700	121430000	84615000	152610000	5	7	7	7	9.4	9.4	9.4	80.529
23.9538	22.122	23.4261	24.0044	24.1416	22.3783	23.5012	23.7221	23.8741	23.7374	22.8588	23.6305					14860000	767970	293630	481500	3521300	2580000	837360	580900	472360	450850	1723100	552280	2599100	193180000	9983600	3817100	6259500	45777000	33540000	10886000	7551700	6140600	5861100	22400000	7179700	33788000	5	8	5	5	40.9	29	29	32.949
28.8286	28.5832	28.9945	28.6505	28.6717	28.7696	28.9557	28.4258	28.5703	28.5244	28.5506	28.4291					434780000	15728000	26521000	20862000	64126000	63660000	67967000	22789000	10198000	15175000	39247000	35641000	52865000	6956500000	251650000	424340000	333800000	1026000000	1018600000	1087500000	364620000	163160000	242800000	627960000	570260000	845840000	5	18	18	18	53.3	53.3	53.3	30.628
24.8558	25.2051	25.2268	26.3038	24.722	26.3267	26.4133	26.5097	26.711	25.7158	26.5936	26.8351	+			WT_SUMO_WT_IgG	26229000	1163700	1919800	1654800	4580200	4020800	3820200	2086100	957070	1693200	277450	1341100	2714500	1180300000	52367000	86391000	74468000	206110000	180940000	171910000	93875000	43068000	76196000	12485000	60348000	122150000	11	35	35	4	51.9	51.9	7.1	87.798
23.6581	23.5349	23.7621	23.0254	24.7011	24.4846	22.2887	22.8094	24.0088	22.132	24.0043	23.8608					19495000	0	1730700	1118700	1726200	6039500	2367900	0	0	544920	972410	1591900	3402900	194950000	0	17307000	11187000	17262000	60395000	23679000	0	0	5449200	9724100	15919000	34029000	1	4	4	4	36	36	36	15.075
27.3587	27.4845	27.518	27.1618	27.4724	27.6188	27.1763	26.9537	27.5263	27.1278	27.1729	27.2302					177880000	5206800	8577200	5443900	25641000	23854000	29956000	8584500	5838700	6404100	12550000	18954000	26871000	2490300000	72895000	120080000	76215000	358970000	333950000	419390000	120180000	81742000	89658000	175700000	265360000	376190000	2	8	8	8	24.8	24.8	24.8	29.668
21.0842	22.6369	24.0071	22.4397	22.6079	22.5174	22.3853	21.9515	23.3276	22.0841	22.1861	21.6199					9321700	564920	661200	274510	1363400	1107200	981260	870170	288020	301120	494160	699910	1715900	111860000	6779100	7934400	3294200	16361000	13286000	11775000	10442000	3456200	3613500	5929900	8398900	20590000	3	3	3	3	16	16	16	23.277
25.318	24.9033	24.9524	25.2396	25.7015	23.1975	25.0084	26.5314	23.383	25.9748	24.4887	24.5118					32832000	1972200	615780	1131500	7650900	6698400	519980	2420100	1395800	186950	3409100	3320800	3510500	558150000	33528000	10468000	19235000	130070000	113870000	8839600	41141000	23729000	3178200	57955000	56454000	59679000	11	3	3	3	8.3	8.3	8.3	37.251
24.0517	24.4404	23.9335	24.1337	24.3813	24.5017	23.489	23.9088	24.2659	23.8793	22.6963	23.2057					7263400	203320	39974	65658	939670	1315700	1110200	164690	201860	252320	504840	1493700	971420	341380000	9556100	1878800	3085900	44165000	61836000	52182000	7740500	9487300	11859000	23728000	70206000	45657000	1	7	7	7	12.4	12.4	12.4	80.699
23.5673	21.5454	24.0104	23.0784	22.9863	23.036	23.1602	22.6126	22.8594	22.336	22.5987	22.3773					10799000	0	0	0	1478500	1599700	1436000	0	0	0	2460700	557090	3266700	140380000	0	0	0	19220000	20796000	18668000	0	0	0	31989000	7242200	42467000	1	2	2	2	3.5	3.5	3.5	56.136
26.4914	26.2685	26.1936	25.9333	26.082	26.3209	24.4478	25.0839	25.6092	24.283	23.063	23.9056					36503000	355090	75183	196850	5391800	6772900	5525200	692030	505340	696230	4360600	4556800	7374800	1314100000	12783000	2706600	7086500	194100000	243820000	198910000	24913000	18192000	25064000	156980000	164050000	265490000	7	13	13	13	21.6	21.6	21.6	82.198
23.6832	23.3948	23.5852	23.7288	23.9887	24.2959	23.3698	23.2315	23.454	22.8598	23.3888	23.1163					7720000	74466	0	144030	1131500	1521600	1778000	0	125640	231450	819530	434130	1459600	247040000	2382900	0	4608900	36208000	48692000	56897000	0	4020500	7406400	26225000	13892000	46707000	7	6	6	6	10.4	10.4	10.4	72.765
26.9179	27.0917	26.8964	26.6959	26.6686	26.6983	26.7601	26.2622	26.9147	26.4054	26.045	26.5648					90488000	4169400	2759700	2615800	12010000	10675000	13162000	4064000	1686000	3040700	11228000	10441000	14637000	2443200000	112570000	74511000	70625000	324280000	288220000	355380000	109730000	45522000	82098000	303160000	281890000	395190000	2	13	13	13	28.1	28.1	28.1	52.384
29.2842	29.2234	29.2115	29.349	29.4108	29.1888	29.2138	29.3881	29.4516	29.1813	29.6126	29.3951					498310000	21645000	18149000	13172000	76442000	89273000	61111000	21718000	15273000	14002000	46439000	45423000	75661000	16444000000	714300000	598930000	434660000	2522600000	2946000000	2016700000	716700000	504020000	462080000	1532500000	1499000000	2496800000	7	31	31	31	69.7	69.7	69.7	59.67
24.6253	24.3809	23.7698	23.0999	23.9058	24.1244	25.1766	25.3892	25.7051	25.5127	25.0796	25.6294					4540300	424990	178110	570080	189360	479280	725480	334120	248170	331700	273350	384160	401500	404090000	37824000	15852000	50737000	16853000	42656000	64568000	29737000	22087000	29521000	24328000	34190000	35733000	1	14	14	14	10.9	10.9	10.9	177.44
25.0103	24.2225	23.9621	24.6939	24.757	24.7094	23.9723	23.8587	22.5814	23.7154	23.6701	23.5673		+		KO_SUMO_KO_IgG	17586000	602100	286140	203640	3483900	2770700	2862700	853490	544780	133820	2417900	1899700	1527300	334140000	11440000	5436700	3869100	66193000	52644000	54391000	16216000	10351000	2542600	45941000	36095000	29020000	12	6	6	6	19.4	19.4	19.4	37.567
23.6894	23.6881	24.3017	23.837	23.4968	23.1044	23.5213	23.0159	22.5151	23.5152	22.4474	22.0747					13453000	479440	733580	47245	2242900	2047500	1281600	424860	0	273860	1165800	1707200	3049000	295970000	10548000	16139000	1039400	49344000	45045000	28196000	9347000	0	6025000	25647000	37559000	67078000	3	5	4	4	14.2	12	12	45.179
26.9206	26.8662	26.8755	26.5725	26.5978	26.8341	27.6489	27.7104	27.6221	27.517	27.6268	27.455	+	+		KO_SUMO_KO_IgG;WT_SUMO_WT_IgG	122340000	9053100	10185000	7852400	15548000	12761000	11098000	11670000	6483600	6969400	9018700	7580400	14121000	2202100000	162960000	183330000	141340000	279870000	229700000	199760000	210070000	116700000	125450000	162340000	136450000	254170000	6	12	12	12	49.8	49.8	49.8	31.54
27.1362	27.1685	26.9486	26.9989	26.8809	26.6637	21.4873	22.3842	21.0533	22.897	21.686	24.101	+	+		KO_SUMO_KO_IgG;WT_SUMO_WT_IgG	64593000	0	0	0	11914000	13570000	10983000	0	0	0	8574600	7708700	11843000	2067000000	0	0	0	381250000	434250000	351470000	0	0	0	274390000	246680000	378970000	7	14	14	13	32.7	32.7	31.5	65.414
26.4995	26.9789	27.0894	26.9098	26.9116	26.7763	26.472	25.6519	26.361	26.3914	25.9034	25.9169					108090000	3182800	1617100	1345500	18639000	20346000	14066000	3984300	1013000	1597900	8088000	11680000	22531000	2702300000	79571000	40428000	33637000	465990000	508660000	351660000	99607000	25325000	39947000	202200000	292000000	563280000	2	11	11	11	22.7	22.7	22.7	53.801
28.0428	27.8533	27.8159	28.4603	28.2102	27.8009	26.4385	22.8869	26.7332	25.1582	26.9753	25.9311					511700000	2773600	11069000	11723000	137690000	94469000	60890000	6463000	2060900	6512200	45556000	44236000	88252000	3070200000	16641000	66416000	70336000	826150000	566820000	365340000	38778000	12365000	39073000	273330000	265410000	529510000	1	7	7	7	37.6	37.6	37.6	13.293
24.4357	24.1631	24.6539	24.1112	24.2804	24.1968	22.4363	23.1242	23.2208	22.7084	23.2057	23.3448	+	+		KO_SUMO_KO_IgG;WT_SUMO_WT_IgG	14213000	195620	564650	294590	2658800	2457400	2090100	0	253570	226050	1319400	1346200	2806500	270050000	3716800	10728000	5597200	50518000	46691000	39712000	0	4817900	4295000	25068000	25578000	53324000	1	4	4	4	19.3	19.3	19.3	33.269
24.9974	25.0646	24.4969	24.4872	24.7125	24.2834	25.3932	24.9182	25.1575	25.264	24.0992	24.6882					30299000	2175400	988210	1254200	2506300	4410000	2331100	2469000	1073100	1261100	3907300	2758200	5165300	605980000	43507000	19764000	25084000	50126000	88200000	46623000	49379000	21462000	25223000	78145000	55164000	103310000	1	5	5	5	10.2	10.2	10.2	57.548
29.8029	29.6342	29.4645	29.8432	29.9314	29.9609	29.5276	30.3342	30.0153	30.0766	30.1092	30.3144					186970000	7118400	6458300	6350500	20951000	29749000	32313000	3819000	6171400	3963400	19740000	17737000	32603000	23372000000	889800000	807290000	793810000	2618900000	3718700000	4039100000	477380000	771430000	495430000	2467500000	2217100000	4075400000	4	76	76	76	41.1	41.1	41.1	273.42
29.6526	29.5769	29.5973	29.7405	29.7015	29.6266	29.3977	29.4237	29.4872	29.5225	29.4207	29.6137	+			WT_SUMO_WT_IgG	678400000	31916000	19488000	19620000	109910000	108610000	92236000	27928000	16139000	15279000	64592000	58315000	114370000	21030000000	989410000	604120000	608220000	3407200000	3366800000	2859300000	865780000	500300000	473640000	2002300000	1807800000	3545500000	9	35	35	35	55.6	55.6	55.6	60.533
25.2034	25.1621	25.3321	25.1627	25.246	25.2444	24.8374	25.1793	25.2796	24.9667	25.1266	25.3401					31947000	889760	1334600	1179700	6049100	4825100	4844900	1166200	834610	1175300	2544800	2591300	4511400	575040000	16016000	24023000	21235000	108880000	86852000	87207000	20991000	15023000	21156000	45807000	46643000	81205000	4	4	4	4	17.5	17.5	17.5	33.535
29.5176	29.3591	29.4757	29.3421	29.3124	29.3921	29.7432	29.1936	29.7372	29.2334	28.7863	29.335					513430000	21905000	20709000	16828000	75929000	73060000	62607000	32118000	16174000	17915000	52530000	47621000	76032000	15403000000	657160000	621260000	504850000	2277900000	2191800000	1878200000	963550000	485230000	537450000	1575900000	1428600000	2281000000	2	21	21	21	53.8	53.8	53.8	49.541
27.6538	27.4139	27.5303	27.4686	27.4033	27.5219	27.3828	27.2941	27.7029	27.269	26.7748	27.4555					195570000	7261800	5612000	8434600	27670000	30889000	29456000	7931300	4735400	4648300	22517000	19188000	27229000	4498200000	167020000	129080000	194000000	636400000	710450000	677500000	182420000	108910000	106910000	517890000	441330000	626280000	21	16	16	16	38.2	38.2	38.2	55.366
28.9208	28.9462	28.8132	28.9081	28.2923	28.5532	28.9303	28.7903	28.9217	28.9544	29.0925	28.8692					193560000	7298300	8174100	4509900	23085000	25314000	26014000	8260700	5258900	6958900	23551000	24118000	31017000	9871500000	372210000	416880000	230010000	1177300000	1291000000	1326700000	421300000	268200000	354900000	1201100000	1230000000	1581900000	3	35	35	35	42.1	42.1	42.1	106.81
26.6098	26.4859	26.1965	26.6741	26.9152	26.6344	25.6164	26.3022	25.9451	26.1401	26.3868	26.1463					80503000	2211300	1504100	2235200	16327000	17008000	11890000	1343000	990930	1510600	7762700	6313800	11407000	2334600000	64126000	43619000	64820000	473480000	493230000	344800000	38948000	28737000	43808000	225120000	183100000	330820000	2	12	12	12	26.3	26.3	26.3	61.312
23.5863	23.8536	23.7788	23.5735	23.6869	23.8123	22.2931	22.3682	21.8587	21.8452	21.284	23.2959	+	+		KO_SUMO_KO_IgG;WT_SUMO_WT_IgG	10361000	449420	183870	235680	1795800	1727800	1353200	459070	144970	131340	902680	1093400	1883900	279750000	12134000	4964600	6363400	48485000	46650000	36536000	12395000	3914100	3546100	24372000	29522000	50866000	3	4	4	4	14.5	14.5	14.5	49.901
29.3475	29.3852	29.7058	29.3295	29.2885	29.5286	23.1951	21.9381	22.0766	22.9866	22.1874	21.5189	+	+		KO_SUMO_KO_IgG;WT_SUMO_WT_IgG	567250000	0	40114	0	74024000	107240000	137650000	46762	0	0	51169000	54973000	142110000	13614000000	0	962730	0	1776600000	2573700000	3303600000	1122300	0	0	1228100000	1319400000	3410700000	17	15	15	15	24.1	24.1	24.1	82.785
22.3553	22.3567	23.3871	22.9152	22.9256	22.2299	22.0838	23.1373	22.1738	22.9239	21.6016	21.7889					15505000	0	0	0	2594100	3621100	1686800	0	0	0	1674100	1349400	4579800	124040000	0	0	0	20753000	28969000	13494000	0	0	0	13392000	10795000	36639000	1	3	3	3	20.1	20.1	20.1	28.467
27.5356	27.6923	27.7996	27.2008	27.2575	27.5617	26.969	26.5437	26.8939	26.9768	26.2157	26.3473	+			WT_SUMO_WT_IgG	291580000	8905100	7671700	4950700	54900000	48798000	40095000	11391000	6889600	6964200	17151000	25926000	57933000	2624200000	80146000	69046000	44556000	494100000	439180000	360850000	102520000	62006000	62678000	154360000	233340000	521390000	4	6	6	6	41	41	41	22.949
27.2419	27.4215	27.3288	26.8494	26.7919	26.9651	27.2516	27.4802	27.6812	27.15	27.2729	27.3578					239330000	9377100	17496000	13796000	38232000	26525000	23079000	11986000	7479300	10435000	19317000	23230000	38381000	2393300000	93771000	174960000	137960000	382320000	265250000	230790000	119860000	74793000	104350000	193170000	232300000	383810000	2	8	8	8	42.3	42.3	42.3	22.836
28.2796	27.9862	27.9254	27.753	27.978	27.9933	28.4093	28.2478	28.321	28.8656	27.4525	27.8358					145630000	7434700	2815400	2899500	15783000	19358000	21982000	6181100	5619600	7248900	14709000	16828000	24769000	6407600000	327130000	123880000	127580000	694460000	851760000	967190000	271970000	247260000	318950000	647200000	740450000	1089800000	6	32	32	32	42.7	42.7	42.7	101.89
27.7108	27.4608	27.5639	27.9578	27.7629	27.7314	27.6744	27.7822	27.7889	27.8969	27.7424	27.7346					122880000	6470600	4240900	4953200	18764000	20071000	15852000	6004400	3573600	3270100	10719000	11654000	17310000	4915300000	258820000	169640000	198130000	750580000	802830000	634090000	240180000	142940000	130800000	428750000	466160000	692420000	11	23	23	23	42.3	42.3	42.3	68.058
27.4676	27.0646	27.1873	27.5933	27.6404	26.327	22.8095	21.7894	24.1782	25.4352	25.6267	25.6116	+			WT_SUMO_WT_IgG	155330000	1290400	1629800	1381600	40478000	28990000	11934000	1417400	743400	2521700	16089000	15751000	33105000	1864000000	15485000	19557000	16579000	485730000	347870000	143200000	17009000	8920800	30260000	193070000	189010000	397260000	2	7	7	7	35.2	35.2	35.2	24.976
29.7038	29.6537	29.9622	29.4038	29.4194	29.5518	25.9868	25.5321	23.9411	26.248	25.2809	24.637	+	+		KO_SUMO_KO_IgG;WT_SUMO_WT_IgG	443960000	1489500	1030800	554270	54832000	78286000	84781000	1617500	1483500	590070	55252000	53785000	110260000	14651000000	49155000	34016000	18291000	1809500000	2583400000	2797800000	53378000	48956000	19472000	1823300000	1774900000	3638400000	7	22	22	22	24.8	24.8	24.8	100.18
23.6704	23.5897	23.4118	22.8091	23.5588	23.8879	23.2685	22.7121	23.1847	23.0611	22.1234	23.758					1049400	5007	4196.4	42349	86175	255580	346510	5799.7	0	13287	124030	88359	78109	197290000	941310	788920	7961700	16201000	48049000	65143000	1090300	0	2497900	23317000	16611000	14685000	8	16	16	12	6	6	4.8	358.2
24.2737	21.2982	24.0121	23.9731	24.0919	21.8483	23.7382	23.3524	21.4677	22.2979	24.3101	21.1019					12165000	35581	560260	167880	2410800	2991600	0	581970	0	0	1754800	510400	3151900	279800000	818370	12886000	3861300	55448000	68806000	0	13385000	0	0	40361000	11739000	72494000	2	5	5	4	19.3	19.3	17.1	46.744
23.1116	23.2637	22.6514	21.9715	21.7381	23.3473	23.4167	23.2094	23.8669	23.2822	23.3974	23.0934					12201000	338900	812570	559390	481780	537540	3204100	1151400	477770	583270	1531700	1978400	544220	146410000	4066800	9750800	6712700	5781400	6450500	38449000	13817000	5733300	6999300	18381000	23741000	6530600	5	2	2	2	10.3	10.3	10.3	35.479
25.4952	25.967	26.4533	25.9711	26.4025	26.921	26.4499	26.082	26.3965	27.0423	25.3087	26.1663					45454000	2258300	643480	1193400	6136800	9470100	8148300	1302600	809750	1203500	3484300	4378700	6425100	1909100000	94849000	27026000	50121000	257750000	397740000	342230000	54710000	34010000	50548000	146340000	183910000	269850000	2	19	19	19	40.1	40.1	40.1	76.715
23.7285	23.7716	23.3226	23.8684	24.3228	23.9066	23.8835	23.4772	23.6998	24.1529	24.6597	24.2328					5546200	329510	247250	338620	910980	787900	663560	265550	116920	194010	419260	612250	660380	293950000	17464000	13104000	17947000	48282000	41759000	35169000	14074000	6196900	10282000	22221000	32449000	35000000	7	7	7	7	8.1	8.1	8.1	102.69
28.4985	28.4353	28.5859	28.4524	28.4777	28.4448	28.5779	28.397	28.7967	28.2294	28.3438	28.5825					324630000	13841000	11800000	10872000	52010000	49987000	38906000	14264000	10127000	9773000	30457000	32354000	50238000	9089600000	387540000	330400000	304430000	1456300000	1399600000	1089400000	399390000	283550000	273640000	852790000	905900000	1406700000	8	24	24	17	58.4	58.4	45.2	50.663
24.3115	24.1933	24.0722	24.6228	24.0665	24.2502	22.7462	22.4667	21.9507	22.5473	24.0559	23.9562	+			WT_SUMO_WT_IgG	24646000	97999	650760	451710	6562600	2601600	3145300	1851200	1094000	250730	2990000	2617300	2333200	295760000	1176000	7809200	5420600	78751000	31219000	37744000	22214000	13128000	3008800	35880000	31407000	27998000	3	6	6	6	29.1	29.1	29.1	28.994
28.753	28.7818	28.9161	28.8777	28.9498	28.954	29.2802	29.2825	29.3781	29.3585	28.5249	29.0466	+			WT_SUMO_WT_IgG	531690000	33976000	16267000	19923000	73338000	83955000	69534000	30245000	14956000	20078000	47807000	47529000	74083000	12229000000	781440000	374140000	458230000	1686800000	1931000000	1599300000	695630000	343990000	461800000	1099600000	1093200000	1703900000	13	21	21	21	56.9	56.9	56.9	46.44
24.2128	24.187	24.1506	23.7937	21.1907	23.7497	22.953	22.6677	23.7087	24.6068	22.557	24.2403					22657000	1452300	1409000	1338700	3460900	2692700	2952700	1313000	841970	462840	2013900	1970800	2748200	385170000	24688000	23953000	22758000	58836000	45776000	50197000	22322000	14313000	7868300	34236000	33504000	46719000	5	4	4	4	12.6	12.6	12.6	39.829
24.2196	24.3386	24.3003	24.0741	24.0439	24.1142	24.1258	22.5257	24.1541	24.5414	24.4404	24.8051		+		KO_SUMO_KO_IgG	8660600	281920	276400	386420	1161200	1222600	1139900	405440	124350	123150	920780	939350	1679100	415710000	13532000	13267000	18548000	55738000	58683000	54717000	19461000	5968700	5911000	44198000	45089000	80597000	13	13	7	7	16.5	10.4	10.4	97.553
22.2256	22.2552	22.068	22.4208	22.4769	22.1796	21.7416	20.7733	24.767	22.4325	22.7351	21.8204					4217100	194500	0	0	1104300	867140	281460	324060	0	0	359320	401400	684830	80124000	3695600	0	0	20983000	16476000	5347800	6157200	0	0	6827200	7626600	13012000	3	4	3	3	10.2	8.1	8.1	42.777
23.9008	23.9156	24.0651	23.854	23.7683	23.9372	22.176	23.0341	23.482	24.086	24.1697	23.1424					17277000	994390	1345500	308260	3136300	2167000	2121000	956030	471010	497050	1478800	1524700	2276600	207320000	11933000	16146000	3699200	37636000	26004000	25452000	11472000	5652100	5964600	17745000	18296000	27320000	7	4	4	4	15.4	15.4	15.4	34.193
30.2158	30.0955	30.076	30.0955	30.0272	30.0454	30.4322	30.2303	30.3212	30.3524	30.1957	30.2427					811240000	41233000	34730000	31653000	114730000	122590000	99493000	42798000	23870000	22087000	74736000	81018000	122310000	30016000000	1525600000	1285000000	1171200000	4244800000	4535800000	3681200000	1583500000	883190000	817210000	2765200000	2997700000	4525400000	5	33	33	33	69.5	69.5	69.5	59.62
29.5822	29.6602	29.6053	29.8138	29.7819	29.6866	29.9171	29.6143	29.7248	29.7829	29.2136	29.6204					588700000	29945000	24570000	25693000	92776000	86986000	74876000	34246000	19953000	14168000	39241000	56704000	89545000	19427000000	988180000	810800000	847860000	3061600000	2870500000	2470900000	1130100000	658450000	467550000	1294900000	1871200000	2955000000	2	21	21	21	48.1	48.1	48.1	57.924
23.7937	24.2491	24.2962	23.9539	23.5991	23.8046	24.7743	24.2518	24.3188	24.3755	23.5258	24.5474					22195000	1315100	285090	1061100	3094100	2043200	3463800	1603300	472220	468760	2530500	1701000	4156400	421700000	24987000	5416700	20162000	58789000	38822000	65812000	30463000	8972100	8906300	48080000	32319000	78972000	3	6	6	6	15.3	15.3	15.3	51.242
26.1414	26.6216	26.2455	25.9326	26.552	27.0626	26.6037	26.1582	26.6016	26.7253	27.2618	26.2745					69304000	3299700	3191200	2797400	7963200	11003000	12493000	3886100	1734700	2818700	5927200	7464700	6725200	1940500000	92391000	89355000	78328000	222970000	308080000	349810000	108810000	48573000	78924000	165960000	209010000	188310000	26	15	15	15	28	28	28	69.72
27.5469	27.8325	27.8561	27.4694	27.508	27.8432	27.1798	27.3266	27.21	27.2337	27.0531	27.2029	+			WT_SUMO_WT_IgG	260820000	9633800	11475000	9800700	39197000	31900000	39967000	12278000	8257700	7522200	26671000	26291000	37830000	2869100000	105970000	126220000	107810000	431160000	350900000	439640000	135060000	90835000	82744000	293380000	289200000	416130000	12	10	10	7	59.3	59.3	44.4	23.482
27.2429	27.1949	27.4838	26.9029	26.759	27.2637	26.8132	27.1016	27.436	26.5691	27.0721	27.2113					156520000	4076100	8399800	6297800	27848000	19980000	19283000	5948200	3131900	6363100	16387000	15009000	23797000	2191300000	57065000	117600000	88169000	389880000	279720000	269960000	83275000	43846000	89083000	229420000	210120000	333160000	7	12	12	12	58.5	58.5	58.5	23.489
23.5265	23.4413	23.9489	23.3838	23.5751	23.4608	22.2491	23.572	22.0695	22.5083	22.2729	21.7653		+		KO_SUMO_KO_IgG	15936000	422540	644320	625640	2359900	2142700	1229200	517460	218670	99732	629010	1236300	5810300	191230000	5070500	7731900	7507700	28319000	25712000	14750000	6209500	2624000	1196800	7548100	14835000	69723000	2	5	4	4	35	29.6	29.6	22.774
22.8111	22.7761	23.0278	22.3757	22.196	22.4099	22.7597	23.1909	22.789	23.6108	22.2199	22.1426					5702000	322840	0	0	583820	1273800	1238600	166240	76533	0	822680	797370	420110	108340000	6133900	0	0	11093000	24202000	23534000	3158500	1454100	0	15631000	15150000	7982100	12	3	3	3	11.2	11.2	11.2	41.044
25.159	25.0242	25.073	24.42	24.4123	24.8754	24.6305	24.5033	22.5797	25.3194	22.275	24.4568					36740000	1238200	418000	413970	4512800	4843700	6107600	1133600	371100	228980	4389600	4508100	8574700	661330000	22287000	7524000	7451400	81230000	87187000	109940000	20405000	6679700	4121700	79013000	81146000	154340000	5	6	6	6	16.3	16.3	16.3	42.272
26.5649	26.8292	27.2978	27.1501	26.8288	25.3949	22.6193	21.5608	26.017	21.8511	25.8676	25.6723					228220000	491740	6457100	6013100	60324000	37646000	9296300	250010	153960	4618000	17370000	24030000	61566000	1597500000	3442100	45199000	42092000	422270000	263520000	65074000	1750100	1077700	32326000	121590000	168210000	430970000	2	5	5	5	36.4	36.4	36.4	18.998
[truncated: 975 more rows]
[truncated: 22 more columns]
