# Supplementary material for: Characterization of nucleolar SUMO isopeptidases unveils a general p53-independent checkpoint of impaired ribosome biogenesis
Source: Nat Commun. 2023 Dec 8;14:8121. doi: 10.1038/s41467-023-43751-9 (PMC10709353; doi:10.1038/s41467-023-43751-9)
Supplement: Supplementary file 6 — Supplementary Data 3 [file 41467_2023_43751_MOESM6_ESM.xlsx]

## Sheet: Proteome for SENP3 targets
LFQ intensity WT Proteom 1	LFQ intensity WT Proteom 2	LFQ intensity WT Proteom 3	LFQ intensity KO Proteom 1	LFQ intensity KO Proteom 2	LFQ intensity KO Proteom 3	Peptides	Razor + unique peptides	Unique peptides	Sequence coverage [%]	Unique + razor sequence coverage [%]	Unique sequence coverage [%]	Mol. weight [kDa]	Q-value	Score	MS/MS count		-Log10 p-value KO Proteom/WT Proteom	Log2 ratio KO Proteom/WT Proteom	significantly regulated in Proteome KO/WT	exclusive in KO Proteome	exclusive in WT Proteome	count valid values in WT	count valid values in KO		Gene names	Protein IDs	Majority protein IDs	Protein names	Gene names
23.3957	23.9952	23.3741	24.8244	24.5896	26.1006	4	4	4	35	35	35	15.634	0.0001648	5.9541	14		1.43853	1.58314	+			3	3		ENSA	A6NMQ3;Q5T5H1;O43768-2;O43768;O43768-9;O43768-3;O43768-4;O43768-6;O43768-5;O43768-7;H3BQ52;H3BTD3;H3BMD8;P56211-2;O43768-8;P56211	A6NMQ3;Q5T5H1;O43768-2;O43768;O43768-9;O43768-3;O43768-4;O43768-6;O43768-5;O43768-7	Alpha-endosulfine	ENSA
24.4483	23.7744	22.9304	25.0678	25.4174	25.3612	53	53	3	60.4	60.4	4.2	99.966	0	323.31	17		1.58759	1.56442	+			3	3		MATR3	A8MXP9;Q68E03	A8MXP9		MATR3
26.4283	25.2589	25.7491	27.6148	27.6005	26.6623	2	2	2	4.8	4.8	4.8	62.642	0.00016171	5.3966	29		1.48214	1.48048	+			3	3		GPNMB	Q14956-2;Q14956	Q14956-2;Q14956	Transmembrane glycoprotein NMB	GPNMB
22.3385	22.7704	23.7762	24.0542	24.9206	24.1476	2	2	2	4.9	4.9	4.9	57.041	0.0010108	2.895	25		1.30591	1.41245	+			3	3		MT-CO1	P00395	P00395	Cytochrome c oxidase subunit 1	MT-CO1
23.4354	23.7086	22.5666	24.7921	24.0185	25.077	18	1	1	49.5	4.2	4.2	30.672	0	80.581	9		1.38929	1.39235	+			3	3		HNRNPD	Q14103-4;Q14103-2;D6RBQ9	Q14103-4;Q14103-2	Heterogeneous nuclear ribonucleoprotein D0	HNRNPD
33.3723	33.821	34.0574	34.621	35.0275	35.2503	379	379	377	79.4	79.4	79.4	629.09	0	323.31	5938		1.95267	1.21601	+			3	3		AHNAK	Q09666;E9PKR9;E9PLK4;E9PJZ0;E9PJC6;Q09666-2;E9PQE3;P48552	Q09666	Neuroblast differentiation-associated protein AHNAK	AHNAK
22.898	22.9652	23.0901	24.4041	24.2238	23.8176	5	5	5	15.8	15.8	15.8	42.757	0	11.835	10		2.51029	1.16407	+			3	3		TRIB3	J3KR25;Q96RU7;B0QYQ2;A0A087WTX3	J3KR25;Q96RU7;B0QYQ2	Tribbles homolog 3	TRIB3
24.9994	25.068	25.3688	26.5189	26.086	26.2784	5	5	5	14.5	14.5	14.5	34.114	0	10.594	27		2.61218	1.14903	+			3	3		ZFPL1	O95159;E9PQA5;E9PQ47;E9PNY1	O95159	Zinc finger protein-like 1	ZFPL1
22.006	22.0703	21.8728	22.9536	23.288	23.04	8	4	4	23.2	12.2	12.2	41.094	0	9.6627	8		3.17933	1.11083	+			3	3		PANK3	Q9H999;E5RHA5;Q8TE04-2;Q8TE04-4;Q8TE04;Q8TE04-3	Q9H999;E5RHA5	Pantothenate kinase 3	PANK3
24.6574	24.6125	24.1172	25.5822	25.4622	25.5215	7	7	7	33	33	33	31.662	0	20.146	22		2.41189	1.05963	+			3	3		DLGAP4	A0A0B4J2C2;Q9Y2H0-3;Q9Y2H0-1;Q9Y2H0;F8WF49;A0A087X246;A0A087WWE6	A0A0B4J2C2;Q9Y2H0-3;Q9Y2H0-1;Q9Y2H0;F8WF49	Disks large-associated protein 4	DLGAP4
23.3969	23.4287	23.643	24.5663	24.4823	NaN	4	4	4	48.6	48.6	48.6	15.564	0	21.612	15		2.6588	1.03478	+			3	2		MED21	Q13503;F5H872	Q13503;F5H872	Mediator of RNA polymerase II transcription subunit 21	MED21
25.2571	25.4882	25.2141	26.1298	26.2522	26.6213	3	3	3	33.9	33.9	33.9	12.107	0	11.807	16		2.39789	1.0146	+			3	3		MRPL53	Q96EL3	Q96EL3	39S ribosomal protein L53, mitochondrial	MRPL53
27.5401	27.4975	27.3699	26.6102	26.4748	26.3084	10	10	10	47.4	47.4	47.4	26.025	0	98.773	77		3.23866	-1.00472	+			3	3		DPH5	Q9H2P9-3;Q9H2P9-2;Q9H2P9-4;Q9H2P9;Q9H2P9-5;Q9H2P9-6	Q9H2P9-3;Q9H2P9-2;Q9H2P9-4;Q9H2P9;Q9H2P9-5;Q9H2P9-6	Diphthine synthase	DPH5
24.4614	24.5713	24.7141	NaN	23.4898	23.6599	14	4	4	53.4	18.6	18.6	36.214	0	14.028	11		2.51781	-1.0074	+			3	2		BCCIP	Q9P287-2;Q9P287-4	Q9P287-2;Q9P287-4	BRCA2 and CDKN1A-interacting protein	BCCIP
26.9465	27.0479	27.0898	26.3761	25.9813	25.6468	2	2	2	8.7	8.7	8.7	33.915	0.00015893	4.9283	12		2.05508	-1.02669	+			3	3		RAB36	O95755-2;O95755;H7C0Z1	O95755-2;O95755;H7C0Z1	Ras-related protein Rab-36	RAB36
25.3368	26.3072	25.1567	24.3894	24.7079	24.5417	10	10	10	15.2	15.2	15.2	89.686	0	7.4482	18		1.33645	-1.05391	+			3	3		ELFN2	Q5R3F8	Q5R3F8	Protein phosphatase 1 regulatory subunit 29	ELFN2
27.632	27.6488	27.7829	26.706	26.5271	26.642	13	10	10	41.8	32.8	32.8	40.086	0	59.76	72		3.93965	-1.06291	+			3	3		GNAO1	P09471-2;P09471;H3BN82;H3BTM2;H3BQG8;A0A087WTB6	P09471-2;P09471;H3BN82	Guanine nucleotide-binding protein G(o) subunit alpha	GNAO1
28.1239	28.5482	28.0723	27.3624	27.1472	27.0356	13	13	13	32.4	32.4	32.4	39.452	0	26.299	71		2.40249	-1.06643	+			3	3		CAB39	A0A087X0K1;Q9Y376;B7ZBJ4;Q5TAW7;Q9H9S4	A0A087X0K1;Q9Y376	Calcium-binding protein 39	CAB39
24.3252	24.633	24.2706	23.5805	23.5902	22.8179	4	4	4	10.5	10.5	10.5	47.019	0	12.254	18		1.7423	-1.08005	+			3	3		RNMTL1	Q9HC36;I3L0T6;I3L443	Q9HC36;I3L0T6;I3L443	rRNA methyltransferase 3, mitochondrial	RNMTL1
25.434	25.3931	25.4199	24.4571	24.5826	23.9609	9	9	7	29.2	29.2	22.9	46.121	0	47.39	28		2.32693	-1.08214	+			3	3		METTL15	A6NJ78;A0A0U1RR76;A6NJ78-2;A6NJ78-4;A0A0U1RRF2;B5MC64;A0A0U1RR64;A0A0U1RRD2;F8WD83;A6NJ78-3	A6NJ78;A0A0U1RR76;A6NJ78-2	Probable methyltransferase-like protein 15	METTL15
28.6716	28.534	28.4592	27.4684	27.4134	27.5156	35	35	35	31.2	31.2	31.2	138.91	0	108.93	275		4.03014	-1.08915	+			3	3		L1CAM	P32004-3;P32004-2;P32004;H0Y5C3;E7EPI4;E7EVM4;H3BLW5;E9PHJ4;E7EMY4	P32004-3;P32004-2;P32004	Neural cell adhesion molecule L1	L1CAM
25.8598	25.9361	25.4868	24.6779	24.6965	24.5145	9	9	9	35.2	35.2	35.2	33.479	0	18.6	21		2.77694	-1.13128	+			3	3		GDAP1	Q8TB36-2;Q8TB36	Q8TB36-2;Q8TB36	Ganglioside-induced differentiation-associated protein 1	GDAP1
23.6812	22.9195	23.7315	22.1951	NaN	22.4243	6	5	5	5.7	5.1	5.1	212.48	0	9.7958	10		1.32129	-1.13437	+			3	2		PTPRS	Q13332-6;Q13332-3;Q13332-4;Q13332-2;Q13332;G8JL96;A0A0A0MR60;Q13332-7;Q13332-5	Q13332-6;Q13332-3;Q13332-4;Q13332-2;Q13332;G8JL96;A0A0A0MR60;Q13332-7;Q13332-5	Receptor-type tyrosine-protein phosphatase S;Protein-tyrosine-phosphatase	PTPRS
25.0148	NaN	25.7498	24.4759	24.2124	24.0005	7	7	7	28.3	28.3	28.3	32.562	0	74.478	25		1.41344	-1.1527	+			2	3		ERCC1	P07992;P07992-4;P07992-2;P07992-3;K7ES46;K7ER89;K7EP14;K7EJW9;K7ER60;K7EMT9;K7EK97	P07992;P07992-4;P07992-2;P07992-3;K7ES46	DNA excision repair protein ERCC-1	ERCC1
23.1199	23.4694	22.9695	21.7316	NaN	22.288	7	7	7	6.3	6.3	6.3	177.6	0	20.095	17		1.60055	-1.17643	+			3	2		LAMC1	P11047	P11047	Laminin subunit gamma-1	LAMC1
26.7771	26.9669	26.953	25.6309	25.8099	25.6062	7	7	7	19.6	19.6	19.6	42.924	0	11.494	29		3.78759	-1.21663	+			3	3		QPCTL	Q9NXS2;Q9NXS2-3;K7EQG1	Q9NXS2;Q9NXS2-3	Glutaminyl-peptide cyclotransferase-like protein	QPCTL
26.8781	27.0327	26.6879	25.4349	25.5726	25.7675	5	5	5	26.3	26.3	26.3	18.224	0	15.364	23		3.10791	-1.27453	+			3	3		WBP2	K7EIJ0;K7ENL2;A6NG10;K7EMC9;Q969T9;B4DFG2;K7EIN1;K7ESN4;K7EIK1	K7EIJ0;K7ENL2;A6NG10;K7EMC9;Q969T9;B4DFG2;K7EIN1;K7ESN4	WW domain-binding protein 2	WBP2
24.4938	24.147	24.88	23.031	23.2204	23.2088	4	4	4	18.2	18.2	18.2	35.646	0	11.367	8		2.44808	-1.35351	+			3	3		OGFOD3	Q6PK18;Q6PK18-2;J3QRG1;K7ENS7	Q6PK18;Q6PK18-2;J3QRG1	2-oxoglutarate and iron-dependent oxygenase domain-containing protein 3	OGFOD3
27.4397	NaN	27.8123	26.3391	25.8255	NaN	1	1	1	19.6	19.6	19.6	6.3225	0.00031027	4.2844	7		1.40078	-1.54373	+			2	2		RPL39P5;RPL39	Q59GN2;P62891	Q59GN2;P62891	Putative 60S ribosomal protein L39-like 5;60S ribosomal protein L39	RPL39P5;RPL39
23.7922	23.3793	23.2847	21.8914	21.3736	22.4011	19	8	8	12.7	5.4	5.4	191.06	0	11.009	21		2.05211	-1.59669	+			3	3		KIF1A	Q12756;Q12756-3;Q12756-2;F8W8V9;H7C437;H7C3Y8	Q12756;Q12756-3;Q12756-2;F8W8V9	Kinesin-like protein KIF1A;Kinesin-like protein	KIF1A
27.1619	27.2568	26.2428	25.3393	24.9055	25.0598	8	8	8	32.1	32.1	32.1	36.346	0	12.432	14		2.16805	-1.78561	+			3	3		C1orf198	Q9H425;Q9H425-3;E5RI90;Q9H425-2;E5RFY9	Q9H425;Q9H425-3	Uncharacterized protein C1orf198	C1orf198
NaN	NaN	20.0962	NaN	NaN	NaN	11	1	1	54.9	5.2	5.2	24.92	0.0028043	2.4415	4		0	NaN			1	1	0		ENAH	A0A075B6E5	A0A075B6E5		ENAH
NaN	NaN	25.7839	NaN	NaN	NaN	11	2	2	10	2.6	2.6	553.12	0.00031046	4.292	5		0	NaN			1	1	0		EPPK1	A0A075B730;A0A087X1U6;P58107	A0A075B730;A0A087X1U6;P58107	Epiplakin	EPPK1
NaN	NaN	22.0436	NaN	NaN	NaN	11	11	2	13.8	13.8	2	125.09	0	34.773	3		0	NaN			1	1	0		POM121C;POM121	A0A075B7F8;A8CG34;A0A087WY75;Q96HA1-2;A8CG34-2;Q96HA1-3;C9JER0;C9J370;A0A0J9YWR1;Q6PJE2-5;Q6PJE2;C9JFL1;A6NF01	A0A075B7F8;A8CG34;A0A087WY75;Q96HA1-2;A8CG34-2;Q96HA1-3	Nuclear envelope pore membrane protein POM 121C;Nuclear envelope pore membrane protein POM 121	POM121C;POM121
NaN	NaN	23.0028	NaN	NaN	NaN	1	1	1	37.5	37.5	37.5	4.0216	0.0037458	2.2784	1		0	NaN			1	1	0		MRPL51	M0R176;A0A087WU28;A0A0B4J2C1;Q4U2R6	M0R176;A0A087WU28;A0A0B4J2C1;Q4U2R6	39S ribosomal protein L51, mitochondrial	MRPL51
30.0947	NaN	NaN	NaN	NaN	NaN	3	3	3	45.8	45.8	45.8	17.015	0	24.705	15		0	NaN			1	1	0		PRH1	A0A0A0MT31;A0A087WYT0;A0A087WV42;A0A087WZY1;P02810;A0A087WYF5	A0A0A0MT31;A0A087WYT0;A0A087WV42;A0A087WZY1;P02810;A0A087WYF5	Salivary acidic proline-rich phosphoprotein 1/2;Salivary acidic proline-rich phosphoprotein 1/2;Salivary acidic proline-rich phosphoprotein 3/4;Peptide P-C	PRH1
NaN	NaN	21.0481	NaN	NaN	NaN	5	4	1	13.7	11.8	4	46.382	0	8.0072	3		0	NaN			1	1	0		SMAP2	A0A087WV97;Q8WU79-2;Q8WU79;Q8WU79-3	A0A087WV97;Q8WU79-2;Q8WU79;Q8WU79-3	Stromal membrane-associated protein 2	SMAP2
22.6285	NaN	NaN	NaN	NaN	NaN	1	1	1	10.6	10.6	10.6	12.416	0.0096748	1.8089	1		0	NaN			1	1	0		CACNB4;CACNB2;CACNB1	A0A1B0GU07;A0A1B0GTP5;A0A1B0GWF9;A0A1B0GUK4;A0A1B0GVB2;A0A1B0GVU5;A0A1B0GTS4;A0A1B0GU53;E7EN11;A0A1B0GTF6;A0A1B0GTA9;A0A1B0GTN8;A0A1B0GXG0;H0Y476;A0A1C7CYX2;A0A1B0GTX2;A0A087WVX5;O00305-4;Q02641-3;O00305-2;O00305-3;O00305;Q02641-2;Q08289-6;Q08289-10;Q02641;Q08289-2;Q08289-3;Q08289-9;Q08289-5;Q08289-7;Q08289-4;Q08289-8;Q08289	A0A1B0GU07;A0A1B0GTP5;A0A1B0GWF9;A0A1B0GUK4;A0A1B0GVB2;A0A1B0GVU5;A0A1B0GTS4;A0A1B0GU53;E7EN11;A0A1B0GTF6;A0A1B0GTA9;A0A1B0GTN8;A0A1B0GXG0;H0Y476;A0A1C7CYX2;A0A1B0GTX2;A0A087WVX5;O00305-4;Q02641-3;O00305-2;O00305-3;O00305;Q02641-2;Q08289-6;Q08289-10;Q02641;Q08289-2;Q08289-3;Q08289-9;Q08289-5;Q08289-7;Q08289-4;Q08289-8;Q08289	Voltage-dependent L-type calcium channel subunit beta-4;Voltage-dependent L-type calcium channel subunit beta-1;Voltage-dependent L-type calcium channel subunit beta-2	CACNB4;CACNB2;CACNB1
25.6102	NaN	NaN	NaN	NaN	NaN	2	2	2	13.8	13.8	13.8	12.416	0.0030743	2.3844	4		0	NaN			1	1	0		MPC1;BRP44L	A0A087WVZ0;Q9Y5U8;Q5TI65	A0A087WVZ0;Q9Y5U8;Q5TI65	Mitochondrial pyruvate carrier 1	MPC1;BRP44L
NaN	NaN	21.749	NaN	NaN	NaN	26	26	1	16.6	16.6	0.9	202.01	0	54.311	1		0	NaN			1	1	0		KIF1B;KIF1Bbeta	A0A087WWA3;Q4R9M9;O60333;O60333-4;H7C0K6;A0A0U1RQL3	A0A087WWA3;Q4R9M9;O60333;O60333-4	Kinesin-like protein;Kinesin-like protein KIF1B	KIF1B;KIF1Bbeta
NaN	21.9239	NaN	NaN	NaN	NaN	2	2	2	15.4	15.4	15.4	20.051	0.0024042	2.5633	3		0	NaN			1	1	0		MAP2K5	A0A087WWX7;Q13163-4;Q13163-2;Q13163-3;Q13163;H7BZL1;A6NK28	A0A087WWX7;Q13163-4;Q13163-2;Q13163-3;Q13163;H7BZL1;A6NK28	Dual specificity mitogen-activated protein kinase kinase 5	MAP2K5
NaN	NaN	22.122	NaN	NaN	NaN	2	2	2	11.7	11.7	11.7	56.684	0	11.887	2		0	NaN			1	1	0		NEK3	A0A087WY58;P51956-2;P51956;A0A087X030	A0A087WY58;P51956-2;P51956;A0A087X030	Serine/threonine-protein kinase Nek3	NEK3
21.7153	NaN	NaN	NaN	NaN	NaN	3	3	3	3.6	3.6	3.6	161.77	0	10.428	4		0	NaN			1	1	0		KIAA0586	A0A087WYM5;Q9BVV6-2;Q9BVV6-4;Q9BVV6;Q9BVV6-3;G3V4J0;G3V2T5	A0A087WYM5;Q9BVV6-2;Q9BVV6-4;Q9BVV6;Q9BVV6-3	Protein TALPID3	KIAA0586
NaN	NaN	20.3269	NaN	NaN	NaN	1	1	1	7	7	7	24.213	0.0017199	2.7781	2		0	NaN			1	1	0		MDM4	Q5T0Y2;A0A087WZ58;O15151	Q5T0Y2;A0A087WZ58;O15151	Protein Mdm4	MDM4
NaN	NaN	22.5585	NaN	NaN	NaN	2	2	2	11.9	11.9	11.9	25.308	0.0010116	2.905	7		0	NaN			1	1	0		RNASET2	D6REQ6;D6RHI9;A0A087WZM2;O00584;H0YAE9	D6REQ6;D6RHI9;A0A087WZM2;O00584;H0YAE9	Ribonuclease T2	RNASET2
NaN	NaN	22.0596	NaN	NaN	NaN	2	2	2	10.3	10.3	10.3	47.298	0	12.229	2		0	NaN			1	1	0		SNAP47	A0A087X0B7;Q5SQN1;H7C3C7;Q5SQN1-4;Q5SQN1-2	A0A087X0B7;Q5SQN1;H7C3C7;Q5SQN1-4;Q5SQN1-2	Synaptosomal-associated protein 47	SNAP47
NaN	NaN	24.3913	NaN	NaN	NaN	25	25	1	75.1	75.1	5.7	46.292	0	323.31	4		0	NaN			1	1	0		ACOT2	A0A087X0W7;A0A087WT95;P49753;P49753-2	A0A087X0W7;A0A087WT95;P49753;P49753-2	Acyl-coenzyme A thioesterase 2, mitochondrial	ACOT2
NaN	NaN	21.1392	NaN	NaN	NaN	2	1	1	2	1.1	1.1	99.061	0.0095636	1.8248	2		0	NaN			1	1	0		UNC5C	A0A087X152;O95185;D6RE16;E0CX15;O95185-2	A0A087X152;O95185;D6RE16;E0CX15;O95185-2	Netrin receptor UNC5C	UNC5C
NaN	NaN	20.6298	NaN	NaN	NaN	45	45	1	41.2	41.2	1.4	145.17	0	123.82	6		0	NaN			1	1	0		SPAG9	A0A087X2D8;O60271-4;O60271-2;O60271-5;O60271-9;H0YBE9;E9PFH7;A0A087WYG2;Q9UPT6;Q9UPT6-2;H0YBS5;H0Y981	A0A087X2D8;O60271-4;O60271-2;O60271-5;O60271-9	C-Jun-amino-terminal kinase-interacting protein 4	SPAG9
NaN	NaN	22.1544	NaN	NaN	NaN	1	1	1	28.6	28.6	28.6	10.752	0.00030874	4.1669	2		0	NaN			1	1	0		UQCRHL;UQCRH	A0A096LP55;P07919	A0A096LP55;P07919	Cytochrome b-c1 complex subunit 6;Cytochrome b-c1 complex subunit 6, mitochondrial	UQCRHL;UQCRH
NaN	NaN	21.2594	NaN	NaN	NaN	1	1	1	23	23	23	8.1621	0.0034785	2.3141	1		0	NaN			1	1	0		NADK	J3KTI3;A0A0A0MR98;O95544-3;O95544;O95544-2	J3KTI3;A0A0A0MR98;O95544-3;O95544;O95544-2	NAD kinase	NADK
NaN	NaN	22.8484	NaN	NaN	NaN	5	1	1	7.9	2.6	2.6	44.039	0.0034766	2.31	9		0	NaN			1	1	0		TEAD4;TEAD2	A0A0A0MRF3;Q53GI4;Q15561-3;Q15561;H0YGS2;Q15562;Q15562-2;Q15562-4;H0Y7B0;H0YCZ6;H0YG62;Q15561-2	A0A0A0MRF3;Q53GI4;Q15561-3;Q15561;H0YGS2;Q15562;Q15562-2;Q15562-4	Transcriptional enhancer factor TEF-3;Transcriptional enhancer factor TEF-4	TEAD4;TEAD2
NaN	23.2673	NaN	NaN	NaN	NaN	8	8	1	24.5	24.5	2.8	43.728	0	78.323	2		0	NaN			1	1	0		CASP7	A0A0A0MRL7;P55210-4	A0A0A0MRL7;P55210-4		CASP7
21.7856	NaN	NaN	NaN	NaN	NaN	52	2	2	40.4	2.3	2.3	122.86	0	12.939	4		0	NaN			1	1	0		SMARCA1	A0A0A0MRP6;P28370-2	A0A0A0MRP6;P28370-2	Probable global transcription activator SNF2L1	SMARCA1
NaN	25.3761	NaN	NaN	NaN	NaN	14	1	1	39.2	3	3	52.406	0	13.625	6		0	NaN			1	1	0		TOR1AIP1	A0A0A0MSK5;Q5JTV8;H0YD16;H0YDU3;H0Y4R4	A0A0A0MSK5;Q5JTV8;H0YD16	Torsin-1A-interacting protein 1	TOR1AIP1
NaN	NaN	29.9359	NaN	NaN	NaN	1	1	1	6.5	6.5	6.5	24.259	0.0089358	1.8765	6		0	NaN			1	1	0		MPHOSPH9	F5H1U6;A0A0A0MTP3;Q99550-2;Q99550	F5H1U6;A0A0A0MTP3;Q99550-2;Q99550	M-phase phosphoprotein 9	MPHOSPH9
NaN	NaN	25.1804	NaN	NaN	NaN	15	1	1	27.5	2.4	2.4	54.223	0.00030955	4.2341	6		0	NaN			1	1	0		LUC7L2;C7orf55	A0A0A6YYJ8;Q96HJ9-2;Q9Y383-3;Q9Y383-2;Q96HJ9	A0A0A6YYJ8;Q96HJ9-2;Q9Y383-3;Q9Y383-2	UPF0562 protein C7orf55;Putative RNA-binding protein Luc7-like 2	LUC7L2;C7orf55
22.0849	NaN	NaN	NaN	NaN	NaN	4	4	4	15.7	15.7	15.7	36.26	0.0005948	3.38	3		0	NaN			1	1	0		SYCE1	A0A0B4J1R9;Q8N0S2-2;Q8N0S2;Q8N0S2-3	A0A0B4J1R9;Q8N0S2-2;Q8N0S2;Q8N0S2-3	Synaptonemal complex central element protein 1	SYCE1
24.665	NaN	NaN	NaN	NaN	NaN	1	1	1	19.8	19.8	19.8	10.429	0.00045052	3.5696	2		0	NaN			1	1	0		IGHV3OR16-9	S4R460;A0A0B4J2B5	S4R460;A0A0B4J2B5		IGHV3OR16-9
NaN	NaN	20.4416	NaN	NaN	NaN	1	1	1	2.2	2.2	2.2	68.015	0.0024079	2.6078	2		0	NaN			1	1	0		TCTN3	A0A0C4DFN5;Q6NUS6-3;Q6NUS6-2;Q6NUS6	A0A0C4DFN5;Q6NUS6-3;Q6NUS6-2;Q6NUS6	Tectonic-3	TCTN3
24.6004	NaN	NaN	NaN	NaN	NaN	1	1	1	12.2	12.2	12.2	9.3544	0.0030739	2.383	4		0	NaN			1	1	0		SCOC	A0A0C4DGB0;Q9UIL1-3;Q9UIL1-2;Q9UIL1-4;Q9UIL1	A0A0C4DGB0;Q9UIL1-3;Q9UIL1-2;Q9UIL1-4;Q9UIL1	Short coiled-coil protein	SCOC
NaN	NaN	23.0748	NaN	NaN	NaN	1	1	1	15.3	15.3	15.3	9.8242	0.00087425	3.0134	5		0	NaN			1	1	0		CHURC1-FNTB;CHURC1	H0YIM9;A0A0C4DGJ7;Q8WUH1;Q8WUH1-2	H0YIM9;A0A0C4DGJ7;Q8WUH1;Q8WUH1-2	Protein Churchill	CHURC1-FNTB;CHURC1
30.4413	NaN	NaN	NaN	NaN	NaN	7	7	7	44.9	44.9	44.9	19.6	0	16.066	12		0	NaN			1	1	0		ZG16B	A0A0C4DGN4;Q96DA0;I3L1H9;I3L3X0	A0A0C4DGN4;Q96DA0	Zymogen granule protein 16 homolog B	ZG16B
NaN	21.4945	NaN	NaN	NaN	NaN	1	1	1	12.4	12.4	12.4	25.331	0	7.309	3		0	NaN			1	1	0		MMACHC	A0A0C4DGU2;Q9Y4U1	A0A0C4DGU2;Q9Y4U1	Methylmalonic aciduria and homocystinuria type C protein	MMACHC
NaN	NaN	28.0706	NaN	NaN	NaN	8	1	1	60.4	10.4	10.4	10.925	0.0090492	1.8586	10		0	NaN			1	1	0		DDX39A	A0A0D9SEM9	A0A0D9SEM9		DDX39A
26.3626	NaN	NaN	NaN	NaN	NaN	4	4	4	17.5	17.5	17.5	30.99	0.0030692	2.3657	4		0	NaN			1	1	0		PRB3	A0A0G2JPD0;A0A0G2JNB4;F5H7C1;Q04118;E7EXA8;E9PAL0;A0A0G2JPB4;P10163	A0A0G2JPD0;A0A0G2JNB4;F5H7C1;Q04118	Basic salivary proline-rich protein 3	PRB3
NaN	NaN	23.5071	NaN	NaN	NaN	3	1	1	9.5	3	3	38.254	0.0028003	2.4163	4		0	NaN			1	1	0		HLA-G	Q8MH48;Q5RJ85;A0A0G2JPQ3;P17693	Q8MH48;Q5RJ85;A0A0G2JPQ3;P17693	HLA class I histocompatibility antigen, alpha chain G	HLA-G
NaN	NaN	20.8182	NaN	NaN	NaN	3	1	1	32.2	10.9	10.9	19.015	0.0095765	1.8327	1		0	NaN			1	1	0			A0A0U1RR49	A0A0U1RR49
19.9766	NaN	NaN	NaN	NaN	NaN	1	1	1	7.9	7.9	7.9	16.341	0.0044242	2.2092	1		0	NaN			1	1	0		ZHX1-C8orf76;C8orf76	A0A0X1KG80;Q96EF9;Q96K31	A0A0X1KG80;Q96EF9;Q96K31	Zinc fingers and homeoboxes protein 1, isoform 2;Uncharacterized protein C8orf76	ZHX1-C8orf76;C8orf76
NaN	NaN	21.1999	NaN	NaN	NaN	3	3	3	10.9	10.9	10.9	35.54	0.0034829	2.3372	3		0	NaN			1	1	0		STK19	B7ZLI8;A0A140TA37;A0A140T8X5;P49842-4;P49842-3;P49842-2;P49842	B7ZLI8;A0A140TA37;A0A140T8X5;P49842-4;P49842-3;P49842-2;P49842	Serine/threonine-protein kinase 19	STK19
NaN	NaN	21.9707	NaN	NaN	NaN	19	1	1	37.3	2.1	2.1	63.455	0.0019977	2.7301	3		0	NaN			1	1	0			A0A140T8Y5	A0A140T8Y5
NaN	NaN	22.7015	NaN	NaN	NaN	21	21	1	60	60	4.9	40.79	0	323.31	1		0	NaN			1	1	0		HLA-A	A0A140T9I0;A0A140T9X5;A0A140T913;P01892;A0A140T955;A0A140T933;Q09160	A0A140T9I0;A0A140T9X5;A0A140T913;P01892;A0A140T955;A0A140T933	HLA class I histocompatibility antigen, A-2 alpha chain	HLA-A
NaN	21.7368	NaN	NaN	NaN	NaN	1	1	1	10	10	10	23.006	0.0010126	2.9144	1		0	NaN			1	1	0		LIN28B	A0A1B0GTK2;A0A1B0GVD3;Q6ZN17	A0A1B0GTK2;A0A1B0GVD3;Q6ZN17	Protein lin-28 homolog B	LIN28B
NaN	NaN	21.1421	NaN	NaN	NaN	3	3	3	2.9	2.9	2.9	167.32	0.0045574	2.1939	5		0	NaN			1	1	0			A0A1B0GUH9;Q96JN0-3	A0A1B0GUH9;Q96JN0-3
NaN	NaN	22.7979	NaN	NaN	NaN	8	1	1	28.6	4.3	4.3	44.073	0.0033445	2.3426	4		0	NaN			1	1	0		KIAA1671	A0A1B0GVJ7;Q9BY89-2	A0A1B0GVJ7;Q9BY89-2	Uncharacterized protein KIAA1671	KIAA1671
NaN	NaN	20.5247	NaN	NaN	NaN	1	1	1	2	2	2	87.479	0.0007403	3.3075	1		0	NaN			1	1	0		EXOC3L2	A0A1C7CYX0;Q2M3D2	A0A1C7CYX0;Q2M3D2	Exocyst complex component 3-like protein 2	EXOC3L2
NaN	NaN	21.9547	NaN	NaN	NaN	1	1	1	4.8	4.8	4.8	22.952	0.0027999	2.4149	6		0	NaN			1	1	0		PMEPA1	A2A2F4;Q969W9-3;Q969W9-2;Q969W9	A2A2F4;Q969W9-3;Q969W9-2;Q969W9	Protein TMEPAI	PMEPA1
NaN	NaN	20.1464	NaN	NaN	NaN	1	1	1	46.8	46.8	46.8	5.5852	0.0001701	6.9757	2		0	NaN			1	1	0		ING4	E9PJ14;A4KYM5;Q9UNL4-8;Q9UNL4-4;Q9UNL4-7;Q9UNL4-5;Q9UNL4-6;Q9UNL4-2;Q9UNL4	E9PJ14;A4KYM5;Q9UNL4-8;Q9UNL4-4;Q9UNL4-7;Q9UNL4-5;Q9UNL4-6;Q9UNL4-2;Q9UNL4	Inhibitor of growth protein 4	ING4
NaN	NaN	21.7365	NaN	NaN	NaN	14	6	1	12.5	6	1.7	121.44	0	9.1733	2		0	NaN			1	1	0		POTEF	A5A3E0;A0A087X092;A0A0A6YYL3;A0A0G2JMU2;B2RU33;Q6S5H4-2;H3BUK9;Q6S5H4;A0JP26;A0A0G2JRD4;Q495V5;Q6S8J3-3;A0A0D9SFE8;A0A0G2JQ08;A0A087WXQ7;A6NC16;D7UEQ8;A0A0G2JQB7;A0A0C4DH93;Q6S8J3-2;A0A087X187;A0A087X067;A0A087WTB9;Q6S5H4-3;Q6S5H5-2;Q6S5H5;A6NI47;Q6S545;Q86YR6;H0YG78;A0A0H2UH41;A0A087X1W7;Q6S5H5-4	A5A3E0	POTE ankyrin domain family member F	POTEF
NaN	22.8699	NaN	NaN	NaN	NaN	1	1	1	18.3	18.3	18.3	6.6646	0.0099329	1.7925	1		0	NaN			1	1	0		GADD45A	A5JUZ3;P24522	A5JUZ3;P24522	Growth arrest and DNA damage-inducible protein GADD45 alpha	GADD45A
NaN	23.7123	NaN	NaN	NaN	NaN	2	2	2	5.8	5.8	5.8	34.884	0.00059515	3.394	4		0	NaN			1	1	0		TRAPPC13	A5PLN9-7;A5PLN9-2;A5PLN9-4;A5PLN9;A5PLN9-5	A5PLN9-7;A5PLN9-2;A5PLN9-4;A5PLN9;A5PLN9-5	Trafficking protein particle complex subunit 13	TRAPPC13
NaN	NaN	25.464	NaN	NaN	NaN	1	1	1	18.7	18.7	18.7	9.0115	0.0026783	2.5208	13		0	NaN			1	1	0		MAP1LC3B;MAP1LC3B2	H3BTL1;Q9GZQ8;A6NCE7	H3BTL1;Q9GZQ8;A6NCE7	Microtubule-associated proteins 1A/1B light chain 3B;Microtubule-associated proteins 1A/1B light chain 3 beta 2	MAP1LC3B;MAP1LC3B2
NaN	NaN	19.1446	NaN	NaN	NaN	20	19	1	18.6	18.6	0.7	152.6	0	146.87	2		0	NaN			1	1	0		ZMYM3	A6NHB5;Q14202;A6NHN7	A6NHB5;Q14202;A6NHN7	Zinc finger MYM-type protein 3	ZMYM3
NaN	NaN	26.7401	NaN	NaN	NaN	7	2	2	15	7.6	7.6	45.517	0	20.242	29		0	NaN			1	1	0		TUBAL3	A6NHL2-2;A6NHL2	A6NHL2-2;A6NHL2	Tubulin alpha chain-like 3	TUBAL3
NaN	NaN	20.3805	NaN	NaN	NaN	2	2	2	6.8	6.8	6.8	47.065	0.0015793	2.8044	3		0	NaN			1	1	0		RENBP	A6NKZ2;P51606	A6NKZ2;P51606	N-acylglucosamine 2-epimerase	RENBP
NaN	NaN	25.4071	NaN	NaN	NaN	1	1	1	14.6	14.6	14.6	15.771	0	12.833	27		0	NaN			1	1	0		CNIH4	A6NLH6;Q9P003	A6NLH6;Q9P003	Protein cornichon homolog 4	CNIH4
NaN	NaN	23.557	NaN	NaN	NaN	3	3	2	31	31	23	13.171	0.0037417	2.2647	3		0	NaN			1	1	0		FAM127A	A6ZKI3;Q17RB0	A6ZKI3	Protein FAM127A	FAM127A
NaN	NaN	21.8477	NaN	NaN	NaN	1	1	1	10.3	10.3	10.3	14.446	0.0011537	2.8759	1		0	NaN			1	1	0		YDJC	A8MPS7-3;A8MPS7-2;A8MPS7	A8MPS7-3;A8MPS7-2;A8MPS7	Carbohydrate deacetylase	YDJC
NaN	NaN	24.6167	NaN	NaN	NaN	53	1	1	34.6	0.7	0.7	201.8	0.0045568	2.1916	2		0	NaN			1	1	0		MLLT4	A8MQ02;H0Y8L4;F8W9I4;E9PFY5;H0Y948;H0Y8U8;H0Y9I0;H0YA98	A8MQ02		MLLT4
NaN	NaN	18.6999	NaN	NaN	NaN	1	1	1	10.1	10.1	10.1	15.355	0.0018619	2.7735	1		0	NaN			1	1	0		HMSD	A8MTL9	A8MTL9	Serpin-like protein HMSD	HMSD
NaN	23.0784	NaN	NaN	NaN	NaN	2	1	1	2.8	1.4	1.4	78.329	0.0018598	2.7595	4		0	NaN			1	1	0		FBLN1	B1AHL2;P23142-4;P23142-2;P23142-3	B1AHL2;P23142-4;P23142-2;P23142-3	Fibulin-1	FBLN1
NaN	NaN	21.1035	NaN	NaN	NaN	9	9	2	46.1	46.1	16.1	23.711	0	29.392	2		0	NaN			1	1	0		GUK1	B1ANH0;Q16774-2;B1ANG9;B1ANH2;Q16774-3;B1ANH3	B1ANH0;Q16774-2;B1ANG9;B1ANH2;Q16774-3	Guanylate kinase	GUK1
NaN	25.0133	NaN	NaN	NaN	NaN	8	1	1	40.7	8	8	21.999	0.00073174	3.0928	6		0	NaN			1	1	0		GUK1	B1ANH5;Q16774;B1ANH6	B1ANH5;Q16774;B1ANH6	Guanylate kinase	GUK1
NaN	NaN	22.5904	NaN	NaN	NaN	1	1	1	43.2	43.2	43.2	4.1915	0	10.415	2		0	NaN			1	1	0		SMIM1	H3BS66;B2RUZ4	H3BS66;B2RUZ4	Small integral membrane protein 1	SMIM1
NaN	NaN	22.992	NaN	NaN	NaN	5	1	1	45.9	12.3	12.3	16.103	0	11.281	5		0	NaN			1	1	0		PDLIM2	B3KPU0;E5RGS7;A0A087WUQ1;H7C1D1	B3KPU0;E5RGS7		PDLIM2
NaN	NaN	21.2478	NaN	NaN	NaN	1	1	1	4.9	4.9	4.9	39.323	0.00030888	4.1736	3		0	NaN			1	1	0		ZKSCAN1	B3KRF7;E9PC66;P17029	B3KRF7;E9PC66;P17029	Zinc finger protein with KRAB and SCAN domains 1	ZKSCAN1
NaN	NaN	22.0431	NaN	NaN	NaN	2	2	2	21.8	21.8	21.8	13.932	0.00030623	3.9875	5		0	NaN			1	1	0		ORAOV1	F5GZY6;B4DFA5;Q8WV07;F5H8D9;F5H179;H3BPK6;A6YPU5;F5H6T8;F5GWS9	F5GZY6;B4DFA5;Q8WV07;F5H8D9;F5H179;H3BPK6;A6YPU5;F5H6T8;F5GWS9	Oral cancer-overexpressed protein 1	ORAOV1
NaN	NaN	21.5681	NaN	NaN	NaN	20	20	1	43.3	43.3	2.6	73.182	0	88.652	4		0	NaN			1	1	0		PEX5	B4E0T2;P50542-3;P50542;P50542-4;F5H3X7;F5H432;F5GXX3;F5H205;F5GZ41;F5H0L9;F5GYB4;F5H637;H0YGT8	B4E0T2;P50542-3;P50542;P50542-4	Peroxisomal targeting signal 1 receptor	PEX5
NaN	NaN	21.746	NaN	NaN	NaN	1	1	1	16.2	16.2	16.2	17.051	0	9.1293	3		0	NaN			1	1	0		GLIPR1	B4E3S5;F6VVE8;P48060-2;P48060	B4E3S5;F6VVE8;P48060-2;P48060	Glioma pathogenesis-related protein 1	GLIPR1
NaN	NaN	21.6528	NaN	NaN	NaN	1	1	1	21.6	21.6	21.6	10.193	0.0028039	2.4282	2		0	NaN			1	1	0		LBH	B5MBX5;B5MCP4;Q53QV2	B5MBX5;B5MCP4;Q53QV2	Protein LBH	LBH
22.7075	NaN	NaN	NaN	NaN	NaN	5	4	3	7.8	6.7	4.8	71.192	0.00016578	6.1407	4		0	NaN			1	1	0		LIMK2	B5MC51;P53671-3;P53671-2;P53671	B5MC51;P53671-3;P53671-2;P53671	LIM domain kinase 2	LIMK2
NaN	NaN	21.9716	NaN	NaN	NaN	2	2	2	9.6	9.6	9.6	29.559	0.001013	2.9281	10		0	NaN			1	1	0		TSPAN9	B5MD23;O75954	B5MD23;O75954	Tetraspanin;Tetraspanin-9	TSPAN9
22.9891	NaN	NaN	NaN	NaN	NaN	3	2	2	13.1	10	10	32.253	0.00087451	3.0262	4		0	NaN			1	1	0		GATSL3	B7WPJ3;Q8WTX7;H7C1Q1;F2Z3I9;F2Z2C1;F8WD52	B7WPJ3;Q8WTX7;H7C1Q1	GATS-like protein 3	GATSL3
NaN	NaN	22.0359	NaN	NaN	NaN	3	1	1	25.2	12.2	12.2	16.21	0.0048183	2.1549	3		0	NaN			1	1	0		UBE2E1	C9J2P0;H7C061;B7Z306;P51965-2;P51965	C9J2P0;H7C061;B7Z306;P51965-2;P51965	Ubiquitin-conjugating enzyme E2 E1	UBE2E1
NaN	NaN	21.0745	NaN	NaN	NaN	1	1	1	8.8	8.8	8.8	48.15	0.00017018	7.0052	2		0	NaN			1	1	0		ETV4	B7Z5F4;P43268-3;P43268-2;P43268	B7Z5F4;P43268-3;P43268-2;P43268	ETS translocation variant 4	ETV4
NaN	NaN	20.0746	NaN	NaN	NaN	1	1	1	2.4	2.4	2.4	60.791	0.00073529	3.176	2		0	NaN			1	1	0		NPRL3	B7Z6Q0;Q12980	B7Z6Q0;Q12980	Nitrogen permease regulator 3-like protein	NPRL3
NaN	NaN	21.4873	NaN	NaN	NaN	3	2	2	6.1	4.5	4.5	76.714	0.0015784	2.7974	2		0	NaN			1	1	0		KIFC3	B7Z896;F5H3M2;Q9BVG8-5;Q9BVG8-2;Q9BVG8;Q9BVG8-6;H3BTL6;H3BMJ1;H3BTN1;H3BMR0;H3BV47;H3BTU1;H3BMQ3;H3BUC0;A0A0C4DGM9;Q9BVG8-4	B7Z896;F5H3M2;Q9BVG8-5;Q9BVG8-2;Q9BVG8;Q9BVG8-6;H3BTL6	Kinesin-like protein;Kinesin-like protein KIFC3	KIFC3
NaN	NaN	21.9541	NaN	NaN	NaN	1	1	1	12.9	12.9	12.9	11.095	0.0012974	2.8626	3		0	NaN			1	1	0		PVALB	B8ZZ19;P20472	B8ZZ19;P20472	Parvalbumin alpha	PVALB
24.4504	NaN	NaN	NaN	NaN	NaN	4	4	1	32.1	32.1	6.4	22.281	0	14.738	3		0	NaN			1	1	0		MZT2B;MZT2A	B8ZZ87;Q6NZ67;H7BZ50;H7C173;H7C202	B8ZZ87;Q6NZ67;H7BZ50;H7C173;H7C202	Mitotic-spindle organizing protein 2B	MZT2B;MZT2A
NaN	NaN	22.582	NaN	NaN	NaN	16	16	2	25.1	25.1	3.7	93.609	0	62.311	6		0	NaN			1	1	0		TAX1BP1	B8ZZD4;Q86VP1-2;Q86VP1;Q86VP1-3;H7C3L5;F8WBU9;C9JBZ7;C9J7J4	B8ZZD4;Q86VP1-2;Q86VP1;Q86VP1-3	Tax1-binding protein 1	TAX1BP1
NaN	21.7476	NaN	NaN	NaN	NaN	1	1	1	14.9	14.9	14.9	9.7167	0.00087566	3.0418	3		0	NaN			1	1	0		YAE1D1	C9IZ57;Q9NRH1-2;Q9NRH1	C9IZ57;Q9NRH1-2;Q9NRH1	Yae1 domain-containing protein 1	YAE1D1
22.0758	NaN	NaN	NaN	NaN	NaN	3	3	3	28.4	28.4	28.4	17.52	0	8.0802	6		0	NaN			1	1	0		WDR54	C9J016;Q9H977;B9A049	C9J016;Q9H977;B9A049	WD repeat-containing protein 54	WDR54
22.1802	NaN	NaN	NaN	NaN	NaN	2	2	2	24.1	24.1	24.1	15.769	0.00015679	4.5832	1		0	NaN			1	1	0		PCYT1A;PCYT1B	H7BZN1;H7C1T3;C9J050;C9JEJ2;Q9Y5K3-2;Q9Y5K3-4;Q9Y5K3-3;P49585;Q9Y5K3	H7BZN1;H7C1T3;C9J050;C9JEJ2;Q9Y5K3-2;Q9Y5K3-4;Q9Y5K3-3;P49585;Q9Y5K3	Choline-phosphate cytidylyltransferase B;Choline-phosphate cytidylyltransferase A	PCYT1A;PCYT1B
NaN	NaN	22.1219	NaN	NaN	NaN	3	3	3	22.2	22.2	22.2	24.386	0.00045038	3.5681	3		0	NaN			1	1	0		MOSPD3	C9J3M4;O75425;F8WF07;O75425-2;O75425-4;O75425-3	C9J3M4;O75425;F8WF07;O75425-2;O75425-4	Motile sperm domain-containing protein 3	MOSPD3
NaN	NaN	21.8406	NaN	NaN	NaN	3	2	2	8.3	6	6	35.047	0.0089395	1.8901	4		0	NaN			1	1	0		B4GALT4	C9J3R8;O60513;C9J4S5;E7ETS9	C9J3R8;O60513	Beta-1,4-galactosyltransferase 4;N-acetyllactosamine synthase;Lactotriaosylceramide beta-1,4-galactosyltransferase	B4GALT4
NaN	NaN	24.0281	NaN	NaN	NaN	1	1	1	8.8	8.8	8.8	13.268	0.0089382	1.8826	2		0	NaN			1	1	0		FRMD4B	C9JA15;C9JAW0;C9J6Q2;H7C550;Q9Y2L6-2;Q9Y2L6	C9JA15;C9JAW0;C9J6Q2;H7C550;Q9Y2L6-2;Q9Y2L6	FERM domain-containing protein 4B	FRMD4B
26.8608	NaN	NaN	NaN	NaN	NaN	2	2	2	28.6	28.6	28.6	8.1675	0.00045434	3.7328	2		0	NaN			1	1	0		JCHAIN;IGJ	C9JA05;D6RHJ6;D6RD17;P01591	C9JA05;D6RHJ6;D6RD17;P01591	Immunoglobulin J chain	JCHAIN;IGJ
NaN	NaN	25.0578	NaN	NaN	NaN	2	2	2	48.2	48.2	48.2	8.8131	0	18.617	17		0	NaN			1	1	0		HIGD1A	C9JAW5;C9JNU6;Q9Y241;Q9Y241-2	C9JAW5;C9JNU6;Q9Y241;Q9Y241-2	HIG1 domain family member 1A, mitochondrial	HIGD1A
NaN	NaN	21.2205	NaN	NaN	NaN	1	1	1	13.8	13.8	13.8	17.111	0.0095649	1.8249	1		0	NaN			1	1	0		RFFL	C9JE27;Q8WZ73-3;Q8WZ73-2;Q8WZ73	C9JE27;Q8WZ73-3;Q8WZ73-2;Q8WZ73	E3 ubiquitin-protein ligase rififylin	RFFL
NaN	NaN	25.8369	NaN	NaN	NaN	18	18	1	40.1	40.1	2.3	53.371	0	118.39	10		0	NaN			1	1	0		GPS1	C9JFE4;Q13098-5;Q13098;Q13098-7;Q13098-6	C9JFE4;Q13098-5;Q13098;Q13098-7;Q13098-6	COP9 signalosome complex subunit 1	GPS1
NaN	NaN	21.7373	NaN	NaN	NaN	1	1	1	0.8	0.8	0.8	152.28	0.0037464	2.2802	6		0	NaN			1	1	0		KIAA0195	C9JL75;Q12767;Q12767-2	C9JL75;Q12767;Q12767-2	Uncharacterized protein KIAA0195	KIAA0195
NaN	NaN	21.9448	NaN	NaN	NaN	2	1	1	17.1	11.8	11.8	21.053	0.0090541	1.8655	1		0	NaN			1	1	0		ZNF746	C9JNZ9;Q6NUN9;Q6NUN9-2	C9JNZ9;Q6NUN9;Q6NUN9-2	Zinc finger protein 746	ZNF746
NaN	NaN	19.8963	NaN	NaN	NaN	1	1	1	5.1	5.1	5.1	23.693	0.0024069	2.5938	4		0	NaN			1	1	0		FANCG	C9JSE3;O15287	C9JSE3;O15287	Fanconi anemia group G protein	FANCG
NaN	NaN	21.4439	NaN	NaN	NaN	2	2	2	8.4	8.4	8.4	25.064	0.0026682	2.4627	4		0	NaN			1	1	0		AZI2	C9JVK8;Q9H6S1-3;Q9H6S1-5;Q9H6S1-4;Q9H6S1	C9JVK8;Q9H6S1-3;Q9H6S1-5;Q9H6S1-4;Q9H6S1	5-azacytidine-induced protein 2	AZI2
NaN	20.6342	NaN	NaN	NaN	NaN	2	2	2	6.1	6.1	6.1	46.545	0.008937	1.8771	3		0	NaN			1	1	0		RAD51B	C9JYJ0;O15315-5;O15315-2;O15315-1;O15315-4;O15315;H0YJI5;A0A0A0MS18	C9JYJ0;O15315-5;O15315-2;O15315-1;O15315-4;O15315;H0YJI5;A0A0A0MS18	DNA repair protein RAD51 homolog 2	RAD51B
NaN	NaN	19.8205	NaN	NaN	NaN	1	1	1	5.7	5.7	5.7	39.635	0.0027992	2.4102	1		0	NaN			1	1	0		SDC3	D3DPN2;O75056	D3DPN2;O75056	Syndecan;Syndecan-3	SDC3
22.6715	NaN	NaN	NaN	NaN	NaN	3	3	3	11.3	11.3	11.3	30.75	0.0062842	2.028	4		0	NaN			1	1	0		ANKRD54	D3YTC9;Q6NXT1;C9JU48;F8WB76;H7BZV9;B5MCX7;H7C3L3;Q6NXT1-2	D3YTC9;Q6NXT1;C9JU48	Ankyrin repeat domain-containing protein 54	ANKRD54
NaN	NaN	20.3782	NaN	NaN	NaN	1	1	1	2.1	2.1	2.1	75.372	0.0076139	1.9594	2		0	NaN			1	1	0		BCL11B	D3YTK1;Q9C0K0-2;Q9C0K0	D3YTK1;Q9C0K0-2;Q9C0K0	B-cell lymphoma/leukemia 11B	BCL11B
NaN	21.1569	NaN	NaN	NaN	NaN	1	1	1	2.4	2.4	2.4	55.525	0.00073779	3.2389	6		0	NaN			1	1	0		GPBP1	D4PHA4;Q86WP2-4;Q86WP2-3;Q86WP2;Q86WP2-2	D4PHA4;Q86WP2-4;Q86WP2-3;Q86WP2;Q86WP2-2	Vasculin	GPBP1
NaN	22.5999	NaN	NaN	NaN	NaN	34	1	1	83	6	6	36.471	0.00059871	3.5192	1		0	NaN			1	1	0		DBN1	D6R9W4;D6RCR4	D6R9W4		DBN1
NaN	NaN	19.798	NaN	NaN	NaN	1	1	1	19.2	19.2	19.2	8.0207	0.0015814	2.8237	2		0	NaN			1	1	0		PRKCZ	D6RDM0;D6RG01;D6RBD4;F2Z2H9;D6RGG1;D6RAU1;E9PBE1;Q05513-2;Q05513-3;Q05513	D6RDM0;D6RG01;D6RBD4;F2Z2H9;D6RGG1;D6RAU1;E9PBE1;Q05513-2;Q05513-3;Q05513	Protein kinase C zeta type	PRKCZ
NaN	NaN	21.4413	NaN	NaN	NaN	4	2	1	40.7	22.9	14.4	12.668	0.0040166	2.2523	2		0	NaN			1	1	0		RAP1GDS1	D6RBC6	D6RBC6		RAP1GDS1
NaN	NaN	23.2079	NaN	NaN	NaN	1	1	1	15.9	15.9	15.9	12.389	0.004558	2.2	5		0	NaN			1	1	0		MRPS18C	H0YAG5;D6RCM2;Q9Y3D5	H0YAG5;D6RCM2;Q9Y3D5	28S ribosomal protein S18c, mitochondrial	MRPS18C
NaN	NaN	19.461	NaN	NaN	NaN	1	1	1	11.5	11.5	11.5	13.307	0.0028054	2.4517	4		0	NaN			1	1	0		UBE3D	D6RHY9;D6RD24;Q7Z6J8	D6RHY9;D6RD24;Q7Z6J8	E3 ubiquitin-protein ligase E3D	UBE3D
20.9628	NaN	NaN	NaN	NaN	NaN	1	1	1	7.3	7.3	7.3	21.113	0.00087617	3.0566	5		0	NaN			1	1	0		SNX14	H0Y926;D6RDH9;D6RJG9;Q9Y5W7-2;Q9Y5W7-3;Q9Y5W7-4;Q9Y5W7	H0Y926;D6RDH9;D6RJG9;Q9Y5W7-2;Q9Y5W7-3;Q9Y5W7-4;Q9Y5W7	Sorting nexin-14	SNX14
NaN	NaN	23.2454	NaN	NaN	NaN	1	1	1	33.3	33.3	33.3	5.8705	0.0024045	2.5679	2		0	NaN			1	1	0		CDC42SE2	D6REL0;Q9NRR3	D6REL0;Q9NRR3	CDC42 small effector protein 2	CDC42SE2
26.2638	NaN	NaN	NaN	NaN	NaN	2	2	2	14	14	14	15.463	0.0007354	3.1773	4		0	NaN			1	1	0		MUC7	D6RHX1;Q8TAX7	D6RHX1;Q8TAX7	Mucin-7	MUC7
NaN	NaN	21.7607	NaN	NaN	NaN	1	1	1	10.3	10.3	10.3	22.842	0.0010138	2.9329	3		0	NaN			1	1	0		MED7	E5RIE8;O43513	E5RIE8;O43513	Mediator of RNA polymerase II transcription subunit 7	MED7
NaN	NaN	22.4523	NaN	NaN	NaN	3	3	3	8.3	8.3	8.3	50.051	0.00015778	4.724	5		0	NaN			1	1	0		NUDT12	E7EM93;Q9BQG2	E7EM93;Q9BQG2	Peroxisomal NADH pyrophosphatase NUDT12	NUDT12
NaN	22.5597	NaN	NaN	NaN	NaN	24	24	1	19.3	19.3	1.2	144.92	0	45.322	8		0	NaN			1	1	0		MAP4K4	E7EN19;E7ESS2	E7EN19;E7ESS2		MAP4K4
NaN	NaN	23.421	NaN	NaN	NaN	25	1	1	34	2.1	2.1	102.83	0	28.97	3		0	NaN			1	1	0		ITGA2	E7ESP4;E7EMF1;E9PB77	E7ESP4;E7EMF1;E9PB77		ITGA2
NaN	NaN	21.7083	NaN	NaN	NaN	2	2	2	5.2	5.2	5.2	44.86	0.0050873	2.1333	1		0	NaN			1	1	0		ING3	E7ET07;Q9NXR8	E7ET07;Q9NXR8	Inhibitor of growth protein;Inhibitor of growth protein 3	ING3
NaN	NaN	21.9084	NaN	NaN	NaN	2	2	2	6	6	6	61.101	0.00030755	4.0877	2		0	NaN			1	1	0		EXTL3	E7ET85;O43909	E7ET85;O43909	Exostosin-like 3	EXTL3
NaN	NaN	19.5673	NaN	NaN	NaN	31	31	1	18.8	18.8	0.9	227.73	0	49.74	4		0	NaN			1	1	0		PCM1	E7ETA6;E7EV93;E5RGQ4;E9PGW9;Q15154-3	E7ETA6		PCM1
NaN	NaN	21.8936	NaN	NaN	NaN	5	1	1	12.4	3.2	3.2	67.054	0.00045263	3.6709	5		0	NaN			1	1	0		DTNB	E9PEY4;E7EVB6;O60941-6;O60941-7;O60941;O60941-3;O60941-5;O60941-2;O60941-4	E9PEY4;E7EVB6;O60941-6;O60941-7;O60941;O60941-3;O60941-5;O60941-2;O60941-4	Dystrobrevin;Dystrobrevin beta	DTNB
NaN	NaN	21.7539	NaN	NaN	NaN	10	10	1	13	13	1.3	102.73	0	15.62	1		0	NaN			1	1	0		NCOA2	E7EWM1	E7EWM1		NCOA2
NaN	NaN	22.9243	NaN	NaN	NaN	6	6	5	13.6	13.6	12.6	75.526	0	7.4534	7		0	NaN			1	1	0		LIMK1	E9PC47;P53667-4;P53667-2;P53667;P53667-3	E9PC47;P53667-4;P53667-2;P53667	LIM domain kinase 1	LIMK1
NaN	NaN	19.9296	NaN	NaN	NaN	1	1	1	4.1	4.1	4.1	47.508	0.0030731	2.3791	1		0	NaN			1	1	0		KIAA0226	E9PEM3;H0Y6E6;Q92622-3;Q92622-2;Q92622	E9PEM3;H0Y6E6;Q92622-3;Q92622-2;Q92622	Run domain Beclin-1 interacting and cysteine-rich containing protein	KIAA0226
NaN	NaN	19.3736	NaN	NaN	NaN	3	2	1	3.8	2.7	1.4	105.71	0.00030689	4.0266	1		0	NaN			1	1	0		EPHA4	E9PG71;P54764-2;P54764	E9PG71;P54764-2;P54764	Receptor protein-tyrosine kinase;Ephrin type-A receptor 4	EPHA4
NaN	23.3737	NaN	NaN	NaN	NaN	9	1	1	50	4.6	4.6	28.549	0.0003123	4.4704	4		0	NaN			1	1	0		MTCH2	E9PIE4	E9PIE4		MTCH2
NaN	21.0186	NaN	NaN	NaN	NaN	1	1	1	24.4	24.4	24.4	8.7359	0.00073057	3.0705	2		0	NaN			1	1	0		EBAG9	E9PJ38;E9PND3;E9PN10;O00559;O00559-2	E9PJ38;E9PND3;E9PN10;O00559;O00559-2	Receptor-binding cancer antigen expressed on SiSo cells	EBAG9
NaN	NaN	24.5381	NaN	NaN	NaN	1	1	1	30.6	30.6	30.6	3.8094	0.0015786	2.7977	8		0	NaN			1	1	0		RPS3	E9PJN9	E9PJN9		RPS3
NaN	NaN	24.9643	NaN	NaN	NaN	17	1	1	90.2	6.6	6.6	19.955	0.0096722	1.8065	7		0	NaN			1	1	0		HSPA8	E9PK54;E9PQQ4;E9PQK7;E9PPY6;E9PN25	E9PK54;E9PQQ4;E9PQK7;E9PPY6;E9PN25		HSPA8
NaN	NaN	22.1014	NaN	NaN	NaN	30	1	1	35.7	1.1	1.1	87.435	0.0082847	1.9316	3		0	NaN			1	1	0		UBTF	E9PKP7;P17480-2;E9PLT2;E9PMM2;H0YDH7	E9PKP7;P17480-2	Nucleolar transcription factor 1	UBTF
NaN	NaN	22.3585	NaN	NaN	NaN	1	1	1	12.2	12.2	12.2	12.976	0.0010098	2.8773	7		0	NaN			1	1	0		RNF170	E9PP55;Q96K19-5;Q96K19-3;Q96K19-2;Q96K19	E9PP55;Q96K19-5;Q96K19-3;Q96K19-2;Q96K19	E3 ubiquitin-protein ligase RNF170	RNF170
22.7197	NaN	NaN	NaN	NaN	NaN	1	1	1	2.6	2.6	2.6	56.151	0.0058864	2.0579	1		0	NaN			1	1	0		MROH6	E9PPP7	E9PPP7		MROH6
NaN	NaN	22.1954	NaN	NaN	NaN	1	1	1	5.2	5.2	5.2	28.306	0.0062867	2.0332	5		0	NaN			1	1	0		MAF1	E9PR76;E9PSH4;Q9H063	E9PR76;E9PSH4;Q9H063	Repressor of RNA polymerase III transcription MAF1 homolog	MAF1
NaN	NaN	25.3024	NaN	NaN	NaN	1	1	1	3.1	3.1	3.1	37.421	0.0057653	2.1041	6		0	NaN			1	1	0		TRIM29	E9PRL4;Q14134-2;Q14134	E9PRL4;Q14134-2;Q14134	Tripartite motif-containing protein 29	TRIM29
NaN	22.5333	NaN	NaN	NaN	NaN	3	3	3	12	12	12	48.166	0.0030726	2.3786	4		0	NaN			1	1	0		FADS3	E9PS00;Q9Y5Q0	E9PS00;Q9Y5Q0	Fatty acid desaturase 3	FADS3
NaN	NaN	21.1983	NaN	NaN	NaN	1	1	1	6.3	6.3	6.3	25.942	0.0080174	1.9434	1		0	NaN			1	1	0		ALKBH3	E9PSA5;Q96Q83	E9PSA5;Q96Q83	Alpha-ketoglutarate-dependent dioxygenase alkB homolog 3	ALKBH3
NaN	NaN	21.8888	NaN	NaN	NaN	1	1	1	9.1	9.1	9.1	30.032	0.000456	3.805	2		0	NaN			1	1	0		XPA	F2Z2T2;P23025	F2Z2T2;P23025	DNA repair protein complementing XP-A cells	XPA
NaN	20.9071	NaN	NaN	NaN	NaN	1	1	1	11.3	11.3	11.3	23.487	0.00030455	3.8629	5		0	NaN			1	1	0		BCL7B	F2Z3H6;Q9BQE9-2;Q9BQE9-4;Q9BQE9	F2Z3H6;Q9BQE9-2;Q9BQE9-4;Q9BQE9	B-cell CLL/lymphoma 7 protein family member B	BCL7B
NaN	NaN	21.7449	NaN	NaN	NaN	1	1	1	15.3	15.3	15.3	17.028	0.0036136	2.3064	1		0	NaN			1	1	0		MEIS2;MEIS1	H0YMX5;F5GYS8;H0YNY8;U3KPR8;O14770-5;O14770-6;O14770-7;O14770-8;O00470;O14770-3;O14770-2;O00470-2;O14770-4;O14770	H0YMX5;F5GYS8;H0YNY8;U3KPR8;O14770-5;O14770-6;O14770-7;O14770-8;O00470;O14770-3;O14770-2;O00470-2;O14770-4;O14770	Homeobox protein Meis2;Homeobox protein Meis1	MEIS2;MEIS1
NaN	NaN	22.0109	NaN	NaN	NaN	25	1	1	57.9	3.1	3.1	58.772	0	11.49	7		0	NaN			1	1	0		ATL3	F5H6I7	F5H6I7		ATL3
NaN	20.1066	NaN	NaN	NaN	NaN	11	11	1	24.6	24.6	2	43.611	0	100.25	1		0	NaN			1	1	0		SLC25A10	F6RGN5	F6RGN5		SLC25A10
NaN	NaN	22.4441	NaN	NaN	NaN	1	1	1	8.3	8.3	8.3	20.662	0.00087413	3.0098	4		0	NaN			1	1	0		METTL7A	F8VQX6;H0YI09;Q9H8H3	F8VQX6;H0YI09;Q9H8H3	Methyltransferase-like protein 7A	METTL7A
NaN	NaN	20.9518	NaN	NaN	NaN	2	2	2	3.4	3.4	3.4	94.426	0.00059294	3.33	3		0	NaN			1	1	0		PACS2	F8VW41;Q86VP3-4;Q86VP3;Q86VP3-3;Q86VP3-2	F8VW41;Q86VP3-4;Q86VP3;Q86VP3-3;Q86VP3-2	Phosphofurin acidic cluster sorting protein 2	PACS2
NaN	NaN	22.8566	NaN	NaN	NaN	14	14	2	34.3	34.3	7.1	42.475	0	16.668	8		0	NaN			1	1	0		PPHLN1	Q8NEY8-8;Q8NEY8-2;F8W0Q9;Q8NEY8-6;Q8NEY8-9;B7Z8L1;F8WF16;Q8NEY8-5;F8VPY7;F8VWU8;F8VRK2;Q8NEY8-7;REV__K7EN69	Q8NEY8-8;Q8NEY8-2;F8W0Q9;Q8NEY8-6;Q8NEY8-9;B7Z8L1;F8WF16		PPHLN1
26.8742	NaN	NaN	NaN	NaN	NaN	2	2	2	11.8	11.8	11.8	21.062	0.00045565	3.7935	3		0	NaN			1	1	0		CA6	F8W148;P23280;P23280-2;Q8N4G4;P23280-3	F8W148;P23280;P23280-2;Q8N4G4;P23280-3	Carbonic anhydrase 6	CA6
NaN	20.8822	NaN	NaN	NaN	NaN	1	1	1	46.9	46.9	46.9	5.2156	0.00031056	4.3102	1		0	NaN			1	1	0		SP4	F8WB93;Q02446	F8WB93;Q02446	Transcription factor Sp4	SP4
NaN	NaN	20.7919	NaN	NaN	NaN	1	1	1	16.8	16.8	16.8	11.313	0.0024093	2.6201	1		0	NaN			1	1	0		CRELD1	F8WBY3;Q96HD1;Q96HD1-2	F8WBY3;Q96HD1;Q96HD1-2	Cysteine-rich with EGF-like domain protein 1	CRELD1
NaN	24.9084	NaN	NaN	NaN	NaN	25	1	1	49.2	2.5	2.5	57.56	0.00074008	3.3037	3		0	NaN			1	1	0		API5	G3V1C3;Q9BZZ5;Q9BZZ5-6;Q9BZZ5-3;Q9BZZ5-1;H0YER7;E9PQK6	G3V1C3;Q9BZZ5;Q9BZZ5-6;Q9BZZ5-3;Q9BZZ5-1;H0YER7	Apoptosis inhibitor 5	API5
22.9284	NaN	NaN	NaN	NaN	NaN	45	45	2	25.8	25.8	1.5	215.47	0	81.95	2		0	NaN			1	1	0		MYO5A	G3V394;Q9Y4I1-3;Q9UES5;O95317;H0YM93;H0YMK3;Q9NQX4-2	G3V394;Q9Y4I1-3	Unconventional myosin-Va	MYO5A
NaN	NaN	21.859	NaN	NaN	NaN	13	13	1	32.3	32.3	2.4	43.845	0	77.479	6		0	NaN			1	1	0		SEPT5	G3XAH0;Q99719-2	G3XAH0;Q99719-2	Septin-5	SEPT5
NaN	NaN	23.6479	NaN	NaN	NaN	17	1	1	54.6	5.3	5.3	45.05	0.00016844	6.6664	6		0	NaN			1	1	0		SMARCB1	G5E975;Q12824-2;A0A0U1RQQ2	G5E975;Q12824-2	SWI/SNF-related matrix-associated actin-dependent regulator of chromatin subfamily B member 1	SMARCB1
NaN	NaN	21.91	NaN	NaN	NaN	9	9	1	21.3	21.3	1.9	58.832	0	103.06	5		0	NaN			1	1	0		ELP4	G5E9D4;Q96EB1;Q96EB1-2;E9PPJ9	G5E9D4;Q96EB1;Q96EB1-2	Elongator complex protein 4	ELP4
NaN	NaN	23.7437	NaN	NaN	NaN	2	2	2	3	3	3	92.739	0.0037495	2.2958	2		0	NaN			1	1	0		TTC7A	G5E9G4;Q9ULT0;Q9ULT0-4	G5E9G4;Q9ULT0;Q9ULT0-4	Tetratricopeptide repeat protein 7A	TTC7A
NaN	NaN	22.2989	NaN	NaN	NaN	2	2	2	1.3	1.3	1.3	184.11	0.0062876	2.0333	8		0	NaN			1	1	0		NRXN2	G5E9G7;P58401;Q9P2S2-2;Q9P2S2;H7C2R8	G5E9G7;P58401;Q9P2S2-2;Q9P2S2;H7C2R8	Neurexin-2-beta;Neurexin-2	NRXN2
NaN	NaN	22.0938	NaN	NaN	NaN	1	1	1	37	37	37	5.5259	0	28.163	3		0	NaN			1	1	0		WIPI1	K7EKC5;K7EKN0;K7ELY0;G5EA37;Q5MNZ9-2;Q5MNZ9	K7EKC5;K7EKN0;K7ELY0;G5EA37;Q5MNZ9-2;Q5MNZ9	WD repeat domain phosphoinositide-interacting protein 1	WIPI1
NaN	NaN	21.5962	NaN	NaN	NaN	4	4	4	10.1	10.1	10.1	56.897	0.00073932	3.2909	3		0	NaN			1	1	0		GTPBP6	H0Y2S1;O43824	H0Y2S1;O43824	Putative GTP-binding protein 6	GTPBP6
NaN	NaN	22.3983	NaN	NaN	NaN	5	3	3	7.5	6	6	118.06	0.00015888	4.914	4		0	NaN			1	1	0		DAB2IP	H0Y3A3;Q5VWQ8-3;Q5VWQ8-4;Q5VWQ8-2;Q5VWQ8-5;Q5VWQ8;F6R503;F8WA47	H0Y3A3;Q5VWQ8-3;Q5VWQ8-4;Q5VWQ8-2;Q5VWQ8-5;Q5VWQ8	Disabled homolog 2-interacting protein	DAB2IP
NaN	NaN	20.7991	NaN	NaN	NaN	14	1	1	20.5	2.3	2.3	100.24	0.0025427	2.5461	3		0	NaN			1	1	0		RBM33	H0Y3K4;H7C0H2;H7BXM6	H0Y3K4		RBM33
NaN	NaN	20.5649	NaN	NaN	NaN	10	1	1	69.8	13.2	13.2	20.487	0.00016044	5.2413	2		0	NaN			1	1	0		IPO5	H0Y3V4	H0Y3V4		IPO5
NaN	21.0277	NaN	NaN	NaN	NaN	2	2	2	10.7	10.7	10.7	31.143	0.00017132	7.1737	3		0	NaN			1	1	0		FIBCD1	X6RDH7;H0Y4Y8;Q8N539;A3KFJ8;Q8N539-2	X6RDH7;H0Y4Y8;Q8N539;A3KFJ8;Q8N539-2	Fibrinogen C domain-containing protein 1	FIBCD1
NaN	NaN	21.0447	NaN	NaN	NaN	25	3	2	67.6	9.2	6.1	42.026	0	8.8226	3		0	NaN			1	1	0		EPB41L2	H0Y5B0;E9PMG5	H0Y5B0		EPB41L2
NaN	NaN	19.6911	NaN	NaN	NaN	10	1	1	33	3.1	3.1	61.476	0.0048276	2.1772	4		0	NaN			1	1	0		AMPH	H0Y7T8	H0Y7T8		AMPH
22.1584	NaN	NaN	NaN	NaN	NaN	2	2	2	12.3	12.3	12.3	31.057	0.00073888	3.2701	5		0	NaN			1	1	0		CHEK2	H0Y820;O96017-11;O96017-13;O96017-4;O96017-12;O96017;O96017-9;H0Y4V6;O96017-3	H0Y820;O96017-11;O96017-13;O96017-4;O96017-12;O96017;O96017-9;H0Y4V6;O96017-3	Serine/threonine-protein kinase Chk2	CHEK2
NaN	NaN	22.5702	NaN	NaN	NaN	1	1	1	6.5	6.5	6.5	19.82	0.0021361	2.7103	5		0	NaN			1	1	0		CBR4	H0Y962;Q8N4T8-2;Q8N4T8	H0Y962;Q8N4T8-2;Q8N4T8	Carbonyl reductase family member 4	CBR4
NaN	NaN	20.753	NaN	NaN	NaN	44	1	1	40.4	1.9	1.9	132.65	0	9.1317	1		0	NaN			1	1	0		ADAR	H0YCK3;P55265-3;P55265-2	H0YCK3;P55265-3;P55265-2	Double-stranded RNA-specific adenosine deaminase	ADAR
NaN	19.5907	NaN	NaN	NaN	NaN	22	1	1	84.9	14.6	14.6	23.634	0	14.105	2		0	NaN			1	1	0		PLEC	H0YDN1	H0YDN1		PLEC
NaN	NaN	20.9579	NaN	NaN	NaN	2	2	2	10.9	10.9	10.9	20.412	0.0018582	2.7547	3		0	NaN			1	1	0		DDHD2	H0YF30;O94830	H0YF30;O94830	Phospholipase DDHD2	DDHD2
NaN	NaN	23.9364	NaN	NaN	NaN	11	11	1	54.2	54.2	7.8	22.006	0	93.958	7		0	NaN			1	1	0		REXO2	H0YGR4;Q9Y3B8;H0YG54;F5GYG5;Q9Y3B8-2;F5H7P1;Q9BTR4;F5H6P8;H0YG37;F5H784	H0YGR4;Q9Y3B8;H0YG54;F5GYG5;Q9Y3B8-2	Oligoribonuclease, mitochondrial	REXO2
NaN	NaN	19.511	NaN	NaN	NaN	11	1	1	56.5	4.2	4.2	26.866	0.0025406	2.536	5		0	NaN			1	1	0		TMPO	H0YJH7	H0YJH7		TMPO
NaN	NaN	22.3267	NaN	NaN	NaN	1	1	1	16.1	16.1	16.1	16.393	0.0084136	1.9183	1		0	NaN			1	1	0		ZFAND6	H0YMR5;H0YLR2;H0YME2;H0YK21;H0YK54;Q6FIF0-2;Q6FIF0	H0YMR5;H0YLR2;H0YME2;H0YK21;H0YK54;Q6FIF0-2;Q6FIF0	AN1-type zinc finger protein 6	ZFAND6
NaN	NaN	20.5312	NaN	NaN	NaN	17	1	1	37.9	2.2	2.2	54.644	0.0069454	1.9844	4		0	NaN			1	1	0		PCK2	H0YM31;A0A0A0MS74;Q16822-2;H0YNG4;H0YMA5;H0YMU6	H0YM31;A0A0A0MS74;Q16822-2	Phosphoenolpyruvate carboxykinase [GTP], mitochondrial	PCK2
NaN	NaN	22.1199	NaN	NaN	NaN	1	1	1	15	15	15	11.429	0.00045524	3.7678	3		0	NaN			1	1	0		GNB5	H0YNW7;Q96F32;O14775-3;O14775-2	H0YNW7;Q96F32;O14775-3;O14775-2		GNB5
NaN	NaN	19.5125	NaN	NaN	NaN	1	1	1	24.2	24.2	24.2	6.4172	0.00073714	3.2134	2		0	NaN			1	1	0		SCAPER	H3BU24;H3BR40;H3BQF3;H3BPM0;H3BS25;Q9BY12-2;Q9BY12	H3BU24;H3BR40;H3BQF3;H3BPM0;H3BS25;Q9BY12-2;Q9BY12	S phase cyclin A-associated protein in the endoplasmic reticulum	SCAPER
NaN	NaN	22.2223	NaN	NaN	NaN	8	1	1	59.9	19.7	19.7	15.516	0.00015664	4.5451	1		0	NaN			1	1	0		UBE2I	H3BQQ9;H3BPC4;B0QYN7	H3BQQ9;H3BPC4;B0QYN7		UBE2I
23.1494	NaN	NaN	NaN	NaN	NaN	2	2	2	14.2	14.2	14.2	23.447	0	10.477	3		0	NaN			1	1	0		STX1B	H3BT82;P61266-2;P61266	H3BT82;P61266-2;P61266	Syntaxin-1B	STX1B
NaN	NaN	21.3318	NaN	NaN	NaN	3	2	1	7.1	4.3	2.1	47.757	0.0018574	2.7492	2		0	NaN			1	1	0		HAPLN3	H3BTH8;Q96S86	H3BTH8;Q96S86	Hyaluronan and proteoglycan link protein 3	HAPLN3
NaN	NaN	20.947	NaN	NaN	NaN	9	1	1	33	3.4	3.4	43.229	0.0010167	2.9765	5		0	NaN			1	1	0		STX16-NPEPL1;STX16	H3BU86;O14662;O14662-4;O14662-5;O14662-6;Q96NX8;F8W9Z6;B7ZBM8;B7ZBM4;B7ZBM5;H0YEW0;O14662-3;E9PND6;E9PLV7	H3BU86;O14662;O14662-4;O14662-5;O14662-6;Q96NX8;F8W9Z6	Syntaxin-16	STX16-NPEPL1;STX16
NaN	NaN	20.8115	NaN	NaN	NaN	1	1	1	6.5	6.5	6.5	29.64	0.0099302	1.786	3		0	NaN			1	1	0		MARC1	H7BYZ9;Q5VT66-3;Q5VT66;Q5VT66-2	H7BYZ9;Q5VT66-3;Q5VT66;Q5VT66-2	Mitochondrial amidoxime-reducing component 1	MARC1
NaN	NaN	21.0699	NaN	NaN	NaN	1	1	1	2	2	2	52.998	0.0030688	2.3653	4		0	NaN			1	1	0		RTN4R	H7C0V4;H7C215;Q9BZR6	H7C0V4;H7C215;Q9BZR6	Reticulon-4 receptor	RTN4R
NaN	NaN	21.7383	NaN	NaN	NaN	3	3	2	11.8	11.8	7.9	28.395	0.0048209	2.1616	1		0	NaN			1	1	0		CTDSP1	H7C270;H7C1Z7;Q9GZU7-3;Q9GZU7-2;Q9GZU7	H7C270;H7C1Z7;Q9GZU7-3;Q9GZU7-2;Q9GZU7	Carboxy-terminal domain RNA polymerase II polypeptide A small phosphatase 1	CTDSP1
NaN	NaN	20.5373	NaN	NaN	NaN	2	2	2	5.7	5.7	5.7	60.833	0.00059356	3.3382	2		0	NaN			1	1	0		C17orf80	I3L072;Q9BSJ5-2;Q9BSJ5-3;Q9BSJ5	I3L072;Q9BSJ5-2;Q9BSJ5-3;Q9BSJ5	Uncharacterized protein C17orf80	C17orf80
NaN	NaN	21.8302	NaN	NaN	NaN	1	1	1	12	12	12	12.128	0.0026738	2.493	1		0	NaN			1	1	0		FOPNL	I3L269;I3L0U4;I3NI25;Q96NB1	I3L269;I3L0U4;I3NI25;Q96NB1	LisH domain-containing protein FOPNL	FOPNL
NaN	24.4961	NaN	NaN	NaN	NaN	36	3	1	37.4	2.6	1.1	138.23	0	9.8683	10		0	NaN			1	1	0		CLUH	I3L2B0;I3L4B5;I3L318	I3L2B0		CLUH
21.7437	NaN	NaN	NaN	NaN	NaN	2	2	2	12.4	12.4	12.4	20.096	0.00073954	3.2945	3		0	NaN			1	1	0		SMYD4	I3L496;I3L2P4;Q8IYR2	I3L496;I3L2P4;Q8IYR2	SET and MYND domain-containing protein 4	SMYD4
NaN	NaN	21.1446	NaN	NaN	NaN	1	1	1	60	60	60	2.7401	0.00073921	3.2846	4		0	NaN			1	1	0		CRYM	I3L3J9;I3NI53;I3L2W5;Q14894	I3L3J9;I3NI53;I3L2W5;Q14894	Ketimine reductase mu-crystallin	CRYM
NaN	NaN	22.2421	NaN	NaN	NaN	2	1	1	14.1	7.4	7.4	14.473	0.0030713	2.3723	3		0	NaN			1	1	0		NAA38	I3L3Z2;Q9BRA0	I3L3Z2;Q9BRA0	N-alpha-acetyltransferase 38, NatC auxiliary subunit	NAA38
NaN	NaN	16.8128	NaN	NaN	NaN	54	54	1	34.6	34.6	1	207.62	0	191.38	3		0	NaN			1	1	0		MLLT4	J3KN01;P55196;P55196-5;Q5TIG5;P55196-6	J3KN01;P55196;P55196-5;Q5TIG5;P55196-6	Afadin	MLLT4
NaN	NaN	23.0825	NaN	NaN	NaN	9	9	2	24.8	24.8	4.2	49.019	0	19.814	5		0	NaN			1	1	0		CHEK1	J3KN87;O14757;O14757-3;E9PJI4;E9PKQ3;A0A087WT52;E9PQW7;E9PM65	J3KN87;O14757;O14757-3	Serine/threonine-protein kinase Chk1	CHEK1
NaN	NaN	20.8832	NaN	NaN	NaN	3	2	2	8	5.5	5.5	47.262	0.0040138	2.2456	2		0	NaN			1	1	0		GALNT14	J3KQQ5;Q96FL9-2;Q96FL9-4;Q96FL9;Q96FL9-3	J3KQQ5;Q96FL9-2;Q96FL9-4;Q96FL9;Q96FL9-3	Polypeptide N-acetylgalactosaminyltransferase 14	GALNT14
NaN	NaN	22.0596	NaN	NaN	NaN	2	2	2	10.6	10.6	10.6	24.511	0.00957	1.8282	2		0	NaN			1	1	0		ZNF639	J3KR59;J3KR68;Q9UID6;C9J3R1;C9IZP0	J3KR59;J3KR68;Q9UID6;C9J3R1;C9IZP0	Zinc finger protein 639	ZNF639
NaN	NaN	23.0541	NaN	NaN	NaN	2	2	2	13.6	13.6	13.6	15.77	0.0058872	2.0598	9		0	NaN			1	1	0		CMTM4	J3QRP2;Q8IZR5-3;Q8IZR5-2;Q8IZR5	J3QRP2;Q8IZR5-3;Q8IZR5-2;Q8IZR5	CKLF-like MARVEL transmembrane domain-containing protein 4	CMTM4
NaN	NaN	22.0889	NaN	NaN	NaN	3	3	3	5	5	5	84.729	0.00059907	3.5238	3		0	NaN			1	1	0		EML2	K7EIK7;O95834;O95834-2;O95834-3;K7EII6;K7EKG3;A0A0C4DGQ7;C9JRL6;K7ELI8	K7EIK7;O95834;O95834-2;O95834-3;K7EII6;K7EKG3;A0A0C4DGQ7;C9JRL6	Echinoderm microtubule-associated protein-like 2	EML2
NaN	NaN	22.1871	NaN	NaN	NaN	1	1	1	14.9	14.9	14.9	10.426	0.0017202	2.7792	4		0	NaN			1	1	0		PLEKHJ1	K7ERH2;K7ERW3;K7EIZ3;Q9NW61	K7ERH2;K7ERW3;K7EIZ3;Q9NW61	Pleckstrin homology domain-containing family J member 1	PLEKHJ1
NaN	NaN	20.3219	NaN	NaN	NaN	1	1	1	9.7	9.7	9.7	20.337	0	19.151	3		0	NaN			1	1	0		ATXN7L3	K7ENU1;K7EKG9;Q14CW9;Q14CW9-2	K7ENU1;K7EKG9;Q14CW9;Q14CW9-2	Ataxin-7-like protein 3	ATXN7L3
NaN	NaN	20.8545	NaN	NaN	NaN	9	1	1	51.1	7.6	7.6	21.003	0.0021374	2.7137	2		0	NaN			1	1	0		CDC37	K7EL68	K7EL68		CDC37
NaN	NaN	23.17	NaN	NaN	NaN	13	2	1	91.7	20.3	7.5	14.522	0	126.68	1		0	NaN			1	1	0		ACTG1	K7EM38;F8WCH0	K7EM38		ACTG1
NaN	NaN	21.3992	NaN	NaN	NaN	1	1	1	8	8	8	18.924	0.00073185	3.0952	3		0	NaN			1	1	0		LIN37	K7EMY4;Q96GY3	K7EMY4;Q96GY3	Protein lin-37 homolog	LIN37
NaN	NaN	22.7921	NaN	NaN	NaN	1	1	1	5.5	5.5	5.5	24.085	0.00073443	3.1556	3		0	NaN			1	1	0		DNASE2	K7ENE5;O00115-2;O00115	K7ENE5;O00115-2;O00115	Deoxyribonuclease-2-alpha	DNASE2
NaN	NaN	21.2836	NaN	NaN	NaN	1	1	1	42.6	42.6	42.6	5.3351	0.00030647	4.0004	1		0	NaN			1	1	0		NARS	K7ENF0	K7ENF0		NARS
NaN	NaN	26.089	NaN	NaN	NaN	2	2	2	17.9	17.9	17.9	11.056	0.00073692	3.2067	6		0	NaN			1	1	0		C19orf12	K7EPS8;Q9NSK7-3;Q9NSK7-4;F8W6J3;Q9NSK7-2;Q9NSK7	K7EPS8;Q9NSK7-3;Q9NSK7-4;F8W6J3;Q9NSK7-2;Q9NSK7	Protein C19orf12	C19orf12
19.6655	NaN	NaN	NaN	NaN	NaN	1	1	1	8.6	8.6	8.6	17.036	0.0095674	1.8278	1		0	NaN			1	1	0		ZNF121	K7EQI1;P58317	K7EQI1;P58317	Zinc finger protein 121	ZNF121
NaN	NaN	23.0553	NaN	NaN	NaN	2	2	1	49.2	49.2	27.1	6.8126	0	11.778	4		0	NaN			1	1	0		TPM4	K7EQW8	K7EQW8		TPM4
NaN	NaN	21.3281	NaN	NaN	NaN	18	1	1	55.1	4.8	4.8	25.441	0.00016003	5.1375	4		0	NaN			1	1	0		EIF3G	K7ER90;K7EL60	K7ER90		EIF3G
NaN	NaN	23.7469	NaN	NaN	NaN	1	1	1	27.3	27.3	27.3	6.6387	0.0064155	2.0157	4		0	NaN			1	1	0		PSENEN	K7ERS5;K7ES79;Q9NZ42	K7ERS5;K7ES79;Q9NZ42	Gamma-secretase subunit PEN-2	PSENEN
NaN	NaN	21.9236	NaN	NaN	NaN	29	1	1	41.6	2.9	2.9	88.749	0.0037516	2.302	2		0	NaN			1	1	0		UBE2O	K7ES11	K7ES11		UBE2O
NaN	NaN	23.4239	NaN	NaN	NaN	1	1	1	16.7	16.7	16.7	8.9121	0.00016147	5.3849	9		0	NaN			1	1	0		PLAUR	M0QX27;M0R2E9;M0R0H5;M0QYR6;M0R1I2;Q03405-2;Q03405-3;Q03405	M0QX27;M0R2E9;M0R0H5;M0QYR6;M0R1I2;Q03405-2;Q03405-3;Q03405	Urokinase plasminogen activator surface receptor	PLAUR
NaN	NaN	21.1452	NaN	NaN	NaN	1	1	1	20.3	20.3	20.3	8.6009	0.0015807	2.818	1		0	NaN			1	1	0		KXD1	M0QXN9;M0R0B4;M0R2G3;M0R228;M0QX74;M0QXP3;M0QY77;Q9BQD3	M0QXN9;M0R0B4;M0R2G3;M0R228;M0QX74;M0QXP3;M0QY77;Q9BQD3	KxDL motif-containing protein 1	KXD1
NaN	NaN	19.9951	NaN	NaN	NaN	2	2	2	11.5	11.5	11.5	23.568	0.00015706	4.6237	6		0	NaN			1	1	0		ZNF428	M0QXZ5;Q96B54	M0QXZ5;Q96B54	Zinc finger protein 428	ZNF428
NaN	NaN	21.6608	NaN	NaN	NaN	2	2	2	7.1	7.1	7.1	43.406	0.00030902	4.1802	3		0	NaN			1	1	0		SYDE1	M0QXZ8;Q6ZW31-2;Q6ZW31;M0R101	M0QXZ8;Q6ZW31-2;Q6ZW31;M0R101	Rho GTPase-activating protein SYDE1	SYDE1
21.4114	NaN	NaN	NaN	NaN	NaN	3	1	1	10.2	2.9	2.9	43.263	0.0034775	2.312	3		0	NaN			1	1	0		PTOV1	M0QY25;Q86YD1;Q86YD1-3;M0QYH6	M0QY25;Q86YD1;Q86YD1-3	Prostate tumor-overexpressed gene 1 protein	PTOV1
NaN	NaN	24.4757	NaN	NaN	NaN	28	1	1	77.3	3.7	3.7	39.933	0.00045393	3.7196	11		0	NaN			1	1	0		HNRNPM	M0QZM1	M0QZM1		HNRNPM
NaN	NaN	21.3669	NaN	NaN	NaN	1	1	1	9.9	9.9	9.9	17.056	0.0069501	1.9883	4		0	NaN			1	1	0		RABAC1	M0R3D4;Q9UI14	M0R3D4;Q9UI14	Prenylated Rab acceptor protein 1	RABAC1
NaN	NaN	20.2629	NaN	NaN	NaN	1	1	1	2.3	2.3	2.3	63.887	0.0064146	2.0128	2		0	NaN			1	1	0		CDC7	O00311	O00311	Cell division cycle 7-related protein kinase	CDC7
NaN	NaN	21.9725	NaN	NaN	NaN	52	52	1	78	78	1.1	79.441	0	323.31	3		0	NaN			1	1	0			O00429-3	O00429-3
NaN	23.5841	NaN	NaN	NaN	NaN	9	1	1	49.5	5.7	5.7	32.316	0.00016407	5.8473	5		0	NaN			1	1	0		SDCBP	O00560-2;G5EA09	O00560-2;G5EA09	Syntenin-1	SDCBP
NaN	NaN	24.3326	NaN	NaN	NaN	5	5	5	9.7	9.7	9.7	50.639	0.0024049	2.5687	19		0	NaN			1	1	0		TMEM194A	O14524;O14524-2;G3V5K2	O14524;O14524-2	Transmembrane protein 194A	TMEM194A
NaN	NaN	24.3088	NaN	NaN	NaN	1	1	1	27.3	27.3	27.3	5.0125	0.0048243	2.171	7		0	NaN			1	1	0		TMSB4Y	O14604	O14604	Thymosin beta-4, Y-chromosomal	TMSB4Y
NaN	22.43	NaN	NaN	NaN	NaN	9	9	1	40.8	40.8	3.6	34.812	0	23.124	1		0	NaN			1	1	0		STX16	O14662-2	O14662-2	Syntaxin-16	STX16
NaN	NaN	20.9305	NaN	NaN	NaN	1	1	1	2	2	2	65.603	0.0058912	2.0715	2		0	NaN			1	1	0		TBX3	O15119-3;O15119-2;O15119	O15119-3;O15119-2;O15119	T-box transcription factor TBX3	TBX3
NaN	NaN	21.3966	NaN	NaN	NaN	3	3	3	1.1	1.1	1.1	399.73	0.00059943	3.5333	5		0	NaN			1	1	0		LAMA5	O15230	O15230	Laminin subunit alpha-5	LAMA5
NaN	18.9892	NaN	NaN	NaN	NaN	1	1	1	1.6	1.6	1.6	76.09	0.0089322	1.8757	1		0	NaN			1	1	0		PJA2	O43164-2;O43164	O43164-2;O43164	E3 ubiquitin-protein ligase Praja-2	PJA2
NaN	NaN	22.5215	NaN	NaN	NaN	7	1	1	67.8	15.8	15.8	16.332	0	8.1067	6		0	NaN			1	1	0		CYB5B	O43169;H3BUX2;D6RFH4	O43169;H3BUX2;D6RFH4	Cytochrome b5 type B	CYB5B
NaN	21.1479	NaN	NaN	NaN	NaN	1	1	1	3.9	3.9	3.9	47.119	0	10.865	4		0	NaN			1	1	0		B4GAT1	O43505	O43505	Beta-1,4-glucuronyltransferase 1	B4GAT1
22.0296	NaN	NaN	NaN	NaN	NaN	7	7	2	16.4	16.4	4.1	51.964	0	9.7205	4		0	NaN			1	1	0		FADS1	O60427	O60427	Fatty acid desaturase 1	FADS1
NaN	NaN	21.3016	NaN	NaN	NaN	1	1	1	2.7	2.7	2.7	73.003	0.0076149	1.9596	6		0	NaN			1	1	0		MAN1A2	O60476	O60476	Mannosyl-oligosaccharide 1,2-alpha-mannosidase IB	MAN1A2
NaN	NaN	24.9686	NaN	NaN	NaN	31	1	1	54.1	1.8	1.8	62.656	0.0037427	2.2687	7		0	NaN			1	1	0		SYNCRIP	O60506-3;O60506-4;B7Z645;O60506-5;H0YAA0	O60506-3;O60506-4;B7Z645;O60506-5	Heterogeneous nuclear ribonucleoprotein Q	SYNCRIP
22.3945	NaN	NaN	NaN	NaN	NaN	1	1	1	2.3	2.3	2.3	52.2	0.0021355	2.7007	4		0	NaN			1	1	0		SLC16A7	O60669	O60669	Monocarboxylate transporter 2	SLC16A7
NaN	NaN	24.0491	NaN	NaN	NaN	7	1	1	65.5	15	15	12.823	0	18.771	4		0	NaN			1	1	0		EIF1B	O60739	O60739	Eukaryotic translation initiation factor 1b	EIF1B
NaN	NaN	21.9643	NaN	NaN	NaN	1	1	1	4.9	4.9	4.9	32.064	0.0086744	1.9037	3		0	NaN			1	1	0		RNASEH1	O60930	O60930	Ribonuclease H1	RNASEH1
NaN	NaN	21.5265	NaN	NaN	NaN	6	3	3	6.9	4.2	4.2	132.36	0.0028027	2.4227	4		0	NaN			1	1	0		PPFIA3	O75145-2;O75145;R4GN36;A0A0C4DGR8;A0A0C4DGR7	O75145-2;O75145;R4GN36	Liprin-alpha-3	PPFIA3
NaN	NaN	23.4904	NaN	NaN	NaN	1	1	1	2.3	2.3	2.3	40.03	0.0089249	1.87	4		0	NaN			1	1	0		WBP4	O75554-2;O75554	O75554-2;O75554	WW domain-binding protein 4	WBP4
22.0688	NaN	NaN	NaN	NaN	NaN	3	2	2	5.8	3.5	3.5	71.835	0.00031153	4.391	3		0	NaN			1	1	0		PIAS1	O75925;O75925-2;O75925-3;H3BSI8	O75925;O75925-2;O75925-3	E3 SUMO-protein ligase PIAS1	PIAS1
NaN	NaN	21.5	NaN	NaN	NaN	23	2	2	40.4	4	4	73.46	0.0045549	2.1892	3		0	NaN			1	1	0		GLS	O94925;H7BZD1;O94925-2;C9JIJ6;B7Z509;H7C201	O94925	Glutaminase kidney isoform, mitochondrial	GLS
NaN	NaN	23.0605	NaN	NaN	NaN	72	72	1	34.5	34.5	0.3	309.22	0	298.38	8		0	NaN			1	1	0		UBR5	O95071-2;O95071	O95071-2;O95071	E3 ubiquitin-protein ligase UBR5	UBR5
NaN	NaN	21.7618	NaN	NaN	NaN	2	2	2	5.4	5.4	5.4	52.843	0.00016631	6.2442	3		0	NaN			1	1	0		VNN2	O95498-6;O95498;E9PRD9;E9PQ75;E9PL76;B4DQB2;J3KQQ7;J3KQ55;J3QT03;O95498-3;O95498-4;O95498-2	O95498-6;O95498;E9PRD9;E9PQ75;E9PL76;B4DQB2;J3KQQ7;J3KQ55;J3QT03;O95498-3;O95498-4;O95498-2	Vascular non-inflammatory molecule 2	VNN2
25.0848	NaN	NaN	NaN	NaN	NaN	3	1	1	11.9	5	5	24.267	0.001996	2.7193	11		0	NaN			1	1	0		RAB3D	O95716	O95716	Ras-related protein Rab-3D	RAB3D
NaN	25.519	NaN	NaN	NaN	NaN	5	5	1	40.7	40.7	8.1	19.471	0	17.222	10		0	NaN			1	1	0		NUDT3	O95989	O95989	Diphosphoinositol polyphosphate phosphohydrolase 1	NUDT3
NaN	NaN	26.21	NaN	NaN	NaN	1	1	1	4.4	4.4	4.4	24.817	0.00087273	2.9962	26		0	NaN			1	1	0		MT-ATP6	P00846	P00846	ATP synthase subunit a	MT-ATP6
23.8422	NaN	NaN	NaN	NaN	NaN	12	2	2	6.5	1.9	1.9	187.15	0.00073746	3.2239	4		0	NaN			1	1	0		C3	P01024	P01024	Complement C3;Complement C3 beta chain;C3-beta-c;Complement C3 alpha chain;C3a anaphylatoxin;Acylation stimulating protein;Complement C3b alpha chain;Complement C3c alpha chain fragment 1;Complement C3dg fragment;Complement C3g fragment;Complement C3d fragment;Complement C3f fragment;Complement C3c alpha chain fragment 2	C3
24.9177	NaN	NaN	NaN	NaN	NaN	5	2	1	31.9	20.6	12.8	16.214	0.0005997	3.5447	4		0	NaN			1	1	0		CST4	P01036	P01036	Cystatin-S	CST4
23.8482	NaN	NaN	NaN	NaN	NaN	2	1	1	20.6	12.8	12.8	16.387	0.0021331	2.6865	1		0	NaN			1	1	0		CST1	P01037	P01037	Cystatin-SN	CST1
26.9055	NaN	NaN	NaN	NaN	NaN	7	7	1	44.4	44.4	4.8	21.229	0	17.929	8		0	NaN			1	1	0		NRAS	P01111;G3V4K2;G3V5T7	P01111	GTPase NRas	NRAS
28.0718	NaN	NaN	NaN	NaN	NaN	3	3	3	49.1	49.1	49.1	11.609	0	8.5537	8		0	NaN			1	1	0		IGKC	P01834;A0A075B6H6	P01834;A0A075B6H6	Ig kappa chain C region	IGKC
28.6107	NaN	NaN	NaN	NaN	NaN	6	6	3	19.8	19.8	10.2	37.654	0	10.529	3		0	NaN			1	1	0		IGHA1	P01876	P01876	Ig alpha-1 chain C region	IGHA1
26.0218	NaN	NaN	NaN	NaN	NaN	2	2	2	24	24	24	40.799	0.00031167	4.4108	2		0	NaN			1	1	0		PRB2;PRB1	P02812;A0A0D9SET1;G3V1R1;A0A0G2JQ42;G5E9X6;A0A0G2JRP6;G3V1M9;A0A0G2JMN8;A0A0G2JM13;A0A0G2JR74;P04280	P02812;A0A0D9SET1;G3V1R1;A0A0G2JQ42;G5E9X6;A0A0G2JRP6;G3V1M9;A0A0G2JMN8;A0A0G2JM13;A0A0G2JR74;P04280	Basic salivary proline-rich protein 2;Basic proline-rich peptide IB-1;Basic proline-rich peptide P-E;Basic proline-rich peptide IB-7;Basic proline-rich peptide IB-8c;Basic proline-rich peptide IB-4;Basic salivary proline-rich protein 1;Proline-rich peptide II-2;Basic peptide IB-6;Peptide P-H	PRB2;PRB1
NaN	26.5895	NaN	NaN	NaN	NaN	44	31	2	60.5	47.2	1.8	60.066	0	138.44	3		0	NaN			1	1	0		KRT6B	P04259	P04259	Keratin, type II cytoskeletal 6B	KRT6B
29.7021	NaN	NaN	NaN	NaN	NaN	10	10	8	27.2	27.2	22.3	57.767	0	20.227	8		0	NaN			1	1	0		AMY1A;AMY2B;AMY2A	P04745;P19961;P19961-2;P04746;Q5T085;H7BZQ8;P04746-2;C9J2Z5;Q5T084	P04745;P19961;P19961-2;P04746	Alpha-amylase 1;Alpha-amylase 2B;Pancreatic alpha-amylase	AMY1A;AMY2B;AMY2A
25.696	NaN	NaN	NaN	NaN	NaN	1	1	1	11.4	11.4	11.4	13.242	0.00031066	4.3141	3		0	NaN			1	1	0		S100A9	P06702	P06702	Protein S100-A9	S100A9
NaN	NaN	24.6463	NaN	NaN	NaN	31	1	1	86.8	2.9	2.9	36.928	0.0018595	2.7585	4		0	NaN			1	1	0		ENO1	P06733-2	P06733-2	Alpha-enolase	ENO1
NaN	NaN	20.7763	NaN	NaN	NaN	8	1	1	22.1	3.8	3.8	44.796	0.0027988	2.4088	5		0	NaN			1	1	0		PGK2	P07205	P07205	Phosphoglycerate kinase 2	PGK2
NaN	NaN	21.4774	NaN	NaN	NaN	13	11	1	31.6	28.7	2.9	58.573	0	28.923	2		0	NaN			1	1	0		LYN	P07948;E5RJ37;H0Y3C5;J3KPD6;P08631-3;P08631-2;P08631-4;P08631	P07948	Tyrosine-protein kinase Lyn	LYN
NaN	NaN	22.6718	NaN	NaN	NaN	3	3	3	7.4	7.4	7.4	65.764	0	8.9901	7		0	NaN			1	1	0		MMP2	P08253-2;P08253-3;P08253;H3BV48;H3BR66;H3BS34	P08253-2;P08253-3;P08253;H3BV48;H3BR66	72 kDa type IV collagenase;PEX	MMP2
24.4239	NaN	NaN	NaN	NaN	NaN	2	2	2	23.3	23.3	23.3	12.353	0.00030898	4.179	3		0	NaN			1	1	0		MGP	P08493;P08493-2	P08493;P08493-2	Matrix Gla protein	MGP
NaN	NaN	20.6055	NaN	NaN	NaN	24	24	1	54.9	54.9	3.3	40.188	0	121.76	1		0	NaN			1	1	0		PDHA1	P08559-3;P08559;P08559-2;Q5JPU3;Q5JPU0;Q5JPT9;P29803;Q5JPU2	P08559-3;P08559;P08559-2	Pyruvate dehydrogenase E1 component subunit alpha, somatic form, mitochondrial	PDHA1
23.9663	NaN	NaN	NaN	NaN	NaN	5	5	2	29.8	29.8	18.4	16.445	0	12.746	3		0	NaN			1	1	0		CST2	P09228	P09228	Cystatin-SA	CST2
NaN	21.9773	NaN	NaN	NaN	NaN	3	3	3	6.3	6.3	6.3	51.391	0.00073282	3.1162	4		0	NaN			1	1	0		CHTF8	P0CG12	P0CG12	Chromosome transmission fidelity protein 8 homolog isoform 2	CHTF8
NaN	NaN	21.9185	NaN	NaN	NaN	1	1	1	12.1	12.1	12.1	10.351	0.0099342	1.7927	2		0	NaN			1	1	0		SMIM13	P0DJ93	P0DJ93	Small integral membrane protein 13	SMIM13
NaN	NaN	25.5108	NaN	NaN	NaN	1	1	1	3.4	3.4	3.4	32.479	0.0095584	1.8227	19		0	NaN			1	1	0			P0DO97	P0DO97
NaN	NaN	21.9361	NaN	NaN	NaN	3	2	2	8.4	6.4	6.4	42.979	0.00087184	2.9812	2		0	NaN			1	1	0		NR2F6	P10588;M0R175	P10588	Nuclear receptor subfamily 2 group F member 6	NR2F6
NaN	NaN	21.6868	NaN	NaN	NaN	2	2	1	9.1	9.1	3.8	28.627	0	7.7344	2		0	NaN			1	1	0		UROS	P10746;A0A087WZB7;A0A087WUV7	P10746;A0A087WZB7;A0A087WUV7	Uroporphyrinogen-III synthase	UROS
NaN	NaN	20.8172	NaN	NaN	NaN	25	1	1	34.5	5.3	5.3	59.177	0.0089237	1.8683	4		0	NaN			1	1	0		PRKCSH	P14314-2;A0A0C4DGP4	P14314-2	Glucosidase 2 subunit beta	PRKCSH
NaN	NaN	21.3337	NaN	NaN	NaN	2	2	2	4.7	4.7	4.7	54.787	0.0095494	1.8152	1		0	NaN			1	1	0		SLC2A4	P14672;F5H081;I3L2R4;P14672-2	P14672;F5H081;I3L2R4;P14672-2	Solute carrier family 2, facilitated glucose transporter member 4	SLC2A4
24.1513	NaN	NaN	NaN	NaN	NaN	1	1	1	28.1	28.1	28.1	6.9628	0.0044248	2.2224	1		0	NaN			1	1	0		HTN1	P15515	P15515	Histatin-1;His1-(31-57)-peptide	HTN1
NaN	NaN	22.6982	NaN	NaN	NaN	4	4	2	7	7	4.2	39.803	0	8.5159	6		0	NaN			1	1	0		CD46	P15529-7;P15529-4;P15529-6;P15529-3;P15529-5;P15529-2;R4GN18;P15529-16	P15529-7;P15529-4;P15529-6;P15529-3;P15529-5;P15529-2;R4GN18;P15529-16	Membrane cofactor protein	CD46
NaN	NaN	24.544	NaN	NaN	NaN	1	1	1	6.8	6.8	6.8	24.399	0.00030511	3.908	7		0	NaN			1	1	0		TIMP2	P16035	P16035	Metalloproteinase inhibitor 2	TIMP2
NaN	NaN	25.5705	NaN	NaN	NaN	2	1	1	14.6	14.6	14.6	10.679	0.0048223	2.1677	4		0	NaN			1	1	0		HMGA1	P17096-2	P17096-2	High mobility group protein HMG-I/HMG-Y	HMGA1
23.0494	NaN	NaN	NaN	NaN	NaN	3	3	1	25.2	25.2	6.1	15.938	0.00015696	4.613	2		0	NaN			1	1	0		CEBPB	P17676-3	P17676-3	CCAAT/enhancer-binding protein beta	CEBPB
24.4067	NaN	NaN	NaN	NaN	NaN	3	3	3	7	7	7	67.541	0.00030604	3.9681	4		0	NaN			1	1	0		ENG	P17813-2;P17813;F5GX88	P17813-2;P17813	Endoglin	ENG
NaN	21.6012	NaN	NaN	NaN	NaN	5	5	4	7.3	7.3	6.3	89.702	0.00016265	5.5931	4		0	NaN			1	1	0		PTPRA	P18433-4;P18433-2;P18433-3;P18433;Q5JWG0	P18433-4;P18433-2;P18433-3;P18433	Receptor-type tyrosine-protein phosphatase alpha	PTPRA
NaN	22.1264	NaN	NaN	NaN	NaN	2	1	1	10.5	6.8	6.8	24.984	0.00030581	3.9569	6		0	NaN			1	1	0		RAB3A	P20336;S4R3Q3	P20336;S4R3Q3	Ras-related protein Rab-3A	RAB3A
NaN	20.7945	NaN	NaN	NaN	NaN	3	2	2	5.4	4.1	4.1	71.381	0.0044254	2.2245	2		0	NaN			1	1	0		PTPRE	P23469-3;P23469-2;P23469;S4R2Y5	P23469-3;P23469-2;P23469	Receptor-type tyrosine-protein phosphatase epsilon	PTPRE
22.2704	NaN	NaN	NaN	NaN	NaN	2	2	2	6.8	6.8	6.8	47.088	0.00059719	3.4535	5		0	NaN			1	1	0		AKAP5	P24588	P24588	A-kinase anchor protein 5	AKAP5
NaN	24.4109	NaN	NaN	NaN	NaN	2	2	2	7.4	7.4	7.4	34.258	0.0003053	3.919	10		0	NaN			1	1	0		AZGP1	P25311;C9JEV0	P25311;C9JEV0	Zinc-alpha-2-glycoprotein	AZGP1
NaN	NaN	20.2498	NaN	NaN	NaN	54	1	1	38.1	1	1	183.16	0.0050887	2.1364	2		0	NaN			1	1	0		DNMT1	P26358;P26358-3;K7ENW7;K7EJL0;K7ENQ6;K7EMU8;K7EIZ6;K7ERQ1;K7EP77	P26358;P26358-3	DNA (cytosine-5)-methyltransferase 1	DNMT1
NaN	NaN	25.0525	NaN	NaN	NaN	49	1	1	53	1.6	1.6	85.251	0.00015977	5.1015	5		0	NaN			1	1	0		MAP4	P27816-5;H7C4C5	P27816-5;H7C4C5	Microtubule-associated protein 4;Microtubule-associated protein	MAP4
24.9753	NaN	NaN	NaN	NaN	NaN	1	1	1	9.9	9.9	9.9	16.08	0.001998	2.7323	1		0	NaN			1	1	0		CST5	P28325	P28325	Cystatin-D	CST5
NaN	NaN	23.3992	NaN	NaN	NaN	14	1	1	51.9	11.1	11.1	29.07	0	51.656	5		0	NaN			1	1	0		EEF1D	P29692-4;E9PK06	P29692-4;E9PK06	Elongation factor 1-delta	EEF1D
NaN	23.4057	NaN	NaN	NaN	NaN	2	2	2	21.8	21.8	21.8	11.471	0.0018601	2.7595	2		0	NaN			1	1	0		S100A7;S100A7A	P31151;Q86SG5	P31151;Q86SG5	Protein S100-A7;Protein S100-A7A	S100A7;S100A7A
NaN	NaN	28.4712	NaN	NaN	NaN	22	1	1	74.2	3.7	3.7	27.85	0.0010164	2.9739	14		0	NaN			1	1	0		YWHAB	P31946-2	P31946-2	14-3-3 protein beta/alpha;14-3-3 protein beta/alpha, N-terminally processed	YWHAB
NaN	NaN	21.4597	NaN	NaN	NaN	56	56	1	42.1	42.1	0.5	212.57	0	229.17	4		0	NaN			1	1	0		NUP214	P35658-2;P35658;P35658-5;A0A0A0MSW3;H0Y837;B7ZAV2;H0YF36;E9PKD2;H0YDS4	P35658-2;P35658;P35658-5;A0A0A0MSW3	Nuclear pore complex protein Nup214	NUP214
25.768	NaN	NaN	NaN	NaN	NaN	2	2	2	4.4	4.4	4.4	61.068	0.0028066	2.455	22		0	NaN			1	1	0		TRIM23	P36406-3;P36406-2;P36406	P36406-3;P36406-2;P36406	E3 ubiquitin-protein ligase TRIM23	TRIM23
25.0019	NaN	NaN	NaN	NaN	NaN	12	12	1	37.6	37.6	4.4	32.996	0	65.811	20		0	NaN			1	1	0		ATP5C1	P36542	P36542	ATP synthase subunit gamma, mitochondrial	ATP5C1
NaN	NaN	22.2963	NaN	NaN	NaN	12	1	1	37.4	4	4	32.881	0.00073497	3.1699	6		0	NaN			1	1	0		ATP5C1	P36542-2	P36542-2	ATP synthase subunit gamma, mitochondrial	ATP5C1
NaN	NaN	22.724	NaN	NaN	NaN	1	1	1	8.1	8.1	8.1	15.586	0.0057645	2.0998	2		0	NaN			1	1	0		ID1	P41134-2;P41134	P41134-2;P41134	DNA-binding protein inhibitor ID-1	ID1
NaN	NaN	21.8727	NaN	NaN	NaN	28	28	1	41.1	41.1	4	85.561	0	136.02	2		0	NaN			1	1	0		ECE1	P42892-3;P42892-4;P42892;B4DKB2;E9PHZ1;E9PJG1;E9PN99	P42892-3;P42892-4;P42892;B4DKB2	Endothelin-converting enzyme 1	ECE1
21.4868	NaN	NaN	NaN	NaN	NaN	2	2	2	4.1	4.1	4.1	68.568	0.0024038	2.5619	1		0	NaN			1	1	0		CRAT	P43155-2;P43155;H0Y4Z7;P43155-3	P43155-2;P43155;H0Y4Z7;P43155-3	Carnitine O-acetyltransferase	CRAT
NaN	NaN	23.9457	NaN	NaN	NaN	14	1	1	84.3	7.4	7.4	22.905	0.0040144	2.2458	3		0	NaN			1	1	0		CRK	P46108-2	P46108-2	Adapter molecule crk	CRK
NaN	NaN	22.7991	NaN	NaN	NaN	5	2	2	10.8	5	5	57.073	0.0085424	1.9062	2		0	NaN			1	1	0		PPP3CC	P48454-2;P48454;P48454-3;G3V111;H0YB02	P48454-2;P48454;P48454-3;G3V111	Serine/threonine-protein phosphatase 2B catalytic subunit gamma isoform;Serine/threonine-protein phosphatase	PPP3CC
NaN	22.3869	NaN	NaN	NaN	NaN	24	1	1	80.1	4.8	4.8	31.638	0.00015901	4.9312	3		0	NaN			1	1	0		PITPNB	P48739-2	P48739-2	Phosphatidylinositol transfer protein beta isoform	PITPNB
21.6284	NaN	NaN	NaN	NaN	NaN	2	2	2	3.4	3.4	3.4	80.759	0.00030539	3.9231	1		0	NaN			1	1	0		HLCS	P50747;C9JCQ9;A0A0C4DG27;C9JD75	P50747;C9JCQ9;A0A0C4DG27;C9JD75	Biotin--protein ligase;Biotin--[methylmalonyl-CoA-carboxytransferase] ligase;Biotin--[propionyl-CoA-carboxylase [ATP-hydrolyzing]] ligase;Biotin--[methylcrotonoyl-CoA-carboxylase] ligase;Biotin--[acetyl-CoA-carboxylase] ligase	HLCS
NaN	NaN	20.9203	NaN	NaN	NaN	6	2	1	15.7	6	2.5	49.252	0.0034819	2.3335	0		0	NaN			1	1	0		NOVA1	P51513-5;P51513-3;P51513-4;P51513;I3L2B5;F8W659;P51513-2;F8VWX1;F8VYI3	P51513-5;P51513-3;P51513-4;P51513;I3L2B5;F8W659;P51513-2;F8VWX1;F8VYI3	RNA-binding protein Nova-1	NOVA1
NaN	NaN	22.495	NaN	NaN	NaN	5	5	5	1.5	1.5	1.5	384.2	0.003751	2.3016	6		0	NaN			1	1	0		BRCA2	P51587	P51587	Breast cancer type 2 susceptibility protein	BRCA2
NaN	NaN	19.9491	NaN	NaN	NaN	22	22	1	45.5	45.5	2.3	66.316	0	307.95	4		0	NaN			1	1	0			P52306-4;D6REZ0;D6RC85	P52306-4
NaN	NaN	23.2697	NaN	NaN	NaN	5	2	2	15.6	8.4	8.4	37.492	0.00030474	3.8716	6		0	NaN			1	1	0		MAP2K6	P52564;P52564-2;K7EIW3;A0A0A0MRF7	P52564;P52564-2	Dual specificity mitogen-activated protein kinase kinase 6	MAP2K6
NaN	NaN	25.4759	NaN	NaN	NaN	7	7	1	40.9	40.9	6.6	21.348	0	39.694	10		0	NaN			1	1	0		MRPL12	P52815	P52815	39S ribosomal protein L12, mitochondrial	MRPL12
NaN	NaN	21.4958	NaN	NaN	NaN	13	1	1	44.8	4.3	4.3	41.738	0.0018566	2.7437	5		0	NaN			1	1	0		ARFIP1	P53367	P53367	Arfaptin-1	ARFIP1
NaN	NaN	23.1774	NaN	NaN	NaN	13	13	1	48.4	48.4	4.1	38.598	0	118.82	8		0	NaN			1	1	0		ARFIP1	P53367-2;P53367-3	P53367-2;P53367-3	Arfaptin-1	ARFIP1
NaN	NaN	23.9801	NaN	NaN	NaN	43	43	1	55.5	55.5	4	87.301	0	323.31	10		0	NaN			1	1	0		ALDH18A1	P54886	P54886	Delta-1-pyrroline-5-carboxylate synthase;Glutamate 5-kinase;Gamma-glutamyl phosphate reductase	ALDH18A1
NaN	NaN	23.3275	NaN	NaN	NaN	14	3	1	81.7	21.4	5.6	13.944	0.00059586	3.4088	3		0	NaN			1	1	0		H2BFS	P57053	P57053	Histone H2B type F-S	H2BFS
NaN	NaN	21.6291	NaN	NaN	NaN	14	14	1	81.7	81.7	8.7	13.936	0	193.06	1		0	NaN			1	1	0		HIST1H2BD;HIST1H2BN;HIST1H2BM;HIST1H2BH;HIST2H2BF;HIST1H2BL;HIST1H2BA	P58876;U3KQK0;Q99879;Q99877;Q93079;Q5QNW6;Q5QNW6-2;Q99880;Q96A08	P58876;U3KQK0;Q99879;Q99877;Q93079;Q5QNW6;Q5QNW6-2;Q99880;Q96A08	Histone H2B type 1-D;Histone H2B;Histone H2B type 1-M;Histone H2B type 1-N;Histone H2B type 1-H;Histone H2B type 2-F;Histone H2B type 1-L;Histone H2B type 1-A	HIST1H2BD;HIST1H2BN;HIST1H2BM;HIST1H2BH;HIST2H2BF;HIST1H2BL;HIST1H2BA
NaN	NaN	20.7364	NaN	NaN	NaN	7	1	1	38.2	9.9	9.9	21.31	0.0048256	2.1756	1		0	NaN			1	1	0		CDC42	P60953-1	P60953-1	Cell division control protein 42 homolog	CDC42
NaN	NaN	24.291	NaN	NaN	NaN	1	1	1	15.9	15.9	15.9	7.576	0.0068157	1.9921	2		0	NaN			1	1	0		CKS1B	Q9BZU3;Q5T179;P61024	Q9BZU3;Q5T179;P61024	Cyclin-dependent kinases regulatory subunit;Cyclin-dependent kinases regulatory subunit 1	CKS1B
NaN	NaN	21.9406	NaN	NaN	NaN	1	1	1	14.4	14.4	14.4	10.333	0.00073594	3.1851	4		0	NaN			1	1	0		TIMM10	P62072	P62072	Mitochondrial import inner membrane translocase subunit Tim10	TIMM10
NaN	NaN	29.5782	NaN	NaN	NaN	12	1	1	44.9	6.7	6.7	20.252	0.00016361	5.7437	19		0	NaN			1	1	0		RPL11	P62913;Q5VVC8;Q5VVC9	P62913;Q5VVC8;Q5VVC9	60S ribosomal protein L11	RPL11
NaN	NaN	26.4815	NaN	NaN	NaN	12	12	1	44.6	44.6	6.2	20.124	0	32.043	5		0	NaN			1	1	0		RPL11	P62913-2	P62913-2	60S ribosomal protein L11	RPL11
NaN	NaN	19.4603	NaN	NaN	NaN	23	1	1	48.3	5.6	5.6	42.051	0.0064164	2.0166	1		0	NaN			1	1	0		ACTA1	P68133;A6NL76	P68133;A6NL76	Actin, alpha skeletal muscle	ACTA1
NaN	NaN	25.9616	NaN	NaN	NaN	29	6	1	64.2	15.7	2.3	48.328	0	36.489	11		0	NaN			1	1	0		TUBA4A	P68366-2;P68366;C9JEV8;C9JQ00;C9JDL2	P68366-2;P68366	Tubulin alpha-4A chain	TUBA4A
NaN	NaN	19.9857	NaN	NaN	NaN	2	2	2	6.6	6.6	6.6	41.75	0.0014405	2.8562	3		0	NaN			1	1	0		SRPX	P78539-4;P78539-3;P78539-5;P78539-2;P78539	P78539-4;P78539-3;P78539-5;P78539-2;P78539	Sushi repeat-containing protein SRPX	SRPX
NaN	NaN	26.5986	NaN	NaN	NaN	12	12	1	48.1	48.1	4.3	23.671	0	196.64	6		0	NaN			1	1	0		SARNP	P82979;F8VZQ9;F8VS12	P82979;F8VZQ9	SAP domain-containing ribonucleoprotein	SARNP
NaN	NaN	22.3822	NaN	NaN	NaN	8	2	2	44.1	9.3	9.3	21.466	0.00031187	4.4388	4		0	NaN			1	1	0		MXRA7	P84157;P84157-3;K7EPS4	P84157;P84157-3	Matrix-remodeling-associated protein 7	MXRA7
NaN	NaN	21.9197	NaN	NaN	NaN	31	31	1	46.7	46.7	1.1	96.748	0	109.32	2		0	NaN			1	1	0		NFKB2	Q00653;Q00653-3;M0R119	Q00653;Q00653-3	Nuclear factor NF-kappa-B p100 subunit;Nuclear factor NF-kappa-B p52 subunit	NFKB2
NaN	NaN	19.8213	NaN	NaN	NaN	2	2	2	3.1	3.1	3.1	72.66	0.0018611	2.7633	4		0	NaN			1	1	0		TNFAIP2	Q03169;H0YLC0	Q03169;H0YLC0	Tumor necrosis factor alpha-induced protein 2	TNFAIP2
NaN	NaN	21.5058	NaN	NaN	NaN	1	1	1	2.2	2.2	2.2	57.152	0.0084182	1.9209	1		0	NaN			1	1	0		ACVR1	Q04771	Q04771	Activin receptor type-1	ACVR1
NaN	NaN	20.3758	NaN	NaN	NaN	3	3	3	4.6	4.6	4.6	84.127	0.00087502	3.0332	2		0	NaN			1	1	0		LIPE	Q05469-2;Q05469;M0QXM5;M0R2G1;M0QYP8;M0QXB1;M0R201	Q05469-2;Q05469;M0QXM5;M0R2G1;M0QYP8	Hormone-sensitive lipase	LIPE
NaN	NaN	23.1918	NaN	NaN	NaN	1	1	1	13.9	13.9	13.9	12.672	0.0001665	6.2761	6		0	NaN			1	1	0		DIRC2	Q05BS2;Q96SL1-2;Q96SL1	Q05BS2;Q96SL1-2;Q96SL1	Disrupted in renal carcinoma protein 2	DIRC2
NaN	NaN	24.936	NaN	NaN	NaN	5	4	4	10.2	8.6	8.6	59.151	0.0060175	2.0396	5		0	NaN			1	1	0		APLP2	Q06481-5;Q06481-4;Q06481-2;Q06481-3;Q06481-6;Q06481	Q06481-5;Q06481-4;Q06481-2;Q06481-3;Q06481-6;Q06481	Amyloid-like protein 2	APLP2
NaN	NaN	22.4906	NaN	NaN	NaN	2	2	2	11.1	11.1	11.1	31.001	0.00015903	4.9324	3		0	NaN			1	1	0		RAD51	Q06609-3;Q06609;E9PJ30;E9PNT5;Q06609-2;Q06609-4	Q06609-3;Q06609;E9PJ30;E9PNT5;Q06609-2;Q06609-4	DNA repair protein RAD51 homolog 1	RAD51
NaN	NaN	20.9818	NaN	NaN	NaN	29	20	1	53.2	35.3	2.7	64.319	0	91.794	6		0	NaN			1	1	0			Q07866-3	Q07866-3
NaN	23.495	NaN	NaN	NaN	NaN	10	4	4	7.9	3.4	3.4	149	0.0064129	2.0076	4		0	NaN			1	1	0		SOS2	Q07890-2;Q07890	Q07890-2;Q07890	Son of sevenless homolog 2	SOS2
NaN	NaN	24.6794	NaN	NaN	NaN	2	2	2	12.2	12.2	12.2	21.97	0.00045324	3.6908	4		0	NaN			1	1	0		AES	Q08117;K7ELQ8;K7EQH5;K7ELE3;Q08117-2	Q08117;K7ELQ8;K7EQH5;K7ELE3;Q08117-2	Amino-terminal enhancer of split	AES
NaN	NaN	20.1989	NaN	NaN	NaN	1	1	1	2.4	2.4	2.4	63.109	0.0019969	2.725	1		0	NaN			1	1	0		LOXL1	Q08397	Q08397	Lysyl oxidase homolog 1	LOXL1
28.612	NaN	NaN	NaN	NaN	NaN	2	2	1	2.4	2.4	1.1	84.427	0.0084125	1.9179	73		0	NaN			1	1	0		PDE4D;PDE4A;PDE4B	Q08499-6;K7EKV1;E9PJ03;E9PNB0;E9PR34;K7ENX7;D6RHE0;A0A087WSZ7;A0A1B0GW84;Q08499-7;Q08499-12;Q07343-4;Q08499-5;Q08499-8;Q07343-2;Q08499-4;Q08499-3;P27815-4;Q08499-2;Q08499-10;P27815-3;Q08499-9;Q07343-3;Q07343;Q08499-11;Q08499	Q08499-6;K7EKV1;E9PJ03;E9PNB0;E9PR34;K7ENX7;D6RHE0;A0A087WSZ7;A0A1B0GW84;Q08499-7;Q08499-12;Q07343-4;Q08499-5;Q08499-8;Q07343-2;Q08499-4;Q08499-3;P27815-4;Q08499-2;Q08499-10;P27815-3;Q08499-9;Q07343-3;Q07343;Q08499-11;Q08499	cAMP-specific 3,5-cyclic phosphodiesterase 4D;cAMP-specific 3,5-cyclic phosphodiesterase 4B;cAMP-specific 3,5-cyclic phosphodiesterase 4A	PDE4D;PDE4A;PDE4B
NaN	NaN	22.5253	NaN	NaN	NaN	13	1	1	46.2	3.1	3.1	47.584	0.00015662	4.5423	6		0	NaN			1	1	0		RBBP4	Q09028-2	Q09028-2	Histone-binding protein RBBP4	RBBP4
NaN	NaN	21.4588	NaN	NaN	NaN	20	20	1	27.6	27.6	2.1	80.657	0	62.172	2		0	NaN			1	1	0		NEXN	Q0ZGT2;Q0ZGT2-4;H7BXY5;Q0ZGT2-3;E7ETM8	Q0ZGT2;Q0ZGT2-4;H7BXY5;Q0ZGT2-3;E7ETM8	Nexilin	NEXN
NaN	NaN	20.7336	NaN	NaN	NaN	20	1	1	28.7	2.7	2.7	79.361	0.0015821	2.8308	3		0	NaN			1	1	0		NEXN	Q0ZGT2-2;E7EUA0	Q0ZGT2-2;E7EUA0	Nexilin	NEXN
23.9851	NaN	NaN	NaN	NaN	NaN	4	4	4	11	11	11	54.722	0.00031182	4.4381	6		0	NaN			1	1	0		CDC20	Q12834	Q12834	Cell division cycle protein 20 homolog	CDC20
NaN	22.5228	NaN	NaN	NaN	NaN	18	1	1	30.7	1.9	1.9	87.208	0.0048176	2.154	3		0	NaN			1	1	0		STRN3	Q13033;G3V340;G3V3G7;H0YJZ4;H0YJT2	Q13033	Striatin-3	STRN3
NaN	NaN	22.4073	NaN	NaN	NaN	18	17	1	35.1	34.1	2.8	77.744	0	188.91	5		0	NaN			1	1	0		STRN3	Q13033-2	Q13033-2	Striatin-3	STRN3
NaN	NaN	21.0729	NaN	NaN	NaN	1	1	1	3.7	3.7	3.7	33.296	0.0086697	1.8947	1		0	NaN			1	1	0		TRAF1	Q13077-2;Q13077	Q13077-2;Q13077	TNF receptor-associated factor 1	TRAF1
NaN	NaN	22.6325	NaN	NaN	NaN	1	1	1	10.2	10.2	10.2	12.58	0.0021346	2.6937	2		0	NaN			1	1	0		EIF4EBP1	Q13541	Q13541	Eukaryotic translation initiation factor 4E-binding protein 1	EIF4EBP1
NaN	NaN	20.9195	NaN	NaN	NaN	2	1	1	11.5	5.2	5.2	28.554	0.00059524	3.3954	5		0	NaN			1	1	0		PMS2P11	Q13670	Q13670	Putative postmeiotic segregation increased 2-like protein 11	PMS2P11
NaN	24.4973	NaN	NaN	NaN	NaN	3	3	3	5.2	5.2	5.2	80.496	0	12.721	3		0	NaN			1	1	0		PKP1	Q13835-2;Q13835	Q13835-2;Q13835	Plakophilin-1	PKP1
26.7159	NaN	NaN	NaN	NaN	NaN	27	1	1	62.9	2.7	2.7	49.906	0.0010145	2.9521	9		0	NaN			1	1	0		TUBB2A	Q13885	Q13885	Tubulin beta-2A chain	TUBB2A
NaN	NaN	23.244	NaN	NaN	NaN	23	1	1	28.7	3.4	3.4	73.744	0	110.96	1		0	NaN			1	1	0		NOLC1	Q14978-3;S4R341	Q14978-3	Nucleolar and coiled-body phosphoprotein 1	NOLC1
NaN	NaN	22.1272	NaN	NaN	NaN	405	1	1	74.5	0.2	0.2	516.47	0.002411	2.6298	5		0	NaN			1	1	0		PLEC	Q15149-6	Q15149-6	Plectin	PLEC
NaN	NaN	21.4926	NaN	NaN	NaN	31	1	1	19.7	1.3	1.3	222.22	0.00030769	4.0928	5		0	NaN			1	1	0		PCM1	Q15154-2;Q15154;A6NNN6;H0YBA1	Q15154-2;Q15154;A6NNN6	Pericentriolar material 1 protein	PCM1
NaN	23.6148	NaN	NaN	NaN	NaN	31	31	1	43	43	2	94.177	0	107.02	2		0	NaN			1	1	0		DLGAP5	Q15398-3	Q15398-3	Disks large-associated protein 5	DLGAP5
24.0714	NaN	NaN	NaN	NaN	NaN	16	1	1	59.4	3.8	3.8	31.737	0.0018625	2.7739	8		0	NaN			1	1	0		CNN3	Q15417-2;E9PDU6	Q15417-2;E9PDU6	Calponin-3;Calponin	CNN3
NaN	NaN	22.3539	NaN	NaN	NaN	1	1	1	5.7	5.7	5.7	33.252	0.0089298	1.875	1		0	NaN			1	1	0		RGN	Q15493	Q15493	Regucalcin	RGN
NaN	20.0697	NaN	NaN	NaN	NaN	3	3	3	6.2	6.2	6.2	84.984	0	9.4188	3		0	NaN			1	1	0		TAF1C	Q15572-2;Q15572-6;Q15572;H3BUZ7;H3BNH3;H3BR91;H3BR71;Q15572-5;Q15572-4	Q15572-2;Q15572-6;Q15572	TATA box-binding protein-associated factor RNA polymerase I subunit C	TAF1C
NaN	NaN	20.906	NaN	NaN	NaN	12	12	1	37.7	37.7	5	37.413	0	31.038	4		0	NaN			1	1	0		SLC9A3R2	Q15599;H3BN50;H3BQS0;Q15599-3;H3BUQ9	Q15599;H3BN50;H3BQS0;Q15599-3;H3BUQ9	Na(+)/H(+) exchange regulatory cofactor NHE-RF2	SLC9A3R2
NaN	NaN	23.3953	NaN	NaN	NaN	19	3	1	43.6	6.5	3.9	61.888	0	91.301	6		0	NaN			1	1	0		SF1	Q15637-6;Q15637-2;Q15637-3;Q15637;Q15637-7;F8WEV5;C9J792;H7C561	Q15637-6;Q15637-2;Q15637-3;Q15637;Q15637-7	Splicing factor 1	SF1
NaN	22.2913	NaN	NaN	NaN	NaN	28	28	1	54.7	54.7	2.9	62.591	0	323.31	4		0	NaN			1	1	0		TRIP10	Q15642-2;W4VSQ9;Q15642-4;Q15642-3;M0R0F9	Q15642-2;W4VSQ9;Q15642-4;Q15642-3;M0R0F9	Cdc42-interacting protein 4	TRIP10
NaN	NaN	22.3566	NaN	NaN	NaN	2	2	2	8	8	8	59.225	0.00016692	6.3466	6		0	NaN			1	1	0		OASL	Q15646;Q15646-3	Q15646;Q15646-3	2-5-oligoadenylate synthase-like protein	OASL
29.1047	NaN	NaN	NaN	NaN	NaN	2	2	2	4.5	4.5	4.5	52.258	0.00045005	3.5604	3		0	NaN			1	1	0		SMAD5;SMAD1	Q99717;Q15797;D6RBH9;D6R9D4;D6RAY1;D6REQ3;D6RDN7;D6RIZ9;D6RD62;D6RBB4	Q99717;Q15797;D6RBH9;D6R9D4;D6RAY1;D6REQ3;D6RDN7;D6RIZ9;D6RD62;D6RBB4	Mothers against decapentaplegic homolog 5;Mothers against decapentaplegic homolog 1	SMAD5;SMAD1
NaN	NaN	23.8925	NaN	NaN	NaN	1	1	1	8.6	8.6	8.6	19.47	0	9.9358	18		0	NaN			1	1	0		MSMO1	Q15800-2;Q15800	Q15800-2;Q15800	Methylsterol monooxygenase 1	MSMO1
NaN	NaN	26.2521	NaN	NaN	NaN	31	31	1	53.5	53.5	2.7	50.679	0	323.31	17		0	NaN			1	1	0		SEPT7	Q16181;E7ES33;E7EPK1;G3V1Q4;A0A0U1RRM2;Q5JXL7;A0A0U1RRD1;J3QRT6;J3KSZ7;O43236-2;O43236-3;O43236;O43236-4	Q16181;E7ES33;E7EPK1;G3V1Q4	Septin-7	SEPT7
NaN	NaN	21.5808	NaN	NaN	NaN	1	1	1	3.3	3.3	3.3	49.697	0.0085412	1.9059	1		0	NaN			1	1	0		CA9	Q16790	Q16790	Carbonic anhydrase 9	CA9
NaN	NaN	25.9412	NaN	NaN	NaN	30	1	1	61.2	2.6	2.6	55.676	0	167.6	11		0	NaN			1	1	0		UGP2	Q16851-2;C9JNZ1;C9JVG3;C9JQU9;C9JWG0;C9JUW1;C9JTZ5;F2Z3H1;C9J3M0;F2Z3P4;F8WC70	Q16851-2	UTP--glucose-1-phosphate uridylyltransferase	UGP2
NaN	NaN	24.5256	NaN	NaN	NaN	1	1	1	0.4	0.4	0.4	277.99	0.0095687	1.8281	8		0	NaN			1	1	0			Q2M2H8	Q2M2H8	Probable maltase-glucoamylase-like protein LOC93432;Glucoamylase
NaN	NaN	21.2778	NaN	NaN	NaN	2	2	2	5.2	5.2	5.2	60.79	0.00073475	3.1665	2		0	NaN			1	1	0		TAF1B	Q53T94-2;Q53T94;Q53T94-3	Q53T94-2;Q53T94;Q53T94-3	TATA box-binding protein-associated factor RNA polymerase I subunit B	TAF1B
NaN	NaN	25.9725	NaN	NaN	NaN	10	2	2	12.1	2.4	2.4	58.264	0.00031206	4.4548	7		0	NaN			1	1	0		HSP90AB4P	Q58FF6	Q58FF6	Putative heat shock protein HSP 90-beta 4	HSP90AB4P
NaN	NaN	22.3524	NaN	NaN	NaN	4	1	1	8.9	2.6	2.6	47.711	0.003479	2.3154	1		0	NaN			1	1	0		HSP90AA4P	Q58FG1	Q58FG1	Putative heat shock protein HSP 90-alpha A4	HSP90AA4P
NaN	NaN	21.6085	NaN	NaN	NaN	4	1	1	28.3	5.7	5.7	31.174	0.0095571	1.8218	7		0	NaN			1	1	0		YIF1B	Q5BJH7-2;K7EJQ6;K7EPQ7	Q5BJH7-2;K7EJQ6;K7EPQ7	Protein YIF1B	YIF1B
NaN	NaN	23.2646	NaN	NaN	NaN	8	1	1	30.3	5.1	5.1	43.1	0.00073986	3.2998	2		0	NaN			1	1	0		ZNF326	Q5BKZ1-3	Q5BKZ1-3	DBIRD complex subunit ZNF326	ZNF326
NaN	NaN	22.5496	NaN	NaN	NaN	1	1	1	9.7	9.7	9.7	12.784	0.005088	2.135	1		0	NaN			1	1	0		CT83	Q5H943	Q5H943	Kita-kyushu lung cancer antigen 1	CT83
NaN	NaN	23.8784	NaN	NaN	NaN	1	1	1	9	9	9	18.006	0.0010123	2.9116	4		0	NaN			1	1	0		COA6	X6R5Z6;Q5JTJ3-3;Q5JTJ3;Q5JTJ3-2	X6R5Z6;Q5JTJ3-3;Q5JTJ3;Q5JTJ3-2	Cytochrome c oxidase assembly factor 6 homolog	COA6
NaN	23.0016	NaN	NaN	NaN	NaN	14	14	1	31.2	31.2	2.6	66.319	0	208.54	6		0	NaN			1	1	0		TOR1AIP1	Q5JTV8-3;J3KN66;Q5JTV8-2	Q5JTV8-3;J3KN66;Q5JTV8-2	Torsin-1A-interacting protein 1	TOR1AIP1
NaN	NaN	23.5051	NaN	NaN	NaN	1	1	1	2.4	2.4	2.4	49.868	0.0046916	2.1808	1		0	NaN			1	1	0		C9orf117	Q5JU67-2;Q5JU67	Q5JU67-2;Q5JU67	Uncharacterized protein C9orf117	C9orf117
NaN	NaN	19.8578	NaN	NaN	NaN	3	3	3	3.8	3.8	3.8	113.76	0.0021334	2.6865	4		0	NaN			1	1	0		CNTRL	Q5JVD1;Q7Z7A1-2;Q7Z7A1-5;Q7Z7A1;Q5JVD6;Q7Z7A1-3	Q5JVD1;Q7Z7A1-2;Q7Z7A1-5;Q7Z7A1	Centriolin	CNTRL
NaN	NaN	21.7813	NaN	NaN	NaN	2	2	2	10.1	10.1	10.1	34.365	0.0010161	2.972	3		0	NaN			1	1	0		HABP4	Q5JVS0-2;Q5JVS0	Q5JVS0-2;Q5JVS0	Intracellular hyaluronan-binding protein 4	HABP4
NaN	NaN	24.8944	NaN	NaN	NaN	2	1	1	28.4	17.9	17.9	10.97	0.00016537	6.0675	1		0	NaN			1	1	0		S100A2	Q5RHS7	Q5RHS7		S100A2
NaN	NaN	21.9413	NaN	NaN	NaN	1	1	1	5.3	5.3	5.3	27.55	0.00087553	3.04	2		0	NaN			1	1	0		TMEM69	Q5SWH9	Q5SWH9	Transmembrane protein 69	TMEM69
23.7665	NaN	NaN	NaN	NaN	NaN	1	1	1	23.9	23.9	23.9	7.5164	0	7.7079	2		0	NaN			1	1	0		ABRACL	Q5SZC9;Q9P1F3	Q5SZC9;Q9P1F3	Costars family protein ABRACL	ABRACL
NaN	NaN	20.2265	NaN	NaN	NaN	10	4	1	28.2	11.9	2.2	46.379	0	10.088	1		0	NaN			1	1	0		ATAD3C	Q5T2N8;J3QSF3	Q5T2N8	ATPase family AAA domain-containing protein 3C	ATAD3C
NaN	24.8865	NaN	NaN	NaN	NaN	1	1	1	5.8	5.8	5.8	21.844	0.0015802	2.8145	18		0	NaN			1	1	0		SLC39A1	Q5T4K2;Q5T4K4;Q5T4K3;Q9NY26-2;Q9NY26	Q5T4K2;Q5T4K4;Q5T4K3;Q9NY26-2;Q9NY26	Zinc transporter ZIP1	SLC39A1
NaN	NaN	22.2123	NaN	NaN	NaN	2	2	2	10.3	10.3	10.3	39.308	0.0010129	2.9266	3		0	NaN			1	1	0		FAM102B	Q5T8I3;Q5T8I3-2	Q5T8I3;Q5T8I3-2	Protein FAM102B	FAM102B
NaN	NaN	22.1528	NaN	NaN	NaN	4	1	1	28	11.5	11.5	22.655	0.00073964	3.2977	1		0	NaN			1	1	0		NEK6	Q5TBH0;Q9HC98;Q9HC98-3;Q9HC98-4;Q9HC98-2;Q5TBG7;Q5TBH2;Q5TBH1;Q5TBG1	Q5TBH0;Q9HC98;Q9HC98-3;Q9HC98-4;Q9HC98-2;Q5TBG7;Q5TBH2;Q5TBH1;Q5TBG1	Serine/threonine-protein kinase Nek6	NEK6
25.6181	NaN	NaN	NaN	NaN	NaN	8	8	1	51.6	51.6	4.4	26.715	0	323.31	3		0	NaN			1	1	0		LSM14B	Q5TBP9;Q9BX40-3	Q5TBP9;Q9BX40-3		LSM14B
NaN	23.2911	NaN	NaN	NaN	NaN	1	1	1	5.4	5.4	5.4	29.304	0.0018622	2.7736	8		0	NaN			1	1	0		RNF220	Q5TDE7;Q5TDE8;Q5VTB9-3;Q5VTB9	Q5TDE7;Q5TDE8;Q5VTB9-3;Q5VTB9	E3 ubiquitin-protein ligase RNF220	RNF220
NaN	NaN	21.9298	NaN	NaN	NaN	4	4	4	16.8	16.8	16.8	32.276	0.00045648	3.8173	6		0	NaN			1	1	0		TREX1	Q5TZT0;Q9NSU2-2;Q9NSU2-3;Q9NSU2;C9J052	Q5TZT0;Q9NSU2-2;Q9NSU2-3;Q9NSU2;C9J052	Three-prime repair exonuclease 1	TREX1
NaN	NaN	22.319	NaN	NaN	NaN	1	1	1	9	9	9	32.214	0.00016748	6.4541	4		0	NaN			1	1	0		ABHD17B	Q5VST6;Q5VST6-2	Q5VST6;Q5VST6-2	Alpha/beta hydrolase domain-containing protein 17B	ABHD17B
NaN	NaN	21.6684	NaN	NaN	NaN	4	4	1	7.1	7.1	1.3	61.975	0.00059898	3.5235	1		0	NaN			1	1	0		GPR107	Q5VW38-2	Q5VW38-2	Protein GPR107	GPR107
NaN	NaN	22.2522	NaN	NaN	NaN	14	1	1	45	7.4	7.4	41.079	0	23.863	4		0	NaN			1	1	0		PSMD4	Q5VWC4	Q5VWC4		PSMD4
NaN	NaN	18.5354	NaN	NaN	NaN	1	1	1	5.9	5.9	5.9	25.695	0.00016292	5.6292	2		0	NaN			1	1	0		SYPL2	Q5VXT5-2;Q5VXT5	Q5VXT5-2;Q5VXT5	Synaptophysin-like protein 2	SYPL2
NaN	NaN	20.4847	NaN	NaN	NaN	1	1	1	3.4	3.4	3.4	47.959	0.0019983	2.7327	3		0	NaN			1	1	0		DKFZp781C1855;KLHL8	Q68DU9;Q9P2G9-2;Q9P2G9	Q68DU9;Q9P2G9-2;Q9P2G9	Kelch-like protein 8	DKFZp781C1855;KLHL8
NaN	NaN	22.9672	NaN	NaN	NaN	6	4	1	25.6	17.1	9.1	18.018	0	22.702	2		0	NaN			1	1	0		HIST2H2BD;HIST2H2BC	Q6DRA6;Q6DN03	Q6DRA6;Q6DN03	Putative histone H2B type 2-D;Putative histone H2B type 2-C	HIST2H2BD;HIST2H2BC
NaN	NaN	22.2164	NaN	NaN	NaN	2	2	2	1.4	1.4	1.4	172.46	0.0033449	2.3444	4		0	NaN			1	1	0		CDC42BPG	Q6DT37	Q6DT37	Serine/threonine-protein kinase MRCK gamma	CDC42BPG
NaN	NaN	22.5407	NaN	NaN	NaN	5	5	5	11.7	11.7	11.7	71.712	0	8.7936	3		0	NaN			1	1	0		VASN	Q6EMK4	Q6EMK4	Vasorin	VASN
NaN	NaN	20.5569	NaN	NaN	NaN	4	2	2	3.5	1.5	1.5	141.98	0.006419	2.0248	2		0	NaN			1	1	0		DENND5A	Q6IQ26-2;Q6IQ26;H0YDS8;H0YCW5;H0YEA8;H0YDE6	Q6IQ26-2;Q6IQ26	DENN domain-containing protein 5A	DENND5A
NaN	NaN	20.7456	NaN	NaN	NaN	2	1	1	2.1	1.3	1.3	107.85	0.00030534	3.9216	2		0	NaN			1	1	0		ZNF280D	Q6N043-2;Q6N043;Q6N043-5	Q6N043-2;Q6N043;Q6N043-5	Zinc finger protein 280D	ZNF280D
NaN	NaN	24.0939	NaN	NaN	NaN	8	2	2	22.8	6.3	6.3	43.426	0.00015913	4.9627	11		0	NaN			1	1	0		METTL2B	Q6P1Q9;Q6P1Q9-2;H7C552;F8WAS9	Q6P1Q9;Q6P1Q9-2;H7C552	Methyltransferase-like protein 2B	METTL2B
NaN	NaN	22.2519	NaN	NaN	NaN	8	2	2	45.5	13.4	13.4	34.613	0	14.029	2		0	NaN			1	1	0		FAHD2B	Q6P2I3;C9J5B6	Q6P2I3	Fumarylacetoacetate hydrolase domain-containing protein 2B	FAHD2B
NaN	22.021	NaN	NaN	NaN	NaN	1	1	1	3.6	3.6	3.6	33.447	0.0022711	2.6545	4		0	NaN			1	1	0		ANKRD16	Q6P6B7-2;Q6P6B7	Q6P6B7-2;Q6P6B7	Ankyrin repeat domain-containing protein 16	ANKRD16
NaN	21.6307	NaN	NaN	NaN	NaN	1	1	1	6.3	6.3	6.3	23.415	0.0022708	2.6512	1		0	NaN			1	1	0		KCTD18	Q6PI47-3;Q6PI47	Q6PI47-3;Q6PI47	BTB/POZ domain-containing protein KCTD18	KCTD18
NaN	NaN	21.3642	NaN	NaN	NaN	2	2	2	3.6	3.6	3.6	67.54	0.00045126	3.6052	2		0	NaN			1	1	0		CNST	Q6PJW8-2;Q6PJW8;Q6PJW8-3	Q6PJW8-2;Q6PJW8;Q6PJW8-3	Consortin	CNST
NaN	NaN	22.1501	NaN	NaN	NaN	2	2	2	10	10	10	42.433	0.0058944	2.0752	3		0	NaN			1	1	0		ATG14	Q6ZNE5-2;Q6ZNE5	Q6ZNE5-2;Q6ZNE5	Beclin 1-associated autophagy-related key regulator	ATG14
NaN	NaN	21.3255	NaN	NaN	NaN	3	3	3	9.5	9.5	9.5	53.368	0.00015959	5.049	3		0	NaN			1	1	0		TOM1L2	Q6ZVM7-5;Q6ZVM7;B7Z2U2;Q6ZVM7-3;K7ENB0;F5H3S6;Q6ZVM7-4;Q6ZVM7-2	Q6ZVM7-5;Q6ZVM7;B7Z2U2;Q6ZVM7-3	TOM1-like protein 2	TOM1L2
22.6921	NaN	NaN	NaN	NaN	NaN	1	1	1	4	4	4	30.847	0.0026742	2.4934	3		0	NaN			1	1	0		NCCRP1	Q6ZVX7	Q6ZVX7	F-box only protein 50	NCCRP1
NaN	NaN	21.9388	NaN	NaN	NaN	1	1	1	3.3	3.3	3.3	40.5	0.00087324	2.9992	2		0	NaN			1	1	0		SH3BP5L	Q7L8J4-2;Q7L8J4	Q7L8J4-2;Q7L8J4	SH3 domain-binding protein 5-like	SH3BP5L
NaN	NaN	20.4122	NaN	NaN	NaN	2	2	2	6.1	6.1	6.1	54.705	0.00015738	4.6849	3		0	NaN			1	1	0		CHST3	Q7LGC8	Q7LGC8	Carbohydrate sulfotransferase 3	CHST3
21.1385	NaN	NaN	NaN	NaN	NaN	65	1	1	50.4	1.5	1.5	162.11	0.00016669	6.3321	4		0	NaN			1	1	0		CLASP1	Q7Z460-2;Q7Z460-4;Q7Z460-5;F8WA11;Q7Z460-3;H0Y5T1	Q7Z460-2;Q7Z460-4;Q7Z460-5;F8WA11;Q7Z460-3;H0Y5T1	CLIP-associating protein 1	CLASP1
NaN	NaN	20.3039	NaN	NaN	NaN	128	1	1	36.6	0.6	0.6	480.19	0.00015883	4.9104	3		0	NaN			1	1	0		HUWE1	Q7Z6Z7-2	Q7Z6Z7-2	E3 ubiquitin-protein ligase HUWE1	HUWE1
NaN	NaN	20.7876	NaN	NaN	NaN	3	1	1	18.5	8.7	8.7	29.946	0.00073627	3.1884	2		0	NaN			1	1	0		CENPV	Q7Z7K6;Q7Z7K6-2	Q7Z7K6	Centromere protein V	CENPV
NaN	NaN	21.1406	NaN	NaN	NaN	3	3	1	17.6	17.6	7.7	29.73	0	9.625	2		0	NaN			1	1	0		CENPV	Q7Z7K6-3;A0A0M3HER2	Q7Z7K6-3;A0A0M3HER2	Centromere protein V	CENPV
NaN	NaN	20.0219	NaN	NaN	NaN	1	1	1	3.5	3.5	3.5	88.169	0.0045605	2.207	1		0	NaN			1	1	0		ZER1	Q7Z7L7	Q7Z7L7	Protein zer-1 homolog	ZER1
NaN	NaN	21.9644	NaN	NaN	NaN	31	31	1	28.5	28.5	1.1	133.08	0	53.576	2		0	NaN			1	1	0		TBC1D1	Q86TI0;H0Y8P0;A0JNU9;C9JIE2;H0YA01;H7C380;B5MCJ2	Q86TI0;H0Y8P0	TBC1 domain family member 1	TBC1D1
NaN	NaN	23.058	NaN	NaN	NaN	4	4	1	19.3	19.3	5.7	20.109	0.00073142	3.09	0		0	NaN			1	1	0		MDP1	Q86V88	Q86V88	Magnesium-dependent phosphatase 1	MDP1
NaN	NaN	23.488	NaN	NaN	NaN	2	2	2	8.2	8.2	8.2	31.856	0.00045086	3.585	1		0	NaN			1	1	0		RALGPS2	Q86X27-2;Q86X27-3;Q86X27;A0A0A0MR31	Q86X27-2;Q86X27-3;Q86X27;A0A0A0MR31	Ras-specific guanine nucleotide-releasing factor RalGPS2	RALGPS2
NaN	NaN	31.4981	NaN	NaN	NaN	4	1	1	20	5.4	5.4	13.995	0.0065458	2.0006	14		0	NaN			1	1	0		HIST2H2AB	Q8IUE6;REV__H0Y672;REV__E7EQ67;REV__H7BY63;REV__Q8NB25-4;REV__Q8NB25-2;REV__A0A087X2A7;REV__Q8NB25-3;REV__Q8NB25;Q71UI9-5	Q8IUE6	Histone H2A type 2-B	HIST2H2AB
NaN	NaN	23.008	NaN	NaN	NaN	5	4	4	12.1	10.6	10.6	60.386	0.00016023	5.1765	5		0	NaN			1	1	0		LEPREL1	Q8IVL5-2;Q8IVL5;C9JSL4;C9J313	Q8IVL5-2;Q8IVL5	Prolyl 3-hydroxylase 2	LEPREL1
NaN	NaN	21.8752	NaN	NaN	NaN	3	3	3	3.3	3.3	3.3	102.16	0.0033454	2.3553	2		0	NaN			1	1	0		KSR1	Q8IVT5;A0A0A0MQW1;Q8IVT5-3;Q8IVT5-2;J3QQL4;A8MY87;Q8IVT5-4	Q8IVT5;A0A0A0MQW1;Q8IVT5-3;Q8IVT5-2	Kinase suppressor of Ras 1	KSR1
21.9572	NaN	NaN	NaN	NaN	NaN	1	1	1	18.1	18.1	18.1	15.115	0.0057597	2.0884	1		0	NaN			1	1	0		YAF2	Q8IY57-3;Q8IY57;Q8IY57-5	Q8IY57-3;Q8IY57;Q8IY57-5	YY1-associated factor 2	YAF2
NaN	NaN	20.9118	NaN	NaN	NaN	2	2	2	4.7	4.7	4.7	65.019	0.0021368	2.7121	3		0	NaN			1	1	0		RNF168	Q8IYW5	Q8IYW5	E3 ubiquitin-protein ligase RNF168	RNF168
NaN	NaN	21.1463	NaN	NaN	NaN	1	1	1	22.6	22.6	22.6	12.739	0	7.8022	6		0	NaN			1	1	0		CMTM8	Q8IZV2-2;Q8IZV2	Q8IZV2-2;Q8IZV2	CKLF-like MARVEL transmembrane domain-containing protein 8	CMTM8
NaN	NaN	23.8707	NaN	NaN	NaN	2	2	2	22	22	22	11.456	0.00073325	3.1277	2		0	NaN			1	1	0		C8orf59	Q8N0T1;A0A087WWE7	Q8N0T1;A0A087WWE7	Uncharacterized protein C8orf59	C8orf59
NaN	NaN	21.9317	NaN	NaN	NaN	2	2	2	11	11	11	26.114	0.009561	1.8234	3		0	NaN			1	1	0		FAM58A	Q8N1B3-2;Q8N1B3;A0A087WY98;A0A087WUL6;H7C3N1;K7EM37;A0A087X1W3	Q8N1B3-2;Q8N1B3;A0A087WY98;A0A087WUL6;H7C3N1;K7EM37;A0A087X1W3	Cyclin-related protein FAM58A	FAM58A
NaN	NaN	19.518	NaN	NaN	NaN	8	1	1	35.9	6	6	31.079	0.0037474	2.2884	2		0	NaN			1	1	0		ARMC10	Q8N2F6-3;Q8N2F6;A0A0J9YWR7;A0A0J9YXE4;H7C2M7;H7BXQ8;C9J5N7;A0A0J9YXV5;A0A0J9YY38	Q8N2F6-3;Q8N2F6;A0A0J9YWR7;A0A0J9YXE4;H7C2M7;H7BXQ8;C9J5N7	Armadillo repeat-containing protein 10	ARMC10
NaN	NaN	21.7527	NaN	NaN	NaN	3	3	3	7	7	7	60.704	0.00073454	3.1614	1		0	NaN			1	1	0		FBXW8	Q8N3Y1-2;Q8N3Y1	Q8N3Y1-2;Q8N3Y1	F-box/WD repeat-containing protein 8	FBXW8
NaN	NaN	22.4528	NaN	NaN	NaN	1	1	1	11.2	11.2	11.2	22.963	0.0086721	1.9003	2		0	NaN			1	1	0		ZCCHC7	X6R4A7;Q8N3Z6-2;Q8N3Z6	X6R4A7;Q8N3Z6-2;Q8N3Z6	Zinc finger CCHC domain-containing protein 7	ZCCHC7
NaN	NaN	20.8244	NaN	NaN	NaN	1	1	1	3.5	3.5	3.5	76.003	0	8.8499	3		0	NaN			1	1	0		LNX2	Q8N448	Q8N448	Ligand of Numb protein X 2	LNX2
NaN	NaN	21.8236	NaN	NaN	NaN	3	3	3	7.5	7.5	7.5	59.217	0.00087604	3.0516	3		0	NaN			1	1	0		TTC39C	Q8N584-2;Q8N584	Q8N584-2;Q8N584	Tetratricopeptide repeat protein 39C	TTC39C
NaN	NaN	24.3291	NaN	NaN	NaN	1	1	1	20.9	20.9	20.9	7.7019	0.00087285	2.9967	6		0	NaN			1	1	0		SMIM20	Q8N5G0;Q8N5G0-2	Q8N5G0;Q8N5G0-2	Small integral membrane protein 20	SMIM20
NaN	NaN	23.8095	NaN	NaN	NaN	2	2	2	10.7	10.7	10.7	22.882	0.0014403	2.8546	5		0	NaN			1	1	0		FAM101B	Q8N5W9	Q8N5W9	Filamin-interacting protein FAM101B	FAM101B
21.7552	NaN	NaN	NaN	NaN	NaN	1	1	1	4.5	4.5	4.5	57.336	0.00073164	3.0927	1		0	NaN			1	1	0		ZBTB2	Q8N680	Q8N680	Zinc finger and BTB domain-containing protein 2	ZBTB2
NaN	NaN	22.9266	NaN	NaN	NaN	1	1	1	12.4	12.4	12.4	13.032	0.0040133	2.2437	4		0	NaN			1	1	0		NATD1	Q8N6N6	Q8N6N6	Protein NATD1	NATD1
NaN	NaN	23.1586	NaN	NaN	NaN	1	1	1	15.9	15.9	15.9	9.7902	0.0015809	2.8188	6		0	NaN			1	1	0		ACBD7	Q8N6N7	Q8N6N7	Acyl-CoA-binding domain-containing protein 7	ACBD7
NaN	NaN	24.5532	NaN	NaN	NaN	23	23	1	51.6	51.6	5.3	60.348	0	323.31	8		0	NaN			1	1	0		ENAH	Q8N8S7-3;Q8N8S7-2;Q8N8S7;A0A0U1RQP7	Q8N8S7-3;Q8N8S7-2;Q8N8S7	Protein enabled homolog	ENAH
NaN	NaN	23.7539	NaN	NaN	NaN	2	2	2	5.1	5.1	5.1	40.426	0	28.829	6		0	NaN			1	1	0		ATP6V0D2	Q8N8Y2	Q8N8Y2	V-type proton ATPase subunit d 2	ATP6V0D2
NaN	NaN	22.9345	NaN	NaN	NaN	1	1	1	2.9	2.9	2.9	48.403	0.00030703	4.0453	3		0	NaN			1	1	0		BANP	Q8N9N5-3;Q8N9N5-6;Q8N9N5-2;Q8N9N5-4;Q8N9N5-5;Q8N9N5-7;Q8N9N5	Q8N9N5-3;Q8N9N5-6;Q8N9N5-2;Q8N9N5-4;Q8N9N5-5;Q8N9N5-7;Q8N9N5	Protein BANP	BANP
NaN	NaN	21.4592	NaN	NaN	NaN	2	2	2	11.5	11.5	11.5	28.265	0	7.5247	6		0	NaN			1	1	0		ZNF511;PRAP1	Q8NB15-2;Q8NB15;H7BY64	Q8NB15-2;Q8NB15;H7BY64	Zinc finger protein 511	ZNF511;PRAP1
NaN	NaN	20.8667	NaN	NaN	NaN	1	1	1	2.5	2.5	2.5	50.618	0.0037521	2.302	1		0	NaN			1	1	0		MFSD9	Q8NBP5	Q8NBP5	Major facilitator superfamily domain-containing protein 9	MFSD9
NaN	NaN	21.6915	NaN	NaN	NaN	2	2	2	4.5	4.5	4.5	71.158	0.0001584	4.8422	3		0	NaN			1	1	0		GALNT6	Q8NCL4;S4R3S5	Q8NCL4;S4R3S5	Polypeptide N-acetylgalactosaminyltransferase 6	GALNT6
NaN	NaN	21.0825	NaN	NaN	NaN	1	1	1	6.9	6.9	6.9	24.269	0	18.796	3		0	NaN			1	1	0		MAPK1IP1L	Q8NDC0	Q8NDC0	MAPK-interacting and spindle-stabilizing protein-like	MAPK1IP1L
NaN	NaN	21.7156	NaN	NaN	NaN	1	1	1	2.9	2.9	2.9	44.125	0.0021371	2.7125	4		0	NaN			1	1	0		NPEPL1	Q8NDH3-2;Q8NDH3-5;Q8NDH3-4;Q8NDH3	Q8NDH3-2;Q8NDH3-5;Q8NDH3-4;Q8NDH3	Probable aminopeptidase NPEPL1	NPEPL1
NaN	NaN	19.4754	NaN	NaN	NaN	12	2	1	25.1	7.4	4.4	49.654	0.00015785	4.7634	1		0	NaN			1	1	0		PPHLN1	Q8NEY8-3;F8W6A0	Q8NEY8-3;F8W6A0		PPHLN1
NaN	NaN	21.5384	NaN	NaN	NaN	1	1	1	10.8	10.8	10.8	14.913	0	16.255	6		0	NaN			1	1	0		RFWD2	Q8NHY2-5;Q8NHY2-2;Q8NHY2-4;Q8NHY2	Q8NHY2-5;Q8NHY2-2;Q8NHY2-4;Q8NHY2	E3 ubiquitin-protein ligase RFWD2	RFWD2
NaN	NaN	22.0211	NaN	NaN	NaN	1	1	1	2.7	2.7	2.7	66.626	0.0061534	2.0375	1		0	NaN			1	1	0		ADCK3	Q8NI60-3;Q8NI60	Q8NI60-3;Q8NI60	Atypical kinase ADCK3, mitochondrial	ADCK3
NaN	NaN	22.4175	NaN	NaN	NaN	2	2	2	5.3	5.3	5.3	40.166	0.0026753	2.4977	9		0	NaN			1	1	0		SLC30A5	Q9BY48;Q8TAD4;Q8TAD4-2	Q9BY48;Q8TAD4;Q8TAD4-2	Zinc transporter 5	SLC30A5
NaN	NaN	22.7793	NaN	NaN	NaN	1	1	1	14	14	14	19.147	0.0054945	2.1175	1		0	NaN			1	1	0		MPLKIP	Q8TAP9	Q8TAP9	M-phase-specific PLK1-interacting protein	MPLKIP
NaN	NaN	23.6436	NaN	NaN	NaN	1	1	1	13.2	13.2	13.2	8.6693	0.0029375	2.4021	1		0	NaN			1	1	0		C18orf32	Q8TCD1	Q8TCD1	UPF0729 protein C18orf32	C18orf32
NaN	NaN	20.0815	NaN	NaN	NaN	28	28	1	37.6	37.6	1.8	98.594	0	154.87	2		0	NaN			1	1	0		DDX54	Q8TDD1;F8VRX4;H0YHH7	Q8TDD1	ATP-dependent RNA helicase DDX54	DDX54
NaN	NaN	20.7678	NaN	NaN	NaN	2	2	2	3	3	3	71.528	0.0053586	2.1285	4		0	NaN			1	1	0		TRAF3IP1	Q8TDR0-2;Q8TDR0	Q8TDR0-2;Q8TDR0	TRAF3-interacting protein 1	TRAF3IP1
NaN	NaN	23.8521	NaN	NaN	NaN	4	4	4	13.2	13.2	13.2	51.77	0.00015657	4.5336	3		0	NaN			1	1	0		NSUN6	Q8TEA1;U3KQU2	Q8TEA1	Putative methyltransferase NSUN6	NSUN6
NaN	NaN	21.9162	NaN	NaN	NaN	2	2	2	4.1	4.1	4.1	92.775	0.00015944	5.0288	2		0	NaN			1	1	0		SH3RF3	Q8TEJ3	Q8TEJ3	SH3 domain-containing RING finger protein 3	SH3RF3
NaN	NaN	19.937	NaN	NaN	NaN	1	1	1	8.4	8.4	8.4	23.15	0.0073459	1.9689	1		0	NaN			1	1	0		NPRL2	Q8WTW4-2;Q8WTW4	Q8WTW4-2;Q8WTW4	Nitrogen permease regulator 2-like protein	NPRL2
NaN	NaN	20.5545	NaN	NaN	NaN	1	1	1	17	17	17	17.804	0.0050859	2.1324	3		0	NaN			1	1	0		SFT2D1	Q8WV19	Q8WV19	Vesicle transport protein SFT2A	SFT2D1
NaN	NaN	21.5087	NaN	NaN	NaN	42	42	1	38.5	38.5	1.2	153.67	0	97.754	4		0	NaN			1	1	0		LMO7	Q8WWI1-3;F8WD26;J3KP06;Q8WWI1-4;Q8WWI1-2;Q8WWI1;E9PMP7	Q8WWI1-3;F8WD26;J3KP06;Q8WWI1-4;Q8WWI1-2;Q8WWI1;E9PMP7	LIM domain only protein 7	LMO7
NaN	23.4701	NaN	NaN	NaN	NaN	36	36	1	39.4	39.4	1	113.37	0	323.31	6		0	NaN			1	1	0		ATXN2L	Q8WWM7;Q8WWM7-6;Q8WWM7-8;Q8WWM7-5;Q8WWM7-4;Q8WWM7-2;Q8WWM7-3;H3BRB0;A0A0C4DGL7	Q8WWM7;Q8WWM7-6;Q8WWM7-8;Q8WWM7-5;Q8WWM7-4;Q8WWM7-2;Q8WWM7-3	Ataxin-2-like protein	ATXN2L
NaN	NaN	20.4012	NaN	NaN	NaN	4	4	2	2.7	2.7	1.4	211.54	0.0003067	4.0175	1		0	NaN			1	1	0		KAT6B	Q8WYB5-2;Q8WYB5;Q8WYB5-3	Q8WYB5-2;Q8WYB5;Q8WYB5-3	Histone acetyltransferase KAT6B	KAT6B
NaN	NaN	24.7691	NaN	NaN	NaN	11	11	1	37.1	37.1	3.7	33.631	0	48.451	16		0	NaN			1	1	0		RQCD1	Q92600;Q92600-2;F8WBZ6;H7C0W0	Q92600;Q92600-2	Cell differentiation protein RCD1 homolog	RQCD1
NaN	NaN	22.1129	NaN	NaN	NaN	1	1	1	8.8	8.8	8.8	15.055	0.0057621	2.0928	1		0	NaN			1	1	0		KLK6	Q92876-2;Q92876	Q92876-2;Q92876	Kallikrein-6	KLK6
NaN	NaN	22.4128	NaN	NaN	NaN	2	2	2	9.9	9.9	9.9	20.894	0.00267	2.4739	2		0	NaN			1	1	0		TSR2	Q969E8	Q969E8	Pre-rRNA-processing protein TSR2 homolog	TSR2
NaN	NaN	28.3048	NaN	NaN	NaN	9	9	1	62.8	62.8	6.1	17.276	0	88.573	6		0	NaN			1	1	0		MAGOHB	Q96A72;F5H6N1;F5H3U9;F5H124	Q96A72;F5H6N1	Protein mago nashi homolog 2	MAGOHB
NaN	NaN	21.1607	NaN	NaN	NaN	1	1	1	1.6	1.6	1.6	97.4	0.00073659	3.2004	3		0	NaN			1	1	0		RHBDF1	Q96CC6	Q96CC6	Inactive rhomboid protein 1	RHBDF1
NaN	21.1092	NaN	NaN	NaN	NaN	3	3	3	10.2	10.2	10.2	40.516	0.00059259	3.3253	3		0	NaN			1	1	0		FBXL8	Q96CD0;J3QRE3;E5RFX2;E5RHS9;E5RIS0;E5RIE9;J3QRK9;E5RH15	Q96CD0	F-box/LRR-repeat protein 8	FBXL8
NaN	NaN	22.6376	NaN	NaN	NaN	4	2	2	15.9	12.4	12.4	26.41	0.0054938	2.1132	5		0	NaN			1	1	0		CHMP4C	Q96CF2	Q96CF2	Charged multivesicular body protein 4c	CHMP4C
NaN	NaN	20.1945	NaN	NaN	NaN	1	1	1	9	9	9	22.545	0.0030696	2.3671	2		0	NaN			1	1	0		ASB9	R4GN94;Q96DX5-3;Q96DX5-2;Q96DX5	R4GN94;Q96DX5-3;Q96DX5-2;Q96DX5	Ankyrin repeat and SOCS box protein 9	ASB9
NaN	NaN	20.2131	NaN	NaN	NaN	1	1	1	5.1	5.1	5.1	33.224	0.0089201	1.8675	3		0	NaN			1	1	0		NUS1	Q96E22	Q96E22	Dehydrodolichyl diphosphate syntase complex subunit NUS1	NUS1
NaN	NaN	23.0205	NaN	NaN	NaN	11	11	1	25.5	25.5	2.3	53.557	0	323.31	8		0	NaN			1	1	0		SAAL1	Q96ER3	Q96ER3	Protein SAAL1	SAAL1
NaN	NaN	21.1573	NaN	NaN	NaN	1	1	1	3.1	3.1	3.1	55.166	0	9.4967	4		0	NaN			1	1	0		HSPBAP1	Q96EW2	Q96EW2	HSPB1-associated protein 1	HSPBAP1
NaN	NaN	23.1803	NaN	NaN	NaN	3	3	3	8.3	8.3	8.3	42.974	0.00015667	4.5477	3		0	NaN			1	1	0		TRIM11	Q96F44-2;Q96F44-3;Q96F44;R4GMV1;R4GNB9	Q96F44-2;Q96F44-3;Q96F44;R4GMV1	E3 ubiquitin-protein ligase TRIM11	TRIM11
17.9534	NaN	NaN	NaN	NaN	NaN	7	7	1	10.9	10.9	1.8	96.127	0	10.133	1		0	NaN			1	1	0		DDX11	Q96FC9-4;Q96FC9-3;Q96FC9-2;Q96FC9;H0YGL4;H0YFY8	Q96FC9-4;Q96FC9-3;Q96FC9-2;Q96FC9	Probable ATP-dependent RNA helicase DDX11	DDX11
24.6623	NaN	NaN	NaN	NaN	NaN	2	2	2	11.9	11.9	11.9	18.66	0.00059604	3.413	3		0	NaN			1	1	0		DTD2	Q96FN9	Q96FN9	Probable D-tyrosyl-tRNA(Tyr) deacylase 2	DTD2
NaN	NaN	19.1701	NaN	NaN	NaN	1	1	1	1.3	1.3	1.3	116.38	0.0026734	2.4871	1		0	NaN			1	1	0		LRIG1	Q96JA1-2;Q96JA1	Q96JA1-2;Q96JA1	Leucine-rich repeats and immunoglobulin-like domains protein 1	LRIG1
NaN	NaN	24.745	NaN	NaN	NaN	3	3	1	15.6	15.6	5	20.374	0.00030821	4.1462	6		0	NaN			1	1	0		ARL5B	Q96KC2	Q96KC2	ADP-ribosylation factor-like protein 5B	ARL5B
NaN	NaN	21.4192	NaN	NaN	NaN	4	3	3	5	4.2	4.2	119.56	0.00073833	3.2604	3		0	NaN			1	1	0		PPP1R13B	Q96KQ4;H0YJL1	Q96KQ4;H0YJL1	Apoptosis-stimulating of p53 protein 1	PPP1R13B
NaN	NaN	20.9454	NaN	NaN	NaN	2	2	2	3.9	3.9	3.9	58.487	0.0058888	2.0614	4		0	NaN			1	1	0		RNPC3	Q96LT9-2;Q96LT9;E9PPV2;H0YEB8	Q96LT9-2;Q96LT9;E9PPV2;H0YEB8	RNA-binding protein 40	RNPC3
NaN	23.3935	NaN	NaN	NaN	NaN	2	2	2	6.9	6.9	6.9	46.276	0.0034833	2.3381	3		0	NaN			1	1	0		SERPINB12	Q96P63;Q96P63-2	Q96P63;Q96P63-2	Serpin B12	SERPINB12
NaN	NaN	21.479	NaN	NaN	NaN	3	3	3	3.5	3.5	3.5	135.3	0.00045113	3.5987	5		0	NaN			1	1	0		NEK1	Q96PY6-4;Q96PY6-2;Q96PY6-6;Q96PY6;Q96PY6-3;Q96PY6-5	Q96PY6-4;Q96PY6-2;Q96PY6-6;Q96PY6;Q96PY6-3	Serine/threonine-protein kinase Nek1	NEK1
NaN	NaN	20.5353	NaN	NaN	NaN	1	1	1	2.1	2.1	2.1	62.126	0.0099369	1.7973	1		0	NaN			1	1	0		CEP89	Q96ST8-2;Q96ST8	Q96ST8-2;Q96ST8	Centrosomal protein of 89 kDa	CEP89
22.1464	NaN	NaN	NaN	NaN	NaN	12	12	1	37.4	37.4	4.2	37.092	0	35.864	2		0	NaN			1	1	0		APOL2	Q9BQE5;E9PM95;B0QYK8	Q9BQE5;E9PM95	Apolipoprotein L2	APOL2
NaN	22.1472	NaN	NaN	NaN	NaN	4	2	2	14.5	9.1	9.1	31.424	0	16.942	6		0	NaN			1	1	0		SRSF8	Q9BRL6-2;Q9BRL6	Q9BRL6-2;Q9BRL6	Serine/arginine-rich splicing factor 8	SRSF8
NaN	NaN	22.4147	NaN	NaN	NaN	1	1	1	4.4	4.4	4.4	28	0.0095778	1.8342	3		0	NaN			1	1	0		HDHD3	Q9BSH5	Q9BSH5	Haloacid dehalogenase-like hydrolase domain-containing protein 3	HDHD3
NaN	NaN	25.4045	NaN	NaN	NaN	3	3	3	12.1	12.1	12.1	18.914	0.0064173	2.017	10		0	NaN			1	1	0		MARVELD1	Q9BSK0	Q9BSK0	MARVEL domain-containing protein 1	MARVELD1
NaN	21.8331	NaN	NaN	NaN	NaN	2	2	2	6.8	6.8	6.8	56.665	0.00031284	4.5144	7		0	NaN			1	1	0		RTKN	Q9BST9-3;Q9BST9-2;Q9BST9	Q9BST9-3;Q9BST9-2;Q9BST9	Rhotekin	RTKN
NaN	NaN	21.8181	NaN	NaN	NaN	1	1	1	8.8	8.8	8.8	21.444	0.0048283	2.1781	2		0	NaN			1	1	0		DESI2	Q9BSY9	Q9BSY9	Desumoylating isopeptidase 2	DESI2
NaN	NaN	21.1229	NaN	NaN	NaN	1	1	1	10	10	10	24.516	0.0095456	1.8129	3		0	NaN			1	1	0		ALKBH7	Q9BT30	Q9BT30	Alpha-ketoglutarate-dependent dioxygenase alkB homolog 7, mitochondrial	ALKBH7
NaN	NaN	20.6545	NaN	NaN	NaN	1	1	1	3.2	3.2	3.2	48.296	0.006285	2.0316	2		0	NaN			1	1	0		SYT11	Q9BT88	Q9BT88	Synaptotagmin-11	SYT11
22.9085	NaN	NaN	NaN	NaN	NaN	20	1	1	36.8	2	2	72.979	0.0037469	2.282	1		0	NaN			1	1	0		MCMBP	Q9BTE3	Q9BTE3	Mini-chromosome maintenance complex-binding protein	MCMBP
NaN	NaN	22.5587	NaN	NaN	NaN	2	2	2	24.4	24.4	24.4	15.688	0.0010163	2.9731	2		0	NaN			1	1	0		MED10	Q9BTT4	Q9BTT4	Mediator of RNA polymerase II transcription subunit 10	MED10
22.5128	NaN	NaN	NaN	NaN	NaN	4	4	4	10.5	10.5	10.5	38.706	0.00073046	3.069	4		0	NaN			1	1	0		ADAT1	Q9BUB4-2;Q9BUB4;H3BP27	Q9BUB4-2;Q9BUB4;H3BP27	tRNA-specific adenosine deaminase 1	ADAT1
NaN	NaN	21.0534	NaN	NaN	NaN	2	2	2	4.6	4.6	4.6	60.318	0.0095507	1.8159	4		0	NaN			1	1	0		EDEM2	Q9BV94-2;Q9BV94	Q9BV94-2;Q9BV94	ER degradation-enhancing alpha-mannosidase-like protein 2	EDEM2
NaN	NaN	21.502	NaN	NaN	NaN	1	1	1	3.7	3.7	3.7	34.555	0.0026757	2.5059	3		0	NaN			1	1	0		TIPIN	Q9BVW5	Q9BVW5	TIMELESS-interacting protein	TIPIN
NaN	NaN	24.0954	NaN	NaN	NaN	1	1	1	11.8	11.8	11.8	11.835	0.0022705	2.6478	6		0	NaN			1	1	0		DDA1	Q9BW61	Q9BW61	DET1- and DDB1-associated protein 1	DDA1
NaN	NaN	22.2384	NaN	NaN	NaN	1	1	1	27.4	27.4	27.4	11.528	0.00030989	4.2708	2		0	NaN			1	1	0		HIGD2A	Q9BW72	Q9BW72	HIG1 domain family member 2A, mitochondrial	HIGD2A
NaN	NaN	23.1109	NaN	NaN	NaN	2	1	1	18.6	10.6	10.6	13.188	0.0049539	2.1468	1		0	NaN			1	1	0		FAM127B	Q9BWD3	Q9BWD3	Protein FAM127B	FAM127B
NaN	22.4147	NaN	NaN	NaN	NaN	19	19	1	62.4	62.4	3.6	40.313	0	323.31	3		0	NaN			1	1	0		RBM4	Q9BWF3;E9PB51;Q9BWF3-4;D6R9K7;J3QRR5;Q9BWF3-3;Q9BWF3-2	Q9BWF3;E9PB51;Q9BWF3-4	RNA-binding protein 4	RBM4
NaN	NaN	20.889	NaN	NaN	NaN	2	2	1	5	5	2.7	55.931	0.00087374	3.0042	1		0	NaN			1	1	0		BTBD2	Q9BX70	Q9BX70	BTB/POZ domain-containing protein 2	BTBD2
NaN	NaN	20.274	NaN	NaN	NaN	21	1	1	58.2	5.4	5.4	42.894	0.00031119	4.3642	2		0	NaN			1	1	0		POLDIP3	Q9BY77-2;Q8WUT1;F8WEE2	Q9BY77-2	Polymerase delta-interacting protein 3	POLDIP3
NaN	NaN	21.9641	NaN	NaN	NaN	2	2	1	8.5	8.5	4.5	27.368	0.00030656	4.0039	6		0	NaN			1	1	0		ULBP2	Q9BZM5	Q9BZM5	NKG2D ligand 2	ULBP2
NaN	24.7886	NaN	NaN	NaN	NaN	25	25	1	49.6	49.6	2.4	56.769	0	323.31	2		0	NaN			1	1	0		API5	Q9BZZ5-2;Q9BZZ5-5	Q9BZZ5-2;Q9BZZ5-5	Apoptosis inhibitor 5	API5
NaN	NaN	23.3867	NaN	NaN	NaN	13	13	1	29.9	29.9	2.3	53.524	0	71.916	4		0	NaN			1	1	0		PAIP1	Q9H074;D6R9H8;H0YA44	Q9H074	Polyadenylate-binding protein-interacting protein 1	PAIP1
NaN	NaN	24.3257	NaN	NaN	NaN	11	1	1	31.1	3.8	3.8	42.006	0.0036141	2.3079	11		0	NaN			1	1	0		PAIP1	Q9H074-3;D6RJF2;D6RD97;D6RJ02	Q9H074-3	Polyadenylate-binding protein-interacting protein 1	PAIP1
21.8509	NaN	NaN	NaN	NaN	NaN	2	2	2	3.1	3.1	3.1	80.491	0.004015	2.2481	2		0	NaN			1	1	0		GZF1	Q9H116	Q9H116	GDNF-inducible zinc finger protein 1	GZF1
NaN	NaN	21.4039	NaN	NaN	NaN	5	5	1	15.8	15.8	3	33.672	0.00016606	6.1747	3		0	NaN			1	1	0		SLC25A51	Q9H1U9	Q9H1U9	Solute carrier family 25 member 51	SLC25A51
NaN	NaN	24.1037	NaN	NaN	NaN	32	1	1	42	1.1	1.1	101.67	0.00059391	3.342	3		0	NaN			1	1	0		UNC45A	Q9H3U1-2	Q9H3U1-2	Protein unc-45 homolog A	UNC45A
NaN	NaN	22.1301	NaN	NaN	NaN	1	1	1	2.8	2.8	2.8	48.162	0.00087578	3.0433	6		0	NaN			1	1	0		SMOC1	Q9H4F8;Q9H4F8-2	Q9H4F8;Q9H4F8-2	SPARC-related modular calcium-binding protein 1	SMOC1
23.5447	NaN	NaN	NaN	NaN	NaN	1	1	1	1.4	1.4	1.4	99.625	0.0057629	2.0955	1		0	NaN			1	1	0			Q9H579-2	Q9H579-2
NaN	NaN	20.289	NaN	NaN	NaN	1	1	1	3.4	3.4	3.4	35.619	0.0095597	1.8231	1		0	NaN			1	1	0		MVB12B	Q9H7P6	Q9H7P6	Multivesicular body subunit 12B	MVB12B
22.6653	NaN	NaN	NaN	NaN	NaN	1	1	1	2.4	2.4	2.4	40.575	0.0058953	2.0752	4		0	NaN			1	1	0		ZNF696	Q9H7X3	Q9H7X3	Zinc finger protein 696	ZNF696
NaN	NaN	24.0078	NaN	NaN	NaN	1	1	1	9.9	9.9	9.9	14.536	0.00015946	5.03	7		0	NaN			1	1	0		GEMIN7	Q9H840	Q9H840	Gem-associated protein 7	GEMIN7
NaN	23.9923	NaN	NaN	NaN	NaN	2	2	2	9.6	9.6	9.6	27.797	0.00059277	3.329	5		0	NaN			1	1	0		PLEKHF2	Q9H8W4	Q9H8W4	Pleckstrin homology domain-containing family F member 2	PLEKHF2
22.2197	NaN	NaN	NaN	NaN	NaN	3	3	3	6.6	6.6	6.6	70.483	0.0024028	2.5558	4		0	NaN			1	1	0		ACTR8	Q9H981;H0Y849;Q9H981-3;Q9H981-2	Q9H981;H0Y849;Q9H981-3;Q9H981-2	Actin-related protein 8	ACTR8
NaN	NaN	21.8187	NaN	NaN	NaN	2	2	2	10.6	10.6	10.6	34.56	0.00016975	6.9076	8		0	NaN			1	1	0		GPN2	Q9H9Y4;Q5JYG4	Q9H9Y4;Q5JYG4	GPN-loop GTPase 2	GPN2
26.8654	NaN	NaN	NaN	NaN	NaN	2	2	2	3.5	3.5	3.5	62.649	0.0010104	2.8888	40		0	NaN			1	1	0		EBF2;EBF1;EBF3	Q9HAK2;B7Z934;E5RFQ1;Q9H4W6-2;Q9UH73-2;Q9UH73;Q9H4W6	Q9HAK2;B7Z934;E5RFQ1;Q9H4W6-2;Q9UH73-2;Q9UH73;Q9H4W6	Transcription factor COE2;Transcription factor COE3;Transcription factor COE1	EBF2;EBF1;EBF3
NaN	NaN	21.2536	NaN	NaN	NaN	1	1	1	2.5	2.5	2.5	54.572	0.0019974	2.7301	5		0	NaN			1	1	0		SIAE	Q9HAT2-2;Q9HAT2	Q9HAT2-2;Q9HAT2	Sialate O-acetylesterase	SIAE
21.159	NaN	NaN	NaN	NaN	NaN	2	1	1	3.7	2.4	2.4	57.601	0.00073035	3.0645	2		0	NaN			1	1	0		PATZ1	Q9HBE1-4;Q9HBE1-2;Q9HBE1-3;Q9HBE1	Q9HBE1-4;Q9HBE1-2;Q9HBE1-3;Q9HBE1	POZ-, AT hook-, and zinc finger-containing protein 1	PATZ1
26.6047	NaN	NaN	NaN	NaN	NaN	4	4	4	0.9	0.9	0.9	596.33	0	10.676	4		0	NaN			1	1	0		MUC5B	Q9HC84	Q9HC84	Mucin-5B	MUC5B
NaN	NaN	21.5038	NaN	NaN	NaN	1	1	1	17.7	17.7	17.7	8.8679	0.0028023	2.4225	4		0	NaN			1	1	0		POLD4	Q9HCU8-2;Q9HCU8	Q9HCU8-2;Q9HCU8	DNA polymerase delta subunit 4	POLD4
NaN	NaN	22.0146	NaN	NaN	NaN	3	3	3	20.2	20.2	20.2	20.201	0.00059312	3.3308	3		0	NaN			1	1	0		MID1IP1	Q9NPA3	Q9NPA3	Mid1-interacting protein 1	MID1IP1
NaN	22.2045	NaN	NaN	NaN	NaN	3	3	3	5.4	5.4	5.4	68.62	0.0024083	2.6098	2		0	NaN			1	1	0		ZFP64	Q9NPA5-2;Q9NTW7-4;Q9NPA5;Q9NTW7-3;Q9NTW7	Q9NPA5-2;Q9NTW7-4;Q9NPA5;Q9NTW7-3;Q9NTW7	Zinc finger protein 64 homolog, isoforms 1 and 2;Zinc finger protein 64 homolog, isoforms 3 and 4	ZFP64
NaN	NaN	23.5298	NaN	NaN	NaN	3	3	3	13.7	13.7	13.7	32.407	0.00016142	5.3767	6		0	NaN			1	1	0		NGRN	Q9NPE2;Q9NPE2-3	Q9NPE2	Neugrin	NGRN
NaN	NaN	21.3343	NaN	NaN	NaN	25	1	1	54.4	5.6	5.6	59.709	0.0029362	2.394	4		0	NaN			1	1	0		RIC8A	Q9NPQ8;Q9NPQ8-3;Q9NPQ8-2;H0YEN0;H0YE35;E9PSI0;H0YC88;E9PI04;E9PLE5;REV__E9PNP5	Q9NPQ8;Q9NPQ8-3;Q9NPQ8-2;H0YEN0	Synembryn-A	RIC8A
NaN	NaN	21.6821	NaN	NaN	NaN	25	25	1	54.3	54.3	5.5	59.612	0	183.62	4		0	NaN			1	1	0		RIC8A	Q9NPQ8-4	Q9NPQ8-4	Synembryn-A	RIC8A
NaN	NaN	23.6664	NaN	NaN	NaN	13	1	1	70.5	3.8	3.8	40.317	0.0015825	2.8379	9		0	NaN			1	1	0		RTN4	Q9NQC3-2;F8W914;A0A0U1RQR6	Q9NQC3-2;F8W914	Reticulon-4;Reticulon	RTN4
NaN	NaN	22.0124	NaN	NaN	NaN	13	1	1	66.3	2.8	2.8	42.274	0.0024107	2.6273	1		0	NaN			1	1	0		RTN4	Q9NQC3-5	Q9NQC3-5	Reticulon-4	RTN4
NaN	NaN	22.7884	NaN	NaN	NaN	9	1	1	28.1	9.6	9.6	37.073	0	45.031	5		0	NaN			1	1	0		MBNL1	Q9NR56-6;Q9NR56-2;Q9NR56-5;Q9NR56-3;Q9NR56-4;H7C4T5	Q9NR56-6;Q9NR56-2;Q9NR56-5;Q9NR56-3;Q9NR56-4;H7C4T5	Muscleblind-like protein 1	MBNL1
NaN	NaN	23.068	NaN	NaN	NaN	2	2	2	25.3	25.3	25.3	9.4598	0.0025409	2.5374	2		0	NaN			1	1	0		CMC2	Q9NRP2;H3BQQ1;H3BPP2;H3BNN8;H3BTB6	Q9NRP2;H3BQQ1;H3BPP2;H3BNN8;H3BTB6	COX assembly mitochondrial protein 2 homolog	CMC2
NaN	NaN	20.9267	NaN	NaN	NaN	2	2	2	6.3	6.3	6.3	49.626	0.0026779	2.5185	2		0	NaN			1	1	0		SAMSN1;SASH1	Q9NSI8-3;S6FRS6;Q9NSI8;O94885	Q9NSI8-3;S6FRS6;Q9NSI8;O94885	SAM domain-containing protein SAMSN-1;SAM and SH3 domain-containing protein 1	SAMSN1;SASH1
NaN	NaN	22.7583	NaN	NaN	NaN	3	2	2	5	3.9	3.9	73.837	0.0030735	2.3826	6		0	NaN			1	1	0		BMP2K	Q9NSY1-2;Q9NSY1-3;Q9NSY1;H0Y9P1	Q9NSY1-2;Q9NSY1-3;Q9NSY1;H0Y9P1	BMP-2-inducible protein kinase	BMP2K
NaN	NaN	21.0723	NaN	NaN	NaN	2	2	2	9.8	9.8	9.8	42.03	0.00073153	3.0919	2		0	NaN			1	1	0		ZDHHC18	Q9NUE0;H0YEN1;Q9NUE0-2	Q9NUE0;H0YEN1;Q9NUE0-2	Palmitoyltransferase ZDHHC18	ZDHHC18
NaN	NaN	20.6508	NaN	NaN	NaN	2	2	2	17.8	17.8	17.8	18.87	0.0024076	2.5987	3		0	NaN			1	1	0		C19orf66	Q9NUL5-3;Q9NUL5-4;Q9NUL5;K7EML3;K7EMS9;Q9NUL5-2	Q9NUL5-3;Q9NUL5-4;Q9NUL5;K7EML3;K7EMS9;Q9NUL5-2	UPF0515 protein C19orf66	C19orf66
NaN	NaN	23.5908	NaN	NaN	NaN	1	1	1	9.6	9.6	9.6	21.394	0.0003052	3.9158	11		0	NaN			1	1	0		LMBRD1	Q9NUN5-4;Q9NUN5-2;Q9NUN5-3;Q9NUN5	Q9NUN5-4;Q9NUN5-2;Q9NUN5-3;Q9NUN5	Probable lysosomal cobalamin transporter	LMBRD1
23.5841	NaN	NaN	NaN	NaN	NaN	3	3	3	9.3	9.3	9.3	42.072	0.00017044	7.0372	17		0	NaN			1	1	0		AGPAT5	Q9NUQ2;E5RH21;H0YC22	Q9NUQ2	1-acyl-sn-glycerol-3-phosphate acyltransferase epsilon	AGPAT5
NaN	NaN	21.188	NaN	NaN	NaN	1	1	1	4.8	4.8	4.8	32.509	0.00031162	4.4103	9		0	NaN			1	1	0		TMEM38B	Q9NVV0	Q9NVV0	Trimeric intracellular cation channel type B	TMEM38B
NaN	NaN	22.5525	NaN	NaN	NaN	1	1	1	5	5	5	28.636	0.0008726	2.996	4		0	NaN			1	1	0		GEMIN8	Q9NWZ8	Q9NWZ8	Gem-associated protein 8	GEMIN8
NaN	NaN	22.0309	NaN	NaN	NaN	1	1	1	14.8	14.8	14.8	13.21	0.0045599	2.2065	4		0	NaN			1	1	0		FAM206A	X6R8U7;Q9NX38	X6R8U7;Q9NX38	Protein Simiate	FAM206A
NaN	NaN	21.5091	NaN	NaN	NaN	23	1	1	35.5	1.8	1.8	90.126	0.002681	2.5314	1		0	NaN			1	1	0		SMPD4	Q9NXE4-2;H7BXF4;Q9NXE4-6;Q9NXE4-10;Q9NXE4-8;H7C2E2;F8WEQ5	Q9NXE4-2;H7BXF4;Q9NXE4-6;Q9NXE4-10;Q9NXE4-8	Sphingomyelin phosphodiesterase 4	SMPD4
NaN	NaN	21.669	NaN	NaN	NaN	16	1	1	54.9	5.9	5.9	34.583	0.0048196	2.1567	2		0	NaN			1	1	0		MAT2B	Q9NZL9-4;Q9NZL9-2	Q9NZL9-4;Q9NZL9-2	Methionine adenosyltransferase 2 subunit beta	MAT2B
21.3873	NaN	NaN	NaN	NaN	NaN	2	2	2	6	6	6	53.498	0.00030651	4.0025	4		0	NaN			1	1	0		C1RL	Q9NZP8;F5H2Z5;H0YFL7;F5GWF3	Q9NZP8;F5H2Z5;H0YFL7;F5GWF3	Complement C1r subcomponent-like protein	C1RL
NaN	NaN	21.2112	NaN	NaN	NaN	1	1	1	2.7	2.7	2.7	57.22	0.002673	2.4871	2		0	NaN			1	1	0		FOXJ2	Q9P0K8-2;Q9P0K8	Q9P0K8-2;Q9P0K8	Forkhead box protein J2	FOXJ2
21.5224	NaN	NaN	NaN	NaN	NaN	3	3	3	3.3	3.3	3.3	109.36	0.0095559	1.819	3		0	NaN			1	1	0		VPS54	Q9P1Q0-4;Q9P1Q0-2;Q9P1Q0;Q9P1Q0-3;Q9P1Q0-5	Q9P1Q0-4;Q9P1Q0-2;Q9P1Q0;Q9P1Q0-3	Vacuolar protein sorting-associated protein 54	VPS54
NaN	NaN	24.2765	NaN	NaN	NaN	3	3	3	3.7	3.7	3.7	115.46	0.0024066	2.5887	4		0	NaN			1	1	0		FRMD4A	Q9P2Q2;Q5T376	Q9P2Q2;Q5T376	FERM domain-containing protein 4A	FRMD4A
NaN	NaN	27.1517	NaN	NaN	NaN	1	1	1	10.9	10.9	10.9	10.094	0	12.379	8		0	NaN			1	1	0		DPM3	Q9P2X0;Q9P2X0-2	Q9P2X0;Q9P2X0-2	Dolichol-phosphate mannosyltransferase subunit 3	DPM3
NaN	NaN	21.1762	NaN	NaN	NaN	4	3	3	6.3	5.2	5.2	77.718	0.00045496	3.7538	5		0	NaN			1	1	0		DNMT3B	Q9UBC3-7;Q9UBC3-8;Q9UBC3-3;Q9UBC3-2;Q9UBC3-6;Q9UBC3;Q9UBC3-4;Q9UBC3-5	Q9UBC3-7;Q9UBC3-8;Q9UBC3-3;Q9UBC3-2;Q9UBC3-6;Q9UBC3;Q9UBC3-4;Q9UBC3-5	DNA (cytosine-5)-methyltransferase 3B	DNMT3B
26.0498	NaN	NaN	NaN	NaN	NaN	5	5	5	20.2	20.2	20.2	53.533	0.00016453	5.9148	7		0	NaN			1	1	0		CRNN	Q9UBG3	Q9UBG3	Cornulin	CRNN
NaN	20.7995	NaN	NaN	NaN	NaN	50	44	1	47.5	43	1.1	115.84	0	96.943	0		0	NaN			1	1	0		CLIP2	Q9UDT6;H7C4L6	Q9UDT6	CAP-Gly domain-containing linker protein 2	CLIP2
NaN	NaN	25.6891	NaN	NaN	NaN	3	3	1	21.1	21.1	7.8	18.01	0	8.054	11		0	NaN			1	1	0		MTFP1	Q9UDX5;B5MC22;F8WEN7;Q9UDX5-2	Q9UDX5;B5MC22	Mitochondrial fission process protein 1	MTFP1
NaN	NaN	20.906	NaN	NaN	NaN	1	1	1	6.9	6.9	6.9	13.63	0.002409	2.6191	0		0	NaN			1	1	0		CACFD1	Q9UGQ2-2;Q9UGQ2	Q9UGQ2-2;Q9UGQ2	Calcium channel flower homolog	CACFD1
NaN	NaN	23.2487	NaN	NaN	NaN	1	1	1	22.6	22.6	22.6	13.623	0.00030926	4.2201	2		0	NaN			1	1	0		LAMTOR3	Q9UHA4	Q9UHA4	Ragulator complex protein LAMTOR3	LAMTOR3
NaN	NaN	20.6068	NaN	NaN	NaN	36	36	1	50.3	50.3	2	85.223	0	282.98	3		0	NaN			1	1	0		LIMA1	Q9UHB6-4;Q9UHB6-5	Q9UHB6-4;Q9UHB6-5	LIM domain and actin-binding protein 1	LIMA1
NaN	NaN	23.0765	NaN	NaN	NaN	3	3	3	6.9	6.9	6.9	61.064	0	7.8678	4		0	NaN			1	1	0		HACL1	Q9UJ83-2;Q9UJ83;C9J306;Q9UJ83-3;Q9UJ83-4;C9JJM7;B3KPX4	Q9UJ83-2;Q9UJ83;C9J306;Q9UJ83-3;Q9UJ83-4	2-hydroxyacyl-CoA lyase 1	HACL1
NaN	23.4187	NaN	NaN	NaN	NaN	21	21	1	55.1	55.1	2.8	48.207	0	323.31	5		0	NaN			1	1	0		DBNL	Q9UJU6;H0Y5J4;Q9UJU6-5;F8WBG8;F8WC20;F8WBB2;F8WFE1;F2Z2V3;F8WB73;F8WCK3;F2Z3E3;H7C111	Q9UJU6;H0Y5J4;Q9UJU6-5	Drebrin-like protein	DBNL
NaN	NaN	22.4051	NaN	NaN	NaN	21	1	1	55.2	3	3	48.294	0.003478	2.3134	7		0	NaN			1	1	0		DBNL	Q9UJU6-2;Q9UJU6-3;B4DDD6;Q9UJU6-6;Q9UJU6-4	Q9UJU6-2;Q9UJU6-3;B4DDD6;Q9UJU6-6;Q9UJU6-4	Drebrin-like protein	DBNL
NaN	20.8082	NaN	NaN	NaN	NaN	2	2	2	2.9	2.9	2.9	70.263	0.0014409	2.8577	4		0	NaN			1	1	0		FEM1B	Q9UK73	Q9UK73	Protein fem-1 homolog B	FEM1B
22.1212	NaN	NaN	NaN	NaN	NaN	2	2	2	5.9	5.9	5.9	39.613	0.0099316	1.7912	2		0	NaN			1	1	0		FBXL2	Q9UKC9-2;Q9UKC9;F8WE99	Q9UKC9-2;Q9UKC9;F8WE99	F-box/LRR-repeat protein 2	FBXL2
NaN	NaN	21.6476	NaN	NaN	NaN	2	2	2	5.9	5.9	5.9	44.466	0.0029371	2.4015	1		0	NaN			1	1	0		FBXW2	Q9UKT8-2;Q9UKT8	Q9UKT8-2;Q9UKT8	F-box/WD repeat-containing protein 2	FBXW2
NaN	21.4823	NaN	NaN	NaN	NaN	2	2	2	1.5	1.5	1.5	155.44	0.0026674	2.4606	2		0	NaN			1	1	0		PLEKHG1	Q9ULL1	Q9ULL1	Pleckstrin homology domain-containing family G member 1	PLEKHG1
NaN	NaN	21.4428	NaN	NaN	NaN	24	2	1	22.2	2.1	0.7	138.03	0.00030558	3.9379	3		0	NaN			1	1	0		ZMYND8	Q9ULU4-19	Q9ULU4-19	Protein kinase C-binding protein 1	ZMYND8
NaN	NaN	22.7532	NaN	NaN	NaN	1	1	1	8.5	8.5	8.5	15.357	0.0085435	1.9095	8		0	NaN			1	1	0		CA14	U3KPU6;Q9ULX7	U3KPU6;Q9ULX7	Carbonic anhydrase 14	CA14
NaN	NaN	20.6619	NaN	NaN	NaN	1	1	1	2.1	2.1	2.1	75.275	0.00059365	3.3384	2		0	NaN			1	1	0		ANGEL1	Q9UNK9	Q9UNK9	Protein angel homolog 1	ANGEL1
NaN	NaN	22.717	NaN	NaN	NaN	21	21	1	23.9	23.9	1.2	122.53	0	76.978	10		0	NaN			1	1	0		TRIM33	Q9UPN9;H0Y612	Q9UPN9;H0Y612	E3 ubiquitin-protein ligase TRIM33	TRIM33
NaN	NaN	21.9298	NaN	NaN	NaN	21	1	1	24.1	1.2	1.2	120.54	0.00087311	2.999	7		0	NaN			1	1	0		TRIM33	Q9UPN9-2	Q9UPN9-2	E3 ubiquitin-protein ligase TRIM33	TRIM33
24.9747	NaN	NaN	NaN	NaN	NaN	1	1	1	6.2	6.2	6.2	18.283	0.0089286	1.874	6		0	NaN			1	1	0		ITM2B	Q9Y287-2;Q9Y287	Q9Y287-2;Q9Y287	Integral membrane protein 2B;BRI2, membrane form;BRI2 intracellular domain;BRI2C, soluble form;Bri23 peptide	ITM2B
NaN	NaN	21.7905	NaN	NaN	NaN	50	3	1	54	4.5	1.4	120.68	0	12.061	5		0	NaN			1	1	0		EPB41L3	Q9Y2J2	Q9Y2J2	Band 4.1-like protein 3;Band 4.1-like protein 3, N-terminally processed	EPB41L3
NaN	NaN	23.3262	NaN	NaN	NaN	53	49	1	71.1	69.5	1.7	96.513	0	323.31	13		0	NaN			1	1	0		EPB41L3	Q9Y2J2-2;A8K968;Q9Y2J2-3;A0A0J9YW31	Q9Y2J2-2;A8K968;Q9Y2J2-3	Band 4.1-like protein 3;Band 4.1-like protein 3, N-terminally processed	EPB41L3
30.2985	NaN	NaN	NaN	NaN	NaN	3	3	3	5.3	5.3	5.3	85.479	0.00073228	3.1019	4		0	NaN			1	1	0		AMOTL2	Q9Y2J4-3;Q9Y2J4;Q9Y2J4-2;Q9Y2J4-4	Q9Y2J4-3;Q9Y2J4;Q9Y2J4-2;Q9Y2J4-4	Angiomotin-like protein 2	AMOTL2
NaN	NaN	20.3857	NaN	NaN	NaN	1	1	1	1.3	1.3	1.3	102	0.0021343	2.6912	1		0	NaN			1	1	0		USP20	Q9Y2K6	Q9Y2K6	Ubiquitin carboxyl-terminal hydrolase 20	USP20
NaN	20.9338	NaN	NaN	NaN	NaN	21	1	1	70	3.9	3.9	37.804	0.0029354	2.3918	2		0	NaN			1	1	0		SUGT1	Q9Y2Z0-2	Q9Y2Z0-2	Suppressor of G2 allele of SKP1 homolog	SUGT1
NaN	NaN	25.5105	NaN	NaN	NaN	11	1	1	47.8	4.4	4.4	23.754	0.0025424	2.5458	9		0	NaN			1	1	0		REXO2	Q9Y3B8-3	Q9Y3B8-3	Oligoribonuclease, mitochondrial	REXO2
NaN	NaN	21.0334	NaN	NaN	NaN	1	1	1	3.7	3.7	3.7	58.612	0.0015834	2.8478	2		0	NaN			1	1	0		C2CD2	Q9Y426-2;Q9Y426-3;Q9Y426	Q9Y426-2;Q9Y426-3;Q9Y426	C2 domain-containing protein 2	C2CD2
NaN	NaN	21.2656	NaN	NaN	NaN	3	1	1	4.9	2.8	2.8	86.244	0.00016345	5.7114	3		0	NaN			1	1	0		ZNF711	Q9Y462;Q9Y462-2;Q9Y462-3	Q9Y462;Q9Y462-2;Q9Y462-3	Zinc finger protein 711	ZNF711
NaN	NaN	19.6184	NaN	NaN	NaN	44	1	1	25.4	0.8	0.8	212.27	0.0090516	1.8626	2		0	NaN			1	1	0		MYO5A	Q9Y4I1-2;Q9Y4I1;A0A087WY00;F8WE88;F8W6H6;E7ERV5	Q9Y4I1-2;Q9Y4I1;A0A087WY00;F8WE88;F8W6H6	Unconventional myosin-Va	MYO5A
NaN	NaN	22.1547	NaN	NaN	NaN	2	2	2	3	3	3	86.724	0.0069482	1.9881	2		0	NaN			1	1	0		LOXL2	Q9Y4K0;H0YAP6	Q9Y4K0;H0YAP6	Lysyl oxidase homolog 2	LOXL2
21.6807	NaN	NaN	NaN	NaN	NaN	1	1	1	5.9	5.9	5.9	33.703	0.0026791	2.5285	4		0	NaN			1	1	0		RNF115	Q9Y4L5	Q9Y4L5	E3 ubiquitin-protein ligase RNF115	RNF115
NaN	NaN	24.0547	NaN	NaN	NaN	2	2	2	24	24	24	19.658	0	36.136	6		0	NaN			1	1	0		POLR3H	Q9Y535-2;Q9Y535;E7ERZ2;F8WDV1;F8WDS5	Q9Y535-2;Q9Y535;E7ERZ2;F8WDV1;F8WDS5	DNA-directed RNA polymerase III subunit RPC8	POLR3H
NaN	NaN	21.5884	NaN	NaN	NaN	4	4	4	12.6	12.6	12.6	48.571	0.00016625	6.2413	5		0	NaN			1	1	0		LRRC42	Q9Y546;A6NL66;E7EP35	Q9Y546;A6NL66;E7EP35	Leucine-rich repeat-containing protein 42	LRRC42
NaN	NaN	22.5854	NaN	NaN	NaN	3	3	1	45	45	17.1	12.165	0.00016377	5.7908	1		0	NaN			1	1	0		UBE2E3	R4GMM6;R4GNG6	R4GMM6;R4GNG6		UBE2E3
NaN	NaN	21.0125	NaN	NaN	NaN	8	1	1	45.3	8.9	8.9	19.26	0	15.882	2		0	NaN			1	1	0		COG5	U3KQU7	U3KQU7		COG5
NaN	26.4018	25.9082	NaN	NaN	NaN	3	3	3	25.6	25.6	25.6	13.303	0.00016932	6.8482	5		0	NaN			2	2	0		C11orf31;SELH	A0A087WYP2;Q8IZQ5;H0YE28	A0A087WYP2;Q8IZQ5;H0YE28	Selenoprotein H	C11orf31;SELH
23.0939	NaN	22.5035	NaN	NaN	NaN	2	2	2	22.8	22.8	22.8	16.947	0	7.7262	7		0	NaN			2	2	0		PRAME	A0A0G2JRX7;H7C2P3;E7EW99;P78395;B5MCY4;E7EMH2	A0A0G2JRX7;H7C2P3;E7EW99;P78395;B5MCY4;E7EMH2	Melanoma antigen preferentially expressed in tumors	PRAME
23.2126	23.1406	NaN	NaN	NaN	NaN	2	2	2	15.8	15.8	15.8	17.995	0.00030826	4.1489	5		0	NaN			2	2	0		WDR45	C9JE01;A0A0U1RQS7;C9J5L0;C9J7Q8;C9JUS5;C9JBX7;C9J471;A0A0U1RQR1;H0Y329;A0A0U1RR06;Q9Y484;Q9Y484-3;Q9Y484-2;A0A0U1RQJ7;A0A0U1RR42;C9JVT3;C9J0A8;A0A0U1RQG6;A0A0U1RQM7;G8JLI5;C9JYH8	C9JE01;A0A0U1RQS7;C9J5L0;C9J7Q8;C9JUS5;C9JBX7;C9J471;A0A0U1RQR1;H0Y329;A0A0U1RR06;Q9Y484;Q9Y484-3;Q9Y484-2;A0A0U1RQJ7;A0A0U1RR42;C9JVT3;C9J0A8;A0A0U1RQG6;A0A0U1RQM7;G8JLI5;C9JYH8	WD repeat domain phosphoinositide-interacting protein 4	WDR45
NaN	24.8886	24.2562	NaN	NaN	NaN	2	2	2	26.4	26.4	26.4	10.013	0.00030883	4.1734	13		0	NaN			2	2	0		RNF5	A0A140TA09;Q99942	A0A140TA09;Q99942	E3 ubiquitin-protein ligase RNF5	RNF5
22.3336	NaN	22.0621	NaN	NaN	NaN	2	2	2	11.5	11.5	11.5	24.3	0.00016093	5.3021	5		0	NaN			2	2	0		DTNBP1	D6RCT8;A6NFV8;Q96EV8-2;Q96EV8;D6RAX1;D6RJC6;D6RID1;A0A087WYP9;Q96EV8-3	D6RCT8;A6NFV8;Q96EV8-2;Q96EV8;D6RAX1;D6RJC6;D6RID1;A0A087WYP9;Q96EV8-3	Dysbindin	DTNBP1
23.6585	NaN	23.2486	NaN	NaN	NaN	3	3	3	7.8	7.8	7.8	54.416	0.0001672	6.4027	2		0	NaN			2	2	0		CXorf49	A8MYA2	A8MYA2	Uncharacterized protein CXorf49	CXorf49
25.1669	25.4471	NaN	NaN	NaN	NaN	3	3	3	8.3	8.3	8.3	27.018	0.0014407	2.8574	3		0	NaN			2	2	0		CD58	B1AMW1;P19256-2;P19256-3;P19256;H0YDI1	B1AMW1;P19256-2;P19256-3;P19256;H0YDI1	Lymphocyte function-associated antigen 3	CD58
21.6744	NaN	20.9654	NaN	NaN	NaN	2	2	2	5	5	5	51.054	0	9.791	3		0	NaN			2	2	0		PAPD4	D6RAF2;Q6PIY7-2;Q6PIY7	D6RAF2;Q6PIY7-2;Q6PIY7	Poly(A) RNA polymerase GLD2	PAPD4
22.6578	NaN	22.3646	NaN	NaN	NaN	3	3	3	12.3	12.3	12.3	46.152	0.00016247	5.5469	2		0	NaN			2	2	0		TANK	E7EQA9;Q92844;H7C3L4;E7EWR8;E7EM55;E7ERM9;E7EV32;E7EMT6;E7ENY2;H7BZ28;E7EVA2;E7EW82;Q92844-2;Q92844-3	E7EQA9;Q92844;H7C3L4	TRAF family member-associated NF-kappa-B activator	TANK
21.4409	NaN	21.7132	NaN	NaN	NaN	6	2	2	12.6	4.9	4.9	53.533	0.00073078	3.0736	5		0	NaN			2	2	0		CDK17	F5H6Z0;Q00537-2;Q00537;F8VZY6;F8VQZ9;F8W1S5;D6RA44	F5H6Z0;Q00537-2;Q00537	Cyclin-dependent kinase 17	CDK17
NaN	21.4088	21.3833	NaN	NaN	NaN	4	4	4	7	7	7	83.924	0.00016213	5.4782	4		0	NaN			2	2	0		SYNE3	G3V533;Q6ZMZ3;Q6ZMZ3-2;Q6ZMZ3-3	G3V533;Q6ZMZ3;Q6ZMZ3-2	Nesprin-3	SYNE3
NaN	23.8812	24.1665	NaN	NaN	NaN	4	1	1	24.5	9.3	9.3	31.358	0	34.29	8		0	NaN			2	2	0		PICALM	H0YEF7;H0YEH1;H0YE97;H0YEY8;H0YD48	H0YEF7;H0YEH1;H0YE97;H0YEY8;H0YD48		PICALM
21.6032	NaN	21.5967	NaN	NaN	NaN	2	2	2	3.1	3.1	3.1	103.77	0.00015708	4.6243	4		0	NaN			2	2	0		FBRS	J3KNZ9;Q9HAH7;Q9HAH7-1	J3KNZ9;Q9HAH7;Q9HAH7-1	Probable fibrosin-1	FBRS
22.3921	NaN	23.0939	NaN	NaN	NaN	3	3	3	9.3	9.3	9.3	47.555	0	13.944	6		0	NaN			2	2	0		NR1H2;NR1H3	M0R0K3;P55055-2;P55055;E9PID2;B5MBY7;M0R2F9;B4DXU5;E9PLL4;Q13133-2;Q13133-3;Q13133;E9PPA1	M0R0K3;P55055-2;P55055;E9PID2;B5MBY7;M0R2F9;B4DXU5;E9PLL4;Q13133-2;Q13133-3;Q13133	Oxysterols receptor LXR-beta;Oxysterols receptor LXR-alpha	NR1H2;NR1H3
21.5888	22.0921	NaN	NaN	NaN	NaN	13	7	4	31	15	6.6	48.111	0	7.8762	8		0	NaN			2	2	0		STK25	O00506;O00506-3;O00506-2;H7C279;E7EM58;C9JFA1;C9JN58	O00506;O00506-3;O00506-2;H7C279	Serine/threonine-protein kinase 25	STK25
22.2533	22.6936	NaN	NaN	NaN	NaN	2	2	2	12.6	12.6	12.6	23.653	0	9.0726	7		0	NaN			2	2	0		C21orf2	O43822-2;O43822-3;O43822;O43822-4	O43822-2;O43822-3;O43822;O43822-4	Protein C21orf2	C21orf2
21.4836	NaN	22.0329	NaN	NaN	NaN	5	5	5	19	19	19	41.392	0	7.4425	7		0	NaN			2	2	0		TADA3	O75528-2;O75528;C9JMS0	O75528-2;O75528	Transcriptional adapter 3	TADA3
24.552	23.4257	NaN	NaN	NaN	NaN	4	3	3	32.9	28.2	28.2	16.891	0.00015755	4.7089	3		0	NaN			2	2	0		CALML3	P27482	P27482	Calmodulin-like protein 3	CALML3
NaN	22.4042	22.8538	NaN	NaN	NaN	2	2	2	9.6	9.6	9.6	24.46	0.002667	2.4605	6		0	NaN			2	2	0		CCND2	P30279-2;P30279;H0YGD4	P30279-2;P30279;H0YGD4	G1/S-specific cyclin-D2	CCND2
NaN	22.3546	21.5161	NaN	NaN	NaN	3	3	3	8.5	8.5	8.5	45.607	0.00016369	5.759	5		0	NaN			2	2	0		CDC25C	P30307-4;P30307-3;P30307-2;P30307;D6RD20;D6RJC2	P30307-4;P30307-3;P30307-2;P30307;D6RD20;D6RJC2	M-phase inducer phosphatase 3	CDC25C
NaN	21.7852	22.6361	NaN	NaN	NaN	5	5	5	8.1	8.1	8.1	96.943	0	9.0971	5		0	NaN			2	2	0		TTK	P33981-2;P33981;D6RFY1;D6RF82;D6REX1;D6RIC6	P33981-2;P33981	Dual specificity protein kinase TTK	TTK
24.8525	24.9476	NaN	NaN	NaN	NaN	3	3	3	24.3	24.3	24.3	15.075	0.00016057	5.2535	3		0	NaN			2	2	0		LGALS7	P47929	P47929	Galectin-7	LGALS7
NaN	24.4754	22.7392	NaN	NaN	NaN	2	2	2	14.2	14.2	14.2	16.537	0.00059791	3.4955	5		0	NaN			2	2	0		LYZ	P61626;F8VV32;A0A0B4J259	P61626;F8VV32;A0A0B4J259	Lysozyme C;Lysozyme	LYZ
22.4914	NaN	22.707	NaN	NaN	NaN	2	2	2	4.8	4.8	4.8	43.696	0.0037432	2.271	4		0	NaN			2	2	0		IRF9	Q00978;H7BXP4;H0YMB0	Q00978;H7BXP4;H0YMB0	Interferon regulatory factor 9	IRF9
21.839	NaN	22.1435	NaN	NaN	NaN	4	2	2	6.1	3.6	3.6	83.2	0.0076128	1.958	4		0	NaN			2	2	0		TLE1	Q04724;Q5T3G3	Q04724	Transducin-like enhancer protein 1	TLE1
20.68	NaN	21.1553	NaN	NaN	NaN	2	2	2	5.3	5.3	5.3	44.055	0.005892	2.0717	4		0	NaN			2	2	0		ERCC8	Q13216;G3XAG7;Q13216-2	Q13216;G3XAG7;Q13216-2	DNA excision repair protein ERCC-8	ERCC8
NaN	21.6254	21.865	NaN	NaN	NaN	3	3	3	4.1	4.1	4.1	117.11	0.0034795	2.3162	3		0	NaN			2	2	0		UBAP2	Q5T6F2;A2A305;F5H2U4;A0A0D9SFI5;Q5T6F2-2	Q5T6F2;A2A305;F5H2U4	Ubiquitin-associated protein 2	UBAP2
NaN	23.6691	23.0723	NaN	NaN	NaN	3	3	3	26.8	26.8	26.8	24.618	0.00015684	4.5929	3		0	NaN			2	2	0		C6orf106	Q5TH58;Q9H6K1;Q9H6K1-2	Q5TH58;Q9H6K1;Q9H6K1-2	Uncharacterized protein C6orf106	C6orf106
23.1932	22.9087	NaN	NaN	NaN	NaN	3	3	3	15.5	15.5	15.5	23.55	0.00030628	3.9876	6		0	NaN			2	2	0		TMEM179B	Q7Z7N9;G3V185	Q7Z7N9	Transmembrane protein 179B	TMEM179B
NaN	23.5907	25.3882	NaN	NaN	NaN	9	9	1	69.5	69.5	10.7	22.478	0	206	7		0	NaN			2	2	0		SPC24	Q8NBT2;Q8NBT2-2	Q8NBT2;Q8NBT2-2	Kinetochore protein Spc24	SPC24
24.4358	24.279	NaN	NaN	NaN	NaN	3	3	3	12.7	12.7	12.7	26.955	0.0045561	2.19	3		0	NaN			2	2	0		NRBF2	Q96F24-2;Q96F24;Q96F24-3	Q96F24-2;Q96F24;Q96F24-3	Nuclear receptor-binding factor 2	NRBF2
NaN	23.5536	22.6985	NaN	NaN	NaN	6	6	6	23.8	23.8	23.8	37.082	0	14.864	8		0	NaN			2	2	0		CENPN	Q96H22-4;Q96H22;Q96H22-3;Q96H22-5;H3BMC7;Q96H22-2;H3BMD5;H3BRU7	Q96H22-4;Q96H22;Q96H22-3;Q96H22-5;H3BMC7;Q96H22-2;H3BMD5	Centromere protein N	CENPN
22.4698	23.2058	NaN	NaN	NaN	NaN	5	5	5	19.1	19.1	19.1	38.342	0.00059639	3.4287	7		0	NaN			2	2	0		ZNF385A	Q96PM9-1;Q96PM9;Q96PM9-2;Q96PM9-3;F8VRY0;H0YI55;H0YIX3;F8VWV6;F8VSJ1;F8VQ24	Q96PM9-1;Q96PM9;Q96PM9-2;Q96PM9-3;F8VRY0;H0YI55	Zinc finger protein 385A	ZNF385A
21.6405	NaN	22.0668	NaN	NaN	NaN	2	2	2	8	8	8	39.946	0.00031061	4.312	6		0	NaN			2	2	0		SUV39H2	Q9H5I1-2;Q9H5I1;C9JMB4;Q5JSS2;H0Y306;C9IYH9;Q9H5I1-3	Q9H5I1-2;Q9H5I1;C9JMB4;Q5JSS2;H0Y306;C9IYH9;Q9H5I1-3	Histone-lysine N-methyltransferase SUV39H2	SUV39H2
22.0182	NaN	22.4645	NaN	NaN	NaN	24	24	1	24.1	24.1	1.6	128.37	0	53.272	5		0	NaN			2	2	0		ZMYND8	Q9ULU4-12;Q9ULU4-21;Q9ULU4-14;Q9ULU4;Q9ULU4-10;Q9ULU4-3;Q9ULU4-5;Q9ULU4-20;Q9ULU4-17;Q9ULU4-4;Q9ULU4-15;Q9ULU4-18;Q9ULU4-2;Q5TH12	Q9ULU4-12;Q9ULU4-21;Q9ULU4-14;Q9ULU4;Q9ULU4-10;Q9ULU4-3;Q9ULU4-5;Q9ULU4-20;Q9ULU4-17;Q9ULU4-4;Q9ULU4-15;Q9ULU4-18;Q9ULU4-2	Protein kinase C-binding protein 1	ZMYND8
22.0954	22.456	22.4244	NaN	NaN	NaN	69	69	2	50	50	1.5	177.72	0	323.31	10		0	NaN			3	3	0		SCRIB	A0A0G2JPP5;Q14160-3	A0A0G2JPP5;Q14160-3	Protein scribble homolog	SCRIB
22.1869	22.6616	21.459	NaN	NaN	NaN	2	2	2	10.3	10.3	10.3	34.519	0.0004553	3.772	5		0	NaN			3	3	0		PKNOX1;PKNOX2	E7EPN6;P55347-2;P55347;Q96KN3-2;Q96KN3	E7EPN6;P55347-2;P55347;Q96KN3-2;Q96KN3	Homeobox protein PKNOX1;Homeobox protein PKNOX2	PKNOX1;PKNOX2
21.2759	21.5865	20.7892	NaN	NaN	NaN	3	3	3	2.5	2.5	2.5	162.12	0.0030718	2.3753	5		0	NaN			3	3	0		LPHN1	O94910-2;O94910;K7ESH3;K7ERC3;K7EK47	O94910-2;O94910	Latrophilin-1	LPHN1
21.3003	21.5508	21.3112	NaN	NaN	NaN	5	4	4	5.1	4.6	4.6	169.86	0	12.593	4		0	NaN			3	3	0		GLI3	P10071;C9J9N4	P10071	Transcriptional activator GLI3;Transcriptional repressor GLI3R	GLI3
22.915	23.0264	23.4196	NaN	NaN	NaN	16	2	2	60.3	8.1	8.1	41.493	0.00016335	5.6865	3		0	NaN			3	3	0		MAPK14	Q16539-2	Q16539-2	Mitogen-activated protein kinase 14	MAPK14
21.8749	22.0166	22.0754	NaN	NaN	NaN	5	4	4	4.9	3.8	3.8	133.28	0.00016173	5.4035	6		0	NaN			3	3	0		PTPN21	Q16825;H0YJ59	Q16825	Tyrosine-protein phosphatase non-receptor type 21	PTPN21
22.3348	22.362	22.3276	NaN	NaN	NaN	4	4	4	12	12	12	52.567	0	7.829	8		0	NaN			3	3	0		DGCR14	Q96DF8;F8WEF8	Q96DF8;F8WEF8	Protein DGCR14	DGCR14
24.8812	24.9889	24.8331	NaN	NaN	NaN	8	8	8	17.1	17.1	17.1	65.009	0	17.557	23		0	NaN			3	3	0		SENP3;SENP3-EIF4A1	Q9H4L4;A0A087X0R7;J3QL36;J3QRE4;A0A087WV50;J3KSF5;A0A087WZ63	Q9H4L4;A0A087X0R7;J3QL36	Sentrin-specific protease 3	SENP3;SENP3-EIF4A1
22.9762	22.7158	22.6575	NaN	NaN	NaN	3	3	3	9.1	9.1	9.1	72.958	0	10.808	5		0	NaN			3	3	0		RAVER2	Q9HCJ3-2;Q9HCJ3;E9PE10	Q9HCJ3-2;Q9HCJ3	Ribonucleoprotein PTB-binding 2	RAVER2
21.7532	22.0068	22.1356	NaN	NaN	NaN	3	3	3	5.8	5.8	5.8	55.41	0.0069492	1.9882	5		0	NaN			3	3	0		SEPSECS	Q9HD40-3;Q9HD40;D6R969	Q9HD40-3;Q9HD40	O-phosphoseryl-tRNA(Sec) selenium transferase	SEPSECS
21.8695	22.1692	22.4057	NaN	NaN	NaN	3	3	3	3.9	3.9	3.9	125.21	0.00045614	3.8112	5		0	NaN			3	3	0		EIF2AK3	Q9NZJ5;C9J185;E7ER02	Q9NZJ5;C9J185;E7ER02	Eukaryotic translation initiation factor 2-alpha kinase 3	EIF2AK3
24.9755	25.5154	25.0755	NaN	NaN	NaN	3	3	3	31.2	31.2	31.2	7.0662	0.0029358	2.3937	3		0	NaN			3	3	0		TMA7	Q9Y2S6	Q9Y2S6	Translation machinery-associated protein 7	TMA7
22.2257	22.5534	22.6759	NaN	NaN	NaN	7	3	3	24.5	13.5	13.5	38.517	0	8.8208	5		0	NaN			3	3	0		YBX2	Q9Y2T7;I3L2D6	Q9Y2T7	Y-box-binding protein 2	YBX2
NaN	NaN	NaN	24.6813	24.2541	24.1049	5	3	3	3.8	2.1	2.1	167.99	0.0058936	2.0726	5		0	NaN		3		0	3		LRRC7	A0A075B6E9;Q96NW7-2;Q96NW7	A0A075B6E9;Q96NW7-2;Q96NW7	Leucine-rich repeat-containing protein 7	LRRC7
NaN	NaN	NaN	22.4379	22.2406	23.1252	33	33	2	52.1	52.1	3.1	99.813	0	291.46	7		0	NaN		3		0	3		DLG1	A0A0C4DFT3;Q12959-4;Q12959-2;Q12959-6;Q12959-7;Q12959-9;E7EQD7;B4E2H8;H7C166;C9IYP1;C9JCP6;A8MUT6;C9JN61;F8W750;P78352-3;P78352;P78352-2;C9JUA9;C9JWP9;C9JYG3;O14909;C9J110;F2Z2L0;A8MUT9;Q6ZSU2;Q92796-3;Q92796-2	A0A0C4DFT3;Q12959-4;Q12959-2;Q12959-6;Q12959-7;Q12959-9;E7EQD7	Disks large homolog 1	DLG1
NaN	NaN	NaN	22.22	22.03	22.1043	3	2	2	27.1	21.1	21.1	15.245	0.0095546	1.8186	3		0	NaN		3		0	3		CLIC2	A6PVS0;O15247	A6PVS0;O15247	Chloride intracellular channel protein 2	CLIC2
NaN	NaN	NaN	22.6311	22.6318	21.93	3	3	3	7.4	7.4	7.4	36.898	0.00059233	3.3167	13		0	NaN		3		0	3		ALG3	H7C0X4;C9J7S5;Q92685-2;Q92685	H7C0X4;C9J7S5;Q92685-2;Q92685	Dol-P-Man:Man(5)GlcNAc(2)-PP-Dol alpha-1,3-mannosyltransferase	ALG3
NaN	NaN	NaN	21.6792	22.1166	22.0003	2	2	2	10.2	10.2	10.2	27.204	0.0007326	3.1148	4		0	NaN		3		0	3		TFPT	G5E9B5;P0C1Z6;A0A0G2JP55;A8MTQ3	G5E9B5;P0C1Z6;A0A0G2JP55;A8MTQ3	TCF3 fusion partner	TFPT
NaN	NaN	NaN	21.5766	21.6844	22.0807	2	2	2	11.3	11.3	11.3	22.346	0.00031095	4.3373	3		0	NaN		3		0	3		AMZ2	J3KSH1;J3KS38;J3KRS2;J3QLK6;J3KTM1;J3KRD0;Q86W34	J3KSH1;J3KS38;J3KRS2;J3QLK6;J3KTM1;J3KRD0;Q86W34	Archaemetzincin-2	AMZ2
NaN	NaN	NaN	22.5019	22.6138	23.3123	4	4	4	17.6	17.6	17.6	39.007	0	15.271	6		0	NaN		3		0	3		STBD1	O95210	O95210	Starch-binding domain-containing protein 1	STBD1
NaN	NaN	NaN	21.0195	21.0105	21.0535	3	3	3	3.4	3.4	3.4	106.46	0.006412	2.0064	5		0	NaN		3		0	3		RECK	O95980	O95980	Reversion-inducing cysteine-rich protein with Kazal motifs	RECK
NaN	NaN	NaN	24.0672	24.007	23.6884	5	4	4	10.3	8.9	8.9	51.072	0.00015773	4.7207	8		0	NaN		3		0	3		MAZ	P56270-2;I3L2Z5;A0A087WWR2;P56270-3;P56270;H3BQI4;I3L4Y2;I3L0M3;H3BQS2;I3L411;H3BPU3;P56270-4	P56270-2;I3L2Z5;A0A087WWR2;P56270-3;P56270;H3BQI4	Myc-associated zinc finger protein	MAZ
NaN	NaN	NaN	22.676	23.3288	22.3205	2	2	2	9	9	9	27.368	0.00045072	3.5808	6		0	NaN		3		0	3		RND3;ARHE	P61587;E9PFH1;Q53RZ3	P61587;E9PFH1;Q53RZ3	Rho-related GTP-binding protein RhoE	RND3;ARHE
NaN	NaN	NaN	22.4739	22.7136	21.8173	1	1	1	5.8	5.8	5.8	38.359	0.00031003	4.2776	3		0	NaN		3		0	3		RBFA	Q8N0V3	Q8N0V3	Putative ribosome-binding factor A, mitochondrial	RBFA
NaN	NaN	NaN	21.6109	21.5195	20.7317	3	3	3	10.6	10.6	10.6	33.232	0.0048236	2.1694	6		0	NaN		3		0	3		PUSL1	Q8N0Z8;J3KTG4;Q8N0Z8-2	Q8N0Z8	tRNA pseudouridine synthase-like 1	PUSL1
NaN	NaN	NaN	27.0539	27.2166	27.1454	2	2	2	5.9	5.9	5.9	43.806	0.00059382	3.3413	26		0	NaN		3		0	3		XXYLT1	Q8NBI6;H7C2F4;A0A140T9D0;Q8NBI6-3;Q8NBI6-2	Q8NBI6;H7C2F4;A0A140T9D0;Q8NBI6-3;Q8NBI6-2	Xyloside xylosyltransferase 1	XXYLT1
NaN	NaN	NaN	23.105	22.9893	23.2114	4	4	4	12.1	12.1	12.1	47.124	0.00015916	4.9695	5		0	NaN		3		0	3		TSEN2	Q8NCE0-4;Q8NCE0-2;Q8NCE0;C9J7Z4;Q8NCE0-3;Q8NCE0-5;H7C301	Q8NCE0-4;Q8NCE0-2;Q8NCE0;C9J7Z4;Q8NCE0-3;Q8NCE0-5	tRNA-splicing endonuclease subunit Sen2	TSEN2
NaN	NaN	NaN	23.8556	23.5074	24.9036	2	2	2	4.8	4.8	4.8	81.309	0.00059268	3.3264	5		0	NaN		3		0	3		SENP5	Q96HI0-2;Q96HI0	Q96HI0-2;Q96HI0	Sentrin-specific protease 5	SENP5
NaN	NaN	NaN	22.3412	22.6105	22.5022	2	2	2	10.5	10.5	10.5	33.909	0	8.3283	6		0	NaN		3		0	3		DHRS1	Q96LJ7;H0YNC2	Q96LJ7;H0YNC2	Dehydrogenase/reductase SDR family member 1	DHRS1
NaN	NaN	NaN	23.6634	24.0638	24.1638	3	3	3	12.4	12.4	12.4	37.524	0.00031041	4.2917	5		0	NaN		3		0	3		HAUS7	Q99871-3;Q99871;Q99871-2;A6NDA1;H7BZF8	Q99871-3;Q99871;Q99871-2;A6NDA1	HAUS augmin-like complex subunit 7	HAUS7
NaN	NaN	NaN	23.4823	23.6573	23.736	2	2	2	4.1	4.1	4.1	69.324	0.0001634	5.6964	9		0	NaN		3		0	3		TMEM181	Q9P2C4	Q9P2C4	Transmembrane protein 181	TMEM181
NaN	NaN	NaN	23.0097	NaN	NaN	14	14	2	6.6	6.6	0.9	275.27	0	15.361	2		0	NaN		1		0	1		PDE4DIP	A0A087WX83;A0A075B749;A0A087WVF8;A0A0A0MRM0;A0A0A0MRM1;A0A0A0MRL8;A0A0A0MRL9;Q5VU43-3;Q5VU43;Q5VU43-4;A0A0C4DFQ0;Q5VU43-6;Q5VU43-7;Q5VU43-2;H0YEW6;H0YCH7;A0A087WYE4;E9PS60;Q5VU43-11;Q5VU43-10;Q5VU43-12;Q5VU43-8;Q5VU43-9	A0A087WX83;A0A075B749;A0A087WVF8;A0A0A0MRM0;A0A0A0MRM1;A0A0A0MRL8;A0A0A0MRL9;Q5VU43-3;Q5VU43;Q5VU43-4;A0A0C4DFQ0;Q5VU43-6;Q5VU43-7;Q5VU43-2	Myomegalin	PDE4DIP
NaN	NaN	NaN	22.3522	21.7186	NaN	2	2	2	11.2	11.2	11.2	40.683	0.0026772	2.5137	3		0	NaN		2		0	2		PEX12	A0A075B773;O00623;K7ELY8	A0A075B773;O00623;K7ELY8	Peroxisome assembly protein 12	PEX12
NaN	NaN	NaN	NaN	20.2611	NaN	1	1	1	2.8	2.8	2.8	47.099	0.0025413	2.5397	4		0	NaN		1		0	1		SLC1A3	A0A087X0U3;A0A087WT87;P43003-2;P43003	A0A087X0U3;A0A087WT87;P43003-2;P43003	Amino acid transporter;Excitatory amino acid transporter 1	SLC1A3
NaN	NaN	NaN	NaN	24.0035	NaN	1	1	1	23.3	23.3	23.3	11.852	0	9.449	4		0	NaN		1		0	1		MRFAP1	A0A087WTY9;Q9Y605	A0A087WTY9;Q9Y605	MORF4 family-associated protein 1	MRFAP1
NaN	NaN	NaN	NaN	NaN	22.3025	2	2	2	8.1	8.1	8.1	33.474	0.0010151	2.9603	2		0	NaN		1		0	1		GUCD1	A0A087WVD9;Q96NT3-2;Q96NT3;Q96NT3-3;B5MCF3;E7EX77;E9PGZ7	A0A087WVD9;Q96NT3-2;Q96NT3;Q96NT3-3;B5MCF3;E7EX77;E9PGZ7	Protein GUCD1	GUCD1
NaN	NaN	NaN	NaN	NaN	21.8552	1	1	1	3.1	3.1	3.1	58.984	0.0095417	1.8106	1		0	NaN		1		0	1		CERCAM	A0A087WYE2;Q5T4B2-2;Q5T4B2	A0A087WYE2;Q5T4B2-2;Q5T4B2	Probable inactive glycosyltransferase 25 family member 3	CERCAM
NaN	NaN	NaN	NaN	22.7041	NaN	3	3	3	9.5	9.5	9.5	37.971	0.00045018	3.5654	4		0	NaN		1		0	1		GPALPP1	A0A0A0MRI1;Q8IXQ4-2;Q8IXQ4;Q8IXQ4-3	A0A0A0MRI1;Q8IXQ4-2;Q8IXQ4;Q8IXQ4-3	GPALPP motifs-containing protein 1	GPALPP1
NaN	NaN	NaN	NaN	NaN	23.5524	6	6	6	9.7	9.7	9.7	68.009	0.00031114	4.3627	7		0	NaN		1		0	1		FPGT	A0A0A0MRP2;O14772;O14772-2;E9PK10;E9PMK0;E9PMM4;A6NHC7;E9PKE1;H0YDF0;Q59H18-3;Q59H18-4;Q59H18-1;V9GXZ4;O14772-3	A0A0A0MRP2;O14772;O14772-2	Fucose-1-phosphate guanylyltransferase	FPGT
NaN	NaN	NaN	NaN	23.1724	NaN	1	1	1	6.4	6.4	6.4	19.485	0.0018603	2.7616	5		0	NaN		1		0	1		UPRT	E9PSD7;A0A0A0MRR5;Q96BW1-3;Q96BW1	E9PSD7;A0A0A0MRR5;Q96BW1-3;Q96BW1	Uracil phosphoribosyltransferase homolog	UPRT
NaN	NaN	NaN	22.5076	22.8612	NaN	2	2	2	7.7	7.7	7.7	34.315	0.0018606	2.7626	6		0	NaN		2		0	2		ZC3H8	A0A0C4DGZ1;Q8N5P1	A0A0C4DGZ1;Q8N5P1	Zinc finger CCCH domain-containing protein 8	ZC3H8
NaN	NaN	NaN	NaN	NaN	24.2764	1	1	1	11.2	11.2	11.2	10.234	0.0091817	1.8528	2		0	NaN		1		0	1		DGKH	A0A0D9SF65;A0A0D9SFR6;Q86XP1-5;Q86XP1-3;Q86XP1-2;Q86XP1	A0A0D9SF65;A0A0D9SFR6;Q86XP1-5;Q86XP1-3;Q86XP1-2;Q86XP1	Diacylglycerol kinase eta	DGKH
NaN	NaN	NaN	21.3268	NaN	NaN	2	2	2	21.4	21.4	21.4	22.942	0.00017161	7.2068	3		0	NaN		1		0	1		FOXM1	H0YG99;A0A0D9SFF0;Q08050-2;Q08050;Q08050-3	H0YG99;A0A0D9SFF0;Q08050-2;Q08050;Q08050-3	Forkhead box protein M1	FOXM1
NaN	NaN	NaN	22.1057	NaN	NaN	11	2	2	6.2	2.2	2.2	187.79	0.0084148	1.9193	2		0	NaN		1		0	1		C4A;C4B	A0A140TA49;A0A140TA44;A0A140TA32;A0A0G2JPR0;P0C0L4-2;P0C0L4;F5GXS0;A0A140TA29;A0A0G2JL54;P0C0L5	A0A140TA49;A0A140TA44;A0A140TA32;A0A0G2JPR0;P0C0L4-2;P0C0L4;F5GXS0;A0A140TA29;A0A0G2JL54;P0C0L5	Complement C4-A;Complement C4 beta chain;Complement C4-A alpha chain;C4a anaphylatoxin;C4b-A;C4d-A;Complement C4 gamma chain;Complement C4-B;Complement C4 beta chain;Complement C4-B alpha chain;C4a anaphylatoxin;C4b-B;C4d-B;Complement C4 gamma chain	C4A;C4B
NaN	NaN	NaN	23.142	NaN	NaN	1	1	1	10.7	10.7	10.7	18.663	0.0095662	1.8276	1		0	NaN		1		0	1		CD99L2	A0A0U1RQT8;Q8TCZ2-6;Q8TCZ2-3;Q8TCZ2-2;Q8TCZ2;Q8TCZ2-5	A0A0U1RQT8;Q8TCZ2-6;Q8TCZ2-3;Q8TCZ2-2;Q8TCZ2;Q8TCZ2-5	CD99 antigen-like protein 2	CD99L2
NaN	NaN	NaN	NaN	23.6005	23.7349	7	7	7	9.9	9.9	9.9	88.18	0.00016576	6.138	7		0	NaN		2		0	2		CMTR2	A0A0U1RRB3;Q8IYT2;H3BNZ8;H3BS00;H3BR19;H3BTZ7	A0A0U1RRB3;Q8IYT2	Cap-specific mRNA (nucleoside-2-O-)-methyltransferase 2	CMTR2
NaN	NaN	NaN	24.0334	NaN	NaN	3	2	2	3.2	1.8	1.8	148.23	0.0099356	1.797	4		0	NaN		1		0	1		ARID1B	A0A1B0GV63;A0A1B0GWJ2;A0A1B0GTJ8;A0A1B0GVK1;H0Y7H8;Q8NFD5-4;Q8NFD5;Q8NFD5-2;Q8NFD5-3;A0A1B0GTI6;H0Y3S9;H0Y2R3	A0A1B0GV63;A0A1B0GWJ2;A0A1B0GTJ8;A0A1B0GVK1;H0Y7H8;Q8NFD5-4;Q8NFD5;Q8NFD5-2;Q8NFD5-3;A0A1B0GTI6	AT-rich interactive domain-containing protein 1B	ARID1B
NaN	NaN	NaN	NaN	21.6642	NaN	13	1	1	21.7	3.2	3.2	45.208	0.00045503	3.7548	2		0	NaN		1		0	1			A0A1B0GUL7	A0A1B0GUL7
NaN	NaN	NaN	24.2458	NaN	NaN	2	2	2	14.1	14.1	14.1	16.646	0.00348	2.3199	6		0	NaN		1		0	1		ING5	E9PEN0;A0A1B0GW41;Q8WYH8-2;Q8WYH8	E9PEN0;A0A1B0GW41;Q8WYH8-2;Q8WYH8	Inhibitor of growth protein 5	ING5
NaN	NaN	NaN	23.3769	NaN	24.547	3	3	3	26.6	26.6	26.6	14.844	0.0010101	2.8806	3		0	NaN		2		0	2		FAM107B	C9J6N5;C9JQ40;C9JW51;A0A1C7CYX8;Q9H098;Q9H098-2;C9J3Q3;C9JYP1;C9J6Y8;X6RET8;C9JP05	C9J6N5;C9JQ40;C9JW51;A0A1C7CYX8;Q9H098;Q9H098-2;C9J3Q3	Protein FAM107B	FAM107B
NaN	NaN	NaN	23.3615	NaN	NaN	3	3	3	30.7	30.7	30.7	26.287	0	17.952	5		0	NaN		1		0	1		MED19	J3KR33;A0JLT2-2;A0JLT2	J3KR33;A0JLT2-2;A0JLT2	Mediator of RNA polymerase II transcription subunit 19	MED19
NaN	NaN	NaN	NaN	22.9845	NaN	4	3	3	11.2	9.4	9.4	54.173	0.0080152	1.9426	3		0	NaN		1		0	1		MEX3A	A1L020	A1L020	RNA-binding protein MEX3A	MEX3A
NaN	NaN	NaN	19.5877	20.6537	NaN	2	2	2	2.9	2.9	2.9	104.57	0.00045358	3.7019	4		0	NaN		2		0	2		ARHGAP32	G3V174;A7KAX9-2;A7KAX9;A7KAX9-3	G3V174;A7KAX9-2;A7KAX9;A7KAX9-3	Rho GTPase-activating protein 32	ARHGAP32
NaN	NaN	NaN	NaN	NaN	26.3312	3	3	3	5.1	5.1	5.1	75.361	0.005493	2.1108	4		0	NaN		1		0	1		TTC12	A8MTE9;J3KR69;Q9H892;Q9H892-2;C9JYU1;E9PP06;C9JPY5;E9PIS6;E9PJI9;C9J1D2;E9PKU6	A8MTE9;J3KR69;Q9H892;Q9H892-2	Tetratricopeptide repeat protein 12	TTC12
NaN	NaN	NaN	21.1042	NaN	NaN	2	2	2	9.1	9.1	9.1	38.037	0.0065475	2.0027	2		0	NaN		1		0	1		POT1	Q5MJ35;A8MTK3;Q5MJ34;B7Z7M5;Q9NUX5-2;Q9NUX5;V9GY10;V9GYE6	Q5MJ35;A8MTK3;Q5MJ34;B7Z7M5;Q9NUX5-2;Q9NUX5;V9GY10;V9GYE6	Protection of telomeres protein 1	POT1
NaN	NaN	NaN	NaN	NaN	20.5344	1	1	1	6	6	6	30.39	0.0021364	2.712	5		0	NaN		1		0	1		HMGXB4	B0QXZ8;B0QXZ9;Q9UGU5	B0QXZ8;B0QXZ9;Q9UGU5	HMG domain-containing protein 4	HMGXB4
NaN	NaN	NaN	NaN	NaN	26.7938	1	1	1	7.3	7.3	7.3	19.288	0	11.146	25		0	NaN		1		0	1		PRSS3	B1AN99;P35030-5;P35030-3;P35030-2;P35030-4;P35030	B1AN99;P35030-5;P35030-3;P35030-2;P35030-4;P35030	Trypsin-3	PRSS3
NaN	NaN	NaN	NaN	21.5724	21.6118	3	1	1	11	6.7	6.7	30.995	0.0008754	3.0357	5		0	NaN		2		0	2		USF1	B1AQP1;P22415-2;P22415	B1AQP1;P22415-2;P22415	Upstream stimulatory factor 1	USF1
NaN	NaN	NaN	NaN	25.5154	NaN	1	1	1	9	9	9	13.212	0.0061526	2.0354	1		0	NaN		1		0	1		PLP1	B1B1G3;B1B1G4;B1B1G6;P60201	B1B1G3;B1B1G4;B1B1G6;P60201	Myelin proteolipid protein	PLP1
NaN	NaN	NaN	22.8159	NaN	NaN	2	2	2	14.2	14.2	14.2	11.535	0.0010149	2.9591	9		0	NaN		1		0	1		TMBIM1	C9JEN3;C9IYT2;F8WDY4;C9IZ27;C9JW19;C9JWV9;B4DUD2;Q969X1	C9JEN3;C9IYT2;F8WDY4;C9IZ27;C9JW19;C9JWV9;B4DUD2;Q969X1	Protein lifeguard 3	TMBIM1
NaN	NaN	NaN	NaN	NaN	23.1658	2	2	2	9.4	9.4	9.4	41.849	0	9.7302	3		0	NaN		1		0	1		TGFBR1	F8W1R9;B4DY26;P36897;P36897-2;F8VRH6;F8VVC4;H0YHS4;F8W0K6;P36897-3	F8W1R9;B4DY26;P36897;P36897-2;F8VRH6;F8VVC4;H0YHS4;F8W0K6;P36897-3	Receptor protein serine/threonine kinase;TGF-beta receptor type-1	TGFBR1
NaN	NaN	NaN	NaN	NaN	21.7521	1	1	1	8.8	8.8	8.8	14.976	0.0040155	2.2483	2		0	NaN		1		0	1		CAMKMT	B5MC79;B5MC16;Q7Z624-2;Q7Z624	B5MC79;B5MC16;Q7Z624-2;Q7Z624	Calmodulin-lysine N-methyltransferase	CAMKMT
NaN	NaN	NaN	20.6042	NaN	NaN	3	3	3	4.9	4.9	4.9	92.948	0.0090504	1.8625	3		0	NaN		1		0	1		NBR1	B7Z5R6;Q14596-2;Q14596	B7Z5R6;Q14596-2;Q14596	Next to BRCA1 gene 1 protein	NBR1
NaN	NaN	NaN	21.067	NaN	NaN	3	3	3	4.6	4.6	4.6	106.33	0.0080163	1.9429	3		0	NaN		1		0	1		ZNF507	B9EGE7;Q8TCN5;Q8TCN5-2	B9EGE7;Q8TCN5;Q8TCN5-2	Zinc finger protein 507	ZNF507
NaN	NaN	NaN	21.2625	NaN	NaN	2	2	2	10.1	10.1	10.1	22.75	0.0050866	2.1325	3		0	NaN		1		0	1		ZNF277	C9JH62;Q9NRM2;G5E9M4	C9JH62;Q9NRM2;G5E9M4	Zinc finger protein 277	ZNF277
NaN	NaN	NaN	NaN	25.4854	NaN	3	3	3	31	31	31	14.357	0.0026787	2.5263	3		0	NaN		1		0	1		SERPINB5	C9JLM5;P36952-2;P36952	C9JLM5;P36952-2;P36952	Serpin B5	SERPINB5
NaN	NaN	NaN	22.1774	NaN	NaN	13	2	1	53.1	14.8	10.2	20.843	0.0049525	2.1427	1		0	NaN		1		0	1		KRT19	C9JM50;K7EMS3	C9JM50		KRT19
NaN	NaN	NaN	NaN	20.2535	NaN	1	1	1	7.9	7.9	7.9	18.822	0.0089213	1.8678	4		0	NaN		1		0	1		TMEM128	D3DVS1	D3DVS1		TMEM128
NaN	NaN	NaN	NaN	30.4897	NaN	7	1	1	17.9	6	6	19.574	0.00015898	4.9293	13		0	NaN		1		0	1		STMN2	E5RGX5;Q93045;Q93045-2	E5RGX5;Q93045;Q93045-2	Stathmin;Stathmin-2	STMN2
NaN	NaN	NaN	NaN	NaN	21.4393	2	2	2	12.8	12.8	12.8	20.748	0.0095713	1.8291	2		0	NaN		1		0	1		PEX2	E5RIW9;P28328	E5RIW9;P28328	Peroxisome biogenesis factor 2	PEX2
NaN	NaN	NaN	NaN	NaN	21.3369	50	50	2	38.9	38.9	1.6	147.36	0	178.86	5		0	NaN		1		0	1		ACIN1	E7EQT4;Q9UKV3;Q9UKV3-5;Q9UKV3-3;Q9UKV3-2;G3V3B0;G3V3T3;A0A087WYN3	E7EQT4;Q9UKV3;Q9UKV3-5	Apoptotic chromatin condensation inducer in the nucleus	ACIN1
NaN	NaN	NaN	NaN	19.1668	NaN	1	1	1	1.6	1.6	1.6	146.45	0.0027996	2.4137	1		0	NaN		1		0	1		FLT4	E9PD35;P35916-3;P35916-1;P35916	E9PD35;P35916-3;P35916-1;P35916	Receptor protein-tyrosine kinase;Vascular endothelial growth factor receptor 3	FLT4
NaN	NaN	NaN	NaN	24.7777	24.4205	30	1	1	30.9	1.8	1.8	100.4	0.00073089	3.074	5		0	NaN		2		0	2		BCLAF1	E9PK91;Q9NYF8-3;E9PQN2;E9PKI6;E9PK09;E9PJA7;H0YF63;H0YF00	E9PK91;Q9NYF8-3;E9PQN2;E9PKI6;E9PK09	Bcl-2-associated transcription factor 1	BCLAF1
NaN	NaN	NaN	NaN	NaN	21.8985	3	3	1	9.6	9.6	3.2	37.639	0.0001657	6.1331	1		0	NaN		1		0	1		SIRT3	E9PM75;Q9NTG7;E9PK80;E9PN58	E9PM75;Q9NTG7;E9PK80;E9PN58	NAD-dependent protein deacetylase sirtuin-3, mitochondrial	SIRT3
NaN	NaN	NaN	NaN	NaN	21.7027	2	2	2	5.3	5.3	5.3	64.154	0.0070787	1.9801	3		0	NaN		1		0	1		ARHGAP28	E9PMX7;Q9P2N2-3;Q9P2N2-5;Q9P2N2-2;Q9P2N2;J3QKM0	E9PMX7;Q9P2N2-3;Q9P2N2-5;Q9P2N2-2;Q9P2N2;J3QKM0	Rho GTPase-activating protein 28	ARHGAP28
NaN	NaN	NaN	24.1204	22.7256	NaN	2	2	2	25	25	25	15.131	0	10.176	4		0	NaN		2		0	2		POLR2M	E9PP13;E9PSG9;Q6EEV4-2;Q6EEV4	E9PP13;E9PSG9;Q6EEV4-2;Q6EEV4	DNA-directed RNA polymerase II subunit GRINL1A, isoforms 4/5	POLR2M
NaN	NaN	NaN	NaN	NaN	22.5345	3	3	3	12.9	12.9	12.9	32.389	0.0058848	2.0552	3		0	NaN		1		0	1		KCTD10	F5GWA4;Q9H3F6-2;Q9H3F6;F5H497;F5GY15;F5GWK6;F5H268;B3KVY5;F5H6V0;Q9H3F6-3	F5GWA4;Q9H3F6-2;Q9H3F6;F5H497	BTB/POZ domain-containing adapter for CUL3-mediated RhoA degradation protein 3	KCTD10
NaN	NaN	NaN	NaN	NaN	23.4601	1	1	1	7.9	7.9	7.9	14.145	0.0028011	2.4199	11		0	NaN		1		0	1		KDM5A	F5GZ99	F5GZ99		KDM5A
NaN	NaN	NaN	NaN	21.3928	NaN	2	2	2	22.5	22.5	22.5	14.271	0.0026667	2.4598	3		0	NaN		1		0	1		CLSTN3	F5H5D7;F5H7C7;F5H5C6;F5H746;Q9BQT9;Q9BQT9-2;F5H172	F5H5D7;F5H7C7;F5H5C6;F5H746;Q9BQT9;Q9BQT9-2;F5H172	Calsyntenin-3	CLSTN3
NaN	NaN	NaN	22.045	NaN	21.8774	2	2	2	11.8	11.8	11.8	30.485	0.00073239	3.1098	5		0	NaN		2		0	2		CCDC82	F5H777;Q8N4S0-2;Q8N4S0	F5H777;Q8N4S0-2;Q8N4S0	Coiled-coil domain-containing protein 82	CCDC82
NaN	NaN	NaN	21.312	21.4755	NaN	3	3	3	5.4	5.4	5.4	80.343	0.00045455	3.7376	5		0	NaN		2		0	2		SUPT20H	F6S7C4;Q8NEM7-2;Q8NEM7;Q8NEM7-3;B4E2D5;R4GND2;C9JQS2;H7C5F9	F6S7C4;Q8NEM7-2;Q8NEM7;Q8NEM7-3;B4E2D5;R4GND2	Transcription factor SPT20 homolog	SUPT20H
NaN	NaN	NaN	21.5744	NaN	NaN	2	2	2	4.1	4.1	4.1	63.621	0.0024117	2.6383	2		0	NaN		1		0	1		GAS2L3	G3V1N3;Q86XJ1;H0YIT6	G3V1N3;Q86XJ1;H0YIT6	GAS2-like protein 3	GAS2L3
NaN	NaN	NaN	NaN	19.903	NaN	8	8	1	24	24	2.1	49.463	0	37.462	0		0	NaN		1		0	1		ZC3H14	G3V411;Q6PJT7-8;G3V4R5;Q6PJT7-6	G3V411;Q6PJT7-8		ZC3H14
NaN	NaN	NaN	NaN	21.5991	NaN	1	1	1	7.1	7.1	7.1	15.687	0.0018609	2.763	1		0	NaN		1		0	1		PRICKLE2	H3BRB9	H3BRB9		PRICKLE2
NaN	NaN	NaN	NaN	23.1427	NaN	2	2	1	23.7	23.7	13	20.265	0	14.162	1		0	NaN		1		0	1		BLOC1S6	H3BST1;Q9UL45	H3BST1;Q9UL45	Biogenesis of lysosome-related organelles complex 1 subunit 6	BLOC1S6
NaN	NaN	NaN	NaN	NaN	20.6605	1	1	1	7.1	7.1	7.1	33.458	0.0048203	2.159	1		0	NaN		1		0	1		STOML1	H3BST3;Q9UBI4-6;Q9UBI4-4;Q9UBI4-2;Q9UBI4-5;Q9UBI4-3;Q9UBI4	H3BST3;Q9UBI4-6;Q9UBI4-4;Q9UBI4-2;Q9UBI4-5;Q9UBI4-3;Q9UBI4	Stomatin-like protein 1	STOML1
NaN	NaN	NaN	21.7595	NaN	NaN	36	2	1	40.8	4.3	2.7	112.71	0.00059559	3.4061	5		0	NaN		1		0	1		ATXN2L	H3BUF6;Q8WWM7-7;H3BSK9;H3BUE3;H3BSQ5	H3BUF6		ATXN2L
NaN	NaN	NaN	21.3539	NaN	NaN	4	4	2	13.9	13.9	6.2	39.499	0	7.2512	7		0	NaN		1		0	1		USP46	H7BZK6;P62068-4;P62068-3;P62068;P62068-2	H7BZK6;P62068-4;P62068-3;P62068;P62068-2	Ubiquitin carboxyl-terminal hydrolase 46	USP46
NaN	NaN	NaN	NaN	22.0866	NaN	11	11	1	30.5	30.5	2.8	38.861	0	27.38	2		0	NaN		1		0	1		ATPAF1	I3L448;Q5TC12;A8MRA7;H0YEW4;H0YD21;Q5TC12-2;H0YDD6;H0YCA6	I3L448;Q5TC12;A8MRA7;H0YEW4;H0YD21;Q5TC12-2	ATP synthase mitochondrial F1 complex assembly factor 1	ATPAF1
NaN	NaN	NaN	NaN	NaN	23.6903	27	26	2	8.7	8.5	0.4	430.25	0	55.085	4		0	NaN		1		0	1		ANK2	I6L894;Q01484;D6RHE1;E9PHW9;B7Z651;H0Y8Y2	I6L894;Q01484;D6RHE1;E9PHW9	Ankyrin-2	ANK2
NaN	NaN	NaN	NaN	22.8702	NaN	3	3	3	7.3	7.3	7.3	69.821	0.00073649	3.1977	3		0	NaN		1		0	1		SECISBP2L	J3KPI1;Q93073-2;Q93073	J3KPI1;Q93073-2;Q93073	Selenocysteine insertion sequence-binding protein 2-like	SECISBP2L
NaN	NaN	NaN	22.126	22.2225	NaN	4	4	4	8.8	8.8	8.8	60.512	0.00045448	3.7373	5		0	NaN		2		0	2		PLEKHA8;PLEKHA8P1	J3KQS5;Q96JA3;B5MDU3;A0A087X1S6;O95397;Q96JA3-3;Q96JA3-2	J3KQS5;Q96JA3;B5MDU3;A0A087X1S6;O95397;Q96JA3-3;Q96JA3-2	Pleckstrin homology domain-containing family A member 8;Putative protein PLEKHA9	PLEKHA8;PLEKHA8P1
NaN	NaN	NaN	NaN	20.9483	NaN	19	19	2	21.6	21.6	2	85.586	0	29.3	3		0	NaN		1		0	1		YTHDC1	J3QR07;J3KS01;J3KRG5	J3QR07		YTHDC1
NaN	NaN	NaN	NaN	NaN	21.7095	1	1	1	5.3	5.3	5.3	45.341	0.00016163	5.3935	1		0	NaN		1		0	1		CRBN	J3QT87;Q96SW2-2;Q96SW2	J3QT87;Q96SW2-2;Q96SW2	Protein cereblon	CRBN
NaN	NaN	NaN	22.1292	NaN	NaN	2	2	2	4.4	4.4	4.4	51.925	0.0010136	2.9323	3		0	NaN		1		0	1		ICOSLG	K4DIA0;O75144;O75144-2;A0A087X1L8;O75144-3	K4DIA0;O75144;O75144-2;A0A087X1L8;O75144-3	ICOS ligand	ICOSLG
NaN	NaN	NaN	NaN	NaN	29.3707	1	1	1	9.4	9.4	9.4	13.999	0.00087209	2.9826	22		0	NaN		1		0	1		KATNAL2	K7EM02;K7EIJ8;Q8IYT4-2;Q8IYT4	K7EM02;K7EIJ8;Q8IYT4-2;Q8IYT4	Katanin p60 ATPase-containing subunit A-like 2	KATNAL2
NaN	NaN	NaN	NaN	22.2435	NaN	1	1	1	15.6	15.6	15.6	20.715	0	29.621	2		0	NaN		1		0	1		YIPF2	K7EIP7;K7ERW0;K7ENM8;Q9BWQ6	K7EIP7;K7ERW0;K7ENM8;Q9BWQ6	Protein YIPF;Protein YIPF2	YIPF2
NaN	NaN	NaN	NaN	22.5993	NaN	16	1	1	69.8	8.8	8.8	21.43	0	12.428	9		0	NaN		1		0	1		ACTN4	K7EJH8	K7EJH8		ACTN4
NaN	NaN	NaN	24.1319	NaN	NaN	2	2	2	7.6	7.6	7.6	36.071	0.0026764	2.5094	8		0	NaN		1		0	1		PDLIM1	O00151	O00151	PDZ and LIM domain protein 1	PDLIM1
NaN	NaN	NaN	22.1977	NaN	NaN	3	3	3	17.9	17.9	17.9	25.352	0.00030497	3.9	3		0	NaN		1		0	1		ARNTL	O00327-3;O00327-5;O00327-4;O00327-6;O00327-9;O00327-1;O00327-7;O00327-8;O00327;E9PPV4;E9PRB1;E9PI92;E9PKG7;E9PL54;E9PKF0	O00327-3;O00327-5;O00327-4;O00327-6;O00327-9;O00327-1;O00327-7;O00327-8;O00327;E9PPV4	Aryl hydrocarbon receptor nuclear translocator-like protein 1	ARNTL
NaN	NaN	NaN	NaN	21.9337	NaN	2	2	2	4.3	4.3	4.3	53.415	0.00059488	3.3873	4		0	NaN		1		0	1		TRIM38	O00635	O00635	E3 ubiquitin-protein ligase TRIM38	TRIM38
NaN	NaN	NaN	NaN	25.2404	24.6219	31	1	1	78.5	3.7	3.7	48.803	0.00073877	3.2673	5		0	NaN		2		0	2		ABLIM1	O14639-3;O14639-5;O14639-4;J3QSX6;H0Y7N6;F6XFR5	O14639-3;O14639-5;O14639-4;J3QSX6	Actin-binding LIM protein 1	ABLIM1
NaN	NaN	NaN	NaN	NaN	21.1504	5	5	5	7.9	7.9	7.9	81.957	0	15.709	7		0	NaN		1		0	1		BACH1	O14867;C9JMP6;C9IYR0;C9IYH8;H7C4B6	O14867	Transcription regulator protein BACH1	BACH1
NaN	NaN	NaN	20.5874	NaN	NaN	3	3	3	6	6	6	49.469	0.0038792	2.2591	7		0	NaN		1		0	1		SLC16A3	O15427;J3QQS9;J3QQV2;J3QSC3;J3KTI8	O15427	Monocarboxylate transporter 4	SLC16A3
NaN	NaN	NaN	NaN	23.9853	NaN	2	2	2	2.6	2.6	2.6	113.28	0.0086733	1.9016	4		0	NaN		1		0	1		SGSM2	O43147;O43147-2;J3QSA2;O43147-5	O43147;O43147-2;J3QSA2;O43147-5	Small G protein signaling modulator 2	SGSM2
NaN	NaN	NaN	NaN	NaN	23.1741	3	3	3	8.4	8.4	8.4	52.63	0.0037438	2.2759	4		0	NaN		1		0	1		ZBTB43	O43298;Q5JU97	O43298;Q5JU97	Zinc finger and BTB domain-containing protein 43	ZBTB43
NaN	NaN	NaN	23.5136	NaN	NaN	60	60	1	65	65	2.2	112.59	0	323.31	18		0	NaN		1		0	1		EPB41L2	O43491;Q6R5J7;E9PMV8;Q6ZSX4;E9PN54;E9PPC9	O43491	Band 4.1-like protein 2	EPB41L2
NaN	NaN	NaN	NaN	NaN	22.9343	3	3	3	7.3	7.3	7.3	50.281	0.0040161	2.2498	2		0	NaN		1		0	1		WIPF1	O43516-2;O43516;O43516-3;E9PB87;O43516-4;C9JTB9;B8ZZ90	O43516-2;O43516;O43516-3;E9PB87;O43516-4	WAS/WASL-interacting protein family member 1	WIPF1
NaN	NaN	NaN	NaN	22.0258	22.062	3	3	3	8.6	8.6	8.6	71.276	0.0003085	4.1513	8		0	NaN		2		0	2		FOXO3	O43524;O43524-2	O43524;O43524-2	Forkhead box protein O3	FOXO3
NaN	NaN	NaN	NaN	21.1799	NaN	47	1	1	44.2	1.5	1.5	124.95	0.0028047	2.4445	1		0	NaN		1		0	1		MYO1B	O43795-2	O43795-2	Unconventional myosin-Ib	MYO1B
NaN	NaN	NaN	21.3462	NaN	NaN	3	3	3	2.2	2.2	2.2	170.53	0.0010113	2.9022	4		0	NaN		1		0	1		DEPDC5	O75140-8;O75140-3;O75140-5;O75140-1;O75140-4;O75140-9;O75140;O75140-6;C9JGS4;H7C1T0;H0Y770;O75140-2;O75140-7	O75140-8;O75140-3;O75140-5;O75140-1;O75140-4;O75140-9;O75140;O75140-6	DEP domain-containing protein 5	DEPDC5
NaN	NaN	NaN	21.2154	NaN	20.8617	3	3	3	5.3	5.3	5.3	82.356	0.00016418	5.8618	4		0	NaN		2		0	2		BCAR3	O75815-3;O75815;O75815-2	O75815-3;O75815;O75815-2	Breast cancer anti-estrogen resistance protein 3	BCAR3
NaN	NaN	NaN	21.3959	20.7768	NaN	8	3	3	12	5.3	5.3	100.47	0.00059952	3.5379	3		0	NaN		2		0	2		PRKD3	O94806;O94806-2;H0Y5M6	O94806	Serine/threonine-protein kinase D3	PRKD3
NaN	NaN	NaN	NaN	21.447	NaN	2	2	2	5.1	5.1	5.1	65.719	0.00073025	3.0614	2		0	NaN		1		0	1		KBTBD11	O94819	O94819	Kelch repeat and BTB domain-containing protein 11	KBTBD11
NaN	NaN	NaN	NaN	NaN	26.3344	3	3	3	50	50	50	9.2787	0.00030779	4.1083	3		0	NaN		1		0	1		NDUFA3	Q6FGG4;O95167;S4R3I5;H7C0D7;H7C2R1;A8MVM8;S4R3T6;A8MYJ8	Q6FGG4;O95167;S4R3I5	NADH dehydrogenase [ubiquinone] 1 alpha subcomplex subunit 3	NDUFA3
NaN	NaN	NaN	NaN	NaN	22.7998	1	1	1	26.6	26.6	26.6	8.1875	0.00073681	3.2052	2		0	NaN		1		0	1		SMR3B	P02814	P02814	Submaxillary gland androgen-regulated protein 3B;Peptide P-A;Peptide D1A	SMR3B
NaN	NaN	NaN	NaN	22.9723	26.4829	32	1	1	96.2	4.1	4.1	31.548	0.0010121	2.9107	4		0	NaN		2		0	2		GAPDH	P04406-2	P04406-2	Glyceraldehyde-3-phosphate dehydrogenase	GAPDH
NaN	NaN	NaN	22.0212	NaN	NaN	8	8	1	11.4	11.4	1.5	87.057	0	13.073	2		0	NaN		1		0	1		ITGB3	P05106;H3BM21;P05106-2;I3L4X8	P05106;H3BM21;P05106-2;I3L4X8	Integrin beta-3;Integrin beta	ITGB3
NaN	NaN	NaN	21.5936	NaN	NaN	3	3	3	12.9	12.9	12.9	25.5	0.00030993	4.2715	3		0	NaN		1		0	1		CTSL	Q5T8F0;P07711;Q5QP40;Q5NE16;P43235;O60911	Q5T8F0;P07711	Cathepsin L1;Cathepsin L1 heavy chain;Cathepsin L1 light chain	CTSL
NaN	NaN	NaN	NaN	NaN	25.1065	6	6	1	30.7	30.7	5.3	21.362	0	15.22	4		0	NaN		1		0	1		CT45A2;CT45A9;CT45A8;CT45A10	Q5DJT8;P0DMV2;P0DMV1;P0DMU9	Q5DJT8;P0DMV2;P0DMV1;P0DMU9	Cancer/testis antigen family 45 member A2;Cancer/testis antigen family 45 member A9;Cancer/testis antigen family 45 member A8;Cancer/testis antigen family 45 member A10	CT45A2;CT45A9;CT45A8;CT45A10
NaN	NaN	NaN	NaN	20.2139	NaN	10	2	2	4.9	1.2	1.2	242.8	0.001578	2.7943	2		0	NaN		1		0	1		SPTB	P11277-3;P11277;P11277-2;H0YJE6	P11277-3;P11277;P11277-2	Spectrin beta chain, erythrocytic	SPTB
NaN	NaN	NaN	NaN	NaN	22.7452	2	2	2	9.6	9.6	9.6	29.413	0.0019989	2.7362	5		0	NaN		1		0	1		FOSL1	P15407;E9PKL5;E9PPX2	P15407;E9PKL5;E9PPX2	Fos-related antigen 1	FOSL1
NaN	NaN	NaN	20.9398	NaN	NaN	2	2	2	5.5	5.5	5.5	41.975	0.00087235	2.9885	2		0	NaN		1		0	1		PTX3	P26022	P26022	Pentraxin-related protein PTX3	PTX3
NaN	NaN	NaN	NaN	20.3733	NaN	55	55	2	37.6	37.6	0.9	184.82	0	138.63	5		0	NaN		1		0	1		DNMT1	P26358-2;K7ELB1;K7ER10	P26358-2	DNA (cytosine-5)-methyltransferase 1	DNMT1
NaN	NaN	NaN	21.834	21.4475	NaN	3	3	3	8.2	8.2	8.2	46.944	0.0015823	2.8374	3		0	NaN		2		0	2		LOX	P28300	P28300	Protein-lysine 6-oxidase	LOX
NaN	NaN	NaN	21.7877	NaN	NaN	1	1	1	3.7	3.7	3.7	38.091	0.00045079	3.5809	4		0	NaN		1		0	1		CTGF	P29279	P29279	Connective tissue growth factor	CTGF
NaN	NaN	NaN	NaN	NaN	21.4935	21	21	1	36.5	36.5	1.3	91.866	0	196.21	7		0	NaN		1		0	1		CDC27	P30260;P30260-2	P30260;P30260-2	Cell division cycle protein 27 homolog	CDC27
NaN	NaN	NaN	NaN	NaN	22.3791	15	1	1	28.7	2.3	2.3	70.403	0.001011	2.8957	1		0	NaN		1		0	1		HSPA1L	Q53FA3;P34931	Q53FA3;P34931	Heat shock 70 kDa protein 1-like	HSPA1L
NaN	NaN	NaN	NaN	NaN	25.3116	10	3	3	16.9	3.9	3.9	79.709	0.0045593	2.2045	5		0	NaN		1		0	1		ADRBK2	P35626;Q8N433;H7C099	P35626;Q8N433	Beta-adrenergic receptor kinase 2	ADRBK2
NaN	NaN	NaN	NaN	NaN	20.9483	1	1	1	5.9	5.9	5.9	19.175	0.0095752	1.8312	2		0	NaN		1		0	1		DDIT3	P35638;P35638-2	P35638;P35638-2	DNA damage-inducible transcript 3 protein	DDIT3
NaN	NaN	NaN	NaN	NaN	23.0757	3	3	3	6.3	6.3	6.3	64.887	0.0010102	2.8858	3		0	NaN		1		0	1		HAL	P42357-2;P42357;F8W0V1;Q4VB95;F8VNX0;P42357-3	P42357-2;P42357;F8W0V1	Histidine ammonia-lyase	HAL
NaN	NaN	NaN	20.9844	NaN	NaN	2	2	2	3.9	3.9	3.9	85.238	0.0095481	1.8151	2		0	NaN		1		0	1		PLA2G4A	P47712	P47712	Cytosolic phospholipase A2;Phospholipase A2;Lysophospholipase	PLA2G4A
NaN	NaN	NaN	NaN	21.7135	NaN	2	2	2	10.4	10.4	10.4	30.58	0.00045558	3.7848	5		0	NaN		1		0	1		SLC6A8	P48029-3;P48029-4;P48029;P48029-2;H7C222	P48029-3;P48029-4;P48029;P48029-2;H7C222	Sodium- and chloride-dependent creatine transporter 1;Transporter	SLC6A8
NaN	NaN	NaN	20.3097	NaN	NaN	5	2	2	9.9	5	5	79.356	0.0084193	1.9215	2		0	NaN		1		0	1		RFX3	P48380-2;P48380;F6USP3;P48380-3	P48380-2;P48380	Transcription factor RFX3	RFX3
NaN	NaN	NaN	NaN	20.7454	NaN	2	2	2	5	5	5	57.61	0.0045555	2.1898	2		0	NaN		1		0	1		CYP2J2	P51589	P51589	Cytochrome P450 2J2	CYP2J2
NaN	NaN	NaN	24.472	NaN	NaN	43	1	1	28	1.4	1.4	208.73	0.00017033	7.0196	12		0	NaN		1		0	1		HCFC1	P51610;P51610-2;H7C1C4	P51610;P51610-2	Host cell factor 1;HCF N-terminal chain 1;HCF N-terminal chain 2;HCF N-terminal chain 3;HCF N-terminal chain 4;HCF N-terminal chain 5;HCF N-terminal chain 6;HCF C-terminal chain 1;HCF C-terminal chain 2;HCF C-terminal chain 3;HCF C-terminal chain 4;HCF C-terminal chain 5;HCF C-terminal chain 6	HCFC1
NaN	NaN	NaN	NaN	21.8832	NaN	4	4	4	6	6	6	79.693	0.0010142	2.9434	8		0	NaN		1		0	1		SLC5A3	P53794	P53794	Sodium/myo-inositol cotransporter	SLC5A3
NaN	NaN	NaN	21.5388	NaN	NaN	2	2	2	4.2	4.2	4.2	86.922	0.00045133	3.6077	2		0	NaN		1		0	1		ATXN1	P54253	P54253	Ataxin-1	ATXN1
NaN	NaN	NaN	NaN	26.599	NaN	24	24	1	24.2	24.2	0.7	124.57	0	59.942	9		0	NaN		1		0	1		CACNA2D1	P54289;P54289-5;P54289-2;E7ERK3;H0Y715	P54289;P54289-5;P54289-2	Voltage-dependent calcium channel subunit alpha-2/delta-1;Voltage-dependent calcium channel subunit alpha-2-1;Voltage-dependent calcium channel subunit delta-1	CACNA2D1
NaN	NaN	NaN	NaN	23.8586	NaN	1	1	1	9.3	9.3	9.3	18.402	0.00073823	3.257	6		0	NaN		1		0	1		TNNC1	P63316	P63316	Troponin C, slow skeletal and cardiac muscles	TNNC1
NaN	NaN	NaN	24.9301	NaN	NaN	24	5	1	54.4	18	5.8	42.019	0	61.357	1		0	NaN		1		0	1		ACTC1;ACTG2;ACTA2	P68032;P63267;P62736;P63267-2;C9JFL5;F6UVQ4;F6QUT6;F8WB63;B8ZZJ2	P68032;P63267;P62736;P63267-2	Actin, alpha cardiac muscle 1;Actin, gamma-enteric smooth muscle;Actin, aortic smooth muscle	ACTC1;ACTG2;ACTA2
NaN	NaN	NaN	30.3886	NaN	NaN	29	29	1	67.2	67.2	2.7	49.83	0	323.31	30		0	NaN		1		0	1		TUBB4B	P68371;M0R2D3;M0R2T4;A0A075B724	P68371	Tubulin beta-4B chain	TUBB4B
NaN	NaN	NaN	NaN	22.3211	NaN	12	1	1	66.2	23.5	23.5	15.404	0	33.065	1		0	NaN		1		0	1		HIST1H3A;HIST3H3;H3F3B;H3F3A;H3F3C	P68431;Q16695;K7EMV3;B4DEB1;K7ES00;Q6NXT2;K7EP01	P68431;Q16695;K7EMV3;B4DEB1;K7ES00;Q6NXT2	Histone H3.1;Histone H3.1t;Histone H3;Histone H3.3C	HIST1H3A;HIST3H3;H3F3B;H3F3A;H3F3C
NaN	NaN	NaN	NaN	NaN	19.9929	1	1	1	4	4	4	73.664	0.00059844	3.5142	1		0	NaN		1		0	1		ADARB1	P78563-6;P78563-2;P78563-3;P78563-4;P78563;P78563-5	P78563-6;P78563-2;P78563-3;P78563-4;P78563;P78563-5	Double-stranded RNA-specific editase 1	ADARB1
NaN	NaN	NaN	NaN	NaN	23.1535	48	48	1	61.1	61.1	0.8	96.04	0	323.31	5		0	NaN		1		0	1			Q05193-3;Q05193-5;A0A0D9SFP1	Q05193-3;Q05193-5
NaN	NaN	NaN	22.8335	NaN	NaN	3	3	3	4.6	4.6	4.6	114.57	0.0064181	2.0217	4		0	NaN		1		0	1		TNK2	Q07912;C9J1X3;Q07912-2;Q07912-3;F8WER3;C9JDG3;C9JIR5;H7BZZ3	Q07912;C9J1X3;Q07912-2;Q07912-3	Activated CDC42 kinase 1	TNK2
NaN	NaN	NaN	NaN	NaN	27.2113	4	4	4	6.2	6.2	6.2	76.631	0.0049519	2.1409	3		0	NaN		1		0	1		TGM3	Q08188	Q08188	Protein-glutamine gamma-glutamyltransferase E;Protein-glutamine gamma-glutamyltransferase E 50 kDa catalytic chain;Protein-glutamine gamma-glutamyltransferase E 27 kDa non-catalytic chain	TGM3
NaN	NaN	NaN	NaN	23.5484	NaN	2	2	2	4.4	4.4	4.4	77.049	0.00016139	5.3752	5		0	NaN		1		0	1		FAAP100;C17orf70	Q0VG06-3;Q0VG06;E7EVV8;Q0VG06-2	Q0VG06-3;Q0VG06;E7EVV8;Q0VG06-2	Fanconi anemia-associated protein of 100 kDa	FAAP100;C17orf70
NaN	NaN	NaN	NaN	NaN	22.6766	2	2	2	13.7	13.7	13.7	18.394	0.0021307	2.6673	3		0	NaN		1		0	1		BST2	Q10589-2;Q10589	Q10589-2;Q10589	Bone marrow stromal antigen 2	BST2
NaN	NaN	NaN	21.0326	21.2474	NaN	2	2	2	3.8	3.8	3.8	92.679	0.00016152	5.386	4		0	NaN		2		0	2		NFX1	Q12986-3;Q12986-2;Q12986	Q12986-3;Q12986-2;Q12986	Transcriptional repressor NF-X1	NFX1
NaN	NaN	NaN	25.4527	NaN	NaN	6	6	3	15.9	15.9	11.8	66.098	0.0003125	4.4889	3		0	NaN		1		0	1		DYRK1A	Q13627-5;Q13627-2;Q13627;Q13627-3;Q13627-4	Q13627-5;Q13627-2;Q13627;Q13627-3;Q13627-4	Dual specificity tyrosine-phosphorylation-regulated kinase 1A	DYRK1A
NaN	NaN	NaN	21.9984	21.9275	NaN	2	2	2	14	14	14	26.061	0.00016215	5.4806	7		0	NaN		2		0	2		TFDP1	Q5JSB5;Q14186;F5H452;Q5JSB6;Q14186-2	Q5JSB5;Q14186;F5H452;Q5JSB6;Q14186-2	Transcription factor Dp-1	TFDP1
NaN	NaN	NaN	NaN	NaN	21.1114	6	4	3	5.8	4.2	3.1	109.68	0.00016523	6.0367	5		0	NaN		1		0	1		TSC22D1	Q15714;Q15714-4;Q15714-3;A0A087X0H8;H0Y865;Q5JRJ0;E7EWD5;Q99576-4;Q99576-3	Q15714;Q15714-4;Q15714-3	TSC22 domain family protein 1	TSC22D1
NaN	NaN	NaN	NaN	NaN	22.4815	1	1	1	7.4	7.4	7.4	16.511	0.0090479	1.8585	1		0	NaN		1		0	1		CST6	Q15828	Q15828	Cystatin-M	CST6
NaN	NaN	NaN	NaN	21.8377	NaN	3	3	1	34.6	34.6	17.3	9.0714	0	13.565	4		0	NaN		1		0	1		NEDD8	Q15843	Q15843	NEDD8	NEDD8
NaN	NaN	NaN	NaN	21.0265	NaN	31	1	1	53.4	2.5	2.5	50.58	0.0021298	2.6586	8		0	NaN		1		0	1		SEPT7	Q16181-2;A0A0U1RQK0	Q16181-2	Septin-7	SEPT7
NaN	NaN	NaN	20.6774	20.8524	NaN	3	3	3	5.8	5.8	5.8	89.404	0.00016244	5.5343	4		0	NaN		2		0	2		PAN3	Q58A45-3;Q58A45;A0A0C4DFZ9;Q58A45-2;Q58A45-4	Q58A45-3;Q58A45;A0A0C4DFZ9;Q58A45-2;Q58A45-4	PAB-dependent poly(A)-specific ribonuclease subunit PAN3	PAN3
NaN	NaN	NaN	NaN	21.1554	NaN	2	2	2	5.8	5.8	5.8	51.233	0.0003108	4.3272	2		0	NaN		1		0	1		GMEB2	Q5JTV1;Q9UKD1	Q5JTV1;Q9UKD1	Glucocorticoid modulatory element-binding protein 2	GMEB2
NaN	NaN	NaN	NaN	23.5807	NaN	2	2	2	4.6	4.6	4.6	96.122	0.0074799	1.9627	2		0	NaN		1		0	1		MCM10	Q5T670;Q7L590-2;Q7L590	Q5T670;Q7L590-2;Q7L590	Protein MCM10 homolog	MCM10
NaN	NaN	NaN	NaN	NaN	24.8309	5	5	5	10.9	10.9	10.9	64.135	0.00059773	3.4822	9		0	NaN		1		0	1		KPRP	Q5T749	Q5T749	Keratinocyte proline-rich protein	KPRP
NaN	NaN	NaN	NaN	NaN	22.3541	2	2	2	4.6	4.6	4.6	60.461	0.0054953	2.1214	4		0	NaN		1		0	1		ZNF697	Q5TEC3	Q5TEC3	Zinc finger protein 697	ZNF697
NaN	NaN	NaN	23.4039	NaN	23.6048	3	3	3	9.6	9.6	9.6	38.918	0.00031172	4.4159	8		0	NaN		2		0	2		NDUFAF5	Q5TEU4;B3KR61;Q5TEU4-2	Q5TEU4;B3KR61;Q5TEU4-2	NADH dehydrogenase [ubiquinone] 1 alpha subcomplex assembly factor 5	NDUFAF5
NaN	NaN	NaN	21.8601	21.2388	NaN	2	2	2	6	6	6	36.125	0.0028062	2.4547	2		0	NaN		2		0	2		GKAP1	Q5VSY0-2;Q5VSY0;B4DXS0	Q5VSY0-2;Q5VSY0;B4DXS0	G kinase-anchoring protein 1	GKAP1
NaN	NaN	NaN	NaN	20.6247	NaN	1	1	1	1.9	1.9	1.9	66.42	0.0096735	1.8081	6		0	NaN		1		0	1		MYSM1	Q5VVJ2-2;Q5VVJ2	Q5VVJ2-2;Q5VVJ2	Histone H2A deubiquitinase MYSM1	MYSM1
NaN	NaN	NaN	21.2796	21.4471	NaN	2	2	2	7.3	7.3	7.3	33.991	0.0058815	2.0442	2		0	NaN		2		0	2		AFMID	Q63HM1;Q63HM1-2;K7EK09;K7EMM5;K7EMI4	Q63HM1;Q63HM1-2;K7EK09;K7EMM5;K7EMI4	Kynurenine formamidase	AFMID
NaN	NaN	NaN	NaN	NaN	22.5867	3	1	1	6.6	3.2	3.2	61.686	0.0064138	2.0092	1		0	NaN		1		0	1		FIGNL1	Q6PIW4-2;Q6PIW4	Q6PIW4-2;Q6PIW4	Fidgetin-like protein 1	FIGNL1
NaN	NaN	NaN	22.9125	NaN	23.1481	3	3	3	11.9	11.9	11.9	37.087	0.0015839	2.8482	5		0	NaN		2		0	2		METAP1D	Q6UB28	Q6UB28	Methionine aminopeptidase 1D, mitochondrial	METAP1D
NaN	NaN	NaN	23.1421	NaN	NaN	1	1	1	10	10	10	11.471	0.00030941	4.2257	2		0	NaN		1		0	1		C1orf122	Q6ZSJ8	Q6ZSJ8	Uncharacterized protein C1orf122	C1orf122
NaN	NaN	NaN	21.8851	NaN	NaN	3	3	3	13.6	13.6	13.6	30.844	0.00016202	5.4673	4		0	NaN		1		0	1		C11orf57	Q6ZUT1-3;Q6ZUT1;Q6ZUT1-2;E9PQL5;E9PSC8;E9PKA8	Q6ZUT1-3;Q6ZUT1;Q6ZUT1-2;E9PQL5;E9PSC8;E9PKA8	Uncharacterized protein C11orf57	C11orf57
NaN	NaN	NaN	NaN	NaN	22.9626	3	3	3	10.7	10.7	10.7	35.702	0.00015681	4.5915	3		0	NaN		1		0	1		ZNF771	Q7L3S4;I3L3L5;H3BRY2	Q7L3S4	Zinc finger protein 771	ZNF771
NaN	NaN	NaN	23.109	23.0686	NaN	3	3	3	9.7	9.7	9.7	41.701	0.0017207	2.7836	4		0	NaN		2		0	2		STRADA	Q7RTN6-5;Q7RTN6-3;Q7RTN6;J3QRC1;J3KSA2;J3QKR7;J3KSK5;Q86YC8;Q7RTN6-4;Q7RTN6-6;Q7RTN6-2;J3QRH3	Q7RTN6-5;Q7RTN6-3;Q7RTN6;J3QRC1;J3KSA2;J3QKR7;J3KSK5;Q86YC8;Q7RTN6-4;Q7RTN6-6;Q7RTN6-2	STE20-related kinase adapter protein alpha	STRADA
NaN	NaN	NaN	NaN	20.8434	NaN	3	3	3	6	6	6	61.307	0.0001609	5.3001	3		0	NaN		1		0	1		MIER3	Q7Z3K6-3;Q7Z3K6;Q7Z3K6-2;Q7Z3K6-4;A8MQD4;Q7Z3K6-5	Q7Z3K6-3;Q7Z3K6;Q7Z3K6-2;Q7Z3K6-4	Mesoderm induction early response protein 3	MIER3
NaN	NaN	NaN	NaN	NaN	25.1437	1	1	1	14.1	14.1	14.1	20.772	0.00017062	7.0587	8		0	NaN		1		0	1		C6orf120	Q7Z4R8	Q7Z4R8	UPF0669 protein C6orf120	C6orf120
NaN	NaN	NaN	NaN	NaN	23.5536	3	3	3	18.3	18.3	18.3	16.525	0.0090528	1.8648	4		0	NaN		1		0	1		RPAIN	Q86UA6-3;Q86UA6-4;Q86UA6-9;Q86UA6-2;Q86UA6;Q86UA6-8;A0A0A0MR35;E9PDG9;A0A0B4J1T3;A0A0A0MSE7;F5H3Q7;B3KTT3;Q86UA6-6;Q86UA6-5;Q86UA6-7	Q86UA6-3;Q86UA6-4;Q86UA6-9;Q86UA6-2;Q86UA6;Q86UA6-8;A0A0A0MR35;E9PDG9;A0A0B4J1T3;A0A0A0MSE7	RPA-interacting protein	RPAIN
NaN	NaN	NaN	NaN	NaN	19.9192	15	15	1	13.1	13.1	0.7	166.53	0	19.703	2		0	NaN		1		0	1		RALGAPB	Q86X10-3	Q86X10-3	Ral GTPase-activating protein subunit beta	RALGAPB
NaN	NaN	NaN	22.9815	NaN	NaN	2	2	2	7.1	7.1	7.1	31.123	0.0095804	1.8391	5		0	NaN		1		0	1		SIAH1;SIAH2	Q8IUQ4;Q8IUQ4-2;H3BU09;Q8IUQ4-3;O43255	Q8IUQ4;Q8IUQ4-2;H3BU09;Q8IUQ4-3;O43255	E3 ubiquitin-protein ligase SIAH1;E3 ubiquitin-protein ligase SIAH2	SIAH1;SIAH2
NaN	NaN	NaN	NaN	NaN	23.5849	3	3	3	9.1	9.1	9.1	38.418	0.0021352	2.7002	5		0	NaN		1		0	1		GPD1L	Q8N335;C9K0P5;C9JFA7;C9JM46	Q8N335;C9K0P5;C9JFA7;C9JM46	Glycerol-3-phosphate dehydrogenase 1-like protein;Glycerol-3-phosphate dehydrogenase [NAD(+)]	GPD1L
NaN	NaN	NaN	NaN	NaN	25.0057	1	1	1	7.7	7.7	7.7	15.396	0.0042883	2.2337	2		0	NaN		1		0	1			Q8N490-2	Q8N490-2
NaN	NaN	NaN	21.4348	NaN	NaN	1	1	1	2.4	2.4	2.4	62.033	0.00087515	3.0351	3		0	NaN		1		0	1		SLC15A4	Q8N697	Q8N697	Solute carrier family 15 member 4	SLC15A4
NaN	NaN	NaN	NaN	NaN	22.7112	4	3	3	15.6	11.8	11.8	33.452	0.00016062	5.2564	6		0	NaN		1		0	1		CCNYL1	Q8N7R7-3;Q8N7R7;Q8N7R7-2;H7C0P7	Q8N7R7-3;Q8N7R7;Q8N7R7-2;H7C0P7	Cyclin-Y-like protein 1	CCNYL1
NaN	NaN	NaN	NaN	NaN	21.6878	2	2	2	11.5	11.5	11.5	27.459	0.001863	2.7753	1		0	NaN		1		0	1		ARL10	Q8N8L6;H0Y8L6	Q8N8L6;H0Y8L6	ADP-ribosylation factor-like protein 10	ARL10
NaN	NaN	NaN	22.4709	22.3363	NaN	3	3	3	3.8	3.8	3.8	116.54	0.0048216	2.1654	3		0	NaN		2		0	2		USP38	Q8NB14;Q8NB14-2	Q8NB14;Q8NB14-2	Ubiquitin carboxyl-terminal hydrolase 38	USP38
NaN	NaN	NaN	22.2247	NaN	NaN	3	3	2	3.2	3.2	2.2	98.779	0.0048269	2.1764	2		0	NaN		1		0	1		ZFP62	Q8NB50-3;Q8NB50;Q8NB50-2	Q8NB50-3;Q8NB50	Zinc finger protein 62 homolog	ZFP62
NaN	NaN	NaN	21.5982	NaN	NaN	2	2	2	6.4	6.4	6.4	39.587	0.0015789	2.8006	4		0	NaN		1		0	1		LFNG	Q8NES3-3;Q8NES3;A0A087X191;Q8NES3-2;Q8NES3-4	Q8NES3-3;Q8NES3;A0A087X191;Q8NES3-2;Q8NES3-4	Beta-1,3-N-acetylglucosaminyltransferase lunatic fringe	LFNG
NaN	NaN	NaN	NaN	20.9715	NaN	2	2	2	10.8	10.8	10.8	34.444	0.0093143	1.8465	3		0	NaN		1		0	1		OR2Z1	Q8NG97	Q8NG97	Olfactory receptor 2Z1	OR2Z1
NaN	NaN	NaN	NaN	21.1891	NaN	2	2	2	6.9	6.9	6.9	68.107	0.00059374	3.3392	1		0	NaN		1		0	1		ITFG1	Q8TB96;H3BUJ1;F5GXC5	Q8TB96;H3BUJ1;F5GXC5	T-cell immunomodulatory protein	ITFG1
NaN	NaN	NaN	NaN	NaN	20.0026	2	2	2	10.8	10.8	10.8	37.5	0.0048229	2.1681	2		0	NaN		1		0	1		DYNC2LI1	Q8TCX1-3;Q8TCX1;E5RJK4;E5RFM8;H7BYC8;Q8TCX1-5;Q8TCX1-4;Q8TCX1-2	Q8TCX1-3;Q8TCX1;E5RJK4;E5RFM8;H7BYC8;Q8TCX1-5;Q8TCX1-4;Q8TCX1-2	Cytoplasmic dynein 2 light intermediate chain 1	DYNC2LI1
NaN	NaN	NaN	NaN	23.7158	NaN	2	2	2	12.1	12.1	12.1	25.492	0.00073855	3.2651	7		0	NaN		1		0	1		STYX	Q8WUJ0	Q8WUJ0	Serine/threonine/tyrosine-interacting protein	STYX
NaN	NaN	NaN	NaN	NaN	22.9379	2	2	2	8.4	8.4	8.4	27.29	0.000594	3.3422	4		0	NaN		1		0	1		ANKRD49	Q8WVL7;F5H227;F5H3B3;F6R851;F5GWD9	Q8WVL7;F5H227;F5H3B3;F6R851;F5GWD9	Ankyrin repeat domain-containing protein 49	ANKRD49
NaN	NaN	NaN	NaN	21.8544	NaN	2	2	2	4.4	4.4	4.4	75.251	0.00059755	3.4625	2		0	NaN		1		0	1		POMGNT1	Q8WZA1;Q8WZA1-2	Q8WZA1;Q8WZA1-2	Protein O-linked-mannose beta-1,2-N-acetylglucosaminyltransferase 1	POMGNT1
NaN	NaN	NaN	22.2059	NaN	NaN	6	1	1	11.3	2.3	2.3	57.821	0.0018587	2.756	8		0	NaN		1		0	1		CCT6B	Q92526;Q92526-2;Q92526-3	Q92526;Q92526-2;Q92526-3	T-complex protein 1 subunit zeta-2	CCT6B
NaN	NaN	NaN	NaN	NaN	22.0152	2	2	2	6.8	6.8	6.8	43.089	0.00073292	3.1201	2		0	NaN		1		0	1		LPGAT1	Q92604	Q92604	Acyl-CoA:lysophosphatidylglycerol acyltransferase 1	LPGAT1
NaN	NaN	NaN	NaN	NaN	22.4738	1	1	1	19.2	19.2	19.2	7.6184	0.0029383	2.4072	4		0	NaN		1		0	1		NRGN	Q92686	Q92686	Neurogranin;NEUG(55-78)	NRGN
NaN	NaN	NaN	NaN	NaN	21.2975	3	3	3	4.8	4.8	4.8	96.665	0.0021325	2.6852	3		0	NaN		1		0	1		USP6NL	X6RAB3;Q92738;Q92738-2	X6RAB3;Q92738;Q92738-2	USP6 N-terminal-like protein	USP6NL
NaN	NaN	NaN	22.8458	NaN	NaN	2	2	2	4.3	4.3	4.3	113.39	0.0084171	1.9202	2		0	NaN		1		0	1		RPGR	Q92834;Q92834-5;Q92834-3;Q92834-4;Q92834-2;Q92834-6	Q92834;Q92834-5;Q92834-3;Q92834-4;Q92834-2;Q92834-6	X-linked retinitis pigmentosa GTPase regulator	RPGR
NaN	NaN	NaN	NaN	NaN	20.8799	1	1	1	7.4	7.4	7.4	18.819	0.0026693	2.4666	3		0	NaN		1		0	1		POP5	Q969H6	Q969H6	Ribonuclease P/MRP protein subunit POP5	POP5
NaN	NaN	NaN	NaN	23.3244	NaN	5	3	2	10	5.9	4.6	74.657	0.00015835	4.8346	2		0	NaN		1		0	1		OSBP2	Q969R2-6;A0A0A0MSB4;Q6ZN50;Q969R2-3;Q969R2-2;Q969R2	Q969R2-6;A0A0A0MSB4;Q6ZN50;Q969R2-3;Q969R2-2;Q969R2	Oxysterol-binding protein 2;Oxysterol-binding protein	OSBP2
NaN	NaN	NaN	22.3472	22.4485	NaN	3	3	3	5.4	5.4	5.4	60.648	0.0037443	2.276	4		0	NaN		2		0	2		MTF2	Q96G26;Q9Y483-4;Q9Y483;B4DZG1;Q9Y483-3;Q9Y483-2	Q96G26;Q9Y483-4;Q9Y483;B4DZG1;Q9Y483-3	Metal-response element-binding transcription factor 2	MTF2
NaN	NaN	NaN	NaN	22.0999	NaN	2	2	2	3.6	3.6	3.6	67.889	0.0028035	2.4262	2		0	NaN		1		0	1		ZNF668	Q96K58;Q96K58-2;C9JCJ0	Q96K58;Q96K58-2;C9JCJ0	Zinc finger protein 668	ZNF668
NaN	NaN	NaN	21.4942	NaN	NaN	2	2	2	4.5	4.5	4.5	97.263	0.00045372	3.7168	2		0	NaN		1		0	1		ZNF512B	Q96KM6	Q96KM6	Zinc finger protein 512B	ZNF512B
NaN	NaN	NaN	NaN	NaN	24.5986	4	4	1	25.9	25.9	7.5	22.255	0	8.6719	6		0	NaN		1		0	1		UBE2E2;UBE2E1	Q96LR5;A0A087X283;C9J180;P51965-3;F8WF15;F8W8F0	Q96LR5;A0A087X283;C9J180;P51965-3	Ubiquitin-conjugating enzyme E2 E2;Ubiquitin-conjugating enzyme E2 E1	UBE2E2;UBE2E1
NaN	NaN	NaN	NaN	23.1444	NaN	4	4	4	11.2	11.2	11.2	55.59	0.00059979	3.5506	9		0	NaN		1		0	1		CEP63	Q96MT8-4;Q96MT8-3;Q96MT8-2;Q96MT8;D6RAY6;D6R9Q4;H0Y900;H0YAE6	Q96MT8-4;Q96MT8-3;Q96MT8-2;Q96MT8;D6RAY6;D6R9Q4	Centrosomal protein of 63 kDa	CEP63
NaN	NaN	NaN	22.6324	NaN	NaN	2	2	2	11.9	11.9	11.9	22.715	0.0010127	2.9164	3		0	NaN		1		0	1		TMEM56-RWDD3;TMEM56	S4R434;Q96MV1;S4R3V7;C9J6J2;C9JJM2	S4R434;Q96MV1;S4R3V7;C9J6J2;C9JJM2	Transmembrane protein 56	TMEM56-RWDD3;TMEM56
NaN	NaN	NaN	NaN	NaN	19.7291	2	2	2	4.6	4.6	4.6	66.015	0.00073573	3.1802	1		0	NaN		1		0	1		PEO1	Q96RR1-2;Q96RR1;Q96RR1-3	Q96RR1-2;Q96RR1;Q96RR1-3	Twinkle protein, mitochondrial	PEO1
NaN	NaN	NaN	NaN	22.3259	22.9397	2	2	2	3.3	3.3	3.3	76.411	0	10.816	5		0	NaN		2		0	2		ATF6B	Q99941-2;Q99941	Q99941-2;Q99941	Cyclic AMP-dependent transcription factor ATF-6 beta;Processed cyclic AMP-dependent transcription factor ATF-6 beta	ATF6B
NaN	NaN	NaN	21.8903	NaN	NaN	2	2	2	13.2	13.2	13.2	26.505	0.0007311	3.0859	2		0	NaN		1		0	1		ZFYVE21	Q9BQ24;Q9BQ24-2	Q9BQ24;Q9BQ24-2	Zinc finger FYVE domain-containing protein 21	ZFYVE21
NaN	NaN	NaN	NaN	NaN	22.9149	3	3	3	10.2	10.2	10.2	42.783	0.00031245	4.4868	8		0	NaN		1		0	1		INPP5K	Q9BT40-2;Q9BT40;C9JZB0;I3L0Y0;I3L4A5	Q9BT40-2;Q9BT40;C9JZB0	Inositol polyphosphate 5-phosphatase K	INPP5K
NaN	NaN	NaN	NaN	24.751	NaN	1	1	1	20.6	20.6	20.6	7.1432	0.00030572	3.952	3		0	NaN		1		0	1		URM1	Q9BTM9-3;Q9BTM9;Q9BTM9-2	Q9BTM9-3;Q9BTM9;Q9BTM9-2	Ubiquitin-related modifier 1	URM1
NaN	NaN	NaN	27.5644	NaN	NaN	27	5	1	62.9	16.9	2.7	49.953	0	125.94	17		0	NaN		1		0	1		TUBB2B	Q9BVA1	Q9BVA1	Tubulin beta-2B chain	TUBB2B
NaN	NaN	NaN	24.3998	NaN	NaN	3	1	1	14.1	7	7	23.306	0	15.248	27		0	NaN		1		0	1		NACAP1	Q9BZK3	Q9BZK3	Putative nascent polypeptide-associated complex subunit alpha-like protein	NACAP1
NaN	NaN	NaN	NaN	21.1296	NaN	25	25	1	29.9	29.9	1.2	107.84	0	57.383	0		0	NaN		1		0	1		VPS11	Q9H270	Q9H270	Vacuolar protein sorting-associated protein 11 homolog	VPS11
NaN	NaN	NaN	NaN	22.0788	21.8848	34	34	3	42.9	42.9	2.6	103.08	0	210.83	9		0	NaN		2		0	2		UNC45A	Q9H3U1;Q9H3U1-3	Q9H3U1	Protein unc-45 homolog A	UNC45A
NaN	NaN	NaN	NaN	NaN	20.0441	2	2	2	12.9	12.9	12.9	19.82	0.0058904	2.0649	5		0	NaN		1		0	1		MTG2	Q9H4K7-2;Q9H4K7	Q9H4K7-2;Q9H4K7	Mitochondrial ribosome-associated GTPase 2	MTG2
NaN	NaN	NaN	NaN	20.7721	NaN	2	2	2	6.2	6.2	6.2	64.189	0.0026795	2.529	2		0	NaN		1		0	1		PLEKHA4	Q9H4M7-2;Q9H4M7;M0R0J1	Q9H4M7-2;Q9H4M7;M0R0J1	Pleckstrin homology domain-containing family A member 4	PLEKHA4
NaN	NaN	NaN	NaN	NaN	21.9658	3	3	3	9.2	9.2	9.2	42.119	0.00031124	4.3785	4		0	NaN		1		0	1		OBFC1	Q9H668	Q9H668	CST complex subunit STN1	OBFC1
NaN	NaN	NaN	NaN	20.0746	NaN	3	3	3	2.8	2.8	2.8	138.04	0.0028015	2.4205	5		0	NaN		1		0	1		ATP13A3	Q9H7F0;A0A087WYY3;Q9H7F0-2	Q9H7F0;A0A087WYY3;Q9H7F0-2	Probable cation-transporting ATPase 13A3	ATP13A3
NaN	NaN	NaN	NaN	24.3279	NaN	3	1	1	4.2	1.4	1.4	83.439	0.0095623	1.8248	1		0	NaN		1		0	1		SMURF1	Q9HCE7-2;Q9HCE7	Q9HCE7-2;Q9HCE7	E3 ubiquitin-protein ligase SMURF1	SMURF1
NaN	NaN	NaN	NaN	23.5295	NaN	2	2	2	40	40	40	9.467	0.00073735	3.2225	4		0	NaN		1		0	1		MANBAL	Q9NQG1;A2A2E0	Q9NQG1;A2A2E0	Protein MANBAL	MANBAL
NaN	NaN	NaN	NaN	23.1552	22.9225	1	1	1	6.5	6.5	6.5	24.625	0.0005955	3.402	5		0	NaN		2		0	2		SLC39A9	Q9NUM3-3;Q9NUM3-2;Q9NUM3	Q9NUM3-3;Q9NUM3-2;Q9NUM3	Zinc transporter ZIP9	SLC39A9
NaN	NaN	NaN	NaN	20.9763	NaN	1	1	1	3	3	3	50.141	0.00045174	3.6174	3		0	NaN		1		0	1		TMEM184C	Q9NVA4	Q9NVA4	Transmembrane protein 184C	TMEM184C
NaN	NaN	NaN	NaN	NaN	25.8484	2	2	2	13.4	13.4	13.4	17.014	0.0026776	2.5179	6		0	NaN		1		0	1		TXNL4B	Q9NX01	Q9NX01	Thioredoxin-like protein 4B	TXNL4B
NaN	NaN	NaN	NaN	21.5021	NaN	3	3	3	7.3	7.3	7.3	49.647	0.00030812	4.1456	5		0	NaN		1		0	1		CWC25	Q9NXE8;Q9NXE8-2	Q9NXE8	Pre-mRNA-splicing factor CWC25 homolog	CWC25
NaN	NaN	NaN	NaN	24.2476	23.2011	32	31	2	30.8	30.8	3.3	105.95	0	152.52	4		0	NaN		2		0	2		BCLAF1	Q9NYF8-2;Q9NYF8;Q9NYF8-4;H0YF14	Q9NYF8-2;Q9NYF8;Q9NYF8-4	Bcl-2-associated transcription factor 1	BCLAF1
NaN	NaN	NaN	NaN	NaN	24.8471	1	1	1	1	1	1	120.92	0.0048289	2.1786	9		0	NaN		1		0	1		TLR7	Q9NYK1	Q9NYK1	Toll-like receptor 7	TLR7
NaN	NaN	NaN	NaN	NaN	25.752	3	2	1	18.3	13.3	5.6	20.306	0	9.3351	6		0	NaN		1		0	1		NUDT4	Q9NZJ9;F8VRL4;F8VRR0;A0A0C4DGJ4	Q9NZJ9;F8VRL4;F8VRR0;A0A0C4DGJ4	Diphosphoinositol polyphosphate phosphohydrolase 2	NUDT4
NaN	NaN	NaN	NaN	NaN	21.8847	2	2	2	5.7	5.7	5.7	76.876	0.00015843	4.8451	3		0	NaN		1		0	1		ZNF219	Q9P2Y4	Q9P2Y4	Zinc finger protein 219	ZNF219
NaN	NaN	NaN	NaN	NaN	24.1566	3	3	3	12	12	12	39.524	0.00059577	3.4071	4		0	NaN		1		0	1		TUBD1	Q9UJT1-6;Q9UJT1-2;Q9UJT1;K7EQN9;Q9UJT1-5;K7EMW6;K7EKE2;Q9UJT1-3;Q9UJT1-4	Q9UJT1-6;Q9UJT1-2;Q9UJT1;K7EQN9;Q9UJT1-5	Tubulin delta chain	TUBD1
NaN	NaN	NaN	21.9352	NaN	NaN	2	2	2	1.8	1.8	1.8	121.04	0.0010119	2.9059	2		0	NaN		1		0	1		FAM184B	Q9ULE4	Q9ULE4	Protein FAM184B	FAM184B
NaN	NaN	NaN	NaN	NaN	26.6615	2	2	1	16.2	16.2	7.1	10.576	0.00087464	3.0279	3		0	NaN		1		0	1		C19orf53	Q9UNZ5	Q9UNZ5	Leydig cell tumor 10 kDa protein homolog	C19orf53
NaN	NaN	NaN	23.2542	22.385	NaN	4	4	4	8.6	8.6	8.6	58.179	0.00015881	4.9101	4		0	NaN		2		0	2		USP22;USP27X	Q9UPT9-2;Q9UPT9;K7ESK0;K7ERX6;A6NNY8;J3QS30	Q9UPT9-2;Q9UPT9;K7ESK0;K7ERX6;A6NNY8	Ubiquitin carboxyl-terminal hydrolase 22;Ubiquitin carboxyl-terminal hydrolase 27	USP22;USP27X
NaN	NaN	NaN	22.8017	NaN	NaN	4	4	4	7.5	7.5	7.5	77.3	0.00016703	6.3718	3		0	NaN		1		0	1		MTO1	Q9Y2Z2-4;Q9Y2Z2-6;Q9Y2Z2-2;Q9Y2Z2-5;Q9Y2Z2;H7C2S9;Q9Y2Z2-3	Q9Y2Z2-4;Q9Y2Z2-6;Q9Y2Z2-2;Q9Y2Z2-5;Q9Y2Z2	Protein MTO1 homolog, mitochondrial	MTO1
NaN	NaN	NaN	NaN	NaN	24.6029	15	15	1	32.1	32.1	2.8	46.513	0	235.38	36		0	NaN		1		0	1		LUC7L2	Q9Y383;V9GZ75;F8WEU3	Q9Y383	Putative RNA-binding protein Luc7-like 2	LUC7L2
NaN	NaN	NaN	23.7517	23.5732	NaN	6	6	2	44	44	17.8	26.032	0	25.653	7		0	NaN		2		0	2		MOB4	Q9Y3A3;Q9Y3A3-3;F8WAQ8;F8W8B0	Q9Y3A3;Q9Y3A3-3	MOB-like protein phocein	MOB4
NaN	NaN	NaN	NaN	NaN	23.7238	1	1	1	7.9	7.9	7.9	18.167	0.00073768	3.2356	3		0	NaN		1		0	1		SLMO2	Q9Y3B1-2;Q9Y3B1	Q9Y3B1-2;Q9Y3B1	Protein slowmo homolog 2	SLMO2
NaN	NaN	NaN	19.797	NaN	NaN	11	7	1	64	47.7	8.1	12.884	0	20.89	1		0	NaN		1		0	1		TPM2	U3KQK2	U3KQK2		TPM2
22.226	NaN	NaN	26.0921	NaN	NaN	10	1	1	57.6	24.2	24.2	14.914	0	7.4679	3		0	3.86611				1	1		H3F3B;H3F3A	K7EK07;P84243	K7EK07;P84243	Histone H3;Histone H3.3	H3F3B;H3F3A
NaN	21.9993	NaN	NaN	24.1252	24.9792	2	2	2	3.6	3.6	3.6	26.238	0.0026704	2.4756	4		0	2.5529				1	2		XP32	Q5T750	Q5T750	Skin-specific protein 32	XP32
23.6944	23.2998	24.803	24.8967	25.1707	27.8855	3	3	3	41.6	41.6	41.6	13.832	0	15.951	30		0.908003	2.05188				3	3		PHPT1	Q9NRX4;Q9NRX4-2	Q9NRX4;Q9NRX4-2	14 kDa phosphohistidine phosphatase	PHPT1
24.9545	25.0873	26.1877	NaN	26.2116	28.226	2	2	2	25.3	25.3	25.3	10.264	0	8.379	7		0.855952	1.80897				3	2		COX7A2	D6RIE3;D6RGV5;H0UI06;P14406;D6R9C3	D6RIE3;D6RGV5;H0UI06;P14406;D6R9C3	Cytochrome c oxidase subunit 7A2, mitochondrial	COX7A2
29.7009	26.3628	29.9007	29.8639	30.3287	30.7357	13	13	3	51.7	51.7	13.1	17.258	0	40.348	81		0.634956	1.65463				3	3		RPL26	P61254;J3QRI7;J3QQQ9;J3QQV1;J3KTJ8;J3QRC4;J3KSS0;J3KS10	P61254;J3QRI7;J3QQQ9;J3QQV1;J3KTJ8;J3QRC4	60S ribosomal protein L26	RPL26
22.0048	22.3197	NaN	23.8004	NaN	NaN	3	3	3	7.1	7.1	7.1	40.599	0.0048189	2.1555	6		0	1.6381				2	1		TMEM185B	Q9H7F4;B3KY49;H0YAP3;B7Z4G6;Q8NFB2	Q9H7F4	Transmembrane protein 185B	TMEM185B
28.0642	27.4042	29.339	29.2856	30.112	30.0038	15	1	1	27	3.9	3.9	44.348	0	74.993	124		1.15361	1.53135				3	3		HSP90AB2P	Q58FF8	Q58FF8	Putative heat shock protein HSP 90-beta 2	HSP90AB2P
23.2643	NaN	23.7582	24.9721	NaN	NaN	3	3	3	5.5	5.5	5.5	123.1	0.0019963	2.7205	7		0	1.46089				2	1		UBE3B	Q7Z3V4;F5H5T5;Q7Z3V4-2;S4R3H8;F5H6D6;Q7Z3V4-3	Q7Z3V4;F5H5T5;Q7Z3V4-2	Ubiquitin-protein ligase E3B	UBE3B
24.5784	25.1348	23.4429	24.9069	26.6843	NaN	3	3	3	18.8	18.8	18.8	18.742	0	7.6619	9		0.649798	1.41025				3	2		CNBP	P62633-2;P62633-8;P62633-5;P62633;P62633-4;P62633-6;P62633-7;P62633-3	P62633-2;P62633-8;P62633-5;P62633;P62633-4;P62633-6;P62633-7;P62633-3	Cellular nucleic acid-binding protein	CNBP
22.7882	22.9216	25.1738	24.5515	25.8755	24.5609	7	7	7	13.5	13.5	13.5	64.734	0	8.3733	23		0.700883	1.36809				3	3		SOAT1	P35610;B1APM4;P35610-3;P35610-2	P35610;B1APM4;P35610-3;P35610-2	Sterol O-acyltransferase 1	SOAT1
NaN	NaN	26.0253	27.7669	26.9302	NaN	20	2	2	43.4	9.1	9.1	21.865	0	9.0689	18		0	1.32325				1	2		HIST1H1E;HIST1H1D	P10412;P16402;P16401	P10412;P16402	Histone H1.4;Histone H1.3	HIST1H1E;HIST1H1D
NaN	NaN	22.6999	NaN	24.0201	NaN	2	2	2	37.6	37.6	37.6	10.081	0.000734	3.1479	3		0	1.32017				1	1		UQCC3	Q6UW78	Q6UW78	Ubiquinol-cytochrome-c reductase complex assembly factor 3	UQCC3
23.465	NaN	NaN	NaN	24.3439	25.1069	4	4	4	33.3	33.3	33.3	16.049	0.00015985	5.1137	4		0	1.26043				1	2		CLDND1	D6RIU2;D6RDP6;H0Y8T9;D6RHU6;D6RDY1;D6RA76;D6RC11;D6R9S8;D6RCE6;D6RFX6;D6RDI6;D6RCR8;A0A0R4J2F2;Q9NY35-2;Q9NY35;D6RD48;D6RAZ7;D6R9K1;D6RB31;D6RCP3;Q9NY35-3	D6RIU2;D6RDP6;H0Y8T9;D6RHU6;D6RDY1;D6RA76;D6RC11;D6R9S8;D6RCE6;D6RFX6;D6RDI6;D6RCR8;A0A0R4J2F2;Q9NY35-2;Q9NY35;D6RD48;D6RAZ7	Claudin domain-containing protein 1	CLDND1
25.6042	24.8441	26.1762	25.7211	27.5503	27.0751	4	4	4	20.4	20.4	20.4	26.352	0	10.866	61		0.860759	1.24067				3	3		EBP	Q15125;C9J719;C9JJ78	Q15125;C9J719;C9JJ78	3-beta-hydroxysteroid-Delta(8),Delta(7)-isomerase	EBP
27.0938	NaN	NaN	NaN	26.2749	30.3603	5	5	5	66.7	66.7	66.7	10.18	0	23.216	14		0	1.22384				1	2		S100A6	P06703;R4GN98	P06703;R4GN98	Protein S100-A6;Protein S100	S100A6
24.0752	NaN	24.5517	24.7723	25.8943	25.8342	161	2	2	70.9	0.6	0.6	278.22	0	17.433	17		1.00266	1.1868				2	3		FLNA	Q60FE5;A0A087WWY3	Q60FE5;A0A087WWY3		FLNA
28.0325	26.4133	28.0136	28.0916	28.3289	29.567	5	5	4	23.4	23.4	23.4	11.676	0	46.526	56		0.767849	1.17604				3	3		HMGA1	P17096;P17096-3	P17096;P17096-3	High mobility group protein HMG-I/HMG-Y	HMGA1
NaN	NaN	21.7768	NaN	NaN	22.9059	15	12	2	51.9	44.2	13.8	40.481	0	98.427	7		0	1.12916				1	1		HLA-B	P30481;A0A140T9Y5;A0A140T997;P30485;A0A140TA14;A0A140TA11;P30461;A0A140T9H3;A0A140T9A9	P30481;A0A140T9Y5;A0A140T997;P30485;A0A140TA14;A0A140TA11;P30461;A0A140T9H3;A0A140T9A9	HLA class I histocompatibility antigen, B-44 alpha chain;HLA class I histocompatibility antigen, B-47 alpha chain;HLA class I histocompatibility antigen, B-13 alpha chain	HLA-B
27.3039	26.4063	28.7371	27.0936	28.4853	30.2045	4	4	4	28.1	28.1	28.1	19.343	0	168.4	36		0.420603	1.112				3	3		NPM3	O75607	O75607	Nucleoplasmin-3	NPM3
23.0617	23.1875	NaN	23.6068	23.869	25.1086	5	5	5	15.7	15.7	15.7	42.233	0	11.545	11		0.763617	1.07021				2	3		NUDT19	A8MXV4	A8MXV4	Nucleoside diphosphate-linked moiety X motif 19, mitochondrial	NUDT19
24.2334	24.7671	25.9658	25.2608	26.4645	26.4348	3	3	3	31.4	31.4	31.4	11.805	0	26.368	49		0.755551	1.06461				3	3		SPCS1	Q9Y6A9;C9JBL1;X6R2S6	Q9Y6A9;C9JBL1;X6R2S6	Signal peptidase complex subunit 1	SPCS1
NaN	NaN	23.4328	24.3621	24.2628	24.8574	4	4	4	21.1	21.1	21.1	24.884	0	20.983	10		0	1.06135				1	3		UCK1	G3V170;Q9HA47-2;Q9HA47-3;Q9HA47;Q9HA47-4	G3V170;Q9HA47-2;Q9HA47-3;Q9HA47;Q9HA47-4	Uridine-cytidine kinase 1	UCK1
21.3176	NaN	NaN	21.9308	21.4641	23.6817	4	2	2	19.7	9.4	9.4	26.189	0.0021316	2.6733	7		0	1.04133				1	3		UBTD2	Q8WUN7	Q8WUN7	Ubiquitin domain-containing protein 2	UBTD2
NaN	NaN	22.0282	23.3312	22.9883	22.8226	3	3	3	15.6	15.6	15.6	31.71	0.00016595	6.1555	6		0	1.01919				1	3		C6orf47	O95873	O95873	Uncharacterized protein C6orf47	C6orf47
28.9939	29.3994	28.9685	29.6079	29.6141	31.1122	7	7	2	40.2	40.2	15.9	11.758	0	192.45	42		0.888851	0.990777				3	3		PTMA	B8ZZQ6;P06454-2;P06454;B8ZZA1;H7C2N1	B8ZZQ6;P06454-2;P06454;B8ZZA1;H7C2N1	Prothymosin alpha;Prothymosin alpha, N-terminally processed;Thymosin alpha-1	PTMA
24.5173	25.0374	25.1053	25.9171	25.864	25.8001	10	10	6	34.9	34.9	23.5	37.171	0	99.339	23		2.17365	0.973773				3	3		MVK	F5H8H2;Q03426;F5H092;A0A1B0GWC2;F5GXC0;F5H163;F5H368;A0A0B4J236	F5H8H2;Q03426;F5H092;A0A1B0GWC2	Mevalonate kinase	MVK
22.7921	22.3808	22.8202	23.9064	24.2523	22.723	24	24	2	29.5	29.5	4.5	74.543	0	185.15	8		0.929254	0.962869				3	3		NOLC1	A0A0A0MRM9;Q14978-2;Q14978;S4R349;S4R3C2;S4R402	A0A0A0MRM9;Q14978-2;Q14978	Nucleolar and coiled-body phosphoprotein 1	NOLC1
23.7921	23.1366	23.0507	24.3228	24.2431	NaN	3	3	3	23.2	23.2	23.2	24.821	0	17.583	9		1.28987	0.956491				3	2		RYBP	Q8N488	Q8N488	RING1 and YY1-binding protein	RYBP
26.0389	25.7557	26.1504	26.7945	27.3283	26.6863	6	6	6	21.1	21.1	21.1	42.316	0	24.4	72		1.84244	0.954695				3	3		SRSF11	Q5T760;Q05519-2;Q05519;B4DWT1;Q5T757;S4R3C4	Q5T760;Q05519-2;Q05519;B4DWT1	Serine/arginine-rich splicing factor 11	SRSF11
23.466	23.1733	22.6042	24.3533	23.7934	23.9601	5	5	5	18.7	18.7	18.7	39.153	0	19.144	14		1.46383	0.954472				3	3		ISG20L2	Q9H9L3	Q9H9L3	Interferon-stimulated 20 kDa exonuclease-like 2	ISG20L2
26.0958	25.4592	25.2645	26.5062	26.5972	26.5736	10	10	10	67.5	67.5	67.5	22.704	0	60.328	42		1.70841	0.952479				3	3		WIBG	Q9BRP8-2;Q9BRP8	Q9BRP8-2;Q9BRP8	Partner of Y14 and mago	WIBG
22.2278	23.3358	23.7099	24.0533	23.9514	24.0904	4	4	4	14.7	14.7	14.7	34.188	0.00016855	6.6899	14		0.986674	0.940549				3	3		TEX264	Q9Y6I9;A0A087WTU3;C9JXQ7;C9JHH5	Q9Y6I9;A0A087WTU3	Testis-expressed sequence 264 protein	TEX264
21.9223	22.1145	22.1149	22.9934	22.9777	NaN	2	2	2	8.3	8.3	8.3	38.62	0.00030553	3.9357	6		2.82363	0.934985				3	2		FAM76B	F5GX09;Q5HYJ3;Q5HYJ3-3;Q5HYJ3-2	F5GX09;Q5HYJ3;Q5HYJ3-3;Q5HYJ3-2	Protein FAM76B	FAM76B
24.1296	23.9212	23.7139	24.4343	25.2596	24.8661	12	12	12	20.6	20.6	20.6	76.277	0	24.923	33		1.60068	0.931773				3	3		CASC3	O15234;J3KSY7;J3QSC4	O15234;J3KSY7	Protein CASC3	CASC3
23.5064	24.396	23.8059	24.916	24.8984	24.6866	4	4	4	10.4	10.4	10.4	45.122	0	10.993	20		1.57547	0.930914				3	3		OSGEPL1	Q9H4B0;E5RIL9;E7EVL7;Q9H4B0-3;Q9H4B0-2;E5RGZ1	Q9H4B0;E5RIL9;E7EVL7;Q9H4B0-3;Q9H4B0-2	Probable tRNA N6-adenosine threonylcarbamoyltransferase, mitochondrial	OSGEPL1
30.5886	31.0487	30.7871	31.7953	31.7409	31.6711	10	10	10	30.9	30.9	30.9	20.863	0	37.152	141		2.59339	0.927597				3	3		H1F0	P07305;P07305-2	P07305;P07305-2	Histone H1.0;Histone H1.0, N-terminally processed	H1F0
28.3086	28.0706	27.7436	29.148	29.0242	28.7269	17	17	17	40.7	40.7	40.7	40.684	0	153.1	113		1.96309	0.925461				3	3		EBNA1BP2	H7C2Q8;Q99848	H7C2Q8;Q99848	Probable rRNA-processing protein EBP2	EBNA1BP2
26.6513	25.6367	27.0821	27.1397	27.1984	27.8001	4	4	4	42.6	42.6	42.6	12.199	0	17.935	32		0.901212	0.922699				3	3		CISD1	Q9NZ45	Q9NZ45	CDGSH iron-sulfur domain-containing protein 1	CISD1
26.3396	26.1296	26.0882	27.0361	27.1772	27.1012	15	15	15	44.9	44.9	44.9	54.985	0	104.91	61		3.32622	0.919065				3	3		CD3EAP	O15446;O15446-2	O15446;O15446-2	DNA-directed RNA polymerase I subunit RPA34	CD3EAP
23.9348	NaN	NaN	24.8539	NaN	NaN	3	3	3	4.7	4.7	4.7	74.048	0.0030683	2.3645	4		0	0.91905				1	1		FLRT2	O43155	O43155	Leucine-rich repeat transmembrane protein FLRT2	FLRT2
26.9697	26.8359	27.3998	28.0364	27.9303	27.9924	15	15	15	73.9	73.9	73.9	34.165	0	89.143	77		2.21842	0.917884				3	3		SULT1A1;SULT1A2	P50225;H3BRY5;P50225-2;P50226;H3BQX5;A0A0A6YYL2;P0DMN0;P0DMM9;P0DMM9-3;E9PKW4;E9PKR8;E9PM76;H3BNY7;P0DMM9-2;H3BPL6;O75897-2;O75897	P50225;H3BRY5;P50225-2;P50226;H3BQX5	Sulfotransferase 1A1;Sulfotransferase;Sulfotransferase 1A2	SULT1A1;SULT1A2
NaN	NaN	21.1098	22.0056	22.0427	NaN	3	3	3	10.5	10.5	10.5	59.862	0.0026768	2.5097	8		0	0.914341				1	2		FLVCR1	Q9Y5Y0;H7C3Z2;Q9Y5Y0-2	Q9Y5Y0	Feline leukemia virus subgroup C receptor-related protein 1	FLVCR1
29.2866	28.7375	29.7657	29.9485	29.8541	30.73	9	9	9	56.9	56.9	56.9	20.03	0	29.948	86		1.05675	0.914288				3	3		CRYAB	E9PR44;P02511;A0A024R3B9;E9PJL7;E9PNH7;E9PRA8;E9PS12;H0YCW8;E9PRS4	E9PR44;P02511;A0A024R3B9;E9PJL7;E9PNH7;E9PRA8	Alpha-crystallin B chain	CRYAB
22.0973	21.668	21.2735	22.151	23.5322	22.0902	5	5	5	11.6	11.6	11.6	44.021	0.00059684	3.4437	12		0.798376	0.911511				3	3		AGPAT4	Q9NRZ5;Q9NRZ5-2;H0Y5R3	Q9NRZ5	1-acyl-sn-glycerol-3-phosphate acyltransferase delta	AGPAT4
25.3142	25.3052	24.7595	25.8925	26.0884	26.1314	16	16	16	30.2	30.2	30.2	76.12	0	36.332	44		2.00216	0.911135				3	3		NUFIP2	Q7Z417;Q7Z417-2	Q7Z417	Nuclear fragile X mental retardation-interacting protein 2	NUFIP2
27.2126	26.8612	26.4614	27.7984	27.6871	27.7596	12	12	12	51.7	51.7	51.7	33.526	0	79.548	77		1.83381	0.903257				3	3		TTC1	Q99614;H0YB37	Q99614;H0YB37	Tetratricopeptide repeat protein 1	TTC1
28.2264	26.9986	28.2937	28.2179	28.6173	29.3933	6	6	6	47.2	47.2	47.2	14.234	0	11.277	47		0.763589	0.903252				3	3		C11orf98	A0A0B4J220;E9PLD3;E9PRG8	A0A0B4J220		C11orf98
22.5204	22.7458	22.0059	23.3507	23.2888	NaN	5	5	4	18.9	18.9	16.6	38.725	0	15.206	10		1.29301	0.895765				3	2		TFAP4	Q01664;I3L254;I3L4L6	Q01664	Transcription factor AP-4	TFAP4
26.8247	26.3581	26.3244	27.3847	27.4507	27.3589	10	10	10	40.9	40.9	40.9	30.401	0	34.502	41		2.26499	0.895707				3	3		PQBP1	O60828-2;O60828;O60828-5;O60828-4;H7C053;C9JQA1;O60828-3;O60828-6;O60828-10;O60828-9;O60828-8;O60828-7	O60828-2;O60828;O60828-5;O60828-4;H7C053;C9JQA1;O60828-3	Polyglutamine-binding protein 1	PQBP1
24.2853	24.3903	23.5002	25.0712	25.1819	24.6096	3	3	3	32.5	32.5	32.5	17.128	0	18.886	20		1.2694	0.895643				3	3		CD99	P14209-3;P14209;A0A096LP69;A8MQT7;H7C2F2;P14209-2	P14209-3;P14209;A0A096LP69	CD99 antigen	CD99
22.1122	NaN	23.9895	23.934	24.3568	23.5469	1	1	1	24	24	24	5.212	0.00059533	3.3958	14		0.488264	0.895069				2	3		CYB561D2	U3KQU4;O14569	U3KQU4;O14569	Cytochrome b561 domain-containing protein 2	CYB561D2
26.2912	25.6474	26.196	26.6565	26.9432	27.2184	5	5	5	68.9	68.9	68.9	11.466	0	26.103	29		1.59088	0.894517				3	3		MRPS36	P82909;D6R941	P82909	28S ribosomal protein S36, mitochondrial	MRPS36
23.4763	23.0342	22.8716	23.7842	23.6669	24.6129	5	5	5	13.5	13.5	13.5	40.259	0.00015896	4.9285	14		1.20634	0.893944				3	3		TAF7	Q15545;A0A096LPC3	Q15545	Transcription initiation factor TFIID subunit 7	TAF7
26.6497	25.7709	26.2075	26.6267	27.4686	27.1648	3	3	3	22.1	22.1	22.1	15.191	0.0041505	2.2354	8		1.16712	0.877363				3	3		MRPL30	Q8TCC3-3;Q8TCC3;Q8TCC3-2;B8ZZV5	Q8TCC3-3;Q8TCC3;Q8TCC3-2;B8ZZV5	39S ribosomal protein L30, mitochondrial	MRPL30
23.4814	23.2736	NaN	NaN	24.2536	NaN	2	2	2	7.7	7.7	7.7	42.106	0	9.1564	5		0	0.876111				2	1		ANGEL2	Q5VTE6-2;Q5VTE6	Q5VTE6-2;Q5VTE6	Protein angel homolog 2	ANGEL2
28.2331	27.9744	27.2256	28.7089	28.9515	28.3967	10	10	10	47.5	47.5	47.5	20.63	0	46.285	63		1.20168	0.87466				3	3		PDAP1	Q13442;F8WBW6	Q13442	28 kDa heat- and acid-stable phosphoprotein	PDAP1
NaN	26.4547	25.418	NaN	NaN	26.8098	4	4	4	35.6	35.6	35.6	11.728	0.00045338	3.6945	8		0	0.87346				2	1		S100A4	P26447	P26447	Protein S100-A4	S100A4
24.3359	24.9816	26.2076	25.5359	26.7372	25.8704	8	8	8	23.1	23.1	23.1	44.561	0	13.859	58		0.595629	0.872791				3	3		LCLAT1	Q6UWP7-3;Q6UWP7;C9K0C3;Q6UWP7-2;C9J5S5;C9JA02;C9JMW2;C9JUV9;C9JXY8;C9J6F4	Q6UWP7-3;Q6UWP7;C9K0C3;Q6UWP7-2	Lysocardiolipin acyltransferase 1	LCLAT1
21.2766	21.7239	22.1453	NaN	22.5877	NaN	2	2	2	5.7	5.7	5.7	49.395	0.0070777	1.9787	8		0	0.872419				3	1		GPR180	Q86V85	Q86V85	Integral membrane protein GPR180	GPR180
27.0749	27.1777	26.7636	27.3955	28.3749	27.8607	7	7	7	52.2	52.2	52.2	12.551	0	14.487	22		1.32055	0.871657				3	3		NDUFA7	O95182;M0R0N0;M0R1K9	O95182	NADH dehydrogenase [ubiquinone] 1 alpha subcomplex subunit 7	NDUFA7
27.0031	26.8815	27.1204	28.0186	27.9107	27.6792	10	10	10	27.2	27.2	27.2	46.65	0	22.328	62		2.69082	0.867817				3	3		IVD	A0A0A0MT83;P26440;P26440-2;H0YLC3;H7C4G6;H0YN10;H0YKV0;A0A087WVD3	A0A0A0MT83;P26440;P26440-2;H0YLC3;H7C4G6	Isovaleryl-CoA dehydrogenase, mitochondrial	IVD
21.7093	NaN	NaN	23.1599	21.9867	NaN	2	2	2	7.9	7.9	7.9	33.979	0.00015848	4.8512	3		0	0.864032				1	2		YOD1	Q5VVQ6-2;Q5VVQ6	Q5VVQ6-2;Q5VVQ6	Ubiquitin thioesterase OTU1	YOD1
23.3949	23.4571	23.3412	24.277	24.2125	24.2942	8	8	8	20.4	20.4	20.4	60.441	0	15.774	20		4.49289	0.863457				3	3		CCDC55;NSRP1	A0A024QZ33;Q9H0G5;K7ERM9;K7EMD8;K7EK40	A0A024QZ33;Q9H0G5;K7ERM9	Nuclear speckle splicing regulatory protein 1	CCDC55;NSRP1
28.0198	27.4374	28.4301	28.7578	28.8025	28.915	13	13	12	32	32	29.8	35.277	0	81.406	83		1.37993	0.862675				3	3		MAGEB2	O15479;O15481;Q96LZ2;P43366	O15479	Melanoma-associated antigen B2	MAGEB2
22.8564	NaN	NaN	23.9032	23.6337	23.6149	5	5	3	20.6	20.6	15.8	28.148	0	12.89	9		0	0.860806				1	3		USF2	M0QXT0;Q15853-4;Q15853-3;Q15853-2;Q15853;M0QYU7;B4DLJ1;M0R1C6;H0YD59;E9PME6	M0QXT0;Q15853-4;Q15853-3;Q15853-2;Q15853;M0QYU7;B4DLJ1	Upstream stimulatory factor 2	USF2
25.0223	26.8307	27.6275	27.8503	26.5806	27.6301	36	36	2	69.8	69.8	3	48.562	0	323.31	22		0.424702	0.860165				3	3		HNRNPK	P61978-3;Q5T6W2	P61978-3;Q5T6W2	Heterogeneous nuclear ribonucleoprotein K	HNRNPK
NaN	23.2605	22.8673	23.9209	23.926	NaN	2	2	2	23.1	23.1	23.1	11.425	0.0015798	2.8115	6		1.31379	0.859479				2	2		INIP	Q9NRY2;X6R8P6;Q9NRY2-2	Q9NRY2;X6R8P6;Q9NRY2-2	SOSS complex subunit C	INIP
NaN	22.9362	NaN	23.9678	23.886	23.5271	8	8	1	42.6	42.6	8.4	27.389	0	80.577	7		0	0.857396				1	3		ARMC10	Q8N2F6-4;Q8N2F6-2;Q8N2F6-6;Q8N2F6-5	Q8N2F6-4;Q8N2F6-2;Q8N2F6-6;Q8N2F6-5	Armadillo repeat-containing protein 10	ARMC10
23.6516	23.8472	23.8349	24.9545	24.7005	24.2463	5	5	5	15.8	15.8	15.8	37.335	0	10.919	15		1.77474	0.855872				3	3		RBMX2	Q9Y388;Q5JY83	Q9Y388	RNA-binding motif protein, X-linked 2	RBMX2
22.7815	22.3186	24.6636	25.2616	24.4658	22.5995	4	4	4	32.6	32.6	32.6	17	0.00015972	5.0994	14		0.329941	0.854376				3	3		BUD31	P41223;P41223-2;C9JNV2;C9JCD9;F8WCN7	P41223;P41223-2;C9JNV2;C9JCD9	Protein BUD31 homolog	BUD31
NaN	NaN	21.9204	22.6957	22.6796	22.949	3	3	3	16.6	16.6	16.6	26.395	0.00015793	4.7808	9		0	0.854375				1	3		MTRF1L	Q9UGC7-4;Q9UGC7-2;Q9UGC7;Q5TF45;X6RKB4;Q9UGC7-3	Q9UGC7-4;Q9UGC7-2;Q9UGC7;Q5TF45;X6RKB4;Q9UGC7-3	Peptide chain release factor 1-like, mitochondrial	MTRF1L
22.5254	22.2762	NaN	23.3052	22.9596	23.4902	2	2	2	22.4	22.4	22.4	15.402	0	15.228	7		1.50857	0.850902				2	3		PINX1	E5RJG9;E5RGR1;Q9BT81-2;A0A0A6YYK5;Q96BK5-2;Q96BK5	E5RJG9;E5RGR1;Q9BT81-2;A0A0A6YYK5;Q96BK5-2;Q96BK5	PIN2/TERF1-interacting telomerase inhibitor 1	PINX1
21.5812	22.4371	22.523	23.03	NaN	NaN	1	1	1	28.2	28.2	28.2	8.7171	0.00031138	4.3857	6		0	0.849548				3	1		SYS1-DBNDD2;SYS1	F2Z2A3;H3BUS1;Q5QPU8;E7ETM6;Q8N2H4-2;Q8N2H4	F2Z2A3;H3BUS1;Q5QPU8;E7ETM6;Q8N2H4-2;Q8N2H4	Protein SYS1 homolog	SYS1-DBNDD2;SYS1
NaN	26.7743	24.9887	26.5079	NaN	26.9464	12	2	2	33.2	10.6	10.6	42.003	0	15.524	17		0.342212	0.845634				2	2		ACTBL2	Q562R1	Q562R1	Beta-actin-like protein 2	ACTBL2
26.5047	26.2785	26.3568	26.9901	27.1642	27.5207	6	6	6	32.7	32.7	32.7	23.026	0	20.873	31		2.11946	0.845004				3	3		SDF2	Q99470;K7ELI9	Q99470	Stromal cell-derived factor 2	SDF2
22.4887	22.4074	NaN	23.26	23.3202	NaN	3	3	3	15.8	15.8	15.8	36.382	0	12.794	6		2.44482	0.842003				2	2		PARP16	Q8N5Y8;Q8N5Y8-3;Q8N5Y8-2;H3BV75	Q8N5Y8;Q8N5Y8-3;Q8N5Y8-2	Mono [ADP-ribose] polymerase PARP16	PARP16
25.6595	25.2867	25.7943	26.4857	26.4742	26.3047	10	10	10	29.4	29.4	29.4	31.484	0	17.551	34		2.1773	0.841392				3	3		RRP15	Q9Y3B9	Q9Y3B9	RRP15-like protein	RRP15
28.757	26.7636	27.5461	27.6678	27.5608	30.3568	4	4	4	32.2	32.2	32.2	9.3926	0	11.133	27		0.317403	0.839542				3	3		HMGN2;HMGN3	P05204;A0A087WZE9;Q15651-2;Q15651	P05204;A0A087WZE9;Q15651-2;Q15651	Non-histone chromosomal protein HMG-17;High mobility group nucleosome-binding domain-containing protein 3	HMGN2;HMGN3
21.4034	21.4084	NaN	NaN	22.242	NaN	2	2	2	7.6	7.6	7.6	37.882	0.0024103	2.6272	4		0	0.836153				2	1		RNF121	Q9H920;E9PLR7;F8WDV7;C9JQY5;G3V148;Q9H920-2	Q9H920;E9PLR7;F8WDV7;C9JQY5;G3V148;Q9H920-2	RING finger protein 121	RNF121
29.3608	28.7899	27.577	29.302	29.5872	29.346	3	3	3	23.5	23.5	23.5	11.53	0	7.9144	20		0.716356	0.835826				3	3		PTMS	P20962;F5H7R9;F5GXR3	P20962	Parathymosin	PTMS
29.0147	29.1128	29.3759	30.0197	30.0669	29.9238	147	147	147	55.2	55.2	55.2	358.69	0	323.31	736		2.7093	0.835647				3	3		MKI67	P46013;P46013-2	P46013;P46013-2	Antigen KI-67	MKI67
31.1229	30.921	31.2342	31.9859	31.8973	31.9012	27	27	27	53.3	53.3	53.3	47.517	0	231.38	363		3.01585	0.835424				3	3		GOT2	P00505;P00505-2	P00505;P00505-2	Aspartate aminotransferase, mitochondrial	GOT2
26.5961	26.4906	26.8103	27.7047	27.3389	27.3551	9	9	9	32	32	32	33.775	0	48.732	56		2.2701	0.83393				3	3		NUDT9	Q9BW91-2;Q9BW91;D6RAW2;H7C386;D6R8Z6	Q9BW91-2;Q9BW91;D6RAW2;H7C386	ADP-ribose pyrophosphatase, mitochondrial	NUDT9
NaN	NaN	22.3872	23.2207	NaN	NaN	5	5	5	26.9	26.9	26.9	28.314	0.00016617	6.1993	5		0	0.833574				1	1		CPM	F8W111;P14384;F8VVI6;F8VR29;F8VU13;H0YHN7	F8W111;P14384;F8VVI6	Carboxypeptidase M	CPM
24.8125	24.7604	24.6818	25.7562	25.5506	25.4274	7	7	7	23	23	23	37.373	0	19.253	23		2.88076	0.826523				3	3		NSUN4	Q96CB9-4;Q96CB9;M0R1K5;Q96CB9-2;Q96CB9-3	Q96CB9-4;Q96CB9	5-methylcytosine rRNA methyltransferase NSUN4	NSUN4
24.9833	25.5361	25.8743	26.3602	26.4658	26.0386	5	5	5	12.1	12.1	12.1	53.924	0	9.3238	45		1.33041	0.823663				3	3		SLC2A3;SLC2A14	P11169;Q8TDB8-4;Q8TDB8-2;Q8TDB8;Q8TDB8-5;Q8TDB8-3	P11169;Q8TDB8-4;Q8TDB8-2;Q8TDB8;Q8TDB8-5	Solute carrier family 2, facilitated glucose transporter member 3;Solute carrier family 2, facilitated glucose transporter member 14	SLC2A3;SLC2A14
26.4614	26.4588	27.0121	27.1497	27.7582	27.4935	2	2	2	25.7	25.7	25.7	8.0603	0.00045475	3.7506	22		1.49551	0.823023				3	3		NDUFAB1	I3L505;O14561	I3L505;O14561	Acyl carrier protein;Acyl carrier protein, mitochondrial	NDUFAB1
28.3104	28.5007	27.7272	28.9867	29.0887	28.9272	20	15	3	63.7	50.7	6.4	38.15	0	297.67	48		1.58809	0.82144				3	3		PCBP2	Q15366-6;Q15366-3;Q15366;Q15366-2;H3BSS4;E9PFP8;P57721-5;P57721-4;P57721	Q15366-6;Q15366-3;Q15366;Q15366-2	Poly(rC)-binding protein 2	PCBP2
28.8171	28.4222	28.4852	29.5561	29.4505	29.1597	11	11	11	42.4	42.4	42.4	37.893	0	186.47	154		2.05527	0.813925				3	3		TOMM40	O96008;O96008-2;K7EKG4;K7EJ57	O96008;O96008-2	Mitochondrial import receptor subunit TOM40 homolog	TOMM40
28.8936	28.6553	28.4817	29.608	29.3957	29.4665	16	16	16	38.5	38.5	38.5	40.513	0	154.54	147		2.42036	0.813215				3	3		DNAJB11	Q9UBS4;H7C2Y5	Q9UBS4	DnaJ homolog subfamily B member 11	DNAJB11
24.3305	23.3652	24.1221	24.5861	24.7823	24.8878	15	15	15	10.2	10.2	10.2	182.05	0	21.857	32		1.24591	0.812808				3	3		TAF1;TAF1L	P21675-8;P21675-6;P21675-7;P21675-3;P21675-5;P21675-9;P21675;P21675-2;P21675-12;P21675-4;P21675-10;P21675-11;Q8IZX4;H7BY98;H7C2K9;H0Y9L7;H0Y8N6	P21675-8;P21675-6;P21675-7;P21675-3;P21675-5;P21675-9;P21675;P21675-2;P21675-12;P21675-4;P21675-10;P21675-11;Q8IZX4	Transcription initiation factor TFIID subunit 1;Transcription initiation factor TFIID subunit 1-like	TAF1;TAF1L
23.2281	23.1171	23.06	24.2557	24.185	23.4007	2	2	2	20	20	20	20.097	0	9.4832	10		1.36279	0.812075				3	3		BNIP3L	H0YBC7;O60238-2;O60238	H0YBC7;O60238-2;O60238	BCL2/adenovirus E1B 19 kDa protein-interacting protein 3-like	BNIP3L
25.7191	25.705	26.7759	26.5196	27.5764	26.5363	9	9	9	23.9	23.9	23.9	52.259	0	31.524	90		0.747613	0.810734				3	3		FADS2	O95864;O95864-3;O95864-4;O95864-2;E5RGZ5;E5RGD8	O95864;O95864-3;O95864-4;O95864-2	Fatty acid desaturase 2	FADS2
NaN	21.1099	20.8491	21.7995	21.7708	NaN	3	3	3	2.8	2.8	2.8	162.11	0.00059338	3.3361	5		1.5933	0.805631				2	2		PRDM2	Q13029-5;Q13029-3;Q13029-2;Q13029	Q13029-5;Q13029-3;Q13029-2;Q13029	PR domain zinc finger protein 2	PRDM2
25.9482	25.9768	25.7925	26.8403	26.6807	26.6031	10	10	10	25	25	25	37.476	0	53.898	61		3.05232	0.802211				3	3		PRPF38A	Q8NAV1	Q8NAV1	Pre-mRNA-splicing factor 38A	PRPF38A
23.1413	23.3307	23.9453	23.1503	23.6536	26.013	8	8	8	23.1	23.1	23.1	27.679	0	8.693	17		0.365083	0.799857				3	3		CASP14	P31944	P31944	Caspase-14;Caspase-14 subunit p17, mature form;Caspase-14 subunit p10, mature form;Caspase-14 subunit p20, intermediate form;Caspase-14 subunit p8, intermediate form	CASP14
31.281	30.1937	30.0788	31.1217	30.951	31.8794	2	2	2	14.5	14.5	14.5	17.752	0	11.537	33		0.771057	0.799572				3	3		RPL29	P47914	P47914	60S ribosomal protein L29	RPL29
23.0064	24.3875	25.2202	24.8435	25.3972	24.7597	10	10	10	13.3	13.3	13.3	86.025	0	10.997	32		0.516454	0.795413				3	3		CLCN7	P51798-2;P51798;H0Y2M6;H3BNG8;I3L470	P51798-2;P51798;H0Y2M6	H(+)/Cl(-) exchange transporter 7	CLCN7
29.5057	29.503	29.6272	30.4134	30.4263	30.1726	26	26	26	72.4	72.4	72.4	46.268	0	207.33	269		2.99796	0.792123				3	3		COPS4	Q9BT78;D6RFN0;D6RAX7;Q9BT78-2;D6RD63;D6REK7	Q9BT78;D6RFN0;D6RAX7;Q9BT78-2;D6RD63	COP9 signalosome complex subunit 4	COPS4
23.0986	23.2314	24.3021	24.223	24.7991	23.9817	4	4	4	9	9	9	45.127	0.0069435	1.9834	20		0.809966	0.790579				3	3		DPAGT1	Q9H3H5-2;Q9H3H5;Q9H3H5-3;F8W681;F8WE55	Q9H3H5-2;Q9H3H5;Q9H3H5-3	UDP-N-acetylglucosamine--dolichyl-phosphate N-acetylglucosaminephosphotransferase	DPAGT1
28.4343	28.6388	28.4975	29.2874	29.2846	29.363	15	15	15	44.8	44.8	44.8	38.324	0	52.549	138		3.55848	0.788129				3	3		SORD	Q00796;H0YLA4;H0YKB3;Q00796-2	Q00796;H0YLA4	Sorbitol dehydrogenase	SORD
24.3315	25.1814	26.2545	27.3323	25.5451	25.2517	51	51	1	83.4	83.4	4.7	65.432	0	323.31	62		0.387575	0.787221				3	3		KRT2	P35908	P35908	Keratin, type II cytoskeletal 2 epidermal	KRT2
NaN	NaN	21.8679	NaN	23.021	22.2864	4	4	4	7.5	7.5	7.5	83.379	0.0019986	2.734	6		0	0.785797				1	2		ATHL1	E7EMA9;Q32M88;Q32M88-2;H0YCL6;B8ZZ60	E7EMA9;Q32M88;Q32M88-2	Acid trehalase-like protein 1	ATHL1
21.6536	22.1232	22.7988	23.2633	23.4394	22.2303	2	2	2	11.6	11.6	11.6	42.509	0	8.8189	10		0.714365	0.785788				3	3		SLC30A6	B5MCR8;Q6NXT4-4;Q6NXT4-3;Q6NXT4;Q6NXT4-2	B5MCR8;Q6NXT4-4;Q6NXT4-3;Q6NXT4;Q6NXT4-2	Zinc transporter 6	SLC30A6
30.1875	30.1398	29.9967	30.6254	30.8037	31.2457	11	11	11	41.8	41.8	41.8	22.487	0	88.796	152		1.81328	0.783583				3	3		H1FX	Q92522	Q92522	Histone H1x	H1FX
28.1179	28.0238	27.5183	28.723	28.7299	28.5569	11	8	8	45.3	37.8	37.8	25.486	0	57.757	75		1.80145	0.783286				3	3		SNRPB2	P08579	P08579	U2 small nuclear ribonucleoprotein B	SNRPB2
23.4448	22.6042	22.7825	23.8006	23.8445	23.5243	12	12	12	9.6	9.6	9.6	165.67	0	19.823	19		1.32802	0.779314				3	3		NKTR	P30414;A0A087WYW3	P30414;A0A087WYW3	NK-tumor recognition protein;Putative peptidyl-prolyl cis-trans isomerase	NKTR
24.8285	25.0905	24.2066	24.6788	25.9429	25.8318	7	7	7	23.1	23.1	23.1	37.478	0	10.417	14		0.738827	0.776002				3	3		GYG1	P46976-2;P46976;G5E9W8;C9JQ42;P46976-3;C9J8R8;C9J7C7	P46976-2;P46976;G5E9W8;C9JQ42;P46976-3	Glycogenin-1	GYG1
25.9031	26.1362	25.8673	26.6606	26.668	26.8859	10	10	10	33.1	33.1	33.1	29.426	0	24.408	33		2.6268	0.769293				3	3		NOL7	Q9UMY1;Q9UMY1-2;H7C2B1	Q9UMY1;Q9UMY1-2;H7C2B1	Nucleolar protein 7	NOL7
25.2435	25.5164	25.4792	NaN	26.1817	NaN	2	2	2	2.6	2.6	2.6	104.15	0.000306	3.9676	11		0	0.768643				3	1		GRID2	A0A087X043;O43424-2;O43424	A0A087X043;O43424-2;O43424	Glutamate receptor ionotropic, delta-2	GRID2
23.915	23.9197	24.7265	24.8973	24.8622	25.105	6	6	6	20.9	20.9	20.9	41.084	0	50.94	17		1.28506	0.767771				3	3		EXOG	Q9Y2C4;H7C0W6;Q9Y2C4-4;F8WE28;F8WE38;Q9Y2C4-3;F2Z2D3;F8WEP0;H7C451;F8WC11;Q9Y2C4-2	Q9Y2C4;H7C0W6;Q9Y2C4-4;F8WE28;F8WE38;Q9Y2C4-3	Nuclease EXOG, mitochondrial	EXOG
25.795	26.1198	25.6821	26.4617	26.6622	26.7754	8	8	8	28.9	28.9	28.9	40.235	0	28.512	34		2.06129	0.767482				3	3		CCDC86	Q9H6F5;Q9H6F5-2;H0YG79	Q9H6F5	Coiled-coil domain-containing protein 86	CCDC86
21.7746	21.2056	NaN	22.2039	22.2195	22.3475	3	3	3	20.1	20.1	20.1	17.541	0.00030567	3.9467	9		1.39892	0.766887				2	3		FBXO4	D6REP2;D6RAJ6;Q9UKT5-2;Q9UKT5;D6RAU6	D6REP2;D6RAJ6;Q9UKT5-2;Q9UKT5;D6RAU6	F-box only protein 4	FBXO4
NaN	22.318	NaN	23.1225	23.0435	NaN	4	4	3	18.8	18.8	16.2	29.643	0.00059934	3.5327	5		0	0.765033				1	2		KCTD21	Q4G0X4;E9PMS5;E9PRT1;E9PJJ5;E9PK99	Q4G0X4;E9PMS5;E9PRT1;E9PJJ5	BTB/POZ domain-containing protein KCTD21	KCTD21
28.245	28.0838	27.7191	28.8638	28.7007	28.7767	24	24	24	47.1	47.1	47.1	41.465	0	80.099	148		2.03222	0.764461				3	3		LRPAP1	P30533;D6REW6	P30533	Alpha-2-macroglobulin receptor-associated protein	LRPAP1
27.9236	27.5251	28.3458	28.3014	28.9373	28.8426	5	5	5	8.4	8.4	8.4	53.944	0	47.602	127		1.16058	0.762262				3	3		SLC16A1	P53985;Q5T8R5;Q5T8R3;P53985-2	P53985;Q5T8R5	Monocarboxylate transporter 1	SLC16A1
NaN	NaN	22.6835	23.4134	23.9468	22.9753	4	4	1	35.2	35.2	10.7	17.419	0	12.553	12		0	0.761608				1	3		AGTRAP	Q6RW13;D6RB40;D6RBK6;X6R9H3;Q6RW13-4;Q6RW13-3;Q6RW13-5	Q6RW13	Type-1 angiotensin II receptor-associated protein	AGTRAP
28.5459	28.5263	28.8039	29.2765	29.2503	29.6292	77	76	76	34.5	34.2	34.2	331.25	0	218.65	425		2.13152	0.759971				3	3		MAP1A	E9PGC8;P78559;P78559-2	E9PGC8;P78559;P78559-2	Microtubule-associated protein 1A;MAP1A heavy chain;MAP1 light chain LC2	MAP1A
NaN	NaN	20.8702	21.7665	21.5485	21.5671	4	4	3	5.7	5.7	4.8	102.43	0.00016469	5.9465	7		0	0.757206				1	3		UNC5B	Q8IZJ1-2;Q8IZJ1	Q8IZJ1-2;Q8IZJ1	Netrin receptor UNC5B	UNC5B
24.7266	24.7339	24.7893	25.284	25.9499	25.2862	28	28	27	25.9	25.9	25.2	127.34	0	42.203	69		1.56473	0.756772				3	3		NOL8	Q76FK4-4;Q76FK4;Q76FK4-2;F8WE42;F5H101;F5GWN9;A0A0A0MSJ1;F5H8B8;F5H797;F5H692;F5H7D5;F5H532;F5H0I5;F5GXV1;Q8NAA4-3;Q8NAA4-2;Q8NAA4	Q76FK4-4;Q76FK4;Q76FK4-2;F8WE42;F5H101;F5GWN9	Nucleolar protein 8	NOL8
25.4357	25.4106	24.6322	25.7879	25.8777	26.0449	7	7	7	30.8	30.8	30.8	35.879	0	118.18	29		1.27244	0.743973				3	3		JUNB	P17275	P17275	Transcription factor jun-B	JUNB
NaN	NaN	24.1931	24.7733	24.6767	25.3581	3	3	3	12.6	12.6	12.6	35.505	0	11.752	8		0	0.742942				1	3		MACROD1	Q9BQ69	Q9BQ69	O-acetyl-ADP-ribose deacetylase MACROD1	MACROD1
NaN	NaN	22.6133	23.3134	23.3938	NaN	3	3	3	5.9	5.9	5.9	66.63	0.00045283	3.6803	10		0	0.740246				1	2		UNC93B1	Q9H1C4;E9PNE5;E9PR93	Q9H1C4	Protein unc-93 homolog B1	UNC93B1
27.2705	25.8414	27.3078	27.1518	27.3485	28.1358	4	4	4	23.2	23.2	23.2	16.91	0.0001692	6.8382	20		0.578861	0.738784				3	3		DCTN5	H3BR94;Q9BTE1-2;Q9BTE1;H3BUD2;H3BS05;I3L0U8;Q9BTE1-3	H3BR94;Q9BTE1-2;Q9BTE1;H3BUD2;H3BS05;I3L0U8;Q9BTE1-3	Dynactin subunit 5	DCTN5
27.977	27.6604	28.5399	28.1835	29.2091	28.9979	12	12	12	33.8	33.8	33.8	36.034	0	47.098	177		0.846214	0.737729				3	3		TECR	Q9NZ01;M0R3C3;M0QXM3;Q9NZ01-2;M0R329;B4DR74	Q9NZ01	Very-long-chain enoyl-CoA reductase	TECR
23.9969	NaN	22.7213	23.2204	NaN	24.97	3	3	3	24.3	24.3	24.3	19.293	0.00030661	4.0091	11		0.246668	0.736146				2	2		SLC39A11	J3QLB2;Q8N1S5-2;Q8N1S5;J3KRX2;J3QS49;A0A0J9YXZ0;A0A0J9YXE3;J3KTP1;J3QQP1;J3QRN3;A0A0J9YXX3;J3KS66;J3QLA9	J3QLB2;Q8N1S5-2;Q8N1S5;J3KRX2;J3QS49	Zinc transporter ZIP11	SLC39A11
22.0638	NaN	21.8479	22.5604	22.7036	22.8075	4	4	4	19.8	19.8	19.8	27.915	0.00030698	4.045	8		2.0313	0.734672				2	3		ROGDI	K7EPS3;Q9GZN7;K7EJ96;K7ERP1;K7EID1;K7EL91;K7ERN3;K7EMJ5;K7EPN1	K7EPS3;Q9GZN7;K7EJ96;K7ERP1;K7EID1	Protein rogdi homolog	ROGDI
NaN	NaN	23.0997	24.1045	23.5619	NaN	3	3	3	23.4	23.4	23.4	16.884	0	15.259	10		0	0.733475				1	2		ZMYM6NB	Q8NCS4	Q8NCS4	Uncharacterized protein ZMYM6NB	ZMYM6NB
26.8267	26.848	26.7591	27.5187	27.529	27.5761	14	14	14	49.3	49.3	49.3	40.526	0	278.51	90		4.65457	0.729935				3	3		AIFM2	Q9BRQ8;Q9BRQ8-2	Q9BRQ8;Q9BRQ8-2	Apoptosis-inducing factor 2	AIFM2
NaN	NaN	22.2495	22.6697	24.0014	22.254	2	2	2	5	5	5	42.717	0.0030705	2.3689	9		0	0.725506				1	3		MT-CYB	P00156	P00156	Cytochrome b	MT-CYB
26.632	26.9789	26.7128	27.5365	26.9938	27.9693	20	7	5	61.4	28.5	15.8	32.866	0	53.9	74		1.13309	0.72529				3	3		SLC25A6	P12236	P12236	ADP/ATP translocase 3;ADP/ATP translocase 3, N-terminally processed	SLC25A6
24.743	24.6305	25.1653	25.2862	25.9064	25.5216	6	6	6	24.6	24.6	24.6	40.251	0	14.142	45		1.39034	0.725139				3	3		GPRC5A	Q8NFJ5;H0YFN2;F5GWG3	Q8NFJ5	Retinoic acid-induced protein 3	GPRC5A
NaN	NaN	21.4327	22.0909	22.2226	NaN	4	4	4	11.2	11.2	11.2	80.507	0.00059444	3.3523	7		0	0.724099				1	2		NFXL1	Q6ZNB6-2;Q6ZNB6	Q6ZNB6-2;Q6ZNB6	NF-X1-type zinc finger protein NFXL1	NFXL1
28.4982	28.2107	28.6073	29.1848	28.9614	29.3399	19	19	3	80.1	80.1	11.4	29.804	0	323.31	43		1.95902	0.723305				3	3		PHB	P35232	P35232	Prohibitin	PHB
27.3584	27.1731	26.926	27.8906	27.9088	27.8275	15	14	14	45.6	43.7	43.7	40.746	0	109.07	100		2.31991	0.723131				3	3		DRG2	P55039;A8MZF9;J3QKW7;J3QRI9;J3KRL5;J3QR71;J3QL90;J3QKV7;J3QLF3	P55039;A8MZF9;J3QKW7	Developmentally-regulated GTP-binding protein 2	DRG2
25.8024	25.8613	26.3986	26.9234	26.7945	26.5111	7	7	7	32.8	32.8	32.8	36.56	0	74.839	48		1.48448	0.722261				3	3		BABAM1	Q9NWV8;J3KQS6;M0R0I0;M0R3F4;M0R2A4;M0R2K3;M0R193;Q9NWV8-3;M0QXG9;M0R2I2;Q9NWV8-2;M0R3H9;M0QYV1	Q9NWV8;J3KQS6;M0R0I0;M0R3F4;M0R2A4;M0R2K3;M0R193;Q9NWV8-3	BRISC and BRCA1-A complex member 1	BABAM1
21.1882	NaN	20.7722	21.197	21.8548	22.0509	5	5	5	2.7	2.7	2.7	225.2	0.00073303	3.1259	6		0.839223	0.72072				2	3		DOCK4	Q8N1I0;H0Y599;Q8N1I0-2;Q8N1I0-3;F5GXW1;H0Y7H7;Q8N1I0-4	Q8N1I0;H0Y599;Q8N1I0-2;Q8N1I0-3;F5GXW1	Dedicator of cytokinesis protein 4	DOCK4
26.2466	26.2136	26.6705	26.9611	27.0969	27.2343	34	34	34	28.4	28.4	28.4	160.13	0	111.19	147		1.90396	0.720539				3	3		RSF1	Q96T23-2;Q96T23;Q96T23-3;H0YER1;H0YCN2;H7C306;H0YDG9;H0YEX0	Q96T23-2;Q96T23;Q96T23-3;H0YER1;H0YCN2	Remodeling and spacing factor 1	RSF1
27.6251	28.2736	27.9628	29.0737	28.8269	28.1216	7	7	7	99	99	99	10.403	0	17.626	34		0.989575	0.720228				3	3		LSM8	O95777;F2Z2Y6;C9JIZ0;C9JNV3	O95777;F2Z2Y6;C9JIZ0;C9JNV3	U6 snRNA-associated Sm-like protein LSm8	LSM8
25.3964	25.3692	25.0122	25.8637	26.1637	25.905	15	15	4	76.7	76.7	14.1	22.237	0	162.44	18		2.00603	0.718182				3	3		TPD52L2	O43399;O43399-5;O43399-7;A0A087WYR3;A0A087WZ51	O43399;O43399-5;O43399-7;A0A087WYR3;A0A087WZ51	Tumor protein D54	TPD52L2
22.551	23.2285	23.285	23.6821	24.123	23.4129	14	14	14	10.2	10.2	10.2	212.71	0	43.528	30		1.07535	0.717809				3	3		DENND4C	R4GNB2;R4GN35;Q5VZ89-6;Q5VZ89;Q5VZ89-5;X6RAE7;Q5VZ89-3;Q5VZ89-2;X6R5W5;Q5VZ89-4;A0A0A0MRX3;R4GMN2	R4GNB2;R4GN35;Q5VZ89-6;Q5VZ89;Q5VZ89-5;X6RAE7;Q5VZ89-3;Q5VZ89-2	DENN domain-containing protein 4C	DENND4C
20.8969	NaN	21.2856	21.8088	NaN	NaN	2	2	2	8.3	8.3	8.3	24.371	0.0010111	2.8968	4		0	0.717584				2	1		CD320	Q9NPF0-2;Q9NPF0	Q9NPF0-2;Q9NPF0	CD320 antigen	CD320
28.7037	27.9837	28.3305	29.0659	29.4311	28.6713	37	37	22	36.6	36.6	21.3	102.64	0	323.31	240		1.11531	0.716805				3	3		SAFB	Q15424;Q15424-4;Q15424-3;Q15424-2;K7EII0;K7ES42	Q15424;Q15424-4;Q15424-3;Q15424-2	Scaffold attachment factor B1	SAFB
23.9884	24.3561	23.4791	24.8795	24.6165	24.4748	7	6	5	22	20.1	16.9	45.02	0	20.745	20		1.19916	0.715715				3	3		APOBEC3F	Q8IUX4;Q9HC16-3;Q8IUX4-2;Q8IUX4-3;Q9HC16	Q8IUX4	DNA dC->dU-editing enzyme APOBEC-3F	APOBEC3F
26.0204	25.8845	26.4584	26.648	27.2734	26.5855	18	18	18	25.8	25.8	25.8	82.64	0	33.254	117		1.20089	0.714548				3	3		ABCB7	O75027;O75027-2;B4DGL8;A0A087WW65;O75027-3;E9PJR8;E9PNQ5	O75027;O75027-2;B4DGL8;A0A087WW65;O75027-3	ATP-binding cassette sub-family B member 7, mitochondrial	ABCB7
22.4317	22.608	21.8113	23.2551	NaN	22.7411	66	66	2	48.1	48.1	1.4	169.45	0	249.92	15		0.83563	0.714459				3	2		CLASP1	Q7Z460;C9J151;C9JP76	Q7Z460	CLIP-associating protein 1	CLASP1
28.2429	28.1006	28.3389	29.4483	28.9275	28.4455	20	20	3	52.6	52.6	10.1	32.834	0	323.31	57		1.12633	0.712976				3	3		HNRNPD	Q14103-3;Q14103;H0Y8G5;H0YA96;D6RAF8;D6RF44;D6RD83	Q14103-3;Q14103;H0Y8G5;H0YA96;D6RAF8	Heterogeneous nuclear ribonucleoprotein D0	HNRNPD
29.321	28.838	29.5205	30.2429	29.854	29.72	16	16	16	47.5	47.5	47.5	45.31	0	323.31	178		1.30296	0.712432				3	3		CSNK2A1;CSNK2A3	E7EU96;P68400;Q8NEV1;P68400-2;V9GYA2;V9GY80;A0A087WY74	E7EU96;P68400;Q8NEV1;P68400-2	Casein kinase II subunit alpha;Casein kinase II subunit alpha 3	CSNK2A1;CSNK2A3
25.7797	25.3007	26.3948	26.0056	26.4571	27.1486	5	5	5	29.5	29.5	29.5	19.436	0.00016263	5.5724	48		0.708075	0.712019				3	3		C17orf62	Q9BQA9-2;Q9BQA9;J3QRG5;J3KSJ5;J3KTF4;J3QKS6;J3QQQ4;H0Y2X1;J3QLB7;J3QKZ6;J3KTI1;J3KSB6;J3KS78;J3QS53;J3QRZ2	Q9BQA9-2;Q9BQA9;J3QRG5;J3KSJ5;J3KTF4;J3QKS6	Uncharacterized protein C17orf62	C17orf62
24.2929	23.3028	24.6693	24.7122	24.8462	24.8387	2	2	2	4.1	4.1	4.1	51.58	0.00030746	4.0763	30		0.801627	0.710702				3	3		MT-ND4	P03905	P03905	NADH-ubiquinone oxidoreductase chain 4	MT-ND4
27.2783	27.0255	26.6823	27.5403	27.9156	27.6525	50	48	3	67.7	65.6	5.3	92.115	0	323.31	18		1.58161	0.707426				3	3		HSPH1	Q92598-2;Q92598;Q92598-3;Q5TBM3;R4GN69	Q92598-2;Q92598;Q92598-3	Heat shock protein 105 kDa	HSPH1
27.9866	28.0457	28.193	28.7802	28.7559	28.8039	21	21	21	48.4	48.4	48.4	43.374	0	323.31	135		3.44214	0.704882				3	3		PCID2	Q5JVF3-3;Q5JVF3;Q5JVF3-4;Q5JVF3-2	Q5JVF3-3;Q5JVF3;Q5JVF3-4;Q5JVF3-2	PCI domain-containing protein 2	PCID2
24.3863	24.1982	23.4016	24.0795	24.8933	25.1272	8	8	8	17.8	17.8	17.8	64.467	0	11.722	20		0.737535	0.704641				3	3		PRPF38B	Q5VTL8;Q5VTL8-2;A0A0A0MRN0	Q5VTL8;Q5VTL8-2;A0A0A0MRN0	Pre-mRNA-splicing factor 38B	PRPF38B
24.6033	24.3849	24.4223	26.0722	24.8375	24.6135	2	2	2	13.1	13.1	13.1	15.436	0.0078826	1.9461	6		0.700374	0.704238				3	3		SAP30L	Q9HAJ7-2;Q9HAJ7-3;Q9HAJ7	Q9HAJ7-2;Q9HAJ7-3;Q9HAJ7	Histone deacetylase complex subunit SAP30L	SAP30L
29.6959	29.6866	29.7602	30.5264	30.4247	30.2716	27	27	26	83.3	83.3	80	26.788	0	323.31	276		3.06252	0.69332				3	3		HDGF	P51858;P51858-2;P51858-3	P51858;P51858-2;P51858-3	Hepatoma-derived growth factor	HDGF
26.5416	26.4292	26.5296	27.3206	27.2773	26.9792	10	10	10	32.6	32.6	32.6	44.94	0	48.765	54		2.44308	0.692256				3	3		CHID1	Q9BWS9;Q9BWS9-3;Q9BWS9-2;E9PPA0;E9PI70;E9PIP0;E9PRL3;E9PPH0;E9PKF1;H0YDL6;H0YCC4;H0YC89	Q9BWS9;Q9BWS9-3;Q9BWS9-2;E9PPA0;E9PI70;E9PIP0;E9PRL3;E9PPH0	Chitinase domain-containing protein 1	CHID1
25.1675	25.1758	25.5542	25.9332	25.9011	26.1374	11	11	11	25.1	25.1	25.1	46.671	0	29.467	39		2.02776	0.691388				3	3		REXO4	Q9GZR2;A0A0C4DG22;A0A0C4DG31;Q9GZR2-2	Q9GZR2	RNA exonuclease 4	REXO4
NaN	25.0115	27.3426	27.288	26.9731	26.3435	3	3	3	2.5	2.5	2.5	127.14	0.0068148	1.9911	10		0.28791	0.691189				2	3		CCDC158	Q5M9N0;Q5M9N0-3;Q5M9N0-2	Q5M9N0	Coiled-coil domain-containing protein 158	CCDC158
24.4463	24.833	23.5581	25.0682	24.8722	NaN	4	4	4	9.6	9.6	9.6	42.195	0.0010117	2.9058	7		0.592988	0.691051				3	2		FAM105A	Q9NUU6	Q9NUU6	Inactive ubiquitin thioesterase FAM105A	FAM105A
26.8693	26.8908	26.636	27.6474	27.3197	27.5017	13	13	13	32.4	32.4	32.4	45.811	0	89.669	80		2.28041	0.690889				3	3		CCDC51	Q96ER9;Q96ER9-2;C9JSW8;C9JPZ8	Q96ER9;Q96ER9-2	Coiled-coil domain-containing protein 51	CCDC51
23.8478	NaN	23.2458	24.4044	24.0707	NaN	2	2	2	16.7	16.7	16.7	14.767	0.00015926	5.0095	4		0.738698	0.690813				2	2		ALG13	A0A096LNJ4;A0A087WX43;D6RE84;A0A096LP10;A0A087WTT9;A0A1B0GVW6;Q9NP73-2;Q9NP73-3;Q9NP73	A0A096LNJ4;A0A087WX43;D6RE84;A0A096LP10;A0A087WTT9;A0A1B0GVW6;Q9NP73-2;Q9NP73-3;Q9NP73	Putative bifunctional UDP-N-acetylglucosamine transferase and deubiquitinase ALG13	ALG13
28.4484	28.4643	28.2181	29.1046	28.9427	29.1517	12	12	12	48.9	48.9	48.9	38.792	0	173.93	121		2.60761	0.68939				3	3		ASNA1	O43681;A0A087WXS7;K7ERW9	O43681;A0A087WXS7	ATPase ASNA1	ASNA1
NaN	NaN	21.8759	22.5632	NaN	NaN	3	3	3	43.2	43.2	43.2	12.878	0.00015962	5.0536	4		0	0.687305				1	1		C19orf25	Q9UFG5;E7EP72;K7EK56;Q9UFG5-2;K7ER12;K7EQW1;A0A087WUU5;K7ELZ1	Q9UFG5;E7EP72;K7EK56;Q9UFG5-2	UPF0449 protein C19orf25	C19orf25
25.822	25.9404	26.0776	26.5336	26.6711	26.6958	16	16	16	51.9	51.9	51.9	42.653	0	34.565	56		2.81108	0.686842				3	3		DHODH	I3NI32;Q02127;J3QRQ3;I3L449;J3QRJ4	I3NI32;Q02127	Dihydroorotate dehydrogenase (quinone), mitochondrial	DHODH
26.1038	25.4719	25.0898	25.8589	26.181	26.6849	6	6	6	39.9	39.9	39.9	20.132	0.00017167	7.2266	16		0.8357	0.686436				3	3		C5orf24	Q7Z6I8;Q7Z6I8-2;H0YAE0	Q7Z6I8;Q7Z6I8-2	UPF0461 protein C5orf24	C5orf24
28.406	26.3003	28.295	27.8516	28.462	28.7384	5	5	5	62.3	62.3	62.3	7.9331	0	7.8798	18		0.394048	0.683578				3	3		ATP5I	P56385	P56385	ATP synthase subunit e, mitochondrial	ATP5I
NaN	20.967	20.7518	NaN	21.5412	NaN	3	3	3	4.7	4.7	4.7	80.724	0.00073638	3.1943	3		0	0.681834				2	1		AFAP1	Q8N556;Q8N556-2	Q8N556;Q8N556-2	Actin filament-associated protein 1	AFAP1
22.0735	NaN	NaN	NaN	22.7528	NaN	7	7	3	10	10	3.8	109.7	0	11.736	4		0	0.679371				1	1		PHF12	Q96QT6;Q96QT6-4	Q96QT6;Q96QT6-4	PHD finger protein 12	PHF12
22.6166	22.2469	23.0969	23.0545	23.6043	NaN	4	4	4	10.6	10.6	10.6	47.12	0	10.778	15		0.765157	0.675944				3	2		ACD	R4GNJ5;A0A0C4DGT6;Q96AP0-2;Q96AP0	R4GNJ5;A0A0C4DGT6;Q96AP0-2;Q96AP0	Adrenocortical dysplasia protein homolog	ACD
31.0789	30.9058	31.5153	31.9077	31.7949	31.8221	26	26	26	71.9	71.9	71.9	46.247	0	323.31	389		1.66519	0.674933				3	3		GOT1	P17174;P17174-2	P17174;P17174-2	Aspartate aminotransferase, cytoplasmic	GOT1
22.7538	NaN	23.0625	23.794	23.3927	23.5609	6	6	6	30.7	30.7	30.7	30.492	0	26.073	10		1.42369	0.674423				2	3		ANXA8L1;ANXA8L2;ANXA8	B4DTF2;Q5VT79;P13928;A0A087WUP0;A0A075B752;A0A087WTN9;P13928-3;Q5VT79-2;A0A075B765;P13928-2	B4DTF2;Q5VT79;P13928;A0A087WUP0;A0A075B752;A0A087WTN9;P13928-3;Q5VT79-2	Annexin;Annexin A8-like protein 2;Annexin A8	ANXA8L1;ANXA8L2;ANXA8
28.2845	27.6536	27.8227	28.766	28.4069	28.6045	8	8	8	24.2	24.2	24.2	34.193	0	159.01	69		1.45056	0.672205				3	3		PPT1	P50897;E9PMG2;E9PIA8;P50897-2;Q5T0S4;E9PP28;E9PK48;E9PSE5	P50897;E9PMG2;E9PIA8;P50897-2;Q5T0S4	Palmitoyl-protein thioesterase 1	PPT1
29.2666	29.2241	27.8385	29.2633	29.3415	29.7362	12	12	12	78.4	78.4	78.4	20.063	0	51.911	62		0.61243	0.670589				3	3		HN1L	Q9H910;Q9H910-3;A6NGP5;Q9H910-2;H3BU16;H3BMV3;H3BMT0;H3BTV5;H3BMM8;B4E1P3;H3BS08	Q9H910;Q9H910-3;A6NGP5;Q9H910-2;H3BU16;H3BMV3;H3BMT0;H3BTV5	Hematological and neurological expressed 1-like protein	HN1L
25.7348	25.8562	26.4062	26.7255	26.3942	26.882	10	10	10	31.4	31.4	31.4	39.149	0	27.939	41		1.24649	0.668186				3	3		MRI1	Q9BV20;Q9BV20-2	Q9BV20;Q9BV20-2	Methylthioribose-1-phosphate isomerase	MRI1
30.6103	30.7252	30.6759	31.2637	31.2942	31.4559	23	23	23	64.3	64.3	64.3	40.548	0	234.78	310		3.21208	0.66748				3	3		PRMT1	Q99873-4;E9PKG1;H7C2I1;Q99873-3;Q99873-2;Q99873;A0A087X1W2;E9PIX6;E9PQ98;E9PNR9;H0YDE4;E9PMW9;Q9NR22-2;Q9NR22;E9PMZ2	Q99873-4;E9PKG1;H7C2I1;Q99873-3;Q99873-2;Q99873;A0A087X1W2;E9PIX6;E9PQ98	Protein arginine N-methyltransferase 1	PRMT1
24.4763	24.3953	25.7428	25.3816	25.8734	25.361	4	4	4	13.8	13.8	13.8	36.373	0	10.359	29		0.644838	0.667194				3	3		CERS2	Q5SZE1;Q96G23;Q5SZE3;H0YKH6;Q5SZE4;H0YNU7;Q5SZE2;H0YLQ6	Q5SZE1;Q96G23;Q5SZE3;H0YKH6;Q5SZE4;H0YNU7;Q5SZE2	Ceramide synthase 2	CERS2
26.0334	25.8665	25.8308	26.4583	26.5959	26.6776	7	7	7	29.8	29.8	29.8	44.047	0	118.34	34		2.76367	0.667036				3	3		QTRT1	Q9BXR0;Q9BXR0-2;K7ESP6;K7EJ21;K7EPI1;K7EL95	Q9BXR0;Q9BXR0-2	Queuine tRNA-ribosyltransferase	QTRT1
25.5232	25.1183	25.4323	26.1113	26.098	25.8532	7	7	7	21.2	21.2	21.2	43.214	0	32.508	34		1.95259	0.662893				3	3		WDR89	Q96FK6;G3V4B8	Q96FK6	WD repeat-containing protein 89	WDR89
26.629	27.5956	25.8515	26.9821	27.3545	27.7213	7	7	7	74	74	74	16.014	0	34.996	39		0.531251	0.660579				3	3		HN1	Q9UK76;J3KT51;Q9UK76-2;Q9UK76-3;J3KSH8	Q9UK76;J3KT51;Q9UK76-2;Q9UK76-3;J3KSH8	Hematological and neurological expressed 1 protein;Hematological and neurological expressed 1 protein, N-terminally processed	HN1
26.139	26.0902	25.8137	26.7042	26.8003	26.5193	11	11	11	39.3	39.3	39.3	41.74	0	115.15	63		2.14248	0.660338				3	3		GPN1	Q9HCN4;Q9HCN4-4;Q9HCN4-5;Q9HCN4-3;Q9HCN4-2;F8WD09	Q9HCN4;Q9HCN4-4;Q9HCN4-5;Q9HCN4-3;Q9HCN4-2	GPN-loop GTPase 1	GPN1
22.9593	22.825	24.0576	24.3435	24.0741	23.4034	6	6	6	19.4	19.4	19.4	38.889	0	14.148	27		0.617284	0.659753				3	3		YIPF3	E7EQR8;Q9GZM5;D6RFI3;H0Y9A1;D6RGY8;D6RBQ1;D6RA04;D6RAY4	E7EQR8;Q9GZM5;D6RFI3;H0Y9A1	Protein YIPF3;Protein YIPF3, 36 kDa form III	YIPF3
24.1223	23.8168	24.2979	24.1936	24.799	25.2222	6	6	6	25.7	25.7	25.7	28.669	0	7.5937	14		0.934205	0.659264				3	3		CCDC59	Q9P031;F8VNY5	Q9P031;F8VNY5	Thyroid transcription factor 1-associated protein 26	CCDC59
28.3355	28.1186	28.7502	29.1441	29.0358	29.0008	20	20	20	57	57	57	40.556	0	224.92	169		1.58921	0.658784				3	3		RFC3	P40938;P40938-2;A0A087X270	P40938;P40938-2	Replication factor C subunit 3	RFC3
24.462	25.3574	25.9603	25.6469	25.6796	26.4237	7	4	4	44.7	19.1	19.1	21.424	0	13.449	16		0.581265	0.65685				3	3		KRAS	P01116-2;P01116	P01116-2;P01116	GTPase KRas;GTPase KRas, N-terminally processed	KRAS
27.4204	27.7236	27.6591	28.402	28.2955	28.0728	12	12	12	42.2	42.2	42.2	34.91	0	253.87	89		2.09434	0.65574				3	3		PURA	Q00577	Q00577	Transcriptional activator protein Pur-alpha	PURA
23.2046	22.9864	23.2703	23.7111	23.8998	23.8175	7	7	7	17.9	17.9	17.9	42.515	0	11.856	20		2.52609	0.655738				3	3		DNAJB14	Q8TBM8;Q8TBM8-2;H7BZK3;A0A087WWX2	Q8TBM8;Q8TBM8-2	DnaJ homolog subfamily B member 14	DNAJB14
23.6406	23.8452	23.6887	24.3389	24.244	24.5437	5	5	5	16.2	16.2	16.2	36.476	0	7.384	12		2.41955	0.650723				3	3		IMPACT	Q9P2X3;Q9P2X3-2;J3QQU0;J3KT25;J3QRS6	Q9P2X3;Q9P2X3-2	Protein IMPACT	IMPACT
28.2102	28.1196	28.4188	29.0468	28.8534	28.7992	23	23	23	60.3	60.3	60.3	41.401	0	136.61	133		2.30136	0.650304				3	3		BRIX1	Q8TDN6	Q8TDN6	Ribosome biogenesis protein BRX1 homolog	BRIX1
24.2387	23.6992	23.8704	24.3143	24.3363	25.1086	2	2	2	23.7	23.7	23.7	10.982	0.00030446	3.855	9		0.997246	0.650302				3	3		SPANXC;SPANXD;SPANXA1;SPANXB1	Q9NY87;Q9BXN6;Q9NS26;Q9NS25	Q9NY87;Q9BXN6;Q9NS26;Q9NS25	Sperm protein associated with the nucleus on the X chromosome C;Sperm protein associated with the nucleus on the X chromosome D;Sperm protein associated with the nucleus on the X chromosome A;Sperm protein associated with the nucleus on the X chromosome B/F	SPANXC;SPANXD;SPANXA1;SPANXB1
25.1149	25.3315	25.0133	25.82	25.8411	25.7471	11	11	11	41	41	41	38.137	0	29.365	41		2.5692	0.649497				3	3		L3HYPDH	Q96EM0;D6RC46;E9PKK7	Q96EM0;D6RC46;E9PKK7	Trans-3-hydroxy-L-proline dehydratase	L3HYPDH
26.6072	26.7841	25.8289	27.1233	26.7354	27.3085	13	13	3	83.2	83.2	23.9	19.863	0	170.14	23		0.893892	0.649013				3	3		TPD52	P55327-2;P55327-4;P55327-3;P55327;P55327-7;P55327-5;P55327-6;E5RFR7;E5RK35	P55327-2;P55327-4;P55327-3;P55327;P55327-7;P55327-5;P55327-6	Tumor protein D52	TPD52
26.3534	26.1615	26.1787	26.9939	26.5488	27.0978	33	33	4	64.2	64.2	13.1	57.73	0	323.31	67		1.65105	0.648908				3	3		TUBA1C	F5H5D3;Q9BQE3;F8VVB9;F8VRZ4;F8VS66;F8VWV9;F8VX09;C9K0S6;F8VRK0;F8W0F6;Q9H853;F8VXZ7	F5H5D3;Q9BQE3	Tubulin alpha-1C chain	TUBA1C
NaN	NaN	22.2265	23.4144	23.396	21.8147	2	2	2	11.9	11.9	11.9	19.136	0.0019966	2.7219	6		0	0.648509				1	3		ARL14EP	E9PRK7;Q8N8R7	E9PRK7;Q8N8R7	ARL14 effector protein	ARL14EP
21.6211	NaN	NaN	22.5254	22.0132	NaN	4	4	4	19.2	19.2	19.2	33.743	0.0010097	2.8772	9		0	0.648188				1	2		ZDHHC20	B4DRN8;Q5W0Z9;Q5W0Z9-4;Q5W0Z9-3;Q5W0Z9-2	B4DRN8;Q5W0Z9;Q5W0Z9-4;Q5W0Z9-3;Q5W0Z9-2	Palmitoyltransferase;Probable palmitoyltransferase ZDHHC20	ZDHHC20
25.3226	24.5037	26.6992	25.9634	25.6313	26.8744	12	12	1	55.5	55.5	17	23.239	0	155.3	34		0.365478	0.64786				3	3		RANBP1	P43487-2;P43487;C9JJ34;C9JIC6	P43487-2;P43487;C9JJ34	Ran-specific GTPase-activating protein	RANBP1
24.8707	24.5773	25.5095	26.1024	25.5793	25.2155	6	6	6	22.9	22.9	22.9	37.548	0	33.766	28		0.792296	0.646586				3	3		FRA10AC1	Q70Z53;Q70Z53-2;Q70Z53-4;Q70Z53-5;Q70Z53-3	Q70Z53;Q70Z53-2;Q70Z53-4;Q70Z53-5;Q70Z53-3	Protein FRA10AC1	FRA10AC1
26.0068	25.7522	24.7137	26.0436	26.2564	26.1117	8	8	8	48.1	48.1	48.1	17.465	0	8.7214	18		0.740406	0.646339				3	3		KIAA1143	Q96AT1	Q96AT1	Uncharacterized protein KIAA1143	KIAA1143
25.0878	24.5773	25.1495	25.6174	25.6548	25.4804	5	5	5	14	14	14	56.025	0	37.881	46		1.57201	0.645999				3	3		SLC38A2	Q96QD8;Q96QD8-2;F8VUY8;F8VQW8	Q96QD8;Q96QD8-2	Sodium-coupled neutral amino acid transporter 2	SLC38A2
24.711	24.4561	24.8188	25.1706	25.4215	25.3317	3	3	3	18.4	18.4	18.4	21.72	0.00016028	5.1839	36		2.11356	0.645957				3	3		TMEM41B	E9PJ42;Q5BJD5-3;Q5BJD5-2;Q5BJD5	E9PJ42;Q5BJD5-3;Q5BJD5-2;Q5BJD5	Transmembrane protein 41B	TMEM41B
27.2853	27.2192	27.5481	27.6963	28.4144	27.8772	18	18	18	16.3	16.3	16.3	144.47	0	25.8	58		1.27216	0.645078				3	3		BLM	H0YNU5;P54132;H0YLV8	H0YNU5;P54132	Bloom syndrome protein	BLM
24.5933	24.7786	25.254	25.5192	25.5182	25.5174	8	8	8	19.7	19.7	19.7	52.999	0	13.079	28		1.51067	0.642991				3	3		ETV6	P41212;H0YG25	P41212	Transcription factor ETV6	ETV6
23.9357	24.1197	24.5718	25.1026	24.4779	24.9754	8	8	8	27.8	27.8	27.8	47.036	0	20.561	21		1.12634	0.642863				3	3		CKMT1A;CKMT1B	P12532;P12532-2;F8WCN3;C9JSQ1;C9JJX8;C9J995;C9J8F6;P17540	P12532;P12532-2;F8WCN3	Creatine kinase U-type, mitochondrial	CKMT1A;CKMT1B
NaN	25.656	NaN	26.261	NaN	26.3366	2	2	2	10	10	10	20.116	0.00059925	3.5288	8		0	0.642802				1	2		C1D	J3KPZ4;Q13901	J3KPZ4;Q13901	Nuclear nucleic acid-binding protein C1D	C1D
26.3966	26.3524	28.2299	27.1515	27.3188	28.4318	2	2	2	22.2	22.2	22.2	17.316	0.00016644	6.2731	27		0.362676	0.641076				3	3		NDUFB11	Q9NX14;Q9NX14-2	Q9NX14;Q9NX14-2	NADH dehydrogenase [ubiquinone] 1 beta subcomplex subunit 11, mitochondrial	NDUFB11
22.59	NaN	21.8628	NaN	22.6657	23.0668	9	3	3	13.6	5.9	5.9	84.436	0.00045489	3.7523	5		0.579646	0.63984				2	2		BRAF	P15056;H7C560	P15056;H7C560	Serine/threonine-protein kinase B-raf	BRAF
27.8538	27.6708	28.4516	28.882	28.5452	28.4678	14	14	14	52.3	52.3	52.3	40.786	0	124.94	135		1.12283	0.639582				3	3		UROD	P06132;A0A1B0GVN9;A0A1B0GVZ4;Q5T446;H0Y5R6	P06132;A0A1B0GVN9;A0A1B0GVZ4;Q5T446;H0Y5R6	Uroporphyrinogen decarboxylase	UROD
23.9512	NaN	22.8176	23.5927	23.5491	24.9257	3	3	3	32.3	32.3	32.3	10.767	0.00073271	3.116	9		0.355732	0.638139				2	3		HMGA2	F5H2U8;F5H2A4;P52926;F5H6H0;P52926-3;P52926-6;P52926-4;P52926-5;P52926-2	F5H2U8;F5H2A4;P52926;F5H6H0;P52926-3;P52926-6;P52926-4;P52926-5;P52926-2	High mobility group protein HMGI-C	HMGA2
26.1082	25.1696	26.3804	26.2283	26.5925	26.7478	5	5	5	34.9	34.9	34.9	15.225	0	8.4742	22		0.733663	0.636805				3	3		LLPH	Q9BRT6	Q9BRT6	Protein LLP homolog	LLPH
NaN	23.0356	22.6907	23.9511	23.4443	23.1027	3	3	3	16.4	16.4	16.4	32.808	0	8.577	6		0.793793	0.636237				2	3		ING2	Q9H160;C9J4X5;Q9H160-2	Q9H160;C9J4X5;Q9H160-2	Inhibitor of growth protein 2	ING2
25.2914	24.9697	24.8928	25.8445	25.813	25.4041	7	7	7	31.6	31.6	31.6	28.483	0	18.334	23		1.56331	0.635864				3	3		GTF2H2C;GTF2H2	D6RID8;Q6P1K8;Q13888;D6RJD3;D6RIT7;D6RGC9;R4GMS9;D6RAW1	D6RID8;Q6P1K8;Q13888;D6RJD3;D6RIT7;D6RGC9;R4GMS9	General transcription factor IIH subunit 2-like protein;General transcription factor IIH subunit 2	GTF2H2C;GTF2H2
23.0514	23.1595	22.7847	23.7894	23.7736	23.3322	2	2	2	9.6	9.6	9.6	30.477	0.00030595	3.9643	7		1.5608	0.633235				3	3		ZCCHC9	Q8N567	Q8N567	Zinc finger CCHC domain-containing protein 9	ZCCHC9
23.8107	23.7093	23.6145	24.6951	24.1867	24.1472	7	7	7	28.4	28.4	28.4	37.121	0	19.572	22		1.56753	0.631554				3	3		B3GAT3	O94766;G3V150;O94766-2;E9PNA1	O94766;G3V150;O94766-2	Galactosylgalactosylxylosylprotein 3-beta-glucuronosyltransferase 3	B3GAT3
24.373	24.4396	24.6531	24.8497	25.118	25.3912	9	9	9	21.9	21.9	21.9	67.722	0	29.089	25		1.62417	0.631083				3	3		DCP1B	Q8IZD4;F5GZK9;Q8IZD4-2;F5H4R4;B4DVJ6	Q8IZD4;F5GZK9;Q8IZD4-2	mRNA-decapping enzyme 1B	DCP1B
28.3161	28.4077	28.4804	28.932	29.0032	29.1604	14	14	14	47.7	47.7	47.7	38.498	0	142.74	148		2.80198	0.630466				3	3		CAPG	P40121;P40121-2;E7ENU9;B8ZZL6;H7C0X8	P40121;P40121-2;E7ENU9	Macrophage-capping protein	CAPG
27.4815	27.3797	27.741	28.2634	28.1347	28.0949	19	19	19	41.6	41.6	41.6	48.006	0	65.721	129		2.21469	0.630217				3	3		MRPS5	P82675;P82675-2	P82675	28S ribosomal protein S5, mitochondrial	MRPS5
28.4779	28.472	28.8572	29.3274	29.2102	29.1518	24	24	24	62.7	62.7	62.7	40.763	0	55.079	149		1.98647	0.627446				3	3		PPID	Q08752;H0Y8J0	Q08752	Peptidyl-prolyl cis-trans isomerase D	PPID
24.3589	24.7321	25.7367	25.8494	25.2904	NaN	128	128	1	37	37	1	481.01	0	323.31	19		0.453613	0.627312				3	2		HUWE1	Q7Z6Z7-3;Q7Z6Z7;H0Y659;A0A087X146;A0A1B0GXC7;A5YM72-2;A5YM72;A5YM72-4;A5YM72-5;A5YM72-3	Q7Z6Z7-3;Q7Z6Z7	E3 ubiquitin-protein ligase HUWE1	HUWE1
24.8696	25.1468	25.3824	25.7308	25.6105	25.9328	11	9	9	38.7	34.5	34.5	39.154	0	21.499	33		1.62785	0.625094				3	3		VPS26B	Q4G0F5;H0YCI7	Q4G0F5	Vacuolar protein sorting-associated protein 26B	VPS26B
29.5763	29.1374	29.4745	29.8044	29.8901	30.3665	8	8	8	40.9	40.9	40.9	19.155	0	60.979	55		1.33116	0.624294				3	3		PTGES3	A0A087WYT3;Q15185-4;Q15185;Q15185-3;B4DDC6;Q15185-2	A0A087WYT3;Q15185-4;Q15185;Q15185-3;B4DDC6;Q15185-2	Prostaglandin E synthase 3	PTGES3
29.4886	29.3525	29.7131	30.2241	30.1332	30.0687	15	15	15	41.6	41.6	41.6	44.76	0	284.7	184		2.26027	0.623938				3	3		ACTR2	P61160;P61160-2;F5H6T1;A0A1B0GWD0;A0A1B0GWH0	P61160;P61160-2;F5H6T1	Actin-related protein 2	ACTR2
27.4339	27.0859	27.7595	28.1308	28.0875	27.9284	19	19	19	48.2	48.2	48.2	50.24	0	112.69	112		1.42061	0.622481				3	3		EIF2B3	Q9NR50;Q9NR50-3;Q9NR50-2;H0Y580;A0A0D9SEN0	Q9NR50;Q9NR50-3;Q9NR50-2	Translation initiation factor eIF-2B subunit gamma	EIF2B3
28.2904	28.104	28.1707	28.6636	28.7968	28.9668	17	17	17	49.9	49.9	49.9	42.41	0	102.33	161		2.4129	0.620703				3	3		IDH3B	A0A087WZN1;O43837;A0A087X2E5;O43837-2;O43837-3;A0A0D9SG66	A0A087WZN1;O43837;A0A087X2E5;O43837-2	Isocitrate dehydrogenase [NAD] subunit, mitochondrial;Isocitrate dehydrogenase [NAD] subunit beta, mitochondrial	IDH3B
NaN	NaN	21.0505	21.6681	NaN	NaN	3	3	3	3.9	3.9	3.9	138.58	0	28.061	8		0	0.617561				1	1		SIK3	H0Y494;J3KPC8;H0Y4E8;Q9Y2K2-4;H7C3X8;Q9Y2K2-3;Q9Y2K2	H0Y494;J3KPC8;H0Y4E8;Q9Y2K2-4	Serine/threonine-protein kinase SIK3	SIK3
24.4897	24.4009	25.8299	25.2696	25.9034	25.3998	4	4	4	56.5	56.5	56.5	6.8649	0	9.6726	24		0.544723	0.617449				3	3		TP53I11	E9PN66;E9PKN9;E9PS55;E9PMW4;E9PQ46;E9PIN5;E9PIK4;U3KQ32;E9PKZ4;E9PPM1;O14683;E9PNB3;E9PMY0	E9PN66;E9PKN9;E9PS55;E9PMW4;E9PQ46;E9PIN5;E9PIK4;U3KQ32;E9PKZ4;E9PPM1;O14683;E9PNB3;E9PMY0	Tumor protein p53-inducible protein 11	TP53I11
NaN	NaN	23.5451	NaN	24.2562	24.0682	38	38	2	42.1	42.1	1.7	139.38	0	206.61	16		0	0.617102				1	2		NOMO3;NOMO2	J3KN36;Q5JPE7-2;P69849;Q5JPE7;Q5JPE7-3;A0A087WTD5	J3KN36;Q5JPE7-2;P69849;Q5JPE7;Q5JPE7-3	Nodal modulator 2;Nodal modulator 3	NOMO3;NOMO2
21.6283	22.6512	22.564	22.0678	23.0357	23.5905	3	3	3	18	18	18	31.716	0	16.227	15		0.485843	0.616817				3	3		AGPAT1	Q99943	Q99943	1-acyl-sn-glycerol-3-phosphate acyltransferase alpha	AGPAT1
NaN	23.1423	23.7697	NaN	24.5051	23.6391	2	2	2	9.9	9.9	9.9	24.107	0.00031196	4.4476	9		0.433728	0.616087				2	2		SENP8	Q96LD8;H3BTJ8;H3BS71;H3BTK5	Q96LD8;H3BTJ8;H3BS71;H3BTK5	Sentrin-specific protease 8	SENP8
31.2863	31.2629	31.169	31.8601	31.7071	31.9824	23	23	23	69.3	69.3	69.3	38.91	0	323.31	430		2.65702	0.610451				3	3		ILF2	B4DY09;Q12905;X6R6Z1;A0A0A0MRL0	B4DY09;Q12905	Interleukin enhancer-binding factor 2	ILF2
26.5355	26.6168	26.2763	27.096	27.1476	27.0156	16	16	16	52.7	52.7	52.7	42.932	0	85.861	78		2.29233	0.610216				3	3		GTPBP10	A4D1E9;C9J8R7;A4D1E9-2;C9JNI1;C9JEQ8;F8WBY0;F8WCN4;F8WBB5;A4D1E9-3	A4D1E9;C9J8R7;A4D1E9-2;C9JNI1;C9JEQ8	GTP-binding protein 10	GTPBP10
25.5505	25.3157	25.2817	26.0741	26.0086	25.8929	5	5	5	16.8	16.8	16.8	35.02	0	12.522	21		2.4393	0.609219				3	3		JAM3	Q9BX67;Q9BX67-2	Q9BX67;Q9BX67-2	Junctional adhesion molecule C	JAM3
21.1471	NaN	20.8068	21.5852	NaN	NaN	4	4	4	4	4	4	161.02	0.0030679	2.3627	5		0	0.608263				2	1		NOS1	C9J5P6;P29475-2;P29475;P29475-5;P29475-4;P29475-3	C9J5P6;P29475-2;P29475;P29475-5;P29475-4;P29475-3	Nitric oxide synthase;Nitric oxide synthase, brain	NOS1
25.0556	25.2829	26.1306	25.8242	26.5254	25.9424	12	12	12	16.3	16.3	16.3	67.622	0	35.817	74		0.706914	0.607669				3	3		GPAA1	O43292;O43292-2;E9PPZ9;E9PLV6;E9PQ31;E9PLG8;E9PM11;E9PM94	O43292;O43292-2;E9PPZ9;E9PLV6;E9PQ31	Glycosylphosphatidylinositol anchor attachment 1 protein	GPAA1
31.2054	30.9182	32.2177	31.7589	31.951	32.4543	13	13	12	74.3	74.3	70.6	20.762	0	323.31	288		0.612308	0.607613				3	3		CALM2;CALM1	H0Y7A7;P62158;E7ETZ0;E7EMB3;Q96HY3;G3V361;G3V226;M0QZ52;F8WBR5;G3V479;C9J7T9;P02585	H0Y7A7;P62158;E7ETZ0;E7EMB3;Q96HY3;G3V361	Calmodulin	CALM2;CALM1
30.0132	29.5232	29.2734	30.3153	30.1007	30.2156	40	40	39	44	44	43.3	95.925	0	323.31	404		1.26134	0.607256				3	3		ABCF1	Q8NE71;Q8NE71-2;H0YGW7;Q5STZ8;A0A0G2JIC2;F5GYK6	Q8NE71;Q8NE71-2;H0YGW7	ATP-binding cassette sub-family F member 1	ABCF1
22.6533	22.994	23.19	24.1745	NaN	22.9312	3	2	2	10.8	8.1	8.1	40.147	0	11.105	10		0.500279	0.60709				3	2		RBMS1	E7ETU5;F6Y5H0;P29558-2;P29558;E7EPF2;C9J9B2;C9JIJ9;A0A1B0GUW5;Q6XE24-3;Q6XE24-4;Q6XE24-5;Q6XE24-2;Q6XE24	E7ETU5;F6Y5H0;P29558-2;P29558;E7EPF2	RNA-binding motif, single-stranded-interacting protein 1	RBMS1
27.537	27.5522	27.6006	28.1406	28.0317	28.3359	15	15	15	42	42	42	42.491	0	57.986	88		2.5779	0.606074				3	3		NME7	Q9Y5B8;B4DXC8;E9PNU1;Q9Y5B8-2	Q9Y5B8;B4DXC8;E9PNU1;Q9Y5B8-2	Nucleoside diphosphate kinase 7	NME7
26.5204	25.9228	24.895	26.1933	26.4979	26.4634	4	4	4	29.7	29.7	29.7	18.86	0	15.457	21		0.553776	0.605464				3	3		SNRNP27	Q8WVK2;B8ZZ98	Q8WVK2;B8ZZ98	U4/U6.U5 small nuclear ribonucleoprotein 27 kDa protein	SNRNP27
28.305	28.1163	28.2042	28.789	28.9736	28.6787	14	14	14	40.6	40.6	40.6	50.315	0	65.982	103		2.3959	0.605299				3	3		L2HGDH	Q9H9P8;C9JVN9;Q9H9P8-2;G3V5S1;G3V272	Q9H9P8;C9JVN9;Q9H9P8-2	L-2-hydroxyglutarate dehydrogenase, mitochondrial	L2HGDH
NaN	22.9437	22.6644	23.4169	23.4009	NaN	3	3	3	28.9	28.9	28.9	16.554	0.00073519	3.1714	6		1.30496	0.604836				2	2		ALKBH2	S4R3T5;F5H5X2;Q6NS38;F5GZZ0;Q6NS38-2	S4R3T5;F5H5X2;Q6NS38;F5GZZ0;Q6NS38-2	Alpha-ketoglutarate-dependent dioxygenase alkB homolog 2	ALKBH2
25.6052	25.6375	26.1241	26.4683	26.7728	25.9398	3	3	3	50.5	50.5	50.5	10.543	0	24.442	31		0.957679	0.604705				3	3		C12orf57	U3KQ07;Q99622;F5GXW5;U3KQ85	U3KQ07;Q99622;F5GXW5	Protein C10	C12orf57
21.2827	21.3299	21.3995	22.26	21.6216	NaN	2	2	2	9.1	9.1	9.1	30.288	0.00015699	4.6144	4		1.0549	0.603441				3	2		TOMM40L	Q969M1-2;Q969M1	Q969M1-2;Q969M1	Mitochondrial import receptor subunit TOM40B	TOMM40L
24.0576	24.048	24.4782	24.8789	25.1349	24.3735	13	13	13	18.6	18.6	18.6	94.446	0	22.086	47		1.06672	0.601133				3	3		ATG9A	Q7Z3C6;Q7Z3C6-2;H7C152;Q7Z3C6-3;H7C1G6;C9JS65;C9JFV2;F2Z3I6;C9JX27;C9JD65;C9IYZ9;C9JKV7;C9JDK4;C9JXG2	Q7Z3C6;Q7Z3C6-2	Autophagy-related protein 9A	ATG9A
27.2198	27.2018	27.4058	28.027	27.8089	27.7934	12	12	12	50	50	50	42.91	0	95.317	112		2.41731	0.600623				3	3		SEPHS1	P49903;P49903-2;P49903-4;P49903-3;Q5T5U6;Q5T5U7	P49903;P49903-2;P49903-4;P49903-3;Q5T5U6	Selenide, water dikinase 1	SEPHS1
27.2328	27.0819	26.6106	27.7081	27.4035	27.6136	12	12	12	46.7	46.7	46.7	32.64	0	60.657	93		1.34933	0.599955				3	3		UBFD1	H3BRL3;O14562;H3BUM8	H3BRL3;O14562;H3BUM8	Ubiquitin domain-containing protein UBFD1	UBFD1
28.4797	28.417	28.9865	29.1451	29.2776	29.2595	24	24	24	60.5	60.5	60.5	57.193	0	323.31	182		1.4998	0.599683				3	3		PLRG1	O43660;O43660-2;D6RA26;B7Z982;H0YA24;H0YAA2	O43660;O43660-2	Pleiotropic regulator 1	PLRG1
29.7782	29.4721	29.7156	30.3684	30.0785	30.3158	23	23	22	61.6	61.6	57.1	45.199	0	323.31	234		2.01155	0.59892				3	3		ACAT1	P24752;H0YEL7;P24752-2;E9PRQ6	P24752	Acetyl-CoA acetyltransferase, mitochondrial	ACAT1
26.6879	26.8246	27.1168	27.5688	27.399	27.4532	13	13	13	51.6	51.6	51.6	38.499	0	66.152	84		1.92858	0.597232				3	3		PTGR2	Q8N8N7;G3V3Y1;Q8N8N7-2;G3V2R9	Q8N8N7;G3V3Y1;Q8N8N7-2	Prostaglandin reductase 2	PTGR2
24.7976	24.4007	24.4223	25.0352	24.9752	25.4017	5	5	5	16.5	16.5	16.5	30.834	0	10.584	17		1.49138	0.597182				3	3		CCDC127	Q96BQ5	Q96BQ5	Coiled-coil domain-containing protein 127	CCDC127
26.438	26.2705	26.2865	27.0065	27.0972	26.6786	1	1	1	3	3	3	50.117	0	19.068	38		1.90507	0.595733				3	3		SLC39A7	Q92504	Q92504	Zinc transporter SLC39A7	SLC39A7
24.6428	23.4826	24.0152	24.3808	24.8982	NaN	8	3	3	36.5	13.7	13.7	25.996	0.00016581	6.1458	10		0.523284	0.592653				3	2		LIN7A	O14910;H0YIA8;H0YI92;J3KN23;Q9HAP6;Q9HAP6-2	O14910;H0YIA8;H0YI92	Protein lin-7 homolog A	LIN7A
26.0078	25.8232	26.6707	26.8673	26.6012	26.811	12	12	12	41.7	41.7	41.7	44.292	0	112.71	80		1.03151	0.592581				3	3		ACAA1	P09110;C9JDE9;H7C131;P09110-2;H0Y4D4;B4DVF4;F2Z2Q6;F2Z3P7	P09110;C9JDE9;H7C131;P09110-2	3-ketoacyl-CoA thiolase, peroxisomal	ACAA1
NaN	22.6346	22.4473	23.0289	23.2374	NaN	6	6	6	13.6	13.6	13.6	56.773	0.001297	2.8588	14		1.28675	0.592225				2	2		TMEM87A	Q8NBN3-3;Q8NBN3;Q8NBN3-2;H3BMU0;H3BM87;H3BSZ0;H3BUZ1;H3BPJ4	Q8NBN3-3;Q8NBN3;Q8NBN3-2	Transmembrane protein 87A	TMEM87A
24.2671	24.0281	24.1304	24.0846	24.316	25.8015	8	8	7	24.3	24.3	22.3	45.809	0	20.313	30		0.47341	0.592221				3	3		AURKA	O14965;Q5QPD4;A3KFJ0;A3KFJ1;Q5QPD2;A3KFJ2;Q5QPD1	O14965;Q5QPD4;A3KFJ0;A3KFJ1	Aurora kinase A	AURKA
24.5232	24.872	24.6085	25.2496	25.2861	25.2429	6	6	6	37.9	37.9	37.9	23.408	0	10.469	15		2.29893	0.591587				3	3		BAK1	Q16611;A0A0A0MRG8;Q16611-2	Q16611;A0A0A0MRG8;Q16611-2	Bcl-2 homologous antagonist/killer	BAK1
27.6512	27.5491	27.5198	27.9743	28.3555	28.1634	27	27	27	45.4	45.4	45.4	71.996	0	117.8	118		2.14099	0.591052				3	3		DNAJC2	Q99543;Q99543-2;H7C3L7;C9IZ83;F2Z3H0;F2Z3N9	Q99543;Q99543-2	DnaJ homolog subfamily C member 2;DnaJ homolog subfamily C member 2, N-terminally processed	DNAJC2
28.9453	28.7511	28.5505	29.3323	29.304	29.3801	13	13	13	40.9	40.9	40.9	26.694	0	60.58	90		2.14971	0.589799				3	3		CHCHD3	C9JRZ6;Q9NX63;F8WAR4;F8WD73	C9JRZ6;Q9NX63;F8WAR4	MICOS complex subunit MIC19	CHCHD3
24.9562	24.5085	25.4918	25.4131	25.1972	26.1153	8	8	8	32.1	32.1	32.1	31.127	0	11.402	47		0.674424	0.589681				3	3		TMEM106B	Q9NUM4;C9JZ87;F2Z3N7;C9J998	Q9NUM4;C9JZ87;F2Z3N7	Transmembrane protein 106B	TMEM106B
26.8908	27.1181	27.0715	27.744	27.3829	27.7208	10	10	10	30.3	30.3	30.3	49.419	0	67.575	81		1.91158	0.589075				3	3		GRWD1	Q9BQ67;M0QX71	Q9BQ67	Glutamate-rich WD repeat-containing protein 1	GRWD1
25.1833	25.0316	26.2127	25.8944	26.2412	26.0585	8	8	8	13.5	13.5	13.5	67.155	0	8.0783	30		0.698448	0.588833				3	3		LMF2	Q9BU23-3;Q9BU23-2;Q9BU23	Q9BU23-3;Q9BU23-2;Q9BU23	Lipase maturation factor 2	LMF2
28.2612	27.9967	27.9821	28.6699	28.7076	28.6261	27	27	27	69.1	69.1	69.1	43.941	0	126.95	139		2.48214	0.587847				3	3		ATP6V1C1	P21283;E7EV59;A0A0U1RR16;Q8NEY4-2;Q8NEY4	P21283;E7EV59	V-type proton ATPase subunit C 1	ATP6V1C1
28.1681	28.4468	28.1339	28.5602	28.588	29.3628	4	4	4	63.6	63.6	63.6	5.0256	0	13.155	25		0.979594	0.58742				3	3		TMSB10	P63313;CON__P21752	P63313	Thymosin beta-10	TMSB10
27.1858	27.1102	27.4543	28.1299	27.7577	27.6204	14	14	14	32.4	32.4	32.4	40.842	0	35.187	88		1.4721	0.58587				3	3		RCL1	Q9Y2P8;Q5VZU3;Q5VYW8;Q9Y2P8-2;Q5VZU2	Q9Y2P8;Q5VZU3	RNA 3-terminal phosphate cyclase-like protein	RCL1
29.452	29.1369	29.3621	29.7733	29.8483	30.0861	20	20	20	44.8	44.8	44.8	41.581	0	98.405	201		1.93386	0.585608				3	3		EIF3H	B3KS98;O15372;A0A087WZK9;E5RJT0;E5RGU4;E5RFW7;E5RFH0;E5RHC7;E5RH59	B3KS98;O15372;A0A087WZK9;E5RJT0	Eukaryotic translation initiation factor 3 subunit H	EIF3H
25.9941	25.6436	25.6915	26.2175	26.5201	26.3476	12	12	12	38.9	38.9	38.9	41.21	0	69.047	56		1.85245	0.58538				3	3		FIBP	O43427-2;O43427;E9PSD3;H0YCE7;E9PJW6	O43427-2;O43427;E9PSD3;H0YCE7	Acidic fibroblast growth factor intracellular-binding protein	FIBP
NaN	NaN	22.7502	NaN	23.624	23.0464	4	4	4	7.5	7.5	7.5	64.218	0.00015969	5.0793	8		0	0.585041				1	2		GALNT1	Q10472	Q10472	Polypeptide N-acetylgalactosaminyltransferase 1;Polypeptide N-acetylgalactosaminyltransferase 1 soluble form	GALNT1
23.4091	23.6886	23.6091	23.3534	NaN	24.9511	5	5	5	4.4	4.4	4.4	149.08	0.00016526	6.0525	11		0.391367	0.583339				3	2		CGNL1	Q0VF96;Q0VF96-2	Q0VF96	Cingulin-like protein 1	CGNL1
25.2256	25.0607	25.0591	25.6696	25.5768	25.8458	6	6	6	37.8	37.8	37.8	25.566	0	20.971	20		2.4228	0.582259				3	3		THTPA	Q9BU02;G3V5Q5;G3V5B9;Q9BU02-2;H0YJU8	Q9BU02;G3V5Q5	Thiamine-triphosphatase	THTPA
24.8504	24.5448	24.6674	25.0908	25.3847	25.3333	14	14	5	33.2	33.2	11.2	56.977	0	43.922	19		1.99437	0.582042				3	3		URI1	O94763-3;O94763;O94763-2;I3NI51;I3L280;I3L104;I3L2V7	O94763-3;O94763;O94763-2	Unconventional prefoldin RPB5 interactor 1	URI1
24.2402	24.1859	24.2898	24.6512	24.8555	24.9524	6	6	6	24.7	24.7	24.7	28.214	0	11.299	19		2.46366	0.581092				3	3		REEP4	E5RGS2;Q9H6H4;Q9H6H4-2	E5RGS2;Q9H6H4;Q9H6H4-2	Receptor expression-enhancing protein;Receptor expression-enhancing protein 4	REEP4
22.4211	NaN	22.4666	22.831	23.2156	NaN	1	1	1	10.2	10.2	10.2	18.644	0.0010135	2.932	7		1.01826	0.579479				2	2		PRR3	P79522-2;P79522	P79522-2;P79522	Proline-rich protein 3	PRR3
27.0485	27.6178	26.5013	27.6638	27.6608	27.581	8	8	8	28.3	28.3	28.3	23.015	0	27.351	55		0.830439	0.579334				3	3		PPP1R2;PPP1R2P3	P41236;E7EMN6;G1AUC5;Q6NXS1;E7EUI7	P41236;E7EMN6;G1AUC5;Q6NXS1;E7EUI7	Protein phosphatase inhibitor 2;Protein phosphatase inhibitor 2-like protein 3	PPP1R2;PPP1R2P3
26.9748	26.9742	27.1682	27.7811	27.6788	27.3944	23	23	23	55.7	55.7	55.7	42.92	0	120.51	96		1.9221	0.579037				3	3		PUS1	G8JLB3;Q9Y606-2;Q9Y606;F5H1S9;F5GY32;F5GXL3;F5H168;F8W9U5;F5H1B2	G8JLB3;Q9Y606-2;Q9Y606;F5H1S9	tRNA pseudouridine synthase;tRNA pseudouridine synthase A, mitochondrial	PUS1
25.1377	24.2467	23.9985	25.6815	24.3961	NaN	2	2	2	34.8	34.8	34.8	7.2241	0.00016319	5.6691	9		0.354053	0.577858				3	2		CDK2AP1;CDK2AP2	F5GZF0;O14519-2;O14519;E9PKR4;O75956	F5GZF0;O14519-2;O14519;E9PKR4;O75956	Cyclin-dependent kinase 2-associated protein 1;Cyclin-dependent kinase 2-associated protein 2	CDK2AP1;CDK2AP2
22.083	21.1546	21.1557	22.4348	22.0017	21.69	4	4	4	6.6	6.6	6.6	97.846	0.00015974	5.1007	9		0.698148	0.577739				3	3		ASAP3	Q8TDY4-3;Q8TDY4;V9GY49;A0A087X0Y5;H0YER8;Q8TDY4-2	Q8TDY4-3;Q8TDY4;V9GY49;A0A087X0Y5	Arf-GAP with SH3 domain, ANK repeat and PH domain-containing protein 3	ASAP3
25.875	25.9826	27.0163	27.0518	27.0735	26.4788	18	18	18	23.6	23.6	23.6	94.498	0	79.584	96		0.629373	0.576733				3	3		WDR75	Q8IWA0;F8WE20;F8WC81	Q8IWA0	WD repeat-containing protein 75	WDR75
23.7219	23.5308	23.581	23.8521	24.2238	24.4822	5	5	5	37	37	37	20.642	0.00016846	6.6714	14		1.3986	0.574829				3	3		INO80C	Q6PI98;Q6PI98-4;K7EIY8;K7EQ79;M0R3E2;Q6PI98-3;K7EKI6;K7ELX9;K7ENM4;K7ENP7	Q6PI98;Q6PI98-4;K7EIY8;K7EQ79	INO80 complex subunit C	INO80C
25.2855	25.0092	24.9906	25.5025	25.3994	26.1064	5	5	5	60.2	60.2	60.2	11.006	0	7.7986	18		1.12431	0.574329				3	3		CSTA	P01040;C9J0E4	P01040;C9J0E4	Cystatin-A;Cystatin-A, N-terminally processed	CSTA
27.6241	27.1718	27.4762	27.8421	27.7974	28.3536	6	6	6	32.2	32.2	32.2	21.225	0	15.362	48		1.21067	0.573633				3	3		FTH1	P02794;G3V1D1;G3V192;E9PQR3;E9PKM5;E9PRK8;E9PK45;E9PKY7;E9PPQ4	P02794;G3V1D1;G3V192	Ferritin heavy chain;Ferritin heavy chain, N-terminally processed;Ferritin	FTH1
21.2761	21.1461	22.1147	NaN	22.0859	NaN	2	2	2	9.6	9.6	9.6	40.282	0.0095791	1.8387	6		0	0.573629				3	1		KIAA0907	Q7Z7F0-3;Q7Z7F0-2;Q7Z7F0	Q7Z7F0-3;Q7Z7F0-2;Q7Z7F0	UPF0469 protein KIAA0907	KIAA0907
26.5279	26.3731	26.5356	26.9989	27.1911	26.9672	17	17	17	46	46	46	51.212	0	80.014	86		2.54869	0.573568				3	3		FKBP5	Q13451;Q13451-2	Q13451	Peptidyl-prolyl cis-trans isomerase FKBP5;Peptidyl-prolyl cis-trans isomerase FKBP5, N-terminally processed	FKBP5
27.3185	27.1152	28.1949	27.6585	28.5141	28.1736	12	12	12	16	16	16	67.887	0	17.879	180		0.621488	0.572569				3	3		TM9SF3	Q9HD45;Q5TB53	Q9HD45;Q5TB53	Transmembrane 9 superfamily member 3	TM9SF3
NaN	23.7575	NaN	24.3299	NaN	NaN	2	2	2	10.1	10.1	10.1	22.974	0.00241	2.624	5		0	0.572464				1	1		RBP4	Q5VY30;P02753	Q5VY30;P02753	Retinol-binding protein 4;Plasma retinol-binding protein(1-182);Plasma retinol-binding protein(1-181);Plasma retinol-binding protein(1-179);Plasma retinol-binding protein(1-176)	RBP4
28.5166	28.529	29.1195	29.3506	29.2498	29.281	13	13	13	52.6	52.6	52.6	36.775	0	98.761	129		1.33087	0.572077				3	3		PPP2R4;DKFZp781M17165	Q15257-2;Q15257;A6PVN5;Q15257-3;F6WIT2;Q15257-4;Q5T949;Q5T948;A6PVN9;Q68CR8;A6PVN6;A6PVN8;B7ZBQ0;A6PVN7;C9IZ76;B7ZBP9;B7ZBP7;B4DDQ6;H0Y6E5	Q15257-2;Q15257;A6PVN5;Q15257-3;F6WIT2;Q15257-4;Q5T949;Q5T948;A6PVN9;Q68CR8	Serine/threonine-protein phosphatase 2A activator	PPP2R4;DKFZp781M17165
23.8324	23.8491	24.1691	24.4545	24.0949	25.0174	5	5	5	20.2	20.2	20.2	39.103	0	21.504	13		0.921702	0.572056				3	3		F8A1	P23610	P23610	Factor VIII intron 22 protein	F8A1
23.1013	23.6511	NaN	23.9473	NaN	NaN	28	28	2	49.1	49.1	3.2	60.966	0	281.14	5		0	0.571087				2	1		P4HA1	P13674-2;P13674-3	P13674-2;P13674-3	Prolyl 4-hydroxylase subunit alpha-1	P4HA1
28.1975	28.1127	28.2165	29.1057	28.7872	28.3468	13	13	13	40.8	40.8	40.8	40.968	0	119.76	118		1.20698	0.571014				3	3		RAE1	P78406;E9PQ57;E9PPG9;B0QZ36;B0QZ37	P78406;E9PQ57	mRNA export factor	RAE1
NaN	NaN	22.2859	22.3785	23.3313	NaN	46	46	1	30.4	30.4	1.7	251.89	0	188.9	10		0	0.568979				1	2		SEC16A	J3KNL6;O15027;O15027-2;O15027-4;O15027-3;X6RGP5;A0A0C4DH09	J3KNL6;O15027;O15027-2;O15027-4;O15027-3;X6RGP5	Protein transport protein Sec16A	SEC16A
27.241	26.684	27.2303	27.704	27.5855	27.5708	10	10	10	37.4	37.4	37.4	28.661	0	36.798	57		1.40379	0.568302				3	3		RPL7L1	Q6DKI1;R4GMU7;Q6DKI1-2	Q6DKI1;R4GMU7;Q6DKI1-2	60S ribosomal protein L7-like 1	RPL7L1
26.6125	26.9338	26.742	27.3082	27.235	27.4493	17	17	17	46.3	46.3	46.3	45.786	0	40.035	92		2.13976	0.568061				3	3		AUP1	Q9Y679-2;Q9Y679;Q9Y679-3	Q9Y679-2;Q9Y679;Q9Y679-3	Ancient ubiquitous protein 1	AUP1
22.4663	23.0542	23.5884	23.6527	23.2538	23.9043	5	5	5	20.4	20.4	20.4	32.146	0	16.359	16		0.687827	0.567317				3	3		GTPBP8	Q8N3Z3;A0A087WUP3;Q8N3Z3-2;F8WBY6;C9J8V5;C9J0K3;Q8N3Z3-3	Q8N3Z3;A0A087WUP3;Q8N3Z3-2;F8WBY6;C9J8V5	GTP-binding protein 8	GTPBP8
NaN	22.1094	22.6801	22.8029	23.3433	22.7393	5	5	5	15.6	15.6	15.6	44.035	0	8.4983	11		0.743395	0.567055				2	3		PAFAH2	Q99487;Q5SY01;Q5SY00	Q99487	Platelet-activating factor acetylhydrolase 2, cytoplasmic	PAFAH2
24.6715	24.6854	24.5407	25.1516	25.4139	25.0281	8	8	8	34.5	34.5	34.5	33.524	0	32.72	34		2.00056	0.565297				3	3		DHRS7B	A0A0C4DGQ8;Q6IAN0;J3KRS1;J3QLK1;J3QKT1	A0A0C4DGQ8;Q6IAN0;J3KRS1	Dehydrogenase/reductase SDR family member 7B	DHRS7B
25.8623	25.8262	25.3996	26.4827	26.3165	25.9785	9	9	9	29.9	29.9	29.9	41.45	0	25.528	32		1.25882	0.563153				3	3		SURF6	O75683	O75683	Surfeit locus protein 6	SURF6
27.7619	27.3993	27.2925	27.9165	28.6213	27.6041	31	31	24	44.9	44.9	36.2	82.688	0	184.58	128		0.779928	0.562761				3	3		LRRFIP1	Q32MZ4-3;Q32MZ4-2;Q32MZ4;C9JTC6	Q32MZ4-3;Q32MZ4-2;Q32MZ4	Leucine-rich repeat flightless-interacting protein 1	LRRFIP1
28.5827	28.691	28.9763	29.1635	29.5084	29.264	7	7	7	61.5	61.5	61.5	16.832	0	41.916	57		1.64562	0.561998				3	3		CUTA	O60888-3;O60888;O60888-2;C9IZG4;C9IZQ5	O60888-3;O60888;O60888-2;C9IZG4	Protein CutA	CUTA
22.8199	22.9228	22.5466	22.3318	23.0882	24.5547	1	1	1	19.5	19.5	19.5	8.8727	0.0057605	2.0887	6		0.352657	0.561803				3	3		NUPR1	O60356;O60356-2	O60356;O60356-2	Nuclear protein 1	NUPR1
27.6458	27.418	27.3653	28.0862	27.9973	28.0305	16	16	16	48.7	48.7	48.7	38.478	0	158.24	98		2.47542	0.561644				3	3		PPP1R8	Q12972;Q12972-2;A0A0A0MT09;Q12972-3	Q12972;Q12972-2;A0A0A0MT09	Nuclear inhibitor of protein phosphatase 1;Activator of RNA decay	PPP1R8
28.5168	28.3283	28.3912	28.9913	28.8719	29.0496	16	16	16	48.9	48.9	48.9	46.374	0	135.71	134		2.73551	0.558853				3	3		FAH	P16930;P16930-2;H0YLC7;H3BNP8	P16930;P16930-2;H0YLC7	Fumarylacetoacetase	FAH
23.1771	23.1172	22.7813	23.4525	23.9719	23.3237	3	3	3	16.4	16.4	16.4	28.058	0.0024052	2.57	4		1.1239	0.557533				3	3		HOXB9	P17482	P17482	Homeobox protein Hox-B9	HOXB9
27.2216	27.0405	26.6324	27.4409	27.5187	27.6058	21	21	21	57.5	57.5	57.5	47.534	0	182.08	108		1.43403	0.556938				3	3		BCS1L	Q9Y276;C9J8G3;C9J1S9;H7C492;C9JAS4;C9J4Q9;H7BZF6	Q9Y276;C9J8G3	Mitochondrial chaperone BCS1	BCS1L
29.2172	29.0367	29.2789	29.8671	29.6146	29.7214	22	22	22	62.5	62.5	62.5	44.875	0	255.85	236		2.24456	0.55676				3	3		TMEM43	Q9BTV4;V9GY05	Q9BTV4	Transmembrane protein 43	TMEM43
29.4537	29.2201	28.7176	29.3849	29.7568	29.9137	43	43	43	20.9	20.9	20.9	299.61	0	172.25	401		0.970168	0.554695				3	3		SRRM2	Q9UQ35;Q9UQ35-2;I3L4D8;I3L1I8;I3L182;Q9UQ35-3;I3L1C0;A0A087X1W1;I3L0N7;I3L3Q8	Q9UQ35;Q9UQ35-2	Serine/arginine repetitive matrix protein 2	SRRM2
26.5287	26.2645	26.3343	26.6679	27.375	26.7448	6	6	6	54.9	54.9	54.9	16.156	0	50.679	53		1.0955	0.553419				3	3		SRP19	P09132;A0A087WYR0;A0A087WWU9;P09132-2;D6RBG4	P09132;A0A087WYR0;A0A087WWU9	Signal recognition particle 19 kDa protein	SRP19
29.7889	29.5864	30.0721	30.3886	30.5279	30.1884	16	14	14	47.4	40.4	40.4	39.488	0	164.76	192		1.48851	0.552495				3	3		H2AFY	O75367-3;O75367;O75367-2;B4DJC3;D6RCF2	O75367-3;O75367;O75367-2;B4DJC3	Core histone macro-H2A.1;Histone H2A	H2AFY
26.901	26.7158	26.4377	27.1418	27.5992	26.9705	20	20	20	25.8	25.8	25.8	108.94	0	55.016	104		1.12457	0.552345				3	3		ZC3H18	E7ERS3;Q86VM9;Q86VM9-2;H3BP01;H3BPD0;H3BRN6;H3BRH3	E7ERS3;Q86VM9;Q86VM9-2	Zinc finger CCCH domain-containing protein 18	ZC3H18
25.3506	25.1095	25.5167	25.9247	25.7531	25.9554	14	13	13	30.2	28.2	28.2	63.054	0	53.441	55		1.83628	0.552101				3	3		ATL1	Q8WXF7-2;Q8WXF7;G3V5T4;H0YJ65	Q8WXF7-2;Q8WXF7	Atlastin-1	ATL1
26.4293	26.4741	27.0201	26.946	27.3659	27.2662	7	7	7	24.6	24.6	24.6	43.998	0	18.645	19		1.13636	0.551567				3	3		INPP1	P49441;C9J173;B8ZZF6;E7ET59;E7EUX4;E7ENF2;C9J128;C9J2Z6	P49441	Inositol polyphosphate 1-phosphatase	INPP1
25.9013	26.0853	26.8116	27.0017	27.2119	26.2388	9	9	9	22.2	22.2	22.2	56.034	0	62.52	97		0.609566	0.5514				3	3		LPCAT3	Q6P1A2;F5H0M4;Q6P1A2-2;F5GYT3;F5H680;F5H7K7;B7Z3N5	Q6P1A2;F5H0M4;Q6P1A2-2	Lysophospholipid acyltransferase 5	LPCAT3
26.9344	27.0631	27.0059	27.5312	27.7708	27.3516	17	17	17	50.2	50.2	50.2	43.404	0	94.368	79		1.9086	0.550069				3	3		MVD	P53602;H3BP35;H3BQ47;H3BRZ1;H3BVC4	P53602;H3BP35	Diphosphomevalonate decarboxylase	MVD
25.2893	NaN	24.6356	25.6623	25.579	25.2949	10	10	3	27.3	27.3	11.3	53.293	0	48.516	10		0.832218	0.549659				2	3		COMMD3-BMI1;BMI1	R4GMX3;P35226;Q5T8Z4;Q5T8Z2;Q5T8Z6;A0A087X259;J3KT13	R4GMX3;P35226	Polycomb complex protein BMI-1	COMMD3-BMI1;BMI1
25.2116	24.5	24.2693	25.0977	25.3781	25.1528	8	8	8	32.9	32.9	32.9	38.323	0	36.967	26		0.86217	0.549276				3	3		DSN1	Q9H410-4;Q9H410;Q5JW53;Q5JW54;Q9H410-2;Q9H410-3;Q5JW57	Q9H410-4;Q9H410;Q5JW53;Q5JW54;Q9H410-2;Q9H410-3;Q5JW57	Kinetochore-associated protein DSN1 homolog	DSN1
25.0865	24.9761	24.8302	25.8625	25.471	25.1993	10	10	10	43	43	43	41.998	0	30.533	36		1.24399	0.546632				3	3		ZNF830	Q96NB3;J3QQQ3	Q96NB3	Zinc finger protein 830	ZNF830
31.3735	30.5022	30.9764	31.3085	31.3632	31.8192	14	12	12	38.8	28.7	28.7	24.033	0	71.744	155		0.847259	0.546232				3	3		HMGB2	P26583;D6R9A6	P26583;D6R9A6	High mobility group protein B2	HMGB2
28.8676	28.7767	28.2894	29.3353	29.0511	29.1797	20	20	18	56	56	51.1	39.594	0	323.31	175		1.29209	0.544154				3	3		TMOD3	Q9NYL9;H0YKU1;H0YNJ8;H0YNU8	Q9NYL9;H0YKU1;H0YNJ8	Tropomodulin-3	TMOD3
28.1017	27.8718	28.2972	28.7737	28.7637	28.3657	16	16	16	50.8	50.8	50.8	36.049	0	196.21	108		1.39332	0.5441				3	3		GIPC1	O14908;O14908-2;K7EM11;K7ESN1;K7ELJ2;Q8TF64	O14908;O14908-2;K7EM11	PDZ domain-containing protein GIPC1	GIPC1
22.4619	NaN	NaN	23.1116	22.9264	22.9792	5	5	5	23.5	23.5	23.5	38.989	0	22.743	6		0	0.543807				1	3		WDR53	Q7Z5U6;C9JJZ8;C9JBE7;C9JDR5;C9JQN1	Q7Z5U6;C9JJZ8;C9JBE7	WD repeat-containing protein 53	WDR53
24.1246	23.4716	24.3273	24.3819	24.3613	24.8048	3	3	3	7.2	7.2	7.2	45.777	0.00015987	5.1186	14		0.850189	0.541517				3	3		SLC52A2	Q9HAB3;E9PPS0;E9PKE4;E9PIX2;Q9NWF4	Q9HAB3	Solute carrier family 52, riboflavin transporter, member 2	SLC52A2
24.362	24.5159	24.3215	24.9748	25.192	24.655	3	3	2	46.9	46.9	19.8	11.25	0.00016324	5.6716	8		1.50013	0.540824				3	3		ASNSD1	L0R819;U3KQP6;U3KQ49;U3KQP1;U3KQE3	L0R819;U3KQP6;U3KQ49;U3KQP1		ASNSD1
26.0305	26.4343	26.2917	26.5112	26.5264	27.3402	5	5	5	20.1	20.1	20.1	27.079	0	18.06	63		0.841066	0.54048				3	3		TMCO1	J9JIE6;Q9UM00-2;Q9UM00;J3QQY2;J3KS45;J3KTQ7	J9JIE6;Q9UM00-2;Q9UM00;J3QQY2;J3KS45	Transmembrane and coiled-coil domain-containing protein 1	TMCO1
26.0811	25.6508	26.4899	26.5244	26.7698	26.5469	9	9	9	29.3	29.3	29.3	42.794	0	56.151	52		0.994165	0.53975				3	3		IDH3G	P51553;P51553-2;E9PF84;G5E9Q7;E7EQB8;H7C1W2;H0Y5Q7	P51553;P51553-2;E9PF84;G5E9Q7;E7EQB8;H7C1W2	Isocitrate dehydrogenase [NAD] subunit gamma, mitochondrial;Isocitrate dehydrogenase [NAD] subunit, mitochondrial	IDH3G
31.8016	31.0771	31.2469	31.7712	32.0131	31.9594	12	12	12	41.5	41.5	41.5	23.134	0	84.072	185		1.09913	0.539369				3	3		RPL19	J3QR09;J3KTE4;P84098;J3QL15	J3QR09;J3KTE4;P84098;J3QL15	Ribosomal protein L19;60S ribosomal protein L19	RPL19
24.1456	23.9951	23.2603	24.3406	24.4451	24.2322	4	4	4	14.3	14.3	14.3	32.725	0	44.829	15		0.896629	0.538978				3	3		BCL7C	I3L1Q2;Q8WUZ0;Q8WUZ0-2;I3L4D5	I3L1Q2;Q8WUZ0;Q8WUZ0-2	B-cell CLL/lymphoma 7 protein family member C	BCL7C
28.2178	28.1862	28.3181	28.8249	28.811	28.6984	20	16	16	60.7	48.5	48.5	43.135	0	136.08	140		3.1682	0.537402				3	3		MAPK3	P27361;P27361-2;E9PQW4;P27361-3;E9PBK7;E9PJF0;B3KR49;H0YEX6;E9PRH7	P27361;P27361-2;E9PQW4;P27361-3;E9PBK7;E9PJF0;B3KR49	Mitogen-activated protein kinase 3;Mitogen-activated protein kinase	MAPK3
25.0163	24.9213	24.7927	24.946	25.6153	25.7799	5	5	5	4.4	4.4	4.4	147.73	0.00045045	3.5695	11		0.955342	0.536963				3	3		KIAA0825	A0A088AWM3;Q8IV33;Q8IV33-3	A0A088AWM3;Q8IV33;Q8IV33-3	Uncharacterized protein KIAA0825	KIAA0825
32.0459	32.5904	32.0028	32.8479	32.7685	32.6304	12	12	12	80.9	80.9	80.9	11.665	0	203.63	162		1.26085	0.53589				3	3		RPLP2	P05387;H0YDD8	P05387	60S acidic ribosomal protein P2	RPLP2
25.411	24.8066	24.1399	25.8527	25.1866	24.9215	8	8	8	12.2	12.2	12.2	88.616	0	12.946	30		0.508945	0.534422				3	3		PPIG	Q13427;C9JN15;C9JM79;E9PG73;Q13427-2;C9JT64;C9J679	Q13427;C9JN15;C9JM79;E9PG73;Q13427-2	Peptidyl-prolyl cis-trans isomerase G;Peptidyl-prolyl cis-trans isomerase	PPIG
29.9709	29.7291	29.4111	30.0918	30.2996	30.3216	2	2	2	13.7	13.7	13.7	17.49	0	9.4215	20		1.39954	0.533981				3	3		ATP5D	P30049	P30049	ATP synthase subunit delta, mitochondrial	ATP5D
22.0785	22.2862	NaN	NaN	NaN	22.7159	2	2	2	5.7	5.7	5.7	45.147	0.00015808	4.8048	6		0	0.533508				2	1		HERPUD2	Q9BSE4	Q9BSE4	Homocysteine-responsive endoplasmic reticulum-resident ubiquitin-like domain member 2 protein	HERPUD2
26.9401	26.4217	27.0178	27.2772	27.4494	27.2532	12	12	12	28.4	28.4	28.4	55.799	0	66.135	69		1.27013	0.533415				3	3		PRCP	P42785;P42785-2;E9PQB5;E9PL85;E9PQN3;E9PKN6;E9PIG4;E9PNF7;E9PLY4;E9PNJ1;E9PL49;E9PR42	P42785;P42785-2;E9PQB5;E9PL85;E9PQN3;E9PKN6;E9PIG4	Lysosomal Pro-X carboxypeptidase	PRCP
33.0377	31.8234	33.0549	32.7848	33.0431	33.6867	12	12	12	51.9	51.9	51.9	17.695	0	37.608	238		0.473443	0.532861				3	3		RPL23A	P62750;H7BY10;K7EJV9;K7ERT8;A8MUS3;K7EMA7	P62750;H7BY10;K7EJV9;K7ERT8;A8MUS3;K7EMA7	60S ribosomal protein L23a	RPL23A
22.0515	NaN	NaN	22.7372	22.4306	NaN	5	2	2	19.9	8.6	8.6	33.917	0.00016878	6.7127	5		0	0.532433				1	2		NAPB	A0A087WZQ7;Q9H115-3;Q9H115-2;Q9H115	A0A087WZQ7;Q9H115-3;Q9H115-2;Q9H115	Beta-soluble NSF attachment protein	NAPB
26.7239	26.3243	27.3554	27.3617	27.2335	27.4049	7	7	7	26.4	26.4	26.4	41.527	0	76.46	62		0.808373	0.532197				3	3		PON2	A0A0J9YXF2;J3QT77;A0A0J9YYG4;Q15165-3;Q15165-1;Q15165;G3XAK4;A0A0J9YXU7;A0A0J9YYJ1	A0A0J9YXF2;J3QT77;A0A0J9YYG4;Q15165-3;Q15165-1;Q15165	Serum paraoxonase/arylesterase 2	PON2
25.9716	26.1362	26.1886	26.7582	26.419	26.7075	12	12	12	20.6	20.6	20.6	59.151	0	64.053	54		1.88476	0.529452				3	3		LPCAT1	Q8NF37;A0A0G2JQ62;A0A0G2JRI7	Q8NF37;A0A0G2JQ62	Lysophosphatidylcholine acyltransferase 1	LPCAT1
25.958	26.1378	26.1532	26.6232	26.5898	26.6217	19	19	19	68.1	68.1	68.1	37.72	0	84.792	65		2.94117	0.528594				3	3		NDE1	Q9NXR1-2;Q9NXR1;I3L522;I3L2R9;I3L3G9;I3L2S8;I3L2R3;I3L533;I3L464;I3L2T8;A6NIZ0;Q9GZM8-3;Q9GZM8;Q9GZM8-2;J3QL85;J3KRK9;J3QSD2;J3QRZ1	Q9NXR1-2;Q9NXR1;I3L522	Nuclear distribution protein nudE homolog 1	NDE1
NaN	NaN	21.2085	21.7361	NaN	NaN	10	2	2	33.8	5	5	52.82	0	7.6127	4		0	0.527636				1	1		METAP2	F8VQZ7;P50579-2;F8VRR3;F8VY03;F8VZX9	F8VQZ7;P50579-2;F8VRR3	Methionine aminopeptidase 2	METAP2
NaN	22.8622	23.7952	23.4273	NaN	24.2818	3	3	3	6.4	6.4	6.4	99.419	0.00031085	4.3286	5		0.306899	0.525822				2	2		PKN3	Q6P5Z2	Q6P5Z2	Serine/threonine-protein kinase N3	PKN3
28.3491	28.2481	28.1689	28.9577	28.8486	28.536	13	13	13	40.6	40.6	40.6	36.908	0	184.83	76		1.73488	0.525408				3	3		MRPL1	Q9BYD6;H0Y8N7	Q9BYD6;H0Y8N7	39S ribosomal protein L1, mitochondrial	MRPL1
30.6089	30.5476	30.3019	30.9037	30.8551	31.2742	11	10	10	57.8	53.8	53.8	24.763	0	207.9	117		1.49751	0.524858				3	3		EEF1B2	P24534;C9JZW3;F2Z2G2;F8WF65	P24534	Elongation factor 1-beta	EEF1B2
30.7428	30.236	30.5958	31.004	31.1326	31.0127	25	25	25	72.9	72.9	72.9	42.945	0	265.6	285		1.54869	0.524852				3	3		PSMD13	Q9UNM6;J3KNQ3;A0A087WUL9;Q9UNM6-2;E9PL38;H0YD73;E9PQG3;E9PPD2;F8W8J6	Q9UNM6;J3KNQ3;A0A087WUL9;Q9UNM6-2;E9PL38	26S proteasome non-ATPase regulatory subunit 13	PSMD13
25.0724	25.1901	24.9713	25.253	26.3552	25.1984	16	16	16	17.6	17.6	17.6	141.46	0	28.672	46		0.616233	0.524249				3	3		EHMT1	Q9H9B1;A0A1B0GV09;Q9H9B1-3;A0A1B0GU48;Q9H9B1-4;A0A0C4DGF8;A0A1B0GWF6;A0A1B0GUD1;A0A1B0GVZ8;A0A0D9SFX4;A0A1B0GW79;A0A1B0GTP4;A0A0D9SEQ1;A0A0D9SFD7;A0A0D9SEY2;A0A0D9SFM6;A0A0D9SEP2;A0A1B0GV89;A0A0D9SFS4;A0A0D9SER3;A0A0D9SFG7;A0A0D9SF38;A0A0D9SER9	Q9H9B1;A0A1B0GV09;Q9H9B1-3;A0A1B0GU48;Q9H9B1-4;A0A0C4DGF8	Histone-lysine N-methyltransferase EHMT1	EHMT1
30.7877	30.7483	31.0811	31.5306	31.3002	31.3564	20	20	15	89.3	89.3	76.1	37.497	0	323.31	361		1.84914	0.523344				3	3		PCBP1	Q15365;F8VTZ0;H3BSP4;C9K0A2;F8WC71;C9IZV9;C9J7A9;C9JSA6;C9J5V4;C9JTY5	Q15365	Poly(rC)-binding protein 1	PCBP1
28.9186	28.6986	29.4772	29.3403	29.9071	29.4168	16	16	16	21.1	21.1	21.1	70.702	0	53.291	309		0.831094	0.523287				3	3		LBR	Q14739;C9JXK0;C9JES9	Q14739;C9JXK0	Lamin-B receptor	LBR
29.6526	29.469	29.7634	30.5406	30.3358	29.5737	13	13	13	82.1	82.1	82.1	10.08	0	57.179	81		0.78547	0.521673				3	3		TBCA	E5RIW3;E5RJD8;O75347;E5RHG6;O75347-2;E5RIX8	E5RIW3;E5RJD8;O75347;E5RHG6;O75347-2	Tubulin-specific chaperone A	TBCA
23.4083	23.7219	23.6952	23.8545	24.6215	23.9126	8	8	8	6.2	6.2	6.2	153.06	0.00016343	5.7042	15		0.913922	0.52107				3	3		NEURL4	I3L100;I3L2W2;Q96JN8-2;Q96JN8;I3L2Z9;K7EPS7;K7ESJ6;K7ESM1	I3L100;I3L2W2;Q96JN8-2;Q96JN8;I3L2Z9	Neuralized-like protein 4	NEURL4
29.2239	29.0387	28.837	29.3138	29.8137	29.5329	66	66	60	45.6	45.6	41	160.9	0	226.15	351		1.33192	0.520287				3	3		ROCK2	O75116;E9PF63;Q14DU5;D6REE7;C9JFJ0	O75116;E9PF63;Q14DU5	Rho-associated protein kinase 2	ROCK2
22.2147	22.177	22.1218	22.638	22.7621	22.6723	4	4	4	14.4	14.4	14.4	41.537	0.00016852	6.6855	15		3.46402	0.519663				3	3		TMLHE	Q9NVH6-7;Q9NVH6;Q9NVH6-8;Q9NVH6-4;Q9NVH6-6;Q9NVH6-2;Q9NVH6-5;Q9NVH6-3	Q9NVH6-7;Q9NVH6;Q9NVH6-8;Q9NVH6-4;Q9NVH6-6;Q9NVH6-2;Q9NVH6-5;Q9NVH6-3	Trimethyllysine dioxygenase, mitochondrial	TMLHE
24.886	23.8183	25.7281	24.9453	25.7151	NaN	2	2	2	87.8	87.8	87.8	3.9694	0.0004512	3.6006	12		0.261389	0.519368				3	2		TMEM256	K7ENI6;K7ERE1;Q8N2U0	K7ENI6;K7ERE1;Q8N2U0	Transmembrane protein 256	TMEM256
27.9587	27.8776	27.951	28.7761	28.2609	28.3064	16	16	15	40.3	40.3	38.2	44.049	0	64.241	87		1.44606	0.518726				3	3		GNA13	Q14344;Q14344-2	Q14344;Q14344-2	Guanine nucleotide-binding protein subunit alpha-13	GNA13
27.9349	27.3249	27.3255	28.0938	28.0797	27.9652	24	24	24	50.2	50.2	50.2	75.304	0	212.58	180		1.17442	0.517759				3	3		CAST	P20810-2;E9PCH5;P20810;P20810-5;P20810-7;P20810-6;E7ES10;B7Z574;A0A0C4DGB5;P20810-3;P20810-4;P20810-8;P20810-9;P20810-10;E9PDE4;E7EVY3;H0Y7F0;H0Y9H6;E7EQ12;E7EQA0;A0A0A0MR45;H0YD33;F8W7E0;A0A0C4DGD1;H0YA91;H0Y944;E9PSG1;D6RAA8;D6RC54;D6RBZ8;D6RGF7;E7EN75;E7EQK6	P20810-2;E9PCH5;P20810;P20810-5;P20810-7;P20810-6;E7ES10;B7Z574;A0A0C4DGB5;P20810-3;P20810-4;P20810-8;P20810-9;P20810-10;E9PDE4;E7EVY3;H0Y7F0;H0Y9H6;E7EQ12;E7EQA0;A0A0A0MR45;H0YD33	Calpastatin	CAST
26.1171	26.025	26.2165	26.6115	26.9117	26.3874	9	9	9	36.6	36.6	36.6	40.51	0	31.861	42		1.48308	0.517331				3	3		UBL7	Q96S82;H3BV23;H3BUV9;H3BSQ2;H3BSE0	Q96S82;H3BV23;H3BUV9	Ubiquitin-like protein 7	UBL7
22.6223	NaN	22.8773	23.4223	23.6212	22.7573	38	38	3	44.7	44.7	3.7	100.98	0	106.83	14		0.626255	0.517091				2	3		CHD1L	Q86WJ1;Q86WJ1-2;Q86WJ1-3;A0A087WTM4;A0A087WWW4;A0A087WZM7	Q86WJ1;Q86WJ1-2;Q86WJ1-3	Chromodomain-helicase-DNA-binding protein 1-like	CHD1L
24.8692	24.9167	24.4228	25.2451	25.2801	25.2344	5	5	5	19.5	19.5	19.5	29	0	14.55	22		1.51322	0.516951				3	3		NEU1	E9PIF4;Q99519	E9PIF4;Q99519	Sialidase-1	NEU1
23.1322	NaN	22.836	24.0133	22.9849	NaN	4	4	4	8	8	8	76.992	0	7.9432	9		0.359146	0.51503				2	2		RHPN2;RHPN2P1	Q8IUC4;Q8IUC4-2;A8MT19;K7EL35	Q8IUC4;Q8IUC4-2;A8MT19	Rhophilin-2;Putative rhophilin-2-like protein RHPN2P1	RHPN2;RHPN2P1
32.0049	31.8285	32.474	32.4077	32.6418	32.8029	17	17	17	55.9	55.9	55.9	24.146	0	53.054	329		1.07982	0.514963				3	3		RPL15	P61313;E7EQV9;E7ENU7;E7EX53;P61313-2;E7ERA2	P61313;E7EQV9;E7ENU7;E7EX53	60S ribosomal protein L15;Ribosomal protein L15	RPL15
24.8558	25.1077	25.3817	25.7113	25.6563	25.521	8	8	8	55.9	55.9	55.9	20.067	0	65.229	28		1.47242	0.5145				3	3		C19orf60	Q96EN9-3;Q96EN9;Q96EN9-2;M0QYI9;M0R0T3	Q96EN9-3;Q96EN9;Q96EN9-2	Uncharacterized protein C19orf60	C19orf60
28.0218	27.4662	27.528	27.9764	28.2753	28.3038	71	71	71	32.1	32.1	32.1	288.89	0	271.47	374		1.1791	0.513159				3	3		MTOR	P42345;B1AKP8;B1AKQ2	P42345	Serine/threonine-protein kinase mTOR	MTOR
27.2891	27.1802	27.3229	27.7781	27.6482	27.9043	18	18	18	44.2	44.2	44.2	45.834	0	99.029	114		2.40899	0.512792				3	3		MRPS9	P82933;H7BZC4	P82933	28S ribosomal protein S9, mitochondrial	MRPS9
24.6677	24.5789	25.9216	25.6442	25.6442	25.4181	6	6	6	20.8	20.8	20.8	33.435	0	10.07	31		0.510524	0.512749				3	3		TRAM1	G3XAN4;Q15629-2;Q15629	G3XAN4;Q15629-2;Q15629	Translocating chain-associated membrane protein 1	TRAM1
NaN	NaN	21.6006	22.1131	NaN	NaN	3	3	3	13.5	13.5	13.5	39.633	0.00015865	4.8939	6		0	0.512457				1	1		RNF14	Q9UBS8-2;Q9UBS8;E7EP22;D6RA38	Q9UBS8-2;Q9UBS8	E3 ubiquitin-protein ligase RNF14	RNF14
27.8863	27.6104	27.4451	28.1524	28.1375	28.1852	32	32	32	36.5	36.5	36.5	111.69	0	106.33	232		1.77357	0.511077				3	3		EMC1	Q8N766-3;Q8N766-2;Q8N766;Q8N766-4;Q5TG59;H7C4E3	Q8N766-3;Q8N766-2;Q8N766;Q8N766-4	ER membrane protein complex subunit 1	EMC1
23.6612	NaN	22.9384	23.8466	23.7732	NaN	2	2	2	10.1	10.1	10.1	32.249	0.00016228	5.4878	7		0.529579	0.510107				2	2		RFPL4AL1;RFPL4A	F8VTS6;A6NLU0	F8VTS6;A6NLU0	Ret finger protein-like 4A-like protein 1;Ret finger protein-like 4A	RFPL4AL1;RFPL4A
23.8125	23.4144	23.9697	24.1894	24.3093	24.2277	33	33	2	56.2	56.2	7.2	69.602	0	323.31	17		1.40608	0.509949				3	3		SYNCRIP	O60506;O60506-2;F6UXX1	O60506;O60506-2	Heterogeneous nuclear ribonucleoprotein Q	SYNCRIP
23.2835	23.6224	NaN	23.9629	NaN	NaN	2	2	2	21.6	21.6	21.6	23.346	0	12.67	9		0	0.509919				2	1		TPRG1L	Q5T0D9-2;Q5T0D9	Q5T0D9-2;Q5T0D9	Tumor protein p63-regulated gene 1-like protein	TPRG1L
22.6513	24.019	23.0002	24.1902	23.6704	23.3392	6	6	2	19	19	5.8	33.601	0	35.197	10		0.459129	0.509781				3	3		SEPT3	B1AHR1;Q9UH03-2;Q9UH03	B1AHR1;Q9UH03-2;Q9UH03	Neuronal-specific septin-3	SEPT3
25.744	25.2326	24.8138	25.8619	26.1488	25.3056	8	8	8	39.7	39.7	39.7	24.992	0	87.67	29		0.626145	0.508586				3	3		C8orf33	Q9H7E9;Q9H7E9-2	Q9H7E9;Q9H7E9-2	UPF0488 protein C8orf33	C8orf33
27.418	27.3276	27.4424	28.0375	27.8496	27.8247	23	23	23	45.5	45.5	45.5	63.836	0	118.4	125		2.59064	0.507945				3	3		MTDH	Q86UE4;E5RJU9;H0YB56;H0YBJ8;H0YBE0	Q86UE4;E5RJU9	Protein LYRIC	MTDH
NaN	23.2089	23.6283	24.1862	23.5146	24.0696	11	7	3	28.3	19.7	9.1	42.835	0	14.829	12		0.695352	0.50489				2	3		TIA1	F8W8I6;P31483;P31483-3;E5RGV5;E5RG67	F8W8I6;P31483;P31483-3;E5RGV5;E5RG67	Nucleolysin TIA-1 isoform p40	TIA1
24.8345	25.191	24.938	25.4733	25.5355	25.4692	18	18	9	49.3	49.3	31.1	45.835	0	166.36	37		2.02223	0.504805				3	3		STK24	B4DR80;Q9Y6E0-2;Q9Y6E0;H0Y630;Q5JV98;Q5JV99	B4DR80;Q9Y6E0-2;Q9Y6E0;H0Y630;Q5JV98	Serine/threonine-protein kinase 24;Serine/threonine-protein kinase 24 36 kDa subunit;Serine/threonine-protein kinase 24 12 kDa subunit	STK24
23.3316	23.1257	23.5568	23.2441	24.0375	24.2424	5	5	5	8.1	8.1	8.1	56.881	0.00045572	3.7952	17		0.697523	0.503332				3	3		PIGW	Q7Z7B1	Q7Z7B1	Phosphatidylinositol-glycan biosynthesis class W protein	PIGW
24.0197	24.9974	25.6919	25.6562	25.3148	25.2471	3	3	3	15.2	15.2	15.2	29.469	0	19.4	18		0.429012	0.503049				3	3		TMEM55B	Q86T03;Q86T03-2;H0YJ90	Q86T03;Q86T03-2	Type 1 phosphatidylinositol 4,5-bisphosphate 4-phosphatase	TMEM55B
23.6437	23.599	23.7198	24.1931	23.9465	24.3297	5	5	5	24.9	24.9	24.9	32.838	0	31.57	20		1.88887	0.502265				3	3		NTHL1	P78549-3;P78549-2;P78549;H3BRL9;H3BPD5;H3BUV2	P78549-3;P78549-2;P78549;H3BRL9	Endonuclease III-like protein 1	NTHL1
25.6986	25.4309	25.1353	25.8881	25.9291	25.9541	14	14	14	44	44	44	42.994	0	41.228	57		1.42665	0.502177				3	3		SNAPC1	Q16533	Q16533	snRNA-activating protein complex subunit 1	SNAPC1
28.004	27.3429	28.193	27.9307	28.2769	28.8328	8	8	8	40.1	40.1	40.1	19.526	0	22.427	70		0.609596	0.500177				3	3		SAP18	X6RAL5;O00422;H7BZW6;U3KQ12;U3KPY7	X6RAL5;O00422;H7BZW6	Histone deacetylase complex subunit SAP18	SAP18
26.5154	26.7609	26.4763	27.0558	27.0743	27.1157	13	13	13	44.1	44.1	44.1	40.764	0	50.02	65		2.26792	0.497728				3	3		ADA	P00813;F5GWI4;F5GXW0;F5GYD4	P00813;F5GWI4;F5GXW0	Adenosine deaminase	ADA
25.8657	25.8939	25.5148	26.0708	26.3148	26.3805	11	11	11	25.6	25.6	25.6	71.649	0	80.514	66		1.49386	0.497191				3	3		SREK1	Q8WXA9-2;Q8WXA9;A0A087WY03;E5RFV3;H0YC47	Q8WXA9-2;Q8WXA9	Splicing regulatory glutamine/lysine-rich protein 1	SREK1
26.8389	26.3332	25.6629	26.8573	26.7304	26.7378	25	25	25	30.5	30.5	30.5	98.123	0	58.841	87		0.655337	0.496815				3	3		ZNF598	Q86UK7-3;Q86UK7;Q86UK7-2;H3BQQ2;H3BR87;Q86UK7-4	Q86UK7-3;Q86UK7;Q86UK7-2;H3BQQ2	Zinc finger protein 598	ZNF598
21.8857	NaN	22.4494	22.6244	22.0026	23.3645	17	1	1	61.9	4	4	33.692	0.00030633	3.9925	9		0.363231	0.496324				2	3		PDS5B	A9IYQ1	A9IYQ1		PDS5B
31.0758	30.9889	31.0582	31.3745	31.5805	31.6564	139	139	139	53.8	53.8	53.8	292.75	0	323.31	1671		2.30698	0.496145				3	3		GCN1L1	Q92616	Q92616	Translational activator GCN1	GCN1L1
27.6059	26.978	28.2124	27.7067	28.1539	28.4235	8	8	8	37.9	37.9	37.9	24.49	0	29.844	54		0.528344	0.495885				3	3		MRPL40	Q9NQ50	Q9NQ50	39S ribosomal protein L40, mitochondrial	MRPL40
24.6337	24.7788	24.784	25.127	25.1361	25.4202	27	27	27	17	17	17	257.75	0	46.75	69		1.99304	0.495611				3	3		CIC	I3L2J0;A0A0A0MQR4;Q96RK0;I3L135;I3L1Q4;I3L2I4;I3L373	I3L2J0;A0A0A0MQR4;Q96RK0	Protein capicua homolog	CIC
26.2176	26.067	25.0962	26.4881	26.337	26.0418	10	10	10	49.6	49.6	49.6	25.673	0	25.015	30		0.589931	0.495342				3	3		SRA1	Q9HD15;R4GMW4	Q9HD15	Steroid receptor RNA activator 1	SRA1
25.3447	24.7834	23.8842	24.515	25.3979	25.5853	18	18	18	12.1	12.1	12.1	197.29	0	16.215	47		0.387638	0.495316				3	3		RBBP6	Q7Z6E9-2;Q7Z6E9;Q7Z6E9-4;H3BSK8;H3BUN0;I3L3Y2;Q7Z6E9-3;A0A087WY32	Q7Z6E9-2;Q7Z6E9;Q7Z6E9-4	E3 ubiquitin-protein ligase RBBP6	RBBP6
26.5036	26.3736	26.558	26.9432	27.1258	26.8457	11	11	10	38.7	38.7	36.5	40.623	0	138.83	46		2.1249	0.493173				3	3		HEXIM1	O94992	O94992	Protein HEXIM1	HEXIM1
27.74	27.5101	27.0273	27.8349	28.2223	27.6994	11	11	11	15.1	15.1	15.1	103.39	0	61.217	104		0.876118	0.493059				3	3		SRRM1	A9Z1X7;Q8IYB3-2;Q8IYB3;E9PCT1;M0R088;M0R1E7;M0QXG5	A9Z1X7;Q8IYB3-2;Q8IYB3;E9PCT1;M0R088	Serine/arginine repetitive matrix protein 1	SRRM1
28.7158	28.7032	28.8075	29.0773	29.1633	29.4607	70	70	64	35.6	35.6	31.3	220.62	0	276.73	431		1.81826	0.4916				3	3		ZNF638	Q14966;Q14966-3;Q14966-4;Q14966-5;A0A096LPH6;Q14966-2;A0A096LPI0;C9JWN0;A0A096LNS4;A0A096LPB4;A0A096LNR2;A0A096LNX0;A0A096LNQ0	Q14966;Q14966-3;Q14966-4	Zinc finger protein 638	ZNF638
23.9812	24.0555	24.1095	24.3119	24.8182	24.4901	11	11	11	35	35	35	42.399	0	13.931	20		1.48863	0.491358				3	3		HAUS4	Q9H6D7;G3V541;Q9H6D7-4;G3V5A5;Q9H6D7-2;H0YJ09;G3V4X7;Q9H6D7-3;H0YIZ6;G3V5Z2;G3V2T6	Q9H6D7;G3V541;Q9H6D7-4;G3V5A5;Q9H6D7-2;H0YJ09;G3V4X7;Q9H6D7-3	HAUS augmin-like complex subunit 4	HAUS4
25.1106	25.0553	25.1007	25.5814	25.3413	25.8171	27	27	27	14.8	14.8	14.8	263.15	0	48.004	76		1.6229	0.491124				3	3		JMJD1C	Q15652-3;Q15652;Q15652-2;H7BXU7	Q15652-3;Q15652;Q15652-2	Probable JmjC domain-containing histone demethylation protein 2C	JMJD1C
21.9149	NaN	22.1787	NaN	NaN	22.5378	4	4	4	3.6	3.6	3.6	185.84	0.00016428	5.8823	6		0	0.491004				2	1		ARHGEF28	Q8N1W1-4;Q8N1W1-3;Q8N1W1;Q8N1W1-6;Q8N1W1-5;Q8N1W1-2	Q8N1W1-4;Q8N1W1-3;Q8N1W1;Q8N1W1-6;Q8N1W1-5;Q8N1W1-2	Rho guanine nucleotide exchange factor 28	ARHGEF28
NaN	22.0065	22.4599	22.6836	23.1664	22.3226	3	3	3	4.8	4.8	4.8	76.941	0.0017204	2.7829	4		0.578844	0.490998				2	3		FCHSD1	Q86WN1;E5RK49;E5RGT6;Q86WN1-2;E5RGB1;Q86WN1-3	Q86WN1;E5RK49;E5RGT6;Q86WN1-2	F-BAR and double SH3 domains protein 1	FCHSD1
29.67	29.2629	29.1891	29.7612	29.8761	29.9544	39	39	39	42.9	42.9	42.9	113.79	0	193.3	299		1.42711	0.489894				3	3		IARS2	Q9NSE4	Q9NSE4	Isoleucine--tRNA ligase, mitochondrial	IARS2
23.8488	23.6169	23.7932	24.1518	24.2283	24.3469	5	5	5	20.7	20.7	20.7	32.344	0	8.1397	15		2.25507	0.489337				3	3		BRMS1L	Q5PSV4-2;Q5PSV4;H0YHD0	Q5PSV4-2;Q5PSV4;H0YHD0	Breast cancer metastasis-suppressor 1-like protein	BRMS1L
24.0386	23.8429	23.7095	24.4821	24.4638	24.1081	13	11	3	45.2	41.6	10	31.982	0	37.208	11		1.46232	0.487662				3	3		MAPRE3	Q9UPY8;C9JB30;K7ENB3	Q9UPY8;C9JB30	Microtubule-associated protein RP/EB family member 3	MAPRE3
25.2408	25.9561	25.6601	26.1865	26.0996	26.0336	6	6	5	17.6	17.6	15.8	50.386	0	21.279	30		1.08014	0.48756				3	3		SMAP1	Q8IYB5;Q8IYB5-3;Q8IYB5-2;A0A087X1X9;Q5T6I8;H0Y5G0	Q8IYB5;Q8IYB5-3;Q8IYB5-2;A0A087X1X9	Stromal membrane-associated protein 1	SMAP1
23.8169	23.2656	23.7419	23.9451	23.9543	24.3853	7	7	3	15.6	15.6	4.5	46.411	0	39.849	11		1.01267	0.486813				3	3		LSM14A	Q8ND56-3;Q8ND56-2;Q8ND56;A0A140TA66;I3L4Q1;A0A0G2JQ95;A0A096LP11	Q8ND56-3;Q8ND56-2;Q8ND56	Protein LSM14 homolog A	LSM14A
23.6614	23.3859	23.5299	23.8898	24.015	24.1323	6	6	6	10.3	10.3	10.3	72.011	0	7.3345	23		1.99564	0.486601				3	3		NGLY1	A0A0C4DFP4;Q96IV0-2;Q96IV0;Q96IV0-3;Q96IV0-5;H0Y2P2;C9JU75;Q96IV0-4	A0A0C4DFP4;Q96IV0-2;Q96IV0;Q96IV0-3;Q96IV0-5;H0Y2P2	Peptide-N(4)-(N-acetyl-beta-glucosaminyl)asparagine amidase	NGLY1
25.1073	24.7753	24.6775	25.3221	25.5716	25.126	7	7	7	47.1	47.1	47.1	20.536	0	19.94	24		1.2474	0.486576				3	3		MMTAG2	Q9BU76-4;Q9BU76;Q9BU76-3;Q9BU76-2	Q9BU76-4;Q9BU76;Q9BU76-3;Q9BU76-2	Multiple myeloma tumor-associated protein 2	MMTAG2
28.5984	28.7675	28.3867	29.0057	29.1036	29.1027	19	19	19	34.7	34.7	34.7	83.617	0	72.729	136		1.87576	0.486467				3	3		RTN1	Q16799;Q2NKQ5;Q16799-2;A8MT72;Q16799-3	Q16799;Q2NKQ5	Reticulon-1;Reticulon	RTN1
27.4025	27.3594	28.1198	28.136	28.0747	28.1264	12	9	9	30.7	24.3	24.3	55.272	0	323.31	84		0.916083	0.485154				3	3		FAM98A	Q8NCA5-2;Q8NCA5;E9PH82;C9J3G8	Q8NCA5-2;Q8NCA5;E9PH82	Protein FAM98A	FAM98A
22.2681	NaN	22.2046	22.4868	22.6885	22.9882	4	4	4	19.3	19.3	19.3	39.446	0.00017042	7.036	6		1.07902	0.484832				2	3		CFAP36	Q96G28;Q96G28-2;B5MCA1;B5MC35;B5MD16	Q96G28;Q96G28-2;B5MCA1;B5MC35;B5MD16	Cilia- and flagella-associated protein 36	CFAP36
30.4923	30.2401	30.126	30.6641	30.7615	30.887	14	14	14	52.1	52.1	52.1	27.295	0	220.34	142		1.73649	0.484744				3	3		NQO1	P15559-2;P15559;B4DLR8;P15559-3;H3BNV2;H3BRK3	P15559-2;P15559;B4DLR8;P15559-3;H3BNV2;H3BRK3	NAD(P)H dehydrogenase [quinone] 1	NQO1
24.7845	24.5396	24.0101	24.5337	25.3221	NaN	5	5	5	22.9	22.9	22.9	29.267	0	26.361	15		0.481713	0.483163				3	2		ZNF346	Q9UL40-3;Q9UL40;D6RJ07;Q9UL40-2;B7Z4J8;B7Z4N4;B7Z6B6;B7Z6Q2	Q9UL40-3;Q9UL40;D6RJ07;Q9UL40-2;B7Z4J8	Zinc finger protein 346	ZNF346
27.6133	27.5122	27.5902	28.1554	28.0172	27.9917	13	13	13	45.9	45.9	45.9	26.446	0	38.292	66		2.9059	0.482841				3	3		CIAPIN1	H3BV90;Q6FI81;H3BT65;Q6FI81-3;H3BUG4;H3BPG7;H3BQ23;Q6FI81-2	H3BV90;Q6FI81;H3BT65;Q6FI81-3;H3BUG4;H3BPG7;H3BQ23	Anamorsin	CIAPIN1
30.5015	30.1971	30.3154	30.8838	30.8954	30.6829	20	20	20	58.7	58.7	58.7	38.534	0	323.31	335		1.89742	0.4827				3	3		STOML2	Q9UJZ1;A0A087WYB4;Q9UJZ1-2;F2Z2I8	Q9UJZ1;A0A087WYB4;Q9UJZ1-2	Stomatin-like protein 2, mitochondrial	STOML2
28.5742	28.4966	28.5225	29.0621	28.8533	29.1246	21	21	21	50	50	50	50.27	0	147.77	123		2.32001	0.482223				3	3		ACADM	Q5T4U5;P11310;P11310-2;B7Z9I1;E9PJM9;E9PRX4;H0YDT5	Q5T4U5;P11310;P11310-2;B7Z9I1	Medium-chain specific acyl-CoA dehydrogenase, mitochondrial	ACADM
24.1432	23.48	24.0281	24.1588	24.3859	24.5508	17	17	6	40.1	40.1	18	57.741	0	84.349	26		0.96321	0.481386				3	3		PVRL2	Q92692;K7EKE8	Q92692	Nectin-2	PVRL2
25.6595	24.973	24.3117	25.4605	25.2335	25.6924	4	4	4	27.3	27.3	27.3	18.419	0.00031201	4.4513	13		0.512705	0.480726				3	3		C19orf43	Q9BQ61;K7ELS0;K7ERU7;K7EN60	Q9BQ61	Uncharacterized protein C19orf43	C19orf43
24.0243	24.189	24.8633	24.8377	24.8409	NaN	4	2	2	58.4	33.7	33.7	10.35	0.00016426	5.8809	10		0.614446	0.480405				3	2		DYNLL2	Q96FJ2	Q96FJ2	Dynein light chain 2, cytoplasmic	DYNLL2
NaN	NaN	21.497	21.7346	22.2518	21.9422	2	2	2	11.7	11.7	11.7	38.197	0.002805	2.4499	10		0	0.479217				1	3		TMEM115	Q12893	Q12893	Transmembrane protein 115	TMEM115
25.1947	24.9654	24.2977	25.4905	25.0817	25.3227	15	15	14	20.2	20.2	18.8	91.054	0	23.13	37		0.748015	0.479019				3	3		KIF18B	A0A0C4DGP2;A0A0C4DGP5;Q86Y91-2;Q86Y91-3;Q86Y91;Q86Y91-4	A0A0C4DGP2;A0A0C4DGP5;Q86Y91-2;Q86Y91-3;Q86Y91;Q86Y91-4	Kinesin-like protein;Kinesin-like protein KIF18B	KIF18B
25.4117	25.3458	25.1679	25.7364	25.632	25.9937	10	10	10	42.8	42.8	42.8	27.612	0	17.117	30		1.67691	0.478889				3	3		HIRIP3	Q9BW71-2;Q9BW71;Q9BW71-3	Q9BW71-2;Q9BW71;Q9BW71-3	HIRA-interacting protein 3	HIRIP3
29.1023	28.814	28.6866	29.2551	29.4355	29.3445	22	22	21	68.7	68.7	66.8	40.542	0	288.99	152		1.63329	0.477432				3	3		DRG1	Q9Y295;F8WEE0;H0YI06	Q9Y295	Developmentally-regulated GTP-binding protein 1	DRG1
NaN	NaN	22.0549	22.0958	22.8899	22.6068	3	3	3	9.9	9.9	9.9	31.938	0.00059497	3.3911	13		0	0.475928				1	3		ICMT	O60725	O60725	Protein-S-isoprenylcysteine O-methyltransferase	ICMT
28.9928	28.452	28.3187	29.1823	29.0667	28.9413	8	8	8	42.6	42.6	42.6	31.362	0	82.952	93		1.02661	0.47563				3	3		C1QBP	Q07021;I3L3Q7;I3L3B0	Q07021;I3L3Q7;I3L3B0	Complement component 1 Q subcomponent-binding protein, mitochondrial	C1QBP
24.6649	24.4573	24.7916	25.2877	25.2751	24.7729	11	2	2	24.5	7.4	7.4	49.775	0	41.354	21		1.13995	0.473967				3	3		TUBB8	Q3ZCM7;A0A075B736;Q5SQY0	Q3ZCM7;A0A075B736;Q5SQY0	Tubulin beta-8 chain	TUBB8
26.2559	26.5186	26.4904	27.1001	26.8822	26.7042	8	8	8	22.8	22.8	22.8	39.079	0	10.505	12		1.54317	0.473836				3	3		FAM118B	E9PMJ2;J3KP39;Q9BPY3;G3V179;E9PIM5;E9PMW3	E9PMJ2;J3KP39;Q9BPY3;G3V179	Protein FAM118B	FAM118B
26.4012	26.1641	26.5112	26.4629	26.9006	27.1314	18	18	15	0.5	0.5	0.4	3994.6	0	8.1957	28		1.00293	0.472819				3	3		TTN	A0A0A0MTS7;Q8WZ42-5;Q8WZ42-11;Q8WZ42-4;Q8WZ42-7;Q8WZ42;Q8WZ42-8;Q8WZ42-13;Q8WZ42-12;Q8WZ42-2;A0A0A0MRA3;Q8WZ42-3;Q8WZ42-10;Q8WZ42-9	A0A0A0MTS7;Q8WZ42-5;Q8WZ42-11;Q8WZ42-4;Q8WZ42-7;Q8WZ42;Q8WZ42-8;Q8WZ42-13;Q8WZ42-12;Q8WZ42-2;A0A0A0MRA3;Q8WZ42-3;Q8WZ42-10;Q8WZ42-9	Titin	TTN
28.3058	28.0932	27.9009	28.4549	28.697	28.5662	9	9	9	37	37	37	27.822	0	164.88	78		1.59158	0.472721				3	3		PNPO	Q9NVS9-3;Q9NVS9;Q9NVS9-4;J3QQV6	Q9NVS9-3;Q9NVS9;Q9NVS9-4	Pyridoxine-5-phosphate oxidase	PNPO
25.4595	24.8336	24.398	25.5636	25.4639	25.0806	55	55	2	59.5	59.5	3.1	109.44	0	323.31	20		0.622032	0.472326				3	3		GANAB	Q14697-2;E9PKU7;E9PNH1	Q14697-2;E9PKU7	Neutral alpha-glucosidase AB	GANAB
25.1019	24.635	24.0676	25.2772	24.8238	25.119	15	15	15	17	17	17	113.46	0	24.554	36		0.652108	0.471827				3	3		MAN2C1	Q9NTJ4-2;Q9NTJ4;Q9NTJ4-4;Q9NTJ4-3;H3BQH9;B4DH23;H3BRI3;A0A0C4DGU9;H3BRV3;H3BQJ2;H3BMJ3;H3BUW3;H3BSE5	Q9NTJ4-2;Q9NTJ4;Q9NTJ4-4;Q9NTJ4-3	Alpha-mannosidase 2C1	MAN2C1
28.3876	28.2294	28.73	28.7511	29.1431	28.8662	61	61	61	41	41	41	170.45	0	146.56	298		1.17814	0.471156				3	3		BAZ1B	Q9UIG0-2;Q9UIG0	Q9UIG0-2;Q9UIG0	Tyrosine-protein kinase BAZ1B	BAZ1B
33.4464	32.1688	33.3489	33.3344	33.2266	33.8157	17	17	17	60.1	60.1	60.1	18.431	0	45.489	190		0.451949	0.470909				3	3		RPS11	P62280;M0QZC5;M0R1H6;M0R1H5	P62280;M0QZC5	40S ribosomal protein S11	RPS11
31.0988	30.7679	30.5169	31.3083	31.4006	31.0858	14	14	11	56.2	56.2	53.4	28.585	0	115.82	114		1.148	0.470361				3	3		ANP32A	P39687;H0YN26;H7BZ09;O95626;O43423	P39687;H0YN26	Acidic leucine-rich nuclear phosphoprotein 32 family member A	ANP32A
NaN	NaN	22.8553	23.332	23.4328	23.2121	7	7	7	26.4	26.4	26.4	38.176	0	12.428	17		0	0.470261				1	3		FKBPL	Q9UIM3	Q9UIM3	FK506-binding protein-like	FKBPL
23.7581	22.6513	22.6613	23.2463	23.7407	NaN	2	2	2	14.7	14.7	14.7	22.744	0	7.721	8		0.372908	0.469923				3	2		CLDN1	O95832	O95832	Claudin-1	CLDN1
29.3342	29.0744	29.7844	29.8022	29.8031	29.9962	16	16	16	55.7	55.7	55.7	41.35	0	308.86	222		1.01453	0.469496				3	3		ACAT2	Q9BWD1;Q9BWD1-2	Q9BWD1;Q9BWD1-2	Acetyl-CoA acetyltransferase, cytosolic	ACAT2
24.9882	23.9384	24.6955	25.0307	24.8824	25.1155	8	8	8	17.1	17.1	17.1	62.73	0	10.572	18		0.66377	0.468829				3	3		PGS1	Q32NB8;Q32NB8-2;K7EL44;Q32NB8-3;K7ELT9;K7EJP6;K7EQF5;K7EPX0;U3KQD9;Q32NB8-4	Q32NB8;Q32NB8-2;K7EL44;Q32NB8-3;K7ELT9;K7EJP6	CDP-diacylglycerol--glycerol-3-phosphate 3-phosphatidyltransferase, mitochondrial	PGS1
27.591	27.158	26.8984	27.8781	27.5759	27.5981	31	31	31	32.8	32.8	32.8	97.667	0	115.61	143		0.978817	0.468267				3	3		NOP14	P78316;E9PFK5;P78316-2	P78316;E9PFK5;P78316-2	Nucleolar protein 14	NOP14
28.2927	28.0116	28.0397	28.3957	28.822	28.5296	5	5	5	37.9	37.9	37.9	17.201	0	65.638	31		1.41135	0.467779				3	3		NHP2	Q9NX24;D6RC52;D6RCB9;J3QSY4;H0YC83	Q9NX24;D6RC52;D6RCB9;J3QSY4	H/ACA ribonucleoprotein complex subunit 2	NHP2
23.7738	22.8402	23.1315	23.341	24.037	23.7707	13	13	13	5.7	5.7	5.7	292.48	0	15.403	24		0.613302	0.467707				3	3		EPG5	Q9HCE0;Q9HCE0-2;K7ENS1;K7EM87;K7EPN4;K7ENK5	Q9HCE0;Q9HCE0-2	Ectopic P granules protein 5 homolog	EPG5
NaN	22.9545	23.3373	23.3903	23.7897	23.6581	8	5	5	11.1	8.1	8.1	84.752	0.00073757	3.2335	9		0.955549	0.466808				2	3		DCAF8	G3V3G9;Q5TAQ9;V9GY54;Q5TAQ9-2;V9GZ39;V9GYZ9;Q5TAQ8	G3V3G9;Q5TAQ9	DDB1- and CUL4-associated factor 8	DCAF8
22.3371	22.1766	22.2093	22.6039	22.8107	NaN	2	2	2	31.1	31.1	31.1	12.346	0	19.39	8		1.73366	0.466306				3	2		RHBDD1	Q8TEB9-2;Q8TEB9;B9A054	Q8TEB9-2;Q8TEB9;B9A054	Rhomboid-related protein 4	RHBDD1
24.7861	25.6173	26.3129	25.6864	25.9461	26.4823	4	4	4	28	28	28	18.648	0	13.337	13		0.393942	0.466135				3	3		CNRIP1	Q96F85;B8ZZB8;Q96F85-2	Q96F85;B8ZZB8;Q96F85-2	CB1 cannabinoid receptor-interacting protein 1	CNRIP1
27.2086	26.6668	26.089	27.0342	27.0673	27.2581	19	19	18	28.4	28.4	27.4	92.306	0	34.445	54		0.63383	0.465054				3	3		ZHX2	Q9Y6X8;H0YKA3	Q9Y6X8	Zinc fingers and homeoboxes protein 2	ZHX2
NaN	22.4915	NaN	22.9552	NaN	NaN	3	3	3	11.1	11.1	11.1	48.932	0.00045441	3.7369	6		0	0.463781				1	1		CARD8	Q9Y2G2;Q9Y2G2-4;Q9Y2G2-5	Q9Y2G2;Q9Y2G2-4;Q9Y2G2-5	Caspase recruitment domain-containing protein 8	CARD8
27.7549	27.1695	26.803	27.7852	27.7266	27.6061	24	24	24	36.3	36.3	36.3	78.863	0	175.86	134		0.755011	0.463488				3	3		MPHOSPH10	O00566;U3KQ48	O00566	U3 small nucleolar ribonucleoprotein protein MPP10	MPHOSPH10
25.6588	25.748	25.7966	26.1736	26.1962	26.2233	11	11	11	34.7	34.7	34.7	44.45	0	91.808	50		3.38172	0.463215				3	3		MPI	H3BPB8;P34949;F5GX71;H3BMZ9;H3BPP3;H3BP57;H3BT48;H3BUZ9;P34949-2;H3BPM5;H3BPU7;H3BNY8;H3BT46;H3BN01;H3BQX0;B4DYB8;H3BU66;H3BUG1	H3BPB8;P34949;F5GX71;H3BMZ9;H3BPP3;H3BP57;H3BT48;H3BUZ9;P34949-2;H3BPM5;H3BPU7;H3BNY8;H3BT46	Mannose-6-phosphate isomerase	MPI
25.101	25.1509	24.0092	24.8794	24.8118	25.9587	6	6	6	61.7	61.7	61.7	11.777	0.00016892	6.7465	13		0.367947	0.462928				3	3		SNCA	E7EPV7;P37840-2;P37840;H6UYS7;P37840-3;D6RA31;Q16143;G4Y816	E7EPV7;P37840-2;P37840;H6UYS7;P37840-3;D6RA31	Alpha-synuclein	SNCA
29.7214	29.5968	30.1104	30.3232	30.2346	30.2587	21	21	21	63.9	63.9	63.9	37.432	0	323.31	284		1.37634	0.462634				3	3		GLRX3	O76003	O76003	Glutaredoxin-3	GLRX3
27.509	27.6551	28.3621	28.0926	28.6646	28.1568	6	6	4	38	38	26.7	20.843	0	56.199	36		0.655056	0.462605				3	3		MRPS28	Q9Y2Q9;H0YAT2;H7C5V3;E5RGC7;E5RFT8;E5RFH3;E5RK86	Q9Y2Q9;H0YAT2;H7C5V3;E5RGC7	28S ribosomal protein S28, mitochondrial	MRPS28
26.3768	26.5865	26.4082	26.6239	26.8143	27.3205	5	5	5	16.8	16.8	16.8	37.226	0	7.6153	16		0.995403	0.46243				3	3		C17orf59	Q96GS4	Q96GS4	Uncharacterized protein C17orf59	C17orf59
NaN	25.1003	NaN	25.1109	25.0892	26.4877	3	3	3	22.9	22.9	22.9	20.437	0.00059818	3.5092	4		0	0.462346				1	3		TIMM17B	V9GYS0;O60830;O60830-2;V9GYU0	V9GYS0;O60830;O60830-2	Mitochondrial import inner membrane translocase subunit Tim17-B	TIMM17B
25.3855	24.5185	25.4499	25.3582	25.7132	25.6694	8	8	8	28	28	28	38.343	0	19.745	36		0.652596	0.462311				3	3		MFGE8	F5GZN3;Q08431-2;Q08431;X6R3G6;Q08431-3;H0YKS8;A0A087WUV5	F5GZN3;Q08431-2;Q08431;X6R3G6;Q08431-3;H0YKS8	Lactadherin;Lactadherin short form;Medin	MFGE8
24.3521	23.0597	24.0358	24.7849	23.7699	NaN	7	7	7	9.4	9.4	9.4	89.374	0.00016762	6.4813	10		0.287331	0.461539				3	2		ARHGAP10	A1A4S6;H0Y8W5	A1A4S6	Rho GTPase-activating protein 10	ARHGAP10
25.8083	25.4691	26.0719	26.148	26.2217	26.3608	12	12	12	14.4	14.4	14.4	87.56	0	28.381	80		1.16842	0.460394				3	3		GGCX	P38435;P38435-2;F8WDU9;F8WCF0;F8WB98	P38435;P38435-2	Vitamin K-dependent gamma-carboxylase	GGCX
31.6314	30.9296	31.6696	31.5588	31.5703	32.4823	19	19	13	46.5	46.5	27.9	24.893	0	311.99	412		0.519382	0.460292				3	3		HMGB1;HMGB1P1	P09429;Q5T7C4;B2RPK0	P09429;Q5T7C4;B2RPK0	High mobility group protein B1;Putative high mobility group protein B1-like 1	HMGB1;HMGB1P1
24.3656	23.9141	23.6958	24.3129	24.5395	24.5039	14	14	14	17.6	17.6	17.6	106.6	0	35.803	37		1.03227	0.460279				3	3		DDX58	O95786;O95786-2;A2A376	O95786;O95786-2;A2A376	Probable ATP-dependent RNA helicase DDX58	DDX58
23.4736	23.4345	NaN	23.7058	23.8419	24.1945	4	4	4	20.8	20.8	20.8	19.981	0.00016683	6.3371	11		1.03366	0.460016				2	3		CXorf56	Q9H5V9-2;Q9H5V9-3;Q9H5V9	Q9H5V9-2;Q9H5V9-3;Q9H5V9	UPF0428 protein CXorf56	CXorf56
23.5197	23.3411	22.78	23.2835	24.4273	23.3091	8	8	8	7	7	7	139.15	0	7.2927	18		0.452052	0.459714				3	3		KDM6A;UTY	F5H5V6;F5H6S1;F8W8R6;A0A087X0R0;O15550;A0A096LPD8;F5H3N7;A0A087X2I9;F5GWV3;A0A087X0Y2;F5H8B4;O14607-2;O14607-5;O14607-3;O14607;O14607-4;H0Y6I7;H0Y5J3;A0A087X248;A0A087WUN6;A6NCS7	F5H5V6;F5H6S1;F8W8R6;A0A087X0R0;O15550;A0A096LPD8;F5H3N7;A0A087X2I9;F5GWV3;A0A087X0Y2;F5H8B4;O14607-2;O14607-5;O14607-3;O14607;O14607-4;H0Y6I7;H0Y5J3;A0A087X248	Lysine-specific demethylase 6A;Histone demethylase UTY	KDM6A;UTY
22.0795	NaN	NaN	22.5549	22.5217	NaN	4	4	4	12.9	12.9	12.9	45.854	0	7.6208	8		0	0.458803				1	2		TBC1D20	Q96BZ9;Q96BZ9-3	Q96BZ9;Q96BZ9-3	TBC1 domain family member 20	TBC1D20
26.8198	26.5008	26.644	26.8785	27.1576	27.304	47	47	47	19.5	19.5	19.5	304.34	0	93.849	161		1.37896	0.458476				3	3		NIPBL	Q6KC79-2;Q6KC79;Q6KC79-3	Q6KC79-2;Q6KC79	Nipped-B-like protein	NIPBL
21.742	22.3219	NaN	22.7911	22.2461	22.4329	3	3	3	10.6	10.6	10.6	53.455	0.00016636	6.2501	8		0.652054	0.458126				2	3		RPS6KB2	Q9UBS0;E9PQF6;G3V2F1;Q9UBS0-2	Q9UBS0	Ribosomal protein S6 kinase beta-2	RPS6KB2
25.0612	25.0454	25.1431	25.7332	25.658	25.2325	9	9	9	28	28	28	46.886	0	26.392	27		1.34844	0.457979				3	3		PHKG2	J3KNN3;P15735-2;P15735;H3BP07;H3BTW6;H3BN16;H3BTI9	J3KNN3;P15735-2;P15735;H3BP07;H3BTW6	Phosphorylase b kinase gamma catalytic chain, liver/testis isoform	PHKG2
25.3888	25.589	25.7601	26.1143	25.7168	26.2777	28	28	28	11.3	11.3	11.3	402.24	0	31.915	72		1.08436	0.456954				3	3		SPEN	Q96T58;H0Y5U7;F6WRY4	Q96T58	Msx2-interacting protein	SPEN
NaN	22.6335	22.321	23.1325	22.7936	22.8753	3	3	3	8.4	8.4	8.4	48.195	0.00016367	5.7581	6		1.09317	0.45657				2	3		CCRN4L	Q9UK39	Q9UK39	Nocturnin	CCRN4L
24.3396	24.2863	24.246	24.6453	24.9165	24.679	9	9	9	14.2	14.2	14.2	96.735	0	21.91	27		2.15437	0.456263				3	3		DDR2	Q16832;Q5T245;Q5T244;Q5T241;H0Y570;H0Y9F4;A0A0G2JI85;A0A0G2JNZ7;A0A0A0MSX3;Q08345-2;Q08345-6;Q08345;Q08345-5	Q16832	Discoidin domain-containing receptor 2	DDR2
27.7071	27.7204	27.5379	28.0797	28.1617	28.0927	9	9	9	36.1	36.1	36.1	31.858	0	109.12	56		2.6888	0.456224				3	3		NIT1	Q86X76-2;Q86X76-4;Q86X76;Q86X76-3;Q86X76-5	Q86X76-2;Q86X76-4;Q86X76;Q86X76-3;Q86X76-5	Nitrilase homolog 1	NIT1
27.6373	27.6747	27.1812	27.8249	27.8595	28.1736	13	13	13	37	37	37	47.863	0	63.253	93		1.1052	0.454917				3	3		DDB2	Q92466;Q92466-5;Q92466-4;A0A087X0X5;Q92466-2;A0A087WYT8;A0A087WW71;Q92466-3;A0A087WTQ7;A0A087WV56	Q92466;Q92466-5;Q92466-4;A0A087X0X5;Q92466-2	DNA damage-binding protein 2	DDB2
22.0835	21.5529	21.9356	22.3122	NaN	NaN	2	2	2	3.8	3.8	3.8	78.927	0.0010139	2.9384	4		0	0.454859				3	1		DGKZ	E9PNL8;Q13574-6;Q13574-2;Q13574-4;Q13574-7;Q13574-5;Q13574-3;Q13574	E9PNL8;Q13574-6;Q13574-2;Q13574-4;Q13574-7;Q13574-5;Q13574-3;Q13574	Diacylglycerol kinase;Diacylglycerol kinase zeta	DGKZ
30.3182	30.1653	30.5771	30.7171	30.7173	30.9853	22	22	22	72.5	72.5	72.5	38.274	0	218.36	262		1.40922	0.453037				3	3		AHSA1	O95433;O95433-2;H0YJG7;G3V438;H0YJU2;G3V3W9;H0YJ63	O95433;O95433-2;H0YJG7;G3V438	Activator of 90 kDa heat shock protein ATPase homolog 1	AHSA1
23.7	23.533	22.8776	23.9762	23.8988	23.5945	4	4	4	20.9	20.9	20.9	17.643	0.0058896	2.0615	7		0.752136	0.452964				3	3		ATF3	A0A0A0MRJ2;Q5VTZ4;P18847-5;P18847;P18847-4;P18847-2;P18847-3	A0A0A0MRJ2;Q5VTZ4;P18847-5;P18847;P18847-4;P18847-2;P18847-3	Cyclic AMP-dependent transcription factor ATF-3	ATF3
21.631	NaN	21.7869	22.1619	NaN	NaN	405	1	1	74.9	0.4	0.4	514.77	0.0021349	2.6981	9		0	0.452938				2	1		PLEC	Q15149-9	Q15149-9	Plectin	PLEC
27.5401	27.5557	27.0962	28.1128	27.847	27.5894	10	10	10	49.2	49.2	49.2	26.711	0	126.31	51		0.994463	0.452428				3	3		SMNDC1	O75940	O75940	Survival of motor neuron-related-splicing factor 30	SMNDC1
26.6509	26.6659	27.0633	27.415	27.2281	27.094	15	14	9	45.1	42.9	28.1	42.123	0	81.591	73		1.29268	0.452325				3	3		GNA11	P29992;K7EL62;O95837;A0A087WVZ3	P29992;K7EL62	Guanine nucleotide-binding protein subunit alpha-11	GNA11
23.9618	24.3743	24.944	24.8779	24.8982	24.8593	18	18	18	16	16	16	164.2	0	44.436	33		0.725656	0.45175				3	3		GPATCH8	Q9UKJ3;Q9UKJ3-2;K7EKU0	Q9UKJ3;Q9UKJ3-2	G patch domain-containing protein 8	GPATCH8
24.713	24.728	24.7536	25.1665	25.1678	25.2149	5	5	5	25	25	25	29.012	0	9.2502	23		4.65375	0.451553				3	3		BDH1	E9PCG9;Q02338;C9K0G7;H7C2W1;C9JM78;C9JQ90;A0A0G2JRX6	E9PCG9;Q02338;C9K0G7	D-beta-hydroxybutyrate dehydrogenase, mitochondrial	BDH1
26.9381	26.9718	24.3112	26.4972	27.1247	25.9509	7	4	4	4.6	2.9	2.9	160.33	0.0024086	2.6128	13		0.181673	0.450572				3	3		IQGAP2	E7EWC2;F5H7S7;Q13576;Q13576-3;Q13576-2;E9PDT6;D6R939	E7EWC2;F5H7S7;Q13576;Q13576-3;Q13576-2	Ras GTPase-activating-like protein IQGAP2	IQGAP2
NaN	22.1655	23.1614	22.6904	23.1022	23.5487	3	3	3	13	13	13	21.118	0.0004516	3.6136	5		0.370726	0.450337				2	3		CD70	P32970;P32970-2	P32970;P32970-2	CD70 antigen	CD70
23.2077	22.8576	24.3144	23.9297	23.7041	24.0947	5	5	5	23.2	23.2	23.2	31.076	0	50.875	13		0.423032	0.449582				3	3		SDR39U1	Q9NRG7-2;Q9NRG7;G3V5T1;G3V4Z0;Q86TZ5;F6RWC2;Q9NRG7-3;G3V4N6;H0YJ71;G3V451;G3V2Z6	Q9NRG7-2;Q9NRG7;G3V5T1;G3V4Z0;Q86TZ5;F6RWC2;Q9NRG7-3	Epimerase family protein SDR39U1	SDR39U1
27.1733	27.0673	27.1047	27.5818	27.6227	27.4862	10	10	10	31.1	31.1	31.1	48.349	0	112.2	53		3.03602	0.44847				3	3		ERAL1	O75616;J3QSB2;J3QRV9;O75616-2;J3QT61;K7EQJ8	O75616;J3QSB2;J3QRV9;O75616-2	GTPase Era, mitochondrial	ERAL1
29.0221	28.9173	29.161	29.3525	29.5733	29.519	15	15	11	32.2	32.2	27.5	38.418	0	120.34	123		2.00639	0.448169				3	3		SRSF6	Q13247-3;Q13247;Q13247-2	Q13247-3;Q13247;Q13247-2	Serine/arginine-rich splicing factor 6	SRSF6
21.7233	21.9205	NaN	22.3185	21.9178	22.5727	3	3	3	6	6	6	51.57	0.0034771	2.3101	8		0.745709	0.447758				2	3		WLS	Q5T9L3-3;Q5T9L3;Q5T9L3-2;E9PKJ0;E9PJW4;H0YCG9;E9PM62;E9PM23;Q7Z430	Q5T9L3-3;Q5T9L3;Q5T9L3-2;E9PKJ0;E9PJW4;H0YCG9;E9PM62	Protein wntless homolog	WLS
26.9941	26.7653	27.0099	27.2693	27.3304	27.5116	48	48	48	31.4	31.4	31.4	219.81	0	181.27	194		1.85093	0.44733				3	3		PHF3	Q92576-2;Q92576;E7ER40;E7EVH3;E9PE34;A0A1B0GX99;D6R9X2;H0Y8L0;D6RBF0	Q92576-2;Q92576;E7ER40;E7EVH3	PHD finger protein 3	PHF3
26.5878	26.4129	26.6023	27.0543	27.0007	26.8867	12	12	12	24.5	24.5	24.5	63.111	0	25.544	38		2.3272	0.446257				3	3		HEXB	P07686;Q5URX0;H0YA83;H0Y9B6;H0Y9M3	P07686;Q5URX0;H0YA83;H0Y9B6	Beta-hexosaminidase subunit beta;Beta-hexosaminidase subunit beta chain B;Beta-hexosaminidase subunit beta chain A	HEXB
22.9343	22.7683	22.8993	23.5146	23.1637	23.2618	3	3	3	5.2	5.2	5.2	61.105	0.0010148	2.9578	12		1.73471	0.446081				3	3		SPNS1	H3BMF4;Q9H2V7-3;Q9H2V7-2;Q9H2V7;H3BT44;H3BPQ9;H3BR82;Q9H2V7-5;H3BPT8;Q9H2V7-4	H3BMF4;Q9H2V7-3;Q9H2V7-2;Q9H2V7;H3BT44;H3BPQ9;H3BR82;Q9H2V7-5	Protein spinster homolog 1	SPNS1
28.253	28.1188	28.0133	28.695	28.5774	28.4505	18	18	14	52.6	52.6	41.6	42.447	0	148.08	115		1.9677	0.445987				3	3		PPM1A	P35813;P35813-3;P35813-2;E9PKB5;E9PJN3;E9PL75	P35813;P35813-3;P35813-2	Protein phosphatase 1A	PPM1A
22.7453	NaN	23.2862	23.4732	23.7307	23.1801	51	1	1	59.5	2.5	2.5	94.622	0	14.404	6		0.659166	0.445597				2	3		MATR3	A0A0R4J2E8;P43243;D6REM6;D6R991;B3KM87;P43243-2;H0Y8T4;D6RBK5;D6R8Z5;D6RCM3;D6REK4;D6RBI2;D6RE02;D6RIA2;D6RB45;A0A1B0GX04;D6R9F3;D6RAM9;D6RAY2;D6RBS2	A0A0R4J2E8;P43243;D6REM6;D6R991	Matrin-3	MATR3
24.501	24.4055	25.0549	24.9218	25.0145	25.3612	6	2	2	22.3	7.5	7.5	35.045	0.008931	1.8756	6		0.852984	0.445382				3	3		CDK3	Q00526;K7ELV5	Q00526;K7ELV5	Cyclin-dependent kinase 3	CDK3
24.9522	24.8846	24.4184	24.987	25.6298	24.9739	25	25	19	19.5	19.5	15.1	150.86	0	29.914	45		0.74605	0.445127				3	3		SOS1	G5E9C8;Q07889;Q07889-2;C9K0N6;A0A087X277	G5E9C8;Q07889	Son of sevenless homolog 1	SOS1
22.4556	23.0582	22.2587	23.2313	22.9632	22.9122	10	10	8	13.7	13.7	11.2	101.38	0	9.8118	12		0.789296	0.444695				3	3		PMS1	P54277-3;P54277;P54277-2;Q3BDU3;Q5FBZ9;B7ZAA0;E9PC65;P54277-4;Q5FBZ4;F8W8L1;Q5XG96;E9PC40;C9JF76;C9JKP0;Q5FBZ7;C9J4L1	P54277-3;P54277;P54277-2;Q3BDU3;Q5FBZ9;B7ZAA0;E9PC65;P54277-4	PMS1 protein homolog 1	PMS1
27.4085	27.4147	27.1426	27.5494	27.7956	27.9525	9	9	9	29.5	29.5	29.5	36.724	0	77.001	48		1.40092	0.443903				3	3		WDR77	Q9BQA1;Q9BQA1-2;H0Y711	Q9BQA1;Q9BQA1-2	Methylosome protein 50	WDR77
24.6605	24.5459	24.7244	24.8885	25.3767	24.9928	16	16	16	16.3	16.3	16.3	160.43	0	23.95	62		1.31654	0.442421				3	3		SYNJ2	O15056-2;O15056;O15056-3;E7ER60;X6R647;H0YEV8;Q5TA15;H7BY56	O15056-2;O15056;O15056-3;E7ER60;X6R647	Synaptojanin-2	SYNJ2
24.7874	24.6647	24.5643	25.074	24.7636	25.5059	7	7	7	14.8	14.8	14.8	50.378	0	13.279	22		0.919677	0.442383				3	3		GALK2	Q01415;B7ZAX5;Q01415-2;H0YLL8;H0YN31;H0YLL3;H0YK30;H0YK10	Q01415;B7ZAX5;Q01415-2	N-acetylgalactosamine kinase	GALK2
26.7965	26.5992	26.7534	27.2855	27.068	27.1224	31	31	2	61.6	61.6	4.3	56.94	0	323.31	30		2.12229	0.442286				3	3		UGP2	Q16851;A0A087WYS1;E7EUC7;C9J6Q0	Q16851;A0A087WYS1;E7EUC7	UTP--glucose-1-phosphate uridylyltransferase	UGP2
25.5966	25.6123	25.8383	26.3551	25.8433	26.1752	11	11	11	30.1	30.1	30.1	59.129	0	48.906	42		1.22864	0.442139				3	3		OCLN	A0A0G2JMZ8;Q16625;Q16625-4;Q16625-2;Q16625-3;Q16625-5;A0A0G2JPF2	A0A0G2JMZ8;Q16625;Q16625-4;Q16625-2;Q16625-3;Q16625-5	Occludin	OCLN
28.7405	28.6064	28.6856	29.1545	29.1243	29.0799	18	18	17	47.4	47.4	45.2	40.796	0	194.32	92		3.2368	0.442067				3	3		SH3GLB1	Q9Y371;A0A087WW40;Q9Y371-2;Q9Y371-3	Q9Y371;A0A087WW40;Q9Y371-2;Q9Y371-3	Endophilin-B1	SH3GLB1
25.5984	25.6556	25.2418	25.8397	25.7229	26.2589	53	53	10	29.1	29.1	4.2	267.03	0	132.36	46		0.996747	0.441927				3	3		SON	P18583-5;P18583-2;P18583-7;P18583;P18583-9;P18583-10;P18583-4;H7C1M2;J3QSZ5;H7C2G8;H7C1S4;H7C257	P18583-5;P18583-2;P18583-7;P18583;P18583-9;P18583-10;P18583-4;H7C1M2	Protein SON	SON
24.2379	24.6227	24.3977	24.8612	NaN	NaN	9	3	3	2.9	1	1	336.17	0.00059347	3.3365	8		0	0.441737				3	1		KALRN	H7BXZ5;J3QSW6;O60229;C9IZQ6;O60229-2;O60229-3;H7C0I9;H7C1X7;O60229-4	H7BXZ5;J3QSW6;O60229;C9IZQ6;O60229-2	Kalirin	KALRN
27.9567	27.486	27.082	27.9834	27.8469	28.0186	36	36	36	45.9	45.9	45.9	100.89	0	137.68	163		0.789343	0.441385				3	3		DDX10	Q13206;E9PIF2	Q13206;E9PIF2	Probable ATP-dependent RNA helicase DDX10	DDX10
24.0101	NaN	24.1714	24.5608	24.5033	NaN	3	3	3	32.1	32.1	32.1	15.199	0.00016197	5.4561	10		1.44787	0.441298				2	2		ZNF593	O00488;A9J4F5	O00488;A9J4F5	Zinc finger protein 593	ZNF593
27.7202	27.5491	28.4499	28.3079	28.146	28.5889	8	8	8	46.7	46.7	46.7	21.994	0	102.09	67		0.654459	0.441202				3	3		BID	P55957;P55957-2;P55957-4	P55957;P55957-2;P55957-4	BH3-interacting domain death agonist;BH3-interacting domain death agonist p15;BH3-interacting domain death agonist p13;BH3-interacting domain death agonist p11	BID
NaN	NaN	21.4869	22.1692	21.6505	21.9622	4	3	3	4.5	3.7	3.7	122.76	0.00030912	4.2042	6		0	0.440385				1	3		PIK3CB;DKFZp779K1237	P42338;Q68DL0;H0Y871;H7C565	P42338;Q68DL0;H0Y871;H7C565	Phosphatidylinositol 4,5-bisphosphate 3-kinase catalytic subunit beta isoform	PIK3CB;DKFZp779K1237
25.6676	25.9195	25.8961	26.2615	26.153	26.3888	15	15	15	34.6	34.6	34.6	57.324	0	54.779	39		1.85537	0.440044				3	3		C15orf52	Q6ZUT6;Q6ZUT6-4;Q6ZUT6-2;H0YM82;Q6ZUT6-3;H0YK65	Q6ZUT6;Q6ZUT6-4;Q6ZUT6-2	Uncharacterized protein C15orf52	C15orf52
23.3612	NaN	NaN	NaN	23.3703	24.2321	12	1	1	76.3	6.5	6.5	19.901	0.0019971	2.7274	3		0	0.439974				1	2		TPD52L2	O43399-2;O43399-4;O43399-3;O43399-6	O43399-2;O43399-4;O43399-3;O43399-6	Tumor protein D54	TPD52L2
30.0652	29.7813	30.2231	30.4579	30.252	30.6781	17	17	17	40.4	40.4	40.4	30.302	0	94.148	241		1.15817	0.439454				3	3		HNRNPAB	D6R9P3;D6RD18;D6RBZ0;Q99729-3;Q99729-2;Q99729-4;Q99729	D6R9P3;D6RD18;D6RBZ0;Q99729-3;Q99729-2;Q99729-4;Q99729	Heterogeneous nuclear ribonucleoprotein A/B	HNRNPAB
25.4467	25.4454	25.3823	25.8809	25.8116	25.8955	9	9	9	33.3	33.3	33.3	35.093	0	15.468	34		3.70574	0.437859				3	3		MTX3	Q5HYI7;Q5HYI7-4;Q5HYI7-5;Q5HYI7-2	Q5HYI7;Q5HYI7-4;Q5HYI7-5	Metaxin-3	MTX3
23.4733	24.0737	23.4995	24.4387	24.2309	23.6859	6	6	6	16	16	16	73.301	0	102.45	23		0.663788	0.436335				3	3		CRTC2	Q53ET0;Q5T4K5;H0YDQ8	Q53ET0;Q5T4K5;H0YDQ8	CREB-regulated transcription coactivator 2	CRTC2
23.5089	23.3586	22.5797	23.4444	23.8014	23.508	5	5	5	22.7	22.7	22.7	30.529	0	8.162	13		0.637184	0.435523				3	3		LENG1	Q96BZ8	Q96BZ8	Leukocyte receptor cluster member 1	LENG1
22.1466	21.961	22.1357	22.5166	NaN	NaN	2	2	2	2.1	2.1	2.1	137.83	0.0048263	2.1763	5		0	0.435508				3	1		STIL	A0A0A0MR87;E9PSF2;Q15468;Q15468-2;H0Y702;Q5T0C7	A0A0A0MR87;E9PSF2;Q15468;Q15468-2;H0Y702;Q5T0C7	SCL-interrupting locus protein	STIL
29.0517	28.927	28.8035	29.2591	29.2955	29.5331	22	22	20	55.4	55.4	48.4	40.058	0	266.91	153		1.75225	0.435145				3	3		H2AFY2	Q9P0M6;Q5SQT3	Q9P0M6;Q5SQT3	Core histone macro-H2A.2;Histone H2A	H2AFY2
23.9873	24.1365	24.0926	24.5282	24.6908	24.3019	54	54	5	55.7	55.7	4.6	110.3	0	205.59	17		1.63892	0.434833				3	3		PPFIBP1	Q86W92-4;Q86W92;Q86W92-3;F5GZP6	Q86W92-4;Q86W92;Q86W92-3;F5GZP6	Liprin-beta-1	PPFIBP1
22.2414	NaN	23.2821	23.1964	NaN	NaN	3	3	3	9.1	9.1	9.1	42.362	0.00030936	4.2253	5		0	0.434649				2	1		GDPGP1	Q6ZNW5;H0YN11	Q6ZNW5;H0YN11	GDP-D-glucose phosphorylase 1	GDPGP1
21.8668	NaN	21.9439	22.1234	21.9126	22.9835	6	6	6	6.3	6.3	6.3	132.31	0	8.0334	8		0.419441	0.434539				2	3		WDR35	Q9P2L0-2;Q9P2L0;H0Y6C0;F8WB94	Q9P2L0-2;Q9P2L0	WD repeat-containing protein 35	WDR35
27.1791	27.0231	27.1832	27.6704	27.5837	27.4344	10	10	10	44	44	44	28.309	0	27.475	48		2.12715	0.434365				3	3		CNPY4	Q8N129;A0A0J9YYJ0;A0A0J9YXE1	Q8N129;A0A0J9YYJ0	Protein canopy homolog 4	CNPY4
28.2555	28.1918	27.9893	28.6348	28.4656	28.6391	11	11	11	34.6	34.6	34.6	31.629	0	42.493	84		1.9349	0.434268				3	3		SDHB	P21912;A0A087WWT1;A0A087WXX8	P21912;A0A087WWT1;A0A087WXX8	Succinate dehydrogenase [ubiquinone] iron-sulfur subunit, mitochondrial	SDHB
25.8922	25.1754	26.2361	25.9932	26.0078	26.6044	6	6	6	32.8	32.8	32.8	20.625	0	9.7502	27		0.511561	0.433907				3	3		C9orf89	Q96LW7-2;Q96LW7	Q96LW7-2;Q96LW7	Bcl10-interacting CARD protein	C9orf89
29.3081	28.8946	28.9021	29.389	29.6491	29.3678	15	15	15	31.7	31.7	31.7	58.44	0	45.801	150		1.24321	0.433725				3	3		PSAP	C9JIZ6;P07602;P07602-2;P07602-3;Q5BJH1;A0A0J9YXB8	C9JIZ6;P07602;P07602-2;P07602-3	Prosaposin;Saposin-A;Saposin-B-Val;Saposin-B;Saposin-C;Saposin-D	PSAP
NaN	22.0195	NaN	22.0259	NaN	22.8804	5	5	5	6.4	6.4	6.4	95.929	0.0028019	2.4208	6		0	0.433617				1	2		CEP120	D6REX9;Q8N960-2;Q8N960	D6REX9;Q8N960-2;Q8N960	Centrosomal protein of 120 kDa	CEP120
26.8242	27.3361	26.7456	27.3192	27.2335	27.649	7	7	6	26.9	26.9	23.5	27.166	0	33.384	34		0.898114	0.43196				3	3		UBE2R2	Q712K3	Q712K3	Ubiquitin-conjugating enzyme E2 R2	UBE2R2
28.4441	28.3702	28.2308	28.7967	28.7846	28.7579	20	19	19	60.9	59	59	41.779	0	229.29	183		2.60868	0.431349				3	3		SMARCE1	Q969G3-2;Q969G3;B4DGM3;Q969G3-6;Q969G3-5;Q969G3-3;Q969G3-4;J3QKS7;K7EMQ8;H7C048;J3QR61;J3KT85;J3QKX6;J3KS99;J3QL66	Q969G3-2;Q969G3;B4DGM3;Q969G3-6;Q969G3-5;Q969G3-3;Q969G3-4;J3QKS7;K7EMQ8	SWI/SNF-related matrix-associated actin-dependent regulator of chromatin subfamily E member 1	SMARCE1
28.3843	27.806	27.3729	28.3202	28.2601	28.2759	41	41	41	57.1	57.1	57.1	87.977	0	299.29	214		0.665676	0.431002				3	3		UTP14A	Q9BVJ6;Q9BVJ6-3;Q9BVJ6-2;X6RJY0;Q5TAP6	Q9BVJ6;Q9BVJ6-3;Q9BVJ6-2	U3 small nucleolar RNA-associated protein 14 homolog A	UTP14A
28.9547	28.9805	29.3256	29.8972	29.6239	29.0325	13	13	13	42.7	42.7	42.7	43.588	0	116.36	100		0.696788	0.430902				3	3		CECR5	Q9BXW7-2;Q9BXW7;A8MYZ9	Q9BXW7-2;Q9BXW7	Cat eye syndrome critical region protein 5	CECR5
25.6783	25.9604	26.1566	26.3467	26.1946	26.5442	39	39	39	18.8	18.8	18.8	330.46	0	47.444	107		1.17688	0.430012				3	3		BOD1L1	Q8NFC6;H0Y9Y2;C9J8U9;H7C5I4;Q96IK1	Q8NFC6	Biorientation of chromosomes in cell division protein 1-like 1	BOD1L1
28.2411	28.255	27.7179	28.7763	28.1944	28.5293	46	46	46	52	52	52	106.1	0	208.09	306		0.812001	0.428649				3	3		WDR3	Q9UNX4;Q6PDA5	Q9UNX4	WD repeat-containing protein 3	WDR3
25.5133	25.2006	24.7738	25.5715	25.518	25.682	5	5	5	20.2	20.2	20.2	33.734	0	23.285	23		0.909168	0.427909				3	3		CDCA5	B5MBX0;Q96FF9;H0YCL8	B5MBX0;Q96FF9	Sororin	CDCA5
26.2302	25.637	26.5624	26.5299	26.5049	26.6775	15	15	15	30.6	30.6	30.6	71.992	0	27.899	74		0.707292	0.427568				3	3		NDC1	Q9BTX1-5;Q9BTX1-2;Q9BTX1;Q9BTX1-6;Q9BTX1-4;Q9BTX1-3	Q9BTX1-5;Q9BTX1-2;Q9BTX1;Q9BTX1-6;Q9BTX1-4	Nucleoporin NDC1	NDC1
23.7313	23.2122	25.0995	24.668	23.9468	24.7104	18	2	2	57.1	7	7	37.134	0	14.217	13		0.279531	0.427369				3	3		CALU	O43852-2;O43852-4;O43852-8;O43852-7	O43852-2;O43852-4;O43852-8	Calumenin	CALU
28.6024	28.2882	28.3656	28.7551	28.8258	28.9565	17	17	17	30.6	30.6	30.6	57.398	0	194.16	125		1.73136	0.4271				3	3		PPAT	Q06203;D6RCC8;D6RE15	Q06203	Amidophosphoribosyltransferase	PPAT
23.8982	22.9947	23.0735	24.0618	23.6682	23.5175	8	8	8	13.2	13.2	13.2	105.57	0	23.173	18		0.573478	0.427002				3	3		FAM160A2	Q8N612;Q8N612-2;E9PJK5;Q8N612-3	Q8N612;Q8N612-2;E9PJK5;Q8N612-3	FTS and Hook-interacting protein	FAM160A2
24.0258	23.941	24.1942	24.7027	24.3129	24.4253	6	6	6	18.6	18.6	18.6	52.082	0	25.025	21		1.44075	0.426633				3	3		DPH2	Q9BQC3;Q9BQC3-2;H0YCR5;Q9BQC3-3;E9PLL2;E9PMH7;E9PJH6	Q9BQC3;Q9BQC3-2;H0YCR5;Q9BQC3-3	Diphthamide biosynthesis protein 2	DPH2
22.2056	21.1611	21.3683	22.0045	NaN	NaN	7	6	6	8	7.2	7.2	100.89	0.00030469	3.8702	9		0	0.426139				3	1		MANBA	O00462;E9PFW2	O00462;E9PFW2	Beta-mannosidase	MANBA
26.8519	26.7187	27.1885	27.4748	27.5371	27.025	13	13	13	44.2	44.2	44.2	39.436	0	37.728	74		0.932778	0.425961				3	3		C4orf27	Q9NWY4;A8MVJ9	Q9NWY4	UPF0609 protein C4orf27	C4orf27
23.7653	23.8667	23.5686	24.0208	24.2162	24.24	9	9	9	13.8	13.8	13.8	83.586	0	18.358	22		1.72237	0.425514				3	3		CKAP2L	Q8IYA6;Q8IYA6-3;Q8IYA6-2;F8WBE0	Q8IYA6;Q8IYA6-3	Cytoskeleton-associated protein 2-like	CKAP2L
NaN	22.4485	22.7228	23.268	23.1327	22.6321	3	3	3	11.9	11.9	11.9	42.054	0	25.039	8		0.671487	0.42527				2	3		GPATCH4	A0A0A0MRK1;E9PAV9;Q5T3I0;Q5T3I0-3;F8W895;E9PPY4;F2Z3C6;Q5T3I0-2	A0A0A0MRK1;E9PAV9;Q5T3I0;Q5T3I0-3;F8W895	G patch domain-containing protein 4	GPATCH4
28.1237	28.1491	28.4002	28.5198	28.7897	28.6387	4	4	4	41.5	41.5	41.5	12.895	0	116.35	29		1.64585	0.425039				3	3		MTPN	P58546;C9JL85	P58546;C9JL85	Myotrophin	MTPN
28.146	28.0842	27.8075	28.3851	28.3198	28.6046	12	12	12	56.3	56.3	56.3	30.062	0	101.35	69		1.457	0.423932				3	3		TIGAR	Q9NQ88;A0A0U1RQD1	Q9NQ88;A0A0U1RQD1	Fructose-2,6-bisphosphatase TIGAR	TIGAR
24.7001	24.6763	24.2556	24.858	25.367	24.6783	2	2	2	24.2	24.2	24.2	14.882	0.00015952	5.0354	10		0.775703	0.423784				3	3		MRPL42	S4R360;J3KPP0;S4R2Z7;Q9Y6G3	S4R360;J3KPP0;S4R2Z7;Q9Y6G3	39S ribosomal protein L42, mitochondrial	MRPL42
30.319	29.1773	30.132	30.179	30.231	30.4881	14	14	14	39.8	39.8	39.8	29.096	0	41.001	115		0.505661	0.423255				3	3		TFAM	Q00059;Q00059-2;H7BYN3	Q00059;Q00059-2;H7BYN3	Transcription factor A, mitochondrial	TFAM
26.3797	26.7773	26.4064	26.9325	27.0517	26.8473	8	8	8	37.6	37.6	37.6	37.92	0	58.322	111		1.3945	0.42269				3	3		SCAMP1	O15126;A0A087WXB0;O15126-2;A0A087WZA6;A0A087WTX8;A0A087WU14	O15126;A0A087WXB0;O15126-2;A0A087WZA6	Secretory carrier-associated membrane protein 1	SCAMP1
29.3676	29.1958	29.2367	29.6858	29.6827	29.6975	20	20	20	51.6	51.6	51.6	52.562	0	184.74	203		2.9019	0.421963				3	3		BLMH	Q13867;K7ES02;K7ESE8;J3KSD8;J3KS79;K7ENH5	Q13867;K7ES02;K7ESE8;J3KSD8	Bleomycin hydrolase	BLMH
24.6336	24.4631	25.516	24.8324	25.0305	26.015	16	16	3	62.5	62.5	10.9	33.83	0	162.03	15		0.358524	0.421746				3	3		CRK	P46108;I3L297	P46108;I3L297	Adapter molecule crk	CRK
26.8299	26.6006	26.6065	26.8226	27.022	27.4568	11	11	11	42.1	42.1	42.1	32.113	0	29.397	47		0.978475	0.421456				3	3		PIR	O00625	O00625	Pirin	PIR
23.9482	23.589	24.2916	24.4622	24.5264	24.1044	15	15	15	27.3	27.3	27.3	103.34	0	22.924	32		0.806648	0.421426				3	3		GPATCH1	Q9BRR8;K7EQ19	Q9BRR8	G patch domain-containing protein 1	GPATCH1
21.1618	21.002	NaN	21.4672	21.22	21.8194	1	1	1	14.2	14.2	14.2	12.036	0.0030722	2.3786	7		0.774442	0.420336				2	3		ZNF414	M0R0Q5;M0R398;Q96IQ9-2	M0R0Q5;M0R398;Q96IQ9-2		ZNF414
27.7716	27.5427	27.7619	28.1663	28.1373	28.0327	8	8	8	30.3	30.3	30.3	30.381	0	65.216	65		2.10659	0.420041				3	3		PEF1	Q9UBV8	Q9UBV8	Peflin	PEF1
23.671	24.1718	24.1607	23.9986	24.7723	24.4923	11	11	11	13	13	13	98.837	0	11.081	27		0.681678	0.419912				3	3		PKD2	Q13563-5;Q13563-3;Q13563;B4DFN3;Q13563-2;Q13563-4	Q13563-5;Q13563-3;Q13563;B4DFN3	Polycystin-2	PKD2
NaN	NaN	22.609	22.7556	23.5364	22.7934	3	3	3	9.4	9.4	9.4	36.797	0.0037484	2.2942	9		0	0.419451				1	3		SLC43A3	E9PS74;Q8NBI5;Q8NBI5-2;H0YD64	E9PS74;Q8NBI5;Q8NBI5-2;H0YD64	Solute carrier family 43 member 3	SLC43A3
27.8551	27.1189	28.2839	27.7273	28.0495	28.7389	11	11	11	67.5	67.5	67.5	19.856	0	26.457	57		0.390888	0.419286				3	3		NDUFAF2	Q8N183;D6RA56;H0YA50	Q8N183	Mimitin, mitochondrial	NDUFAF2
23.5487	23.2761	NaN	24.127	23.5353	NaN	5	5	5	17.1	17.1	17.1	50.268	0	8.4457	10		0.48491	0.418708				2	2		IFRD1	O00458;O00458-2;C9JA65;H0YEE3;E9PMY4;C9JNM6;C9JLG5	O00458;O00458-2;C9JA65	Interferon-related developmental regulator 1	IFRD1
25.5921	25.4649	25.2823	26.0294	25.8394	25.7253	11	11	11	37.1	37.1	37.1	41.818	0	29.227	38		1.5286	0.418271				3	3		DNAJB12	Q9NXW2;J3KPS0;Q9NXW2-2;V9GYN7;V9GY70	Q9NXW2;J3KPS0;Q9NXW2-2;V9GYN7	DnaJ homolog subfamily B member 12	DNAJB12
26.9727	26.7577	27.5741	27.5325	27.5171	27.5094	5	5	5	42.8	42.8	42.8	19.325	0	24.371	93		0.789843	0.418161				3	3		PTRH2	J3KQ48;Q9Y3E5	J3KQ48;Q9Y3E5	Peptidyl-tRNA hydrolase 2, mitochondrial	PTRH2
30.365	30.11	30.5736	30.9083	30.6708	30.7237	19	19	19	55	55	55	55.18	0	211.63	216		1.28813	0.418057				3	3		PRPF19	Q9UMS4;F5GY56;F5H2I0;H0YGF3;H0YGZ5	Q9UMS4;F5GY56	Pre-mRNA-processing factor 19	PRPF19
27.2415	26.8419	27.0381	27.465	27.5958	27.3144	11	11	11	41	41	41	45.251	0	80.771	74		1.38202	0.417907				3	3		PIGK	Q92643;A6NEM5;B1AK81;Q92643-2;S4R3M5	Q92643;A6NEM5;B1AK81;Q92643-2	GPI-anchor transamidase	PIGK
28.789	29.088	28.4724	29.0371	29.2023	29.362	7	7	7	39.6	39.6	39.6	15.314	0	61.991	37		0.973063	0.417374				3	3		PFDN4	Q9NQP4;E9PQY2	Q9NQP4;E9PQY2	Prefoldin subunit 4	PFDN4
23.1382	22.8602	23.5201	23.7142	23.8943	23.1614	3	3	3	16.5	16.5	16.5	23.505	0.00015939	5.0248	12		0.645448	0.417119				3	3		STARD3NL	C9JPX5;C9JKL2;O95772-2;O95772;C9JJ39;C9J3F5	C9JPX5;C9JKL2;O95772-2;O95772	MLN64 N-terminal domain homolog	STARD3NL
25.3012	25.8176	25.9731	25.7121	26.2371	26.3917	1	1	1	12.5	12.5	12.5	14.678	0.00016603	6.1688	25		0.651445	0.416349				3	3		KRTCAP2	Q8N6L1;Q8N6L1-2	Q8N6L1;Q8N6L1-2	Keratinocyte-associated protein 2	KRTCAP2
26.4131	26.4276	25.5247	26.4169	26.4944	26.7029	5	5	5	29.9	29.9	29.9	17.634	0	133.94	58		0.599962	0.416269				3	3		C11orf58;SMAP	E9PM92;O00193;E9PRZ9;E9PQA1	E9PM92;O00193;E9PRZ9	Small acidic protein	C11orf58;SMAP
24.3943	24.0599	25.3899	25.5515	24.8005	24.739	7	7	7	25	25	25	38.136	0	57.344	20		0.363558	0.41562				3	3		SUDS3	Q9H7L9	Q9H7L9	Sin3 histone deacetylase corepressor complex component SDS3	SUDS3
25.2574	24.8375	24.9808	25.3343	25.3724	25.6146	7	7	7	33.5	33.5	33.5	26.499	0	16.938	34		1.28663	0.415192				3	3		YEATS4	O95619;F8W0J4;F8W1B9;F8VTR4	O95619;F8W0J4;F8W1B9	YEATS domain-containing protein 4	YEATS4
26.6649	26.6196	26.869	27.2261	27.0442	27.1276	61	61	58	35.8	35.8	34.7	243.4	0	99.837	162		1.95226	0.414768				3	3		MYO9B	Q13459;M0R0P8;M0R300;Q13459-2;M0R2J3;M0QZY4;M0QXP0;M0R240;M0R332	Q13459;M0R0P8;M0R300;Q13459-2	Unconventional myosin-IXb	MYO9B
27.2048	27.586	27.054	27.5361	27.6035	27.9485	22	22	21	18.7	18.7	18	169.24	0	49.172	97		0.953659	0.414415				3	3		ZMYM4	Q5VZL5-4;Q5VZL5;Q5VZL5-2;Q5VZL5-3;H7C1I7	Q5VZL5-4;Q5VZL5;Q5VZL5-2;Q5VZL5-3;H7C1I7	Zinc finger MYM-type protein 4	ZMYM4
30.3468	30.0951	30.1952	30.6237	30.7478	30.5088	14	14	14	50.8	50.8	50.8	34.93	0	177.84	145		1.83537	0.414412				3	3		LRRC59	Q96AG4;I3L223	Q96AG4	Leucine-rich repeat-containing protein 59	LRRC59
28.4476	28.403	28.9168	28.9421	28.9826	29.0851	3	3	3	33	33	33	9.3804	0	60.565	22		1.1471	0.414091				3	3		SH3BGRL3	Q5T123;Q9H299	Q5T123;Q9H299	SH3 domain-binding glutamic acid-rich-like protein 3	SH3BGRL3
23.3818	23.7769	22.8484	23.8916	23.7345	23.623	3	3	3	19.6	19.6	19.6	20.98	0	12.317	13		0.670785	0.414007				3	3		RASSF7	H0YEI0;A0A0G2JLR5;A0A0G2JMW4;Q02833-3;Q02833-2;Q02833	H0YEI0;A0A0G2JLR5;A0A0G2JMW4;Q02833-3;Q02833-2;Q02833	Ras association domain-containing protein 7	RASSF7
23.0597	23.4048	23.4725	23.4946	23.7491	23.9325	11	11	11	5.9	5.9	5.9	217.95	0	15.811	18		1.07781	0.41305				3	3		RLF	Q13129	Q13129	Zinc finger protein Rlf	RLF
29.6139	29.449	29.4493	29.8574	30.145	29.7474	6	6	6	15	15	15	54.151	0	9.6731	45		1.4653	0.41255				3	3		TRIM4	Q9C037-2;Q9C037;Q9C037-3;H7C0Q6	Q9C037-2;Q9C037;Q9C037-3;H7C0Q6	E3 ubiquitin-protein ligase TRIM4	TRIM4
22.0282	21.9068	NaN	22.1466	22.9898	22.0031	3	3	3	17.2	17.2	17.2	21.54	0.00015713	4.6297	5		0.422063	0.412332				2	3		TCEAL4	A2RQR6;Q96EI5;Q96EI5-2;D6RD44;J3KQY4;D6RHZ1;D6RIH3;D6RCE9;Q9H3H9	A2RQR6;Q96EI5;Q96EI5-2;D6RD44	Transcription elongation factor A protein-like 4	TCEAL4
25.0293	25.181	26.1105	25.61	25.8088	26.1375	15	15	15	11.9	11.9	11.9	161.8	0	11.239	37		0.482055	0.411834				3	3		VPS8	C9JJN9;Q8N3P4-3;Q8N3P4;Q8N3P4-2;C9JP71;C9JG07;H7C058;F8WB24;C9JKL0;H7C322;C9JIA0;C9JPI1	C9JJN9;Q8N3P4-3;Q8N3P4;Q8N3P4-2	Vacuolar protein sorting-associated protein 8 homolog	VPS8
29.8293	29.8146	29.2318	30.0976	30.1819	29.8316	17	17	17	59.3	59.3	59.3	29.841	0	323.31	136		0.857235	0.411805				3	3		DNAJC8	O75937;S4R3J5	O75937	DnaJ homolog subfamily C member 8	DNAJC8
23.2574	24.8193	24.7311	24.7864	24.3866	24.8696	4	4	4	5.7	5.7	5.7	108.68	0.0001638	5.7926	9		0.319452	0.411612				3	3		IFT80;TRIM59	H3BRJ5;Q9P2H3-3;F5GZP3;Q8IWR1;C9J9F0;C9IZE0;C9JE08;C9J614;C9IY67;Q9P2H3-2;Q9P2H3	H3BRJ5;Q9P2H3-3;F5GZP3;Q8IWR1	Intraflagellar transport protein 80 homolog;Tripartite motif-containing protein 59	IFT80;TRIM59
NaN	NaN	21.1432	21.6554	21.7605	21.2463	4	4	4	6.3	6.3	6.3	99.224	0.00031075	4.3225	5		0	0.410877				1	3		SAGE1	Q9NXZ1;F5H2Z8	Q9NXZ1	Sarcoma antigen 1	SAGE1
26.9381	26.5826	26.5751	27.0573	26.9873	27.2835	24	24	24	39.5	39.5	39.5	88.028	0	125.24	94		1.28871	0.410782				3	3		ACAP2	Q15057;A0A087X1H5;A0A0U1RQT1;H7C3Q8;H7C3K3;C9J8L1;Q15027	Q15057;A0A087X1H5;A0A0U1RQT1	Arf-GAP with coiled-coil, ANK repeat and PH domain-containing protein 2	ACAP2
30.1683	29.7883	30.1087	30.3896	30.3811	30.5262	14	14	14	56.5	56.5	56.5	30.658	0	323.31	113		1.49599	0.410508				3	3		VDAC3	Q9Y277;Q9Y277-2;E5RJN6;E5RHZ6;E5RFP6;E5RHE1;E5RK27;E5RFL1	Q9Y277;Q9Y277-2;E5RJN6;E5RHZ6	Voltage-dependent anion-selective channel protein 3	VDAC3
26.016	26.0912	25.4314	26.2008	26.2189	26.3494	17	17	15	32.5	32.5	28.4	80.684	0	75.439	49		0.894857	0.410188				3	3		CCNT1	O60563;O60563-2;C9JUL2;H7BZ27	O60563	Cyclin-T1	CCNT1
24.7298	24.5641	24.4352	24.938	25.0553	24.9662	7	7	7	13	13	13	65.229	0	18.247	24		1.94661	0.410145				3	3		AKAP8L	Q9ULX6-2;Q9ULX6;V9GZ50	Q9ULX6-2;Q9ULX6	A-kinase anchor protein 8-like	AKAP8L
27.0956	26.7054	26.7081	27.2866	27.1792	27.267	74	57	57	37.1	31.7	31.7	271.61	0	130.74	212		1.41985	0.407919				3	3		TLN2	Q9Y4G6;A0A1C7CYV7;A0A1B0GVU7;H0YMT1;H0YN01	Q9Y4G6;A0A1C7CYV7;A0A1B0GVU7;H0YMT1	Talin-2	TLN2
25.5773	25.2479	25.3411	25.7004	25.6251	26.0643	12	10	10	28.2	24.9	24.9	55.405	0	52.525	44		1.14627	0.407811				3	3		IMPDH1	P20839;P20839-3;P20839-7;P20839-5;P20839-6;C9J381;P20839-2;P20839-4;C9K0R9;C9J029;H7C5T1;H7C511	P20839;P20839-3;P20839-7;P20839-5;P20839-6;C9J381;P20839-2;P20839-4;C9K0R9	Inosine-5-monophosphate dehydrogenase 1;Inosine-5-monophosphate dehydrogenase	IMPDH1
29.2932	28.8593	28.7356	29.403	29.3459	29.3618	45	45	45	49.4	49.4	49.4	106.92	0	186.25	310		1.12787	0.407506				3	3		PRPF6	O94906;O94906-2	O94906;O94906-2	Pre-mRNA-processing factor 6	PRPF6
NaN	21.8667	23.4659	22.5042	24.2212	22.4948	3	3	3	53.7	53.7	53.7	4.7756	0.00031294	4.5191	17		0.156508	0.407115				2	3		TMBIM6	F8VQW0;F8VX73;F8VPI1;F8W201;F8W086;F8VR05;F8VQQ5;F8VSI7;F8VVJ4;P55061;P55061-2;F8W1G3	F8VQW0;F8VX73;F8VPI1;F8W201;F8W086;F8VR05;F8VQQ5;F8VSI7;F8VVJ4;P55061;P55061-2;F8W1G3	Bax inhibitor 1	TMBIM6
25.7387	25.4248	25.757	26.4322	26.1349	25.573	6	6	6	26.5	26.5	26.5	39.327	0	85.342	43		0.673421	0.406497				3	3		RPP40	O75818-2;O75818;A0A087X1N3;X6RLL4;F8WC38	O75818-2;O75818;A0A087X1N3;X6RLL4;F8WC38	Ribonuclease P protein subunit p40	RPP40
26.9147	26.8303	26.3537	27.2039	27.1409	26.9688	8	8	8	28.3	28.3	28.3	26.321	0	14.882	46		1.00968	0.404989				3	3		PSMG2	Q969U7-2;Q969U7;K7ENR6;V9GZ55;K7ER45	Q969U7-2;Q969U7;K7ENR6;V9GZ55	Proteasome assembly chaperone 2	PSMG2
28.5043	28.5765	28.399	29.0102	28.934	28.7494	12	12	12	50.9	50.9	50.9	30.276	0	245.14	80		1.91496	0.404594				3	3		COPS7A	Q9UBW8;F5H7C6;F5GYF7;F5H248;F5H4U8;F5H4Z0;F5H3M6;G3XAP1;F5GXT7	Q9UBW8;F5H7C6;F5GYF7;F5H248	COP9 signalosome complex subunit 7a	COPS7A
30.8477	31.2439	30.6855	31.4154	31.3933	31.1813	12	2	2	17	3	3	71.027	0	12.486	63		1.04443	0.404309				3	3		HSPA6;HSPA7	P17066;P48741	P17066;P48741	Heat shock 70 kDa protein 6;Putative heat shock 70 kDa protein 7	HSPA6;HSPA7
23.6006	24.6155	24.0116	24.8934	24.5649	23.982	7	7	7	14	14	14	69.652	0	8.574	19		0.435825	0.404177				3	3		MOXD1	Q6UVY6;Q6UVY6-2;A6PVS1	Q6UVY6;Q6UVY6-2	DBH-like monooxygenase protein 1	MOXD1
23.1421	22.8267	23.0968	23.1763	23.6744	NaN	27	5	2	62.6	18.4	9.2	53.926	0	242.39	15		0.767514	0.403507				3	2		DDX19B	Q9UMR2;H3BQK0;Q9UMR2-2;Q9UMR2-4;Q9UMR2-3;H3BN59;H3BMQ5	Q9UMR2;H3BQK0;Q9UMR2-2;Q9UMR2-4;Q9UMR2-3	ATP-dependent RNA helicase DDX19B	DDX19B
30.9694	30.7941	30.8195	31.2176	31.2153	31.3591	16	16	16	48.2	48.2	48.2	25.177	0	209.44	167		2.29054	0.403025				3	3		FKBP3	Q00688;G3V5F2	Q00688	Peptidyl-prolyl cis-trans isomerase FKBP3	FKBP3
32.6361	32.62	32.9009	33.2813	32.8533	33.2308	45	45	38	69.1	69.1	57.6	56.782	0	323.31	962		1.16296	0.402796				3	3		PDIA3	P30101	P30101	Protein disulfide-isomerase A3	PDIA3
22.772	22.4255	23.3393	23.3629	22.8143	23.5679	7	7	7	15.6	15.6	15.6	73.817	0	22.837	12		0.505374	0.402749				3	3		AKAP10	O43572;E7EMD6;J3QRM7;I3NI04;I3L479;I3L177;J3QR74	O43572;E7EMD6	A-kinase anchor protein 10, mitochondrial	AKAP10
32.9756	32.9617	33.012	33.2604	33.3821	33.5149	117	117	116	56.8	56.8	56.4	273.42	0	323.31	2841		2.23566	0.4027				3	3		FASN	P49327;A0A0U1RQF0;A0A0U1RRG3;A0A1B0GTR5	P49327;A0A0U1RQF0	Fatty acid synthase;[Acyl-carrier-protein] S-acetyltransferase;[Acyl-carrier-protein] S-malonyltransferase;3-oxoacyl-[acyl-carrier-protein] synthase;3-oxoacyl-[acyl-carrier-protein] reductase;3-hydroxyacyl-[acyl-carrier-protein] dehydratase;Enoyl-[acyl-carrier-protein] reductase;Oleoyl-[acyl-carrier-protein] hydrolase	FASN
23.216	23.2024	NaN	23.118	23.7326	23.9849	4	4	4	12.9	12.9	12.9	32.508	0.00015736	4.6834	6		0.505238	0.402682				2	3		AUH	Q13825-2;Q13825	Q13825-2;Q13825	Methylglutaconyl-CoA hydratase, mitochondrial	AUH
27.5955	27.3489	28.2929	28.067	28.2586	28.1196	31	31	31	40.7	40.7	40.7	99.365	0	83.763	292		0.628532	0.40261				3	3		WDR36	A0A0A0MTB8;Q8NI36	A0A0A0MTB8;Q8NI36	WD repeat-containing protein 36	WDR36
30.0501	29.5892	29.2571	30.2713	29.8861	29.9467	39	39	39	47.2	47.2	47.2	107.89	0	323.31	358		0.709217	0.402554				3	3		USO1	O60763;O60763-2;REV__R4GMN2;REV__Q5VZ89-5;REV__Q5VZ89-6;REV__Q5VZ89;REV__R4GNB2;REV__R4GN35	O60763;O60763-2	General vesicular transport factor p115	USO1
22.8546	22.7257	23.568	23.5874	23.1081	23.6606	6	6	6	11.4	11.4	11.4	63.514	0	9.8728	19		0.569989	0.402553				3	3		SLC30A9	Q6PML9;D6R9M6	Q6PML9	Zinc transporter 9	SLC30A9
24.7555	24.8796	25.0181	25.2038	25.3621	25.2949	27	27	27	15.9	15.9	15.9	226.35	0	36.787	80		1.97937	0.402536				3	3		ZFC3H1	O60293;O60293-2;G3V1X1;O60293-4	O60293;O60293-2	Zinc finger C3H1 domain-containing protein	ZFC3H1
25.8803	25.7558	25.8569	25.906	26.1969	26.5976	7	7	7	42.3	42.3	42.3	22.024	0	17.375	30		0.921261	0.402497				3	3		GPX4	A0A087X2I2;A0A087WT12;P36969-2;P36969;K7ERP4;K7EJ20;K7EKX7;R4GNE4;K7ENB4;A0A087X247;A0A0A0MTT1	A0A087X2I2;A0A087WT12;P36969-2;P36969;K7ERP4;K7EJ20;K7EKX7;R4GNE4;K7ENB4	Glutathione peroxidase;Phospholipid hydroperoxide glutathione peroxidase, mitochondrial	GPX4
27.9282	27.7623	27.5278	28.1675	28.1881	28.0677	25	24	23	35.4	34.5	34.5	105.03	0	154.28	181		1.5213	0.401638				3	3		USP11	G5E9A6;P51784;Q5JXD3	G5E9A6;P51784	Ubiquitin carboxyl-terminal hydrolase;Ubiquitin carboxyl-terminal hydrolase 11	USP11
25.3567	25.0705	25.9311	25.798	25.7893	25.9742	3	3	3	13.7	13.7	13.7	21.125	0	12.233	40		0.703427	0.401065				3	3		JAGN1	Q8N5M9	Q8N5M9	Protein jagunal homolog 1	JAGN1
26.5099	25.9268	26.1817	26.717	26.4679	26.6355	13	13	2	46.5	46.5	9.8	29.506	0	185.8	35		1.02229	0.400673				3	3		PSME3	P61289;P61289-3;P61289-2;K9J957;A0A087WTV2;K7ENH2;B7Z8D3	P61289;P61289-3;P61289-2;K9J957;A0A087WTV2;K7ENH2	Proteasome activator complex subunit 3	PSME3
22.2889	22.3846	22.2062	22.755	22.7429	22.5818	5	5	5	7.6	7.6	7.6	83.532	0.00059506	3.3923	9		2.20518	0.399997				3	3		RNASEL	Q05823;Q05823-2	Q05823;Q05823-2	2-5A-dependent ribonuclease	RNASEL
32.269	32.189	31.9351	32.5317	32.4983	32.562	13	13	13	56.2	56.2	56.2	24.205	0	147.22	305		1.75805	0.399665				3	3		RPS8	P62241;Q5JR95	P62241;Q5JR95	40S ribosomal protein S8	RPS8
30.0835	30.0439	30.5284	30.6535	30.6011	30.5998	15	15	15	35.6	35.6	35.6	39.724	0	281.28	425		1.2012	0.399556				3	3		ADH5	P11766;H0YAG8;D6RFE4;D6RAY0;D6R9G2	P11766;H0YAG8	Alcohol dehydrogenase class-3	ADH5
21.1541	NaN	21.5559	21.4894	21.9988	21.7741	3	3	2	2.3	2.3	1.6	150.45	0.0028031	2.4227	6		0.703605	0.39907				2	3		MACF1;KIAA0754	A0A0A6YYJ5;O94854;O94854-2	A0A0A6YYJ5;O94854;O94854-2	Uncharacterized protein KIAA0754	MACF1;KIAA0754
23.3801	NaN	23.8538	24.139	24.3765	23.5315	17	17	1	54.3	54.3	3.9	44.141	0	249.29	6		0.443962	0.398739				2	3		SMARCB1	Q12824;B5MCL5;C9JTA6;A0A0G2JSE9;A0A0U1RRB8	Q12824;B5MCL5;C9JTA6;A0A0G2JSE9	SWI/SNF-related matrix-associated actin-dependent regulator of chromatin subfamily B member 1	SMARCB1
27.6614	27.698	27.6217	27.9297	27.8539	28.3919	12	12	12	50	50	50	32.253	0	139.15	65		1.10406	0.398108				3	3		WDR61	H0YN81;Q9GZS3;H0YMF9;H0YL19;H3BQA8;H0YM76;H0YLA1	H0YN81;Q9GZS3;H0YMF9;H0YL19	WD repeat-containing protein 61;WD repeat-containing protein 61, N-terminally processed	WDR61
22.7785	23.6563	24.1324	24.5072	23.6218	23.6326	3	3	3	11	11	11	36.85	0.00017082	7.102	10		0.332666	0.398106				3	3		GABPB1	H9ZYI9;Q06547-4;Q06547-3;Q06547-2;Q06547;H0YNZ0;F5H7I4	H9ZYI9;Q06547-4;Q06547-3;Q06547-2;Q06547	GA-binding protein subunit beta-1	GABPB1
23.6489	23.4626	NaN	23.9633	24.3947	23.5036	6	6	6	21.8	21.8	21.8	37.381	0	10.004	14		0.48763	0.398101				2	3		TADA1	Q96BN2	Q96BN2	Transcriptional adapter 1	TADA1
26.3839	26.0527	26.975	26.7231	27.3514	26.5289	7	7	7	37.8	37.8	37.8	22.958	0	22.496	86		0.469283	0.397301				3	3		RER1	O15258;Q5T092;A0A0A0MR06;Q5T091;Q5T093	O15258;Q5T092;A0A0A0MR06;Q5T091;Q5T093	Protein RER1	RER1
22.2957	22.8241	24.2439	23.6295	22.7727	24.1519	8	8	8	10.3	10.3	10.3	100.87	0	9.758	12		0.218491	0.39677				3	3		NDST1	P52848;E7EVJ3;P52848-2;E5RG58	P52848;E7EVJ3	Bifunctional heparan sulfate N-deacetylase/N-sulfotransferase 1;Heparan sulfate N-deacetylase 1;Heparan sulfate N-sulfotransferase 1	NDST1
25.025	24.6818	25.453	25.1376	25.7406	25.4704	4	4	3	31.7	31.7	27.4	17.76	0.00016672	6.3322	14		0.630366	0.396275				3	3		MAFF	Q9ULX9;B0QY70;Q9ULX9-2;B0QY71	Q9ULX9;B0QY70;Q9ULX9-2;B0QY71	Transcription factor MafF	MAFF
27.6489	27.7866	27.4911	28.1393	28.1302	27.8459	18	18	18	48.2	48.2	48.2	41.193	0	196.01	89		1.432	0.396245				3	3		RRS1	Q15050	Q15050	Ribosome biogenesis regulatory protein homolog	RRS1
25.8915	25.8038	26.161	26.5407	26.1445	26.359	17	17	17	49.8	49.8	49.8	54.187	0	114.46	70		1.18532	0.395953				3	3		FLAD1	Q8NFF5-2;Q8NFF5;Q8NFF5-3;Q5T196;Q8NFF5-4;Q8NFF5-5;Q5T190;Q5T191	Q8NFF5-2;Q8NFF5;Q8NFF5-3;Q5T196	FAD synthase;Molybdenum cofactor biosynthesis protein-like region;FAD synthase region	FLAD1
26.0902	25.9603	25.8243	26.0702	26.4701	26.521	8	8	8	29.3	29.3	29.3	34.687	0	26.876	32		1.14875	0.395499				3	3		DNAJC17	Q9NVM6;H0YLQ7	Q9NVM6	DnaJ homolog subfamily C member 17	DNAJC17
25.5019	24.9669	25.0259	25.6439	25.4911	25.5436	16	13	13	20.1	18.2	18.2	97.204	0	29.635	36		1.0584	0.394602				3	3		RBM15B	Q8NDT2;Q8NDT2-2	Q8NDT2;Q8NDT2-2	Putative RNA-binding protein 15B	RBM15B
24.0172	NaN	22.6571	NaN	NaN	23.7317	4	3	3	24.1	19.8	19.8	17.849	0.0058856	2.0557	3		0	0.39451				2	1		MAFG;MAFK	O15525;O60675;I3L2F8	O15525;O60675	Transcription factor MafG;Transcription factor MafK	MAFG;MAFK
27.3536	26.9711	26.6031	27.1333	27.5726	27.4055	10	10	10	35.3	35.3	35.3	30.748	0	72.387	31		0.716602	0.394501				3	3		CNPY3	Q9BT09;A0A0C4DFY8	Q9BT09	Protein canopy homolog 3	CNPY3
27.4795	26.8655	27.9359	27.9876	27.3867	28.0881	3	3	3	8.4	8.4	8.4	44.546	0.00087349	3.0019	22		0.445895	0.393809				3	3		ZNF438	Q5T427;Q7Z4V0-3;Q7Z4V0-2;Q7Z4V0	Q5T427;Q7Z4V0-3;Q7Z4V0-2;Q7Z4V0	Zinc finger protein 438	ZNF438
24.5575	24.3196	24.1606	24.8699	24.8757	24.473	8	8	8	29.3	29.3	29.3	40.564	0	25.653	21		1.04922	0.393622				3	3		RABEPK	Q7Z6M1;Q7Z6M1-2;Q5T1S4;Q5T1S5	Q7Z6M1;Q7Z6M1-2;Q5T1S4;Q5T1S5	Rab9 effector protein with kelch motifs	RABEPK
26.5045	26.4173	25.9058	26.4986	26.606	26.9036	9	9	9	32.7	32.7	32.7	30.065	0	20.377	44		0.818617	0.393506				3	3		NSA2	O95478;A0A0A0MQZ6;H0YAI9	O95478	Ribosome biogenesis protein NSA2 homolog	NSA2
24.8819	24.5074	25.2588	25.2646	25.4146	25.1486	7	6	6	16.9	15.5	15.5	53.806	0	46.8	23		0.788563	0.393241				3	3		ARSA	A0A0C4DFZ2;P15289;P15289-2	A0A0C4DFZ2;P15289;P15289-2	Arylsulfatase A;Arylsulfatase A component B;Arylsulfatase A component C	ARSA
28.3462	28.0145	28.0282	28.8204	28.2817	28.4662	28	28	28	32.2	32.2	32.2	118.82	0	170.17	214		0.960604	0.393154				3	3		GEMIN4	I3L2C7;P57678;I3L399;I3L4A4;I3L4M4;E7EN12;I3L1J7	I3L2C7;P57678	Gem-associated protein 4	GEMIN4
30.4212	30.6005	30.6045	30.8061	30.8809	31.1181	170	168	168	57	57	57	605.64	0	323.31	1040		1.60954	0.392936				3	3		AHNAK2	Q8IVF2-3;Q8IVF2;Q8IVF2-2	Q8IVF2-3;Q8IVF2	Protein AHNAK2	AHNAK2
25.7681	25.6036	25.404	25.9778	25.8602	26.1142	6	6	6	42.5	42.5	42.5	21.044	0	13.935	19		1.4225	0.392183				3	3		CCDC53	F5GZ97;Q9Y3C0;F5GWI9;F5GXZ7;H0YGN0;F5H0A7;F5GXZ4;F5H2P1	F5GZ97;Q9Y3C0;F5GWI9;F5GXZ7;H0YGN0	WASH complex subunit CCDC53	CCDC53
29.571	29.3667	29.2365	29.7336	29.972	29.6424	16	16	16	49.2	49.2	49.2	29.062	0	126.5	111		1.32439	0.391282				3	3		EIF3J	O75822;O75822-2;O75822-3;H0YLP3;H0YGJ7	O75822;O75822-2;O75822-3	Eukaryotic translation initiation factor 3 subunit J	EIF3J
24.5267	24.7305	24.3523	24.5747	24.7873	25.4212	7	7	7	13.4	13.4	13.4	74.229	0	8.5253	17		0.637634	0.391254				3	3		SPTY2D1	Q68D10-2;Q68D10;Q68D10-3	Q68D10-2;Q68D10	Protein SPT2 homolog	SPTY2D1
22.0965	NaN	NaN	22.4877	NaN	NaN	3	3	3	8.7	8.7	8.7	53.248	0.00016049	5.2503	4		0	0.391212				1	1		BRD9	Q9H8M2-3;Q9H8M2-1;Q9H8M2-6;Q9H8M2;Q9H8M2-2	Q9H8M2-3;Q9H8M2-1;Q9H8M2-6;Q9H8M2;Q9H8M2-2	Bromodomain-containing protein 9	BRD9
25.6763	25.2311	25.6675	26.1341	26.1704	25.4433	9	9	9	21.4	21.4	21.4	42.127	0	10.1	52		0.632635	0.390954				3	3		SLC35B2	Q8TB61-3;Q8TB61-2;Q8TB61;Q8TB61-5;Q8TB61-4	Q8TB61-3;Q8TB61-2;Q8TB61;Q8TB61-5;Q8TB61-4	Adenosine 3-phospho 5-phosphosulfate transporter 1	SLC35B2
24.0721	23.6213	23.9973	24.3028	24.1853	24.3755	5	3	3	20.1	11.5	11.5	32.307	0.00015815	4.8183	8		1.22366	0.390937				3	3		MORF4L2	Q15014;A0A0A0MT59;Q5JXX1;Q5JXX2;Q5JXX6	Q15014;A0A0A0MT59	Mortality factor 4-like protein 2	MORF4L2
30.5885	30.5814	30.9033	31.1663	31.0233	31.0563	32	32	32	63	63	63	55.366	0	323.31	385		1.5684	0.390903				3	3		ALDH7A1	P49419-2;A0A1B0GTG2;A0A1B0GW77;P49419;A0A1B0GUA1;A0A1B0GW82;A0A1B0GTY9;A0A1B0GTJ4;A0A1B0GV49;A0A140T9V3;P49419-4;A0A0J9YWF7;A0A1B0GUY0;F8WDY6;F8VVF2;H0YHM6;A0A1B0GVU0;A0A0J9YWM6;A0A1B0GW65;F8WD33;A0A0J9YWK1	P49419-2;A0A1B0GTG2;A0A1B0GW77;P49419;A0A1B0GUA1;A0A1B0GW82;A0A1B0GTY9;A0A1B0GTJ4;A0A1B0GV49;A0A140T9V3;P49419-4	Alpha-aminoadipic semialdehyde dehydrogenase	ALDH7A1
24.4377	24.6644	24.1374	24.5804	24.756	25.0756	7	7	7	3.6	3.6	3.6	267.34	0.0021313	2.6689	8		0.863683	0.390856				3	3		NSD1	Q96L73-2;Q96L73-3;Q96L73	Q96L73-2;Q96L73-3;Q96L73	Histone-lysine N-methyltransferase, H3 lysine-36 and H4 lysine-20 specific	NSD1
25.4914	24.9361	26.4885	25.868	26.0062	26.2141	6	6	6	46.1	46.1	46.1	16.188	0	10.138	23		0.348607	0.390802				3	3		NME6	C9JQB1;C9J9V6;A0A0C4DG91;O75414;O75414-2;C9J1J2	C9JQB1;C9J9V6;A0A0C4DG91;O75414	Nucleoside diphosphate kinase;Nucleoside diphosphate kinase 6	NME6
25.8471	25.9012	25.5399	26.0982	26.0231	26.3372	17	17	10	52.6	52.6	32.6	44.021	0	41.071	49		1.24544	0.390118				3	3		MAPK8	P45983-3;P45983-2;P45983-4;P45983;P45983-5;A6NF29;C9J762;D6RBH2;D6R9C1;C9JWQ4;D6RAJ0;D6RCB1;A8MPV1	P45983-3;P45983-2;P45983-4;P45983;P45983-5	Mitogen-activated protein kinase 8	MAPK8
29.5319	29.2822	29.5862	29.9364	29.7356	29.8961	22	22	22	61.5	61.5	61.5	49.844	0	247.01	225		1.59547	0.389248				3	3		PDLIM7	Q9NR12;Q9NR12-2;D6RH06;Q9NR12-5;Q9NR12-6;Q9NR12-4;D6RF83;H7BYK4;Q9NR12-3;D6RAN1;H0Y8W6	Q9NR12;Q9NR12-2;D6RH06;Q9NR12-5;Q9NR12-6;Q9NR12-4	PDZ and LIM domain protein 7	PDLIM7
25.1169	25.0789	25.0887	25.5099	25.8353	25.1064	4	4	4	25	25	25	19.393	0.00017173	7.2323	8		0.856494	0.389052				3	3		FDX1	P10109	P10109	Adrenodoxin, mitochondrial	FDX1
25.2703	25.0258	25.4704	25.4778	25.8173	25.6385	34	34	34	8.7	8.7	8.7	532.22	0	29.892	67		1.13144	0.389024				3	3		HERC1	Q15751;H0YNB1;H0YKW7;H0YL74;H0YK45	Q15751	Probable E3 ubiquitin-protein ligase HERC1	HERC1
23.7447	23.7783	24.4487	24.4979	24.4631	24.1759	3	3	3	21	21	21	23.257	0	11.616	13		0.706403	0.38841				3	3		TNFAIP8	D6RCM8;O95379-3;O95379-2;O95379;O95379-4;E5RIJ3	D6RCM8;O95379-3;O95379-2;O95379;O95379-4	Tumor necrosis factor alpha-induced protein 8	TNFAIP8
23.7333	NaN	23.5653	23.6941	23.9933	24.424	2	2	2	8.9	8.9	8.9	26.879	0.00015813	4.8135	6		0.583625	0.38778				2	3		MOB2	A0A087WVS8;Q70IA6-2;Q70IA6;Q70IA6-3	A0A087WVS8;Q70IA6-2;Q70IA6;Q70IA6-3	MOB kinase activator 2	MOB2
23.2647	23.1022	23.4435	23.6571	23.489	23.8271	7	7	7	28.8	28.8	28.8	38.818	0	28.847	23		1.3088	0.387557				3	3		CCM2	C9JUH3;A0A0A0MT72;Q9BSQ5-3;Q9BSQ5;Q9BSQ5-2;Q9BSQ5-4;E9PEC4	C9JUH3;A0A0A0MT72;Q9BSQ5-3;Q9BSQ5;Q9BSQ5-2;Q9BSQ5-4;E9PEC4	Cerebral cavernous malformations 2 protein	CCM2
NaN	NaN	25.462	25.8475	NaN	NaN	5	5	5	2.2	2.2	2.2	290.54	0.0014401	2.8529	5		0	0.385489				1	1		CEP290	J3KNF5;O15078;O15078-2;S4R322;F8VS29;A0A0A0MS86	J3KNF5;O15078;O15078-2	Centrosomal protein of 290 kDa	CEP290
24.996	24.5461	24.9697	25.4	24.9683	25.2992	3	3	3	48.4	48.4	48.4	9.6138	0	22.07	14		0.920088	0.385241				3	3		LAMTOR5	O43504;R4GMU8;E9PLX3;A0A0C4DGV4	O43504;R4GMU8;E9PLX3;A0A0C4DGV4	Ragulator complex protein LAMTOR5	LAMTOR5
23.1289	NaN	22.9506	23.6415	23.2083	NaN	51	2	2	53.5	3.7	3.7	113.18	0	9.8208	8		0.616418	0.385133				2	2		PPFIBP1	Q86W92-2;A0A0A0MTP2;H0YFE4;F5H495;Q86W92-5;F5H6Q7;F5H0E0;H0YGH8	Q86W92-2	Liprin-beta-1	PPFIBP1
NaN	24.218	25.1834	25.3221	25.3521	24.5831	4	4	4	22	22	22	29.794	0	7.3391	7		0.314365	0.385066				2	3		TYW3	Q6IPR3;Q6IPR3-2;V9GZ67;V9GY40	Q6IPR3;Q6IPR3-2;V9GZ67	tRNA wybutosine-synthesizing protein 3 homolog	TYW3
24.6991	25.7139	25.0994	25.8668	25.2442	NaN	1	1	1	20.4	20.4	20.4	12.958	0	206.94	26		0.344896	0.384653				3	2		MPV17	G5E9F5;B5MC53;B5MCF8;P39210	G5E9F5;B5MC53;B5MCF8;P39210	Protein Mpv17	MPV17
26.3105	26.2489	26.5654	26.6942	26.7757	26.8087	9	9	9	30.1	30.1	30.1	34.037	0	29.859	109		1.69851	0.384628				3	3		TMX2	Q9Y320;Q9Y320-2;E9PSF0;E9PRL5;H3BSU7;E9PLR1;G3V155	Q9Y320;Q9Y320-2	Thioredoxin-related transmembrane protein 2	TMX2
27.9893	27.8569	27.8774	28.0484	28.588	28.2397	4	4	4	38.5	38.5	38.5	11.999	0	20.216	20		1.1068	0.384188				3	3		PCBD1	P61457	P61457	Pterin-4-alpha-carbinolamine dehydratase	PCBD1
27.4315	26.9273	27.104	27.5372	27.813	27.263	36	36	36	27.4	27.4	27.4	175.48	0	95.997	152		0.818967	0.38348				3	3		TTC37	Q6PGP7;D6RCE2;D6RDA0;H0Y964	Q6PGP7	Tetratricopeptide repeat protein 37	TTC37
NaN	23.7382	23.6899	24.0973	NaN	NaN	2	2	2	8.4	8.4	8.4	27.03	0.0010155	2.9676	6		0	0.383285				2	1		DOLPP1	Q86YN1;Q86YN1-2	Q86YN1;Q86YN1-2	Dolichyldiphosphatase 1	DOLPP1
25.4941	25.3911	25.6611	25.7352	26.0041	25.9567	10	10	10	31.1	31.1	31.1	44.243	0	58.65	38		1.54545	0.383225				3	3		WTAP	Q15007;A0A087X1R4;Q15007-2	Q15007;A0A087X1R4;Q15007-2	Pre-mRNA-splicing regulator WTAP	WTAP
26.3629	26.3438	26.4251	26.8192	26.6315	26.8289	18	18	9	36.1	36.1	17	68.07	0	107.95	49		2.29089	0.382621				3	3		WDR46	O15213	O15213	WD repeat-containing protein 46	WDR46
21.6957	NaN	21.7003	22.0804	NaN	NaN	5	4	4	9.5	8	8	66.053	0.001012	2.9079	8		0	0.382444				2	1		MTM1	Q13496-2;Q13496	Q13496-2;Q13496	Myotubularin	MTM1
26.1662	25.8192	25.6223	26.2771	26.354	26.1218	19	19	19	26.9	26.9	26.9	99.632	0	59.063	71		1.03607	0.381748				3	3		CBL	P22681;A0A0U1RR39;A0A1B0GW38;A0A0U1RQX8;B5MC15;Q13191-3;Q13191-2;Q13191	P22681;A0A0U1RR39;A0A1B0GW38;A0A0U1RQX8	E3 ubiquitin-protein ligase CBL	CBL
23.7356	23.9973	23.8732	24.2873	24.2133	NaN	5	5	5	18.5	18.5	18.5	39.075	0	15.844	19		1.48404	0.381591				3	2		ST3GAL1	Q11201;E5RHV6;E5RGL4	Q11201;E5RHV6	CMP-N-acetylneuraminate-beta-galactosamide-alpha-2,3-sialyltransferase 1	ST3GAL1
23.8445	23.391	24.0581	24.2528	23.9112	24.2729	6	6	5	18.5	18.5	16.8	46.308	0	17.295	21		0.765859	0.381118				3	3		ARRB1	P49407-2;P49407;E9PM35;H0YET9	P49407-2;P49407;E9PM35	Beta-arrestin-1	ARRB1
23.6869	23.5736	23.5352	24.0919	23.8672	NaN	8	8	8	20.1	20.1	20.1	72.187	0	15.783	11		1.47214	0.381028				3	2		SH2B1	Q9NRF2-3;Q9NRF2-2;Q9NRF2;F5GXU7;H3BPZ4;B4DLN5;H3BTT2;H3BUN7	Q9NRF2-3;Q9NRF2-2;Q9NRF2;F5GXU7	SH2B adapter protein 1	SH2B1
25.558	25.5	25.2771	25.9244	26.0021	25.5479	9	9	9	32.4	32.4	32.4	52.417	0	29.971	53		1.08665	0.379784				3	3		PRCC	Q92733;H0YE12;H0Y679	Q92733	Proline-rich protein PRCC	PRCC
26.1253	26.4192	26.4253	26.4004	26.9345	26.774	10	10	10	23.2	23.2	23.2	51.958	0	26.137	77		0.952192	0.379725				3	3		MFAP1	P55081	P55081	Microfibrillar-associated protein 1	MFAP1
24.3095	24.3365	24.9648	24.9852	24.6225	25.139	6	6	6	43.5	43.5	43.5	21.097	0	7.5886	17		0.650435	0.378625				3	3		ARL6	Q9H0F7;Q9H0F7-2;C9IZ13;A0A0J9YXT0;H7C5H6	Q9H0F7;Q9H0F7-2;C9IZ13;A0A0J9YXT0	ADP-ribosylation factor-like protein 6	ARL6
24.3845	24.0491	24.3509	24.4705	24.6835	24.7652	152	3	2	69.1	1.9	1.6	251.39	0	7.7436	13		1.28365	0.378204				3	3		SPTBN1	Q01082-3	Q01082-3	Spectrin beta chain, non-erythrocytic 1	SPTBN1
33.5131	33.155	32.5718	33.4977	33.2917	33.5842	45	45	45	43.7	43.7	43.7	76.613	0	323.31	1057		0.58623	0.377893				3	3		NCL	P19338;H7BY16;C9JYW2;C9JLB1;C9J1H7;C9JWL1	P19338;H7BY16	Nucleolin	NCL
28.4226	28.0522	28.3277	28.6882	28.9466	28.3002	15	15	15	45.4	45.4	45.4	34.222	0	323.31	110		0.799453	0.377518				3	3		NIFK	Q9BYG3;C9J808;C9J6C5;H7BZL0	Q9BYG3;C9J808	MKI67 FHA domain-interacting nucleolar phosphoprotein	NIFK
NaN	23.9249	NaN	24.1128	24.4908	NaN	3	3	3	15.8	15.8	15.8	23.463	0.00031148	4.3909	5		0	0.376912				1	2		LYSMD2	Q8IV50;H0YK98;Q8IV50-2	Q8IV50	LysM and putative peptidoglycan-binding domain-containing protein 2	LYSMD2
27.3703	27.5984	26.5782	27.6225	27.2775	27.7766	9	9	9	29.4	29.4	29.4	23.181	0	12.821	35		0.477123	0.376581				3	3		CLTB	P09497-2;P09497;D6RJD1;H0Y9Q6	P09497-2;P09497	Clathrin light chain B	CLTB
22.5596	22.6478	22.7793	22.9479	23.1293	NaN	2	2	2	34.2	34.2	34.2	12.566	0	21.769	7		1.41333	0.376367				3	2		ING1	A0A087WXF7;A0A0C4DFW2;Q9UK53-3;Q9UK53-4;Q9UK53-5;Q9UK53-2;Q9UK53	A0A087WXF7;A0A0C4DFW2;Q9UK53-3;Q9UK53-4;Q9UK53-5;Q9UK53-2;Q9UK53	Inhibitor of growth protein;Inhibitor of growth protein 1	ING1
31.6527	31.4485	31.6421	31.8863	31.7525	32.2331	111	111	111	65.4	65.4	65.4	166.57	0	323.31	1304		1.12102	0.376214				3	3		EIF3A	Q14152;Q14152-2	Q14152;Q14152-2	Eukaryotic translation initiation factor 3 subunit A	EIF3A
24.7721	24.4671	24.5594	25.0123	25.176	24.7381	5	4	4	19.3	17	17	35.173	0	27.033	18		1.13022	0.375971				3	3		JUND	P17535;U3KPR5	P17535	Transcription factor jun-D	JUND
29.6185	28.9895	29.5278	29.6642	29.5797	30.018	9	9	9	37.2	37.2	37.2	21.444	0	33.848	55		0.722158	0.37536				3	3		HMGB3	E7ES08;E7EQU1;O15347;E9PES6	E7ES08;E7EQU1;O15347;E9PES6	High mobility group protein B3	HMGB3
24.4032	25.0989	NaN	25.5144	25.8555	24.0077	5	5	5	54.1	54.1	54.1	15.179	0	9.5255	12		0.178672	0.374781				2	3		LSM1	O15116;E5RJ47;E5RH18	O15116	U6 snRNA-associated Sm-like protein LSm1	LSM1
32.7233	32.5416	32.134	32.8007	32.8843	32.8372	67	67	64	76.3	76.3	74.3	94.33	0	323.31	1228		0.998433	0.374425				3	3		HSPA4	P34932;A0A087WYC1;A0A087WTS8;P34932-2	P34932;A0A087WYC1	Heat shock 70 kDa protein 4	HSPA4
27.1858	27.1207	26.6048	27.3442	27.4216	27.2686	12	12	12	34.8	34.8	34.8	36.864	0	78.562	56		0.925383	0.374313				3	3		RDH14	Q9HBH5;C9J2C7	Q9HBH5	Retinol dehydrogenase 14	RDH14
25.0451	24.8683	23.9952	25.0971	24.7745	25.1591	9	9	9	9.3	9.3	9.3	115.08	0	18.297	21		0.468336	0.374077				3	3		ANKRD52	Q8NB46	Q8NB46	Serine/threonine-protein phosphatase 6 regulatory ankyrin repeat subunit C	ANKRD52
27.3362	27.3215	27.3012	27.7563	27.7333	27.5909	3	3	3	16.7	16.7	16.7	19.687	0	8.0776	25		2.68089	0.373871				3	3		SNRPC	A0A0A0MRR7;P09234;Q5TAL2	A0A0A0MRR7;P09234	U1 small nuclear ribonucleoprotein C	SNRPC
24.8875	24.9279	25.0169	25.09	25.2042	25.6596	7	7	7	36.4	36.4	36.4	27.742	0	21.292	25		0.983674	0.373798				3	3		TRPT1	Q86TN4;Q86TN4-4;F5H8A0;Q86TN4-3;Q86TN4-2;H0YGY9;F5H6B6;F5H1K3	Q86TN4;Q86TN4-4;F5H8A0;Q86TN4-3;Q86TN4-2	tRNA 2-phosphotransferase 1	TRPT1
26.6765	26.4215	26.3665	27.064	26.6398	26.8805	12	12	12	26.5	26.5	26.5	52.488	0	35.931	59		1.12806	0.373263				3	3		DNAJA3	Q96EY1;Q96EY1-2;Q96EY1-3;I3L1T6	Q96EY1;Q96EY1-2	DnaJ homolog subfamily A member 3, mitochondrial	DNAJA3
27.0931	26.817	27.1144	27.4425	27.2494	27.4514	18	18	18	47.7	47.7	47.7	43.816	0	59.416	77		1.48636	0.372938				3	3		VPS36	Q86VN1;Q86VN1-2	Q86VN1;Q86VN1-2	Vacuolar protein-sorting-associated protein 36	VPS36
23.6295	24.0044	23.7561	24.1384	24.1427	24.2269	15	15	15	8	8	8	300.44	0	27.479	35		1.51347	0.372695				3	3		APC	P25054-2;P25054;E9PFT7;B7Z2B6;R4GMU6;A0A087X2F3;H3BNH8;E7EMH9	P25054-2;P25054;E9PFT7;B7Z2B6	Adenomatous polyposis coli protein	APC
29.5993	29.4992	29.7145	30.0356	29.7986	30.0967	30	30	30	66	66	66	55.52	0	323.31	326		1.55725	0.372669				3	3		NAMPT	P43490;A0A0C4DFS8;C9JG65;C9JF35	P43490;A0A0C4DFS8	Nicotinamide phosphoribosyltransferase	NAMPT
25.9351	25.734	25.3068	25.9176	26.0115	26.1635	10	10	10	46.9	46.9	46.9	26.675	0	48.149	45		0.872179	0.372206				3	3		TGIF2LX;TGIF2LY	Q8IUE1;Q8IUE0	Q8IUE1;Q8IUE0	Homeobox protein TGIF2LX;Homeobox protein TGIF2LY	TGIF2LX;TGIF2LY
29.4429	29.2405	29.4573	29.5594	29.7952	29.9012	31	31	31	35.6	35.6	35.6	100.18	0	210.91	224		1.40916	0.371709				3	3		RBM25	P49756;P49756-2;P49756-3;E9PQU5;H0YE46;E9PSE8;P49756-4	P49756	RNA-binding protein 25	RBM25
29.0137	28.8104	28.9812	29.287	29.4117	29.219	17	17	17	49.1	49.1	49.1	32.426	0	85.661	119		1.92594	0.370775				3	3		DPM1	Q5QPK2;O60762;H0Y368;Q5QPJ9	Q5QPK2;O60762;H0Y368;Q5QPJ9	Dolichol-phosphate mannosyltransferase subunit 1	DPM1
26.5508	26.6647	26.4984	26.6849	27.2474	26.8933	27	27	24	24.2	24.2	22.2	148.86	0	91.071	90		1.01481	0.370571				3	3		SCAF8	A0A0A0MT33;Q9UPN6;Q9UPN6-2	A0A0A0MT33;Q9UPN6;Q9UPN6-2	Protein SCAF8	SCAF8
31.4208	31.3514	31.3872	31.4359	31.6319	32.2025	40	34	21	69.9	64.3	39.4	70.108	0	323.31	446		0.735457	0.37033				3	3		HSPA1B;HSPA1A	A0A0G2JIW1;P0DMV9;P0DMV8;P0DMV8-2;V9GZ37	A0A0G2JIW1;P0DMV9;P0DMV8;P0DMV8-2;V9GZ37	Heat shock 70 kDa protein 1B;Heat shock 70 kDa protein 1A	HSPA1B;HSPA1A
26.1372	25.5727	25.5113	26.0512	25.9556	26.3236	6	6	6	25.5	25.5	25.5	25.424	0	11.557	41		0.745534	0.369743				3	3		POP4	O95707;K7ERD7;K7EQV2;K7ESH8;K7EK50;A0A0A0MQS4	O95707;K7ERD7;K7EQV2	Ribonuclease P protein subunit p29	POP4
28.8013	28.7406	28.2957	29.0034	29.1508	28.7924	15	15	10	76.1	76.1	49.5	32.668	0	134.73	83		0.906334	0.369646				3	3		GNPDA1	P46926;D6R9P4;D6RFF8;D6RAY7;P46926-2;D6RB13;D6R917;D6RFK5	P46926;D6R9P4;D6RFF8;D6RAY7;P46926-2	Glucosamine-6-phosphate isomerase 1;Glucosamine-6-phosphate isomerase	GNPDA1
22.6799	22.7003	22.846	22.8812	23.3192	23.1346	10	10	10	10.7	10.7	10.7	146.07	0	10.327	18		1.26323	0.369621				3	3		PTPRJ	A0A087WTK0;A0A087WVC6;Q12913;Q12913-2	A0A087WTK0;A0A087WVC6;Q12913	Protein-tyrosine-phosphatase;Receptor-type tyrosine-protein phosphatase eta	PTPRJ
24.2313	24.0912	25.5692	25.0628	25.0792	24.8581	5	5	5	7	7	7	95.921	0	15.504	48		0.317558	0.369452				3	3		ALG9	A0A087WZ62;Q9H6U8;Q9H6U8-3;H0YCW6;Q9H6U8-2;Q9H6U8-4;A0A087WTZ3;A0A087WV58;A0A087WVC0;A0A087WZY8	A0A087WZ62;Q9H6U8;Q9H6U8-3;H0YCW6;Q9H6U8-2;Q9H6U8-4	Alpha-1,2-mannosyltransferase ALG9	ALG9
25.2352	24.9607	25.7391	25.7915	25.7205	25.531	8	8	8	25.7	25.7	25.7	50.813	0	17.655	30		0.699243	0.369357				3	3		SMPDL3B	Q92485;F8VWW8;Q92485-2;Q5T0Y8	Q92485;F8VWW8;Q92485-2;Q5T0Y8	Acid sphingomyelinase-like phosphodiesterase 3b	SMPDL3B
24.1618	24.1548	23.6329	24.5604	24.4199	24.0755	31	26	2	55.6	51.9	7	67.56	0	323.31	21		0.746503	0.368748				3	3		FUBP1	Q96AE4;E9PEB5	Q96AE4;E9PEB5	Far upstream element-binding protein 1	FUBP1
24.7843	25.0186	24.2664	25.0584	25.0003	25.1162	11	11	11	18.4	18.4	18.4	70.52	0	10.275	23		0.753634	0.368572				3	3		BUD13	Q9BRD0;Q9BRD0-2;H7C462	Q9BRD0;Q9BRD0-2	BUD13 homolog	BUD13
24.3717	24.6754	24.5461	24.9023	25.1003	24.6948	6	6	6	18.3	18.3	18.3	40.14	0	15.534	22		1.18176	0.368073				3	3		ZADH2	Q8N4Q0;Q8N4Q0-2;J3KTQ8	Q8N4Q0;Q8N4Q0-2	Zinc-binding alcohol dehydrogenase domain-containing protein 2	ZADH2
23.7633	23.3798	22.8636	23.7709	23.6464	23.6934	6	6	6	14.2	14.2	14.2	74.824	0	9.2027	20		0.629641	0.367964				3	3		CLASRP	F5H0Q6;A0A0A0MQS2;Q8N2M8;Q8N2M8-3;K7EM61;Q8N2M8-4;K7EKC9;K7EP11	F5H0Q6;A0A0A0MQS2;Q8N2M8;Q8N2M8-3;K7EM61;Q8N2M8-4	CLK4-associating serine/arginine rich protein	CLASRP
25.5117	25.5295	26.1842	26.001	26.4169	25.9113	10	10	10	27.2	27.2	27.2	45.524	0	29.358	50		0.609998	0.367931				3	3		EED	O75530-3;O75530;O75530-2;E9PJK2;H0YEL4;E9PMU3	O75530-3;O75530;O75530-2;E9PJK2	Polycomb protein EED	EED
26.8658	26.8271	26.8915	27.1688	27.1582	27.3607	9	9	9	36.2	36.2	36.2	36.707	0	51.037	40		2.2378	0.367755				3	3		NUP37	Q8NFH4;F8VTY2	Q8NFH4;F8VTY2	Nucleoporin Nup37	NUP37
26.9263	26.569	26.3819	27.1061	27.0283	26.8454	28	28	28	26.3	26.3	26.3	145.89	0	64.135	116		0.970659	0.367542				3	3		WDR33	Q9C0J8;Q9C0J8-3;C9J8B4;Q9C0J8-2;B9A053	Q9C0J8	pre-mRNA 3 end processing protein WDR33	WDR33
27.0443	27.1143	27.2648	27.414	27.4122	27.6993	18	18	18	45.9	45.9	45.9	49.432	0	94.27	86		1.47504	0.367372				3	3		NADK2	Q4G0N4;Q4G0N4-2;Q4G0N4-3;B7Z8V7;A0A0C4DGV3;D6RHI4;H0Y9H7	Q4G0N4;Q4G0N4-2;Q4G0N4-3;B7Z8V7;A0A0C4DGV3	NAD kinase 2, mitochondrial	NADK2
21.6121	21.5545	21.5495	21.9683	22.1094	21.7393	6	6	6	16.5	16.5	16.5	56.695	0	17.961	9		1.54253	0.366998				3	3		SGSH	P51688;I3NI22;I3L2I6;I3L4B7;I3L2L4	P51688	N-sulphoglucosamine sulphohydrolase	SGSH
26.4225	26.3308	25.9923	26.4881	26.7024	26.655	12	12	12	30.6	30.6	30.6	49.237	0	63.702	42		1.17992	0.366614				3	3		NDUFAF7	Q7L592;C9JS27;C9J236;Q7L592-2;C9JP36;C9JEL7;B4E0W7;H7C3N5	Q7L592;C9JS27;C9J236;Q7L592-2;C9JP36	NADH dehydrogenase [ubiquinone] complex I, assembly factor 7	NDUFAF7
29.4293	29.1778	29.6926	29.7508	29.8491	29.7976	89	89	69	47	47	37.1	217.1	0	323.31	568		1.13726	0.365915				3	3		CHD4	F5GWX5;A0A0C4DGG9;Q14839;Q14839-2;F5H6N4	F5GWX5;A0A0C4DGG9;Q14839;Q14839-2	Chromodomain-helicase-DNA-binding protein 4	CHD4
26.9165	26.6007	26.2961	27.0179	26.9398	26.9532	29	29	24	37.2	37.2	32.7	104.22	0	137.9	94		0.947117	0.365818				3	3		NEDD4	P46934-4;P46934-2;P46934;H0Y8X6;P46934-3;H0Y9L1	P46934-4;P46934-2;P46934;H0Y8X6;P46934-3	E3 ubiquitin-protein ligase NEDD4	NEDD4
28.6477	28.4148	28.3794	28.823	28.939	28.7769	7	7	7	33.6	33.6	33.6	23.661	0	159.13	83		1.70789	0.365662				3	3		CHTOP	X6R700;Q9Y3Y2-4;Q9Y3Y2;Q9Y3Y2-3;A0A087X1B7;Q5T7Y7	X6R700;Q9Y3Y2-4;Q9Y3Y2;Q9Y3Y2-3;A0A087X1B7	Chromatin target of PRMT1 protein	CHTOP
29.7322	29.8905	30.3533	30.4527	30.3396	30.2785	14	14	14	45.9	45.9	45.9	44.739	0	286.18	165		0.879659	0.364951				3	3		TARDBP	Q13148;A0A087WX29;B1AKP7;G3V162;A0A087X260;A0A087WYY0;K7EJM5;K7EN94;A0A087WXQ5;A0A087WV68;Q13148-4;A0A087WW61;A0A087WX67;A0A087WXV3;K7EJ99;A0A0A0MSV7;A0A087WZC9;A0A087WYE7;A0A087WTZ4;K7EL26;A0A087WZM1	Q13148;A0A087WX29;B1AKP7;G3V162;A0A087X260;A0A087WYY0;K7EJM5;K7EN94;A0A087WXQ5;A0A087WV68	TAR DNA-binding protein 43	TARDBP
26.3868	26.3519	26.6211	27.0184	26.7996	26.6353	13	13	13	44.4	44.4	44.4	39.053	0	24.877	52		1.22745	0.364464				3	3		GMDS	O60547-2;O60547	O60547-2;O60547	GDP-mannose 4,6 dehydratase	GMDS
23.7727	23.7032	23.845	24.6004	23.901	23.9126	2	2	2	25.5	25.5	25.5	11.695	0.0005988	3.5196	5		0.70847	0.364348				3	3		C10orf32-ASMT;C10orf32	A0A0B4J1R7;Q96B45	A0A0B4J1R7;Q96B45	UPF0693 protein C10orf32	C10orf32-ASMT;C10orf32
24.1135	24.2977	24.0523	24.1163	24.6193	24.8199	10	10	10	13.6	13.6	13.6	110.13	0	20.971	20		0.753896	0.363995				3	3		MIB1	Q86YT6	Q86YT6	E3 ubiquitin-protein ligase MIB1	MIB1
24.534	24.8408	24.5207	24.679	25.1828	25.1254	13	13	13	24.1	24.1	24.1	63.542	0	24.866	31		0.890528	0.363929				3	3		RABEP2	Q9H5N1;Q9H5N1-2;B4DHR0;H3BT64;H3BNR2;H3BNR8;H3BMR7;H3BU67	Q9H5N1;Q9H5N1-2;B4DHR0	Rab GTPase-binding effector protein 2	RABEP2
25.1864	25.0425	25.1867	25.6497	25.3856	25.472	12	12	12	40	40	40	48.148	0	32.368	30		1.78585	0.363843				3	3		SCLY	Q96I15;A0A0A0MQU4;Q96I15-2;H7C3V9;H7C277;H7C1N7;H7C1S7;H7C4A1;H7C280;C9JNL5;F8WCL3;F8WBU3	Q96I15;A0A0A0MQU4;Q96I15-2;H7C3V9;H7C277	Selenocysteine lyase	SCLY
24.4212	24.0213	24.6406	24.9075	24.9163	24.3497	3	3	3	15.6	15.6	15.6	29.647	0.00016082	5.2953	13		0.627394	0.363436				3	3		SURF2	Q15527	Q15527	Surfeit locus protein 2	SURF2
27.9574	29.1488	28.5337	28.4195	28.7905	29.5185	8	1	1	58.5	11.4	11.4	13.519	0	10.19	43		0.31457	0.362869				3	3		PDIA3	H7BZJ3	H7BZJ3		PDIA3
24.01	23.4654	23.5287	24.0726	24.0562	23.9625	7	7	7	30.5	30.5	30.5	29.793	0	12.197	29		0.968121	0.362403				3	3		ELP6	Q0PNE2;C9IYN7;Q0PNE2-2;C9JLH5;C9JA82;C9J2D6;C9J9N8;C9JEX8;F8WE64;H7BZM9	Q0PNE2;C9IYN7;Q0PNE2-2;C9JLH5;C9JA82;C9J2D6;C9J9N8;C9JEX8	Elongator complex protein 6	ELP6
28.3799	28.5224	27.7625	28.6912	28.7616	28.2978	12	12	12	40.4	40.4	40.4	26.228	0	21.986	51		0.589375	0.361917				3	3		CMSS1	C9J384;Q9BQ75-2;Q9BQ75;H7C515	C9J384;Q9BQ75-2;Q9BQ75	Protein CMSS1	CMSS1
26.8782	26.7768	26.7912	27.1532	27.1706	27.2071	12	7	7	29.9	19.4	19.4	43.727	0	30.969	59		3.28413	0.361592				3	3		LUC7L	Q9NQ29;Q9NQ29-2;Q9NQ29-3;A8MYV2;B8ZZ10;B8ZZ09;B8ZZ12;B8ZZ08;F8WBC1;F2Z322	Q9NQ29;Q9NQ29-2;Q9NQ29-3;A8MYV2;B8ZZ10	Putative RNA-binding protein Luc7-like 1	LUC7L
28.7634	28.6863	28.7589	29.2659	28.6472	29.3782	10	10	8	57.9	57.9	46.6	15.371	0	79.752	145		0.722272	0.36094				3	3		SRSF2	J3KP15;Q01130;J3QL05;Q01130-2	J3KP15;Q01130;J3QL05;Q01130-2	Serine/arginine-rich splicing factor 2	SRSF2
27.8038	27.777	28.4692	28.4692	28.3827	28.2806	14	14	14	53	53	53	39.474	0	102.59	129		0.707348	0.36082				3	3		HSPBP1	Q9NZL4;Q9NZL4-3;Q9NZL4-2;K7EL16;K7EN20;K7ERT9;K7EKM6;K7EMM7	Q9NZL4;Q9NZL4-3;Q9NZL4-2	Hsp70-binding protein 1	HSPBP1
24.9746	24.755	24.9091	25.399	25.5646	24.7558	5	5	4	21.1	21.1	18.7	35.675	0	83.961	21		0.636786	0.360249				3	3		JUN	P05412	P05412	Transcription factor AP-1	JUN
26.0769	25.7156	26.4914	26.4271	26.5225	26.4143	7	7	7	17.1	17.1	17.1	44.693	0	139.19	43		0.727088	0.360019				3	3		AAMP	C9JG97;C9JEH3;Q13685;C9JTS3;H7C0R2	C9JG97;C9JEH3;Q13685;C9JTS3	Angio-associated migratory cell protein	AAMP
27.5455	27.6387	27.2824	27.5873	27.9527	28.0062	13	13	13	36.4	36.4	36.4	52.894	0	91.927	137		0.996154	0.359858				3	3		RANBP3	B7Z7F3;Q9H6Z4-3;Q9H6Z4-2;Q9H6Z4;K7EIJ4;K7ESQ0;K7EN31;K7EMH9;K7ENJ2;K7EID7;K7ENB9;K7EPW1	B7Z7F3;Q9H6Z4-3;Q9H6Z4-2;Q9H6Z4	Ran-binding protein 3	RANBP3
28.8896	28.9255	29.1058	29.4435	29.2935	29.2613	15	15	15	46.1	46.1	46.1	47.873	0	223.08	172		1.83235	0.35913				3	3		COPS3	Q9UNS2;Q9UNS2-2;H7C3P9;C9JLV5;J3QKR0;J3KTQ1;K7ES36;J3QL22;J3QS85;K7ELN6	Q9UNS2;Q9UNS2-2;H7C3P9	COP9 signalosome complex subunit 3	COPS3
24.4783	24.8485	24.2797	24.9285	25.0512	24.703	7	7	7	29.6	29.6	29.6	39.118	0	24.512	22		0.853185	0.35875				3	3		SIRT6	Q8N6T7;Q8N6T7-2;M0R1N9;M0QZ09;M0R1F6;M0QXA0;M0R0B2	Q8N6T7;Q8N6T7-2;M0R1N9;M0QZ09	NAD-dependent protein deacetylase sirtuin-6	SIRT6
30.333	30.3609	30.1691	30.6593	30.3472	30.9327	86	86	85	48.6	48.6	48.2	270.63	0	323.31	844		0.934935	0.358743				3	3		MAP1B	P46821;D6RA32;D6RA40;D6RGJ3;D6RCL2	P46821	Microtubule-associated protein 1B;MAP1B heavy chain;MAP1 light chain LC1	MAP1B
26.0455	25.8131	26.0921	26.3119	26.4361	26.2777	46	46	3	40.9	40.9	3.3	136.06	0	168.91	48		1.65314	0.358351				3	3		ADAR	P55265;P55265-4;P55265-5	P55265;P55265-4;P55265-5	Double-stranded RNA-specific adenosine deaminase	ADAR
26.2091	26.4121	26.7338	27.1215	26.604	26.7015	12	12	12	34.1	34.1	34.1	49.095	0	39.384	45		0.74441	0.357334				3	3		NUPL1	Q5JRG1;H7BYF2;Q9BVL2-2;Q9BVL2-3;Q9BVL2	Q5JRG1;H7BYF2;Q9BVL2-2;Q9BVL2-3;Q9BVL2	Nucleoporin p58/p45	NUPL1
32.0723	32.0302	32.0512	32.3294	32.4469	32.4483	51	51	51	84.1	84.1	84.1	51.804	0	323.31	802		3.00896	0.356944				3	3		FKBP4	Q02790;F5H1U3;H0YFG2;F5H120	Q02790	Peptidyl-prolyl cis-trans isomerase FKBP4;Peptidyl-prolyl cis-trans isomerase FKBP4, N-terminally processed	FKBP4
31.6024	31.2107	31.7703	31.4642	31.9974	32.1916	12	12	12	64.5	64.5	64.5	14.369	0	28.213	83		0.581335	0.356582				3	3		RPL24	C9JXB8;C9JNW5;P83731	C9JXB8;C9JNW5;P83731	60S ribosomal protein L24	RPL24
28.2338	27.7606	27.7516	28.4394	28.4847	27.8913	9	9	9	35.4	35.4	35.4	22.092	0	221	55		0.648439	0.356479				3	3		DENR	O43583;F8VVL1	O43583;F8VVL1	Density-regulated protein	DENR
23.6369	23.345	23.438	23.8961	23.7584	23.8348	5	5	5	22.6	22.6	22.6	39.095	0	30.94	16		1.70315	0.35645				3	3		ABHD5	Q8WTS1;H7BZY9;F8W7B5	Q8WTS1	1-acylglycerol-3-phosphate O-acyltransferase ABHD5	ABHD5
27.33	27.2942	27.6938	27.981	27.6052	27.799	8	8	8	24.6	24.6	24.6	51.727	0	19.519	34		0.99585	0.355745				3	3		WDR41	Q9HAD4;H0YAA3;Q9HAD4-2;D6RE66;D6RH33;D6R9E7;D6RB94;B4DK73;B4DHS8;D6RBY6;H0Y9Z3;H0YAI6;D6RA22;D6R9M1;D6RJA5;D6RIX6	Q9HAD4;H0YAA3;Q9HAD4-2;D6RE66;D6RH33;D6R9E7;D6RB94;B4DK73;B4DHS8;D6RBY6	WD repeat-containing protein 41	WDR41
25.0801	24.8541	25.7949	25.5467	25.7723	25.4774	17	10	10	23.4	16.3	16.3	100.41	0	31.249	36		0.526617	0.355703				3	3		TNPO2	O14787-2;O14787;A0A075B780;K7ESC1;K7ENW1;K7EMA3;K7ESG1	O14787-2;O14787;A0A075B780	Transportin-2	TNPO2
28.6101	28.4069	29.0009	28.8485	28.9986	29.237	8	8	8	41	41	41	30.692	0	147.82	80		0.789477	0.355374				3	3		ANP32E	Q9BTT0;Q9BTT0-3;E9PPH5;Q5TB19;E9PLC4;Q9BTT0-2;Q5TB25	Q9BTT0;Q9BTT0-3;E9PPH5;Q5TB19;E9PLC4	Acidic leucine-rich nuclear phosphoprotein 32 family member E	ANP32E
NaN	22.3708	NaN	NaN	22.7255	NaN	31	1	1	46.6	2.8	2.8	96.677	0.0015818	2.8273	4		0	0.354698				1	1		NFKB2	Q00653-4	Q00653-4	Nuclear factor NF-kappa-B p100 subunit;Nuclear factor NF-kappa-B p52 subunit	NFKB2
24.9615	24.9495	25.032	25.3421	25.1375	25.5261	10	10	10	30.7	30.7	30.7	39.949	0	45.143	30		1.43131	0.354242				3	3		SHARPIN	Q9H0F6;Q9H0F6-2;H0YCU2	Q9H0F6;Q9H0F6-2	Sharpin	SHARPIN
25.5555	25.2732	25.4594	25.8809	25.7937	25.6755	5	5	5	23.7	23.7	23.7	25.437	0	12.748	21		1.592	0.354021				3	3		EPDR1	Q9UM22;Q9UM22-3;D6RIH7;Q9UM22-2	Q9UM22;Q9UM22-3	Mammalian ependymin-related protein 1	EPDR1
24.1817	24.1216	24.4191	24.5094	24.9119	24.3618	13	13	13	28.8	28.8	28.8	81.727	0	41.892	36		0.876532	0.35356				3	3		EPB41L5	Q9HCM4-3;Q9HCM4;Q9HCM4-4;Q9HCM4-2;Q9H329-2;Q9H329	Q9HCM4-3;Q9HCM4;Q9HCM4-4;Q9HCM4-2	Band 4.1-like protein 5	EPB41L5
25.2003	24.8295	25.4166	25.4114	25.5933	NaN	2	2	2	8.7	8.7	8.7	14.215	0.0061517	2.0345	6		0.649536	0.353526				3	2		CISD3	P0C7P0	P0C7P0	CDGSH iron-sulfur domain-containing protein 3, mitochondrial	CISD3
31.2492	31.2917	30.8494	31.2881	31.5141	31.6479	56	56	56	44.6	44.6	44.6	126.97	0	323.31	1029		0.940399	0.353294				3	3		DDB1	Q16531;F5GY55;Q16531-2;F5H2L3;F5GWI0;F5GZY8;F5GYG8;F5H198	Q16531;F5GY55	DNA damage-binding protein 1	DDB1
25.1011	25.6166	25.7399	25.6779	25.9615	25.8775	19	19	19	11.6	11.6	11.6	196.63	0	34.516	67		0.762877	0.353134				3	3		ZC3H13	Q5T200;Q5T200-2	Q5T200;Q5T200-2	Zinc finger CCCH domain-containing protein 13	ZC3H13
26.9596	26.5424	25.5941	26.8223	26.8465	26.486	5	5	5	24.2	24.2	24.2	20.747	0	32.976	41		0.348263	0.352912				3	3		DCTN6	O00399;E5RK00;E5RFU3	O00399	Dynactin subunit 6	DCTN6
23.9224	23.5937	24.0308	23.6455	24.6633	24.2961	5	5	5	12.8	12.8	12.8	55.299	0.0001675	6.4562	29		0.469429	0.352683				3	3		SLC30A1	Q9Y6M5	Q9Y6M5	Zinc transporter 1	SLC30A1
26.132	25.6936	26.0406	26.4894	26.0475	26.3868	21	15	5	73.7	62.6	18.8	40.089	0	277.68	31		0.868409	0.352481				3	3		YBX3	P16989;P16989-3;A0A0D9SEI8	P16989;P16989-3	Y-box-binding protein 3	YBX3
28.6659	28.6446	28.4704	29.0235	28.9043	28.9103	17	17	17	58.5	58.5	58.5	41.268	0	323.31	133		2.07049	0.352394				3	3		SMS	P52788;H7C2R7;P52788-2	P52788;H7C2R7;P52788-2	Spermine synthase	SMS
28.0911	28.0757	27.7666	28.4606	28.391	28.1384	14	14	14	38.2	38.2	38.2	33.249	0	32.477	72		1.14988	0.352212				3	3		MRPS2	Q9Y399;Q5T8A0	Q9Y399;Q5T8A0	28S ribosomal protein S2, mitochondrial	MRPS2
24.2868	24.6898	25.3931	25.0488	25.3127	25.0636	10	10	10	15.1	15.1	15.1	75.775	0	19.395	45		0.453324	0.351817				3	3		TM9SF2	Q99805	Q99805	Transmembrane 9 superfamily member 2	TM9SF2
29.9254	29.8603	29.942	30.2204	30.1267	30.4358	84	84	69	48.4	48.4	40.8	174.38	0	323.31	620		1.68474	0.351756				3	3		TOP2A	P11388;P11388-2;P11388-3;P11388-4;J3KTB7	P11388;P11388-2;P11388-3;P11388-4	DNA topoisomerase 2-alpha	TOP2A
24.1394	24.3421	24.0372	24.5339	24.2331	24.8068	3	3	3	15.7	15.7	15.7	27.958	0.00016756	6.4769	27		0.868801	0.351717				3	3		DSCR3	A8MTY9;O14972-2;O14972;A8MY26	A8MTY9;O14972-2;O14972;A8MY26	Down syndrome critical region protein 3	DSCR3
24.1003	23.8538	24.2978	24.4625	24.2246	24.6185	32	18	15	18.6	11	8.9	226.59	0	19.635	37		0.955463	0.351226				3	3		CHD3	Q12873;Q12873-3;Q12873-2;I3L229;H7C3H7;H7C2H0	Q12873;Q12873-3;Q12873-2	Chromodomain-helicase-DNA-binding protein 3	CHD3
22.631	23.5947	22.9418	23.4289	23.5631	23.2287	12	12	12	8.6	8.6	8.6	212.43	0	15.727	23		0.512791	0.351082				3	3		UBR3	Q6ZT12;Q6ZT12-4;H0Y3K2;H7C481;H7BZD8;Q6ZT12-2	Q6ZT12;Q6ZT12-4	E3 ubiquitin-protein ligase UBR3	UBR3
24.6845	23.9599	23.4448	24.6225	24.4122	24.107	17	17	15	10.2	10.2	9.6	265.4	0	33.877	38		0.37819	0.350857				3	3		NOTCH2	Q04721	Q04721	Neurogenic locus notch homolog protein 2;Notch 2 extracellular truncation;Notch 2 intracellular domain	NOTCH2
28.0428	28.0192	28.573	28.6132	28.5183	28.5548	18	18	17	63	63	60.9	42.621	0	323.31	170		0.893377	0.350449				3	3		SERPINB6	P35237;A0A024QZX5;A0A087X1N8	P35237;A0A024QZX5;A0A087X1N8	Serpin B6	SERPINB6
26.8448	26.4021	26.6767	27.1239	26.894	26.9556	5	5	5	33.6	33.6	33.6	15.489	0	27.386	32		1.12592	0.349957				3	3		MPHOSPH6	H3BSB3;H3BNT4;Q99547	H3BSB3;H3BNT4;Q99547	M-phase phosphoprotein 6	MPHOSPH6
25.5906	25.4908	25.2154	25.7731	25.6866	25.8859	20	20	15	17.8	17.8	13.4	151.72	0	86.013	50		1.29893	0.349657				3	3		CTAGE5;MIA2	G3V599;O15320-8;O15320-4;O15320-3;O15320-10;O15320;Q96PC5;O15320-6;O15320-5;O15320-7;O15320-2;O15320-9;Q86UF2;A4D2H0;Q8IX94;P0CG41;A4FU28;G3V3C4;G3V5K6;Q8IX95	G3V599;O15320-8;O15320-4;O15320-3;O15320-10;O15320;Q96PC5;O15320-6;O15320-5;O15320-7;O15320-2;O15320-9	cTAGE family member 5;Melanoma inhibitory activity protein 2	CTAGE5;MIA2
23.3042	22.6296	22.3138	23.0505	NaN	23.1468	39	39	2	37.4	37.4	1.3	146.67	0	147.62	9		0.372292	0.34942				3	2		CLUH	O75153	O75153	Clustered mitochondria protein homolog	CLUH
30.8943	30.9721	30.7753	31.0845	31.1944	31.4109	50	50	34	48.6	48.6	32	113	0	323.31	825		1.45299	0.349388				3	3		ATP1A1	P05023-4;P05023;P05023-3;P05023-2;M0R116;A0A0A0MT26;P13637;P13637-2;P13637-3;H0Y7C1;Q5TC01;Q5TC02;Q5TC05;P20648;M0QXF2	P05023-4;P05023;P05023-3;P05023-2	Sodium/potassium-transporting ATPase subunit alpha-1	ATP1A1
NaN	23.2891	23.7565	23.0985	24.2572	24.2608	4	4	4	6.4	6.4	6.4	63.553	0.0058961	2.0786	19		0.254836	0.349346				2	3		FZD2	Q14332;O75084	Q14332	Frizzled-2	FZD2
33.1162	32.6852	32.8071	33.1904	33.1974	33.2668	158	158	141	72	72	66.7	269.76	0	323.31	2870		1.2538	0.348709				3	3		TLN1	Q9Y490	Q9Y490	Talin-1	TLN1
29.3461	29.2887	29.7392	29.784	29.7633	29.8723	9	9	9	78.2	78.2	78.2	10.044	0	29.723	44		1.12664	0.348528				3	3		DBI	P07108;B8ZWD1;A0A0A0MTI5;P07108-3;P07108-2;P07108-4;P07108-5;P07108-6	P07108;B8ZWD1;A0A0A0MTI5;P07108-3;P07108-2;P07108-4;P07108-5	Acyl-CoA-binding protein	DBI
21.7177	NaN	21.6086	21.9552	22.1881	21.8903	5	5	5	7.1	7.1	7.1	117.62	0.00045194	3.6255	6		1.17395	0.348057				2	3		FUK	Q8N0W3;Q8N0W3-2;I3L3J1;I3L106;I3L171;I3L1X0;J3KSP6	Q8N0W3;Q8N0W3-2	L-fucose kinase	FUK
26.278	26.0184	25.9117	26.3593	26.3158	26.5773	11	11	7	45.5	45.5	31.5	37.458	0	61.648	59		1.20663	0.348056				3	3		PDLIM2	Q96JY6;Q96JY6-3;Q96JY6-5;A0A087WVI1;C9JS55;Q96JY6-4;C9JSR2;C9K0F0;C9J760;C9J0X3;Q96JY6-2;H0YBP7;A0A087WXJ0;F8WFB8;A0A087WU48	Q96JY6;Q96JY6-3;Q96JY6-5;A0A087WVI1;C9JS55;Q96JY6-4;C9JSR2;C9K0F0	PDZ and LIM domain protein 2	PDLIM2
26.8542	26.9579	27.0917	27.0747	27.4363	27.435	15	15	15	47.4	47.4	47.4	36.742	0	107.79	70		1.17856	0.34735				3	3		SORBS3	O60504-2;O60504;H0YB51;H0YAZ3;E5RJP2;E5RIA0	O60504-2;O60504;H0YB51;H0YAZ3	Vinexin	SORBS3
24.0261	23.7546	24.0225	24.4812	24.338	24.0237	8	8	8	38.4	38.4	38.4	31.371	0	12.114	15		1.00169	0.346551				3	3		MBLAC2	Q68D91;Q68D91-2	Q68D91;Q68D91-2	Metallo-beta-lactamase domain-containing protein 2	MBLAC2
NaN	NaN	21.875	22.0907	22.6728	21.9002	3	2	2	8.7	7.4	7.4	56.827	0.00087387	3.0046	6		0	0.346226				1	3		SLC7A6	Q92536;H3BSB6;H3BPV6;H3BUR2;H3BUA4;H3BNF5;E7EPZ8	Q92536	Y+L amino acid transporter 2	SLC7A6
22.2129	22.7332	23.7783	23.5309	22.9771	NaN	3	3	3	13.2	13.2	13.2	20.459	0.00045468	3.745	14		0.207108	0.345862				3	2		TMEM120A;TMPIT	A0A087WZA9;A0A024R4K9;A0A087X266;Q9BXJ8-2;Q9BXJ8	A0A087WZA9;A0A024R4K9;A0A087X266;Q9BXJ8-2;Q9BXJ8	Transmembrane protein 120A	TMEM120A;TMPIT
28.6383	28.4702	28.2166	28.8071	28.7954	28.7596	18	18	18	52.5	52.5	52.5	36.804	0	168.64	113		1.312	0.34562				3	3		UBLCP1	Q8WVY7	Q8WVY7	Ubiquitin-like domain-containing CTD phosphatase 1	UBLCP1
28.1745	27.7093	28.0637	28.1807	28.3415	28.4608	9	9	9	52.8	52.8	52.8	21.188	0	16.18	52		0.998932	0.345161				3	3		NOP16	Q9Y3C1;D6RIC3;A0A0C4DGU5;A0A087X2G6;Q9Y3C1-3;Q9Y3C1-2;D6RC60;A0A087WU10	Q9Y3C1;D6RIC3;A0A0C4DGU5;A0A087X2G6;Q9Y3C1-3;Q9Y3C1-2	Nucleolar protein 16	NOP16
24.9267	24.7519	24.5899	25.21	25.1249	24.9683	16	16	16	23.3	23.3	23.3	98.986	0	36.187	46		1.34113	0.344903				3	3		INTS6	Q9UL03-3;Q9UL03;B3KQH5;G5E9X1;C9J885;C9K0V7;C9JVX2;F8WAV7;Q9UL03-2;C9JXP6;Q5JSJ4;C9JAV7	Q9UL03-3;Q9UL03;B3KQH5	Integrator complex subunit 6	INTS6
27.5801	27.1633	26.694	27.5546	27.4198	27.4968	31	31	31	34.6	34.6	34.6	112.29	0	92.826	142		0.595183	0.344581				3	3		NAA25	Q14CX7;Q14CX7-2;H0YHR9;F8VSB9;F8W0N5	Q14CX7;Q14CX7-2	N-alpha-acetyltransferase 25, NatB auxiliary subunit	NAA25
26.5517	26.567	26.5819	26.4157	27.3049	27.0135	29	29	29	34.2	34.2	34.2	98.795	0	86.374	97		0.587243	0.344472				3	3		ESF1	Q9H501;A0A087WX71	Q9H501	ESF1 homolog	ESF1
NaN	NaN	24.1246	24.4175	24.4345	24.554	3	3	3	47.4	47.4	47.4	8.5435	0	19.142	7		0	0.344063				1	3		HSBP1	O75506	O75506	Heat shock factor-binding protein 1	HSBP1
24.7017	24.592	24.1788	25.0369	24.6412	24.8262	11	11	11	31.7	31.7	31.7	52.44	0	16.879	26		0.812058	0.343922				3	3		MECP2	P51608;P51608-2;A0A087X1U4;A0A087WVW7;A0A0D9SFX7;B5MCB4;A0A0D9SEX1;C9JH89	P51608;P51608-2;A0A087X1U4	Methyl-CpG-binding protein 2	MECP2
26.3708	26.4864	26.5163	26.616	26.964	26.8241	9	9	9	46.1	46.1	46.1	40.467	0	90.283	77		1.44567	0.343522				3	3		MAVS	Q7Z434-4;Q7Z434	Q7Z434-4;Q7Z434	Mitochondrial antiviral-signaling protein	MAVS
21.1103	NaN	21.2384	21.4693	NaN	21.565	2	2	2	8	8	8	32.945	0.00073943	3.2923	6		1.29795	0.34279				2	2		KCTD7	Q96MP8-2;Q96MP8	Q96MP8-2;Q96MP8	BTB/POZ domain-containing protein KCTD7	KCTD7
24.9757	24.3456	24.4199	25.3716	24.6663	24.7296	11	11	11	13.4	13.4	13.4	111.11	0	24.794	43		0.496924	0.342091				3	3		INTS8	Q75QN2-2;Q75QN2;J3KNV5;H0YBS1;E5RIN8;E5RG48;H0YC12;E5RJF0;H0YBQ1;E5RJL5;E5RH10	Q75QN2-2;Q75QN2;J3KNV5;H0YBS1	Integrator complex subunit 8	INTS8
25.7388	25.6621	25.6242	25.8023	26.3127	25.9358	3	3	3	13.7	13.7	13.7	36.648	0	68.983	56		1.02584	0.341944				3	3		SCAMP2	O15127;H3BV04;H3BN93;H3BUB6;H3BPL9	O15127	Secretory carrier-associated membrane protein 2	SCAMP2
NaN	NaN	21.5424	21.8843	NaN	NaN	2	2	2	13.5	13.5	13.5	26.674	0.0025402	2.535	3		0	0.341866				1	1		RAB3IP	H0YI02;J3KPG1;Q96QF0-8;Q96QF0-5;Q96QF0-7;Q96QF0-6;Q96QF0-3;Q96QF0-4;Q96QF0-2;Q96QF0	H0YI02;J3KPG1;Q96QF0-8;Q96QF0-5;Q96QF0-7;Q96QF0-6;Q96QF0-3;Q96QF0-4;Q96QF0-2;Q96QF0	Rab-3A-interacting protein	RAB3IP
32.1993	31.671	31.6249	32.3611	32.0443	32.1143	57	57	57	72.2	72.2	72.2	106.81	0	323.31	978		0.755269	0.341483				3	3		AARS	P49588;P49588-2;H3BPK7	P49588;P49588-2	Alanine--tRNA ligase, cytoplasmic	AARS
23.3635	23.9856	23.9011	23.5762	24.289	24.4063	4	4	4	42.9	42.9	42.9	13.596	0.00016589	6.1529	8		0.451976	0.340417				3	3		SSNA1	O43805;A0A087WV26	O43805;A0A087WV26	Sjoegren syndrome nuclear autoantigen 1	SSNA1
29.7234	29.5338	29.8751	30.3172	29.9341	29.8998	20	20	20	47.1	47.1	47.1	57.861	0	323.31	240		0.956128	0.339602				3	3		KPNA2	P52292;J3QLL0;J3KS65;J3QL07	P52292;J3QLL0;J3KS65	Importin subunit alpha-1	KPNA2
29.7398	29.8631	29.9796	30.1036	30.3262	30.1714	122	122	122	28.2	28.2	28.2	571.85	0	323.31	713		1.62459	0.339575				3	3		UBR4	Q5T4S7-3;Q5T4S7;Q5T4S7-2;Q5T4S7-4;Q5T4S7-5;A0A0A0MSW0;X6R960;X6RE05;Q5T4S7-6;Q5TBN9	Q5T4S7-3;Q5T4S7;Q5T4S7-2;Q5T4S7-4	E3 ubiquitin-protein ligase UBR4	UBR4
22.3023	22.0108	23.3564	22.6654	23.0061	23.0158	5	5	5	13	13	13	43.327	0.00031104	4.3559	15		0.328772	0.339271				3	3		TRAM2	Q15035	Q15035	Translocating chain-associated membrane protein 2	TRAM2
26.7877	26.8123	26.8093	26.8653	27.5733	26.9883	36	36	36	40.8	40.8	40.8	113.06	0	93.877	150		0.708568	0.3392				3	3		KIAA1522	Q9P206-2;Q9P206;Q9P206-3;Q9P206-4	Q9P206-2;Q9P206;Q9P206-3	Uncharacterized protein KIAA1522	KIAA1522
22.8724	22.7564	22.6013	23.0555	22.9088	23.2831	4	4	4	19.6	19.6	19.6	30.969	0	7.5956	10		1.18741	0.339071				3	3		SETD9	Q8NE22-2;Q8NE22;C9J935;F8WBJ9	Q8NE22-2;Q8NE22;C9J935	SET domain-containing protein 9	SETD9
27.9398	27.8282	27.9446	28.263	28.2584	28.2077	12	12	12	45.7	45.7	45.7	39.249	0	144.96	105		2.89386	0.338834				3	3		POLR1C	O15160;E7EQB9;O15160-2;D6RDJ3;H0Y723	O15160;E7EQB9;O15160-2	DNA-directed RNA polymerases I and III subunit RPAC1	POLR1C
27.5134	27.4734	27.0096	27.5285	27.7148	27.7688	15	15	15	39.9	39.9	39.9	30.446	0	53.431	65		0.889947	0.338571				3	3		UTP11L	Q9Y3A2;Q9Y3A2-2	Q9Y3A2;Q9Y3A2-2	Probable U3 small nucleolar RNA-associated protein 11	UTP11L
23.1331	23.8459	22.9205	23.487	23.8871	23.5378	7	4	4	11.6	9.1	9.1	98.828	0	15.661	15		0.477361	0.337444				3	3		ALDH1L1	O75891;O75891-3;O75891-4;O75891-2;C9IZ36;C9JY00;C9JYZ6	O75891;O75891-3;O75891-4;O75891-2	Cytosolic 10-formyltetrahydrofolate dehydrogenase	ALDH1L1
25.0014	24.7682	25.797	25.4748	25.5778	NaN	3	3	3	26.3	26.3	26.3	20.031	0	42.166	14		0.332768	0.337432				3	2		TIMM22	Q9Y584	Q9Y584	Mitochondrial import inner membrane translocase subunit Tim22	TIMM22
22.8181	22.8848	23.0071	23.2183	23.2394	23.2637	14	9	8	9.4	6.8	6.4	198.28	0	7.9295	13		2.3913	0.337088				3	3		WNK3	A0A087WYK2;Q9BYP7-3;Q9BYP7-4;Q9BYP7-2;Q9BYP7;B1AQN8	A0A087WYK2;Q9BYP7-3;Q9BYP7-4;Q9BYP7-2;Q9BYP7	Serine/threonine-protein kinase WNK3	WNK3
21.7219	21.9318	21.2509	21.9392	22.1813	21.7943	6	6	6	7.2	7.2	7.2	115.34	0.00016502	5.9904	9		0.660847	0.336739				3	3		TDRD7	Q8NHU6-2;Q8NHU6;Q8NHU6-3	Q8NHU6-2;Q8NHU6	Tudor domain-containing protein 7	TDRD7
26.5208	23.5132	25.8875	25.6437	NaN	NaN	3	3	3	7.2	7.2	7.2	49.762	0.00073121	3.087	14		0	0.336567				3	1		MB21D1	Q8N884-2;Q8N884	Q8N884-2;Q8N884	Cyclic GMP-AMP synthase	MB21D1
29.8851	30.1998	30.2911	30.4442	30.4629	30.4786	7	7	7	47.3	47.3	47.3	16.762	0	44.517	52		1.27938	0.336561				3	3		COX5A	P20674;H3BRM5;H3BV69;H3BNX8	P20674;H3BRM5;H3BV69;H3BNX8	Cytochrome c oxidase subunit 5A, mitochondrial	COX5A
27.8953	27.8256	27.925	28.1312	28.175	28.3476	53	53	53	43.9	43.9	43.9	226.66	0	323.31	327		2.01351	0.335949				3	3		MDC1	Q14676;Q14676-2;Q14676-3;Q14676-4;H0Y6Z8;A2AB05;A2AB07;A2AB06;A0A087X0R2	Q14676;Q14676-2;Q14676-3;Q14676-4	Mediator of DNA damage checkpoint protein 1	MDC1
21.8881	21.8762	23.4301	23.0112	22.9049	22.286	5	5	2	11.7	11.7	4.5	53.155	0.00016559	6.1028	9		0.234267	0.33592				3	3		CDK8;CDK19	P49336-2;P49336;Q5JQZ9;A0A0D9SFZ2;A0A0D9SEP3	P49336-2;P49336;Q5JQZ9	Cyclin-dependent kinase 8	CDK8;CDK19
25.64	25.9122	25.7772	26.3142	26.4791	25.542	13	9	9	24.5	16.4	16.4	56.678	0	28.009	45		0.487649	0.335306				3	3		SRSF4	Q08170;A0A0D9SEM4;A0A0D9SGD2	Q08170;A0A0D9SEM4	Serine/arginine-rich splicing factor 4	SRSF4
26.2281	26.0509	26.2229	26.5886	26.5213	26.3975	19	19	9	37.2	37.2	20.8	62.543	0	154.2	39		1.84602	0.33518				3	3		SLAIN2	Q9P270	Q9P270	SLAIN motif-containing protein 2	SLAIN2
26.101	25.9989	26.4576	26.6326	26.6317	26.2986	9	9	9	50.7	50.7	50.7	29.205	0	40.5	61		0.8765	0.335153				3	3		APOOL	A0A087WYF7;Q6UXV4;A0A087WUX8	A0A087WYF7;Q6UXV4;A0A087WUX8	MICOS complex subunit MIC27	APOOL
25.4024	25.2163	24.9998	25.4292	25.6102	25.5841	7	7	7	29	29	29	31.932	0	14.006	24		1.21719	0.335029				3	3		NMNAT1	Q9HAN9;B1AN62	Q9HAN9	Nicotinamide/nicotinic acid mononucleotide adenylyltransferase 1	NMNAT1
27.6587	27.4318	27.8996	28.3484	27.7954	27.8507	35	20	20	37.4	22.9	22.9	107.47	0	53.642	164		0.687166	0.334818				3	3		SAFB2	Q14151;K7EQU4;K7ERX3;Q14151-2	Q14151	Scaffold attachment factor B2	SAFB2
25.3511	24.8243	24.4927	25.3032	25.2792	25.0897	4	4	4	21.3	21.3	21.3	23.687	0	39.715	16		0.575655	0.334712				3	3		ARL6IP4	F5GYV5;H7BZV4;A0A0C4DG62;F8WCT1;Q66PJ3-7;Q66PJ3-4;Q66PJ3-3;Q66PJ3-2;Q66PJ3;F5H7X4;F8WEP2;A0A0C4DH18;Q66PJ3-5	F5GYV5;H7BZV4;A0A0C4DG62;F8WCT1;Q66PJ3-7;Q66PJ3-4;Q66PJ3-3;Q66PJ3-2;Q66PJ3;F5H7X4;F8WEP2;A0A0C4DH18;Q66PJ3-5	ADP-ribosylation factor-like protein 6-interacting protein 4	ARL6IP4
26.338	25.8741	26.3044	26.7585	26.2723	26.4887	22	20	20	33.3	32	32	97.326	0	73.322	70		0.748392	0.334341				3	3		USP13	Q92995;Q92995-2;H7C5J3;H7C502	Q92995;Q92995-2;H7C5J3	Ubiquitin carboxyl-terminal hydrolase 13	USP13
22.3178	21.9261	NaN	22.7404	22.4338	22.1943	4	4	4	20.6	20.6	20.6	30.039	0.00016611	6.1967	6		0.560771	0.334195				2	3		ADAL	Q6DHV7-2;Q6DHV7;Q6DHV7-3;H3BUD6	Q6DHV7-2;Q6DHV7;Q6DHV7-3	Adenosine deaminase-like protein	ADAL
30.6861	31.1507	30.8709	31.1825	31.2235	31.3038	88	88	76	49.8	49.8	42	236.02	0	323.31	1112		1.1248	0.334043				3	3		CAD	F8VPD4;P27708;H7C2E4;H7C3Z5	F8VPD4;P27708	CAD protein;Glutamine-dependent carbamoyl-phosphate synthase;Aspartate carbamoyltransferase;Dihydroorotase	CAD
24.1405	23.6636	24.299	24.7225	24.41	23.971	18	18	18	23.8	23.8	23.8	105.7	0	31.212	44		0.503125	0.333457				3	3		INPP4A	Q96PE3-2;Q96PE3-4;Q96PE3-3;Q96PE3;B8ZZB2	Q96PE3-2;Q96PE3-4;Q96PE3-3;Q96PE3	Type I inositol 3,4-bisphosphate 4-phosphatase	INPP4A
30.817	30.72	30.833	31.104	31.1806	31.0842	26	26	26	64.3	64.3	64.3	45.796	0	208.21	410		2.71664	0.332962				3	3		PSMC6	A0A087X2I1;P62333;H0YJC0;H0YJS8;H0YJX2;H0YJE9;H0YJT1;H0YJD2;H0YJY8	A0A087X2I1;P62333;H0YJC0	26S protease regulatory subunit 10B	PSMC6
32.33	32.2085	32.0418	32.4644	32.5893	32.5248	20	20	20	73.4	73.4	73.4	29.404	0	323.31	496		1.66487	0.33271				3	3		RPSA	C9J9K3;A0A0C4DG17;P08865;F8WD59	C9J9K3;A0A0C4DG17;P08865;F8WD59	40S ribosomal protein SA	RPSA
24.9016	24.6729	24.5504	24.8036	25.2513	25.068	19	19	12	34.1	34.1	21.2	79.573	0	49.788	29		0.938394	0.332664				3	3		ADRBK1	P25098;E9PRV7	P25098	Beta-adrenergic receptor kinase 1	ADRBK1
27.4265	27.2552	27.8831	27.9069	27.6126	28.0429	9	9	9	52.4	52.4	52.4	28.825	0	127.09	60		0.665915	0.332486				3	3		NUBP2	Q9Y5Y2;H3BNF0;H3BNS4;H3BQR2;H3BRK5;H3BMW1;H3BRE1;B7Z6P0	Q9Y5Y2;H3BNF0;H3BNS4;H3BQR2	Cytosolic Fe-S cluster assembly factor NUBP2	NUBP2
29.0124	29.151	29.3897	29.6258	29.3885	29.5351	25	23	18	47.2	45.6	38.9	57.206	0	323.31	219		1.20006	0.332097				3	3		ALDH1B1	P30837	P30837	Aldehyde dehydrogenase X, mitochondrial	ALDH1B1
25.8654	25.388	25.741	26.2581	25.7106	26.0217	24	24	24	23.8	23.8	23.8	131.59	0	71.235	86		0.710141	0.331966				3	3		IRS1	P35568	P35568	Insulin receptor substrate 1	IRS1
27.4825	27.3009	27.6381	27.7044	27.6143	28.0948	12	12	12	37.6	37.6	37.6	35.582	0	51.097	89		0.870602	0.330682				3	3		RPF2	Q9H7B2;Q5VXN0	Q9H7B2;Q5VXN0	Ribosome production factor 2 homolog	RPF2
23.6936	23.1466	22.5863	23.3914	23.6248	23.4022	8	8	8	11	11	11	103.79	0	10.849	17		0.430374	0.330634				3	3		CWF19L2	Q2TBE0;H7C3G7;Q2TBE0-2;H0YE03;Q2TBE0-3	Q2TBE0;H7C3G7;Q2TBE0-2;H0YE03;Q2TBE0-3	CWF19-like protein 2	CWF19L2
24.3947	23.947	23.972	24.2692	24.4003	24.6353	11	11	11	38.1	38.1	38.1	41.94	0	41.817	23		0.850419	0.330361				3	3		MAPK12	P53778;P53778-2;B5MDL5;A8MY48	P53778;P53778-2;B5MDL5	Mitogen-activated protein kinase 12	MAPK12
29.2149	29.1829	28.9413	29.306	29.634	29.3901	11	11	11	30.4	30.4	30.4	42.837	0	46.161	140		1.18626	0.330341				3	3		BCAT1	P54687-4;P54687;P54687-5;P54687-3;P54687-2;F5H2F2;A0A087WYF2	P54687-4;P54687;P54687-5;P54687-3;P54687-2	Branched-chain-amino-acid aminotransferase, cytosolic	BCAT1
27.4672	27.4485	27.6239	27.9085	27.7324	27.8897	16	16	16	41.7	41.7	41.7	48.039	0	87.332	74		1.8608	0.330338				3	3		SUCLA2	Q9P2R7-2;Q9P2R7;Q5T9Q5;Q5T9Q8;A0A0U1RQF8;A0A0U1RQL1;A0A0U1RRI1;A0A0U1RQU7	Q9P2R7-2;Q9P2R7;Q5T9Q5	Succinyl-CoA ligase [ADP-forming] subunit beta, mitochondrial	SUCLA2
25.6618	25.8399	25.8325	26.242	26.0446	26.0342	9	9	9	22.2	22.2	22.2	54.341	0	21.107	45		1.6763	0.328829				3	3		DPP7	Q9UHL4;R4GNE8;R4GMR2;R4GMV4;R4GN05	Q9UHL4	Dipeptidyl peptidase 2	DPP7
27.2623	27.4151	27.1228	27.4034	27.4748	27.9074	4	2	2	11.4	3.6	3.6	34.803	0.00030492	3.8899	14		0.854515	0.328504				3	3		FBLL1	A6NHQ2	A6NHQ2	rRNA/tRNA 2-O-methyltransferase fibrillarin-like protein 1	FBLL1
22.7052	NaN	NaN	22.4474	23.619	NaN	1	1	1	32.4	32.4	32.4	7.4424	0.00016351	5.7147	5		0	0.32795				1	2		RNF7	F8WEU8;Q9UBF6-3;Q9UBF6-4;Q9UBF6-2;Q9UBF6	F8WEU8;Q9UBF6-3;Q9UBF6-4;Q9UBF6-2;Q9UBF6	RING-box protein 2	RNF7
24.2121	24.0941	24.2448	24.6608	24.6517	24.2221	6	6	6	28.5	28.5	28.5	29.129	0	14.28	15		1.01377	0.327893				3	3		RRP36	Q96EU6-2;Q96EU6	Q96EU6-2;Q96EU6	Ribosomal RNA processing protein 36 homolog	RRP36
28.9949	28.9855	28.7538	29.4882	29.0149	29.2147	20	20	20	47.7	47.7	47.7	49.526	0	95.989	222		0.970561	0.327859				3	3		AP2M1	A0A087WY71;Q96CW1-2;Q96CW1;E9PFW3;C9JJ47;C9JGT8;C9JJD3;C9JTK4;C9JPV8;H7C4C3	A0A087WY71;Q96CW1-2;Q96CW1;E9PFW3;C9JJ47;C9JGT8	AP-2 complex subunit mu	AP2M1
25.2316	24.8523	24.9457	25.3293	25.3967	25.2843	33	33	33	11.9	11.9	11.9	427.73	0	60.041	72		1.29114	0.326862				3	3		KMT2A	Q03164-2;Q03164;Q03164-3;E9PR05;H7BYJ6;H7C5W4	Q03164-2;Q03164;Q03164-3	Histone-lysine N-methyltransferase 2A;MLL cleavage product N320;MLL cleavage product C180	KMT2A
27.1462	26.8385	26.3961	27.3529	27.033	26.975	31	31	31	48	48	48	99.996	0	161.5	141		0.589879	0.326693				3	3		LEMD3	Q9Y2U8	Q9Y2U8	Inner nuclear membrane protein Man1	LEMD3
23.6909	23.388	23.5126	23.9052	23.6525	24.0138	7	7	7	22.6	22.6	22.6	40.276	0	15.689	20		1.10912	0.326656				3	3		HOMER1	Q86YM7;Q86YM6;Q86YM7-2;Q86YM7-3	Q86YM7;Q86YM6;Q86YM7-2	Homer protein homolog 1	HOMER1
28.8746	28.6097	29.1189	29.0886	28.8958	29.5983	17	17	17	73.3	73.3	73.3	24.449	0	106.82	123		0.566614	0.326461				3	3		COMT	P21964-2;P21964;E7EMS6;E7EUU8;H7BZ45;F8WBW9	P21964-2;P21964;E7EMS6;E7EUU8	Catechol O-methyltransferase	COMT
26.1628	26.3843	26.222	26.5542	26.4473	26.7466	43	43	40	20.4	20.4	19.5	294.06	0	79.592	131		1.3868	0.326352				3	3		TENM2	G3V106;Q9NT68-2;Q9NT68;F8VNQ3	G3V106;Q9NT68-2;Q9NT68;F8VNQ3	Teneurin-2;Ten-2, soluble form;Ten-2 intracellular domain	TENM2
28.9563	28.7983	28.7128	28.9959	29.0878	29.3616	59	59	59	24.9	24.9	24.9	274.37	0	189.36	359		1.17038	0.325946				3	3		IGF2R	P11717;S4R328	P11717	Cation-independent mannose-6-phosphate receptor	IGF2R
NaN	NaN	22.6065	NaN	22.9324	NaN	2	2	2	0.9	0.9	0.9	257.39	0.00030562	3.9447	6		0	0.325836				1	1		DOPEY2	Q9Y3R5-2;Q9Y3R5	Q9Y3R5-2;Q9Y3R5	Protein dopey-2	DOPEY2
24.8551	24.9345	25.5171	25.4451	25.4393	25.3995	11	11	11	39.8	39.8	39.8	41.063	0	23.275	43		0.711242	0.325743				3	3		CACUL1	Q86Y37;Q86Y37-4;Q86Y37-2	Q86Y37;Q86Y37-4;Q86Y37-2	CDK2-associated and cullin domain-containing protein 1	CACUL1
29.4456	29.3225	29.514	29.701	29.6629	29.8944	26	26	26	62.1	62.1	62.1	56.084	0	323.31	215		1.63357	0.325382				3	3		RCC2	Q9P258	Q9P258	Protein RCC2	RCC2
30.7223	30.9151	30.4503	31.0254	30.8714	31.1663	14	14	14	31	31	31	39.958	0	45.947	442		0.954488	0.325128				3	3		SLC25A3	Q00325-2;Q00325;F8VVM2;F8VZL5;F8VWR4;F8VWQ0	Q00325-2;Q00325;F8VVM2	Phosphate carrier protein, mitochondrial	SLC25A3
24.6044	24.4091	24.5078	25.0807	24.8827	24.5327	6	6	6	39.2	39.2	39.2	28.338	0	18.043	21		0.891932	0.324926				3	3		NECAP2	Q9NVZ3;Q9NVZ3-4;Q9NVZ3-2;F6SKB8;Q9NVZ3-3;D6RAN6;D6RB24;H0Y970	Q9NVZ3;Q9NVZ3-4;Q9NVZ3-2;F6SKB8;Q9NVZ3-3	Adaptin ear-binding coat-associated protein 2	NECAP2
28.5679	28.4739	28.3972	28.9804	28.8021	28.6294	20	20	19	54.1	54.1	51.5	42.741	0	139.63	132		1.34534	0.324278				3	3		SERPINB1	P30740;P30740-2	P30740;P30740-2	Leukocyte elastase inhibitor	SERPINB1
26.5678	26.3069	26.4473	27.0412	26.7425	26.5107	7	7	7	27.8	27.8	27.8	29.014	0	28.85	48		0.882734	0.324172				3	3		MBD3	O95983-2;O95983;K7EIE8;A0A087WT34;A0A087X1H1;A0A0A0MTS6;A0A087WZ12	O95983-2;O95983;K7EIE8;A0A087WT34;A0A087X1H1;A0A0A0MTS6	Methyl-CpG-binding domain protein 3	MBD3
NaN	22.4439	22.6361	22.7056	22.9142	22.9716	6	4	4	13.4	8.9	8.9	73.681	0.00073346	3.1333	5		1.07927	0.323805				2	3		CCNT2	O60583-2;O60583;F8WDY7;F2Z2C9	O60583-2;O60583	Cyclin-T2	CCNT2
NaN	NaN	21.4666	21.8708	21.7081	NaN	4	4	2	32.5	32.5	18.4	18.588	0	10.067	6		0	0.322871				1	2		CNOT6L	D6RGK9;H0Y9C1;H0Y9Z5;Q96LI5;Q96LI5-2	D6RGK9;H0Y9C1;H0Y9Z5;Q96LI5;Q96LI5-2	CCR4-NOT transcription complex subunit 6-like	CNOT6L
26.0741	25.8255	26.1738	26.3379	26.4953	26.2088	11	11	10	39.9	39.9	35.7	37.655	0	60.555	45		1.14474	0.322844				3	3		RNF2	Q99496;Q99496-2;X6RFN3	Q99496;Q99496-2;X6RFN3	E3 ubiquitin-protein ligase RING2	RNF2
28.146	27.8412	27.7533	28.2128	28.2038	28.2918	67	67	67	35.8	35.8	35.8	238.87	0	166.54	323		1.23967	0.322663				3	3		GTF3C1	Q12789;Q12789-3;H3BU55;H3BRD0;I3L1Z3;H3BU37	Q12789;Q12789-3	General transcription factor 3C polypeptide 1	GTF3C1
31.191	30.7748	31.313	31.6009	31.3482	31.2949	46	46	44	62.5	62.5	61.2	93.307	0	323.31	667		0.788802	0.321751				3	3		USP5	P45974-2;P45974;F5H571	P45974-2;P45974	Ubiquitin carboxyl-terminal hydrolase 5	USP5
23.0465	NaN	23.0075	23.3589	23.3385	NaN	4	4	4	11.4	11.4	11.4	44.781	0.00016529	6.0565	7		2.33335	0.321694				2	2		ETNK2	Q9NVF9;Q9NVF9-3;Q9NVF9-2;Q5SXX4;H0Y771;B7ZC34;Q5SXX8;Q5SXX7	Q9NVF9;Q9NVF9-3;Q9NVF9-2;Q5SXX4;H0Y771;B7ZC34;Q5SXX8	Ethanolamine kinase 2	ETNK2
29.3742	29.5213	29.325	29.6216	29.7483	29.814	44	44	44	7.4	7.4	7.4	964.83	0	66.757	87		1.76834	0.321122				3	3		SYNE1	E7ENN3;A0A0C4DG40;Q8NF91-4;Q8NF91;Q8NF91-8;Q8NF91-2;H0Y325;H0Y326;Q8NF91-7;Q8NF91-11;Q5JV20;F8WAI0;Q8NF91-9;Q8NF91-3;F5GXQ8;Q8NF91-5;Q8NF91-6;Q8NF91-10;F5H6R8;F5GZ83;F5H422	E7ENN3;A0A0C4DG40;Q8NF91-4;Q8NF91;Q8NF91-8;Q8NF91-2	Nesprin-1	SYNE1
23.8803	23.3793	23.0051	23.9414	23.9619	23.3246	12	12	12	12.6	12.6	12.6	104.82	0	9.0814	23		0.415778	0.32105				3	3		SFSWAP	Q12872;Q12872-2;H0YFR9;F5H1A5	Q12872;Q12872-2	Splicing factor, suppressor of white-apricot homolog	SFSWAP
32.4269	32.4862	32.2235	32.4607	32.854	32.7847	48	47	47	59.8	59.8	59.8	73.68	0	323.31	1118		1.03964	0.320897				3	3		HSPA9	P38646;D6RJI2;D6RA73;H0Y8S0;H0YBG6	P38646	Stress-70 protein, mitochondrial	HSPA9
23.1288	NaN	23.4531	23.2358	23.9878	NaN	3	3	3	8.8	8.8	8.8	35.66	0	7.3122	14		0.287863	0.320833				2	2		MT-ND1	P03886	P03886	NADH-ubiquinone oxidoreductase chain 1	MT-ND1
26.1238	26.0791	25.9825	26.4256	26.4827	26.2395	7	7	7	37.9	37.9	37.9	24.064	0	35.401	29		1.71858	0.320756				3	3		RMND1	Q5SZ82;A0A087WXU0;Q9NWS8;Q9NWS8-2	Q5SZ82;A0A087WXU0;Q9NWS8;Q9NWS8-2	Required for meiotic nuclear division protein 1 homolog	RMND1
23.3978	23.6283	23.3785	23.6352	23.8299	23.9017	11	11	6	10.7	10.7	5.8	152.26	0	22.388	23		1.32792	0.320717				3	3		WHSC1	O96028;O96028-5;O96028-3;D6R9V2;O96028-7;O96028-4;O96028-2;H0Y9L4;D6RIS1;H0Y9U6	O96028;O96028-5;O96028-3	Histone-lysine N-methyltransferase NSD2	WHSC1
24.4856	25.216	25.124	25.314	25.2083	25.2645	21	21	10	45.2	45.2	17.3	71.928	0	135.35	45		0.621742	0.320386				3	3		AMPH	P49418-2;P49418	P49418-2;P49418	Amphiphysin	AMPH
22.7309	23.2247	23.8828	23.1634	22.9283	24.7079	8	8	8	10.9	10.9	10.9	112.47	0	11.526	16		0.188388	0.320384				3	3		BRIP1	J3QSE8;Q9BX63-2;Q9BX63;J3QKX0;J3KS24	J3QSE8;Q9BX63-2;Q9BX63	Fanconi anemia group J protein	BRIP1
22.1875	NaN	21.7783	22.0751	22.5309	NaN	4	4	4	24	24	24	25.721	0.0026802	2.5307	6		0.391911	0.320126				2	2		SLC25A17	B0QYW5;F6RTR7;O43808;F8WE74	B0QYW5;F6RTR7;O43808;F8WE74	Peroxisomal membrane protein PMP34	SLC25A17
29.1939	28.9733	28.8724	29.4026	29.152	29.4447	56	56	55	46.6	46.6	46.6	141.36	0	323.31	367		1.14182	0.319869				3	3		DIAPH1	A0A0G2JH68;O60610;A0A140T8Z0;O60610-2;O60610-3;H9KV28;B4E2I7;E5RJ79;H7C2W8	A0A0G2JH68;O60610;A0A140T8Z0;O60610-2;O60610-3;H9KV28	Protein diaphanous homolog 1	DIAPH1
25.8184	25.4629	25.9033	25.9854	26.0548	26.1039	8	8	8	33.4	33.4	33.4	33.812	0	152.29	33		1.08017	0.319868				3	3		OTUD6B	Q8N6M0;A0A087X0W9;A0A0C4DH76;Q8N6M0-2	Q8N6M0;A0A087X0W9;A0A0C4DH76;Q8N6M0-2	OTU domain-containing protein 6B	OTUD6B
30.1452	30.1722	30.2931	30.4933	30.3989	30.6769	16	16	16	67.4	67.4	67.4	35.853	0	97.597	116		1.57218	0.319545				3	3		AKR1B1	P15121;E9PCX2;E9PEF9;C9JRZ8;C9JRZ8-2	P15121;E9PCX2	Aldose reductase	AKR1B1
27.2492	26.8867	26.6068	27.3202	26.9616	27.4192	26	26	26	33	33	33	99.278	0	54.396	112		0.618219	0.319417				3	3		DIS3L2	Q8IYB7;Q8IYB7-2;Q8IYB7-3;H7C440;Q8IYB7-4;C9JGP4;Q8IYB7-5;H7C036;H7C1Q8	Q8IYB7;Q8IYB7-2;Q8IYB7-3;H7C440	DIS3-like exonuclease 2	DIS3L2
29.8762	29.6666	29.6909	30.087	30.1215	29.9802	13	13	10	43.6	43.6	37.6	31.279	0	129.49	123		1.80869	0.318317				3	3		SNRPA	P09012;M0R268;M0R221;M0R2B8;M0QZG7;M0QXK2;M0R0G9	P09012;M0R268;M0R221;M0R2B8;M0QZG7;M0QXK2	U1 small nuclear ribonucleoprotein A	SNRPA
25.3994	25.52	24.9241	25.3082	25.7796	25.7096	8	8	8	28.4	28.4	28.4	33.524	0	28.773	29		0.610153	0.317981				3	3		CCDC137	I3L0U5;Q6PK04;I3L4F6	I3L0U5;Q6PK04	Coiled-coil domain-containing protein 137	CCDC137
29.2742	29.2821	29.4396	29.729	29.7969	29.4231	7	7	7	56	56	56	14.285	0	41.363	56		1.17649	0.317711				3	3		PDCD5	O14737;K7EQA1;O14737-2;K7ESJ4;Q3HM38;X6R2P6	O14737;K7EQA1;O14737-2	Programmed cell death protein 5	PDCD5
24.12	24.2896	24.0174	24.4415	24.5511	24.3869	7	7	7	14.8	14.8	14.8	65.635	0	19.575	17		1.5714	0.317514				3	3		ZNF143	P52747-2;P52747-3;P52747;E7EN86;E9PPB0;C9JRS3;E9PLN4;E9PS81;E9PMY8;E9PJF2;C9JTC5;E7EX64;P36508-2;P36508;C9J2G7;C9JCG1;E9PLS7	P52747-2;P52747-3;P52747;E7EN86	Zinc finger protein 143	ZNF143
28.8187	28.8189	28.9299	29.069	29.2635	29.1861	81	81	70	39.9	39.9	34.4	265.55	0	246.73	506		2.0278	0.317005				3	3		ACACA	Q13085;Q13085-4;Q13085-2;Q13085-3;Q59FY4;A0A0C4DGT1;A0A087X2F8;A0A087X126;A0A087WWN5;A0A087WYK6	Q13085;Q13085-4;Q13085-2;Q13085-3;Q59FY4	Acetyl-CoA carboxylase 1;Biotin carboxylase	ACACA
25.2715	25.4473	25.7745	26.157	25.7758	25.5108	18	18	17	45.7	45.7	44.3	58.009	0	67.473	39		0.593671	0.316764				3	3		SPAST	Q9UBP0-3;Q9UBP0;Q9UBP0-4;Q9UBP0-2	Q9UBP0-3;Q9UBP0;Q9UBP0-4;Q9UBP0-2	Spastin	SPAST
24.9037	25.0152	25.0286	25.3561	25.1855	25.3561	9	9	9	39.6	39.6	39.6	29.745	0	26.365	28		1.98915	0.316746				3	3		MED4	Q9NPJ6;Q5T911;Q9NPJ6-2	Q9NPJ6;Q5T911;Q9NPJ6-2	Mediator of RNA polymerase II transcription subunit 4	MED4
25.6557	25.1901	24.6174	25.5194	25.3834	25.5094	17	17	17	21.7	21.7	21.7	104.11	0	37.1	54		0.448445	0.316298				3	3		ANKLE2	Q86XL3;Q86XL3-2;Q86XL3-3;F5H1D4;F5H6J0	Q86XL3;Q86XL3-2	Ankyrin repeat and LEM domain-containing protein 2	ANKLE2
24.5657	24.3988	23.3764	24.7307	24.2345	24.3242	12	12	11	16.3	16.3	15.5	97.049	0	21.588	22		0.322861	0.316143				3	3		DDHD1	Q8NEL9-2;Q8NEL9-4;Q8NEL9;A0A087X0H7;Q8NEL9-3;REV__H7C4P2;REV__H7C4T6;REV__H7BYR4;REV__F8W8P5;REV__Q86UW7-3;REV__Q86UW7-2;REV__C9IYE1;REV__Q86UW7;REV__A0A087X1P3	Q8NEL9-2;Q8NEL9-4;Q8NEL9;A0A087X0H7;Q8NEL9-3	Phospholipase DDHD1	DDHD1
26.7028	26.548	27.1069	27.2113	27.1746	26.92	12	12	12	34.2	34.2	34.2	44.596	0	37.817	73		0.765168	0.316097				3	3		MRPL38	Q96DV4;Q96DV4-2	Q96DV4;Q96DV4-2	39S ribosomal protein L38, mitochondrial	MRPL38
27.7503	28.0135	28.6366	28.4544	28.2722	28.6217	11	10	10	32	28.7	28.7	31.263	0	51.477	82		0.488742	0.315975				3	3		SRSF5	Q13243;Q13243-3;B4DJK0;B4DUA4;G3V5K8;Q13243-2	Q13243;Q13243-3;B4DJK0;B4DUA4;G3V5K8;Q13243-2	Serine/arginine-rich splicing factor 5	SRSF5
24.2469	24.2664	24.4928	24.8847	24.7826	24.2867	5	5	5	15.3	15.3	15.3	33.885	0	14.236	19		0.719372	0.315954				3	3		LDLRAP1	Q5SW96	Q5SW96	Low density lipoprotein receptor adapter protein 1	LDLRAP1
24.0579	23.8452	24.0394	24.1096	24.4809	24.2995	6	6	6	20.4	20.4	20.4	40.929	0	16.611	18		1.16957	0.315838				3	3		TDP2	O95551;O95551-2;X6R5A3;O95551-3	O95551;O95551-2;X6R5A3;O95551-3	Tyrosyl-DNA phosphodiesterase 2	TDP2
27.898	27.3225	27.7992	28.1809	28.0142	27.771	38	38	38	32.8	32.8	32.8	155.29	0	124.39	210		0.669179	0.315456				3	3		DHX29	A0A087WYN9;Q7Z478;H0Y8L1	A0A087WYN9;Q7Z478	ATP-dependent RNA helicase DHX29	DHX29
26.0817	26.2297	25.858	26.2008	26.1162	26.7971	12	12	12	35	35	35	48.633	0	27.482	36		0.585602	0.314914				3	3		SRFBP1	Q8NEF9	Q8NEF9	Serum response factor-binding protein 1	SRFBP1
23.0942	NaN	23.6277	23.9183	23.6511	23.458	4	4	4	18.8	18.8	18.8	38.938	0	20.234	13		0.498518	0.314893				2	3		DUSP11	O75319;H7C0E6;C9JYA6;O75319-2	O75319	RNA/RNP complex-1-interacting phosphatase	DUSP11
28.2048	28.2061	27.8826	28.4275	28.4549	28.3542	46	46	42	23.7	23.7	22.5	300.95	0	100.42	193		1.31765	0.314391				3	3		TENM3	Q9P273;D6RGC5;H0YAF0	Q9P273	Teneurin-3	TENM3
29.4145	28.9623	29.0952	29.4911	29.4691	29.4544	15	15	15	41.9	41.9	41.9	37.821	0	323.31	186		1.09768	0.314199				3	3		CTSB	P07858;E9PR54;E9PJ67;E9PCB3;E9PKQ7;E9PNL5;E9PHZ5;E9PLY3;E9PSG5;E9PQM1;E9PS78;R4GMQ5;E9PIS1;E9PL32;E9PKX0	P07858	Cathepsin B;Cathepsin B light chain;Cathepsin B heavy chain	CTSB
26.5404	26.6046	26.6137	26.7255	26.6978	27.2759	7	7	6	39.4	39.4	34.3	24.622	0	15.842	37		0.760178	0.313478				3	3		RAB39B	Q96DA2	Q96DA2	Ras-related protein Rab-39B	RAB39B
25.1543	25.0712	25.7414	26.0011	25.4132	25.4928	16	16	16	22.9	22.9	22.9	107.99	0	25.592	45		0.487264	0.313431				3	3		INTS5	Q6P9B9	Q6P9B9	Integrator complex subunit 5	INTS5
26.2365	25.5884	26.338	26.1474	26.0538	26.9016	5	5	5	49.5	49.5	49.5	11.545	0.0001688	6.7176	18		0.367328	0.313313				3	3		UBE2H	C9JZG9;C9JZY6;P62256;H7C4M9;P62256-2;C9J8Q9	C9JZG9;C9JZY6;P62256;H7C4M9;P62256-2;C9J8Q9	Ubiquitin-conjugating enzyme E2 H	UBE2H
29.0082	28.8937	29.1781	29.3822	29.4274	29.2105	10	10	10	44.7	44.7	44.7	30.344	0	81.617	100		1.38217	0.313309				3	3		PROSC	O94903;E5RFX7;E5RG77;H0YBG2;E5RFZ4	O94903;E5RFX7;E5RG77	Proline synthase co-transcribed bacterial homolog protein	PROSC
26.6385	26.2169	26.2367	26.8802	26.5567	26.5949	24	24	24	46.5	46.5	46.5	78.576	0	150.43	113		0.850307	0.313215				3	3		ZCCHC8	Q6NZY4;Q6NZY4-2;F5H6J5;F5GX80	Q6NZY4;Q6NZY4-2	Zinc finger CCHC domain-containing protein 8	ZCCHC8
24.5913	24.9732	25.2554	25.374	25.1234	25.2617	17	17	17	10.5	10.5	10.5	251.11	0	23.658	35		0.693485	0.313094				3	3		ZNF318	Q5VUA4;Q5VUA4-2	Q5VUA4	Zinc finger protein 318	ZNF318
31.1021	31.1672	30.9116	31.3216	31.415	31.3833	51	51	49	59	59	55.6	87.343	0	323.31	559		1.7348	0.31302				3	3		DDX21	Q9NR30;Q9NR30-2	Q9NR30;Q9NR30-2	Nucleolar RNA helicase 2	DDX21
27.4197	26.7331	26.1816	27.5454	27.5344	26.1933	15	1	1	55.3	8.2	8.2	28.558	0	16.267	13		0.211272	0.31289				3	3		EEF1D	P29692-3;E9PL71;E9PN91	P29692-3;E9PL71;E9PN91	Elongation factor 1-delta	EEF1D
30.7829	30.6898	30.7366	31.0346	31.019	31.0938	26	26	26	24.5	24.5	24.5	116.61	0	169.94	369		3.05056	0.312696				3	3		ITGA3	P26006;P26006-1;D6R9X8;K7EMU3;H0YA49;H0YA32	P26006;P26006-1	Integrin alpha-3;Integrin alpha-3 heavy chain;Integrin alpha-3 light chain	ITGA3
27.9583	28.0417	28.2014	28.3077	28.3558	28.4757	13	13	13	48.6	48.6	48.6	34.006	0	46.191	94		1.63886	0.31259				3	3		PGP	A6NDG6;H3BV17	A6NDG6	Phosphoglycolate phosphatase	PGP
23.3489	23.5981	22.7946	23.6655	23.4007	23.6132	10	10	10	9.3	9.3	9.3	134.03	0	16.202	26		0.551608	0.312566				3	3		ABCB1	P08183-2;P08183;P21439-3;P21439-2;P21439	P08183-2;P08183	Multidrug resistance protein 1	ABCB1
28.6239	28.8448	28.8267	28.4118	28.9082	29.9129	6	6	6	77.3	77.3	77.3	5.0526	0	23.837	36		0.281349	0.312466				3	3		TMSB4X	P62328	P62328	Thymosin beta-4;Hematopoietic system regulatory peptide	TMSB4X
23.9288	23.558	24.2477	24.414	24.2058	24.0517	16	16	16	19.9	19.9	19.9	127.46	0	19.712	36		0.623682	0.312321				3	3		AFF4	Q9UHB7;Q9UHB7-2;Q9UHB7-3;C9JCE0;H7C319	Q9UHB7;Q9UHB7-2	AF4/FMR2 family member 4	AFF4
23.8973	24.897	25.2383	25.3105	25.1564	24.5017	4	4	4	8	8	8	67.026	0	13.042	41		0.263372	0.311972				3	3		MT-ND5	P03915	P03915	NADH-ubiquinone oxidoreductase chain 5	MT-ND5
29.2271	28.7408	29.1879	29.2523	29.4026	29.4353	74	74	74	58.3	58.3	58.3	181.79	0	323.31	568		0.874189	0.311452				3	3		TNKS1BP1	Q9C0C2;Q9C0C2-2;E9PKK0;E9PKE7	Q9C0C2;Q9C0C2-2	182 kDa tankyrase-1-binding protein	TNKS1BP1
23.4952	23.4348	23.4046	24.2664	NaN	23.2455	5	5	5	5.2	5.2	5.2	162.77	0.00030465	3.8697	7		0.323214	0.311092				3	2		FANCA	O15360;O15360-3;H3BQU6;H3BS03;Q0VAP4;F5H8D5;H3BRX3;O15360-2	O15360;O15360-3	Fanconi anemia group A protein	FANCA
NaN	NaN	25.0508	24.8866	25.7373	25.4612	2	2	2	9.6	9.6	9.6	29.95	0.000598	3.4987	16		0	0.310897				1	3		MT-CO3	P00414	P00414	Cytochrome c oxidase subunit 3	MT-CO3
23.7208	23.4937	24.8645	24.5065	24.3548	24.1493	4	4	4	19.3	19.3	19.3	28.004	0	12.807	9		0.287146	0.310519				3	3		AKTIP	H3BM79;Q9H8T0;Q9H8T0-2;H3BNB8;H3BVH0;H3BRV2	H3BM79;Q9H8T0;Q9H8T0-2	AKT-interacting protein	AKTIP
26.0599	26.1506	26.4625	26.4008	26.6683	NaN	4	4	4	45.2	45.2	45.2	12.403	0.00016391	5.827	6		0.711036	0.310216				3	2		MIEN1	Q9BRT3;J3KTI2	Q9BRT3;J3KTI2	Migration and invasion enhancer 1	MIEN1
26.8664	26.7256	26.6847	27.1153	27.1434	26.9483	11	11	11	32.8	32.8	32.8	35.158	0	185.93	73		1.7104	0.310043				3	3		MCU	Q8NE86-3;Q8NE86;Q8NE86-2;S4R468	Q8NE86-3;Q8NE86;Q8NE86-2	Calcium uniporter protein, mitochondrial	MCU
27.6754	27.6173	27.7341	28.0069	27.9687	27.9811	17	17	8	72.6	72.6	35.4	30.375	0	323.31	70		3.02152	0.309977				3	3		CBR1	P16152;E9PQ63;P16152-2	P16152;E9PQ63;P16152-2	Carbonyl reductase [NADPH] 1	CBR1
27.7345	27.2502	27.5106	27.7012	27.8108	27.9125	72	72	72	27.9	27.9	27.9	317.03	0	135.79	281		0.949291	0.309722				3	3		NF1	P21359-2;P21359-6;P21359;H0Y465;J3KSB5;P21359-4;P21359-3;P21359-5;J3QSG6;J3KRT8;J3QQN8;K7EP94;J3QLS2;J3KSX8;K7EID4	P21359-2;P21359-6;P21359;H0Y465;J3KSB5;P21359-4	Neurofibromin;Neurofibromin truncated	NF1
26.7119	26.8192	26.9213	27.2056	26.9333	27.2427	15	15	15	37.9	37.9	37.9	54.794	0	133.19	81		1.26628	0.309722				3	3		HSPA14	Q0VDF9;H7C2A1;B0YIZ1	Q0VDF9	Heat shock 70 kDa protein 14	HSPA14
27.8203	26.6085	26.9362	27.0993	27.3447	27.8502	13	1	1	76.5	6.2	6.2	17.699	0.00073812	3.2551	32		0.296145	0.30972				3	3		BTF3	P20290-2;D6RDG3	P20290-2;D6RDG3	Transcription factor BTF3	BTF3
24.173	24.559	24.7668	24.0159	25.1572	25.2548	6	6	6	8.1	8.1	8.1	61.731	0.00030727	4.0565	16		0.288193	0.309695				3	3		SYVN1	Q86TM6-2;Q86TM6-3;Q86TM6;E9PMA1;H0YCR6;E9PN88;E9PK19	Q86TM6-2;Q86TM6-3;Q86TM6;E9PMA1;H0YCR6;E9PN88;E9PK19	E3 ubiquitin-protein ligase synoviolin	SYVN1
20.8648	NaN	NaN	21.1279	NaN	21.2208	2	2	2	2.2	2.2	2.2	127.23	0.00015845	4.8472	6		0	0.309576				1	2		IBTK	E9PDR5;E7EPI0;Q9P2D0-2;Q9P2D0	E9PDR5;E7EPI0;Q9P2D0-2;Q9P2D0	Inhibitor of Bruton tyrosine kinase	IBTK
23.8624	24.288	24.0911	24.688	24.3595	24.1214	8	8	8	20.8	20.8	20.8	61.651	0	38.634	27		0.685306	0.309114				3	3		WASF1	Q92558;Q5SZK5;Q5SZK4	Q92558;Q5SZK5	Wiskott-Aldrich syndrome protein family member 1	WASF1
24.5198	NaN	24.3222	25.4313	24.6216	24.1373	5	5	5	39.5	39.5	39.5	14.665	0	10.269	11		0.240265	0.309041				2	3		HYPK	Q9NX55;J3QT56;Q9NX55-3	Q9NX55	Huntingtin-interacting protein K	HYPK
26.5009	26.4903	26.4626	26.7482	26.7138	26.9189	9	9	9	27.5	27.5	27.5	34.83	0	29.194	33		2.06206	0.309037				3	3		THG1L	Q9NWX6;E5RIQ8;H0YC78	Q9NWX6	Probable tRNA(His) guanylyltransferase	THG1L
23.3506	23.2954	22.9844	23.7274	23.3106	NaN	9	9	9	17.8	17.8	17.8	90.59	0	9.5697	13		0.611634	0.3089				3	2		DNAJC16	Q9Y2G8;Q5TDH4;Q5TDG9;Q9Y2G8-2	Q9Y2G8;Q5TDH4;Q5TDG9;Q9Y2G8-2	DnaJ homolog subfamily C member 16	DNAJC16
27.3977	26.3171	27.5255	27.3955	27.5423	27.228	7	7	7	17.4	17.4	17.4	41.531	0	14.694	82		0.321228	0.308498				3	3		MAGT1	A0A087WU53;Q9H0U3;Q9H0U3-2	A0A087WU53;Q9H0U3	Magnesium transporter protein 1	MAGT1
24.9853	25.3267	24.7928	24.4235	24.7116	26.8953	7	4	4	26.6	14.3	14.3	35.591	0.00016111	5.3301	12		0.143851	0.308475				3	3		RABGAP1L	F5H8L0;Q5R372-7;Q5R372-8;Q5R372-6;Q5R372-5;B7ZAP0;E9PS63;A0A0U1RQV7	F5H8L0;Q5R372-7;Q5R372-8;Q5R372-6;Q5R372-5;B7ZAP0;E9PS63	Rab GTPase-activating protein 1-like;Rab GTPase-activating protein 1-like, isoform 10	RABGAP1L
25.8167	26.1542	26.2113	26.2736	26.339	26.4945	4	4	4	45.4	45.4	45.4	12.587	0	10.596	16		1.03844	0.308366				3	3		ATP5J	P18859;P18859-2;A8MUH2	P18859;P18859-2;A8MUH2	ATP synthase-coupling factor 6, mitochondrial	ATP5J
29.2442	29.0689	28.4994	29.2487	29.2784	29.2102	6	6	6	45.3	45.3	45.3	16.368	0	27.105	48		0.613096	0.308231				3	3		EDF1	O60869;O60869-2;O60869-3	O60869;O60869-2;O60869-3	Endothelial differentiation-related factor 1	EDF1
26.7102	26.4551	26.6777	27.0861	26.859	26.8216	7	7	7	29.9	29.9	29.9	31.978	0	25.306	36		1.2553	0.307912				3	3		SURF1	Q15526-2;Q15526;A0A087WYS9	Q15526-2;Q15526;A0A087WYS9	Surfeit locus protein 1	SURF1
31.0523	30.8154	31.0066	31.4414	31.2048	31.1514	15	15	15	67.3	67.3	67.3	29.126	0	323.31	255		1.25694	0.307769				3	3		PSME2	A0A087X1Z3;Q9UL46;H0YM70;H0YKU2;H0YLG1;H0YLD2	A0A087X1Z3;Q9UL46;H0YM70	Proteasome activator complex subunit 2	PSME2
25.5949	25.3461	25.3167	26.2194	26.0702	24.8914	3	3	3	22.5	22.5	22.5	18.884	0.00016356	5.7289	21		0.289913	0.307766				3	3		GCSH	P23434;H3BQ30;H3BUG8;H3BNV1	P23434	Glycine cleavage system H protein, mitochondrial	GCSH
29.6619	29.0698	29.0036	29.6838	29.392	29.5824	37	37	36	36.6	36.6	35.6	123.91	0	289.35	348		0.610385	0.307607				3	3		XPO7	Q9UIA9;E7ESC6;E5RIW1;H0YBE1	Q9UIA9;E7ESC6	Exportin-7	XPO7
22.5467	22.5101	22.2045	22.8566	22.8361	22.4911	7	7	7	9.1	9.1	9.1	97.157	0.00016592	6.1541	13		0.892117	0.307527				3	3		TGFBRAP1	Q8WUH2	Q8WUH2	Transforming growth factor-beta receptor-associated protein 1	TGFBRAP1
31.8069	31.8473	31.679	32.0768	31.9844	32.1945	21	21	21	62	62	62	34.362	0	85.154	632		1.75016	0.307522				3	3		RPL5	P46777;Q5T7N0;R4GNJ2	P46777	60S ribosomal protein L5	RPL5
29.304	29.0272	29.0077	29.4433	29.4378	29.3796	27	27	27	49.6	49.6	49.6	51.355	0	140.44	199		1.4583	0.307281				3	3		TIMM44	O43615;M0QXU7;M0R301;M0QXM9;M0R124	O43615;M0QXU7	Mitochondrial import inner membrane translocase subunit TIM44	TIMM44
23.8227	23.6156	23.9048	23.7399	24.4363	NaN	5	5	4	16.6	16.6	13	43.992	0	12.761	6		0.448108	0.307046				3	2		RMND5A	Q9H871;Q9H871-2;D6RER3;D6RIF9	Q9H871	Protein RMD5 homolog A	RMND5A
28.2494	27.4919	27.8799	28.3173	28.0378	28.1872	30	30	30	36	36	36	85.737	0	193.66	173		0.587952	0.306999				3	3		RBM28	Q9NW13;Q9NW13-2;C9JAA9;C9JE21;H7C5G8	Q9NW13;Q9NW13-2	RNA-binding protein 28	RBM28
30.5753	30.4723	30.3554	30.8284	30.6785	30.8169	28	28	28	67.1	67.1	67.1	50.227	0	323.31	365		1.73752	0.306903				3	3		RUVBL1	Q9Y265;Q9Y265-2;E7ETR0;H7C4G5;H7C4I3;J3QLR1	Q9Y265;Q9Y265-2;E7ETR0;H7C4G5	RuvB-like 1	RUVBL1
30.4541	30.3703	30.3198	30.6911	30.7738	30.5993	127	127	75	57.8	57.8	38.7	245.44	0	323.31	686		2.06483	0.306718				3	3		MAP4	E7EVA0;P27816;P27816-6;P27816-2;P27816-4;B5MEG9;H7C456;A0A0J9YVV8;A0A0J9YW37;P27816-7	E7EVA0;P27816;P27816-6;P27816-2	Microtubule-associated protein;Microtubule-associated protein 4	MAP4
32.1041	31.4355	31.9676	31.9446	31.8027	32.6798	10	10	10	48.1	48.1	48.1	18.565	0	63.806	171		0.378953	0.306655				3	3		RPL21	P46778;G3V1B3;M0R181;M0R3I5	P46778;G3V1B3;M0R181	60S ribosomal protein L21	RPL21
26.8356	26.9618	27.2088	27.291	27.2523	27.3828	11	11	11	44.6	44.6	44.6	33.085	0	63.289	59		1.23882	0.306632				3	3		PPIE	Q9UNP9-2;Q9UNP9;Q9UNP9-3;E9PKY5;E9PEQ6;E9PK21;E9PIB0	Q9UNP9-2;Q9UNP9;Q9UNP9-3;E9PKY5;E9PEQ6	Peptidyl-prolyl cis-trans isomerase E;Peptidyl-prolyl cis-trans isomerase	PPIE
30.2409	29.9438	30.6916	30.9507	30.3437	30.5014	22	22	22	76.1	76.1	76.1	38.89	0	323.31	231		0.4681	0.306519				3	3		RCN1	Q15293;Q15293-2;E9PP27	Q15293;Q15293-2	Reticulocalbin-1	RCN1
21.9117	22.0352	21.9972	22.2879	NaN	NaN	7	4	4	10.4	7.6	7.6	99.398	0.00045331	3.6924	8		0	0.306516				3	1		LPIN2	Q92539;J3KTK1	Q92539	Phosphatidate phosphatase LPIN2	LPIN2
25.6557	25.7488	25.7335	25.935	26.0231	26.0982	19	19	19	38	38	38	64.129	0	50.048	50		2.28433	0.306128				3	3		ACSF3	Q4G176;F5H5A1;F5H362;F5H755;F5H2G6;H0YGC7;F5H3B2;F5GX20;H0YH37;H0YGJ0	Q4G176;F5H5A1;F5H362;F5H755;F5H2G6	Acyl-CoA synthetase family member 3, mitochondrial	ACSF3
27.7017	26.7208	27.9554	27.4454	27.51	28.3408	6	6	6	42.9	42.9	42.9	16.829	0	13.121	25		0.256692	0.306102				3	3		NUDT2	P50583	P50583	Bis(5-nucleosyl)-tetraphosphatase [asymmetrical]	NUDT2
30.0421	30.1859	30.5501	30.5081	30.2949	30.8923	13	13	13	78.3	78.3	78.3	18.491	0	53.483	133		0.591116	0.305767				3	3		ATP5H	O75947;O75947-2;F5H608	O75947;O75947-2	ATP synthase subunit d, mitochondrial	ATP5H
29.4418	28.9601	29.6272	29.6638	29.8338	29.4488	50	50	28	56.8	56.8	30.9	100.23	0	323.31	309		0.600609	0.305745				3	3		SF3B2	Q13435;E9PPJ0;E9PJT3;H0YEX5	Q13435;E9PPJ0	Splicing factor 3B subunit 2	SF3B2
27.0381	26.8879	27.5431	27.2227	27.2658	27.8978	8	8	8	45.1	45.1	45.1	20.266	0	21.138	43		0.445842	0.305724				3	3		NDUFAF4	Q9P032	Q9P032	NADH dehydrogenase [ubiquinone] 1 alpha subcomplex assembly factor 4	NDUFAF4
23.0445	22.9287	22.3536	23.0307	23.2782	22.9345	7	7	7	9	9	9	98.701	0	16.839	19		0.57404	0.305532				3	3		WDR47	A0A0A0MRE6;O94967-2;O94967;O94967-3;O94967-4;E9PKZ6;E9PR96	A0A0A0MRE6;O94967-2;O94967;O94967-3;O94967-4	WD repeat-containing protein 47	WDR47
30.6814	30.2316	30.2031	30.7599	30.6845	30.5876	48	48	48	56.1	56.1	56.1	105.84	0	323.31	782		0.873475	0.305317				3	3		PSMD1	Q99460;A0A087WW66;Q99460-2;H7C378;H7BZR6;C9J9M4;F8WCE3	Q99460;A0A087WW66;Q99460-2	26S proteasome non-ATPase regulatory subunit 1	PSMD1
NaN	23.0725	22.5391	23.35	22.7277	23.2547	4	4	4	12.7	12.7	12.7	41.685	0.00016399	5.8416	11		0.387301	0.304965				2	3		WDR73	Q6P4I2;H0YMT3;H0YLH0	Q6P4I2;H0YMT3	WD repeat-containing protein 73	WDR73
25.8684	26.0128	25.8886	26.1105	26.1779	26.3963	5	5	5	26.7	26.7	26.7	31.88	0	21.614	23		1.45435	0.304911				3	3		WBSCR22	O43709;O43709-3;H7C170;H7C0G4;F8WD87;F8WD67;E9PCQ7;O43709-2	O43709;O43709-3	Probable 18S rRNA (guanine-N(7))-methyltransferase	WBSCR22
27.2679	27.1923	26.7516	27.289	27.3799	27.4571	11	11	11	35	35	35	47.151	0	75.82	58		0.841169	0.304731				3	3		SCCPDH	Q8NBX0	Q8NBX0	Saccharopine dehydrogenase-like oxidoreductase	SCCPDH
27.0115	27.5198	27.704	27.9472	27.5891	27.6122	17	17	10	40.9	40.9	24.5	51.095	0	205.84	92		0.570701	0.30441				3	3		CPSF7	Q8N684-2;Q8N684;Q8N684-3;F5H669;F5H6M0;F5H047;C9J286;C9J323;C9JM38;F5H5B7;F5H1W4;F5H2K8;F5H6P5;F5H6A8;F5GXA3	Q8N684-2;Q8N684;Q8N684-3;F5H669	Cleavage and polyadenylation specificity factor subunit 7	CPSF7
25.0472	25.1348	24.3931	25.2139	24.8325	25.4406	7	7	7	34.6	34.6	34.6	31.079	0	17.523	20		0.444819	0.303979				3	3		ABT1	Q9ULW3	Q9ULW3	Activator of basal transcription 1	ABT1
27.4925	27.3368	27.4934	27.659	27.6968	27.8784	12	12	12	29.4	29.4	29.4	43.881	0	28.435	68		1.62647	0.303827				3	3		C15orf38-AP3S2;ARPIN	A0A0A6YYH1;Q7Z6K5;Q7Z6K5-2;H0YMP5;H0YL85;H0YL03;H0YMK0	A0A0A6YYH1;Q7Z6K5;Q7Z6K5-2	Arpin	C15orf38-AP3S2;ARPIN
26.2733	26.3945	26.0088	26.4361	26.5816	26.5682	11	11	11	39.5	39.5	39.5	29.172	0	24.598	39		1.15913	0.303106				3	3		FRG1	Q14331;E9PRR7;E9PLY7	Q14331;E9PRR7	Protein FRG1	FRG1
24.6657	25.2985	24.6649	25.316	25.0122	25.2081	14	14	14	12.7	12.7	12.7	143.19	0	11.597	30		0.589792	0.302399				3	3		GAK	O14976;O14976-2;D6RAW3;D6RE78;A0A087X1U9;D6RF16;D6RAQ7;H0Y8H5	O14976;O14976-2	Cyclin-G-associated kinase	GAK
24.2486	24.1039	23.3124	24.1397	24.1653	24.2656	5	5	5	19.9	19.9	19.9	40.845	0.00016565	6.1114	15		0.441602	0.301907				3	3		NAT1	F5H5R8;P18440	F5H5R8;P18440	Arylamine N-acetyltransferase 1	NAT1
26.5338	26.5484	26.7488	26.8229	26.9705	26.9425	4	4	4	14.3	14.3	14.3	28.067	0	7.5352	99		1.65883	0.301594				3	3		CD151	E9PMR4;P48509;E9PRJ3;E9PJC8;E9PLZ6;K4DIB7	E9PMR4;P48509;E9PRJ3	Tetraspanin;CD151 antigen	CD151
27.5012	27.2074	27.014	27.648	27.3989	27.58	27	27	27	33.4	33.4	33.4	107.23	0	65.294	174		0.877566	0.301442				3	3		ERAP1	Q9NZ08;Q9NZ08-2;H0Y9X5;D6RAL9	Q9NZ08;Q9NZ08-2	Endoplasmic reticulum aminopeptidase 1	ERAP1
27.4465	26.8204	27.4404	27.2628	27.3885	27.9594	4	4	4	25.1	25.1	25.1	20.108	0	8.5172	23		0.431727	0.301119				3	3		NDUFS4	O43181;H0Y9M8	O43181	NADH dehydrogenase [ubiquinone] iron-sulfur protein 4, mitochondrial	NDUFS4
24.1251	NaN	NaN	NaN	24.4259	NaN	31	2	2	51	3.2	3.2	68.604	0.00031143	4.3909	18		0	0.300753				1	1		FUBP1	Q96AE4-2;C9JSZ1	Q96AE4-2	Far upstream element-binding protein 1	FUBP1
24.0138	24.2364	24.0118	24.063	24.9845	24.1162	3	3	3	30.9	30.9	30.9	16.828	0.00031158	4.4101	11		0.415425	0.300535				3	3		CAV2	P51636-2;P51636;E9PCT3;P51636-3	P51636-2;P51636;E9PCT3	Caveolin-2;Caveolin	CAV2
30.3939	30.3155	30.0196	30.4794	30.5553	30.5929	44	44	44	52.9	52.9	52.9	87.819	0	323.31	327		1.18584	0.29956				3	3		ACO2	A2A274;Q99798	A2A274;Q99798	Aconitate hydratase, mitochondrial	ACO2
26.2482	26.1616	25.9356	26.217	26.4727	26.5535	44	44	44	24.2	24.2	24.2	261.51	0	83.119	152		1.02005	0.299264				3	3		POLE	Q07864;F5H1D6;F5H7E4	Q07864;F5H1D6	DNA polymerase epsilon catalytic subunit A;DNA polymerase	POLE
32.4377	32.252	32.7834	32.8731	32.5472	32.9498	42	42	42	84.9	84.9	84.9	57.488	0	323.31	1050		0.684515	0.298996				3	3		CCT2	P78371;P78371-2;F5GWF6;F8VQ14	P78371;P78371-2;F5GWF6;F8VQ14	T-complex protein 1 subunit beta	CCT2
NaN	22.1735	21.943	NaN	22.3571	NaN	5	5	5	10.1	10.1	10.1	78.766	0.00045276	3.6768	6		0	0.29882				2	1		MUM1	J3KNX4;A0A0D9SGJ8;Q2TAK8;Q2TAK8-3;K7EP97;Q2TAK8-2;K7ES53	J3KNX4;A0A0D9SGJ8;Q2TAK8;Q2TAK8-3;K7EP97;Q2TAK8-2	PWWP domain-containing protein MUM1	MUM1
22.878	23.0475	22.8072	23.1562	23.4271	23.0455	6	6	6	11.6	11.6	11.6	76.177	0	7.2797	14		1.04795	0.298719				3	3		TMEM57	Q8N5G2;Q8N5G2-2;Q8N5G2-3	Q8N5G2;Q8N5G2-2;Q8N5G2-3	Macoilin	TMEM57
27.1283	26.4838	27.2437	27.3321	27.2927	27.127	9	9	9	34.5	34.5	34.5	47.687	0	262.91	57		0.538839	0.298688				3	3		SQSTM1	Q13501;Q13501-2;E7EMC7;E9PFW8;C9JRJ8;E3W990;D6RBF1;C9J6J8	Q13501;Q13501-2;E7EMC7	Sequestosome-1	SQSTM1
25.7965	25.8003	25.3748	26.165	26.0327	25.6689	6	6	6	20.6	20.6	20.6	35.822	0	12.652	29		0.659826	0.298332				3	3		CCDC50	Q8IVM0;Q8IVM0-2	Q8IVM0;Q8IVM0-2	Coiled-coil domain-containing protein 50	CCDC50
23.3503	23.0532	23.8132	23.8223	23.503	23.7849	3	3	3	12.4	12.4	12.4	38.385	0	11.792	13		0.541197	0.297827				3	3		SUMF1	Q8NBK3-5;Q8NBK3;E9PF05;F5GXA0;Q8NBK3-2;Q8NBK3-4;Q8NBK3-3	Q8NBK3-5;Q8NBK3;E9PF05;F5GXA0;Q8NBK3-2;Q8NBK3-4;Q8NBK3-3	Sulfatase-modifying factor 1	SUMF1
24.8566	25.2291	24.8412	24.8234	25.4862	25.5094	15	15	15	23.4	23.4	23.4	87.229	0	44.21	39		0.503557	0.297317				3	3		TCEB3	A0A024RAC6;Q14241	A0A024RAC6;Q14241	Transcription elongation factor B polypeptide 3	TCEB3
27.7923	27.8439	27.6206	27.9002	28.4427	27.8053	37	37	36	26.6	26.6	26.1	171.29	0	142.63	217		0.639241	0.297143				3	3		AQR	O60306;H0YH15;H0YLN9	O60306	Intron-binding protein aquarius	AQR
21.4074	21.0148	21.3247	21.4828	NaN	21.6092	5	5	3	7.5	7.5	5.4	89.864	0.00045544	3.7738	7		0.788352	0.297031				3	2		RPS6KA5	O75582;O75582-3;G3V2D1;O75582-2	O75582;O75582-3	Ribosomal protein S6 kinase alpha-5	RPS6KA5
26.6402	26.5179	26.6976	26.9282	26.997	26.8206	16	16	16	20	20	20	105.95	0	92.767	80		1.79972	0.296687				3	3		XPC	Q01831;Q01831-2;E7EUB5	Q01831;Q01831-2	DNA repair protein complementing XP-C cells	XPC
26.1907	26.3614	26.5406	26.767	26.4322	26.7834	18	18	18	33.5	33.5	33.5	76.889	0	66.558	105		0.906948	0.296627				3	3		CIRH1A	Q969X6;H3BSH7;A0A0J9YWM9;Q969X6-3;Q969X6-2;A0A0J9YWK2;A0A0J9YXV4;H3BRM8;H3BPD7;I3L4T9;J3KSI1;A0A0J9YX18;J3KSE6;J3KTR0	Q969X6;H3BSH7;A0A0J9YWM9;Q969X6-3;Q969X6-2;A0A0J9YWK2;A0A0J9YXV4	Cirhin	CIRH1A
24.4235	24.5834	24.0886	24.5245	24.4219	25.0376	11	11	11	16.7	16.7	16.7	92.651	0	13.387	24		0.545953	0.296163				3	3		CAPN7	Q9Y6W3;H7C1B7;F8WCZ1;F8WDQ3	Q9Y6W3	Calpain-7	CAPN7
27.5622	27.5808	27.9753	28.2559	27.8355	27.9152	20	20	20	39.9	39.9	39.9	60.693	0	111.11	157		0.727078	0.296136				3	3		LACTB	P83111;P83111-2;H0YNN5	P83111;P83111-2	Serine beta-lactamase-like protein LACTB, mitochondrial	LACTB
25.037	24.7692	25.7294	25.4787	25.1918	25.7527	3	3	3	27.1	27.1	27.1	17.598	0	19.752	40		0.377811	0.295881				3	3		MGST1	P10620;F5H7F6;F5H6X2;P10620-2;F5GX73;F5H613;F5H760	P10620;F5H7F6;F5H6X2;P10620-2	Microsomal glutathione S-transferase 1	MGST1
29.7346	29.6643	29.276	29.7333	29.8768	29.9507	37	37	37	44.6	44.6	44.6	89.301	0	266.32	266		0.880512	0.295347				3	3		NOP2	P46087;P46087-4;P46087-2;P46087-3;F5H5X6;F5GWB7;F5H709;F5H359;F5GYR3;F5H8G6	P46087;P46087-4;P46087-2;P46087-3	Probable 28S rRNA (cytosine(4447)-C(5))-methyltransferase	NOP2
31.4578	31.4855	31.4612	31.756	31.762	31.7683	12	12	12	45.1	45.1	45.1	29.574	0	323.31	174		5.20017	0.293891				3	3		NNMT	P40261	P40261	Nicotinamide N-methyltransferase	NNMT
26.9188	27.2467	26.8799	27.1424	27.2783	27.5062	13	13	13	37.3	37.3	37.3	47.485	0	38.011	74		0.868071	0.293805				3	3		ACADSB	P45954;P45954-2	P45954;P45954-2	Short/branched chain specific acyl-CoA dehydrogenase, mitochondrial	ACADSB
26.3049	26.6387	26.4222	26.464	26.8974	26.8846	14	14	14	39.7	39.7	39.7	50.983	0	35.243	53		0.783703	0.293425				3	3			P56181-2	P56181-2
25.3269	25.5417	25.3515	25.7848	25.4736	25.8419	8	8	5	20.8	20.8	14	63.218	0	37.371	42		1.03556	0.293394				3	3		ZNF384	Q8TF68;Q8TF68-3;Q8TF68-2;E9PHB3;F5H8L7;R4GMR4;F5H105	Q8TF68;Q8TF68-3;Q8TF68-2;E9PHB3	Zinc finger protein 384	ZNF384
26.8088	26.5901	26.7021	26.9679	26.975	27.0383	26	26	26	29.2	29.2	29.2	118.01	0	162.61	119		1.92474	0.293375				3	3		INTS3	Q68E01-2;Q68E01;Q68E01-3;A0A096LNW8;Q68E01-4	Q68E01-2;Q68E01;Q68E01-3	Integrator complex subunit 3	INTS3
22.4861	NaN	22.5994	23.0233	22.7814	22.7035	10	10	10	7.1	7.1	7.1	205.14	0.00015921	4.978	14		0.952628	0.293278				2	3		TMEM131	Q92545;H7BZV0;C9J6W0	Q92545	Transmembrane protein 131	TMEM131
23.1733	NaN	22.9567	23.5958	23.3586	23.1188	7	6	6	11.6	10.4	10.4	79.063	0	7.8754	16		0.636945	0.292768				2	3		PARP12	Q9H0J9;G5E9U9;H7C4L8	Q9H0J9;G5E9U9	Poly [ADP-ribose] polymerase 12	PARP12
25.4052	25.4489	25.3517	25.9238	25.7697	25.3906	6	4	4	32	19.7	19.7	22.619	0	22.727	16		0.844753	0.292757				3	3		HDGFRP3	A0A024R216;Q9Y3E1;H3BPQ6;H3BPM9	A0A024R216;Q9Y3E1	Hepatoma-derived growth factor-related protein 3	HDGFRP3
22.9731	22.8155	21.7282	23.5296	22.2853	22.5795	4	4	4	14.9	14.9	14.9	35.932	0	9.9674	8		0.208844	0.292523				3	3		JMJD7	P0C870;B5MC20;P0C869-8;P0C869-7;P0C869-6;H0Y9G9;C9K0I3	P0C870;B5MC20;P0C869-8;P0C869-7;P0C869-6	JmjC domain-containing protein 7	JMJD7
28.6617	28.3132	28.7114	29.0477	28.6959	28.8203	17	17	17	46.3	46.3	46.3	56.639	0	263.58	192		0.836754	0.29251				3	3		PCYOX1	Q9UHG3;Q9UHG3-2;F8W8W4;C9K055;C9JM55;C9JGT6	Q9UHG3;Q9UHG3-2;F8W8W4	Prenylcysteine oxidase 1	PCYOX1
24.0642	24.8603	24.3318	24.1794	24.2173	25.7366	1	1	1	8.9	8.9	8.9	10.989	0.0029379	2.4067	12		0.199693	0.292336				3	3		TM4SF1	F8WF27;F8WBG6;P30408	F8WF27;F8WBG6;P30408	Transmembrane 4 L6 family member 1	TM4SF1
27.2056	27.079	27.2545	27.3711	27.6319	27.4118	19	19	19	34.7	34.7	34.7	64.149	0	102.51	104		1.41061	0.291932				3	3		MYEF2	A0A0A0MR39;A0A0A0MQW0;Q9P2K5;Q9P2K5-2;A0A087WUT0;H0YN19;A0A0C4DGV1;Q9P2K5-3;H0YKS1;A0A087WWC8;Q9P2K5-4	A0A0A0MR39;A0A0A0MQW0;Q9P2K5;Q9P2K5-2;A0A087WUT0	Myelin expression factor 2	MYEF2
25.1731	25.4872	25.5117	26.1266	26.1061	24.8145	5	5	5	34.8	34.8	34.8	15.425	0	26.749	78		0.259573	0.291672				3	3		GOLT1B	Q9Y3E0;G3V1U5;F5H6U7;F5GWD8;F5GXH6	Q9Y3E0;G3V1U5;F5H6U7	Vesicle transport protein GOT1B	GOLT1B
26.1765	26.2136	26.8147	27.0265	26.5866	26.4655	11	11	11	40	40	40	53.846	0	117.84	61		0.47084	0.291314				3	3		CWC27	Q6UX04;Q6UX04-2;D6REK3	Q6UX04;Q6UX04-2;D6REK3	Peptidyl-prolyl cis-trans isomerase CWC27 homolog	CWC27
28.2215	27.7423	28.2623	28.4756	28.198	28.4261	8	8	8	51.5	51.5	51.5	29.247	0	95.154	72		0.708995	0.291237				3	3		RPA2	P15927;P15927-2;P15927-3;Q5TEJ0;Q5TEJ7	P15927;P15927-2;P15927-3;Q5TEJ0;Q5TEJ7	Replication protein A 32 kDa subunit	RPA2
25.4741	25.7019	25.1208	25.7514	25.7859	25.633	7	7	7	28.6	28.6	28.6	30.855	0	11.35	24		0.764603	0.291206				3	3		NSMCE1	Q8WV22;I3L1I3;H3BV05;H3BSL0;H3BR73;H3BR31;H3BN81	Q8WV22;I3L1I3	Non-structural maintenance of chromosomes element 1 homolog	NSMCE1
28.8978	28.1174	29.192	28.8282	28.7156	29.5355	8	8	8	36.5	36.5	36.5	18.82	0	19.916	60		0.285596	0.290695				3	3		CGGBP1	Q9UFW8;C9JUJ0	Q9UFW8;C9JUJ0	CGG triplet repeat-binding protein 1	CGGBP1
26.046	25.5117	25.6474	26.0474	26.3642	25.6641	4	4	4	53.3	53.3	53.3	10.463	0.00016915	6.8104	14		0.489535	0.290218				3	3		FAM195B	I3L2L5;I3L4Q0;C9JLW8;I3L317;I3L3A7	I3L2L5;I3L4Q0;C9JLW8;I3L317	Protein FAM195B	FAM195B
25.2699	25.7894	25.3058	25.5572	25.6845	25.993	6	6	6	21.1	21.1	21.1	37.998	0	23.629	23		0.615088	0.289906				3	3		SFXN4	Q6P4A7;Q6P4A7-2;Q6P4A7-3;B1AMV7	Q6P4A7;Q6P4A7-2;Q6P4A7-3	Sideroflexin-4	SFXN4
28.3012	28.0752	27.8407	28.3902	28.3748	28.3188	13	13	13	41.2	41.2	41.2	35.25	0	211.75	93		1.00642	0.288929				3	3		NGDN	Q8NEJ9-2;Q8NEJ9;H0YJ17;G3V4G1	Q8NEJ9-2;Q8NEJ9;H0YJ17	Neuroguidin	NGDN
25.5408	25.2025	26.0995	26.0562	26.2325	25.4205	10	10	10	21.7	21.7	21.7	58.355	0	25.422	77		0.330953	0.288823				3	3		CLPTM1L	Q96KA5-2;Q96KA5;G5E9Z2	Q96KA5-2;Q96KA5;G5E9Z2	Cleft lip and palate transmembrane protein 1-like protein	CLPTM1L
NaN	NaN	20.9415	20.9217	21.5382	NaN	2	2	2	9.6	9.6	9.6	32.506	0.0053594	2.1288	4		0	0.288498				1	2		SLC29A2	Q14542-3;Q14542;G5E943	Q14542-3;Q14542;G5E943	Equilibrative nucleoside transporter 2	SLC29A2
29.8888	29.8844	29.8901	30.2348	30.267	30.0233	17	17	17	58.4	58.4	58.4	28.415	0	314.83	162		1.7029	0.287263				3	3		SNRPA1	P09661;H0YKK0;H0YMA0;H0YLR3	P09661;H0YKK0	U2 small nuclear ribonucleoprotein A	SNRPA1
24.4298	23.9172	24.2679	24.5307	24.4691	24.4765	4	4	4	16	16	16	33.238	0	9.0666	15		0.876586	0.287159				3	3		CCDC101	Q96ES7;H3BPL5	Q96ES7	SAGA-associated factor 29 homolog	CCDC101
24.9583	24.8681	24.3406	24.8129	25.2837	24.9308	17	16	15	15.6	14.7	14.2	150.59	0	24.344	30		0.528276	0.286819				3	3		KIF7	Q2M1P5;Q86VH2-3;Q86VH2-2;Q86VH2	Q2M1P5	Kinesin-like protein KIF7	KIF7
28.7893	28.4448	29.0119	28.9568	28.9095	29.2397	13	13	13	47.9	47.9	47.9	35.329	0	299.04	120		0.668525	0.286714				3	3		HIBADH	P31937;H7BZL2	P31937	3-hydroxyisobutyrate dehydrogenase, mitochondrial	HIBADH
29.7604	29.8272	29.5785	30.1369	29.6429	30.2466	22	22	22	42.7	42.7	42.7	50.315	0	255.11	234		0.647801	0.286703				3	3		ANXA7	P20073-2;P20073	P20073-2;P20073	Annexin A7	ANXA7
25.7548	26.5993	26.2087	26.2276	26.2946	26.8994	5	5	5	28.6	28.6	28.6	16.64	0.00015964	5.0551	14		0.369308	0.286279				3	3		ISCU	F5H5N2;B4DNC9;B3KQ30;Q9H1K1;Q9H1K1-2	F5H5N2;B4DNC9;B3KQ30;Q9H1K1;Q9H1K1-2	Iron-sulfur cluster assembly enzyme ISCU, mitochondrial	ISCU
21.7613	21.7491	22.5714	22.0766	22.2875	22.5757	7	7	7	11.7	11.7	11.7	125.84	0.00016554	6.0964	8		0.391572	0.286008				3	3		GSE1	Q14687-2;Q14687-3;Q14687;H0Y613;H7C3B5;C9JLW9	Q14687-2;Q14687-3;Q14687;H0Y613	Genetic suppressor element 1	GSE1
28.1773	27.6224	28.4384	28.0652	28.1694	28.8614	4	4	4	36.1	36.1	36.1	16.859	0	96.537	49		0.340977	0.285949				3	3		POLE3	Q9NRF9	Q9NRF9	DNA polymerase epsilon subunit 3	POLE3
27.2669	26.9099	26.0181	26.99	26.8435	27.219	6	6	6	22.2	22.2	22.2	27.296	0	51.147	26		0.300017	0.285884				3	3		NUCKS1	Q9H1E3;Q9H1E3-2	Q9H1E3;Q9H1E3-2	Nuclear ubiquitous casein and cyclin-dependent kinase substrate 1	NUCKS1
29.2652	29.2121	29.9154	29.3144	29.626	30.3095	9	9	9	61.6	61.6	61.6	20.478	0	44.678	98		0.315272	0.285782				3	3		DUSP3	P51452;P51452-2;K7ES89;K7ELG5	P51452;P51452-2;K7ES89	Dual specificity protein phosphatase 3	DUSP3
26.9301	26.3415	26.7653	26.9556	26.9282	27.0104	14	14	14	49.5	49.5	49.5	34.69	0	44.113	48		0.74066	0.285755				3	3		ABHD11	Q8NFV4;Q8NFV4-4;Q8NFV4-6;C9J7Q4;H7BZ58;H0YC52;Q8NFV4-3;Q8NFV4-2;H7C396;Q8NFV4-5	Q8NFV4;Q8NFV4-4;Q8NFV4-6	Alpha/beta hydrolase domain-containing protein 11	ABHD11
26.7265	26.2858	25.6837	26.2645	26.4213	26.8666	9	9	9	43.6	43.6	43.6	20.501	0	21.772	29		0.334601	0.285462				3	3		CCDC12	J3KR35;Q8WUD4;C9JUN5;S4R331	J3KR35;Q8WUD4;C9JUN5	Coiled-coil domain-containing protein 12	CCDC12
30.1004	29.7805	29.6499	30.1744	30.2202	29.9923	16	16	16	73.4	73.4	73.4	28.068	0	129.82	232		0.881181	0.285339				3	3		C14orf166	Q9Y224;G3V4C6;H0YJB9;G3V4E7	Q9Y224;G3V4C6;H0YJB9	UPF0568 protein C14orf166	C14orf166
26.915	26.7598	26.4581	26.9651	27.0632	26.9598	12	12	12	48.5	48.5	48.5	33.043	0	171.53	46		0.965444	0.285093				3	3		GTF2E2	P29084;E5RH41;E5RIW4;E5RK24	P29084;E5RH41	Transcription initiation factor IIE subunit beta	GTF2E2
25.1583	25.5281	25.4959	25.7418	25.8237	25.4717	14	14	14	29.5	29.5	29.5	65.19	0	49.77	41		0.830515	0.284933				3	3		DDX55	F5H5U2;Q8NHQ9;E7EX41;Q8NHQ9-2;F5H2I2;F5H735	F5H5U2;Q8NHQ9;E7EX41	ATP-dependent RNA helicase DDX55	DDX55
NaN	NaN	23.3251	23.3047	NaN	23.9151	17	17	4	20.9	20.9	6.8	129.98	0	41.204	5		0	0.284739				1	2		RBM33	Q96EV2;H0Y3K3;A0A0C4DFS3;A8MTF7;Q96EV2-2	Q96EV2	RNA-binding protein 33	RBM33
30.2488	30.1667	30.2326	30.2247	30.3262	30.9512	7	7	7	44.9	44.9	44.9	26.599	0	270.4	130		0.551525	0.284688				3	3		EIF6	P56537;P56537-2;B7ZBH1;A0A0U1RQV5	P56537;P56537-2	Eukaryotic translation initiation factor 6	EIF6
24.7306	24.5278	25.0469	25.3121	24.914	24.9329	2	2	2	41	41	41	9.1224	0	21.813	11		0.645782	0.28455				3	3		SMAGP	S4R466;Q0VAQ4	S4R466;Q0VAQ4	Small cell adhesion glycoprotein	SMAGP
27.8863	27.5461	28.4486	28.055	28.1161	28.563	7	7	7	53.9	53.9	53.9	20.462	0	24.072	58		0.389159	0.284366				3	3		NIP7	Q9Y221;Q9Y221-2;J3QLW7;J3QRD6;J3QRR4	Q9Y221;Q9Y221-2;J3QLW7	60S ribosome subunit biogenesis protein NIP7 homolog	NIP7
22.9663	23.0579	24.008	23.8179	23.4367	23.6302	6	6	6	22	22	22	39.206	0	19.421	14		0.334218	0.284218				3	3		SNX7	Q9UNH6-2;Q9UNH6;Q9UNH6-3;B7ZC83;E9PNL2	Q9UNH6-2;Q9UNH6;Q9UNH6-3;B7ZC83	Sorting nexin-7	SNX7
26.0061	24.7714	24.4006	24.7918	24.9009	26.338	4	4	4	51	51	51	10.659	0	14.626	10		0.152566	0.284186				3	3		HMGN1	P05114;F2Z2W6;F2Z2Y5;H7BXJ5;A6NL93;A6NEL0	P05114;F2Z2W6;F2Z2Y5;H7BXJ5;A6NL93;A6NEL0	Non-histone chromosomal protein HMG-14	HMGN1
23.2996	23.399	23.3546	23.6375	23.4618	23.8055	12	10	10	6	5.1	5.1	278.13	0.00016835	6.6463	16		1.28822	0.283855				3	3		CUL9	E9PEZ1;Q8IWT3-3;Q8IWT3	E9PEZ1;Q8IWT3-3;Q8IWT3	Cullin-9	CUL9
24.8857	24.6526	24.5598	24.9699	25.2119	24.7676	15	15	15	14.4	14.4	14.4	150.89	0	33.697	44		0.816497	0.283772				3	3		TONSL	Q96HA7-2;Q96HA7;A0A087X1F6	Q96HA7-2;Q96HA7	Tonsoku-like protein	TONSL
32.7592	32.3526	32.5751	32.6895	32.7463	33.1022	24	24	24	62.5	62.5	62.5	29.225	0	270.22	323		0.74586	0.283735				3	3		RPL7	P18124;A8MUD9;C9JIJ5;C9JZ88	P18124;A8MUD9	60S ribosomal protein L7	RPL7
24.7964	25.3149	23.9478	24.9444	25.0992	24.8654	9	9	9	31.2	31.2	31.2	29.217	0	8.9297	18		0.282166	0.28326				3	3		SLC25A19	Q9HC21-2;Q9HC21;J3KSI7;J3QL84;J3KS44;J3QLV3;J3KRY6;J3KSB1	Q9HC21-2;Q9HC21	Mitochondrial thiamine pyrophosphate carrier	SLC25A19
28.6923	28.6209	28.6504	28.9247	29.017	28.8715	16	16	16	61.7	61.7	61.7	26.458	0	103.89	116		2.40875	0.283176				3	3		NAA10	P41227;P41227-2;F8W808;A8MWP7;C9JN83;C9JW55;Q9BSU3;H0Y8T0	P41227;P41227-2;F8W808;A8MWP7	N-alpha-acetyltransferase 10	NAA10
25.302	25.452	24.7424	25.5148	25.5687	25.2621	7	7	7	24.7	24.7	24.7	33.429	0	18.514	25		0.528607	0.283043				3	3		SGTB	Q96EQ0;D6RFW1	Q96EQ0;D6RFW1	Small glutamine-rich tetratricopeptide repeat-containing protein beta	SGTB
31.4228	31.0899	31.0024	31.6142	31.3478	31.3988	53	53	53	64.8	64.8	64.8	107.77	0	323.31	765		0.863279	0.281887				3	3		GART	P22102;P22102-2;F8WD69;C9JBJ1;C9JTV6;C9JZG2;C9JKQ7;A0A140TA71;H7C366	P22102;P22102-2	Trifunctional purine biosynthetic protein adenosine-3;Phosphoribosylamine--glycine ligase;Phosphoribosylformylglycinamidine cyclo-ligase;Phosphoribosylglycinamide formyltransferase	GART
26.9358	26.9679	27.238	27.5222	27.0059	27.4585	23	13	7	61	29.5	15.6	50.67	0	117.61	59		0.67825	0.281654				3	3		TMPO	P42167;G5E972;P42167-2;P42167-3	P42167;G5E972;P42167-2	Lamina-associated polypeptide 2, isoforms beta/gamma;Thymopoietin;Thymopentin	TMPO
22.5872	22.7364	22.7011	23.0289	22.9474	22.8932	5	5	5	11.2	11.2	11.2	67.513	0.00016513	6.0147	9		2.03286	0.28156				3	3		BIRC2;BIRC3	E9PMH5;Q13490-2;Q13490;A0A087X2B2;H0YDY3;Q13489;E9PI77;E9PQZ9;E9PNM6;E9PIW1	E9PMH5;Q13490-2;Q13490;A0A087X2B2;H0YDY3;Q13489	Baculoviral IAP repeat-containing protein 2;Baculoviral IAP repeat-containing protein 3	BIRC2;BIRC3
22.9471	23.2876	23.9032	23.5449	23.6671	23.7702	10	10	9	16.7	16.7	15.6	79.147	0	14.176	27		0.417076	0.281411				3	3		ABCB10	Q9NRK6;Q9NUT2-5;Q9NUT2-4;Q9NUT2-2;Q9NUT2	Q9NRK6	ATP-binding cassette sub-family B member 10, mitochondrial	ABCB10
NaN	NaN	21.9886	22.2698	NaN	NaN	2	2	2	13.9	13.9	13.9	16.863	0.0034804	2.3213	2		0	0.281189				1	1		CSDC2	H7C4E7;Q9Y534	H7C4E7;Q9Y534	Cold shock domain-containing protein C2	CSDC2
27.3433	27.5957	26.9842	27.6438	27.5384	27.5841	11	11	11	40.3	40.3	40.3	29.395	0	106.88	45		0.713272	0.281018				3	3		MRPS18B	Q9Y676;A0A0G2JIC6	Q9Y676;A0A0G2JIC6	28S ribosomal protein S18b, mitochondrial	MRPS18B
23.2445	23.3407	22.8743	23.5095	23.374	23.4189	5	5	5	23.4	23.4	23.4	34.291	0	9.3364	13		0.886786	0.280986				3	3		DCUN1D3	Q8IWE4	Q8IWE4	DCN1-like protein 3	DCUN1D3
28.5098	28.1972	28.7722	28.4597	29.2735	28.5886	14	14	14	28.2	28.2	28.2	43.159	0	63.786	256		0.39214	0.280912				3	3		HACD3	Q9P035;H3BS72;H3BPZ1;Q9P035-2;H3BRL8;H3BMZ1	Q9P035;H3BS72;H3BPZ1;Q9P035-2	Very-long-chain (3R)-3-hydroxyacyl-CoA dehydratase 3	HACD3
26.7628	26.3843	26.2338	26.6894	26.9358	26.5975	38	38	38	28.5	28.5	28.5	161.31	0	83.767	114		0.682199	0.280589				3	3		UACA	H0YNH8;Q9BZF9-2;Q9BZF9;F5H2B9;H0YN48;H0YMI1	H0YNH8;Q9BZF9-2;Q9BZF9;F5H2B9	Uveal autoantigen with coiled-coil domains and ankyrin repeats	UACA
27.7766	27.2937	27.1655	27.6051	27.6172	27.855	76	75	75	38.3	38	38	260.95	0	142.28	242		0.621101	0.280526				3	3		GOLGA4	Q13439-4;Q13439;Q13439-3;Q13439-5;H0Y6I0;C9JHJ5;E7EVX2;A0A087WTW2;C9J0Y3;Q86W71	Q13439-4;Q13439;Q13439-3;Q13439-5;H0Y6I0	Golgin subfamily A member 4	GOLGA4
26.7494	26.3761	26.7065	26.965	26.9702	26.7378	9	9	9	34.8	34.8	34.8	34.36	0	31.167	31		0.931597	0.280293				3	3		HMGCL	P35914;P35914-3;P35914-2;H0Y2L7;G5E9S9;B7Z4D4;B7Z212;Q8TB92-5;Q8TB92-2;Q8TB92	P35914;P35914-3;P35914-2	Hydroxymethylglutaryl-CoA lyase, mitochondrial	HMGCL
NaN	22.5122	22.3331	22.9214	NaN	22.4844	3	3	3	12	12	12	45.445	0.00016689	6.3441	5		0.447087	0.280233				2	2		RASSF8	Q8NHQ8-2;Q8NHQ8;F5H0S5;F5H7J1;Q6IB99;F5GYP8;F5H8C5;H0YG85	Q8NHQ8-2;Q8NHQ8;F5H0S5;F5H7J1	Ras association domain-containing protein 8	RASSF8
26.3287	26.0339	26.4505	26.7676	26.5044	26.3814	43	40	40	34.7	33.1	33.1	164.94	0	70.314	138		0.766834	0.280112				3	3		CPS1	P31327;P31327-3;P31327-2;Q5R211;E7EWJ3;C9JTA4	P31327;P31327-3;P31327-2	Carbamoyl-phosphate synthase [ammonia], mitochondrial	CPS1
29.593	29.8319	30.1456	30.0549	30.201	30.155	5	5	5	32.7	32.7	32.7	12.259	0	68.832	36		0.779253	0.28011				3	3		ERH	P84090;G3V279	P84090;G3V279	Enhancer of rudimentary homolog	ERH
27.0873	27.1045	26.7869	27.1131	27.3212	27.3837	33	33	13	68.9	68.9	27.5	61.594	0	145.44	70		0.996881	0.27975				3	3		BAG3	O95817	O95817	BAG family molecular chaperone regulator 3	BAG3
24.8188	24.5837	23.9352	24.5173	24.7415	24.9177	5	5	5	13	13	13	40.848	0	9.2184	16		0.411894	0.279607				3	3		DHRS13	Q6UX07;Q6UX07-2;Q6UX07-3	Q6UX07;Q6UX07-2	Dehydrogenase/reductase SDR family member 13	DHRS13
27.6409	27.7303	27.611	27.8496	28.0254	27.9449	11	11	11	36.3	36.3	36.3	42.15	0	165.72	69		1.96244	0.279224				3	3		NUP43	Q8NFH3;Q8NFH3-2;B4E301;F5H0E3;B4DVD1	Q8NFH3;Q8NFH3-2	Nucleoporin Nup43	NUP43
23.8609	24.2842	23.5267	24.2357	24.2006	24.0715	9	9	9	12.2	12.2	12.2	93.724	0	9.5982	20		0.548511	0.278687				3	3		TBCK	Q8TEA7-3;Q8TEA7-2;Q8TEA7;D6RC61;H0Y8U7	Q8TEA7-3;Q8TEA7-2;Q8TEA7	TBC domain-containing protein kinase-like protein	TBCK
27.7095	27.3791	27.1884	27.3996	28.1859	27.5257	37	37	3	72.1	72.1	7.1	53.836	0	233.83	41		0.411021	0.278069				3	3		FDXR	P22570;P22570-7;P22570-5;P22570-2;P22570-3;A0A0C4DFN8;A0A0A0MSZ4;P22570-4;A0A0A0MTR6;A0A0C4DGN7;A0A0A0MT64;A0A0A0MTN9	P22570;P22570-7;P22570-5;P22570-2;P22570-3;A0A0C4DFN8;A0A0A0MSZ4;P22570-4;A0A0A0MTR6;A0A0C4DGN7;A0A0A0MT64;A0A0A0MTN9	NADPH:adrenodoxin oxidoreductase, mitochondrial	FDXR
23.4307	23.289	23.5317	23.5711	23.9632	23.5506	9	9	9	15.7	15.7	15.7	86.359	0	10.005	16		0.851627	0.277864				3	3		ASCC2	Q9H1I8;Q9H1I8-3;B1AH59;Q9H1I8-2	Q9H1I8;Q9H1I8-3	Activating signal cointegrator 1 complex subunit 2	ASCC2
NaN	NaN	22.644	NaN	22.8452	22.9955	4	4	4	5.9	5.9	5.9	75.864	0.00016189	5.4411	4		0	0.276372				1	2		MYBL2	P10244-2;P10244	P10244-2;P10244	Myb-related protein B	MYBL2
29.9335	29.4993	30.0969	30.1948	30.1594	30.0045	29	29	13	61.5	61.5	30.9	64.132	0	323.31	220		0.667958	0.276366				3	3		HNRNPL	P14866;M0QXS5;P14866-2;M0QYL7;B4DVF8	P14866;M0QXS5;P14866-2	Heterogeneous nuclear ribonucleoprotein L	HNRNPL
29.3756	29.4326	29.4836	29.6578	29.7037	29.7594	27	27	24	47.6	47.6	43.3	66.785	0	323.31	178		2.52673	0.276356				3	3		IGF2BP2	F8W930;Q9Y6M1-1;Q9Y6M1;Q9Y6M1-5;Q9Y6M1-6;Q9Y6M1-3;Q9Y6M1-4;O00425-2;Q9NZI8-2;Q9NZI8	F8W930;Q9Y6M1-1;Q9Y6M1;Q9Y6M1-5;Q9Y6M1-6;Q9Y6M1-3;Q9Y6M1-4	Insulin-like growth factor 2 mRNA-binding protein 2	IGF2BP2
24.6815	24.3276	24.1637	24.929	24.4644	24.6077	14	14	14	15.3	15.3	15.3	124.04	0	18.99	40		0.601742	0.27608				3	3		OTUD4	Q01804;Q01804-5;Q01804-3;D6RI06	Q01804;Q01804-5;Q01804-3	OTU domain-containing protein 4	OTUD4
27.7747	27.7726	28.5021	28.1465	28.2506	28.4791	5	5	5	34.2	34.2	34.2	20.96	0	12.199	40		0.453324	0.275597				3	3		PSMB9	A2ACR1;A0A0G2JJA7;P28065-2;P28065;A2ACR0;A0A0G2JJQ0;A0A0G2JJ13;A0A0G2JHI2	A2ACR1;A0A0G2JJA7;P28065-2;P28065	Proteasome subunit beta type;Proteasome subunit beta type-9	PSMB9
26.3614	26.1046	25.4484	26.4353	26.0703	26.2345	25	25	25	26.5	26.5	26.5	121.17	0	64.678	83		0.399344	0.275239				3	3		OAS3	Q9Y6K5;F8VS35;F8VWK9	Q9Y6K5	2-5-oligoadenylate synthase 3	OAS3
28.4816	28.2893	27.8969	28.377	28.2583	28.858	15	15	15	53.4	53.4	53.4	25.835	0	95.681	93		0.47461	0.275178				3	3		CCDC124	Q96CT7;M0R2F5	Q96CT7	Coiled-coil domain-containing protein 124	CCDC124
23.7727	24.3288	23.6505	23.8199	24.0906	24.6669	12	12	12	25.1	25.1	25.1	70.981	0	21.654	35		0.351098	0.275118				3	3		FRMD6	Q96NE9-2;Q96NE9;G3V4T7;H0YJC1;H0YJ19;Q96NE9-3;G3V2L4;G3V517;G3V3V8	Q96NE9-2;Q96NE9;G3V4T7	FERM domain-containing protein 6	FRMD6
24.4267	25.0323	23.9174	24.6562	24.7385	24.8068	4	3	3	1.9	1.4	1.4	223.04	0.0015827	2.8387	17		0.351333	0.275007				3	3		MYH2;MYH1;MYH4	Q9UKX2;P12882;Q9Y623;E7EX84;Q9UKX2-2	Q9UKX2;P12882;Q9Y623	Myosin-2;Myosin-1;Myosin-4	MYH2;MYH1;MYH4
26.7032	26.4522	27.0204	26.7323	27.0587	27.2094	6	6	6	21.9	21.9	21.9	21.604	0	8.7093	20		0.563894	0.274855				3	3		HSPB8	Q9UJY1;H0YG30	Q9UJY1;H0YG30	Heat shock protein beta-8	HSPB8
[truncated: 5,456 more rows]
