# Supplementary material for: Characterization of nucleolar SUMO isopeptidases unveils a general p53-independent checkpoint of impaired ribosome biogenesis
Source: Nat Commun. 2023 Dec 8;14:8121. doi: 10.1038/s41467-023-43751-9 (PMC10709353; doi:10.1038/s41467-023-43751-9)
Supplement: Supplementary file 7 — Supplementary Data 4 [file 41467_2023_43751_MOESM7_ESM.xlsx]

## Sheet: SENP5 targets
LFQ intensity Gl2_IgG_1	LFQ intensity Gl2_IgG_2	LFQ intensity Gl2_IgG_3	LFQ intensity Gl2_IgG_4	LFQ intensity Gl2_SUMO_1	LFQ intensity Gl2_SUMO_2	LFQ intensity Gl2_SUMO_3	LFQ intensity Gl2_SUMO_4	LFQ intensity siSenp5_IgG_1	LFQ intensity siSenp5_IgG_2	LFQ intensity siSenp5_IgG_3	LFQ intensity siSenp5_IgG_4	LFQ intensity siSenp5_SUMO_1	LFQ intensity siSenp5_SUMO_2	LFQ intensity siSenp5_SUMO_3	LFQ intensity siSenp5_SUMO_4	Student's T-test Significant Gl2_SUMO_Gl2_IgG	Student's T-test Significant siSenp5_SUMO_siSenp5_IgG	Student's T-test Significant siSenp5_SUMO_Gl2_SUMO	Student's T-test significant	GOBP name	GOMF name	GOCC name	KEGG pathway name	Pfam name	Peptides	Razor + unique peptides	Unique peptides	Sequence coverage [%]	Unique + razor sequence coverage [%]	Unique sequence coverage [%]	Mol. weight [kDa]	Q-value	Score	Intensity	MS/MS count	Intensity Gl2_IgG_1	Intensity Gl2_IgG_2	Intensity Gl2_IgG_3	Intensity Gl2_IgG_4	Intensity Gl2_SUMO_1	Intensity Gl2_SUMO_2	Intensity Gl2_SUMO_3	Intensity Gl2_SUMO_4	Intensity siSenp5_IgG_1	Intensity siSenp5_IgG_2	Intensity siSenp5_IgG_3	Intensity siSenp5_IgG_4	Intensity siSenp5_SUMO_1	Intensity siSenp5_SUMO_2
23.9141	23.1419	24.4508	23.6246	25.6982	24.2551	23.6792	23.6197	23.9526	24.3916	24.3212	24.0454	27.8298	27.4317	27.8415	27.4908		+	+	siSenp5_SUMO_Gl2_SUMO;siSenp5_SUMO_siSenp5_IgG	cell differentiation;meiotic cell cycle;multicellular organism development;rRNA processing;spermatogenesis	RNA binding	cytosol;nucleolus;nucleoplasm;small-subunit processome	Ribosome biogenesis in eukaryotes		25	25	25	34.6	34.6	34.6	87.977	0	174.13	1324000000	77	0	0	0	1890900	64865000	13584000	11631000	8811400	0	0	0	0	285080000	299910000
23.8889	24.4694	24.9838	25.0209	27.0453	25.9682	27.3067	25.8625	23.5787	24.5474	24.4522	24.0263	29.1672	28.3726	27.5165	28.6762	+	+		Gl2_SUMO_Gl2_IgG;siSenp5_SUMO_siSenp5_IgG	cell division;cellular response to heat;cellular response to interferon-alpha;mitotic spindle assembly checkpoint;mRNA export from nucleus;mRNA export from nucleus in response to heat stress;negative regulation of RNA export from nucleus;negative regulation of transcription by RNA polymerase II;negative regulation of translational initiation;nuclear pore organization;positive regulation of hetero…	chromatin binding;dynein complex binding;heat shock protein binding;mitogen-activated protein kinase binding;mRNA binding;protein homodimerization activity;RNA binding;structural constituent of nuclear pore;tubulin binding	cytoplasm;cytoplasmic dynein complex;extrinsic component of membrane;kinetochore;mitotic spindle;nuclear envelope;nuclear inclusion body;nuclear membrane;nuclear periphery;nuclear pore;nuclear pore nuclear basket;nucleoplasm;nucleus	Pathways in cancer;RNA transport;Thyroid cancer	TPR_MLP1_2	40	40	40	20	20	20	267.29	0	150.94	2376200000	143	0	1568900	0	17651000	335890000	47416000	205290000	39526000	0	4335200	1027400	4276700	447280000	488570000
25.2205	24.8084	24.6252	26.8003	26.2754	26.0296	26.4798	26.766	24.3413	24.8314	24.1279	24.7673	28.5105	28.0878	26.6642	28.1314		+		siSenp5_SUMO_siSenp5_IgG		DNA binding;DNA-binding transcription factor activity, RNA polymerase II-specific;metal ion binding	nucleus			23	23	23	21.1	21.1	21.1	166.78	0	84.62	1451400000	81	0	0	221980	29573000	85102000	42710000	60160000	47296000	2028500	0	0	0	353410000	302470000
23.6376	24.7445	24.7442	26.315	26.1712	26.5532	25.8547	26.1206	23.6863	23.7325	24.0011	24.6672	27.4755	27.8902	27.5076	27.3359		+	+	siSenp5_SUMO_Gl2_SUMO;siSenp5_SUMO_siSenp5_IgG	erythrocyte homeostasis;nuclear-transcribed mRNA catabolic process, nonsense-mediated decay;ribosomal small subunit biogenesis;rRNA processing;SRP-dependent cotranslational protein targeting to membrane;translation;translational initiation	RNA binding;structural constituent of ribosome	cytosol;cytosolic small ribosomal subunit;focal adhesion;membrane;nucleoplasm;ribosome	Ribosome	Ribosomal_S17e	4	4	4	37	37	37	15.55	0	24.12	1020400000	36	0	1539300	0	19436000	109320000	19502000	56510000	60273000	0	0	0	0	191940000	278670000
26.7899	25.6427	27.0291	26.0803	27.0075	26.0741	27.0754	26.7094	26.7465	26.5298	24.7288	23.1017	27.7218	27.8727	27.196	27.2699					mRNA 3'-splice site recognition;mRNA processing;mRNA splicing, via spliceosome	RNA binding	catalytic step 2 spliceosome;nuclear speck;nucleoplasm;spliceosomal complex;U2 snRNP;U2-type prespliceosome;U2-type spliceosomal complex	Spliceosome	PRP21_like_P;Surp;ubiquitin	18	18	18	29.5	29.5	29.5	88.885	0	52.045	2269300000	82	109370000	11845000	13733000	38201000	244020000	50591000	242300000	121290000	32487000	7478300	5873800	0	300600000	489790000
25.2527	23.3903	24.6553	23.7135	24.7075	25.3965	23.8898	23.8898	23.9229	24.6299	23.6852	23.9341	26.0788	25.891	26.1123	26.2165		+		siSenp5_SUMO_siSenp5_IgG	hippocampus development;oligodendrocyte development;response to glucose;response to heat;response to peptide hormone;T cell receptor signaling pathway;translational initiation	guanyl-nucleotide exchange factor activity;nucleotidyltransferase activity;translation initiation factor activity	cytoplasm;cytosol;eukaryotic translation initiation factor 2B complex	Herpes simplex virus 1 infection;RNA transport	NTP_transferase	6	6	6	15.7	15.7	15.7	50.24	0	12.937	485640000	24	8607000	0	0	0	57049000	21738000	14421000	0	0	9889800	0	5300000	99388000	142120000
24.645	25.3311	23.9675	23.8086	26.0926	24.7935	26.4059	25.7475	24.0358	25.1952	24.5999	23.9213	27.8975	27.3244	27.6399	27.3417		+		siSenp5_SUMO_siSenp5_IgG	cellular response to DNA damage stimulus;negative regulation of transcription by RNA polymerase II	DNA-binding transcription factor activity, RNA polymerase II-specific;DNA-binding transcription repressor activity, RNA polymerase II-specific;metal ion binding;RNA polymerase II regulatory region sequence-specific DNA binding	nucleus		BTB	11	11	11	22.2	22.2	22.2	74.277	0	54.555	1317900000	53	0	0	0	0	156050000	9584100	92941000	27369000	0	0	0	0	301690000	234260000
24.2435	25.1341	24.5138	26.1644	25.7661	26.1964	25.4714	26.0616	24.9208	24.0752	24.7237	23.7704	27.4333	26.669	27.0209	26.8436		+		siSenp5_SUMO_siSenp5_IgG	ATP biosynthetic process;ATP hydrolysis coupled cation transmembrane transport;ATP synthesis coupled proton transport;cristae formation;mitochondrial ATP synthesis coupled proton transport	proton transmembrane transporter activity;transmembrane transporter activity	mitochondrial inner membrane;mitochondrial proton-transporting ATP synthase complex;mitochondrial proton-transporting ATP synthase complex, coupling factor F(o);mitochondrion	Metabolic pathways;Oxidative phosphorylation;Thermogenesis	ATP-synt_G	4	4	4	46.6	46.6	46.6	11.428	0	15.498	454010000	26	0	781370	5495400	19370000	78318000	52211000	16083000	42379000	2742500	7082700	11554000	16120000	49972000	79501000
26.6987	23.8749	27.1371	23.9141	26.9234	26.6431	27.5095	27.4434	24.2573	26.5215	23.8812	23.2377	27.7003	27.8746	28.5486	27.6709		+		siSenp5_SUMO_siSenp5_IgG	cell cycle arrest;cell proliferation;cell surface receptor signaling pathway;G2/M transition of mitotic cell cycle;mRNA processing;negative regulation of transcription, DNA-templated;positive regulation of RNA export from nucleus;positive regulation of translational initiation;protein complex oligomerization;regulation of alternative mRNA splicing, via spliceosome;regulation of mRNA splicing, via…	DNA binding;identical protein binding;poly(A) binding;poly(U) RNA binding;protein domain specific binding;protein heterodimerization activity;protein-containing complex binding;RNA binding;SH2 domain binding;SH3 domain binding;SH3/SH2 adaptor activity	cytoplasm;cytosol;Grb2-Sos complex;membrane;nucleoplasm;nucleus		KH_1;Qua1;Sam68-YY	9	9	9	23.5	23.5	23.5	48.227	0	33.276	3199200000	49	98946000	5628700	19263000	33431000	286670000	169730000	329630000	160140000	1769900	9210500	36101000	31445000	361240000	523430000
24.1749	23.8675	25.3975	24.6031	30.2331	30.3064	30.2389	30.1471	24.1331	23.0231	23.1267	24.133	31.2711	30.9994	30.4834	30.7379	+	+		Gl2_SUMO_Gl2_IgG;siSenp5_SUMO_siSenp5_IgG	5S class rRNA transcription by RNA polymerase III;rRNA transcription;transcription by RNA polymerase III;transcription initiation from RNA polymerase III promoter;tRNA transcription;tRNA transcription by RNA polymerase III	RNA polymerase III type 1 promoter sequence-specific DNA binding;RNA polymerase III type 2 promoter sequence-specific DNA binding	membrane;nucleolus;nucleoplasm;nucleus;ribonucleoprotein complex;transcription factor TFIIIC complex		B-block_TFIIIC	72	72	72	36.7	36.7	36.7	238.87	0	323.31	14195000000	499	30748000	5642900	541290	24321000	1986000000	1526700000	1173600000	736600000	9966700	5253800	4290300	12469000	2383400000	2190400000
24.5043	23.8295	23.763	22.6162	25.2332	25.5238	24.7201	25.6	24.5731	23.391	23.9874	23.0377	26.8069	26.5359	27.2306	26.5226	+	+	+	Gl2_SUMO_Gl2_IgG;siSenp5_SUMO_Gl2_SUMO;siSenp5_SUMO_siSenp5_IgG	blastocyst formation;cell cycle arrest;lens fiber cell differentiation;lymphocyte homeostasis;negative regulation of BMP signaling pathway;negative regulation of cell differentiation;negative regulation of transcription by RNA polymerase II;negative regulation of transforming growth factor beta receptor signaling pathway;neuron development;positive regulation of axonogenesis;positive regulation o…	chromatin binding;DNA-binding transcription factor activity, RNA polymerase II-specific;DNA-binding transcription repressor activity, RNA polymerase II-specific;protein domain specific binding;protein-containing complex binding;RNA polymerase II proximal promoter sequence-specific DNA binding;SMAD binding;transcription corepressor activity	acrosomal vesicle;cytoplasm;nucleoplasm;nucleus;PML body;protein-containing complex	Signaling pathways regulating pluripotency of stem cells	c-SKI_SMAD_bind;Ski_Sno	11	11	11	20.9	20.9	20.9	76.975	0	79.548	829810000	42	1582400	0	0	0	32731000	41430000	16688000	23763000	0	0	0	0	164200000	175550000
23.5773	23.8252	24.1173	24.113	26.2685	26.0544	26.8799	26.8906	23.6001	23.6698	24.1752	23.8742	27.234	27.8703	27.8309	27.8646	+	+		Gl2_SUMO_Gl2_IgG;siSenp5_SUMO_siSenp5_IgG	abscission;cell division;cellular protein metabolic process;mitotic cytokinesis checkpoint;negative regulation of cytokinesis;neutrophil degranulation;post-translational protein modification	metal ion binding;phosphatidylinositol-3-phosphate binding;RNA binding	azurophil granule membrane;centrosome;cleavage furrow;cytoplasm;cytoplasmic ribonucleoprotein granule;cytoskeleton;cytosol;endoplasmic reticulum;endoplasmic reticulum lumen;endoplasmic reticulum membrane;extracellular exosome;Flemming body;integral component of membrane;lamellar body;lipid droplet;membrane;midbody;nuclear speck;perinuclear region of cytoplasm;plasma membrane;rough endoplasmic ret…	Protein processing in endoplasmic reticulum	FYVE	15	15	15	32.4	32.4	32.4	66.022	0	94.055	1957200000	50	0	0	2330900	0	129650000	47469000	114080000	136840000	0	0	3643800	476450	220370000	477070000
24.5219	23.2027	24.7313	24.0956	25.9687	24.7918	24.2104	23.9544	23.5345	24.4334	24.6525	26.0577	26.8502	26.1978	26.487	26.1781					anaphase-promoting complex-dependent catabolic process;histone H2B ubiquitination;histone monoubiquitination;ISG15-protein conjugation;protein K11-linked ubiquitination;protein K48-linked ubiquitination;protein K63-linked ubiquitination;protein polyubiquitination;protein ubiquitination;regulation of growth;regulation of mitotic cell cycle phase transition;ubiquitin-dependent protein catabolic pro…	ATP binding;ISG15 transferase activity;ubiquitin conjugating enzyme activity;ubiquitin-protein transferase activity	cytosol;nucleoplasm;nucleus;ubiquitin ligase complex	Ubiquitin mediated proteolysis	UQ_con	2	2	1	16.1	16.1	11.9	21.404	0	10.182	262230000	16	0	0	0	22977000	34264000	13664000	13961000	10496000	0	4400500	15841000	0	29032000	45994000
26.0235	24.8213	25.5779	25.7203	26.7816	26.0385	26.793	26.6007	24.8543	26.2254	24.2135	26.7079	27.9202	28.1267	27.6691	26.9828					mitotic cell cycle;mRNA export from nucleus;protein export from nucleus;protein import into nucleus;regulation of cell cycle;regulation of mRNA stability;regulation of nucleocytoplasmic transport;viral process	nuclear export signal receptor activity;nuclear localization sequence binding;structural constituent of nuclear pore	cytoplasmic side of nuclear pore;cytosol;focal adhesion;intracellular membrane-bounded organelle;nuclear pore;nucleoplasm;nucleus	RNA transport		22	22	22	14.4	14.4	14.4	213.62	0	114.39	1583600000	86	24672000	32688000	3132800	0	143630000	41911000	86357000	46729000	0	18747000	9210900	22657000	277990000	359970000
24.2298	24.4974	24.9361	25.049	25.7459	25.3722	25.2267	25.1535	24.8741	24.4429	23.7726	23.7628	26.1945	26.0274	26.0288	25.8516		+		siSenp5_SUMO_siSenp5_IgG	B cell differentiation;negative regulation of transcription, DNA-templated	DNA binding;DNA-binding transcription factor activity, RNA polymerase II-specific;transcription corepressor activity	nuclear body;nucleoplasm;nucleus		PAH	9	9	6	4.8	4.8	3.1	248.62	0	26.415	525880000	42	0	839840	0	0	68953000	12308000	64116000	5441300	580300	0	0	0	116480000	94023000
24.4292	24.7361	24.3438	25.704	29.9593	29.6858	29.5819	29.5404	23.9899	25.0627	25.4779	27.1238	31.5732	31.7067	30.7846	31.554	+	+	+	Gl2_SUMO_Gl2_IgG;siSenp5_SUMO_Gl2_SUMO;siSenp5_SUMO_siSenp5_IgG	cytoskeleton organization;insulin receptor signaling pathway;negative regulation of apoptotic process;negative regulation of extrinsic apoptotic signaling pathway;positive regulation of cell proliferation;positive regulation of insulin-like growth factor receptor signaling pathway;positive regulation of mitotic nuclear division;positive regulation of transcription by RNA polymerase II;positive re…	insulin receptor binding;lysine-acetylated histone binding	nucleus		Bromodomain;WD40	50	50	48	28.7	28.7	27.9	206.69	0	323.31	17820000000	452	35163000	7289500	0	20462000	1644700000	951110000	910140000	708510000	2974800	5122000	2203000	50889000	3173100000	3774100000
25.6781	24.0099	25.9625	24.0631	25.9971	25.9838	26.0006	25.8989	23.9097	25.4161	25.8967	26.5209	27.712	27.4274	27.6663	27.2278		+	+	siSenp5_SUMO_Gl2_SUMO;siSenp5_SUMO_siSenp5_IgG		RNA binding			RRM_1	15	15	15	22.4	22.4	22.4	118.1	0	33.276	1732800000	94	23065000	472640	6365100	8334400	155130000	70932000	87142000	34794000	4804400	2858800	9797300	19741000	282360000	275050000
27.3791	24.4995	26.3213	25.5094	28.1085	26.9951	27.5252	27.5228	27.1659	23.3195	25.183	26.7897	28.305	28.0408	28.1544	28.3568					carbohydrate metabolic process;generation of precursor metabolites and energy;glycogen biosynthetic process;glycogen metabolic process	1,4-alpha-glucan branching enzyme activity;1,4-alpha-glucan branching enzyme activity (using a glucosylated glycogenin as primer for glycogen synthesis);cation binding;hydrolase activity, hydrolyzing O-glycosyl compounds	cytosol;extracellular exosome	Metabolic pathways;Starch and sucrose metabolism	Alpha-amylase;Alpha-amylase_C;CBM_48	19	19	19	36.6	36.6	36.6	80.473	0	91.148	3688400000	83	239190000	13766000	14182000	12510000	572660000	86726000	281540000	298390000	42701000	5979300	16304000	38178000	509610000	575000000
25.7865	24.6235	24.7528	25.3826	26.4108	26.319	25.756	25.9465	25.7019	24.0175	25.4488	24.1599	26.7074	26.8404	26.7801	26.7367		+		siSenp5_SUMO_siSenp5_IgG	cell cycle arrest;G1/S transition of mitotic cell cycle;intrinsic apoptotic signaling pathway;negative regulation of cell proliferation;post-translational protein modification;proteasome-mediated ubiquitin-dependent protein catabolic process;protein ubiquitination;regulation of transcription from RNA polymerase II promoter in response to hypoxia;SCF-dependent proteasomal ubiquitin-dependent prote…	protein-containing complex binding;ubiquitin protein ligase binding	Cul2-RING ubiquitin ligase complex;cullin-RING ubiquitin ligase complex;cytosol;nucleolus;nucleoplasm;SCF ubiquitin ligase complex;VCB complex	HIF-1 signaling pathway;Pathways in cancer;Renal cell carcinoma;Ubiquitin mediated proteolysis	Cullin;Cullin_Nedd8	17	17	17	22.4	22.4	22.4	86.982	0	46.909	1366500000	77	34915000	2156000	0	14441000	148910000	75352000	46906000	55306000	6815100	0	9564600	0	206100000	235960000
23.847	24.2628	24.7572	23.278	31.9075	31.9874	32.2957	32.381	23.9418	22.8318	25.0825	23.1175	32.8893	32.2604	32.6884	33.1001	+	+		Gl2_SUMO_Gl2_IgG;siSenp5_SUMO_siSenp5_IgG	base-excision repair;base-excision repair, AP site formation;chromatin organization;depyrimidination;DNA demethylation;mismatch repair;negative regulation of chromatin binding;negative regulation of protein binding;negative regulation of transcription by RNA polymerase II;oxidative DNA demethylation;regulation of DNA N-glycosylase activity;regulation of embryonic development;regulation of gene ex…	ATP binding;chloride ion binding;damaged DNA binding;DNA binding;DNA N-glycosylase activity;double-stranded DNA binding;G/U mismatch-specific uracil-DNA glycosylase activity;magnesium ion binding;mismatched DNA binding;protein domain specific binding;protein homodimerization activity;protein kinase C binding;protein self-association;pyrimidine-specific mismatch base pair DNA N-glycosylase activit…	nucleoplasm;nucleus;plasma membrane;PML body	Base excision repair	UDG	11	11	11	27.6	27.6	27.6	46.053	0	79.184	60332000000	158	154040000	0	0	263150000	10504000000	6751900000	6139300000	6546500000	0	0	0	327660000	8794200000	8336100000
22.4891	25.3582	23.9041	24.7093	25.4754	25.4648	25.4656	24.4302	24.5808	24.2588	23.9196	23.7758	26.2237	25.8428	26.0963	26.0571		+		siSenp5_SUMO_siSenp5_IgG	animal organ morphogenesis;ATP-dependent chromatin remodeling;chromatin remodeling;insulin receptor signaling pathway;negative regulation of proteasomal ubiquitin-dependent protein catabolic process;nervous system development;nucleosome disassembly;positive regulation of transcription by RNA polymerase II;positive regulation of transcription, DNA-templated;prostate gland development;regulation of…	chromatin binding;DNA binding;DNA-binding transcription factor activity, RNA polymerase II-specific;protein N-terminus binding;transcription coactivator activity	cytoplasm;nBAF complex;npBAF complex;nuclear chromatin;nucleoplasm;nucleus;protein-containing complex;SWI/SNF complex;XY body	Hepatocellular carcinoma;Thermogenesis	Myb_DNA-binding;SWIRM;SWIRM-assoc_1;SWIRM-assoc_2;SWIRM-assoc_3	18	10	10	21.5	16	16	122.87	0	90.203	595110000	40	0	2302100	2475300	0	80600000	24438000	61581000	25340000	0	5813000	2296900	0	114380000	68599000
25.3091	24.3243	23.9489	24.269	26.1876	26.8602	26.0995	27.0459	25.4436	24.3585	23.9569	24.6239	27.6586	27.3678	27.154	27.63	+	+		Gl2_SUMO_Gl2_IgG;siSenp5_SUMO_siSenp5_IgG	negative regulation of transcription by RNA polymerase II;negative regulation of transcription, DNA-templated;positive regulation of chromatin binding;positive regulation of telomerase activity;positive regulation of telomere maintenance via telomerase;positive regulation of transcription, DNA-templated;regulation of telomerase activity	DNA-binding transcription factor activity, RNA polymerase II-specific;DNA-binding transcription repressor activity, RNA polymerase II-specific;double-stranded telomeric DNA binding;identical protein binding;protein-containing complex binding;sequence-specific DNA binding;telomeric DNA binding	Cajal body;cytoplasm;cytosol;nuclear body;nuclear chromosome, telomeric region;nucleoplasm;nucleus;PML body		HNF-1_N;Homeodomain	9	8	8	28.6	26.7	26.7	47.278	0	46.322	1871000000	25	0	0	0	0	268260000	153260000	73955000	109920000	0	1368300	0	1809200	203540000	555560000
24.4664	23.9638	24.5466	23.4275	26.198	25.6872	25.713	25.9701	22.0776	24.5186	25.1771	24.2582	26.5876	26.6995	26.6784	26.3127	+	+		Gl2_SUMO_Gl2_IgG;siSenp5_SUMO_siSenp5_IgG	mitochondrial genome maintenance;mitochondrion distribution;mitochondrion organization;mitotic sister chromatid segregation;mitotic spindle assembly		cytoplasm;mitochondrial outer membrane		Misat_Tub_SegII;Tubulin_3	6	6	6	14	14	14	61.835	0	29.483	892310000	27	14227000	0	0	4094400	121070000	55797000	73589000	62789000	0	1773300	0	16986000	141810000	125870000
23.6338	23.5534	24.6406	25.519	25.4581	24.5476	26.0018	25.7562	24.8847	24.3574	25.3385	22.9908	26.0761	26.2896	26.3118	26.3093		+		siSenp5_SUMO_siSenp5_IgG	7-methylguanosine mRNA capping;defense response to virus;mRNA transport	mRNA binding;RNA 7-methylguanosine cap binding;RNA binding	cytoplasm;nuclear speck;nucleus;RNA cap binding complex		NCBP3	5	5	5	9	9	9	70.592	0	98.933	1031000000	17	0	0	0	224220000	122980000	36476000	71614000	72647000	0	910020	0	0	133530000	174340000
24.0053	24.2711	23.9641	24.0179	28.8758	28.604	28.9021	28.5557	23.3822	23.6488	24.5753	25.1728	29.5643	29.483	29.9148	29.3721	+	+	+	Gl2_SUMO_Gl2_IgG;siSenp5_SUMO_Gl2_SUMO;siSenp5_SUMO_siSenp5_IgG	mRNA 3'-end processing;mRNA cleavage;mRNA polyadenylation;mRNA splicing, via spliceosome;termination of RNA polymerase II transcription	mRNA binding;RNA polymerase II complex binding	cytoplasm;mitochondrion;mRNA cleavage factor complex;nucleoplasm	mRNA surveillance pathway	CTD_bind	35	35	35	29.7	29.7	29.7	173.05	0	244.22	6830900000	201	7688900	689810	597860	0	745660000	247740000	618480000	371770000	0	367950	409980	8666000	1051400000	954760000
23.9524	24.5721	25.4847	23.7335	26.0694	26.652	26.087	25.9091	24.8668	26.1258	25.7403	24.1586	28.3465	27.0563	27.1478	27.3765	+	+		Gl2_SUMO_Gl2_IgG;siSenp5_SUMO_siSenp5_IgG	negative regulation of double-strand break repair via nonhomologous end joining	hydrolase activity;RNA binding;snoRNA binding	nucleus	Proteoglycans in cancer		8	8	7	41.7	41.7	36.5	23.338	0	16.591	503020000	28	0	0	0	0	54032000	75739000	25799000	37997000	9610800	6745900	8373900	1310100	68983000	118520000
26.5216	25.3789	26.029	26.2453	27.0752	27.1326	26.8242	26.8401	25.9955	26.2815	25.3769	27.2012	27.7747	27.5836	27.518	27.4366	+	+	+	Gl2_SUMO_Gl2_IgG;siSenp5_SUMO_Gl2_SUMO;siSenp5_SUMO_siSenp5_IgG	blood circulation;cellular response to insulin stimulus;cellular response to interferon-beta;cellular response to interferon-gamma;cellular response to organic cyclic compound;cytokine-mediated signaling pathway;defense response to virus;interferon-gamma-mediated signaling pathway;interleukin-21-mediated signaling pathway;interleukin-27-mediated signaling pathway;interleukin-35-mediated signaling…	cadherin binding;CCR5 chemokine receptor binding;DNA-binding transcription factor activity;DNA-binding transcription factor activity, RNA polymerase II-specific;double-stranded DNA binding;enzyme binding;histone acetyltransferase binding;histone binding;identical protein binding;nuclear hormone receptor binding;promoter-specific chromatin binding;protein homodimerization activity;protein phosphat…	axon;cytoplasm;cytosol;dendrite;nuclear chromatin;nucleolus;nucleoplasm;nucleus;perinuclear region of cytoplasm;protein-containing complex	AGE-RAGE signaling pathway in diabetic complications;Chemokine signaling pathway;C-type lectin receptor signaling pathway;Epstein-Barr virus infection;Hepatitis B;Hepatitis C;Herpes simplex virus 1 infection;Human papillomavirus infection;Inflammatory bowel disease (IBD);Influenza A;Jak-STAT signaling pathway;Kaposi sarcoma-associated herpesvirus infection;Leishmaniasis;Measles;Necroptosis;NOD-li…	SH2;STAT_alpha;STAT_bind;STAT_int;STAT1_TAZ2bind	18	18	18	28	28	28	87.334	0	121.38	2579200000	82	108040000	17288000	8278800	39871000	421880000	144820000	100100000	199700000	27897000	4131000	9642600	60387000	298240000	520290000
23.0706	24.1588	24.9305	23.8692	29.0504	28.9131	28.5828	29.0365	23.2391	25.0901	24.3449	24.9123	29.4794	30.0452	29.0448	30.1758	+	+		Gl2_SUMO_Gl2_IgG;siSenp5_SUMO_siSenp5_IgG	cellular response to DNA damage stimulus;cellular response to X-ray;DNA damage checkpoint;double-strand break repair via nonhomologous end joining;negative regulation of double-strand break repair via homologous recombination;positive regulation of DNA-binding transcription factor activity;positive regulation of isotype switching;positive regulation of transcription by RNA polymerase II;positive …	damaged DNA binding;histone binding;methylated histone binding;p53 binding;RNA polymerase II activating transcription factor binding;telomeric DNA binding;transcription coregulator activity;ubiquitin modification-dependent histone binding	condensed chromosome kinetochore;cytoplasm;DNA repair complex;nuclear body;nuclear chromosome, telomeric region;nucleoplasm;nucleus;replication fork;site of double-strand break	NOD-like receptor signaling pathway	53-BP1_Tudor	42	42	42	29.3	29.3	29.3	213.57	0	323.31	6198900000	254	0	0	0	1377400	763510000	328190000	372910000	297800000	2085300	0	2636600	4182000	1083900000	1371200000
24.4727	26.8261	22.8194	23.4211	29.0012	29.0955	29.0526	29.023	26.2698	23.6892	24.4967	24.4394	29.7864	29.6134	29.4285	30.0264	+	+		Gl2_SUMO_Gl2_IgG;siSenp5_SUMO_siSenp5_IgG	cell division;kinetochore assembly;mitotic sister chromatid cohesion;regulation of gene expression	DNA-binding transcription factor activity, RNA polymerase II-specific;metal ion binding;RNA polymerase II core promoter sequence-specific DNA binding	cytoplasm;cytosol;nuclear chromatin;nucleoplasm;nucleus		DDE_1;HTH_Tnp_Tc5	29	29	29	26.3	26.3	26.3	155.34	0	215.9	6388600000	303	0	10687000	0	0	811950000	570020000	645340000	525400000	6518800	830620	4174800	0	891050000	1000700000
27.6277	25.4228	26.7128	24.874	30.7338	31.0082	31.2055	30.8121	23.923	27.5385	26.8494	27.9829	31.3822	32.0125	31.5804	31.7547	+	+		Gl2_SUMO_Gl2_IgG;siSenp5_SUMO_siSenp5_IgG	protein modification by small protein conjugation;protein sumoylation	acid-amino acid ligase activity;ATP binding;enzyme activator activity;magnesium ion binding;protein heterodimerization activity;small protein activating enzyme binding;SUMO activating enzyme activity;SUMO binding;transcription factor binding;transferase activity;ubiquitin-like protein conjugating enzyme binding	cytoplasm;nucleoplasm;SUMO activating enzyme complex	Ubiquitin mediated proteolysis	ThiF;UAE_UbL;UBA2_C	38	38	38	66.4	66.4	66.4	71.223	0	323.31	32162000000	386	254580000	18827000	8081200	15983000	3355000000	2579800000	2377700000	1776800000	18289000	179640000	28362000	74448000	3987400000	7205300000
23.0289	24.1766	24.3433	24.2199	25.8207	25.2259	25.7307	24.5644	25.1311	25.0215	24.8016	23.9336	26.3417	26.4179	26.4789	25.9508		+		siSenp5_SUMO_siSenp5_IgG	chromatin organization;negative regulation of chromatin silencing;positive regulation of transcription by RNA polymerase II;positive regulation of transcription, DNA-templated;regulation of transcription by RNA polymerase II	ATP binding;ATPase activity;chromatin binding;histone binding	extracellular exosome;nucleoplasm;nucleus		AAA;Bromodomain	20	20	18	16.9	16.9	16.3	158.55	0	60.185	708650000	60	0	3398900	0	0	72199000	39694000	42386000	4125300	0	0	0	0	101600000	108990000
23.5087	27.4324	26.3122	24.3252	32.82	32.7404	32.3952	32.6041	25.5215	27.5844	26.3993	26.5349	34.0129	33.7211	33.7846	33.7346	+	+	+	Gl2_SUMO_Gl2_IgG;siSenp5_SUMO_Gl2_SUMO;siSenp5_SUMO_siSenp5_IgG	dosage compensation by inactivation of X chromosome;double-strand break repair;heterochromatin organization involved in chromatin silencing;inactivation of X chromosome by DNA methylation;inactivation of X chromosome by heterochromatin assembly;negative regulation of double-strand break repair via homologous recombination;nose development;positive regulation of DNA repair;positive regulation of d…	ATP binding;ATPase activity;DNA binding;protein homodimerization activity	Barr body;site of double-strand break		SMC_hinge	116	116	116	58.6	58.6	58.6	226.37	0	323.31	102970000000	1606	12131000	48784000	14572000	51532000	8890500000	5765600000	7582600000	5635500000	15241000	48226000	14516000	54980000	17069000000	19359000000
24.3471	23.3401	24.5043	23.344	25.4466	24.4424	24.6262	24.9112	23.8694	24.9868	24.4112	25.1341	25.4228	26.0168	25.5334	25.3861					histone arginine methylation;negative regulation of protein ubiquitination;peptidyl-arginine methylation, to asymmetrical-dimethyl arginine;protein methylation;regulation of transcription, DNA-templated	histone-arginine N-methyltransferase activity;metal ion binding;methyltransferase activity;nucleic acid binding;protein-arginine N-methyltransferase activity;protein-arginine omega-N asymmetric methyltransferase activity;ribosome binding	cytoplasm;cytosol;nucleus			5	5	5	10.5	10.5	10.5	59.902	0	21.56	574340000	28	5287700	0	0	3518700	106330000	17474000	20753000	38858000	0	0	0	8660400	44166000	216470000
24.3962	24.3749	23.9451	25.7878	28.0109	28.7348	28.0506	28.5795	24.3839	25.1864	24.8598	27.1641	29.3804	28.8043	29.5053	28.7842	+	+		Gl2_SUMO_Gl2_IgG;siSenp5_SUMO_siSenp5_IgG	rRNA processing	RNA binding	nuclear membrane;nucleolus;nucleoplasm;nucleus;Pwp2p-containing subcomplex of 90S preribosome;small-subunit processome	Ribosome biogenesis in eukaryotes		16	16	16	43.9	43.9	43.9	62.003	0	103.46	5954800000	90	24984000	0	1384100	25269000	931590000	542660000	461990000	592060000	4137300	5150400	10772000	15887000	909090000	812730000
23.993	24.4076	25.3493	22.2253	27.0076	26.8413	27.025	26.398	24.0957	25.7488	23.6925	26.1307	27.4312	27.7993	28.153	27.4685	+	+		Gl2_SUMO_Gl2_IgG;siSenp5_SUMO_siSenp5_IgG	cytoskeleton organization;regulation of cell morphogenesis;regulation of transcription by RNA polymerase II	DNA-binding transcription factor activity, RNA polymerase II-specific;protein dimerization activity;zinc ion binding	nucleoplasm		Dimer_Tnp_hAT;DUF4371;zf-FCS	19	19	19	19.5	19.5	19.5	128.72	0	88.519	1780800000	107	27290000	3530700	0	0	134810000	83093000	109920000	48030000	0	0	0	0	254430000	311090000
23.5413	23.1576	24.4489	23.4199	27.3669	27.2548	27.3272	27.1742	24.979	24.4359	25.1638	23.5223	27.8322	27.8599	28.2974	28.0206	+	+	+	Gl2_SUMO_Gl2_IgG;siSenp5_SUMO_Gl2_SUMO;siSenp5_SUMO_siSenp5_IgG	cytoskeleton organization;regulation of cell morphogenesis;regulation of transcription by RNA polymerase II	DNA-binding transcription factor activity, RNA polymerase II-specific;protein tyrosine kinase activity;ubiquitin conjugating enzyme binding;zinc ion binding	cytosol;nucleoplasm;PML body		DUF3504;zf-FCS	23	23	23	21.6	21.6	21.6	154.91	0	155.91	2227900000	98	0	0	0	0	208260000	91024000	173680000	100360000	0	1657700	0	0	240930000	409620000
24.482	24.0435	23.0077	23.6221	27.0072	27.1826	27.0056	26.5635	23.6203	23.8413	26.1618	24.7727	27.3589	27.2965	27.8483	27.7736	+	+		Gl2_SUMO_Gl2_IgG;siSenp5_SUMO_siSenp5_IgG	chromatin remodeling;DNA-dependent DNA replication;histone acetylation;regulation of transcription by RNA polymerase II	metal ion binding	ACF complex;CHRAC		Bromodomain;DDT;PHD;WAC_Acf1_DNA_bd;WHIM1;WSD	26	26	26	20.3	20.3	20.3	178.7	0	123.37	1838900000	90	0	0	0	0	153780000	127250000	97913000	71538000	0	0	0	0	172730000	229840000
23.8259	23.7734	25.4025	23.4191	28.7211	28.8222	27.4217	27.6435	26.7238	24.3086	25.9568	24.2088	29.1725	28.7486	29.3153	29.2045	+	+		Gl2_SUMO_Gl2_IgG;siSenp5_SUMO_siSenp5_IgG		DNA binding;DNA-binding transcription factor activity, RNA polymerase II-specific;metal ion binding	nucleus		zf-C2H2	20	20	20	29.4	29.4	29.4	75.235	0	196.66	4751100000	209	7852500	9582200	1370400	0	831870000	438790000	218960000	117910000	13577000	991670	2330100	0	681550000	565210000
24.663	25.336	23.6838	24.0192	30.0589	29.6521	30.0287	30.1125	24.3001	23.4213	24.5636	29.2268	30.3641	30.5636	30.7007	30.6049	+	+		Gl2_SUMO_Gl2_IgG;siSenp5_SUMO_siSenp5_IgG	cellular response to DNA damage stimulus;negative regulation of transcription, DNA-templated	chromatin binding;enzyme binding;histone methyltransferase binding;protein homodimerization activity	chromatin;chromocenter;chromosome, centromeric region;female pronucleus;male pronucleus;nuclear chromosome, telomeric region;nuclear heterochromatin;nucleoplasm;nucleus;pericentric heterochromatin;site of DNA damage;spindle		Chromo;Chromo_shadow	8	8	7	32.4	32.4	23.8	21.418	0	323.31	9718000000	137	0	0	0	7293800	1293600000	572110000	708760000	910290000	0	0	6666500	179470000	1585000000	1656600000
28.5438	25.6683	26.555	27.6351	29.125	28.6823	28.7038	29.0119	28.208	27.5358	28.1118	28.7591	29.8791	29.4164	29.4921	29.4548		+		siSenp5_SUMO_siSenp5_IgG	cap-dependent translational initiation;formation of cytoplasmic translation initiation complex;IRES-dependent viral translational initiation;positive regulation of mRNA binding;positive regulation of translation;translational initiation;viral translational termination-reinitiation	mRNA cap binding;RNA binding;translation initiation factor activity	cytosol;eukaryotic 43S preinitiation complex;eukaryotic 48S preinitiation complex;eukaryotic translation initiation factor 3 complex;eukaryotic translation initiation factor 3 complex, eIF3m;membrane	RNA transport	eIF-3_zeta	16	16	16	34.1	34.1	34.1	63.972	0	240	8923000000	160	307540000	10041000	15237000	80235000	1594400000	576990000	595300000	699290000	77476000	20951000	88718000	196310000	1348800000	1251400000
26.5353	24.3069	26.1313	23.6761	26.6206	26.6029	26.0183	26.8674	27.2539	26.7415	27.097	26.5931	28.025	27.7711	27.5625	27.6133		+	+	siSenp5_SUMO_Gl2_SUMO;siSenp5_SUMO_siSenp5_IgG	cellular response to DNA damage stimulus;dATP catabolic process;defense response to virus;deoxyribonucleotide catabolic process;dGTP catabolic process;DNA strand resection involved in replication fork processing;double-strand break repair via homologous recombination;immune response;negative regulation of type I interferon-mediated signaling pathway;protein homotetramerization;regulation of innat…	dGTP binding;dGTPase activity;GTP binding;identical protein binding;nucleic acid binding;ribonuclease activity;RNA binding;single-stranded DNA binding;triphosphoric monoester hydrolase activity;zinc ion binding	intracellular;nucleoplasm;nucleus;plasma membrane;site of double-strand break	Human immunodeficiency virus 1 infection	HD;SAM_2	15	15	15	30.5	30.5	30.5	72.2	0	46.769	2450900000	61	76983000	0	7453400	21301000	380150000	115790000	67608000	88869000	70361000	28380000	43884000	33118000	378900000	475780000
26.0506	23.7522	24.2924	23.6068	25.9988	26.0916	26.0871	25.3859	26.0188	25.9026	26.0656	25.5757	26.1452	26.6517	26.7612	26.5669		+		siSenp5_SUMO_siSenp5_IgG	cellular response to dsRNA;cellular response to interferon-alpha;cellular response to interferon-gamma;defense response to virus;mitochondrial mRNA catabolic process;mRNA processing;negative regulation of cell death;negative regulation of oxidative phosphorylation;nuclear-transcribed mRNA catabolic process, deadenylation-dependent decay;nucleic acid phosphodiester bond hydrolysis;positive regulat…	3'-5'-exoribonuclease activity;exonuclease activity;metal ion binding;oligoribonucleotidase activity;poly(A)-specific ribonuclease activity	cytosol;mitochondrial matrix		Exo_endo_phos	10	10	10	26.4	26.4	26.4	67.351	0	94.189	1303500000	49	49184000	0	0	6546900	136250000	96591000	66623000	37579000	20947000	4207100	16237000	19976000	127440000	265090000
26.0169	24.3462	23.6129	26.5671	27.6972	27.4443	27.1301	27.0686	26.9164	27.0704	27.2389	27.031	28.4658	28.3123	28.4711	27.9059		+		siSenp5_SUMO_siSenp5_IgG	COPII vesicle coating;G1/S transition of mitotic cell cycle;innate immune response;protein dephosphorylation	metal ion binding;protein serine/threonine phosphatase activity	cytosol;Golgi membrane;mitochondrion		Metallophos	8	8	8	31.1	31.1	31.1	35.144	0	34.969	1976500000	64	14514000	0	2283000	24964000	291730000	74566000	72463000	111540000	41536000	78836000	50933000	24521000	342550000	347350000
28.6227	24.2947	27.9948	28.2873	28.7655	29.0408	28.8463	29.174	29.2612	28.7286	29.1693	29.1884	29.8908	29.4929	29.8166	29.7941		+	+	siSenp5_SUMO_Gl2_SUMO;siSenp5_SUMO_siSenp5_IgG	cellular response to interferon-beta;cellular response to oxidative stress;liver regeneration;mitochondrial mRNA catabolic process;mitochondrial mRNA polyadenylation;mitochondrial RNA 3'-end processing;mitochondrial RNA 5'-end processing;mitochondrial RNA catabolic process;mitochondrial RNA processing;mitochondrion morphogenesis;mitotic cell cycle arrest;mRNA catabolic process;negative regulation…	3'-5'-exoribonuclease activity;miRNA binding;poly(G) binding;poly(U) RNA binding;polyribonucleotide nucleotidyltransferase activity;RNA binding	cytoplasm;cytosol;endoplasmic reticulum membrane;mitochondrial degradosome;mitochondrial intermembrane space;mitochondrion;nucleus;polysomal ribosome	RNA degradation	KH_1;PNPase;RNase_PH;RNase_PH_C;S1	31	31	31	41.3	41.3	41.3	85.95	0	125.49	10919000000	200	402760000	1307500	28165000	189980000	1245400000	561370000	419590000	720130000	272590000	35584000	194930000	216510000	1503400000	1550600000
24.004	24.9872	23.9702	23.2433	29.6471	29.904	29.9631	29.6362	25.2635	25.9902	26.1089	25.9967	30.7158	30.6486	30.169	30.5199	+	+		Gl2_SUMO_Gl2_IgG;siSenp5_SUMO_siSenp5_IgG	mRNA export from nucleus;negative regulation of RNA export from nucleus;nuclear pore complex assembly;protein import into nucleus;viral entry into host cell;viral penetration into host nucleus;viral process	DNA binding;identical protein binding;metal ion binding;nuclear localization sequence binding;protein membrane anchor;structural constituent of nuclear pore	cytosol;host cell;nuclear inclusion body;nuclear membrane;nuclear periphery;nuclear pore;nuclear pore central transport channel;nuclear pore nuclear basket;nucleolus;nucleoplasm	RNA transport	Nup_retrotrp_bd;Nup153;zf-RanBP	38	38	38	33.5	33.5	33.5	153.94	0	323.31	11561000000	326	40989000	14935000	1881800	8014500	1157100000	763130000	996900000	462250000	12354000	16506000	21090000	25330000	2147100000	2187200000
28.9226	26.501	26.4924	26.2587	30.0601	29.6549	29.8527	29.9297	28.8333	30.2381	28.4722	29.719	30.8573	30.5183	30.7613	30.2822	+			Gl2_SUMO_Gl2_IgG	isoleucyl-tRNA aminoacylation;osteoblast differentiation;tRNA aminoacylation for protein translation	aminoacyl-tRNA editing activity;ATP binding;GTPase binding;isoleucine-tRNA ligase activity;tRNA binding	aminoacyl-tRNA synthetase multienzyme complex;cytoplasm;cytosol;extracellular exosome;membrane	Aminoacyl-tRNA biosynthesis	Anticodon_1;tRNA-synt_1	47	47	47	40.7	40.7	40.7	144.5	0	323.31	16127000000	423	246790000	3396200	10332000	60054000	2120900000	1098500000	1698200000	983440000	257200000	144180000	70423000	151850000	2079500000	2473400000
28.2074	25.3226	26.9579	25.0977	30.5664	30.5688	30.0406	30.8976	28.1173	28.416	28.9096	29.519	31.3394	31.1394	31.1066	31.079	+	+		Gl2_SUMO_Gl2_IgG;siSenp5_SUMO_siSenp5_IgG	ATP-dependent chromatin remodeling;cellular response to leukemia inhibitory factor;CENP-A containing nucleosome assembly;chromatin remodeling;chromatin silencing at rDNA;DNA-templated transcription, initiation;nucleosome assembly;nucleosome positioning;positive regulation of gene expression, epigenetic;positive regulation of transcription, DNA-templated;regulation of transcription by RNA polymera…	ATP binding;ATPase activity;DNA binding;DNA-binding transcription factor activity, RNA polymerase II-specific;helicase activity;nucleosome binding	chromatin silencing complex;condensed chromosome;fibrillar center;nucleoplasm;nucleus;NURF complex;RSF complex		DBINO;HAND;Helicase_C;SLIDE;SNF2_N	49	49	33	46.9	46.9	35.6	121.9	0	323.31	23660000000	543	223000000	21421000	21253000	45104000	3820300000	2017400000	2348800000	2001100000	96415000	41274000	65839000	156920000	2314700000	3337600000
25.12	31.6152	24.9827	25.6769	25.37	25.9119	25.6726	25.0427	24.7633	23.5697	24.6283	25.9092	27.283	26.953	27.1952	26.2574		+		siSenp5_SUMO_siSenp5_IgG	cellular response to estradiol stimulus;chromatin organization;positive regulation of transcription by RNA polymerase II	chromatin DNA binding;DNA binding;nucleosomal DNA binding;protein heterodimerization activity;RNA polymerase II core promoter sequence-specific DNA binding;RNA polymerase II distal enhancer sequence-specific DNA binding;RNA polymerase II proximal promoter sequence-specific DNA binding	extracellular exosome;nuclear chromatin;nuclear euchromatin;nuclear heterochromatin;nucleosome;nucleus	Alcoholism;Necroptosis;Systemic lupus erythematosus	Histone;Histone_H2A_C	6	4	4	53.9	46.9	46.9	13.509	0	165.27	2420600000	59	0	925580000	0	18232000	170420000	23971000	48397000	166960000	0	0	7098500	34891000	368480000	291050000
23.5902	26.2491	24.7906	24.9657	24.2361	24.1877	24.3979	23.0193	22.9325	24.6579	24.0768	23.5549	25.0154	25.4225	24.9933	24.7327					mRNA splicing, via spliceosome;RNA processing;RNA splicing;spliceosomal complex disassembly	ATP binding;ATP-dependent 3'-5' RNA helicase activity;ATP-dependent RNA helicase activity;identical protein binding;RNA binding	catalytic step 2 spliceosome;nuclear body;nucleoplasm;nucleus;spliceosomal complex;U2-type catalytic step 2 spliceosome	Spliceosome	HA2;Helicase_C;OB_NTP_bind;S1	9	8	8	11	10.2	10.2	139.31	0	17.801	267870000	25	0	0	0	0	43379000	24087000	15096000	9510100	0	4166400	0	5508400	43440000	34297000
23.3686	24.2596	24.0266	24.118	24.7598	24.5985	22.2568	22.5831	23.4631	24.094	23.8277	25.1441	25.8634	26.186	25.8339	25.7607		+		siSenp5_SUMO_siSenp5_IgG	ribosomal large subunit biogenesis	RNA binding	intracellular membrane-bounded organelle;nucleolus;nucleus		Nop16	3	3	3	18.5	18.5	18.5	21.188	0	10.367	260520000	9	0	0	0	0	30823000	6054300	0	12207000	0	0	0	0	60901000	60959000
25.0217	24.2322	24.6566	24.3059	23.7176	24.8729	23.1985	25.2204	23.2886	24.1615	24.6544	25.0853	25.475	25.5332	25.5886	25.3759					chromatin maintenance;DNA duplex unwinding;DNA recombination;mitochondrial mRNA catabolic process;mitochondrial mRNA surveillance;mitochondrial ncRNA surveillance;mitochondrial RNA 3'-end processing;mitochondrial RNA surveillance;mitochondrion morphogenesis;negative regulation of apoptotic process;positive regulation of cell growth;positive regulation of mitochondrial RNA catabolic process;RNA ca…	3'-5' RNA helicase activity;ATP binding;ATP-dependent RNA helicase activity;DNA binding;DNA helicase activity;double-stranded RNA binding;helicase activity;protein homodimerization activity;RNA binding	mitochondrial degradosome;mitochondrial matrix;mitochondrial nucleoid;mitochondrion;nucleus		Helicase_C;SUV3_C	8	8	8	12	12	12	87.99	0	16.412	388400000	20	6765800	0	0	2125800	12976000	13043000	0	27511000	0	0	0	2832100	48464000	116830000
24.5269	24.5837	24.0185	24.2859	24.7394	24.989	25.3956	24.7342	25.6143	25.7015	24.6935	25.4069	25.1718	25.89	25.6305	25.738					aromatic amino acid family metabolic process	4-hydroxyphenylpyruvate dioxygenase activity;metal ion binding				7	7	7	34.2	34.2	34.2	39.385	0	34.367	416930000	40	4226600	4586500	4839400	2655600	46939000	8905300	12615000	32196000	10031000	12596000	0	6224800	61161000	79973000
25.2528	24.9259	25.6145	25.7205	26.8091	26.3259	26.3536	26.7037	26.9801	26.3176	27.0872	27.3143	27.5191	27.4798	27.3402	27.338	+		+	Gl2_SUMO_Gl2_IgG;siSenp5_SUMO_Gl2_SUMO			cytosol			7	7	7	34	34	34	32.962	0	34.775	1206700000	29	11765000	0	0	9407200	174010000	33527000	90114000	46605000	30442000	35417000	45018000	46781000	155210000	192140000
25.6954	23.5915	26.0815	23.0955	26.8991	26.7229	26.47	26.2311	27.2257	25.677	26.7196	27.4508	27.481	27.6051	27.2876	27.0023					central nervous system development;mitochondrial large ribosomal subunit assembly	ATP binding;ATP-dependent 3'-5' RNA helicase activity;ATP-dependent DNA helicase activity;ATP-dependent RNA helicase activity;chromatin binding;double-stranded RNA binding;G-quadruplex RNA binding;RNA binding	cytoplasm;cytosol;mitochondrial nucleoid;mitochondrion;nucleus;ribonucleoprotein granule		DEAD;HA2;Helicase_C;OB_NTP_bind	26	26	26	26.6	26.6	26.6	133.94	0	76.86	2025100000	108	54607000	982040	4113500	8686500	450950000	73125000	49837000	50605000	44591000	5098300	22854000	35574000	371490000	399400000
26.3647	23.9135	26.5389	25.9511	28.2152	27.9205	28.6093	29.0412	27.9243	28.8154	29.1365	28.5247	29.3356	28.8192	29.4323	29.3936	+			Gl2_SUMO_Gl2_IgG	cell division;DNA repair;interaction with symbiont;meiotic cell cycle;mitotic cell cycle;negative regulation of DNA endoreduplication;positive regulation by host of viral release from host cell;regulation of DNA replication;regulation of mitotic spindle assembly;sister chromatid cohesion;stem cell population maintenance	ATP binding;beta-tubulin binding;chromatin binding;dynein complex binding;mediator complex binding;microtubule motor activity;protein heterodimerization activity	basement membrane;chromatin;chromosome;chromosome, centromeric region;cohesin complex;cytosol;intracellular;lateral element;meiotic cohesin complex;mitotic spindle pole;nuclear matrix;nuclear meiotic cohesin complex;nucleoplasm;nucleus	Cell cycle;Oocyte meiosis	SMC_hinge;SMC_N	54	54	54	49.1	49.1	49.1	141.54	0	287.66	6017600000	237	75966000	4437600	11979000	42339000	551890000	315830000	560650000	513200000	57377000	79183000	89200000	83010000	785170000	828520000
30.6254	25.2429	24.3954	24.6865	30.6551	31.0447	30.7574	31.2298	31.1046	30.8	24.6474	30.9905	31.5542	31.6551	32.0135	31.398					ether lipid biosynthetic process;glycerophospholipid biosynthetic process;long-chain fatty-acyl-CoA metabolic process;wax biosynthetic process	alcohol-forming fatty acyl-CoA reductase activity;fatty-acyl-CoA reductase (alcohol-forming) activity;oxidoreductase activity	integral component of peroxisomal membrane;peroxisomal matrix;peroxisomal membrane;peroxisome	Peroxisome	NAD_binding_4;Sterile	9	9	9	20	20	20	59.356	0	46.863	14418000000	65	26547000	0	0	0	155690000	73385000	6893900000	155160000	26958000	27392000	7204000	31990000	238210000	227720000
26.627	27.5399	24.9519	27.0214	27.1013	26.3018	26.1389	26.4283	28.4678	24.1053	25.4434	24.303	27.4676	28.2842	27.2175	27.2474					mRNA export from nucleus;poly(A)+ mRNA export from nucleus;RNA export from nucleus;viral process	mRNA binding;RNA binding	cytoplasm;cytosol;nuclear inclusion body;nuclear pore;nuclear speck;nucleoplasm;nucleus	Herpes simplex virus 1 infection;Influenza A;mRNA surveillance pathway;Ribosome biogenesis in eukaryotes;RNA transport	NTF2;TAP_C;Tap-RNA_bind	14	14	14	26.3	26.3	26.3	70.182	0	39.245	1862100000	53	37787000	29552000	14798000	15208000	101030000	34504000	37488000	33933000	70162000	409760	5094900	5762300	225380000	995350000
24.5395	24.6375	24.6012	24.4441	23.1859	22.808	23.024	23.1278	24.4762	25.1633	24.4124	23.7259	23.4575	23.5668	23.596	24.0407	+			Gl2_SUMO_Gl2_IgG	negative regulation of transcription by RNA polymerase II;regulation of transcription by RNA polymerase II;viral process	transcription coactivator activity	cytoplasm;cytosol;MLL1 complex;nucleoplasm;nucleus;plasma membrane	Herpes simplex virus 1 infection		3	2	2	3.7	2.5	2.5	86.778	0.0022384	2.43	53302000	4	0	0	0	0	23333000	7126000	3334100	10868000	0	0	0	0	0	0
23.7152	24.6098	24.6681	23.5358	23.6525	22.4603	23.6348	22.5661	23.328	23.5934	24.8951	24.1231	24.6972	24.6716	24.0563	24.1923					cell proliferation;cellular response to DNA damage stimulus;DNA repair;negative regulation of double-strand break repair;negative regulation of histone H2A K63-linked ubiquitination;positive regulation of canonical Wnt signaling pathway;positive regulation of gene expression;positive regulation of protein import into nucleus, translocation;progesterone receptor signaling pathway;protein K48-linke…	RNA binding;ubiquitin binding;ubiquitin protein ligase activity;ubiquitin-protein transferase activity;ubiquitin-ubiquitin ligase activity;zinc ion binding	cytosol;membrane;nucleoplasm;nucleus;perinuclear region of cytoplasm;protein-containing complex	Ubiquitin mediated proteolysis	E3_UbLigase_EDD;HECT;PABP	11	11	11	5.4	5.4	5.4	309.35	0	14.998	163530000	21	4054200	0	0	0	23961000	1594900	3478700	2584600	0	954390	0	1846100	58815000	30175000
26.3799	23.9119	23.7171	24.4818	25.8996	23.6931	25.4082	22.9093	26.6543	24.4695	24.5411	24.2225	26.2906	26.3531	26.1518	26.1084					histone H3-K36 methylation;peptidyl-lysine dimethylation;peptidyl-lysine monomethylation;peptidyl-lysine trimethylation;positive regulation of muscle cell differentiation;positive regulation of transcription by RNA polymerase II;positive regulation of transcription, DNA-templated	histone methyltransferase activity (H3-K36 specific);histone methyltransferase activity (H3-K4 specific);histone-lysine N-methyltransferase activity;protein-lysine N-methyltransferase activity;RNA polymerase II activating transcription factor binding;transcription coactivator activity	nuclear chromatin;nucleoplasm	Lysine degradation	Rubis-subs-bind;SET	12	12	12	24.1	24.1	24.1	67.256	0	34.729	763040000	40	41064000	1725700	724530	7346000	96136000	9727200	46128000	0	40691000	54599000	3568000	14661000	168660000	72868000
27.9456	26.5049	26.8186	27.7863	27.8251	27.4299	27.8972	27.1923	24.3314	27.6344	27.8503	28.3827	29.2661	28.3988	27.9175	28.2395					positive regulation of apoptotic process;protein import into mitochondrial outer membrane;protein insertion into mitochondrial membrane;protein targeting to mitochondrion	protein transmembrane transporter activity	integral component of membrane;membrane;mitochondrial outer membrane;mitochondrial outer membrane translocase complex;mitochondrion		Tom22	5	5	5	66.2	66.2	66.2	15.521	0	115.27	1810400000	109	16164000	8336100	4276100	44063000	263320000	132760000	146310000	105650000	13712000	18360000	28623000	86968000	296320000	343520000
28.2229	28.0908	29.3554	27.055	24.3546	26.0144	23.0649	23.9866	30.6132	30.3252	27.1074	29.9768	28.6243	25.3003	26.1005	26.7781	+			Gl2_SUMO_Gl2_IgG	cell-cell adhesion;cornification;keratinocyte differentiation;negative regulation of peptidase activity;negative regulation of proteolysis;peptide cross-linking	cysteine-type endopeptidase inhibitor activity;protease binding;protein binding, bridging;structural molecule activity	cornified envelope;cytoplasm;cytosol;extracellular space;nucleus		Cystatin	10	10	10	94.9	94.9	94.9	11.006	0	49.55	1968700000	68	61114000	19083000	49735000	46390000	8722600	31404000	5278100	1601100	349640000	552450000	37555000	452350000	291050000	14643000
24.5122	23.9005	24.2304	24.6983	24.5301	22.6143	22.993	24.2926	26.4109	24.427	26.3902	23.8097	26.0863	26.0632	25.912	24.0271					actin cytoskeleton reorganization;activation of protein kinase activity;apoptotic process;axonogenesis;branching morphogenesis of an epithelial tube;cell migration;cellular response to insulin stimulus;cellular response to organic cyclic compound;cerebellum development;dendrite development;dendritic spine development;dendritic spine morphogenesis;ephrin receptor signaling pathway;establishment of…	ATP binding;cadherin binding;collagen binding;identical protein binding;MAP kinase kinase activity;metal ion binding;protein kinase activity;protein kinase binding;protein serine/threonine kinase activity;protein tyrosine kinase activator activity;Rac GTPase binding;SH3 domain binding;small GTPase binding	actin filament;axon;cell-cell junction;cytoplasm;cytosol;dendrite;endosome;focal adhesion;glutamatergic synapse;intercalated disc;invadopodium;lamellipodium;nuclear membrane;nucleus;perinuclear region of cytoplasm;plasma membrane;postsynaptic density;protein-containing complex;ruffle;ruffle membrane;Z disc	Axon guidance;cAMP signaling pathway;Chemokine signaling pathway;C-type lectin receptor signaling pathway;Epithelial cell signaling in Helicobacter pylori infection;ErbB signaling pathway;Fc gamma R-mediated phagocytosis;Focal adhesion;Hippo signaling pathway - multiple species;Human immunodeficiency virus 1 infection;MAPK signaling pathway;Natural killer cell mediated cytotoxicity;Proteoglycans …	PBD;Pkinase	7	7	7	17.9	17.9	17.9	58.042	0	15.366	561740000	19	27869000	0	0	0	75659000	0	3187600	16133000	69394000	2162400	16936000	29878000	71413000	133300000
28.5401	26.826	28.772	28.5081	26.0305	24.2908	26.1196	24.3605	28.3253	28.4317	28.957	28.1579	26.4548	26.5398	26.4811	26.3367	+	+		Gl2_SUMO_Gl2_IgG;siSenp5_SUMO_siSenp5_IgG	cell-cell signaling;cell-matrix adhesion;cellular response to interferon-gamma;integrin-mediated signaling pathway;regulation of inflammatory response;stress fiber assembly;transforming growth factor beta receptor signaling pathway;viral process	metal ion binding;RNA binding	cell-cell adherens junction;cytosol;focal adhesion;nucleus;phagocytic vesicle;stress fiber	Focal adhesion	LIM	9	9	9	23.4	23.4	23.4	61.277	0	76.483	2304000000	64	579070000	32809000	72341000	306070000	225990000	29660000	68259000	31159000	174140000	39224000	176660000	124520000	118770000	113820000
23.7603	24.7473	23.9348	23.9442	24.4928	23.7363	23.3152	23.4594	24.781	23.6824	23.1994	24.5531	24.6891	25.0725	24.3934	24.1787					activation of cysteine-type endopeptidase activity involved in apoptotic process;activation of cysteine-type endopeptidase activity involved in apoptotic signaling pathway;activin receptor signaling pathway;adrenal gland development;anterior/posterior pattern specification;BMP signaling pathway;cell cycle arrest;cell fate commitment;cell-cell junction organization;cellular response to BMP stimulu…	activating transcription factor binding;beta-catenin binding;bHLH transcription factor binding;chromatin binding;chromatin DNA binding;collagen binding;co-SMAD binding;DEAD/H-box RNA helicase binding;disordered domain specific binding;DNA binding;DNA-binding transcription activator activity, RNA polymerase II-specific;DNA-binding transcription factor activity;DNA-binding transcription factor acti…	activin responsive factor complex;cytoplasm;cytosol;heteromeric SMAD protein complex;intracellular;nuclear chromatin;nuclear inner membrane;nucleoplasm;nucleus;plasma membrane;protein-containing complex;receptor complex;SMAD protein complex;transcription factor complex	Adherens junction;AGE-RAGE signaling pathway in diabetic complications;Apelin signaling pathway;Cell cycle;Cellular senescence;Chagas disease (American trypanosomiasis);Chronic myeloid leukemia;Colorectal cancer;Endocytosis;FoxO signaling pathway;Gastric cancer;Hepatitis B;Hepatocellular carcinoma;Hippo signaling pathway;Human T-cell leukemia virus 1 infection;Inflammatory bowel disease (IBD);Pan…	MH1;MH2	2	2	2	5.4	5.4	5.4	52.306	0.00036576	6.6717	353410000	21	15434000	0	0	12253000	57131000	40330000	31064000	12532000	8418200	5896700	4620200	4476700	33914000	68488000
25.2134	24.858	23.8923	24.4886	24.8622	23.319	23.1756	25.3751	25.5388	25.338	24.6735	25.5459	25.9109	25.7439	25.6532	25.2955					aging;astrocyte development;astrocyte differentiation;hippocampus development;myelination;oligodendrocyte development;ovarian follicle development;positive regulation of apoptotic process;positive regulation of translational initiation;response to endoplasmic reticulum stress;response to glucose;response to heat;response to lithium ion;response to peptide hormone;T cell receptor signaling pathway…	guanyl-nucleotide exchange factor activity;translation initiation factor activity;translation initiation factor binding	cytoplasm;cytosol;eukaryotic translation initiation factor 2B complex;nucleus	Herpes simplex virus 1 infection;RNA transport	Hexapep;W2	7	7	7	12.9	12.9	12.9	80.379	0	21.714	634850000	36	29128000	0	1085500	11525000	64613000	17106000	17056000	61563000	14275000	2649700	12846000	10811000	142070000	104610000
24.0469	23.456	24.4539	25.1104	24.2391	23.6752	23.5838	23.6133	24.2407	25.0767	23.9847	24.1527	24.5422	24.8926	24.6917	24.4342					negative regulation of epithelial cell proliferation;negative regulation of protein ADP-ribosylation;negative regulation of telomere maintenance via telomerase;protein localization to chromosome, telomeric region;regulation of telomere maintenance via telomere lengthening;telomere assembly;telomere capping	telomeric DNA binding	chromosome, telomeric region;nuclear body;nuclear chromosome, telomeric region;nuclear matrix;nuclear telomere cap complex;nucleoplasm;perinucleolar chromocenter;shelterin complex		TINF2_N	4	4	4	9.1	9.1	9.1	50.023	0.00036245	6.4503	188670000	6	0	0	0	0	34278000	0	22212000	16466000	0	0	0	0	34137000	0
23.124	25.3243	23.7705	23.4937	24.5244	25.3494	23.5617	22.5837	27.4981	26.694	24.5313	24.2686	26.1389	26.5254	27.0693	26.5193					apoptotic process;cell differentiation;negative regulation of transforming growth factor beta receptor signaling pathway	DNA binding;RNA binding;zinc ion binding	cytoplasm;cytosol;nucleus		DUF4939	6	6	6	12.9	12.9	12.9	80.172	0	59.282	945430000	28	0	0	0	4770400	86769000	40125000	46584000	24038000	53575000	81747000	15529000	20087000	86075000	169010000
25.344	23.7815	23.5949	24.9228	24.3909	24.086	24.6008	24.4512	24.7967	23.8281	25.3573	25.4196	25.5801	24.9509	26.0329	25.6625					mRNA processing;positive regulation of RNA splicing	mRNA binding;RNA binding	membrane;nucleus		RRM_1;RRM_8	7	6	6	14.4	13.1	13.1	60.082	0.00037807	7.4294	382240000	15	0	0	0	1341100	6017300	14738000	0	75521000	0	0	0	12278000	77022000	29898000
26.75	24.9929	23.5113	23.8125	25.4024	23.4201	24.1112	24.4549	24.7527	27.1394	23.25	26.9543	25.8423	25.4945	25.7333	25.9432					actin filament capping;axon guidance;common-partner SMAD protein phosphorylation;endoplasmic reticulum to Golgi vesicle-mediated transport;Golgi to plasma membrane protein transport;MAPK cascade;membrane assembly;mitotic cytokinesis;plasma membrane organization;positive regulation of interleukin-2 secretion;positive regulation of protein localization to plasma membrane;protein localization to pla…	actin binding;ankyrin binding;cadherin binding;calmodulin binding;GTPase binding;phospholipid binding;protein-containing complex binding;Ras guanyl-nucleotide exchange factor activity;RNA binding;structural constituent of cytoskeleton	axolemma;cuticular plate;cytoplasm;cytosol;extracellular exosome;glutamatergic synapse;M band;nucleolus;postsynaptic density;protein-containing complex;spectrin;spectrin-associated cytoskeleton		CH;Spectrin	20	20	20	10.4	10.4	10.4	274.61	0	34.297	625590000	34	13617000	1294500	1473600	0	85061000	5528200	4460500	138430000	12014000	32236000	4832900	27711000	51630000	67114000
24.0013	25.2681	24.165	26.5932	23.3476	23.4703	24.0824	23.6659	27.2594	25.3901	26.7857	24.86	26.0724	25.0778	24.5842	25.5526					activation of MAPK activity;anterograde axonal transport;auditory receptor cell stereocilium organization;cell aging;cellular iron ion homeostasis;cellular response to ATP;cellular response to cadmium ion;cellular response to oxidative stress;cellular response to potassium ion;embryo implantation;glutathione metabolic process;heart contraction;hydrogen peroxide biosynthetic process;interleukin-12…	chaperone binding;copper ion binding;identical protein binding;protein homodimerization activity;protein phosphatase 2B binding;Rac GTPase binding;superoxide dismutase activity;superoxide dismutase copper chaperone activity;zinc ion binding	axon cytoplasm;cytoplasm;cytoplasmic vesicle;cytosol;dendrite cytoplasm;dense core granule;extracellular exosome;extracellular region;extracellular space;lysosome;mitochondrial intermembrane space;mitochondrial matrix;mitochondrion;myelin sheath;neuronal cell body;nucleoplasm;nucleus;peroxisome;protein-containing complex	Amyotrophic lateral sclerosis (ALS);Huntington disease;Longevity regulating pathway - multiple species;Peroxisome;Prion diseases	Sod_Cu	2	2	2	18.2	18.2	18.2	15.936	0	53.341	242620000	21	0	11457000	2619500	37644000	7858200	10847000	4653300	7869200	28462000	16429000	42032000	10656000	15523000	23531000
27.6705	27.5083	27.3895	27.8883	27.5213	26.9107	27.6943	27.5974	27.0061	27.3747	27.9466	28.6029	28.2605	28.1844	27.9604	27.8102					nuclear-transcribed mRNA catabolic process;ribosomal large subunit assembly;rRNA processing	RNA binding	cytoplasm;nucleolus		Ribosomal_L10	13	13	13	54.4	54.4	54.4	27.56	0	31.027	2280300000	95	44772000	34088000	12504000	71006000	411780000	47839000	140050000	153860000	12784000	28966000	99140000	103550000	315950000	346060000
31.5905	32.1177	31.835	31.8914	31.0443	30.9075	31.3568	31.0962	31.4527	32.8175	32.2936	32.1332	31.4898	31.9681	31.9265	32.1135	+			Gl2_SUMO_Gl2_IgG	actin cytoskeleton organization;actin filament depolymerization;actin filament fragmentation;cytoskeleton organization;establishment of cell polarity;interleukin-12-mediated signaling pathway;mitotic cytokinesis;negative regulation of apoptotic process;neural crest cell migration;neural fold formation;positive regulation by host of viral process;positive regulation of actin filament depolymerizat…	actin filament binding;signaling receptor binding	cell-cell junction;cortical actin cytoskeleton;cytoplasm;cytosol;extracellular exosome;extracellular space;focal adhesion;lamellipodium;lamellipodium membrane;membrane;nuclear matrix;nucleus;ruffle membrane;vesicle	Axon guidance;Fc gamma R-mediated phagocytosis;Human immunodeficiency virus 1 infection;Pertussis;Regulation of actin cytoskeleton	Cofilin_ADF	11	11	6	61.4	61.4	36.1	18.502	0	57.969	17661000000	205	146560000	317040000	364330000	1267900000	1388700000	786270000	755730000	864990000	955310000	851650000	1818200000	1300500000	1617700000	2035300000
23.2952	24.411	26.4751	24.3954	25.7168	25.1107	25.9121	22.7681	25.7781	26.5611	27.3628	26.5155	27.2344	26.9482	27.336	27.0309						catalytic activity	cytoplasm;peroxisome		Isochorismatase	6	6	6	22.5	22.5	22.5	32.236	0	15.741	702430000	39	2431300	3635000	0	4134600	54364000	7377300	9056500	9444100	7007800	33521000	62506000	31309000	126740000	101540000
28.4426	27.3628	28.212	27.8071	28.3769	28.0989	27.8048	28.0899	28.2752	28.3964	28.3286	27.8308	28.5545	28.6361	28.7229	28.8308					neutrophil degranulation;post-translational protein modification;proteasome-mediated ubiquitin-dependent protein catabolic process;protein deubiquitination;regulation of protein catabolic process	enzyme regulator activity;ubiquitin protein ligase binding	azurophil granule lumen;cytosol;extracellular region;membrane;nucleoplasm;nucleus;proteasome accessory complex;proteasome complex;proteasome regulatory particle;proteasome regulatory particle, base subcomplex;proteasome storage granule	Epstein-Barr virus infection;Proteasome	PC_rep	31	31	31	49.9	49.9	49.9	105.84	0	214.82	5697500000	197	350810000	78845000	72728000	144870000	1031200000	271810000	189300000	319380000	126670000	29971000	64405000	44747000	692660000	900460000
25.6124	24.5997	26.2799	24.1202	25.9127	25.7066	26.11	25.6511	26.3947	25.8931	24.3809	25.9767	26.3087	27.0588	26.7778	26.6274					isoleucyl-tRNA aminoacylation;mitochondrial translation;tRNA aminoacylation for protein translation	aminoacyl-tRNA editing activity;ATP binding;isoleucine-tRNA ligase activity;tRNA binding	cytosol;mitochondrial matrix;mitochondrion	Aminoacyl-tRNA biosynthesis	Anticodon_1;tRNA-synt_1;zf-FPG_IleRS	15	15	15	18.7	18.7	18.7	113.79	0	29.673	1413500000	43	73467000	974740	3631200	12514000	144530000	82559000	95333000	36654000	42257000	2869400	5851600	23821000	180950000	304430000
24.3046	22.9024	24.8191	24.1188	23.8384	23.0814	23.6689	23.4502	24.727	24.5755	23.3711	25.012	23.572	24.6123	24.2049	24.403						RNA binding	chromosome;nucleoplasm		DUF3715	8	8	8	5.3	5.3	5.3	189.03	0	14.206	178550000	17	0	0	0	0	13822000	7744000	19104000	9713300	0	0	0	0	8063400	49335000
29.8376	29.9644	30.1515	29.7613	28.3408	28.2918	28.4129	28.2678	30.5156	30.4565	30.6868	30.3114	28.8753	29.1061	29.2812	29.1505	+	+	+	Gl2_SUMO_Gl2_IgG;siSenp5_SUMO_Gl2_SUMO;siSenp5_SUMO_siSenp5_IgG	carbohydrate metabolic process;tricarboxylic acid cycle	isocitrate dehydrogenase (NAD+) activity;magnesium ion binding;NAD binding	mitochondrial matrix;mitochondrion;myelin sheath;nucleus	2-Oxocarboxylic acid metabolism;Biosynthesis of amino acids;Carbon metabolism;Citrate cycle (TCA cycle);Metabolic pathways	Iso_dh	13	13	13	37.2	37.2	37.2	39.591	0	79.956	6888000000	181	450600000	208970000	177110000	287920000	519710000	91249000	270300000	310210000	512040000	1027000000	536390000	477070000	428530000	606190000
25.9023	24.5107	24.5608	25.6525	26.0295	25.9157	25.8728	25.6982	26.4832	26.2349	25.8953	23.693	26.2151	26.8935	26.6466	26.0849					coenzyme A biosynthetic process;coenzyme biosynthetic process	ATP binding;dephospho-CoA kinase activity;pantetheine-phosphate adenylyltransferase activity	cytosol;extracellular exosome;mitochondrial matrix;mitochondrial outer membrane;nucleoplasm	Metabolic pathways;Pantothenate and CoA biosynthesis	CoaE;CTP_transf_like	11	11	11	22.2	22.2	22.2	62.328	0	51.748	1296300000	59	92452000	3220000	2811000	39643000	138800000	42779000	103330000	72859000	46535000	8447700	12909000	2829500	124750000	303810000
27.7321	27.1832	28.045	27.4639	26.2462	26.1503	26.0299	26.1947	27.9132	28.1184	28.386	28.0602	26.4678	27.0843	27.1242	26.3893	+	+		Gl2_SUMO_Gl2_IgG;siSenp5_SUMO_siSenp5_IgG	apoptotic process;tRNA aminoacylation for protein translation;tyrosyl-tRNA aminoacylation	ATP binding;interleukin-8 receptor binding;RNA binding;tRNA binding;tyrosine-tRNA ligase activity	aminoacyl-tRNA synthetase multienzyme complex;cytoplasm;cytosol;extracellular space;methionyl glutamyl tRNA synthetase complex;nuclear body	Aminoacyl-tRNA biosynthesis	tRNA_bind;tRNA-synt_1b	20	20	20	42.2	42.2	42.2	59.143	0	39.234	1946900000	83	294190000	17523000	48932000	111460000	189980000	44493000	47400000	52555000	140430000	96804000	134690000	120460000	90036000	233140000
30.0457	29.7717	29.9187	29.6872	29.2542	29.2098	29.0577	29.3879	30.7485	30.4091	30.509	30.3525	29.9183	30.019	29.7926	30.0018	+	+	+	Gl2_SUMO_Gl2_IgG;siSenp5_SUMO_Gl2_SUMO;siSenp5_SUMO_siSenp5_IgG	L-serine biosynthetic process;pyridoxine biosynthetic process	O-phospho-L-serine:2-oxoglutarate aminotransferase activity	cytosol;extracellular exosome	Biosynthesis of amino acids;Carbon metabolism;Cysteine and methionine metabolism;Glycine, serine and threonine metabolism;Metabolic pathways;Vitamin B6 metabolism	Aminotran_5	17	17	17	41.9	41.9	41.9	40.422	0	69.584	9370800000	195	448910000	187000000	118250000	216250000	964310000	249520000	439420000	619400000	585770000	756040000	587400000	455550000	1044300000	1016400000
24.6494	23.6457	23.572	27.7695	26.4872	26.1065	26.6579	24.2875	23.7148	27.8099	27.2713	27.6344	27.316	27.8828	27.4548	27.6797					cell maturation;definitive hemopoiesis;lymphocyte differentiation;myeloid cell differentiation;negative regulation of CD4-positive, alpha-beta T cell differentiation;negative regulation of transcription by RNA polymerase II;osteoblast differentiation;positive regulation of CD8-positive, alpha-beta T cell differentiation;positive regulation of transcription by RNA polymerase II;protein polyubiquit…	DNA binding;DNA-binding transcription factor activity;DNA-binding transcription factor activity, RNA polymerase II-specific;sequence-specific DNA binding;transcription coactivator activity;transcription coregulator activity	core-binding factor complex;membrane;nucleoplasm;nucleus		CBF_beta	7	7	7	33	33	33	21.508	0	66.506	700130000	33	0	0	0	38885000	123450000	28224000	10002000	6636400	7987000	33646000	61394000	41731000	13455000	135580000
29.5525	28.6173	29.674	29.6168	28.3478	28.4583	28.4063	28.5828	30.0024	30.1305	29.9197	30.0065	29.0803	28.8737	29.2701	29.0164	+	+	+	Gl2_SUMO_Gl2_IgG;siSenp5_SUMO_Gl2_SUMO;siSenp5_SUMO_siSenp5_IgG	cytoplasmic sequestering of NF-kappaB;mRNA transport;Ras protein signal transduction;stress granule assembly	mRNA binding;receptor signaling complex scaffold activity;RNA binding	cytoplasm;cytosol;ribonucleoprotein complex		NTF2;RRM_1	13	13	11	29.3	29.3	26.6	54.12	0	206.97	8206200000	143	373880000	127660000	195920000	718340000	934280000	380090000	156790000	747670000	635090000	161770000	536710000	483500000	370670000	497520000
24.199	23.4867	24.6498	26.0769	24.6779	24.2846	23.7166	25.2109	26.1209	25.7967	25.8767	26.2289	25.9841	25.7015	25.7992	25.7271					negative regulation of translation;positive regulation of translation;regulation of mRNA stability	identical protein binding;mRNA 3'-UTR binding;mRNA binding;protein heterodimerization activity;protein homodimerization activity;RNA binding;translation regulator activity	axon;cytoplasm;cytoplasmic ribonucleoprotein granule;cytosol;cytosolic large ribosomal subunit;dendritic spine;membrane;neuronal cell body;nucleus;polysome;postsynaptic density;ribonucleoprotein granule	RNA transport	Agenet;FXMRP1_C_core;FXR_C1;KH_1	10	8	8	22.4	20.1	20.1	74.222	0	82.742	693840000	35	6539400	0	1482000	11728000	82129000	18905000	33297000	38171000	48673000	11902000	18958000	26986000	71069000	113950000
23.9808	24.2458	25.068	23.9316	25.4584	23.3825	25.7755	25.483	26.4853	25.1158	27.0597	26.3097	26.9903	26.9077	26.3108	27.3371					cell division;kinetochore organization;meiotic chromosome condensation;meiotic chromosome segregation;mitotic chromosome condensation	ATP binding;protein heterodimerization activity;single-stranded DNA binding	condensed chromosome;condensin complex;cytoplasm;cytosol;extracellular exosome;nuclear chromosome;nucleolus;nucleoplasm;nucleus		SMC_hinge;SMC_N	24	24	24	23.3	23.3	23.3	135.65	0	79.034	1116300000	70	6772500	0	1828700	9092600	119560000	55256000	66222000	47561000	10298000	9358800	25665000	12279000	161410000	184090000
29.079	27.6167	27.585	28.7362	28.6807	28.3924	28.3539	28.8376	29.2093	28.9774	28.9567	28.9996	29.3513	29.1553	29.2307	29.1643					cellular response to calcium ion;cellular response to growth factor stimulus;chemical synaptic transmission;ERBB2 signaling pathway;glycerophospholipid biosynthetic process;lipid metabolic process;nervous system development;neutrophil degranulation;positive regulation of cell migration;positive regulation of dendrite extension;vesicle-mediated transport	calcium ion binding;calcium-dependent phospholipid binding;calcium-dependent protein binding;phosphatidylserine binding;protein serine/threonine kinase activity;receptor tyrosine kinase binding;RNA binding;transporter activity	axon;azurophil granule membrane;cell junction;clathrin-coated endocytic vesicle;cytoplasm;cytosol;dendrite;endosome;extracellular exosome;focal adhesion;membrane;mitochondrion;nucleolus;nucleus;perikaryon;plasma membrane		C2;Copine	15	15	14	26.1	26.1	26.1	60.13	0	95.755	8276700000	196	394090000	25257000	26234000	202620000	1363900000	426320000	369290000	598270000	235440000	81885000	141870000	154920000	1057700000	1017400000
27.8736	26.5056	27.4041	27.0795	27.8445	27.5057	28.0148	27.9487	28.2027	27.9589	27.9913	27.7778	28.5414	28.2058	28.4516	28.5626		+		siSenp5_SUMO_siSenp5_IgG	citrate metabolic process;generation of precursor metabolites and energy;isocitrate metabolic process;liver development;response to isolation stress;tricarboxylic acid cycle	3 iron, 4 sulfur cluster binding;4 iron, 4 sulfur cluster binding;aconitate hydratase activity;iron ion binding	cytosol;mitochondrial matrix;mitochondrion;myelin sheath	2-Oxocarboxylic acid metabolism;Biosynthesis of amino acids;Carbon metabolism;Citrate cycle (TCA cycle);Glyoxylate and dicarboxylate metabolism;Metabolic pathways	Aconitase;Aconitase_C	18	18	18	31.7	31.7	31.7	85.424	0	147.59	4807400000	114	325840000	20493000	15626000	86670000	785730000	155550000	400380000	316980000	132320000	33821000	84929000	66872000	522050000	705810000
26.6299	25.1155	26.3136	25.3492	26.1054	25.718	26.0875	25.8613	26.5261	26.4169	26.6331	27.2019	26.661	26.5404	26.9564	26.1695					mRNA splicing, via spliceosome	ATP binding;helicase activity;RNA binding	Cajal body;fibrillar center;membrane;nuclear speck;nucleoplasm;nucleus	Spliceosome	DEAD;Helicase_C	12	12	12	12.9	12.9	12.9	117.36	0	25.151	1223100000	91	58381000	0	6867300	8700300	221890000	48423000	100930000	51632000	16912000	19146000	11835000	40516000	169310000	228250000
27.3312	23.6717	24.3908	23.1714	25.9488	26.0393	25.6056	23.8773	26.5973	27.3083	24.7351	26.3434	26.7447	26.6202	27.1135	26.5833					cilium assembly;epithelial cilium movement;microtubule-based movement;negative regulation of smoothened signaling pathway;positive regulation of smoothened signaling pathway;ventricular system development	ATP binding;ATPase activity;microtubule binding;microtubule motor activity	ciliary basal body;ciliary tip;cilium;cytoplasm;cytosol;kinesin complex;microtubule;plasma membrane	Basal cell carcinoma;Hedgehog signaling pathway;Pathways in cancer	Kinesin;WD40	13	13	11	11.8	11.8	10.3	187.18	0	88.953	1339200000	59	322750000	2954100	0	10714000	76698000	54977000	33532000	21500000	4053900	28577000	1502600	12634000	147900000	174030000
24.6914	23.3262	24.9925	22.0083	24.9943	23.6287	24.8358	25.3149	26.7233	26.9385	24.1987	24.111	26.4655	25.5733	26.3163	26.4585					germline cell cycle switching, mitotic to meiotic cell cycle;meiotic cell cycle;oocyte development;positive regulation by host of viral genome replication;response to interleukin-1;response to tumor necrosis factor;spermatid development	3'-5' RNA helicase activity;ATP binding;ATP-dependent 3'-5' RNA helicase activity;N6-methyladenosine-containing RNA binding;RNA binding;RNA polymerase binding;RNA-dependent ATPase activity	cytoplasm;endoplasmic reticulum;nucleus;ribonucleoprotein granule		DEAD;HA2;Helicase_C;OB_NTP_bind;R3H;YTH	17	17	17	13.6	13.6	13.6	160.25	0	29.251	675250000	36	0	0	554670	0	53586000	1341800	12291000	21940000	18767000	23381000	1283900	4107100	105430000	117080000
26.733	26.6964	23.569	26.5323	26.9053	26.6808	26.4451	26.1304	26.8263	27.2575	26.7474	26.7747	27.4705	27.5312	26.8218	27.2566					mitotic spindle organization;negative regulation of phosphoprotein phosphatase activity;negative regulation of protein dephosphorylation;positive regulation of apoptotic process;positive regulation of phosphoprotein phosphatase activity;positive regulation of protein dephosphorylation;regulation of phosphoprotein phosphatase activity	ATP binding;peptidyl-prolyl cis-trans isomerase activity;protein heterodimerization activity;protein homodimerization activity;protein phosphatase 2A binding;protein phosphatase regulator activity;protein tyrosine phosphatase activator activity;signaling receptor binding	calcium channel complex;cytoplasm;extracellular exosome;nucleoplasm;nucleus;protein phosphatase type 2A complex	Insulin resistance	PTPA	5	5	5	19.6	19.6	19.6	40.667	0	60.269	1237700000	44	50268000	23953000	7484600	34257000	177220000	53238000	55642000	52862000	30505000	116620000	36991000	33727000	213900000	131530000
27.4594	23.9807	24.7964	26.6849	26.7728	27.1952	26.6684	27.1064	27.823	28.4369	27.5123	23.7923	27.7299	28.1355	27.6089	27.4966					apoptotic process;cell differentiation;muscle organ development;negative regulation of translation;positive regulation of gene silencing by miRNA;positive regulation of translation;regulation of mRNA stability	mRNA 3'-UTR binding;mRNA binding;protein heterodimerization activity;protein homodimerization activity;RNA binding;RNA strand annealing activity;translation regulator activity	axon;costamere;cytoplasm;cytoplasmic ribonucleoprotein granule;cytosol;dendritic spine;glutamatergic synapse;membrane;neuronal cell body;nucleolus;nucleus;perinuclear region of cytoplasm;polysome;postsynaptic density;ribonucleoprotein granule	RNA transport	Agenet;FXMRP1_C_core;FXR_C1;FXR_C3;KH_1	12	12	10	21.3	21.3	18.7	69.72	0	52.745	3293900000	75	310480000	2096700	7931800	49053000	480770000	225220000	134560000	106690000	96618000	18672000	30963000	18373000	514500000	646030000
30.4121	28.0397	29.3473	30.1293	30.248	30.5199	30.4845	30.4061	30.6889	30.4898	30.3457	30.7643	31.1727	30.865	31.127	31.145		+	+	siSenp5_SUMO_Gl2_SUMO;siSenp5_SUMO_siSenp5_IgG	mRNA processing;mRNA splicing, via spliceosome;response to alkaloid;response to toxic substance;RNA splicing	ATP binding;ATP-dependent 3'-5' RNA helicase activity;double-stranded RNA binding;RNA binding;RNA helicase activity	nuclear speck;nucleolus;nucleoplasm;nucleus;U12-type spliceosomal complex	Spliceosome	DEAD;HA2;Helicase_C;OB_NTP_bind	35	35	34	46.5	46.5	45.4	90.932	0	292.79	27261000000	598	1233000000	62666000	57952000	523680000	3566100000	1946500000	1904200000	1462200000	676700000	267210000	408460000	662400000	3233100000	4315900000
26.5813	24.2124	25.3755	24.4462	26.4179	26.0363	26.1106	25.7764	26.6581	26.4092	27.1073	26.4502	27.0273	27.6078	27.0242	26.7238					axon extension;BMP signaling pathway;cell cycle;cell division;cellular protein metabolic process;chromosome segregation;female gamete generation;negative regulation of transcription by RNA polymerase II;neuron migration;positive regulation of DNA demethylation;protein deubiquitination;protein deubiquitination involved in ubiquitin-dependent protein catabolic process;protein stabilization;protein …	co-SMAD binding;cysteine-type endopeptidase activity;cysteine-type peptidase activity;Lys48-specific deubiquitinase activity;thiol-dependent ubiquitin-specific protease activity;thiol-dependent ubiquitinyl hydrolase activity;ubiquitinyl hydrolase activity	cytoplasm;cytosol;growth cone;membrane		UCH	23	23	13	11.7	11.7	7	290.46	0	54.147	1305400000	65	18849000	17219000	3015900	0	173560000	61152000	55697000	39585000	28051000	10475000	15948000	27937000	181500000	299840000
27.8703	25.7531	28.1553	27.8657	27.7079	27.4477	27.6554	27.1741	28.9041	28.8353	28.4689	29.004	27.9823	28.3743	28.5187	28.3136					cell differentiation;dendritic transport of messenger ribonucleoprotein complex;DNA replication initiation;DNA unwinding involved in DNA replication;nervous system development;positive regulation of cell proliferation	DNA-binding transcription factor activity, RNA polymerase II-specific;DNA-binding transcription repressor activity, RNA polymerase II-specific;double-stranded DNA binding;double-stranded telomeric DNA binding;purine-rich negative regulatory element binding;RNA binding;RNA polymerase II regulatory region sequence-specific DNA binding;sequence-specific DNA binding;single-stranded DNA binding;SMAD b…	dendrite cytoplasm;DNA replication factor A complex;glutamatergic synapse;neuronal cell body;nuclear chromosome, telomeric region;nucleus;postsynapse		PurA	7	7	6	29.2	29.2	26.4	34.91	0	163.47	2674800000	75	46166000	5606900	45792000	60102000	306350000	26078000	158910000	141090000	182940000	315250000	169420000	180050000	162940000	271710000
28.897	25.6336	27.9944	28.2098	29.0415	29.0709	28.5946	28.4478	28.9453	29.0144	29.1274	29.1901	29.5099	29.6659	29.6867	29.4526		+		siSenp5_SUMO_siSenp5_IgG	B cell proliferation;CTP biosynthetic process;'de novo' CTP biosynthetic process;glutamine metabolic process;nucleobase-containing compound metabolic process;nucleobase-containing small molecule interconversion;pyrimidine nucleobase biosynthetic process;response to drug;T cell proliferation	ATP binding;CTP synthase activity;identical protein binding	cytoophidium;cytoplasm;cytosol;membrane	Metabolic pathways;Pyrimidine metabolism	CTP_synth_N;GATase	23	23	21	40.6	40.6	36.2	66.69	0	229.34	10289000000	213	468460000	15722000	23513000	172620000	1415900000	577250000	590190000	586270000	271890000	46194000	118300000	245310000	1282800000	1436900000
24.066	29.9575	24.3453	29.1659	28.3776	28.6473	28.3988	28.0146	30.2224	29.8789	29.4571	24.3864	29.7292	28.9148	29.3956	29.0641					intralumenal vesicle formation;membrane invagination;negative regulation of early endosome to late endosome transport;negative regulation of phagocytosis;negative regulation of protein catabolic process;negative regulation of protein transport;negative regulation of viral entry into host cell;positive regulation of neuron projection development;protein deubiquitination;protein to membrane docking…	phosphatidylinositol-3,5-bisphosphate binding;phosphatidylinositol-3-phosphate binding;phosphatidylinositol-4-phosphate binding;phosphatidylinositol-5-phosphate binding;protein phosphatase binding	clathrin-coated vesicle;cytoplasm;cytosol;early endosome;early endosome membrane;early phagosome;endosome membrane;extracellular exosome	Endocytosis	PX	9	9	9	62.3	62.3	62.3	18.762	0	24.04	2843400000	69	7054200	52086000	11913000	237130000	344180000	192120000	141230000	159920000	97357000	141620000	270830000	29206000	230610000	381210000
23.0932	23.9387	23.6203	24.8722	26.8051	24.212	26.5066	24.239	27.5264	29.0096	24.098	29.1066	29.5841	27.3644	28.2677	27.7688					long-chain fatty acid transport;proteolysis;response to stimulus;retina homeostasis;sensory perception of taste	chloride ion binding;cysteine-type endopeptidase inhibitor activity;signaling receptor binding;small molecule binding;zinc ion binding	extracellular region;extracellular space		Lipocalin	6	6	6	31.2	31.2	31.2	19.25	0	11.37	1347300000	42	10516000	3870800	0	12764000	35696000	8955200	28144000	0	25633000	91294000	0	238890000	690660000	65770000
26.7248	27.1092	25.7612	25.0676	26.11	26.3598	26.5309	26.3856	27.1943	28.2909	27.815	28.2689	27.0262	27.2136	27.5578	27.3889			+	siSenp5_SUMO_Gl2_SUMO	apoptotic process;regulation of mRNA processing;regulation of transcription by RNA polymerase II	RNA binding;sequence-specific DNA binding	nuclear body;nucleoplasm;nucleus		RRM_1;SAP	18	17	17	18.4	17.7	17.7	117.15	0	262.83	1928100000	99	98551000	23523000	3445700	14427000	100180000	93037000	151080000	57363000	27716000	57280000	37937000	77228000	166760000	347500000
24.3896	29.7697	29.8386	29.9798	28.4395	28.3367	29.0969	28.3603	30.0762	30.161	30.1157	29.9422	29.0284	29.4409	29.4978	29.477		+		siSenp5_SUMO_siSenp5_IgG	'de novo' pyrimidine nucleobase biosynthetic process;nucleobase-containing small molecule interconversion;nucleoside diphosphate phosphorylation;nucleoside triphosphate biosynthetic process;pyrimidine ribonucleotide biosynthetic process	ATP binding;cytidylate kinase activity;nucleoside diphosphate kinase activity;nucleoside monophosphate kinase activity;uridine kinase activity;uridylate kinase activity	cytoplasm;cytosol;extracellular exosome;nucleolus;nucleus	Drug metabolism - other enzymes;Metabolic pathways;Pyrimidine metabolism		14	14	14	69.4	69.4	69.4	22.222	0	132.27	3820800000	193	0	69466000	51882000	419540000	317130000	147810000	226870000	146610000	187060000	188610000	498200000	282950000	137160000	539360000
23.9547	27.5075	23.501	27.5089	27.8471	27.19	27.3696	26.7287	27.034	27.7218	28.0292	28.2496	28.1855	28.2675	28.4749	28.0356					aging;cartilage development;circadian rhythm;developmental growth;DNA biosynthetic process;dTMP biosynthetic process;dTTP biosynthetic process;dUMP metabolic process;immortalization of host cell by virus;intestinal epithelial cell maturation;liver regeneration;negative regulation of translation;nucleobase-containing small molecule interconversion;regulation of transcription involved in G1/S trans…	cofactor binding;folic acid binding;nucleotide binding;protein homodimerization activity;sequence-specific mRNA binding;thymidylate synthase activity;translation repressor activity, mRNA regulatory element binding	cytoplasm;cytosol;mitochondrial inner membrane;mitochondrial matrix;mitochondrion;nucleolus;nucleus	Antifolate resistance;Metabolic pathways;One carbon pool by folate;Pyrimidine metabolism	Thymidylat_synt	10	10	10	40.6	40.6	40.6	35.716	0	149.57	2247200000	84	2175200	12096000	2708400	71966000	379640000	64820000	147770000	115240000	15468000	77377000	43576000	109250000	258610000	270790000
31.3079	27.046	30.3708	29.9727	30.4319	30.5838	30.3808	30.3098	31.4404	31.7556	32.2562	31.7597	31.1951	30.9616	31.0207	31.0959		+	+	siSenp5_SUMO_Gl2_SUMO;siSenp5_SUMO_siSenp5_IgG	arachidonic acid metabolic process;arachidonic acid secretion;cell death;fatty acid metabolic process;linoleic acid metabolic process;mitochondrion transport along microtubule;mRNA transport;negative regulation of mitochondrial RNA catabolic process;phosphatidylcholine acyl-chain remodeling;phosphatidylcholine catabolic process;phosphatidylethanolamine acyl-chain remodeling;phosphatidylethanolami…	ATP binding;beta-tubulin binding;calcium-independent phospholipase A2 activity;lysophospholipase activity;microtubule binding;phospholipase A2 activity;RNA binding;single-stranded DNA binding;ubiquitin protein ligase binding	condensed nuclear chromosome;cytoskeleton;endoplasmic reticulum membrane;Golgi membrane;integral component of membrane;intracellular;membrane;microtubule;mitochondrial nucleoid;mitochondrion;nuclear inner membrane;nuclear outer membrane;nucleoplasm;nucleus;perinuclear region of cytoplasm;peroxisomal membrane;peroxisome;ribonucleoprotein complex		Patatin;PPR;PPR_3;PPR_long	69	69	69	49.4	49.4	49.4	157.9	0	323.31	29686000000	843	1175900000	18509000	112750000	472070000	4226900000	1665100000	2408600000	1756500000	684280000	640590000	642970000	659560000	3614400000	3994200000
23.674	25.2161	28.6413	28.5201	27.0926	26.8918	26.9307	26.8347	29.2713	29.1303	28.6106	29.1294	28.2042	27.1	27.4	27.4477		+		siSenp5_SUMO_siSenp5_IgG	angiogenesis;mRNA splicing, via spliceosome;positive regulation of viral genome replication;protein folding;protein peptidyl-prolyl isomerization;protein refolding;protein-containing complex assembly	cyclosporin A binding;peptidyl-prolyl cis-trans isomerase activity;ribonucleoprotein complex binding;unfolded protein binding	cytoplasm;nuclear speck;nucleoplasm;spliceosomal complex;U4/U6 snRNP;U4/U6 x U5 tri-snRNP complex	Spliceosome	Pro_isomerase	7	7	7	53.1	53.1	53.1	19.208	0	25.534	1187200000	57	20841000	0	31924000	78610000	127570000	44325000	38648000	59574000	76931000	87726000	187320000	141960000	73619000	89835000
30.2035	33.7595	24.1322	24.5926	29.1235	29.7777	30.6592	30.2283	24.1902	23.6305	23.9833	23.5097	29.5633	30.5132	30.1383	30.1253		+		siSenp5_SUMO_siSenp5_IgG	cellular response to fibroblast growth factor stimulus;cellular response to interleukin-2;cellular response to nerve growth factor stimulus;cellular response to prolactin;cellular response to wortmannin;DNA repair;mitotic cell cycle;mRNA splicing, via spliceosome;positive regulation of transcription by RNA polymerase II;signal transduction involved in DNA damage checkpoint	DNA binding;DNA-binding transcription activator activity, RNA polymerase II-specific;DNA-binding transcription factor activity, RNA polymerase II-specific;leucine zipper domain binding;protein kinase binding;protein phosphatase 1 binding;RNA binding;RNA polymerase II regulatory region sequence-specific DNA binding;transcription corepressor binding;WD40-repeat domain binding	catalytic step 2 spliceosome;cytoplasm;membrane;nuclear speck;nucleoplasm;nucleus;perinuclear region of cytoplasm;protein-DNA complex;Prp19 complex;U2-type catalytic step 2 spliceosome	Spliceosome	Myb_Cef	8	8	8	13.5	13.5	13.5	92.25	0	21.263	30806000000	75	3803900000	1574100000	2295100000	6351400000	71202000	49704000	77359000	61647000	3188600000	1767400000	6165900000	5158200000	64063000	51334000
29.3983	30.9735	23.7647	28.9817	29.8839	30.1507	29.5833	30.0764	24.7019	24.0381	24.4092	24.4266	29.609	29.5048	29.6138	29.5632		+		siSenp5_SUMO_siSenp5_IgG	activated T cell proliferation;CD4-positive, alpha-beta T cell differentiation;CD8-positive, alpha-beta T cell differentiation;chromatin organization;chromatin remodeling;epidermis development;histone methylation;negative regulation of transcription by RNA polymerase II;reflex;viral process	chromatin binding;DNA-binding transcription factor activity, RNA polymerase II-specific;DNA-binding transcription repressor activity, RNA polymerase II-specific;double-stranded DNA binding;RNA polymerase II regulatory region sequence-specific DNA binding;sequence-specific DNA binding	nuclear body;nuclear heterochromatin;nuclear matrix;nucleoplasm;nucleus;PML body		CUT;CUTL;Homeodomain;ULD	27	27	21	45.9	45.9	42.2	85.956	0	285.69	12984000000	194	92371000	560380000	0	149900000	2818100000	1872200000	807940000	1403700000	857520	1026400	0	0	835230000	1629900000
26.5222	24.2847	24.324	24.2711	22.2754	23.1734	26.3823	22.8878	23.4001	24.3674	24.3653	23.8755	26.8658	24.2098	26.4164	27.8391					acrosome assembly;attachment of spindle microtubules to kinetochore;cell division;CENP-A containing nucleosome assembly;negative regulation of phosphatase activity;protein localization to kinetochore		acrosomal vesicle;condensed chromosome kinetochore;cytosol;nuclear body;nucleoplasm;nucleus			7	7	7	3.2	3.2	3.2	265.39	0.00034037	5.0072	904090000	19	112200000	30151000	30320000	0	77511000	45458000	85106000	21458000	22093000	59772000	63124000	0	125640000	26043000
23.3426	27.3357	27.0765	26.2241	26.7544	22.4736	23.9119	26.3913	23.1663	24.4184	24.43	24.5543	26.0597	26.0609	26.7429	26.7841		+		siSenp5_SUMO_siSenp5_IgG	glutathione metabolic process;hydrogen sulfide metabolic process;sulfide oxidation, using sulfide:quinone oxidoreductase	hydrolase activity, acting on ester bonds;iron ion binding;sulfur dioxygenase activity	cytoplasm;mitochondrial matrix;mitochondrion;nucleoplasm	Metabolic pathways;Sulfur metabolism	Lactamase_B	4	4	4	24.8	24.8	24.8	27.873	0	11.262	437460000	23	4708100	12825000	13213000	13226000	94190000	38337000	30850000	69150000	0	9392700	0	14606000	26850000	45939000
24.4825	24.6506	25.7624	23.9896	23.8904	22.467	24.3066	22.4853	24.7257	23.5725	22.6861	25.6553	25.2679	25.8886	27.7594	23.6564					nuclear-transcribed mRNA catabolic process, nonsense-mediated decay;SRP-dependent cotranslational protein targeting to membrane;translation;translational initiation	RNA binding	cytosol;cytosolic small ribosomal subunit;extracellular exosome;nucleolus;nucleoplasm;nucleus;postsynaptic density;ribosome;small ribosomal subunit	Ribosome	Ribosomal_S25	4	4	4	28	28	28	13.742	0.00032279	4.2587	236520000	15	0	0	3212500	14517000	11606000	3266100	0	11527000	32997000	8851900	7992500	14336000	31346000	32516000
26.9752	23.9201	27.077	27.2331	24.3469	23.5399	24.7154	24.302	23.283	23.4273	27.0853	27.2862	26.0925	26.4198	26.8516	23.4126					negative regulation of canonical Wnt signaling pathway;Ras protein signal transduction;stress granule assembly	ATP binding;ATP-dependent DNA helicase activity;ATP-dependent RNA helicase activity;DNA binding;endonuclease activity;mRNA binding;RNA binding	cytoplasmic stress granule;cytosol;focal adhesion;nucleus;perikaryon;ribonucleoprotein complex		NTF2;RRM_1	8	6	6	22.1	19.3	19.3	52.164	0	18.729	852820000	30	104070000	33357000	31039000	130070000	28844000	19906000	53333000	23076000	19241000	4592300	68435000	80061000	61399000	149440000
33.4185	31.6333	30.3888	29.777	32.7216	32.2345	32.128	31.6154	24.4708	24.513	25.6857	30.1833	31.5065	31.4838	23.9484	31.216					layer formation in cerebral cortex;phosphatidylinositol acyl-chain remodeling;phospholipid biosynthetic process;ventricular system development	1-acylglycerol-3-phosphate O-acyltransferase activity;2-acylglycerol-3-phosphate O-acyltransferase activity;lysophospholipid acyltransferase activity	endoplasmic reticulum membrane;integral component of membrane;membrane	Glycerophospholipid metabolism	MBOAT	7	7	7	14.8	14.8	14.8	52.764	0	62.451	13507000000	40	11202000000	15299000	1116800000	2579600	384210000	165430000	165700000	82448000	0	3615700	0	13371000	129970000	134930000
24.7722	24.1699	25.9678	23.7896	22.137	22.1879	22.1049	23.0346	23.3072	23.3404	23.7455	23.939	24.3442	24.1774	24.3426	21.8436	+			Gl2_SUMO_Gl2_IgG	maturation of 5.8S rRNA from tricistronic rRNA transcript (SSU-rRNA, 5.8S rRNA, LSU-rRNA);maturation of LSU-rRNA from tricistronic rRNA transcript (SSU-rRNA, 5.8S rRNA, LSU-rRNA)	RNA binding	fibrillar center;nucleolus		NopRA1;Npa1	3	3	3	2.5	2.5	2.5	254.39	0	11.601	29637000	11	0	0	0	0	7321600	4778500	6193300	0	0	0	0	0	0	0
24.7216	24.1687	25.4392	25.91	26.8697	22.2866	24.1895	26.3398	24.1237	22.9972	23.5261	23.4413	25.8027	25.1981	26.1261	25.9124		+		siSenp5_SUMO_siSenp5_IgG	cellular response to DNA damage stimulus;DNA repair;nucleosome assembly;protein polyubiquitination;protein ubiquitination	ATP binding;DNA binding;helicase activity;metal ion binding;ubiquitin protein ligase activity;ubiquitin protein ligase binding;ubiquitin-protein transferase activity	nucleoplasm;nucleosome		Helicase_C;Linker_histone;SNF2_N	3	3	3	1.8	1.8	1.8	193.08	0.00030731	3.5812	594630000	12	0	10132000	0	0	200960000	72510000	123690000	70906000	0	0	0	0	85302000	22806000
26.1041	25.0793	25.9825	26.1999	26.2808	26.537	23.4891	25.9121	26.525	23.3087	23.582	23.976	26.4523	26.1966	26.6613	26.2306					aerobic respiration;malate metabolic process;oxidation-reduction process;oxygen metabolic process;pyruvate metabolic process;regulation of NADP metabolic process;tricarboxylic acid cycle	cofactor binding;electron transfer activity;malate dehydrogenase (decarboxylating) (NAD+) activity;malate dehydrogenase (decarboxylating) (NADP+) activity;malic enzyme activity;metal ion binding;NAD binding;oxaloacetate decarboxylase activity	mitochondrial matrix;mitochondrion	Carbon metabolism;Metabolic pathways;PPAR signaling pathway;Pyruvate metabolism	malic;Malic_M	10	10	10	23.8	23.8	23.8	65.443	0	98.537	1117400000	36	34985000	12250000	0	27924000	211030000	68097000	45337000	59253000	62187000	0	8501000	7777200	142180000	130640000
23.9686	27.5947	28.0702	26.9228	25.9868	24.4659	24.2361	24.97	24.8262	27.6847	28.0598	26.496	26.8197	27.6553	24.0684	30.7923					mitochondrial translational elongation;mitochondrial translational termination	hydrolase activity;structural constituent of ribosome	cell junction;mitochondrial inner membrane;mitochondrial large ribosomal subunit;mitochondrion;nucleoplasm		MRP-L46	4	4	4	14	14	14	31.705	0.00040323	8.9978	4467000000	26	0	9386400	17137000	26965000	18783000	4763800	9791600	7885900	25233000	17810000	36598000	16945000	15434000	27315000
24.4112	25.146	25.2347	23.9682	25.2097	23.2211	23.5857	23.3405	24.0066	23.7934	24.0645	24.6265	25.6341	26.6564	24.2187	25.4206					fatty acid beta-oxidation	carboxy-lyase activity;enoyl-CoA hydratase activity	cytosol	Metabolic pathways;Propanoate metabolism	ECH_1	6	6	6	21.2	21.2	21.2	33.698	0	23.34	212220000	8	0	0	0	3450200	31168000	0	14427000	0	0	0	3526400	3391500	43224000	66047000
27.2466	27.415	32.5034	23.9795	22.9713	25.0407	24.1332	22.5872	27.7236	27.8554	26.4565	24.3558	23.9878	24.7027	23.2567	26.6178					apoptotic process;heterophilic cell-cell adhesion via plasma membrane cell adhesion molecules	carbohydrate binding	cytoplasm;extracellular exosome;extracellular space;nucleus		Gal-bind_lectin	9	9	9	64	64	64	15.075	0	20.502	927690000	41	47759000	22466000	522740000	7292500	9598600	31824000	0	0	69578000	63733000	34102000	1950900	21645000	26201000
26.299	24.675	24.1893	26.0414	26.0664	25.6498	22.8204	23.7285	22.6694	24.7295	23.825	24.7038	25.7903	25.6523	23.6245	25.9866					lactate transmembrane transport;monocarboxylic acid transport;pyruvate transmembrane transport	lactate transmembrane transporter activity;monocarboxylic acid transmembrane transporter activity;pyruvate secondary active transmembrane transporter activity;pyruvate transmembrane transporter activity;symporter activity	integral component of plasma membrane;plasma membrane		MFS_1	2	2	2	3.1	3.1	3.1	52.2	0	36.458	353110000	15	29046000	0	1110600	641180	67909000	42478000	25653000	21856000	1859500	0	0	4765500	51531000	52877000
27.6685	27.4911	27.3973	27.7608	26.45	22.9756	26.9338	22.2748	27.6942	27.6223	27.4221	27.3937	26.7392	26.9611	26.8897	25.9092		+		siSenp5_SUMO_siSenp5_IgG	peptidyl-diphthamide biosynthetic process from peptidyl-histidine	diphthine synthase activity	cytosol		TP_methylase	6	6	6	25.6	25.6	25.6	31.651	0	20.119	1041700000	53	81614000	19392000	72849000	71119000	90866000	14397000	35123000	48824000	65818000	146190000	96452000	52240000	52888000	126500000
28.5338	28.9039	23.4912	26.8667	27.5917	26.5293	23.309	27.6893	22.7546	28.0353	28.0867	24.1278	23.8043	27.7643	30.5132	26.0758					mRNA 3'-end processing;mRNA export from nucleus;mRNA splicing, via spliceosome;osteoblast differentiation;positive regulation of DNA-templated transcription, elongation;regulation of DNA recombination;replication fork processing;RNA export from nucleus;viral mRNA export from host cell nucleus;viral process	RNA binding	catalytic step 2 spliceosome;cytosol;extracellular exosome;membrane;nuclear speck;nucleoplasm;transcription export complex	Herpes simplex virus 1 infection;mRNA surveillance pathway;RNA transport;Spliceosome	FoP_duplication;RRM_1	6	6	6	30.7	30.7	30.7	26.888	0	178.68	2263000000	54	138800000	85396000	14579000	23759000	203560000	44279000	0	90185000	18705000	115490000	65808000	7000200	62996000	200500000
24.9229	24.6345	25.0519	23.8637	23.1558	26.1407	26.4075	23.8956	23.6222	23.7851	24.4268	23.3134	23.6526	27.2083	26.8266	26.3393					adenosine receptor signaling pathway;adenylate cyclase-activating G protein-coupled receptor signaling pathway;adenylate cyclase-inhibiting G protein-coupled receptor signaling pathway;adenylate cyclase-modulating G protein-coupled receptor signaling pathway;aging;cell cycle;cell division;cell proliferation;cellular response to electrical stimulus;detection of chemical stimulus involved in sensor…	acyl binding;corticotropin-releasing hormone receptor 1 binding;G protein-coupled photoreceptor activity;G protein-coupled receptor binding;G protein-coupled serotonin receptor binding;GDP binding;G-protein beta/gamma-subunit complex binding;GTP binding;GTPase activating protein binding;GTPase activity;metal ion binding;mu-type opioid receptor binding;protein kinase binding	acrosomal vesicle;apical plasma membrane;axoneme;cell body;centrosome;cytoplasm;cytosol;dendrite;extracellular exosome;extracellular vesicle;heterotrimeric G-protein complex;membrane;membrane raft;midbody;myelin sheath;neuronal cell body;nucleoplasm;photoreceptor connecting cilium;photoreceptor disc membrane;photoreceptor inner segment;photoreceptor outer segment;photoreceptor outer segment membr…	Adrenergic signaling in cardiomyocytes;Alcoholism;Amoebiasis;Apelin signaling pathway;Axon guidance;Calcium signaling pathway;cAMP signaling pathway;Carbohydrate digestion and absorption;cGMP-PKG signaling pathway;Chagas disease (American trypanosomiasis);Chemokine signaling pathway;Cholinergic synapse;Circadian entrainment;Cocaine addiction;Cushing syndrome;Dopaminergic synapse;Estrogen signalin…	G-alpha	9	5	5	31	18	18	40.45	0	26.166	704510000	23	24876000	7967600	6878000	16842000	27597000	31938000	69524000	91439000	12312000	26305000	21123000	11212000	80606000	115070000
24.2207	25.6695	26.303	24.6181	23.8214	23.9596	23.5873	23.6665	23.4424	25.754	24.1315	25.9808	26.0247	26.1892	22.8069	25.8922					galactose catabolic process via UDP-galactose;galactose metabolic process;glucose metabolic process	aldose 1-epimerase activity;carbohydrate binding	cytoplasm;extracellular exosome	Galactose metabolism;Glycolysis / Gluconeogenesis;Metabolic pathways	Aldose_epim	4	4	4	16.1	16.1	16.1	37.765	0	10.692	416120000	19	21340000	12945000	17459000	11740000	58082000	10452000	5844700	37782000	0	38329000	0	20992000	57085000	60161000
26.7974	27.3592	27.1059	27.4596	26.8088	26.8298	26.9147	27.4522	24.2349	26.3129	24.8957	24.9408	26.6771	26.8912	26.6691	26.6506		+		siSenp5_SUMO_siSenp5_IgG	asparagine metabolic process;glutamine metabolic process;neutrophil degranulation;oxaloacetate metabolic process	omega-amidase activity	centrosome;cytosol;extracellular exosome;extracellular region;specific granule lumen;tertiary granule lumen	Alanine, aspartate and glutamate metabolism;Metabolic pathways	CN_hydrolase	9	9	9	30.8	30.8	30.8	30.608	0	35.671	950490000	57	24032000	37727000	20462000	48864000	279400000	50784000	88713000	97961000	0	19844000	14721000	15749000	35197000	74009000
26.6481	27.5333	27.3833	26.7441	26.5243	26.8769	24.029	27.0889	27.6919	27.2554	24.631	27.0591	27.9508	27.2436	27.3496	27.4964					cell differentiation;nervous system development		cytoplasm;cytosol;microtubule;microtubule cytoskeleton		CAP_GLY;Ubiquitin_2	6	6	6	26.6	26.6	26.6	27.325	0	43.651	1252700000	49	39512000	25786000	37906000	29848000	219100000	25917000	11327000	102070000	30538000	9397500	6568800	37258000	224290000	144180000
25.5776	26.426	26.4253	23.944	23.3557	23.5542	25.797	21.9512	23.7246	26.0882	24.8678	23.4244	23.8928	25.161	23.9463	24.5641						pyridoxal phosphate binding	cytoplasm;intracellular		Ala_racemase_N	4	4	4	15.3	15.3	15.3	30.344	0.00036603	6.6849	155790000	22	17124000	13119000	25518000	6238100	12520000	838520	0	15150000	21007000	16862000	6968400	3530600	0	9240900
25.9845	26.2301	26.7374	25.5417	26.0611	26.5402	26.5426	26.6652	23.4084	23.9137	26.3616	24.5588	26.7247	26.8192	26.9838	26.132					mRNA 3'-splice site recognition;mRNA processing;mRNA splicing, via spliceosome;positive regulation of neuron projection development;RNA splicing;spliceosomal complex assembly	RNA binding;zinc ion binding	catalytic step 2 spliceosome;nuclear speck;nucleoplasm;small nuclear ribonucleoprotein complex;spliceosomal complex;U2 snRNP;U2-type prespliceosome	Spliceosome	SF3A2	9	9	9	22.2	22.2	22.2	49.255	0	17.443	1710800000	42	95748000	10184000	19991000	28208000	250810000	137440000	141450000	112660000	12264000	0	25994000	21056000	239710000	313630000
25.1732	25.2864	25.0001	24.7495	25.865	22.5733	26.4297	26.2533	23.6559	25.8169	23.6858	23.6521	25.6933	26.4924	26.3486	26.2033		+		siSenp5_SUMO_siSenp5_IgG	cilium assembly;cytoskeleton-dependent cytokinesis	GTP binding;GTPase activity;protein-containing complex scaffold activity	microtubule cytoskeleton;septin complex;septin ring		Septin	7	6	6	15.4	13.9	13.9	52.592	0.00039154	8.2665	622910000	32	0	0	0	10455000	159530000	10892000	66858000	49409000	4915800	19558000	4129200	4235400	94400000	112750000
24.3588	24.9673	24.1541	25.6455	24.1625	23.088	23.2633	25.4649	23.9654	24.4079	25.2234	22.6703	24.777	25.0917	24.3609	25.7717					aging;endoplasmic reticulum mannose trimming;endoplasmic reticulum unfolded protein response;learning or memory;positive regulation of protein binding;protein autoubiquitination;protein complex oligomerization;protein folding;protein K48-linked ubiquitination;protein polyubiquitination;signal transduction;ubiquitin-dependent ERAD pathway;ubiquitin-dependent protein catabolic process	BAT3 complex binding;chaperone binding;identical protein binding;metal ion binding;protein binding, bridging;signaling receptor activity;ubiquitin protein ligase activity;ubiquitin-protein transferase activity;ubiquitin-specific protease binding;ubiquitin-ubiquitin ligase activity	dendrite;Derlin-1 retrotranslocation complex;endoplasmic reticulum;endoplasmic reticulum membrane;endoplasmic reticulum quality control compartment;Golgi apparatus;growth cone;integral component of endoplasmic reticulum membrane;integral component of membrane;membrane;neuronal cell body;nucleus;perinuclear region of cytoplasm;protein-containing complex	Protein processing in endoplasmic reticulum	CUE;zf-RING_2	7	7	7	21.6	21.6	21.6	72.995	0	52.149	157540000	13	1831700	2827800	0	0	9996300	5388000	0	22807000	0	0	0	2698900	33953000	38466000
26.7593	27.1369	29.421	27.5649	23.6457	22.5546	23.4407	25.9396	27.9234	27.1645	27.0911	24.844	23.6375	24.728	24.6773	25.5064	+			Gl2_SUMO_Gl2_IgG	actin cytoskeleton organization;actin filament organization;bicellular tight junction assembly;epithelial cell morphogenesis	actin filament binding	actin filament;adherens junction;bicellular tight junction;desmosome			11	11	11	21.7	21.7	21.7	68.064	0	23.631	456870000	33	30022000	20040000	75982000	22282000	24226000	16213000	18264000	25128000	48871000	31289000	45005000	28506000	26736000	22530000
25.9852	23.7778	25.1771	25.2926	26.1784	22.5841	25.6768	25.5757	24.3991	24.3205	24.2337	23.7174	26.0917	25.5376	26.0514	25.5913		+		siSenp5_SUMO_siSenp5_IgG	nuclear membrane organization	protein self-association	endoplasmic reticulum lumen;Golgi apparatus;integral component of nuclear inner membrane		TMEM43	8	8	8	30.2	30.2	30.2	44.875	0	15.361	404560000	22	28326000	0	0	2207800	74021000	16067000	54889000	48302000	0	0	6634800	0	53080000	48933000
24.409	25.2162	24.5996	24.7147	26.8455	26.4087	25.9857	25.4893	24.4635	24.5833	23.0782	23.2269	27.1631	27.4359	26.6911	26.6568	+	+		Gl2_SUMO_Gl2_IgG;siSenp5_SUMO_siSenp5_IgG		DNA-binding transcription repressor activity, RNA polymerase II-specific;RNA binding	cytosol;nuclear speck;nucleoplasm;nucleus			18	18	18	12.2	12.2	12.2	241.64	0	95.188	1007600000	63	0	0	0	0	165250000	53840000	59922000	20832000	0	0	0	2475200	180690000	333340000
26.75	26.5584	27.0323	28.1078	27.5393	27.2699	27.5903	27.0366	23.1561	26.5557	24.1616	27.2369	27.2982	27.5439	27.3748	26.6151					negative regulation of epithelial cell proliferation involved in prostate gland development;positive regulation of cell proliferation;regulation of transcription by RNA polymerase II;secretory columnal luminar epithelial cell differentiation involved in prostate glandular acinus development	methyl-CpG binding;nuclear receptor transcription coactivator activity;protein-arginine N-methyltransferase activity	cytoplasm;cytosol;Golgi apparatus;methylosome;nucleoplasm;nucleus		WD40	5	5	5	26	26	26	36.724	0	45.561	1603200000	38	21753000	24698000	17145000	71573000	332190000	97526000	174140000	165640000	0	36656000	20070000	32621000	148730000	215070000
24.2937	23.521	27.0883	26.2195	25.9383	24.4244	23.671	23.9095	23.9381	24.1651	23.7609	26.9284	26.0276	23.3706	26.2374	26.5859					lactation;protein transport		integral component of membrane;mitochondrial sorting and assembly machinery complex		GST_C_6;Tom37	5	5	5	12.9	12.9	12.9	51.462	0	13.677	566440000	21	20368000	7837800	22001000	16602000	141440000	0	0	12873000	14666000	19661000	13498000	30933000	66749000	38900000
25.6901	23.5901	24.6382	26.0162	25.7905	22.8489	25.278	25.6787	24.1612	23.6749	24.7357	23.8848	25.6482	25.7038	25.6958	25.634		+		siSenp5_SUMO_siSenp5_IgG	cell morphogenesis;COPII vesicle coating;negative regulation of autophagosome assembly;post-Golgi vesicle-mediated transport;protein transport;regulation of ER to Golgi vesicle-mediated transport;regulation of protein transport;response to hypoxia;response to toxic substance;retrograde vesicle-mediated transport, Golgi to endoplasmic reticulum;toxin transport;vesicle docking involved in exocytosis	protein N-terminus binding;protein-containing complex binding;syntaxin binding	cis-Golgi network;cytosol;endoplasmic reticulum membrane;Golgi cisterna membrane;Golgi-associated vesicle;plasma membrane		Sec1	11	11	11	31.2	31.2	31.2	72.379	0	107.09	742050000	46	48062000	0	3737600	34008000	118390000	11308000	64163000	43183000	13697000	580940	10075000	20805000	95394000	112880000
27.2949	25.9	26.7331	26.029	27.6001	27.2764	26.6064	26.3642	25.7227	24.6061	24.1845	26.0626	27.2686	27.2866	27.0675	27.4021		+		siSenp5_SUMO_siSenp5_IgG	dendritic spine development;embryonic process involved in female pregnancy;fatty acid transport;lipid biosynthetic process;lipid metabolic process;long-chain fatty-acyl-CoA biosynthetic process;negative regulation of prostaglandin secretion;positive regulation of cell growth;response to interleukin-15;response to nutrient;triglyceride biosynthetic process	arachidonate-CoA ligase activity;ATP binding;decanoate-CoA ligase activity;long-chain fatty acid-CoA ligase activity;very long-chain fatty acid-CoA ligase activity	cytoplasm;endoplasmic reticulum membrane;extracellular exosome;integral component of membrane;lipid droplet;membrane;mitochondria-associated endoplasmic reticulum membrane;mitochondrial outer membrane;neuronal cell body;peroxisomal membrane	Adipocytokine signaling pathway;Fatty acid biosynthesis;Fatty acid degradation;Fatty acid metabolism;Ferroptosis;Metabolic pathways;Peroxisome;PPAR signaling pathway;Thermogenesis	AMP-binding	18	16	16	36.7	32.6	32.6	79.187	0	67.903	2460100000	71	185050000	8997500	6225400	23497000	579570000	227640000	111340000	142040000	18043000	850470	18494000	16796000	264600000	364150000
23.5059	25.7214	23.7549	23.2189	34.387	34.5255	34.3038	34.4891	22.5207	22.283	23.4	23.1751	35.0526	34.8043	34.4424	34.9871	+	+		Gl2_SUMO_Gl2_IgG;siSenp5_SUMO_siSenp5_IgG	cell-cell adhesion;collagen fibril organization;extracellular matrix organization;growth plate cartilage chondrocyte morphogenesis;negative regulation of G0 to G1 transition	collagen binding;DNA binding;DNA-binding transcription factor activity, RNA polymerase II-specific;extracellular matrix structural constituent;extracellular matrix structural constituent conferring tensile strength;protein binding, bridging;protein dimerization activity;RNA binding	collagen trimer;collagen type XIV trimer;collagen-containing extracellular matrix;endoplasmic reticulum lumen;extracellular matrix;extracellular region;extracellular space;MLL1 complex;nucleoplasm	Protein digestion and absorption	Collagen;DUF4801;fn3;HLH;T-box;VWA	172	172	172	60.2	60.2	60.2	336.16	0	323.31	244630000000	2928	82608000	87138000	11045000	24812000	32452000000	25966000000	25905000000	19152000000	9356700	3151500	36248000	17558000	34487000000	38080000000
25.6664	30.5664	24.7129	24.8009	31.2965	31.5407	31.3215	31.5375	23.9051	24.1678	25.0917	24.0969	30.9793	30.807	30.8227	30.9791	+	+	+	Gl2_SUMO_Gl2_IgG;siSenp5_SUMO_Gl2_SUMO;siSenp5_SUMO_siSenp5_IgG	cellular response to interleukin-4;circadian rhythm;immune response;negative regulation of transcription by RNA polymerase II;positive regulation of gene expression;regulation of transcription, DNA-templated;transcription by RNA polymerase II	DNA binding;DNA-binding transcription factor activity;DNA-binding transcription factor activity, RNA polymerase II-specific;DNA-binding transcription repressor activity, RNA polymerase II-specific;RNA polymerase II proximal promoter sequence-specific DNA binding;RNA polymerase II regulatory region sequence-specific DNA binding;transcription corepressor activity	nucleus		bZIP_2;Vert_IL3-reg_TF	31	31	31	66.9	66.9	66.9	51.471	0	323.31	29497000000	332	4432700	110960000	2307000	0	6061100000	3903000000	3704600000	4183000000	0	0	0	0	2826800000	3086400000
26.023	24.8099	26.4989	25.9002	25.1994	25.3849	25.6696	25.7619	22.8377	25.3693	24.3555	24.1377	25.2848	25.6291	25.4717	25.4003					bone development;chaperone-mediated protein folding;collagen metabolic process;negative regulation of cell proliferation;negative regulation of post-translational protein modification;positive regulation of neuron projection development;protein folding;protein hydroxylation;protein stabilization;regulation of protein secretion	iron ion binding;L-ascorbic acid binding;procollagen-proline 3-dioxygenase activity	cytoplasm;endoplasmic reticulum;endoplasmic reticulum lumen;extracellular exosome;membrane;nucleus;protein-containing complex		2OG-FeII_Oxy_3	8	8	8	11.7	11.7	11.7	83.393	0	24.38	730540000	39	66283000	4012700	22086000	31176000	169770000	74930000	87212000	76305000	15656000	4809300	12375000	7748700	27569000	49801000
25.2285	24.2333	25.8726	23.3414	26.7843	23.9028	26.8577	26.937	24.9921	23.7097	24.7777	23.8903	27.5131	27.0538	27.6637	27.2399		+		siSenp5_SUMO_siSenp5_IgG	ATP-dependent chromatin remodeling;negative regulation of transcription by RNA polymerase II	DNA-binding transcription factor activity, RNA polymerase II-specific;sequence-specific DNA binding;zinc ion binding	nuclear chromatin;nuclear speck;nucleoplasm;NuRD complex;protein-containing complex		GATA;P66_CC	12	10	10	28.5	25	25	65.26	0	145.41	1769300000	32	0	0	3437700	18218000	270800000	48005000	221190000	134160000	9994400	3146900	4742700	0	266450000	192220000
24.4802	24.5728	25.3069	25.2746	26.1532	26.5761	24.6434	26.2057	23.2029	24.6579	24.4256	24.3859	26.7982	26.9503	26.425	26.733		+		siSenp5_SUMO_siSenp5_IgG	chromatin remodeling;chromatin silencing at rDNA;DNA methylation;histone deacetylation;regulation of transcription, DNA-templated;transcription, DNA-templated	histone binding;lysine-acetylated histone binding;metal ion binding;nuclear receptor binding;RNA binding;RNA polymerase I CORE element sequence-specific DNA binding	chromatin silencing complex;cytosol;nuclear speck;nucleolus;rDNA heterochromatin		Bromodomain;DDT;MBD;PHD;WHIM1;WSD	17	17	17	10.7	10.7	10.7	211.2	0	57.386	884420000	33	0	0	27645000	352600	102120000	45766000	35543000	28422000	0	0	2619000	80966000	175640000	96534000
28.1602	28.6073	28.7758	27.2058	27.3443	26.792	26.9702	26.9259	24.254	27.895	25.6512	27.0252	26.7335	26.7098	26.1564	26.7706					alternative mRNA splicing, via spliceosome;mRNA 3'-end processing;mRNA cis splicing, via spliceosome;mRNA export from nucleus;mRNA splice site selection;mRNA splicing, via spliceosome;negative regulation of cell death;negative regulation of keratinocyte differentiation;negative regulation of mRNA splicing, via spliceosome;negative regulation of type B pancreatic cell apoptotic process;positive re…	pre-mRNA binding;RNA binding	nuclear speck;nucleoplasm	Herpes simplex virus 1 infection;Spliceosome	RRM_1	8	8	6	21.5	21.5	16.9	39.586	0	12.675	1107500000	47	95302000	21151000	35850000	21625000	146220000	94406000	122500000	67267000	0	59772000	22055000	63167000	96668000	134090000
28.4029	28.0153	24.2355	27.4787	27.343	27.0132	27.1665	26.8479	23.8719	24.9739	27.2622	27.0239	28.0724	27.718	26.9732	26.7372					actin filament depolymerization;actin filament fragmentation;muscle cell cellular homeostasis;positive regulation of actin filament depolymerization;sarcomere organization;skeletal muscle tissue development	actin filament binding	actin cytoskeleton;extracellular exosome;extracellular space;I band;nuclear matrix;Z disc	Axon guidance;Fc gamma R-mediated phagocytosis;Human immunodeficiency virus 1 infection;Pertussis;Regulation of actin cytoskeleton	Cofilin_ADF	9	4	4	57.8	32.5	32.5	18.736	0	23.399	909620000	46	9618700	15515000	9288000	48050000	155700000	79834000	61401000	83423000	0	25661000	68157000	60736000	32109000	124590000
28.0131	29.4283	28.1882	29.9393	27.4313	27.3776	27.5553	27.648	28.7604	27.1124	25.232	24.0517	27.1187	26.8897	24.8857	26.6678					cornification;epidermis development;keratinocyte differentiation;peptide cross-linking	protein binding, bridging;structural constituent of epidermis;structural molecule activity	cornified envelope;cytoplasm;cytosol			3	3	3	46.1	46.1	46.1	9.8875	0.00035958	6.2867	1415900000	34	40496000	88396000	33113000	51861000	181370000	159640000	220160000	137790000	84988000	63622000	18366000	23875000	113840000	109560000
26.7857	28.332	26.8785	26.6164	26.5325	26.3098	25.9009	25.2456	26.705	26.4374	25.9648	24.427	26.1958	26.0866	26.4206	26.0575					mitochondrial tRNA pseudouridine synthesis;mRNA pseudouridine synthesis;tRNA pseudouridine synthesis	pseudouridine synthase activity;RNA binding;steroid receptor RNA activator RNA binding;tRNA binding;tRNA pseudouridine synthase activity	mitochondrial matrix;mitochondrion;nucleus		PseudoU_synth_1	5	5	5	12.2	12.2	12.2	47.47	0	19.417	813670000	41	41503000	112330000	16577000	17761000	135390000	49129000	49829000	45873000	27279000	47619000	9733400	8103300	76456000	88013000
23.6691	24.2661	23.0321	23.4874	26.2432	23.7453	23.3738	26.8452	23.6121	24.9123	25.1613	23.1693	27.0341	27.3057	27.0339	27.0597		+		siSenp5_SUMO_siSenp5_IgG	negative regulation of phosphatase activity;RNA processing;RNA splicing;RNA splicing, via transesterification reactions;rRNA processing	RNA binding	chromosome;Mpp10 complex;nucleolus;nucleoplasm;small nucleolar ribonucleoprotein complex;small-subunit processome	Ribosome biogenesis in eukaryotes	Mpp10	16	16	16	32.2	32.2	32.2	78.863	0	56.493	1129400000	48	0	0	0	0	92991000	16129000	16853000	135750000	0	0	0	671040	213370000	203230000
28.8021	29.3668	28.8161	28.5349	29.244	29.264	28.9214	29.3251	28.7446	28.6826	22.7569	28.8447	29.0468	29.1151	28.707	29.1705					mRNA catabolic process;regulation of angiogenesis	ribonuclease inhibitor activity	angiogenin-PRI complex;cytosol;extracellular exosome;nucleoplasm		LRR_6	9	9	9	22.3	22.3	22.3	49.973	0	104.41	5151400000	58	151740000	100100000	64005000	76910000	809770000	315050000	428950000	662330000	174590000	236580000	27258000	137040000	537960000	615170000
24.8994	23.7642	22.6339	24.7995	26.0772	23.5769	22.9757	23.2051	23.4337	24.3886	24.5861	24.3374	26.1813	26.212	25.5802	24.2368					mitochondrial membrane fusion;positive regulation of mitochondrial translation	GTP binding;guanyl-nucleotide exchange factor activity;RNA binding;rRNA binding	mitochondrial inner membrane;mitochondrial membrane		RCC1	6	6	6	18.1	18.1	18.1	49.897	0	60.397	378800000	20	10110000	8093100	0	5874400	93075000	7537500	26813000	21903000	2252700	12132000	4485500	7331100	44267000	78024000
23.558	24.5909	24.7001	25.6915	24.743	24.0646	23.6621	23.0826	23.365	23.2421	24.6826	23.9242	24.9017	24.7132	24.4152	23.9187					exonucleolytic nuclear-transcribed mRNA catabolic process involved in deadenylation-dependent decay;mRNA splicing, via spliceosome	Ral GTPase binding;RNA binding;U6 snRNA binding	catalytic step 2 spliceosome;cytosol;Lsm1-7-Pat1 complex;Lsm2-8 complex;nucleoplasm;nucleus;P-body;U2-type precatalytic spliceosome;U4/U6 x U5 tri-snRNP complex;U6 snRNP	RNA degradation;Spliceosome	LSM	1	1	1	20	20	20	10.834	0.00039541	8.4422	69667000	14	0	0	0	5187800	18193000	7394900	4427800	3445300	0	0	0	0	0	16593000
24.7633	24.4552	24.3765	26.2238	28.3138	28.7752	28.8403	28.8574	22.7835	23.9923	24.2626	23.0322	28.8463	28.5269	28.6976	28.6533	+	+		Gl2_SUMO_Gl2_IgG;siSenp5_SUMO_siSenp5_IgG	histone H3 acetylation;maintenance of protein location in nucleus	histone acetyltransferase activity;protein heterodimerization activity;transcription coactivator activity	nucleoplasm;nucleus;STAGA complex		Bromo_TP	10	10	10	38.9	38.9	38.9	46.192	0	72.047	5035500000	89	0	0	0	0	717990000	555410000	468460000	561140000	0	0	0	0	693490000	714130000
28.3773	28.4396	28.0339	28.2826	28.9326	28.7313	29.0372	28.8399	22.7835	27.4832	24.8948	27.6893	28.0427	27.7048	27.5085	27.6713	+		+	Gl2_SUMO_Gl2_IgG;siSenp5_SUMO_Gl2_SUMO	androgen metabolic process;bile acid and bile salt transport;bile acid biosynthetic process;cellular response to cadmium ion;cellular response to calcium ion;cellular response to corticosteroid stimulus;cellular response to jasmonic acid stimulus;cellular response to prostaglandin D stimulus;cellular response to prostaglandin stimulus;cellular response to reactive oxygen species;cellular response…	15-hydroxyprostaglandin-D dehydrogenase (NADP+) activity;alcohol dehydrogenase (NADP+) activity;alditol:NADP+ 1-oxidoreductase activity;aldo-keto reductase (NADP) activity;androsterone dehydrogenase activity;bile acid transmembrane transporter activity;chlordecone reductase activity;delta4-3-oxosteroid 5beta-reductase activity;dihydrotestosterone 17-beta-dehydrogenase activity;electron transfer a…	cytoplasm;cytosol;extracellular exosome;intracellular;nucleus	Arachidonic acid metabolism;Folate biosynthesis;Metabolic pathways;Ovarian steroidogenesis;Primary bile acid biosynthesis;Steroid hormone biosynthesis	Aldo_ket_red	11	11	4	36.2	36.2	18.6	36.853	0	171.01	3243000000	70	141760000	91015000	36990000	75815000	855950000	191290000	458680000	677470000	41490000	62229000	17481000	45732000	215650000	133630000
26.6761	25.2819	24.372	26.4376	26.047	26.4418	26.1766	25.9009	26.4087	23.8472	22.9888	25.8385	26.3645	26.9642	26.6252	26.5546					negative regulation of cell migration;positive regulation of anion channel activity;positive regulation of protein targeting to membrane	ion channel binding	plasma membrane		M60-like_N;Peptidase_M60	15	15	15	16.9	16.9	16.9	102.12	0	24.557	1205500000	49	39790000	2174000	2086000	9260300	146960000	135630000	51868000	70670000	26060000	4098400	5033500	14788000	102540000	343390000
23.7693	24.1489	25.914	24.6044	23.7659	25.0564	25.639	24.9999	23.8926	25.2143	23.5131	23.0483	25.3597	25.3048	25.9241	25.712					bicellular tight junction assembly;centrosome cycle;maintenance of protein location in nucleus;negative regulation of GTPase activity;positive regulation of cell-substrate adhesion;positive regulation of microtubule polymerization;regulation of insulin secretion;regulation of microtubule polymerization;tubulin complex assembly	GTP binding;GTPase activity;GTPase inhibitor activity	centrosome;cytosol;focal adhesion;Golgi apparatus;lateral plasma membrane;mitochondrial intermembrane space;mitochondrial matrix;nucleolus;nucleus		Arf	5	5	5	34.8	34.8	34.8	20.878	0	18.123	136630000	20	0	0	0	3243300	7439000	17695000	21418000	8476900	0	4726400	1909700	743730	12511000	17618000
27.6346	27.3435	25.0479	25.5018	27.3763	27.8122	27.5347	27.3763	26.5873	26.6387	23.7704	23.0117	27.6507	27.5992	27.5227	27.2499					cleavage involved in rRNA processing;maturation of SSU-rRNA;rRNA processing;visual perception	endoribonuclease activity;metal ion binding	cytosol;nucleoplasm;preribosome, small subunit precursor	Ribosome biogenesis in eukaryotes	NOB1_Zn_bind;PIN_6;WRNPLPNID	9	9	9	24.3	24.3	24.3	46.674	0	22.16	1582800000	58	39766000	20361000	731980	6044800	282820000	116630000	131100000	161700000	37630000	24019000	12701000	8420400	186250000	221330000
27.7445	27.736	27.5784	26.2125	28.9466	28.8281	28.6813	28.9895	27.2311	24.3887	26.873	26.5354	29.2733	29.2782	28.814	29.1755	+	+		Gl2_SUMO_Gl2_IgG;siSenp5_SUMO_siSenp5_IgG	ATP-dependent chromatin remodeling;chromatin assembly or disassembly;DNA methylation;histone deacetylation;negative regulation of transcription by RNA polymerase II;positive regulation of transcription by RNA polymerase II;regulation of fibroblast migration	chromatin binding;DNA-binding transcription factor activity, RNA polymerase II-specific;histone deacetylase activity;histone deacetylase binding;RNA polymerase II repressing transcription factor binding;RNA polymerase II transcription factor binding;sequence-specific DNA binding;transcription coactivator activity;transcription corepressor activity;transcription regulatory region DNA binding;zinc …	histone deacetylase complex;membrane;nuclear chromatin;nucleoplasm;nucleus;NuRD complex;protein-containing complex;transcription factor complex		BAH;ELM2;GATA;MTA_R1	20	20	18	38.5	38.5	35.9	75.022	0	129.72	4920100000	100	188960000	29550000	143540000	36346000	812110000	317830000	379000000	394040000	40864000	0	14025000	19500000	650020000	759100000
25.9633	25.92	24.2129	25.4162	25.6554	22.6573	25.7405	24.9325	25.9929	23.702	25.8955	25.7811	26.0876	26.1009	25.9024	26.0247					cellular response to DNA damage stimulus;DNA repair;establishment of mitotic spindle orientation;microtubule anchoring;microtubule cytoskeleton organization;mitotic spindle assembly;mitotic spindle organization;neuroendocrine cell differentiation;regulation of cyclin-dependent protein serine/threonine kinase activity;ribosomal large subunit export from nucleus	kinase regulator activity;RNA binding;tubulin binding	centriole;centrosome;cytosol;mitotic spindle pole;nuclear cyclin-dependent protein kinase holoenzyme complex;nucleoplasm;nucleus		BCIP	3	3	3	15	15	15	35.979	0	56.549	538790000	36	21266000	17867000	5318500	21304000	67562000	9822000	30427000	33498000	15591000	37763000	28148000	15421000	73810000	79227000
22.7742	23.1445	25.5352	23.5693	25.8659	23.7086	26.5006	22.5803	26.269	24.4231	24.0082	24.0052	26.9412	27.0858	26.9439	26.6371		+		siSenp5_SUMO_siSenp5_IgG	actin cytoskeleton organization;Arp2/3 complex-mediated actin nucleation;ephrin receptor signaling pathway;Fc-gamma receptor signaling pathway involved in phagocytosis;membrane organization	actin binding;actin filament binding	actin cytoskeleton;Arp2/3 protein complex;cytosol;extracellular exosome;nucleus;site of double-strand break	Bacterial invasion of epithelial cells;Endocytosis;Fc gamma R-mediated phagocytosis;Pathogenic Escherichia coli infection;Regulation of actin cytoskeleton;Salmonella infection;Shigellosis	WD40	7	7	7	23.2	23.2	23.2	41.569	0	16.896	719630000	23	7284500	11114000	0	0	63675000	34910000	30437000	3551200	16581000	4980400	9120200	49066000	91433000	213020000
29.2767	28.6998	28.6161	27.684	30.5989	30.8238	30.5692	30.6862	23.9916	29.0677	27.7697	29.3991	30.9464	30.6164	31.4871	30.7711	+			Gl2_SUMO_Gl2_IgG	cytoplasmic translation;nuclear-transcribed mRNA catabolic process, nonsense-mediated decay;ribosomal large subunit biogenesis;rRNA processing;SRP-dependent cotranslational protein targeting to membrane;translation;translational initiation	RNA binding;structural constituent of ribosome;tRNA binding	cytosol;cytosolic large ribosomal subunit;extracellular exosome;membrane	Ribosome	Ribosomal_L35Ae	11	11	11	57.3	57.3	57.3	12.538	0	25.026	9040600000	111	134370000	27821000	15972000	52913000	1408400000	1263900000	766510000	679290000	11047000	100120000	55509000	73614000	1025900000	1735100000
26.9786	27.0802	26.5325	27.064	25.7417	23.9138	26.5841	25.4624	26.7567	27.3294	25.1421	26.844	26.2624	26.1938	26.4574	26.3898					heme biosynthetic process;protoporphyrinogen IX biosynthetic process	uroporphyrinogen decarboxylase activity	cytosol;nucleoplasm	Metabolic pathways;Porphyrin and chlorophyll metabolism	URO-D	8	8	8	32.4	32.4	32.4	40.786	0	38.641	757400000	40	62815000	36751000	19164000	55139000	69791000	4630400	46390000	26029000	36351000	135510000	10817000	20763000	71520000	91671000
27.3253	27.3796	27.7548	24.0902	27.3627	27.2688	26.8445	24.0534	27.4402	25.3396	27.4079	23.9437	26.8478	27.1509	27.0698	27.2204					DNA damage response, detection of DNA damage;DNA replication;DNA-dependent DNA replication;error-free translesion synthesis;error-prone translesion synthesis;nucleotide-excision repair, DNA gap filling;nucleotide-excision repair, DNA incision;nucleotide-excision repair, DNA incision, 5'-to lesion;positive regulation of DNA-directed DNA polymerase activity;telomere maintenance via semi-conservativ…	ATP binding;DNA binding;enzyme binding	Ctf18 RFC-like complex;DNA replication factor C complex;nucleoplasm;nucleus	DNA replication;Mismatch repair;Nucleotide excision repair	AAA;Rep_fac_C	4	4	4	13.3	13.3	13.3	39.157	0	31.181	1183200000	35	38670000	40972000	47925000	17422000	267040000	73761000	50714000	6706200	59675000	38900000	72893000	24944000	104380000	137910000
27.9138	24.8541	26.7162	27.7467	23.0992	23.0634	23.861	23.2496	27.4059	26.069	24.3589	24.9483	23.6746	23.2356	23.6022	23.4613	+			Gl2_SUMO_Gl2_IgG	arachidonic acid metabolic process;ceramide biosynthetic process;establishment of skin barrier;hepoxilin biosynthetic process;linoleic acid metabolic process;lipoxygenase pathway;oxidation-reduction process;positive regulation of gene expression;positive regulation of MAPK cascade;positive regulation of mucus secretion;protein lipidation;sphingolipid metabolic process	arachidonate 12-lipoxygenase activity;iron ion binding;linoleate 9S-lipoxygenase activity;oxidoreductase activity, acting on single donors with incorporation of molecular oxygen, incorporation of two atoms of oxygen	cytosol	Arachidonic acid metabolism;Metabolic pathways;Serotonergic synapse	Lipoxygenase;PLAT	10	10	10	19.3	19.3	19.3	80.355	0	23.099	394290000	20	135680000	9152500	10618000	120430000	0	0	0	1845300	86543000	11259000	2167600	8059700	0	8537900
24.9595	26.0925	24.3345	26.4656	27.0858	24.0614	23.7493	24.6985	24.8672	24.7552	24.7876	26.6938	26.8498	26.5455	24.173	26.3884					DNA damage checkpoint;negative regulation of phosphoprotein phosphatase activity;signal transduction;TOR signaling		cytosol		TIP41	5	5	5	18.8	18.8	18.8	31.444	0	10.507	745260000	20	0	15070000	0	15807000	254160000	12764000	44748000	51045000	2521900	16091000	0	29637000	143910000	75282000
27.9435	28.5791	29.2654	28.6348	23.0428	27.14	28.7174	27.4308	30.7894	24.2428	24.8479	28.957	27.5626	26.7992	24.5328	26.8615					activation of protein kinase B activity;cell proliferation;cell redox homeostasis;cell-cell signaling;glycerol ether metabolic process;negative regulation of hydrogen peroxide-induced cell death;negative regulation of protein export from nucleus;negative regulation of transcription by RNA polymerase II;oxidation-reduction process;positive regulation of DNA binding;positive regulation of peptidyl-…	peptide disulfide oxidoreductase activity;protein disulfide oxidoreductase activity;RNA binding	cytosol;extracellular exosome;nucleus	Fluid shear stress and atherosclerosis;NOD-like receptor signaling pathway	Thioredoxin	5	5	5	31.4	31.4	31.4	11.737	0	13.459	1914700000	64	58398000	45254000	34736000	80584000	101020000	91498000	138110000	72758000	629110000	52419000	30229000	107650000	145960000	140440000
24.3494	25.2069	24.1987	24.5981	24.159	23.19	23.8124	23.477	23.677	24.3956	24.1255	24.4625	23.8386	25.2183	23.9454	24.9129					oxidation-reduction process;retinol metabolic process	all-trans-retinol 13,14-reductase activity;oxidoreductase activity	endoplasmic reticulum membrane;membrane;nuclear membrane;nuclear outer membrane	Retinol metabolism		3	3	3	7	7	7	66.819	0.00036206	6.4283	151210000	12	28314000	0	0	0	49443000	7436700	18378000	8292200	1230800	540960	0	2256600	0	6893500
23.4563	24.3729	24.0277	24.7561	25.5491	23.1605	26.161	25.4965	25.2014	23.8053	22.7532	23.3442	25.5278	26.0064	26.3143	25.9779		+		siSenp5_SUMO_siSenp5_IgG	cell cycle arrest;fatty acid biosynthetic process;import into nucleus;macroautophagy;positive regulation of gene expression;positive regulation of protein kinase activity;protein phosphorylation;regulation of glycolytic process;regulation of protein serine/threonine kinase activity;signal transduction;spermatogenesis	ADP binding;AMP binding;ATP binding;cAMP-dependent protein kinase activity;cAMP-dependent protein kinase regulator activity;protein kinase activity;protein kinase binding	cytosol;membrane;nucleoplasm;nucleotide-activated protein kinase complex	Adipocytokine signaling pathway;AMPK signaling pathway;Apelin signaling pathway;Circadian rhythm;FoxO signaling pathway;Glucagon signaling pathway;Hypertrophic cardiomyopathy (HCM);Insulin resistance;Insulin signaling pathway;Longevity regulating pathway;Longevity regulating pathway - multiple species;Non-alcoholic fatty liver disease (NAFLD);Oxytocin signaling pathway;Thermogenesis;Tight junction	CBS	6	6	5	21.8	21.8	18.7	37.579	0	13.418	461990000	27	17450000	3902400	0	9664000	107490000	23459000	46680000	41557000	0	2004100	0	18020000	27004000	45156000
23.8448	24.9818	24.3676	24.3993	24.8486	24.3113	23.4382	23.1169	23.4428	24.0676	24.0075	23.5286	24.5928	25.3759	24.492	23.5757					establishment of integrated proviral latency;mRNA 5'-splice site recognition;nuclear transport;positive regulation of transcription by RNA polymerase II;response to heat;response to oxidative stress	activating transcription factor binding;chromatin binding;RNA binding;supercoiled DNA binding;transcription coactivator activity	cytosol;nuclear heterochromatin;nuclear periphery;nucleoplasm;nucleus;transcriptionally active chromatin		LEDGF;PWWP	5	5	5	11.9	11.9	11.9	60.103	0.00041271	9.772	239390000	15	0	1506900	0	0	129710000	3567400	0	1541700	0	0	10672000	0	19175000	48310000
23.3608	24.0146	25.8317	23.6598	25.463	24.3371	24.8801	23.5141	24.8153	23.3517	23.4646	23.1574	25.8372	25.2474	24.3854	25.5052					menaquinone biosynthetic process;ubiquinone biosynthetic process;ubiquinone biosynthetic process via 3,4-dihydroxy-5-polyprenylbenzoate;vitamin K biosynthetic process;vitamin K metabolic process	antioxidant activity;prenyltransferase activity	cytoplasm;endoplasmic reticulum;endoplasmic reticulum membrane;integral component of Golgi membrane;membrane;mitochondrial membrane;nucleus		UbiA	2	2	2	5.6	5.6	5.6	36.831	0.00032992	4.5526	229040000	12	13456000	2655800	1065400	693590	45990000	11073000	0	13316000	0	0	2375300	8042000	55860000	39903000
26.6132	23.7219	22.7985	23.2207	25.9055	25.5193	26.1883	24.6065	23.2084	23.6663	23.938	24.2644	26.6527	26.5133	26.7019	25.9183		+		siSenp5_SUMO_siSenp5_IgG	mRNA export from nucleus;positive regulation of GTPase activity;protein import into nucleus;viral process	Ran GTPase binding	cytoplasm;intracellular membrane-bounded organelle;nuclear membrane;nuclear pore;nucleoplasm;nucleus	RNA transport	NUP50;Ran_BP1	8	8	8	21.8	21.8	21.8	50.144	0	49.652	1035700000	27	70114000	0	6332300	13803000	168550000	26121000	63688000	0	0	705560	0	9098400	186100000	243890000
25.9589	25.6313	25.465	25.9447	25.9282	25.6604	25.7568	25.6608	22.9617	25.2372	25.2726	24.0795	25.6992	25.6211	25.6294	25.4395					base-excision repair;depurination;DNA dealkylation involved in DNA repair	alkylbase DNA N-glycosylase activity;damaged DNA binding;DNA N-glycosylase activity;DNA-3-methyladenine glycosylase activity;DNA-3-methylguanine glycosylase activity;DNA-7-methyladenine glycosylase activity;DNA-7-methylguanine glycosylase activity	mitochondrial nucleoid;nucleoplasm	Base excision repair	Pur_DNA_glyco	4	4	4	19.1	19.1	19.1	32.868	0	24.903	502540000	39	19498000	11310000	8633700	12009000	121630000	19645000	53976000	38600000	2966100	24969000	9625200	4699900	30100000	55124000
24.84	25.6398	24.3457	25.6014	24.7271	25.9126	25.2849	23.4116	23.1725	25.3305	25.0346	24.5833	26.0354	25.0005	25.7298	25.0559					cotranslational protein targeting to membrane;response to drug;SRP-dependent cotranslational protein targeting to membrane;SRP-dependent cotranslational protein targeting to membrane, signal sequence recognition;SRP-dependent cotranslational protein targeting to membrane, translocation	7S RNA binding;RNA binding	cytosol;nucleolus;signal recognition particle;signal recognition particle, endoplasmic reticulum targeting	Protein export	SRP19	3	3	3	19.4	19.4	19.4	16.156	0	64.969	170780000	23	0	3967700	0	17961000	17412000	26217000	13821000	4986400	3196900	5772900	5729100	3083600	15872000	20835000
24.0869	24.1621	24.4947	25.9001	25.9443	22.5347	26.0634	25.8928	24.3599	24.2085	25.5258	24.0588	26.7686	25.9031	26.0735	25.9354		+		siSenp5_SUMO_siSenp5_IgG	mitochondrial respiratory chain complex I assembly		mitochondrial inner membrane;nucleus	Thermogenesis	DUF498	6	6	6	39.1	39.1	39.1	20.35	0	22.3	279250000	26	0	2019900	0	20661000	30808000	8314000	11362000	10996000	0	6079800	15608000	12832000	38194000	57001000
29.0849	31.0936	30.0087	31.5199	31.4033	30.9004	31.2044	31.1564	24.2618	31.0575	31.2018	31.4123	30.9739	31.4979	31.4896	31.5871					mitochondrial DNA replication;mitochondrion morphogenesis;mitochondrion organization;positive regulation of helicase activity	chromatin binding;RNA binding;single-stranded DNA binding	extracellular exosome;mitochondrial matrix;mitochondrial nucleoid;mitochondrion;nucleoid;nucleus	DNA replication;Homologous recombination;Mismatch repair	SSB	12	12	12	64.2	64.2	64.2	17.259	0	88.362	12912000000	168	32122000	201600000	68553000	984670000	2293900000	877950000	871640000	1024600000	310340000	330610000	766250000	605540000	759930000	1576500000
27.612	27.0425	27.1588	25.0259	26.064	24.6203	26.018	26.1342	24.8371	24.5635	26.8891	28.0979	25.5391	26.1077	27.3174	26.0541					mRNA splicing, via spliceosome;negative regulation of chaperone-mediated autophagy;negative regulation of protein refolding;positive regulation of mRNA splicing, via spliceosome;regulation of ATPase activity;regulation of RNA splicing	mRNA binding;RNA binding;U1 snRNA binding	commitment complex;nuclear speck;nucleoplasm;nucleus;spliceosomal complex;U1 snRNP	Spliceosome	RRM_1;U1snRNP70_N	11	11	11	24.5	24.5	24.5	51.556	0	15.409	1273000000	42	225700000	45664000	20894000	51361000	194130000	20582000	54667000	75727000	0	4645700	25106000	112570000	55600000	119500000
23.5966	25.6542	25.6026	24.297	25.757	23.8137	25.1642	26.2869	23.152	25.251	23.8098	24.2213	26.2889	24.6489	26.0334	25.8895					cellular response to heat;positive regulation of transcription by RNA polymerase II;positive regulation of transcription from RNA polymerase II promoter in response to heat stress;spermatogenesis;transcription by RNA polymerase II	DNA-binding transcription activator activity, RNA polymerase II-specific;DNA-binding transcription factor activity;DNA-binding transcription factor activity, RNA polymerase II-specific;protein homodimerization activity;RNA polymerase II intronic transcription regulatory region sequence-specific DNA binding;RNA polymerase II proximal promoter sequence-specific DNA binding;RNA polymerase II regulat…	cytoplasm;nucleoplasm;nucleus		HSF_DNA-bind;Vert_HS_TF	5	3	3	9.7	6.5	6.5	60.348	0.00037175	6.9791	674130000	13	0	0	0	0	140830000	55673000	25607000	107240000	0	0	0	0	115340000	40580000
29.4497	29.1903	28.6136	29.0241	30.1695	29.8296	29.9445	29.8316	26.9015	27.2579	26.3326	27.8538	29.1745	29.4025	28.784	28.9945	+	+	+	Gl2_SUMO_Gl2_IgG;siSenp5_SUMO_Gl2_SUMO;siSenp5_SUMO_siSenp5_IgG	cellular response to leukemia inhibitory factor;cysteine biosynthetic process;cysteine biosynthetic process via cystathionine;cysteine metabolic process;'de novo' L-methionine biosynthetic process;endoplasmic reticulum unfolded protein response;hydrogen sulfide biosynthetic process;negative regulation of apoptotic signaling pathway;positive regulation of aortic smooth muscle cell differentiation;…	calmodulin binding;carbon-sulfur lyase activity;cystathionine gamma-lyase activity;cystathionine gamma-synthase activity;homocysteine desulfhydrase activity;identical protein binding;L-cysteine desulfhydrase activity;L-cystine L-cysteine-lyase (deaminating);pyridoxal phosphate binding	cytoplasm;cytosol;extracellular exosome	Biosynthesis of amino acids;Cysteine and methionine metabolism;Glycine, serine and threonine metabolism;Metabolic pathways;Selenocompound metabolism	Cys_Met_Meta_PP	15	15	15	51.1	51.1	51.1	44.508	0	291.68	6595900000	132	296990000	126770000	82182000	149280000	1817400000	366080000	825980000	914680000	28614000	75922000	22871000	51893000	563610000	567800000
26.0176	25.5748	24.6496	25.8633	25.6285	25.6217	25.4318	24.0652	25.2444	23.2955	24.8348	24.393	25.0569	25.2289	25.6534	24.952					mitochondrial asparaginyl-tRNA aminoacylation;tRNA aminoacylation;tRNA aminoacylation for protein translation	aspartate-tRNA ligase activity;aspartate-tRNA(Asn) ligase activity;ATP binding;protein homodimerization activity;tRNA binding	mitochondrial matrix;mitochondrion;nucleus	Aminoacyl-tRNA biosynthesis	GAD;tRNA_anti-codon;tRNA-synt_2	7	7	7	13.5	13.5	13.5	73.562	0	32.975	634890000	32	51288000	0	1351800	0	115300000	65517000	66408000	20584000	19968000	6009400	4013200	10602000	58926000	91070000
23.9301	23.9015	25.1117	23.233	25.4526	24.7798	22.8071	24.9935	23.4868	23.7598	24.2617	24.162	25.8758	25.262	25.6473	25.1976		+		siSenp5_SUMO_siSenp5_IgG	cysteinyl-tRNA aminoacylation;tRNA aminoacylation for protein translation	ATP binding;cysteine-tRNA ligase activity;metal ion binding;protein homodimerization activity;tRNA binding	cytoplasm;cytosol	Aminoacyl-tRNA biosynthesis	tRNA-synt_1e	9	9	9	14	14	14	85.472	0	16.326	587990000	24	21931000	0	4536200	0	141590000	35688000	30349000	18147000	8526400	1431600	3501000	7645900	117300000	93684000
23.9326	24.7723	25.2175	24.2772	23.165	24.4874	23.5466	23.5866	24.1911	24.1862	24.5147	24.1401	23.6842	24.9935	24.6263	24.7224					antigen processing and presentation;glucose import;intracellular protein transport;neutrophil degranulation;phosphatidylinositol biosynthetic process;Rab protein signal transduction;regulation of endocytosis	ATPase activator activity;ATPase binding;GDP binding;GTP binding;GTPase activity;ionotropic glutamate receptor binding;protein transporter activity;syntaxin binding	anchored component of synaptic vesicle membrane;cytoplasmic vesicle membrane;cytosol;early endosome membrane;endosome;extracellular exosome;insulin-responsive compartment;intracellular membrane-bounded organelle;perinuclear region of cytoplasm;plasma membrane;postsynaptic recycling endosome;recycling endosome;recycling endosome membrane;secretory granule membrane;vesicle	Endocytosis	Ras	3	3	3	18.3	18.3	18.3	24.389	0.00038241	7.6581	60832000	10	0	0	0	0	3763800	8664800	3197200	0	0	1004300	0	0	0	25734000
28.1293	28.6123	28.6995	28.7235	28.7619	28.9781	29.418	29.0219	24.731	27.9838	27.975	27.945	28.7503	28.8488	28.4561	28.9181					interleukin-12-mediated signaling pathway;L-methionine salvage from methylthioadenosine;nucleobase-containing compound metabolic process;purine ribonucleoside salvage	phosphorylase activity;S-methyl-5-thioadenosine phosphorylase activity	cytoplasm;cytosol;extracellular exosome;nucleus	Cysteine and methionine metabolism;Metabolic pathways	PNP_UDP_1	12	12	12	50.9	50.9	50.9	31.236	0	103.69	3121100000	137	55151000	71006000	57969000	121500000	732950000	300120000	256520000	195070000	1741800	43773000	87008000	57118000	245290000	460560000
26.2401	23.5791	23.5556	25.5316	22.8054	23.0567	24.1112	23.4371	25.4447	23.9165	23.7757	24.1043	24.5877	23.2453	24.149	24.0606					anatomical structure morphogenesis;peptide metabolic process;protein processing	carboxypeptidase activity;metallocarboxypeptidase activity;zinc ion binding	anchored component of membrane;cell surface;extracellular exosome;extracellular region;extracellular space;plasma membrane		Peptidase_M14	4	4	4	11.3	11.3	11.3	50.513	0	20.018	379380000	28	79866000	16087000	25031000	17440000	53003000	19842000	27742000	14912000	3899900	6792600	1663500	0	44915000	25484000
24.0682	23.6465	23.6125	24.6557	23.2469	24.4133	23.7788	26.1394	24.2281	22.5495	24.628	25.7934	26.7627	26.5252	23.0621	26.7358					mitochondrial outer membrane translocase complex assembly;protein deubiquitination;protein import into mitochondrial matrix;protein targeting to mitochondrion;response to 3,3',5-triiodo-L-thyronine;response to muscle activity;tRNA import into mitochondrion	mitochondrion targeting sequence binding;P-P-bond-hydrolysis-driven protein transmembrane transporter activity;unfolded protein binding	integral component of mitochondrial outer membrane;mitochondria-associated endoplasmic reticulum membrane;mitochondrial outer membrane;mitochondrial outer membrane translocase complex;mitochondrion		MAS20	3	3	3	31	31	31	16.298	0.00040032	8.7824	301220000	15	11025000	631100	0	1970900	20156000	26504000	0	15845000	0	5609100	0	9564800	81785000	50696000
26.9727	26.9282	31.1429	27.1064	24.1957	24.5962	24.0901	24.5164	27.2374	27.3346	25.4753	27.3702	26.8229	23.2041	23.7542	23.1694	+			Gl2_SUMO_Gl2_IgG	calcium-mediated signaling;epidermis development;neutrophil degranulation;signal transduction;spindle pole body organization	calcium ion binding	extracellular region;ficolin-1-rich granule lumen;nucleus	Adrenergic signaling in cardiomyocytes;Alcoholism;Aldosterone synthesis and secretion;Alzheimer disease;Amphetamine addiction;Apelin signaling pathway;Calcium signaling pathway;cAMP signaling pathway;Cellular senescence;cGMP-PKG signaling pathway;Circadian entrainment;C-type lectin receptor signaling pathway;Dopaminergic synapse;Estrogen signaling pathway;Fluid shear stress and atherosclerosis;Ga…	EF-hand_7	10	10	10	75.3	75.3	75.3	15.892	0	33.124	844750000	54	41652000	29323000	190380000	42096000	34948000	19167000	16798000	15283000	72098000	66356000	20033000	76531000	107550000	18726000
24.3856	24.3079	24.275	24.7869	24.2251	23.9179	23.356	23.9157	22.9386	24.359	24.3333	24.7072	24.4724	24.117	25.3669	24.2951					regulation of phosphorylation of RNA polymerase II C-terminal domain	peptidyl-prolyl cis-trans isomerase activity;RNA binding	cytosol;nucleoplasm;nucleus		Pro_isomerase;RRM_1	6	6	6	20.7	20.7	20.7	57.224	0	36.722	289150000	22	15146000	2802500	0	11044000	94448000	11943000	11496000	28542000	17732000	3366400	0	0	11303000	15982000
28.8477	29.8642	29.9147	31.5265	31.7644	31.379	30.8713	31.615	27.7701	29.7413	27.9843	30.8992	31.302	31.472	31.5214	31.8066					nuclear-transcribed mRNA catabolic process, nonsense-mediated decay;SRP-dependent cotranslational protein targeting to membrane;translation;translational initiation	heparin binding;RNA binding;structural constituent of ribosome	cytoplasm;cytosol;cytosolic large ribosomal subunit;extracellular exosome;focal adhesion;nucleus;ribonucleoprotein complex	Ribosome	Ribosomal_L22e	9	9	9	49.2	49.2	49.2	14.787	0	56.713	13637000000	138	133980000	78430000	66960000	599970000	2705300000	1599000000	823150000	1355100000	94418000	165470000	61499000	492600000	1033400000	1956400000
23.4263	24.0014	25.5164	24.4038	24.5829	22.6943	23.9068	24.2425	23.7075	24.6816	23.6899	24.1469	24.5959	24.6336	24.3865	24.9129					7-methylguanosine mRNA capping;cellular response to leukemia inhibitory factor;transcription by RNA polymerase II	mRNA (guanine-N7-)-methyltransferase activity;RNA binding	fibrillar center;mRNA cap binding complex;mRNA cap methyltransferase complex;nucleoplasm;nucleus;receptor complex	mRNA surveillance pathway	Pox_MCEL	3	3	3	7.8	7.8	7.8	54.843	0	17.244	230310000	22	0	0	0	0	61211000	10254000	9260000	14892000	1038500	0	0	0	40350000	24036000
26.8843	26.5859	26.3578	24.0738	26.6822	26.8551	26.8949	26.9354	23.9149	23.6078	24.7025	27.4886	26.6255	27.0515	26.8344	26.8437					DNA damage response, detection of DNA damage;DNA replication;DNA strand elongation involved in DNA replication;nucleotide-excision repair, DNA gap filling;nucleotide-excision repair, DNA incision;nucleotide-excision repair, DNA incision, 5'-to lesion;telomere maintenance;telomere maintenance via semi-conservative replication;transcription-coupled nucleotide-excision repair;translesion synthesis	DNA binding;DNA-directed DNA polymerase activity	delta DNA polymerase complex;nucleoplasm;nucleus	Base excision repair;DNA replication;Homologous recombination;Mismatch repair;Nucleotide excision repair	DNA_pol_E_B	8	8	8	21.5	21.5	21.5	51.289	0	50.532	1034500000	38	38393000	17532000	10597000	0	155690000	54887000	90177000	90512000	13645000	19722000	15002000	74835000	141210000	120890000
23.5883	25.4138	24.5152	24.2335	26.3724	24.1342	25.479	23.9068	24.2146	23.6927	24.4484	25.082	26.1661	26.2254	25.7497	25.5683		+		siSenp5_SUMO_siSenp5_IgG	aspartate transmembrane transport;ion transport;L-glutamate transmembrane transport;malate-aspartate shuttle	amino acid:proton symporter activity;L-aspartate transmembrane transporter activity;L-glutamate transmembrane transporter activity	integral component of membrane;mitochondrial inner membrane		Mito_carr	8	8	8	27.6	27.6	27.6	34.47	0	37.982	439220000	22	3737200	4227300	5233400	6054200	196490000	20976000	12772000	7884800	1860200	6722400	8868000	9650200	41554000	47745000
26.3753	23.1419	23.6093	27.3235	28.0065	27.0736	27.6271	22.73	23.1096	26.4785	26.4521	26.0275	27.4735	27.6617	28.1894	27.835					cytoplasmic translation;ribosomal large subunit biogenesis	RNA binding;structural constituent of ribosome	cytosolic large ribosomal subunit;extracellular exosome	Ribosome	KOW;Ribosomal_L26	17	4	4	58.6	14.5	14.5	17.256	0.00040967	9.5428	1189800000	43	19380000	0	0	41139000	292790000	103130000	137490000	61104000	0	7939500	26298000	7835600	93343000	236760000
23.1763	25.5547	24.6876	24.6503	24.045	24.5222	23.2879	23.5415	24.1907	23.8823	24.3278	24.5091	24.2073	24.6636	24.4789	24.9881					defense response to virus;innate immune response;positive regulation of innate immune response;positive regulation of interferon-beta production;regulation of transcription by RNA polymerase III;transcription by RNA polymerase III	DNA-directed 5'-3' RNA polymerase activity;double-stranded DNA binding	cytosol;nucleoplasm;RNA polymerase III complex	Cytosolic DNA-sensing pathway;RNA polymerase	RNA_pol_Rpc34	3	3	3	11.4	11.4	11.4	35.684	0	10.66	195820000	6	0	0	0	0	30253000	31799000	15183000	13338000	1066000	609870	0	0	0	34183000
23.3327	23.5226	25.1843	23.9862	24.9521	22.422	25.1073	24.9417	23.7486	24.1392	23.6018	23.4935	24.7286	25.5366	24.3142	25.8991		+		siSenp5_SUMO_siSenp5_IgG					NFACT-R_1	3	3	3	18.8	18.8	18.8	24.479	0.00036846	6.7915	157340000	12	0	0	0	0	18852000	5890100	10931000	15095000	0	0	3109700	0	22911000	38251000
24.9808	25.3821	25.0759	24.5395	25.6779	25.4749	25.1116	24.7959	23.9913	25.3009	24.2818	23.9592	25.4494	25.8309	25.8013	25.6249		+		siSenp5_SUMO_siSenp5_IgG		identical protein binding;protein C-terminus binding	Cajal body;fibrillar center;membrane;nuclear body;nucleolus;nucleoplasm;nucleus		Coilin_N	7	7	7	13.7	13.7	13.7	62.608	0	99.847	636220000	26	5760000	0	0	4494700	112860000	42815000	15644000	13462000	0	0	0	1209500	85147000	145660000
26.0993	24.8657	25.4492	25.4435	25.6033	24.96	23.5848	26.4712	23.6351	25.8334	25.111	23.9948	26.2845	22.5286	26.1379	26.465					endoplasmic reticulum to Golgi vesicle-mediated transport;intracellular protein transport;intra-Golgi vesicle-mediated transport;organelle transport along microtubule;protein secretion;retrograde vesicle-mediated transport, Golgi to endoplasmic reticulum	structural molecule activity	COPI vesicle coat;cytosol;endoplasmic reticulum;endoplasmic reticulum membrane;endoplasmic reticulum-Golgi intermediate compartment;Golgi apparatus;Golgi membrane;membrane;transport vesicle		Adaptin_N;Coatomer_g_Cpla;COP-gamma_platf	11	9	9	14	11.7	11.7	97.621	0	46.086	834360000	28	39614000	0	7723500	30574000	58864000	50582000	25718000	122530000	29283000	6575900	0	5963700	63755000	17439000
29.6761	28.9117	29.2157	29.0556	26.4997	26.7455	26.7003	26.9669	25.8128	29.649	29.5978	29.1491	26.5375	27.0021	27.3034	27.4641	+			Gl2_SUMO_Gl2_IgG	apoptotic mitochondrial changes;cellular response to arsenic-containing substance;cellular response to calcium ion;cellular response to hydrogen peroxide;mitochondrial outer membrane permeabilization involved in programmed cell death;mRNA splicing, via spliceosome;necroptotic process;negative regulation of apoptotic process;negative regulation of ATPase activity;negative regulation of intrinsic a…	cyclosporin A binding;mRNA binding;peptidyl-prolyl cis-trans isomerase activity;poly(A) binding;RNA binding;unfolded protein binding	catalytic step 2 spliceosome;cytosol;extracellular region;ficolin-1-rich granule lumen;membrane;mitochondrial inner membrane;mitochondrial matrix;mitochondrial permeability transition pore complex;mitochondrion;nuclear speck;nucleoplasm;nucleus;secretory granule lumen;U2-type catalytic step 2 spliceosome	Calcium signaling pathway;cGMP-PKG signaling pathway;Huntington disease;Parkinson disease;Spliceosome;Toxoplasmosis	Pro_isomerase;RRM_1	8	8	8	38.2	38.2	38.2	22.04	0	66.185	1323900000	57	26769000	43668000	39614000	177340000	61105000	68456000	40214000	39551000	8392900	128320000	310480000	171650000	38263000	71178000
28.553	26.8777	27.0789	28.1164	28.2901	29.0647	27.7714	28.0897	27.5032	26.0908	26.923	26.8421	28.7445	27.7857	29.1546	28.2845		+		siSenp5_SUMO_siSenp5_IgG	translation	structural constituent of ribosome	cytosol;cytosolic large ribosomal subunit;endoplasmic reticulum;nucleus;plasma membrane	Ribosome	Ribosomal_L44	7	2	2	32.1	9.4	9.4	12.469	0.0003785	7.4564	1823400000	44	133020000	10634000	8678800	65311000	450820000	276850000	111670000	76057000	24233000	9121500	44317000	31081000	179820000	95461000
26.2297	31.398	24.9468	23.9081	28.5132	28.404	28.2305	28.1679	25.4373	28.3252	23.9327	26.5077	28.6254	29.0793	28.2677	28.9524					maturation of SSU-rRNA from tricistronic rRNA transcript (SSU-rRNA, 5.8S rRNA, LSU-rRNA);positive regulation of rRNA processing;positive regulation of transcription by RNA polymerase I;rRNA processing	RNA binding;snoRNA binding	90S preribosome;fibrillar center;membrane;mitochondrion;nucleolus;nucleoplasm;small-subunit processome;t-UTP complex	Ribosome biogenesis in eukaryotes	BP28CT;U3snoRNP10	31	31	31	18.9	18.9	18.9	242.37	0	126.49	3355200000	181	17959000	993120000	0	0	276810000	188390000	247500000	144490000	4462800	24443000	2358300	7901700	347570000	458100000
22.8155	24.914	23.6651	24.3411	26.8603	23.3865	28.7958	22.8993	22.5539	23.207	24.003	31.2395	28.715	29.4671	24.6479	28.2623					endonucleolytic cleavage in 5'-ETS of tricistronic rRNA transcript (SSU-rRNA, 5.8S rRNA, LSU-rRNA);endonucleolytic cleavage in ITS1 to separate SSU-rRNA from 5.8S rRNA and LSU-rRNA from tricistronic rRNA transcript (SSU-rRNA, 5.8S rRNA, LSU-rRNA);endonucleolytic cleavage to generate mature 5'-end of SSU-rRNA from (SSU-rRNA, 5.8S rRNA, LSU-rRNA);negative regulation of cell proliferation;rRNA proce…	RNA binding	90S preribosome;cytoplasm;nucleolus;nucleoplasm;plasma membrane;preribosome, small subunit precursor;small-subunit processome		DRIM	15	15	15	6.4	6.4	6.4	318.38	0	27.956	6210000000	41	738270000	365240000	265030000	590380000	21121000	1446900	18578000	0	1374900000	135710000	1070200000	1292800000	19635000	150890000
26.0159	23.9326	25.5216	25.929	26.2257	26.0254	25.8528	25.7801	24.5632	23.797	23.6786	24.9353	25.6694	25.9946	25.915	25.745		+		siSenp5_SUMO_siSenp5_IgG	autophagy;cellular response to DNA damage stimulus;cellular response to interleukin-1;DNA damage response, signal transduction by p53 class mediator;negative regulation of I-kappaB kinase/NF-kappaB signaling;protein deubiquitination;regulation of autophagy;translesion synthesis;ubiquitin-dependent protein catabolic process	cysteine-type endopeptidase activity;ion channel binding;p53 binding;RNA binding;thiol-dependent ubiquitin-specific protease activity;thiol-dependent ubiquitinyl hydrolase activity	cytoplasm;cytosol;early endosome;nucleoplasm;nucleus;protein-containing complex		PAM2;UCH	10	10	10	16.3	16.3	16.3	87.133	0	36.006	919220000	40	98583000	0	3861100	6152900	192600000	76755000	70081000	67461000	0	0	0	2855500	60784000	149670000
25.3821	24.7805	23.6669	24.3703	30.1721	30.6019	30.5552	30.1012	23.9309	22.9222	23.6906	24.0763	30.7042	30.361	30.2331	30.3911	+	+		Gl2_SUMO_Gl2_IgG;siSenp5_SUMO_siSenp5_IgG	apoptotic process;mRNA splicing, via spliceosome	cadherin binding;DNA binding;identical protein binding;RNA binding	cell junction;nucleoplasm	Spliceosome	RRM_1	22	22	22	46.9	46.9	46.9	59.875	0	293.81	17677000000	225	85439000	11499000	7344700	19894000	3362900000	1959000000	2058600000	1302200000	18698000	7715500	13643000	16937000	2379300000	2295500000
26.1852	25.4409	24.014	25.5007	26.8909	27.267	26.6303	27.0856	23.175	24.2702	23.9158	24.1284	26.2266	26.2584	26.8474	26.7161	+	+		Gl2_SUMO_Gl2_IgG;siSenp5_SUMO_siSenp5_IgG	apoptotic process;brown fat cell differentiation;cell differentiation;hematopoietic stem cell proliferation;negative regulation of granulocyte differentiation;negative regulation of JNK cascade;negative regulation of programmed cell death;negative regulation of transcription by RNA polymerase II;negative regulation of transcription, DNA-templated;negative regulation of transforming growth factor …	activating transcription factor binding;DNA binding;DNA-binding transcription factor activity;DNA-binding transcription factor activity, RNA polymerase II-specific;histone-lysine N-methyltransferase activity;metal ion binding;protein homodimerization activity;sequence-specific DNA binding;SMAD binding;transcription coactivator activity	aggresome;cytosol;nuclear speck;nucleoplasm;nucleus;transcriptional repressor complex	Chronic myeloid leukemia;MAPK signaling pathway;Pathways in cancer;Thermogenesis	zf-C2H2	18	18	18	20.9	20.9	20.9	138.13	0	78.5	1282900000	71	14020000	1217100	0	0	217080000	185080000	167540000	128470000	3610600	841770	0	0	66382000	133750000
24.9929	24.947	24.8988	23.5685	24.3278	22.6493	23.1409	24.4076	23.9627	24.2318	24.6345	24.7362	24.1567	24.0918	24.088	25.1731					exonucleolytic nuclear-transcribed mRNA catabolic process involved in deadenylation-dependent decay		cytoplasm;cytosol;nucleoplasm;nucleus;Ski complex;transcriptionally active chromatin	RNA degradation	TPR_8	6	6	6	5	5	5	175.48	0.00040552	9.129	143130000	15	0	0	0	0	39305000	1934800	10994000	18940000	0	2806600	0	0	10136000	21309000
25.4177	24.7984	25.3425	25.0023	25.4555	23.3396	24.8657	25.6023	25.7853	22.783	25.7071	25.2486	25.7139	25.3932	25.5722	25.3539					cellular response to DNA damage stimulus;chromosome segregation;DNA metabolic process;DNA repair;iron-sulfur cluster assembly;nucleotide-excision repair;phosphorelay signal transduction system;positive regulation of double-strand break repair via homologous recombination;positive regulation of transcription, DNA-templated;protein maturation by iron-sulfur cluster transfer;response to hormone;tran…	enzyme binding;estrogen receptor binding;protein binding, bridging;receptor signaling complex scaffold activity;transcription coactivator activity	CIA complex;cytoplasm;cytosol;membrane;MMXD complex;nucleoplasm;nucleus;spindle;transcription factor TFIIH holo complex		MMS19_C;MMS19_N	9	9	9	11.7	11.7	11.7	113.29	0	13.827	742390000	35	36708000	0	4858000	15903000	168910000	11041000	75015000	37330000	29192000	2410700	19767000	10877000	93820000	95703000
24.4674	25.362	25.028	24.7891	25.0573	22.9325	25.422	26.1988	24.376	24.1133	23.1704	25.3201	24.8224	24.4629	25.3734	26.0883					regulation of transcription, DNA-templated	DNA binding;DNA-binding transcription factor activity;DNA-binding transcription factor activity, RNA polymerase II-specific;metal ion binding	nucleus		KRAB;SCAN;zf-C2H2	9	9	9	22.7	22.7	22.7	63.629	0	60.303	482050000	34	0	0	0	0	81937000	8205100	33650000	44421000	0	0	0	0	49801000	89069000
27.639	27.0481	24.0558	26.7935	27.548	27.1762	26.8979	27.4785	28.0813	22.7686	25.917	26.6753	27.7808	27.8303	27.4235	27.7728					bud elongation involved in lung branching;ear development;embryonic camera-type eye development;embryonic forelimb morphogenesis;embryonic viscerocranium morphogenesis;gonad development;in utero embryonic development;metanephros development;neural crest cell development;nose development;positive regulation of retinoic acid biosynthetic process;primary lung bud formation;retinal metabolic process;…	NADP-retinol dehydrogenase activity;retinol dehydrogenase activity	cell body;cytoplasm;endoplasmic reticulum membrane;integral component of membrane;lipid droplet;organelle membrane	Metabolic pathways;Retinol metabolism	adh_short	4	4	4	12	12	12	38.087	0	14.726	1785500000	44	100070000	36815000	1527400	41906000	365230000	105110000	59557000	212310000	43843000	38832000	7447300	39835000	218460000	240120000
23.3405	25.1022	24.0812	24.5707	25.2071	26.0859	25.2618	25.7212	23.4925	24.1923	22.468	25.4851	26.2276	26.6413	25.3283	26.4159					hair cycle;histone mRNA metabolic process;import into nucleus;mRNA splicing, via spliceosome;spliceosomal complex assembly;spliceosomal snRNP assembly;termination of RNA polymerase II transcription	RNA binding	catalytic step 2 spliceosome;cytosol;methylosome;nucleoplasm;nucleus;pICln-Sm protein complex;small nuclear ribonucleoprotein complex;SMN-Sm protein complex;spliceosomal complex;telomerase holoenzyme complex;U1 snRNP;U12-type spliceosomal complex;U2 snRNP;U2-type catalytic step 2 spliceosome;U2-type precatalytic spliceosome;U4 snRNP;U4/U6 x U5 tri-snRNP complex;U5 snRNP;U7 snRNP	Spliceosome	LSM	2	2	2	25	25	25	10.803	0.00034471	5.4116	328770000	27	7628300	0	0	0	44737000	41100000	37851000	26300000	0	4027900	15448000	9028300	32641000	58023000
24.5014	24.7379	24.2936	25.0464	23.3982	25.6938	25.4293	25.4958	24.4346	24.3904	23.8752	23.4643	24.5946	25.8076	25.4688	25.5228		+		siSenp5_SUMO_siSenp5_IgG	mitochondrial respiratory chain complex I assembly;mitochondrial respiratory chain complex III assembly;mitochondrial respiratory chain complex IV assembly;mitochondrion organization	ATP binding	integral component of membrane;mitochondrial respiratory chain complex III;mitochondrion		AAA;BCS1_N	6	6	6	18.4	18.4	18.4	47.534	0	12.955	296890000	16	0	0	0	0	7823700	16399000	19184000	76751000	4122800	3777000	7144700	18578000	25031000	71139000
25.835	24.3917	26.7347	25.427	25.8989	25.4611	25.5672	25.9141	25.7564	22.7222	25.4283	24.7005	25.86	25.8225	25.7456	25.3955					circadian regulation of gene expression;embryo implantation;female pregnancy;homophilic cell adhesion via plasma membrane adhesion molecules;negative regulation of epithelial cell proliferation;negative regulation of transcription, DNA-templated;platelet degranulation;positive regulation of apoptotic signaling pathway;positive regulation of branching involved in ureteric bud morphogenesis;positiv…	identical protein binding;transcription coactivator activity	chromatin;cytoplasm;cytosol;extracellular region;intrinsic component of plasma membrane;membrane;nucleolus;nucleus;plasma membrane;platelet alpha granule lumen;protein-containing complex	Neurotrophin signaling pathway	MAGE	15	15	15	30.7	30.7	30.7	64.953	0	78.933	988560000	55	74106000	3739900	10189000	18630000	223400000	87398000	49016000	48195000	39679000	554100	8937900	7933700	53689000	190470000
24.1582	27.9874	28.2607	28.3659	28.338	27.887	28.1594	28.1515	23.8058	27.6604	28.2566	26.7121	28.3778	28.7645	28.2439	28.572					adenine transport;behavioral fear response;learning;neuron-neuron synaptic transmission;regulation of cilium assembly	nucleotide binding;porin activity;voltage-gated anion channel activity	extracellular exosome;mitochondrial outer membrane;mitochondrion;nucleus;pore complex	Calcium signaling pathway;Cellular senescence;cGMP-PKG signaling pathway;Cholesterol metabolism;Ferroptosis;Hepatitis B;Human T-cell leukemia virus 1 infection;Huntington disease;Necroptosis;NOD-like receptor signaling pathway;Parkinson disease;Viral carcinogenesis	Porin_3	8	8	8	33.2	33.2	33.2	30.658	0	47.045	2465600000	84	7371300	38421000	22628000	87627000	595990000	134720000	113180000	106950000	3685100	12678000	98589000	20081000	483510000	355230000
26.356	24.4965	26.8251	26.0662	26.0665	26.3893	26.714	26.2119	23.3849	23.5286	25.0157	26.7439	25.9326	26.0143	26.3712	25.7459					cell adhesion;cell migration;cerebellum development;cerebral cortex development;corpus callosum development;establishment of endothelial intestinal barrier;heterophilic cell-cell adhesion via plasma membrane cell adhesion molecules;hippocampus development;modulation of chemical synaptic transmission;negative regulation of axon extension;negative regulation of axon regeneration;negative regulation…	cell adhesion molecule binding;chondroitin sulfate binding;chondroitin sulfate proteoglycan binding;heparan sulfate proteoglycan binding;heparin binding;phosphoprotein phosphatase activity;protein tyrosine phosphatase activity;protein-containing complex binding;signaling receptor binding;transmembrane receptor protein tyrosine phosphatase activity	axon;cell junction;extracellular exosome;glutamatergic synapse;integral component of plasma membrane;integral component of postsynaptic density membrane;integral component of presynaptic membrane;integral component of synaptic vesicle membrane;neuron projection;neuronal cell body;perikaryon;plasma membrane;Schaffer collateral - CA1 synapse	Adherens junction;Cell adhesion molecules (CAMs);Insulin resistance;Insulin signaling pathway	fn3;I-set;Y_phosphatase	21	21	21	15.3	15.3	15.3	212.88	0	44.333	1184800000	70	85795000	6361500	4217300	33704000	144450000	93659000	173650000	127250000	15402000	5884900	0	29954000	95974000	114680000
27.5301	24.221	28.1148	26.9213	28.1789	28.2725	27.8737	27.6711	23.4276	26.8764	24.1578	27.5403	27.6619	27.7316	27.8928	27.6752					activation of MAPK activity;activation of protein kinase activity;cardiac muscle contraction;cellular response to vascular endothelial growth factor stimulus;inflammatory response;p38MAPK cascade;positive regulation of blood vessel endothelial cell migration;positive regulation of protein kinase activity;positive regulation of transcription, DNA-templated;regulation of cytokine biosynthetic proce…	ATP binding;MAP kinase kinase activity;protein kinase binding;protein serine/threonine kinase activity;protein tyrosine kinase activity	cytoplasm;cytosol;membrane;nucleoplasm	Amyotrophic lateral sclerosis (ALS);Cellular senescence;Epstein-Barr virus infection;Fc epsilon RI signaling pathway;GnRH signaling pathway;Hepatitis B;Human immunodeficiency virus 1 infection;Inflammatory mediator regulation of TRP channels;MAPK signaling pathway;PD-L1 expression and PD-1 checkpoint pathway in cancer;Rap1 signaling pathway;Thermogenesis;TNF signaling pathway;Toll-like receptor s…	Pkinase	8	8	6	26.5	26.5	21.9	39.318	0	24.259	1997900000	55	84004000	22151000	51548000	42299000	451350000	130930000	210410000	219500000	0	46481000	30123000	57368000	158030000	186830000
24.4862	24.9608	24.5268	24.3982	26.1323	25.2727	23.1165	23.3321	24.9788	24.1082	25.1786	24.6293	25.9562	25.9658	23.9485	26.2543						transmembrane transporter activity	integral component of membrane		SLC35F	3	3	3	17.1	17.1	17.1	41.211	0	38.307	336320000	17	4399100	4044300	0	0	71582000	35417000	11092000	13646000	0	662100	3054700	8150200	60119000	61270000
27.11	26.3407	23.413	25.9006	25.458	23.4109	22.4726	24.1584	23.8145	25.4518	26.7403	26.3143	23.3524	23.5721	26.1806	25.6868					mRNA splice site selection;negative regulation of striated muscle tissue development	enzyme binding;identical protein binding;mRNA binding;RNA binding;RS domain binding	nuclear speck;U1 snRNP;U2-type prespliceosome		LUC7	7	7	7	18.4	18.4	18.4	46.513	0	37.085	393520000	26	116070000	13777000	13322000	14406000	30179000	3343900	0	0	7318400	11314000	33431000	24954000	21469000	18523000
24.7841	23.9972	25.1625	24.4032	24.3275	23.1275	23.4515	24.3343	23.9361	23.2503	23.9857	24.8645	24.5803	24.5666	23.0569	24.4451					cell cycle;cell division;chromosome segregation;regulation of mitotic spindle assembly	chromatin binding;DNA-binding transcription activator activity, RNA polymerase II-specific	chromatin;chromosome;chromosome, centromeric region;cohesin complex;cytosol;mitotic spindle pole;nuclear body;nuclear matrix;nucleoplasm;nucleus	Cell cycle	STAG	14	8	8	12.5	8.3	8.3	144.43	0	27.457	192540000	16	0	0	0	0	16676000	0	19994000	18026000	0	0	0	0	18514000	48514000
32.6524	31.6766	30.7289	31.8092	33.5827	33.5689	33.492	33.1726	28.4974	31.0933	31.8171	32.8143	34.2436	33.6063	33.7206	33.3189	+			Gl2_SUMO_Gl2_IgG	chromatin organization	DNA binding;protein heterodimerization activity	extracellular exosome;nuclear chromatin;nucleosome;nucleus	Alcoholism;Necroptosis;Systemic lupus erythematosus	Histone;Histone_H2A_C	8	8	1	60.5	60.5	22.5	13.988	0	323.31	86006000000	358	794820000	867890000	217820000	1095700000	14448000000	5160200000	7831600000	7463300000	209180000	316380000	957720000	3324600000	13208000000	13544000000
24.8235	26.8661	24.4886	23.7116	27.8135	28.1236	27.559	28.0554	24.2506	23.9797	23.5545	23.3909	27.6053	27.2165	27.9864	27.7367	+	+		Gl2_SUMO_Gl2_IgG;siSenp5_SUMO_siSenp5_IgG		DNA binding;metal ion binding	nucleus		BTB	8	8	8	27.1	27.1	27.1	50.602	0	52.072	2916100000	80	0	8670500	0	0	598340000	353710000	262090000	317410000	0	0	0	0	347120000	239220000
28.4386	28.2386	28.3332	28.5796	28.4738	28.0838	28.4147	28.2374	26.7334	27.6255	27.938	28.1531	29.138	28.1623	28.4155	28.0484					cellular response to heat;ciliary basal body-plasma membrane docking;G2/M transition of mitotic cell cycle;hippo signaling;intracellular signal transduction;MAPK cascade;membrane organization;membrane repolarization during cardiac muscle cell action potential;negative regulation of calcium ion export across plasma membrane;negative regulation of calcium ion transmembrane transporter activity;nega…	cadherin binding;calcium channel regulator activity;enzyme binding;histone deacetylase binding;identical protein binding;ion channel binding;MHC class II protein complex binding;phosphoprotein binding;phosphoserine residue binding;potassium channel regulator activity;protein domain specific binding;protein heterodimerization activity;Rab guanyl-nucleotide exchange factor activity;RNA binding;scaf…	central region of growth cone;cytoplasm;cytosol;extracellular exosome;focal adhesion;glutamatergic synapse;kinesin complex;melanosome;membrane;mitochondrion;nucleus	Cell cycle;Hepatitis C;Hippo signaling pathway;Neurotrophin signaling pathway;Oocyte meiosis;PI3K-Akt signaling pathway;Viral carcinogenesis	2003-03-14	13	10	10	47.8	44.7	44.7	29.174	0	70.682	3148600000	118	125210000	50991000	61356000	46131000	665990000	99947000	256100000	245340000	16598000	92458000	109500000	40235000	483130000	437660000
24.0084	25.3182	24.2141	24.4081	25.9599	24.2559	26.1867	25.5383	23.5398	24.7692	24.2772	24.3868	26.1781	26.1234	26.0172	26.3368		+		siSenp5_SUMO_siSenp5_IgG	cellular response to retinoic acid;intrinsic apoptotic signaling pathway in response to DNA damage by p53 class mediator;mRNA splicing, via spliceosome;negative regulation of transcription by RNA polymerase II;negative regulation of transcription, DNA-templated;Notch signaling pathway;positive regulation by host of viral transcription;positive regulation of histone H3-K4 methylation;positive regu…	androgen receptor binding;enzyme binding;Notch binding;nuclear hormone receptor binding;retinoic acid receptor binding;RNA binding;SMAD binding;transcription coactivator activity;transcription corepressor activity;vitamin D receptor binding	catalytic step 2 spliceosome;nuclear body;nuclear matrix;nuclear speck;nucleoplasm;nucleus;spliceosomal complex;U2-type catalytic step 2 spliceosome	Epstein-Barr virus infection;Notch signaling pathway;Spliceosome;Viral carcinogenesis	SKIP_SNW	12	12	12	33.2	33.2	33.2	61.494	0	66.992	2326700000	26	1505800000	0	0	6642900	146210000	7650100	63699000	11269000	0	0	0	2311600	157560000	162130000
24.9349	23.2143	24.5647	25.0986	30.2405	30.6516	30.1849	30.3275	23.9998	23.1994	23.099	24.8207	30.7632	30.364	30.6324	30.6305	+	+		Gl2_SUMO_Gl2_IgG;siSenp5_SUMO_siSenp5_IgG	positive regulation of gene expression, epigenetic;rRNA transcription;termination of RNA polymerase I transcription;transcription initiation from RNA polymerase I promoter;transmembrane receptor protein tyrosine kinase signaling pathway	DNA-directed 5'-3' RNA polymerase activity;RNA binding	chromosome;cytosol;fibrillar center;mitochondrion;nucleolus;nucleoplasm;nucleus;RNA polymerase I transcription factor complex		RNA_polI_A34	17	17	17	47.1	47.1	47.1	54.985	0	323.31	17514000000	192	0	0	0	0	2383200000	1762900000	1695900000	1642000000	0	0	0	0	1882100000	2456300000
32.7309	31.3913	30.5892	32.2739	32.9438	32.4566	32.5677	32.4136	29.5521	30.6197	31.3958	31.1348	30.9766	32.8263	33.1286	32.8225					cytoplasmic translation;nuclear-transcribed mRNA catabolic process, nonsense-mediated decay;SRP-dependent cotranslational protein targeting to membrane;translation;translational initiation	cadherin binding;RNA binding;structural constituent of ribosome	cytosol;cytosolic large ribosomal subunit;membrane;nucleus;ribosome	Ribosome	Ribosomal_L15e	14	14	14	52.5	52.5	52.5	24.146	0	222.15	36235000000	380	2910800000	234100000	132710000	976820000	7998000000	2957400000	3215400000	2723100000	363940000	343030000	564690000	512300000	2194900000	5076800000
24.3762	25.7467	23.4638	24.1587	25.408	23.1748	23.5091	24.6348	24.7666	23.0662	24.3255	25.3186	25.5277	25.1202	25.3092	24.1349					cellular response to DNA damage stimulus;DNA repair;multicellular organism development;post-translational protein modification;proteasomal ubiquitin-independent protein catabolic process;protein deubiquitination;spermatogenesis, exchange of chromosomal proteins	lysine-acetylated histone binding;peptidase activator activity;proteasome binding	cytosol;nuclear speck;nucleoplasm;nucleus;proteasome core complex;spermatoproteasome complex	Proteasome	BLM10_mid;DUF3437	12	12	12	8.5	8.5	8.5	211.33	0	24.044	340080000	23	0	0	0	0	48431000	19355000	46882000	38996000	0	0	0	0	46603000	58909000
27.4267	27.0534	27.4901	27.1595	27.7563	27.4829	27.0804	27.642	24.2412	27.3792	26.894	27.4927	27.8615	27.5458	27.5245	27.5314					apoptotic process;fibroblast growth factor receptor signaling pathway;negative regulation of cytokine biosynthetic process;negative regulation of translation;positive regulation of epithelial cell apoptotic process;protein localization to cytoplasmic stress granule;regulation of mRNA splicing, via spliceosome	AU-rich element binding;poly(A) binding;RNA binding	cytoplasm;cytoplasmic stress granule;cytosol;nuclear stress granule;nucleoplasm		RRM_1	8	8	5	25.1	25.1	16.3	42.963	0	25.913	1880200000	55	80922000	10991000	24750000	41126000	390050000	58495000	111660000	179660000	0	94450000	19568000	75957000	249080000	203480000
28.2277	28.3602	28.7698	28.3337	27.6229	27.8703	26.932	28.221	27.9015	27.8663	27.3261	28.7067	27.8744	27.883	28.1359	28.4753					cell cycle;cell division;cell proliferation;developmental process;multicellular organism development;protein folding	cadherin binding;unfolded protein binding	cytoplasm;cytosol;microtubule;nucleoplasm		CS;NuDC;Nudc_N	9	9	9	31.1	31.1	31.1	38.242	0	46.536	2498200000	59	78549000	98333000	54912000	118870000	245880000	86440000	175480000	301230000	82577000	130500000	62582000	186460000	225700000	275140000
24.5752	23.5544	24.0292	24.428	25.2239	24.0515	25.4523	23.0956	22.8065	25.436	24.8132	23.3405	25.4579	25.452	24.5181	25.8133					acetaldehyde metabolic process;aging;animal organ morphogenesis;cellular defense response;cellular response to angiotensin;cellular response to hepatocyte growth factor stimulus;cellular response to hydrogen peroxide;cellular response to interleukin-1;cellular response to interleukin-6;cellular response to lipopolysaccharide;cellular response to lipoteichoic acid;cellular response to nicotine;cel…	actinin binding;activating transcription factor binding;ankyrin repeat binding;chromatin binding;chromatin DNA binding;DNA binding;DNA-binding transcription activator activity, RNA polymerase II-specific;DNA-binding transcription factor activity;DNA-binding transcription factor activity, RNA polymerase II-specific;DNA-binding transcription repressor activity, RNA polymerase II-specific;histone de…	cytoplasm;cytosol;glutamatergic synapse;NF-kappaB p50/p65 complex;nuclear chromatin;nucleoplasm;nucleus;transcription factor complex	Acute myeloid leukemia;Adipocytokine signaling pathway;AGE-RAGE signaling pathway in diabetic complications;Amoebiasis;Antifolate resistance;Apoptosis;B cell receptor signaling pathway;cAMP signaling pathway;Cellular senescence;Chagas disease (American trypanosomiasis);Chemokine signaling pathway;Chronic myeloid leukemia;Cocaine addiction;C-type lectin receptor signaling pathway;Cytosolic DNA-sen…	RHD_dimer;RHD_DNA_bind	4	4	4	8.2	8.2	8.2	60.218	0.00038344	7.7325	426800000	13	0	6035200	0	0	66921000	10809000	73246000	34993000	0	3475900	2123000	5339500	55783000	92552000
27.8093	27.6613	27.0192	27.2703	28.5156	28.5091	28.2072	28.2196	23.0348	27.476	27.2186	27.9201	28.4075	28.2627	28.2143	28.0446	+			Gl2_SUMO_Gl2_IgG	ATP-dependent chromatin remodeling;blastocyst formation;chromatin organization;chromatin remodeling;DNA recombination;DNA repair;histone H2A acetylation;histone H4 acetylation;neural retina development;protein deubiquitination;regulation of growth;regulation of transcription by RNA polymerase II;signal transduction;spinal cord development	chromatin binding;structural constituent of cytoskeleton;transcription coactivator activity	Ino80 complex;nBAF complex;npBAF complex;NuA4 histone acetyltransferase complex;nuclear chromatin;nucleolus;nucleoplasm;nucleus;plasma membrane;protein-containing complex;SWI/SNF complex	Hepatocellular carcinoma;Thermogenesis	Actin	9	9	9	34.5	34.5	34.5	47.46	0	143.03	2936300000	81	65499000	27865000	21582000	46042000	649080000	171580000	253420000	362550000	2947900	102140000	45816000	73927000	343040000	291670000
24.5257	24.7895	24.1252	24.293	26.8653	23.3802	27.0564	26.2769	23.6717	23.1759	26.1841	26.1905	27.2204	27.2336	27.1458	27.0081					mitochondrial translational elongation;mitochondrial translational termination;translation	RNA binding;structural constituent of ribosome	mitochondrial inner membrane;mitochondrial large ribosomal subunit;mitochondrion	Ribosome	Ribosomal_L3	5	5	5	17.8	17.8	17.8	38.632	0	11.714	951840000	27	0	0	0	8955700	198320000	12591000	88346000	133250000	7043300	5689300	7351000	24005000	128170000	124000000
31.7263	32.3608	32.0475	32.6085	32.8082	32.2693	32.5321	32.2187	30.5471	31.6675	32.153	32.7083	33.12	33.0974	32.9264	32.545					activation of cysteine-type endopeptidase activity involved in apoptotic process;cell cycle;cellular response to glucose stimulus;cellular response to growth factor stimulus;gastrulation;negative regulation of cell growth;negative regulation of endoplasmic reticulum unfolded protein response;negative regulation of gene expression;negative regulation of hydrogen peroxide-induced neuron death;negat…	cadherin binding;cyclin binding;cysteine-type endopeptidase activator activity involved in apoptotic process;enzyme binding;ion channel inhibitor activity;protein homodimerization activity;protein kinase C binding;protein phosphatase binding;protein tyrosine kinase inhibitor activity;protein-containing complex scaffold activity;receptor tyrosine kinase binding;ribosome binding;RNA binding;SH2 dom…	cytoplasm;cytosol;cytosolic small ribosomal subunit;dendrite;extracellular exosome;IRE1-RACK1-PP2A complex;midbody;mitochondrion;neuronal cell body;nucleoplasm;nucleus;perikaryon;perinuclear region of cytoplasm;phagocytic cup;small ribosomal subunit	Measles	WD40	20	20	20	78.5	78.5	78.5	35.076	0	323.31	59804000000	438	1068800000	1091200000	641320000	1145000000	8608200000	2629400000	5153000000	4792800000	271500000	1741700000	999880000	2055400000	8730700000	8975400000
22.1137	24.7477	25.0253	23.522	23.2881	25.4868	24.9558	23.4331	24.082	23.4482	23.8436	24.3088	22.9704	25.9839	25.7944	26.1925					negative regulation of osteoclast differentiation;negative regulation of protein sumoylation;negative regulation of transcription by RNA polymerase II;positive regulation of gene expression;positive regulation of membrane potential;positive regulation of protein sumoylation;protein sumoylation;response to hormone;TNFSF11-mediated signaling pathway	enzyme binding;potassium channel regulator activity;protein C-terminus binding;protein N-terminus binding;SUMO transferase activity;zinc ion binding	cytoplasm;dendrite;nuclear speck;nucleoplasm;synapse	Jak-STAT signaling pathway;Ubiquitin mediated proteolysis	PINIT;zf-MIZ	5	4	4	10.7	8.6	8.6	68.017	0.00040733	9.2622	394760000	15	0	0	0	0	32173000	53594000	0	0	0	0	0	0	43640000	79592000
25.9084	25.8385	24.7914	24.3693	26.7544	25.5133	26.4691	26.7824	24.5735	24.904	22.68	24.0797	25.7189	26.6657	25.2464	26.6971					endoplasmic reticulum to Golgi vesicle-mediated transport;IRE1-mediated unfolded protein response;protein transport		COPII-coated ER to Golgi transport vesicle;endoplasmic reticulum membrane;endoplasmic reticulum-Golgi intermediate compartment;integral component of Golgi membrane		YIF1	2	2	2	9.2	9.2	9.2	32.011	0	11.696	521300000	31	14824000	5472100	3642500	0	124820000	17608000	83996000	72349000	4376800	3845900	1836300	0	15568000	96797000
29.4187	29.8864	29.9097	29.691	28.7412	28.4026	28.5386	28.9914	27.4303	29.2667	29.4133	29.2283	28.677	28.7754	28.3705	28.7312	+			Gl2_SUMO_Gl2_IgG	IRE1-mediated unfolded protein response	GTP binding	cytoplasm;cytoplasmic microtubule;endoplasmic reticulum membrane;integral component of membrane;membrane	Protein export	SRPRB	10	10	10	43.9	43.9	43.9	29.702	0	76.801	3916800000	182	238260000	166430000	175410000	234570000	467950000	165870000	219270000	193420000	35044000	225090000	317670000	198830000	298910000	459840000
24.2861	25.8628	23.7645	24.4427	28.0414	28.3525	29.0321	29.1613	23.719	24.459	24.1677	23.6525	28.6386	28.8475	29.0727	29.0908	+	+		Gl2_SUMO_Gl2_IgG;siSenp5_SUMO_siSenp5_IgG	anatomical structure morphogenesis	DNA binding;DNA-binding transcription factor activity	nucleus;PcG protein complex		MBT;RBR;SAM_1;SLED	16	16	16	33.3	33.3	33.3	77.256	0	54.191	4587600000	190	9437000	0	0	0	584210000	463310000	589490000	450580000	5356500	0	1784800	1726400	544540000	568310000
30.897	31.6641	31.3961	31.019	30.2133	30.0264	30.1813	29.5598	30.0252	30.7947	30.957	30.8278	30.5543	30.2118	30.2829	29.9777	+			Gl2_SUMO_Gl2_IgG	chloride transport;platelet aggregation;positive regulation of osteoblast differentiation;regulation of cell cycle;regulation of ion transmembrane transport;regulation of mitochondrial membrane potential;signal transduction	cadherin binding;chloride channel activity;voltage-gated ion channel activity	blood microparticle;brush border;chloride channel complex;cytoplasm;extracellular exosome;extracellular space;membrane;mitochondrion;nuclear envelope;nuclear membrane;nucleus;perinuclear region of cytoplasm;plasma membrane;vesicle		GST_N_2	12	12	12	49.4	49.4	49.4	26.922	0	141.95	11809000000	245	669140000	526680000	320070000	667820000	1191300000	597360000	620100000	470050000	424030000	908640000	740060000	704470000	1150500000	1093600000
28.7257	27.8422	28.1518	28.0122	28.72	28.6761	28.7652	28.8772	27.6885	25.8583	27.2303	27.4994	28.7315	28.6956	28.4662	28.0911					acute-phase response;aging;astrocyte differentiation;cell proliferation;cellular response to cytokine stimulus;cellular response to hormone stimulus;cellular response to leptin stimulus;cellular response to organic cyclic compound;cytokine-mediated signaling pathway;eating behavior;energy homeostasis;eye photoreceptor cell differentiation;glucose homeostasis;growth hormone receptor signaling path…	CCR5 chemokine receptor binding;chromatin DNA binding;DNA binding;DNA-binding transcription activator activity, RNA polymerase II-specific;DNA-binding transcription factor activity;DNA-binding transcription factor activity, RNA polymerase II-specific;glucocorticoid receptor binding;identical protein binding;nuclear receptor activity;protein dimerization activity;protein homodimerization activity;…	cytoplasm;cytosol;glutamatergic synapse;mitochondrial inner membrane;nuclear chromatin;nucleoplasm;nucleus;plasma membrane;postsynaptic density;RNA polymerase II transcription factor complex;Schaffer collateral - CA1 synapse	Acute myeloid leukemia;Adipocytokine signaling pathway;AGE-RAGE signaling pathway in diabetic complications;Chemokine signaling pathway;EGFR tyrosine kinase inhibitor resistance;Epstein-Barr virus infection;FoxO signaling pathway;Hepatitis B;Hepatitis C;HIF-1 signaling pathway;Human cytomegalovirus infection;Inflammatory bowel disease (IBD);Insulin resistance;Jak-STAT signaling pathway;Kaposi sar…	SH2;STAT_alpha;STAT_bind;STAT_int	18	18	18	31.2	31.2	31.2	88.067	0	244.28	6794100000	148	513610000	69653000	46300000	163520000	1404700000	583850000	618530000	585390000	72184000	3553600	52485000	49129000	631720000	967840000
24.6698	25.7925	25.588	26.077	26.0876	25.3528	26.6587	25.7803	24.6651	25.9805	26.2273	23.6149	25.1272	27.2713	26.4937	26.7451					blastocyst formation;mRNA splicing, via spliceosome	RNA binding	catalytic step 2 spliceosome;nucleoplasm;U12-type spliceosomal complex;U2 snRNP	Spliceosome	RRM_1	6	6	6	47.2	47.2	47.2	14.585	0	10.451	431170000	44	0	2443600	2516600	12067000	43844000	28042000	37934000	21661000	0	9738600	17271000	4651900	22890000	94140000
27.8698	28.63	27.7788	28.139	26.4677	23.8436	26.2299	26.4347	28.3048	28.1738	28.1891	27.4833	26.5321	26.6139	26.4927	26.4608	+	+		Gl2_SUMO_Gl2_IgG;siSenp5_SUMO_siSenp5_IgG	chaperone cofactor-dependent protein refolding;forebrain development;negative regulation of inclusion body assembly;negative regulation of transcription by RNA polymerase II;negative regulation of transcription from RNA polymerase II promoter in response to stress;positive regulation of ATPase activity;regulation of cellular response to heat;response to unfolded protein	ATPase activator activity;ATPase binding;cadherin binding;chaperone binding;Hsp70 protein binding;transcription corepressor activity;unfolded protein binding	cytoplasm;cytosol;dendritic spine;extracellular exosome;glutamatergic synapse;neuronal cell body;nucleolus;nucleoplasm;nucleus;postsynaptic density;sperm head	Influenza A;Protein processing in endoplasmic reticulum	DnaJ;DnaJ_C	12	12	12	42.1	42.1	42.1	38.044	0	24.168	1130500000	81	76130000	67637000	65800000	70920000	56133000	1861300	18259000	17800000	139060000	222190000	111680000	54707000	63796000	80140000
24.6076	25.2504	24.8232	25.6745	25.0916	25.6512	25.091	23.8025	23.9827	23.2858	25.9598	23.6466	25.1145	24.6279	25.2744	24.5202					anion transport;bicarbonate transport;digestive tract development;regulation of intracellular pH;spermatogenesis	anion transmembrane transporter activity;anion:anion antiporter activity;enzyme binding;inorganic anion exchanger activity	apical plasma membrane;basolateral plasma membrane;focal adhesion;integral component of plasma membrane;membrane;plasma membrane	Bile secretion;Gastric acid secretion;Pancreatic secretion;Salivary secretion	Band_3_cyto;HCO3_cotransp	10	10	10	9.3	9.3	9.3	137.01	0	17.019	271190000	28	13055000	6843300	1536100	835160	81668000	32115000	30364000	6340000	21397000	1615000	3073200	0	35196000	15474000
23.201	25.0029	25.9079	25.0914	30.686	30.9878	30.8234	31.0574	24.9797	23.9	24.1018	24.3619	31.4078	31.0147	31.3562	31.2894	+	+		Gl2_SUMO_Gl2_IgG;siSenp5_SUMO_siSenp5_IgG	chromatin organization;negative regulation of G0 to G1 transition;regulation of transcription, DNA-templated	histone binding;methylated histone binding;zinc ion binding	nucleoplasm;nucleus		MBT	24	24	22	36.2	36.2	34.2	79.109	0	201.66	27862000000	394	4952100	0	10278000	18229000	3939100000	2554300000	2410600000	2143100000	13308000	0	0	11106000	4179400000	4126300000
24.0878	24.7614	24.1753	24.3941	26.558	27.1522	27.2687	26.6206	23.5343	23.2173	24.1606	23.9763	27.1953	27.0947	27.265	26.8585	+	+		Gl2_SUMO_Gl2_IgG;siSenp5_SUMO_siSenp5_IgG	negative regulation of transcription, DNA-templated;positive regulation of cell proliferation;protein homooligomerization		cell junction;cytoplasm;intracellular membrane-bounded organelle;nuclear body;nucleoplasm;nucleus		BEN;BTB	8	8	7	17.8	17.8	15.6	57.258	0	56.603	1694500000	37	23994000	0	0	7779700	265800000	172900000	235710000	119200000	0	0	0	0	208770000	260840000
25.8683	25.3462	24.6298	25.0428	25.8312	26.107	25.7511	22.9528	26.0224	23.4928	25.753	25.5055	26.0774	25.9005	26.0663	25.7885					defense response to virus	ATP binding;ATPase activity;cadherin binding	membrane		ABC_tran;ABC_tran_Xtn	10	10	10	18.3	18.3	18.3	79.744	0	46.493	911210000	45	54612000	0	652160	3621300	135330000	79691000	62995000	4124300	34518000	6432900	18258000	18338000	114290000	144630000
26.66	26.5026	27.0149	26.6223	26.4958	25.6459	25.7777	26.7735	27.1538	23.9865	25.7794	26.865	26.6009	26.3672	26.2631	25.7454					mRNA 3'-end processing;mRNA export from nucleus;RNA export from nucleus;RNA splicing;viral mRNA export from host cell nucleus	RNA binding	nuclear speck;nucleoplasm;THO complex part of transcription export complex;transcription export complex	RNA transport;Spliceosome	ANAPC4_WD40;eIF2A;WD40	8	8	8	18.2	18.2	18.2	38.771	0	11.754	811400000	46	28741000	46207000	10649000	16315000	145430000	15396000	26553000	78072000	34053000	9862600	95597000	31029000	79117000	116490000
25.4989	23.9044	24.1819	23.9892	25.4394	25.3904	25.1394	23.3331	25.3859	24.1716	23.7807	23.9904	25.6944	25.2045	25.6386	25.7789					maturation of SSU-rRNA from tricistronic rRNA transcript (SSU-rRNA, 5.8S rRNA, LSU-rRNA);rRNA processing	snoRNA binding	nucleolus;nucleoplasm;Pwp2p-containing subcomplex of 90S preribosome;small-subunit processome	Ribosome biogenesis in eukaryotes	U3_assoc_6	8	8	8	17.3	17.3	17.3	70.193	0	82.435	623300000	23	48996000	1819700	0	0	65092000	40885000	30644000	3151300	9176400	0	0	0	87971000	86288000
28.7206	29.1897	29.4403	29.1744	28.3914	28.3179	28.6269	29.1491	26.6682	29.1884	28.9644	28.876	28.9777	28.6346	28.5133	28.785					cellular response to arsenic-containing substance;glutathione derivative biosynthetic process;interleukin-12-mediated signaling pathway;L-ascorbic acid metabolic process;methylation;negative regulation of ryanodine-sensitive calcium-release channel activity;oxidation-reduction process;positive regulation of ryanodine-sensitive calcium-release channel activity;positive regulation of skeletal muscl…	glutathione dehydrogenase (ascorbate) activity;glutathione transferase activity;methylarsonate reductase activity;oxidoreductase activity	cytoplasm;cytosol;extracellular exosome	Chemical carcinogenesis;Drug metabolism - cytochrome P450;Drug metabolism - other enzymes;Fluid shear stress and atherosclerosis;Glutathione metabolism;Hepatocellular carcinoma;Metabolic pathways;Metabolism of xenobiotics by cytochrome P450;Pathways in cancer;Platinum drug resistance	GST_C_3;GST_N_3	9	9	9	36.9	36.9	36.9	27.566	0	26.332	3583200000	122	123670000	88845000	115000000	130000000	593780000	164810000	156370000	180810000	13411000	152450000	178290000	255150000	470540000	506790000
27.1901	27.2038	28.6199	27.4099	25.9339	26.4265	22.7882	26.5134	27.8141	26.7861	27.4422	26.9898	26.4819	26.6277	23.7722	26.629					glucose homeostasis;negative regulation of insulin receptor signaling pathway	chromatin binding;RNA binding	actin cytoskeleton;extracellular space;nucleus			12	12	12	27.8	27.8	27.8	65.536	0	32.417	968780000	45	95572000	32078000	60219000	145890000	105350000	27337000	2884400	47691000	73616000	52943000	60960000	62103000	105530000	23442000
28.1819	28.434	28.1305	27.8866	28.4927	28.2342	28.1736	28.0355	24.4288	27.8706	27.8569	28.238	28.2999	27.9277	27.9425	27.7401					cellular amino acid biosynthetic process;cellular response to oxidative stress;L-proline biosynthetic process;negative regulation of hydrogen peroxide-induced cell death;proline biosynthetic process;regulation of mitochondrial membrane potential	identical protein binding;pyrroline-5-carboxylate reductase activity	mitochondrial matrix;mitochondrion	Arginine and proline metabolism;Biosynthesis of amino acids;Metabolic pathways	F420_oxidored;P5CR_dimer	9	9	9	37.3	37.3	37.3	33.36	0	52.637	2583400000	89	95763000	90264000	22892000	53125000	539970000	144290000	270440000	169820000	13760000	99401000	50889000	78543000	296800000	307190000
25.5992	24.471	24.2038	24.4298	25.0559	24.6912	23.2895	24.124	25.3951	23.5421	25.1316	24.957	25.1588	25.2117	25.2248	25.0855					10-formyltetrahydrofolate biosynthetic process;embryonic neurocranium morphogenesis;embryonic viscerocranium morphogenesis;folic acid metabolic process;folic acid-containing compound metabolic process;formate metabolic process;neural tube closure;purine nucleobase biosynthetic process;tetrahydrofolate interconversion	ATP binding;formate-tetrahydrofolate ligase activity;methylenetetrahydrofolate dehydrogenase (NADP+) activity;protein homodimerization activity	cytoplasm;membrane;mitochondrial matrix;mitochondrion	Metabolic pathways;One carbon pool by folate	FTHFS;THF_DHG_CYH;THF_DHG_CYH_C	8	8	8	9.1	9.1	9.1	105.79	0	14.121	526550000	38	52863000	0	2033900	13020000	73411000	23585000	15850000	7920200	22470000	1384800	9703900	15922000	68509000	77456000
26.7575	26.7275	27.3198	24.6802	28.7853	29.2405	29.3049	28.295	23.5844	24.3845	25.5537	26.7175	28.7519	29.1955	27.6306	27.9975	+	+		Gl2_SUMO_Gl2_IgG;siSenp5_SUMO_siSenp5_IgG	cellular response to lipopolysaccharide;inflammatory response;macroautophagy;negative regulation of protein K63-linked ubiquitination;phospholipid metabolic process;positive regulation of dendrite extension;positive regulation of neuron migration;positive regulation of phospholipase A2 activity;positive regulation of synaptic vesicle recycling;prostaglandin metabolic process;proteasome-mediated u…	phospholipase A2 activator activity;ubiquitin binding	cell junction;cytoplasm;extracellular exosome;nucleus;synapse	Protein processing in endoplasmic reticulum	PFU;PUL;WD40	24	24	24	35.3	35.3	35.3	87.156	0	177.65	3903600000	123	130980000	45507000	14985000	9528900	657910000	565930000	485150000	410750000	3434300	2367500	16663000	23606000	455150000	478400000
23.685	22.4546	25.4452	23.2566	22.998	23.706	22.6936	22.2555	24.3503	23.2646	24.0407	24.3216	22.7771	23.5536	23.7249	23.7817					adipose tissue development;DNA dealkylation involved in DNA repair;DNA demethylation;mRNA destabilization;oxidative demethylation;oxidative single-stranded DNA demethylation;oxidative single-stranded RNA demethylation;regulation of brown fat cell differentiation;regulation of lipid storage;regulation of multicellular organism growth;regulation of respiratory system process;regulation of white fat…	DNA-N1-methyladenine dioxygenase activity;ferrous iron binding;oxidative DNA demethylase activity;oxidative RNA demethylase activity;RNA N6-methyladenosine dioxygenase activity;tRNA demethylase activity	cytoplasm;nuclear speck;nucleoplasm;nucleus		FTO_CTD;FTO_NTD	2	2	2	4.6	4.6	4.6	58.281	0.00031766	4.0157	70048000	12	0	5538800	1147000	1713300	20634000	5853300	8880100	6183500	0	0	0	0	4516300	7384100
24.6972	24.167	25.7489	23.893	25.4209	24.0124	23.6518	25.0949	24.575	24.0419	25.279	24.5977	26.5381	25.0794	24.1402	25.5783					mitochondrial respiratory chain complex I assembly;mitochondrial respiratory chain complex IV assembly;protein import into mitochondrial matrix		integral component of membrane;TIM23 mitochondrial import inner membrane translocase complex		TIM21	4	4	4	19	19	19	28.202	0.00031417	3.869	138630000	13	0	0	0	0	22650000	12064000	5836500	12826000	0	1677700	3846000	0	27855000	26356000
24.6764	23.4652	25.6866	25.562	28.4227	28.4649	28.4201	28.5718	24.4277	23.2753	24.0396	24.4128	28.3012	28.2476	28.4435	28.794	+	+		Gl2_SUMO_Gl2_IgG;siSenp5_SUMO_siSenp5_IgG	cellular response to DNA damage stimulus;chemokine (C-C motif) ligand 2 secretion;endothelial cell activation;interleukin-21 secretion;macrophage activation;monocyte activation;negative regulation of androgen receptor signaling pathway;negative regulation of B cell apoptotic process;negative regulation of gene expression;negative regulation of transcription, DNA-templated;osteoclast development;o…	androgen receptor binding;DNA-binding transcription factor activity, RNA polymerase II-specific;identical protein binding;metal ion binding;protein self-association;sequence-specific DNA binding	nucleoplasm;nucleus	MicroRNAs in cancer	Forkhead;FOXP-CC	10	10	10	21.4	21.4	21.4	75.316	0	98.858	4517600000	65	0	428060	0	0	683940000	494180000	449330000	538460000	0	606500	0	0	466920000	564720000
26.4567	26.5417	24.5913	25.82	25.4641	24.5428	24.2428	24.271	23.9717	25.9615	26.2997	26.0864	25.8157	25.5662	25.5698	23.5492					interleukin-12-mediated signaling pathway;negative regulation of cyclic-nucleotide phosphodiesterase activity;protein maturation by protein folding;protein targeting to mitochondrion;regulation of protein kinase A signaling;xenobiotic metabolic process	aryl hydrocarbon receptor binding;GAF domain binding;transcription coactivator activity;transcription factor binding;unfolded protein binding	aryl hydrocarbon receptor complex;cytoplasm;cytosol;membrane;nucleoplasm	Cushing syndrome	FKBP_C	4	4	4	16.1	16.1	16.1	37.664	0.00038971	8.1048	405780000	29	30927000	35484000	5511700	15220000	49535000	21829000	12324000	10183000	7106000	33703000	26008000	22256000	44965000	42115000
23.9367	24.7137	27.0994	26.2966	26.711	26.714	27.1121	26.6518	23.7703	24.1652	26.4311	25.3527	27.0109	27.2174	26.6602	27.0381					adenylate cyclase-inhibiting G protein-coupled receptor signaling pathway;adenylate cyclase-modulating G protein-coupled receptor signaling pathway;cell cycle;cell division;cellular response to forskolin;G protein-coupled receptor signaling pathway;positive regulation of protein localization to cell cortex;protein folding;regulation of cAMP-mediated signaling;regulation of mitotic spindle organiz…	G protein-coupled receptor binding;G protein-coupled serotonin receptor binding;GDP binding;G-protein beta/gamma-subunit complex binding;GTP binding;GTPase activity;magnesium ion binding	cell cortex region;centrosome;cytoplasm;extracellular exosome;heterotrimeric G-protein complex;lysosomal membrane;midbody;nucleolus;nucleus;plasma membrane	Adrenergic signaling in cardiomyocytes;Alcoholism;Apelin signaling pathway;Axon guidance;cAMP signaling pathway;cGMP-PKG signaling pathway;Chagas disease (American trypanosomiasis);Chemokine signaling pathway;Cholinergic synapse;Circadian entrainment;Cocaine addiction;Cushing syndrome;Dopaminergic synapse;Estrogen signaling pathway;GABAergic synapse;Gap junction;Gastric acid secretion;Glutamaterg…	G-alpha	8	4	4	29.9	16.9	16.9	40.361	0	59.857	1068500000	36	21288000	3413100	14459000	18056000	222900000	55985000	87770000	119090000	19824000	35312000	29759000	16313000	94892000	128460000
27.0068	25.378	26.7898	26.684	27.4261	26.6659	26.6633	26.6369	26.1385	25.9374	25.6032	23.9187	26.475	26.7819	26.492	26.4425					response to drug;SRP-dependent cotranslational protein targeting to membrane	7S RNA binding;endoplasmic reticulum signal peptide binding;protein domain specific binding;RNA binding;signal recognition particle binding	cytosol;endoplasmic reticulum;focal adhesion;nucleolus;ribosome;signal recognition particle;signal recognition particle, endoplasmic reticulum targeting	Protein export	SRP68	17	17	17	36.2	36.2	36.2	70.729	0	135.58	1837900000	72	155140000	10557000	13885000	98597000	436990000	175240000	89192000	319040000	36560000	3980600	7446600	1760900	107090000	189270000
23.9858	24.9722	24.963	24.3727	24.8525	25.1006	23.9869	23.9775	23.7872	23.644	24.4725	24.0203	24.9624	24.7188	24.8854	24.0249					N-acetylneuraminate metabolic process	N-acylneuraminate cytidylyltransferase activity	membrane;nucleoplasm;nucleus	Amino sugar and nucleotide sugar metabolism;Metabolic pathways	CTP_transf_3	3	3	3	8.5	8.5	8.5	48.379	0.00038388	7.7409	168730000	14	0	0	0	0	34421000	11791000	11763000	8554500	0	6607000	0	0	39333000	22547000
23.9679	24.4132	23.9603	25.6247	26.2772	25.597	23.5458	25.7476	24.7708	23.8416	24.1464	26.1198	25.7377	26.6366	26.989	25.7588					adenylate cyclase-activating dopamine receptor signaling pathway;cardiac muscle cell apoptotic process;cell proliferation;cell volume homeostasis;cellular response to catecholamine stimulus;cellular response to hypoxia;cellular response to prostaglandin E stimulus;G protein-coupled acetylcholine receptor signaling pathway;G protein-coupled receptor signaling pathway;phospholipase C-activating G p…	alkylglycerophosphoethanolamine phosphodiesterase activity;GTPase activity;GTPase binding;protein-containing complex binding;spectrin binding	cell body;cytosol;dendrite;extracellular exosome;extracellular vesicle;heterotrimeric G-protein complex;lysosomal membrane;membrane;myelin sheath;photoreceptor disc membrane;photoreceptor inner segment;photoreceptor outer segment membrane;plasma membrane	Alcoholism;Apelin signaling pathway;Chemokine signaling pathway;Cholinergic synapse;Circadian entrainment;Dopaminergic synapse;GABAergic synapse;Glutamatergic synapse;Human cytomegalovirus infection;Human immunodeficiency virus 1 infection;Kaposi sarcoma-associated herpesvirus infection;Morphine addiction;Olfactory transduction;Pathways in cancer;Phototransduction;PI3K-Akt signaling pathway;Ras s…	WD40	7	2	2	19.7	5.3	5.3	37.377	0	88.391	518290000	18	7232000	7478000	0	16071000	100780000	17674000	29662000	53024000	2743200	19579000	0	27537000	0	95815000
27.6686	24.662	24.3847	24.0372	24.7997	24.8096	24.7568	23.3582	24.5775	23.0546	25.1847	23.4719	25.4813	22.3847	23.1556	23.1398						DNA-binding transcription factor activity, RNA polymerase II-specific;DNA-binding transcription repressor activity, RNA polymerase II-specific;RNA polymerase II regulatory region sequence-specific DNA binding;zinc ion binding	integral component of membrane;membrane;nucleus		zf-NF-X1	7	7	7	10.6	10.6	10.6	101.34	0	34.342	157540000	16	78233000	0	0	0	29546000	24369000	15521000	0	0	1867200	0	0	0	0
24.2304	23.1403	24.4869	24.8944	26.2025	23.0034	25.6349	24.0787	24.4631	24.3863	24.7319	23.5655	25.9095	25.3718	25.8028	25.2315		+		siSenp5_SUMO_siSenp5_IgG	mRNA processing;RNA splicing;RNA splicing, via transesterification reactions;spliceosomal complex assembly	metal ion binding;RNA binding	nuclear body;nucleolus;nucleoplasm;nucleus		zf-RING_2	5	5	5	4.2	4.2	4.2	164.65	0	13.278	468870000	21	0	0	13144000	0	136690000	18510000	36082000	15812000	0	0	0	0	68147000	94448000
25.82	27.1232	26.1981	26.6374	24.8787	24.2392	25.0501	23.3627	24.5966	25.6153	25.8318	25.7373	23.4263	24.4287	23.7771	24.8985	+			Gl2_SUMO_Gl2_IgG	type I interferon signaling pathway		cytosol;nucleus		IFP_35_N;NID	6	6	6	23.8	23.8	23.8	31.546	0	13.878	312820000	29	39254000	33618000	7196200	36474000	71574000	5992300	17521000	11891000	1367700	20225000	14773000	18243000	6784700	25061000
26.0933	26.6179	24.5787	25.5649	25.038	22.9447	24.5595	25.5261	23.1543	26.2225	25.5562	24.5589	23.9897	24.5317	24.4277	24.7526					endosomal transport;negative regulation of endocytic recycling;regulation of small GTPase mediated signal transduction;Rho protein signal transduction;small GTPase mediated signal transduction;transferrin transport	cadherin binding;GTPase activator activity;Rab GTPase binding;SH3 domain binding;SH3/SH2 adaptor activity	cytoplasm;cytosol;endosome membrane;extracellular exosome;perinuclear region of cytoplasm		CRAL_TRIO_2;RhoGAP	6	6	6	18.2	18.2	18.2	50.435	0	14.902	321280000	22	16770000	34922000	2291800	7817000	75807000	1666800	27949000	43397000	9986500	19431000	21133000	10550000	0	26651000
24.2717	25.299	25.1228	24.7927	26.7821	27.0242	27.1329	26.3329	23.7375	23.9226	24.1765	24.9248	27.0013	26.5838	27.1884	26.738	+	+		Gl2_SUMO_Gl2_IgG;siSenp5_SUMO_siSenp5_IgG	embryonic camera-type eye morphogenesis;forebrain development;fourth ventricle development;hindbrain development;histone H2A monoubiquitination;initiation of neural tube closure;lateral ventricle development;midbrain development;midbrain-hindbrain boundary morphogenesis;negative regulation of neural precursor cell proliferation;negative regulation of neuron apoptotic process;negative regulation o…	DNA binding;histone demethylase activity;histone demethylase activity (H3-K36 specific);RNA polymerase II proximal promoter sequence-specific DNA binding;rRNA binding;zinc ion binding	nucleolus;nucleoplasm;nucleus		F-box;PHD_4;zf-CXXC	14	14	14	12.5	12.5	12.5	152.61	0	31.631	1353500000	53	1635500	0	2252900	0	161180000	182850000	138320000	65629000	0	0	847860	0	163370000	189850000
24.6607	25.0629	23.7197	23.6399	22.7922	22.728	24.9961	25.3617	24.5791	24.9255	23.9078	24.5352	24.8853	24.3072	25.093	25.4131						DNA binding;metal ion binding	cytosol;nuclear body;nucleoplasm		FLYWCH;FLYWCH_N	4	4	4	8	8	8	80.107	0.00037216	7.0098	313090000	19	5729700	1232900	0	0	7528900	0	43647000	48010000	0	0	0	0	13956000	30182000
28.811	30.1853	30.0111	30.6394	30.2136	30.3625	30.0239	30.1287	24.6113	30.1534	30.3404	30.3209	28.8348	30.2455	30.0046	30.3753					actin cytoskeleton organization;actin cytoskeleton reorganization;actin filament organization;actin filament polymerization;anatomical structure morphogenesis;blood coagulation;bone resorption;cell adhesion;cell migration;cell morphogenesis;cell motility;cell projection assembly;cell proliferation;cell-matrix adhesion;cellular response to mechanical stimulus;cerebral cortex GABAergic interneuron …	ATPase binding;calcium-dependent protein binding;enzyme binding;GTP binding;GTPase activity;histone deacetylase binding;phosphatidylinositol-4,5-bisphosphate 3-kinase activity;protein kinase binding;protein serine/threonine kinase activity;protein-containing complex binding;Rab GTPase binding;Rho GDP-dissociation inhibitor binding;thioesterase binding	cell periphery;cytoplasm;cytoplasmic ribonucleoprotein granule;cytosol;dendritic spine;endomembrane system;endoplasmic reticulum membrane;extracellular exosome;ficolin-1-rich granule membrane;filamentous actin;focal adhesion;glutamatergic synapse;Golgi membrane;growth cone;lamellipodium;melanosome;membrane;neuron projection;neuronal cell body;perinuclear region of cytoplasm;plasma membrane;postsy…	Adherens junction;AGE-RAGE signaling pathway in diabetic complications;Amyotrophic lateral sclerosis (ALS);Axon guidance;B cell receptor signaling pathway;Bacterial invasion of epithelial cells;cAMP signaling pathway;Chemokine signaling pathway;Choline metabolism in cancer;Colorectal cancer;Epithelial cell signaling in Helicobacter pylori infection;Epstein-Barr virus infection;Fc epsilon RI signa…	Ras	7	7	4	31.8	31.8	19.3	21.45	0	25.153	6221700000	112	18430000	104520000	58566000	565180000	1006300000	672160000	298700000	362280000	0	173940000	501300000	234480000	205220000	878660000
25.1114	24.6414	25.3115	24.5326	24.9016	25.0011	24.0528	23.9394	22.6123	24.5735	23.7827	23.737	23.9112	24.3605	24.0344	23.645					anaphase-promoting complex-dependent catabolic process;cell division;metaphase/anaphase transition of mitotic cell cycle;mitotic cell cycle;mitotic metaphase plate congression;protein K11-linked ubiquitination;regulation of exit from mitosis;regulation of mitotic cell cycle phase transition;regulation of mitotic metaphase/anaphase transition;ubiquitin-dependent protein catabolic process	ubiquitin-protein transferase activity	anaphase-promoting complex;cytosol;intracellular;nucleoplasm	Cell cycle;Human T-cell leukemia virus 1 infection;Oocyte meiosis;Progesterone-mediated oocyte maturation;Ubiquitin mediated proteolysis	ANAPC8;TPR_8	9	9	9	20.4	20.4	20.4	68.833	0	38.482	295720000	24	0	0	0	0	59951000	69588000	7769400	26445000	1516400	0	0	0	12037000	88900000
26.7538	24.3846	24.3221	23.7862	26.2075	26.5975	26.1755	26.8961	23.4775	23.6438	24.3405	24.9926	26.5477	26.4617	25.5529	27.4626		+		siSenp5_SUMO_siSenp5_IgG	chromatin organization;negative regulation of DNA binding;positive regulation of transcription by RNA polymerase II;regulation of gene expression	DNA-binding transcription factor activity, RNA polymerase II-specific;metal ion binding;RNA polymerase II core promoter sequence-specific DNA binding	nucleus			21	21	21	10.2	10.2	10.2	284.68	0	47.533	1056200000	53	28184000	4426000	0	7818600	104580000	78926000	45191000	68363000	167630000	0	0	40144000	49482000	85519000
28.3893	26.3407	27.9997	28.0661	28.1497	28.0479	27.5822	27.8806	26.9336	23.0472	27.0134	26.0963	26.5176	26.7446	26.8706	26.7548			+	siSenp5_SUMO_Gl2_SUMO	anatomical structure morphogenesis;mRNA transport;negative regulation of translation;regulation of cytokine biosynthetic process;regulation of mRNA stability;translation	mRNA 3'-UTR binding;mRNA 5'-UTR binding;RNA binding;translation regulator activity	cytoplasm;cytosol;nucleus		KH_1;RRM_1	15	13	13	31.6	27.6	27.6	63.704	0	154.59	3259100000	97	275410000	18424000	50995000	296370000	903160000	305470000	396410000	362700000	68748000	1784400	40479000	36949000	73944000	205620000
25.4207	25.1106	23.6982	24.9014	28.8331	29.0629	29.5456	29.1896	24.119	24.9237	24.4614	23.2502	29.2315	29.315	29.5112	29.1066	+	+		Gl2_SUMO_Gl2_IgG;siSenp5_SUMO_siSenp5_IgG	development of secondary female sexual characteristics;negative regulation of transcription by RNA polymerase II;positive regulation of transcription by RNA polymerase II	DNA-binding transcription activator activity, RNA polymerase II-specific;DNA-binding transcription repressor activity, RNA polymerase II-specific;metal ion binding;RNA polymerase II regulatory region sequence-specific DNA binding	extracellular space;nucleoplasm;nucleus		IRF-2BP1_2	17	16	16	29.4	27.4	27.4	82.658	0	201.82	7958700000	129	0	0	0	7603500	1443400000	846050000	859060000	509250000	0	0	1066200	0	1054200000	1364400000
29.6243	30.071	30.0597	30.3358	30.1606	29.9654	30.0732	29.6287	28.5869	29.8831	29.9146	29.7756	29.9683	30.1838	30.2987	30.3549					ATP synthesis coupled electron transport;lactation;mitochondrial electron transport, cytochrome c to oxygen;positive regulation of ATP biosynthetic process;positive regulation of hydrogen peroxide biosynthetic process;positive regulation of necrotic cell death;response to cold	copper ion binding;cytochrome-c oxidase activity	integral component of membrane;membrane;mitochondrial inner membrane;mitochondrial respiratory chain complex IV;mitochondrion;respiratory chain complex IV	Alzheimer disease;Cardiac muscle contraction;Huntington disease;Metabolic pathways;Non-alcoholic fatty liver disease (NAFLD);Oxidative phosphorylation;Parkinson disease;Thermogenesis	COX2;COX2_TM	7	7	7	30.8	30.8	30.8	25.565	0	22.823	5397400000	91	15752000	94900000	84548000	179800000	911430000	558520000	390340000	405560000	126760000	112310000	369040000	193620000	505090000	599410000
26.3047	24.0811	26.7727	24.5515	25.3906	23.4124	25.8063	24.3753	26.6203	24.0697	26.4346	25.8556	25.6338	25.5846	25.9643	25.9737					establishment or maintenance of cell polarity;microtubule cytoskeleton organization;protein localization to plasma membrane;response to osmotic stress	signaling receptor binding;structural molecule activity	axon;basolateral plasma membrane;cytosol;microtubule;microtubule associated complex;microtubule cytoskeleton;perinuclear region of cytoplasm		MAP7	7	7	7	10.8	10.8	10.8	84.051	0	51.292	850430000	32	93684000	4000200	15671000	9902000	106730000	24097000	96706000	17933000	44892000	1194000	22797000	28634000	81442000	154450000
26.1368	26.0468	24.6417	26.7124	25.1155	23.226	25.0744	23.6268	24.0306	26.8593	26.4916	25.6045	24.7421	25.3206	25.3583	23.9674					cellular response to cytokine stimulus;negative regulation of apoptotic process;positive regulation of actin cytoskeleton reorganization;positive regulation of granulocyte differentiation;positive regulation of peptidyl-serine phosphorylation;positive regulation of peptidyl-tyrosine phosphorylation;positive regulation of phosphatidylinositol 3-kinase signaling;positive regulation of protein kinas…	interleukin-1 binding;protein N-terminus binding	actin cytoskeleton;cell cortex;cytoplasmic vesicle;endoplasmic reticulum;lamellipodium;mitochondrial intermembrane space;mitochondrial outer membrane;mitochondrion;nuclear envelope;nuclear membrane;P-body;plasma membrane;sarcoplasmic reticulum;transcription factor complex			8	8	8	40.1	40.1	40.1	31.62	0	15.882	345710000	39	52674000	30147000	8948300	23905000	24023000	0	8074100	4467300	4457200	55775000	44767000	12563000	15056000	44368000
26.6341	27.4666	26.7561	27.1969	26.9351	26.9512	26.6698	27.0353	24.1818	27.108	27.459	27.1655	26.5912	27.4075	27.2375	27.0918					CMP salvage;CTP salvage;pyrimidine nucleoside salvage;UMP salvage	ATP binding;nucleoside kinase activity;uridine kinase activity	cytosol	Drug metabolism - other enzymes;Metabolic pathways;Pyrimidine metabolism	PRK	8	8	8	42.5	42.5	42.5	29.299	0	42.633	1101900000	78	20087000	14501000	5671600	38625000	179580000	24674000	56011000	51284000	0	78341000	63965000	66360000	61453000	194900000
23.2475	26.1277	27.5194	23.9663	32.7795	31.5842	32.1114	31.3124	26.986	24.171	24.657	23.9175	32.3863	32.9206	31.853	32.3488	+	+		Gl2_SUMO_Gl2_IgG;siSenp5_SUMO_siSenp5_IgG	ATP-dependent chromatin remodeling;chromatin remodeling;mitotic cell cycle;negative regulation of cell proliferation;nucleosome disassembly;transcription elongation from RNA polymerase II promoter	chromatin binding;DNA binding	nuclear chromosome;nucleoplasm;RSC-type complex	Hepatocellular carcinoma	BAH;Bromodomain;HMG_box	80	80	80	46.2	46.2	46.2	192.95	0	323.31	52372000000	955	0	26877000	2674800	2178300	6687700000	4920000000	5408100000	3789700000	2720100	2141700	4184800	4393800	7160600000	8305000000
24.9482	23.9666	24.6123	25.0718	23.2733	24.6001	23.9483	23.4665	24.1905	23.3173	24.8429	24.3421	23.9046	23.4791	24.0512	24.7388					apoptotic process;mRNA splicing, via spliceosome;positive regulation of apoptotic process;somatic diversification of immunoglobulins	enzyme binding	cytoplasm;membrane;nucleoplasm;nucleus;Prp19 complex;spliceosomal complex	Spliceosome	CTNNBL	2	2	2	2.8	2.8	2.8	65.173	0.0022472	2.4716	168440000	15	10741000	0	0	5914300	23753000	16787000	14008000	9993900	3696100	0	1358100	0	22846000	22543000
29.1067	28.9727	28.8881	28.4178	26.8708	26.733	26.6528	26.743	27.0544	28.0116	27.5317	27.7504	25.2086	26.6209	26.72	26.1889	+	+		Gl2_SUMO_Gl2_IgG;siSenp5_SUMO_siSenp5_IgG	cell redox homeostasis;response to endoplasmic reticulum stress	disulfide oxidoreductase activity	endoplasmic reticulum membrane;integral component of membrane		Thioredoxin	6	6	6	22.9	22.9	22.9	31.791	0	19.108	1586600000	41	246020000	103480000	99512000	102990000	213470000	42101000	59380000	110210000	47984000	126320000	74844000	73197000	36626000	97876000
26.5132	23.8145	23.7645	25.873	26.0767	25.6812	26.2177	26.2719	25.3678	23.506	24.2832	24.8882	26.3582	26.2715	26.4377	26.036		+		siSenp5_SUMO_siSenp5_IgG	liver development;multicellular organism aging;nitrogen compound metabolic process;posttranslational protein targeting to endoplasmic reticulum membrane;posttranslational protein targeting to membrane, translocation;protein targeting to membrane;renal system development;SRP-dependent cotranslational protein targeting to membrane	protein transporter activity;RNA binding;signaling receptor activity	cytosol;endoplasmic reticulum;endoplasmic reticulum membrane;integral component of endoplasmic reticulum membrane;membrane;Sec62/Sec63 complex	Protein export;Protein processing in endoplasmic reticulum	DnaJ;Sec63	8	8	8	11.1	11.1	11.1	87.996	0	23.824	1104300000	45	102010000	0	1554100	20369000	216990000	56929000	126600000	54977000	17503000	5802600	3094800	5112300	97906000	218860000
27.1472	26.882	27.3933	28.3651	28.947	29.0555	28.1994	28.6805	25.5879	26.7579	27.323	26.8861	28.6225	27.7178	29.8332	28.2478	+			Gl2_SUMO_Gl2_IgG	cytoplasmic translation;nuclear-transcribed mRNA catabolic process, nonsense-mediated decay;SRP-dependent cotranslational protein targeting to membrane;translation;translational initiation	RNA binding;structural constituent of ribosome	cytosol;cytosolic large ribosomal subunit;endoplasmic reticulum;plasma membrane;polysomal ribosome;ribosome	Ribosome	Ribosomal_L44	9	9	4	33	33	10.4	12.441	0	19.089	2148200000	79	70611000	1227800	7140700	58136000	602130000	328060000	107300000	128680000	0	7425100	28045000	19214000	273410000	150960000
22.9032	24.982	23.6924	25.1919	24.3787	24.4679	23.9908	24.1868	21.7557	24.0619	24.6145	24.7493	24.5411	23.7229	24.8181	25.1152					circadian regulation of gene expression;negative regulation of multicellular organism growth;positive regulation of transcription by RNA polymerase II;positive regulation of transcription, DNA-templated;skeletal system development	DNA-binding transcription factor activity;enhancer binding;metal ion binding;transcription regulatory region DNA binding	mitochondrion;nucleoplasm;nucleus			9	7	7	5.9	5.4	5.4	203.35	0	26.245	250370000	21	0	0	0	0	36328000	22688000	12776000	7044100	0	0	0	0	44938000	41571000
24.3304	24.2792	23.876	22.9489	25.3279	23.8391	23.4598	24.2802	23.6494	24.6867	23.6771	24.8875	25.6997	26.0654	23.2982	26.0614					chromatin organization;gamete generation;meiotic cell cycle;multicellular organism development;positive regulation of transcription, DNA-templated;positive regulation of Wnt signaling pathway;rRNA transcription;Wnt signaling pathway	methylated histone binding	cytosol;nuclear membrane;nucleolus;nucleoplasm;nucleus;spindle		Spin-Ssty	2	2	2	8.8	8.8	8.8	29.6	0.00032616	4.3786	250660000	15	0	6853300	0	0	56652000	6504800	0	12392000	7538300	11710000	8052500	4389400	23803000	61589000
23.952	24.3292	25.2959	24.3596	26.3062	26.3881	26.1884	25.9582	23.938	23.3387	23.1763	24.0639	25.9924	25.7469	26.393	26.0325	+	+		Gl2_SUMO_Gl2_IgG;siSenp5_SUMO_siSenp5_IgG	blastocyst hatching;heart development;histone H2A monoubiquitination;negative regulation of bone mineralization;negative regulation of histone H3-K36 methylation;negative regulation of histone H3-K4 methylation;negative regulation of tooth mineralization;negative regulation of transcription by RNA polymerase II;negative regulation of transcription, DNA-templated;odontogenesis;roof of mouth develo…	heat shock protein binding;histone deacetylase binding;RNA polymerase II regulatory region sequence-specific DNA binding;transcription corepressor activity;transcription factor binding;transcription regulatory region DNA binding	BCOR complex;nucleus		Ank_2;BCOR;PUFD	15	14	14	11.7	11.2	11.2	192.19	0	41.136	806840000	45	0	0	12439000	0	193490000	59106000	132150000	42408000	6953900	0	0	1363600	67836000	80853000
26.537	24.1109	26.6759	26.1124	25.4489	21.8974	25.138	25.4675	26.0718	26.4245	26.5643	25.6397	25.0331	25.5062	25.8441	25.5741					cytoskeleton organization;positive regulation of translation;regulation of cell morphogenesis;translation	poly(A) binding;RNA binding	cytoplasmic stress granule;cytosol;membrane		La	6	6	6	11.7	11.7	11.7	80.595	0	48.382	709860000	41	115570000	7284300	25166000	43835000	120170000	10889000	14242000	74929000	59983000	5333400	34716000	36205000	28887000	42880000
26.4932	27.119	27.5886	27.4039	27.6043	27.3454	27.4589	28.212	23.3581	26.7962	27.5219	27.3269	27.4578	27.3607	27.5577	27.3553					fatty acid beta-oxidation;positive regulation of cold-induced thermogenesis;protein homotetramerization	2,4-dienoyl-CoA reductase (NADPH) activity;NADPH binding;oxidoreductase activity, acting on NAD(P)H	cytosol;mitochondrial matrix;mitochondrion;nucleoplasm;nucleus			6	6	6	22.1	22.1	22.1	36.067	0	92.795	1437500000	55	21295000	31840000	21998000	36978000	278100000	123160000	83673000	165340000	3090000	25124000	40761000	51715000	82105000	206230000
25.8756	23.8829	25.3627	24.3631	27.6591	27.1522	26.9171	27.4314	24.5577	24.2819	23.5006	24.6545	27.9466	27.4322	27.2444	26.7436	+	+		Gl2_SUMO_Gl2_IgG;siSenp5_SUMO_siSenp5_IgG	regulation of cell motility;regulation of microtubule-based process		cytosol;nucleus		Memo	6	6	6	26.3	26.3	26.3	33.733	0	50.573	1050200000	46	8375200	7720400	0	19995000	183880000	82876000	98557000	67650000	0	0	7048400	8833900	171800000	209830000
24.5924	25.4711	24.2983	24.2658	25.2223	25.5605	25.2386	25.8078	23.2817	23.6014	24.3256	23.7082	25.0763	25.212	25.1363	25.3864		+		siSenp5_SUMO_siSenp5_IgG	chemical synaptic transmission;exocytosis;Golgi to plasma membrane transport;paraxial mesoderm formation;protein targeting to membrane;regulation of macroautophagy;vesicle docking involved in exocytosis;vesicle tethering involved in exocytosis	PDZ domain binding;protein N-terminus binding;Ral GTPase binding	cytoplasm;cytosol;exocyst;Flemming body;growth cone membrane;membrane;microvillus;myelin sheath abaxonal region;plasma membrane;synapse		Sec8_exocyst	6	6	6	8.3	8.3	8.3	110.5	0	27.816	561290000	22	31810000	0	3074100	0	68293000	97976000	48106000	62165000	6828400	1694900	1001000	0	53722000	91912000
30.4224	30.8285	30.8121	31.0586	30.4868	29.9207	30.121	30.5124	29.1364	30.2852	30.4993	30.551	30.2924	30.3469	30.1061	30.3362					cyclooxygenase pathway;drug metabolic process;epithelial cell differentiation;oxidation-reduction process;vitamin K metabolic process	15-hydroxyprostaglandin dehydrogenase (NADP+) activity;carbonyl reductase (NADPH) activity;oxidoreductase activity, acting on NAD(P)H, quinone or similar compound as acceptor;prostaglandin-E2 9-reductase activity	cytosol;extracellular exosome;extracellular vesicle	Arachidonic acid metabolism;Chemical carcinogenesis;Folate biosynthesis;Metabolic pathways;Metabolism of xenobiotics by cytochrome P450	adh_short	17	17	14	68.2	68.2	55.2	30.375	0	296.77	10994000000	333	309620000	268910000	266040000	516410000	1877100000	469860000	712250000	641410000	124590000	665870000	543380000	433280000	951260000	1357300000
29.6815	29.9204	30.0352	29.9892	29.6771	29.4029	29.5258	29.5451	28.5357	29.1821	29.9855	30.071	30.0615	29.5634	29.6496	29.7042	+			Gl2_SUMO_Gl2_IgG	activation of MAPK activity;anaphase-promoting complex-dependent catabolic process;animal organ regeneration;apoptotic process;cell aging;cell division;cell migration;cell proliferation;cellular response to hydrogen peroxide;centrosome cycle;chromosome condensation;ciliary basal body-plasma membrane docking;DNA damage response, signal transduction by p53 class mediator resulting in cell cycle arr…	ATP binding;chromatin binding;cyclin binding;cyclin-dependent protein kinase activity;cyclin-dependent protein serine/threonine kinase activity;histone kinase activity;Hsp70 protein binding;protein kinase activity;protein serine/threonine kinase activity;RNA polymerase II CTD heptapeptide repeat kinase activity;virus receptor activity	centrosome;cyclin B1-CDK1 complex;cyclin-dependent protein kinase holoenzyme complex;cytoplasm;cytosol;endoplasmic reticulum membrane;extracellular exosome;membrane;midbody;mitochondrial matrix;mitochondrion;mitotic spindle;nuclear chromosome, telomeric region;nucleoplasm;nucleus;spindle microtubule	Cell cycle;Cellular senescence;Gap junction;Human immunodeficiency virus 1 infection;Oocyte meiosis;p53 signaling pathway;Progesterone-mediated oocyte maturation;Viral carcinogenesis	Pkinase	15	15	13	57.2	57.2	50.8	34.095	0	68.556	7444700000	165	157020000	172810000	112420000	347110000	1051600000	467890000	620710000	662910000	56581000	244400000	276870000	427600000	768870000	610040000
23.9595	24.1879	24.8947	23.6677	25.8721	25.7925	26.0201	21.5457	24.1378	24.8626	23.9657	23.5926	25.9009	25.8503	23.5713	26.4176					CDP-diacylglycerol metabolic process;phosphatidylinositol biosynthetic process	alcohol binding;carbohydrate binding;CDP-diacylglycerol-inositol 3-phosphatidyltransferase activity;diacylglycerol binding;manganese ion binding	endoplasmic reticulum membrane;Golgi apparatus;Golgi membrane;integral component of membrane;membrane;plasma membrane	Glycerophospholipid metabolism;Inositol phosphate metabolism;Metabolic pathways;Phosphatidylinositol signaling system	CDP-OH_P_transf	3	3	3	16	16	16	23.539	0.00037092	6.9394	369700000	18	16363000	4022200	2142400	0	54319000	33905000	51079000	9953200	5871100	0	3546200	0	56052000	60767000
24.084	23.6681	25.3809	24.2117	25.7603	25.7926	22.3639	23.9797	23.5476	24.4039	25.1971	23.7439	24.6487	24.818	25.6791	24.9541					chromatin organization	dioxygenase activity;metal ion binding	nucleus			4	4	4	7.2	7.2	7.2	90.071	0	20.088	429780000	20	0	0	0	0	77890000	27355000	20660000	7669500	0	0	0	1048800	44270000	109110000
28.7259	25.6538	28.8466	28.2516	30.5422	30.8768	30.5924	31.0086	28.1753	25.6747	27.8327	26.6016	30.7187	30.5871	30.7254	30.4232	+	+		Gl2_SUMO_Gl2_IgG;siSenp5_SUMO_siSenp5_IgG	adenosine to inosine editing;base conversion or substitution editing;defense response to virus;innate immune response;miRNA loading onto RISC involved in gene silencing by miRNA;mRNA processing;negative regulation of protein kinase activity by regulation of protein phosphorylation;positive regulation of viral genome replication;pre-miRNA processing;protein export from nucleus;protein import into …	DNA binding;double-stranded RNA adenosine deaminase activity;double-stranded RNA binding;metal ion binding;RNA binding;tRNA-specific adenosine deaminase activity	cytoplasm;membrane;nucleolus;nucleoplasm;nucleus;supraspliceosomal complex	Cytosolic DNA-sensing pathway;Influenza A;Measles	A_deamin;dsrm;z-alpha	41	41	41	29.8	29.8	29.8	136.06	0	283.09	22601000000	433	439380000	19541000	51677000	139920000	4559800000	2173700000	2353000000	2198300000	79855000	8760800	69581000	34558000	2243700000	2920200000
26.6721	24.6598	25.8972	26.0447	25.7306	26.0398	23.5612	25.9451	26.6603	25.921	26.0102	26.14	26.4852	26.3987	26.1897	26.2418					cobalamin metabolic process;DNA methylation;folic acid metabolic process;homocysteine catabolic process;homocysteine metabolic process;methionine biosynthetic process;methionine metabolic process;negative regulation of cystathionine beta-synthase activity;oxidation-reduction process;S-adenosylmethionine cycle	[methionine synthase] reductase activity;aquacobalamin reductase (NADPH) activity;FAD binding;flavin adenine dinucleotide binding;FMN binding;NADP binding;NADPH binding;NADPH-hemoprotein reductase activity;oxidoreductase activity;oxidoreductase activity, oxidizing metal ions, NAD or NADP as acceptor	cytosol		FAD_binding_1;Flavodoxin_1;NAD_binding_1	11	11	11	20.6	20.6	20.6	77.673	0	28.372	1162500000	38	93271000	0	13570000	49688000	215290000	29284000	17203000	19969000	61266000	7571500	27751000	22107000	73430000	197860000
26.2047	26.7959	26.9395	25.9834	25.8565	25.7615	26.0125	26.161	24.2329	26.7262	26.6755	27.1293	26.3513	25.802	26.5451	26.5121					cell redox homeostasis;cyclooxygenase pathway;neutrophil degranulation;positive regulation of transcription, DNA-templated	DNA binding;electron transfer activity;glutathione binding;heme binding;lyase activity;prostaglandin-E synthase activity;protein disulfide oxidoreductase activity	azurophil granule lumen;cytosol;extracellular region;Golgi membrane;integral component of membrane;mitochondrion;nucleus;perinuclear region of cytoplasm	Arachidonic acid metabolism;Metabolic pathways	GST_N_3	7	7	7	28.9	28.9	28.9	41.943	0	40.759	675890000	47	25952000	23771000	20090000	11338000	141550000	39659000	37774000	16614000	0	53383000	51320000	13427000	59032000	45536000
23.0832	24.211	24.0401	24.7876	33.5812	34.4839	34.4895	34.5597	22.6064	20.1969	24.2477	24.1412	34.3904	34.267	31.7209	34.37	+	+		Gl2_SUMO_Gl2_IgG;siSenp5_SUMO_siSenp5_IgG	cytoskeleton organization;multicellular organism development;regulation of cell morphogenesis;regulation of transcription by RNA polymerase II	DNA binding;DNA-binding transcription factor activity, RNA polymerase II-specific;zinc ion binding	nucleoplasm		DUF3504;zf-FCS	83	83	82	50.1	50.1	50.1	172.79	0	323.31	150460000000	1372	27746000	35279000	16769000	1207600	27172000000	19507000000	19276000000	14547000000	8324200	654440	0	22835000	18845000000	19192000000
25.5846	23.922	26.1208	23.1281	29.6741	29.3303	29.594	29.5336	23.1053	23.3753	24.9644	24.5068	29.5281	29.2766	29.6217	29.4638	+	+		Gl2_SUMO_Gl2_IgG;siSenp5_SUMO_siSenp5_IgG	anterograde axonal transport;antigen processing and presentation of exogenous peptide antigen via MHC class II;microtubule-based movement;mitotic cytokinesis;mitotic spindle midzone assembly;mitotic spindle organization;organelle organization;retrograde vesicle-mediated transport, Golgi to endoplasmic reticulum	ATP binding;ATPase activity;DNA binding;microtubule binding;microtubule motor activity	axon cytoplasm;chromosome;cytoplasm;cytosol;intercellular bridge;kinesin complex;male germ cell nucleus;membrane;microtubule;midbody;nuclear matrix;nucleoplasm;spindle microtubule		Kinesin	36	36	35	29.4	29.4	29.4	139.88	0	323.31	8208200000	234	18958000	1735700	14037000	11383000	1401700000	785850000	1101300000	746090000	1036300	3803800	1536900	1527500	749560000	1121800000
27.4682	26.7918	24.9299	27.6453	28.9446	28.1024	28.687	28.3669	23.7106	26.3168	26.8363	25.1332	27.2565	28.3885	27.7146	28.4631					glutathione derivative biosynthetic process;leukotriene biosynthetic process;lipid metabolic process;response to organonitrogen compound;xenobiotic metabolic process	glutathione peroxidase activity;glutathione transferase activity;leukotriene-C4 synthase activity	endoplasmic reticulum;endoplasmic reticulum membrane;integral component of membrane;intracellular membrane-bounded organelle;membrane;nuclear envelope;organelle membrane	Chemical carcinogenesis;Drug metabolism - cytochrome P450;Drug metabolism - other enzymes;Fluid shear stress and atherosclerosis;Glutathione metabolism;Hepatocellular carcinoma;Metabolic pathways;Metabolism of xenobiotics by cytochrome P450;Pathways in cancer;Platinum drug resistance	MAPEG	5	5	5	40.1	40.1	40.1	16.516	0	30.991	1934200000	76	31560000	8243400	1835200	60152000	468950000	302720000	244080000	215850000	0	12425000	17338000	9138300	65654000	235280000
24.4686	24.1273	25.0297	24.0792	27.1333	27.1604	26.7846	27.0771	24.4274	22.9574	23.9194	23.8056	27.0598	26.9076	27.3175	26.8278	+	+		Gl2_SUMO_Gl2_IgG;siSenp5_SUMO_siSenp5_IgG		DNA binding;DNA-binding transcription factor activity, RNA polymerase II-specific;metal ion binding	nucleus		zf-C2H2	12	12	12	14.3	14.3	14.3	137.53	0	66.682	1314800000	60	0	4028700	0	0	238350000	161230000	91917000	123000000	0	0	0	0	113340000	196410000
24.2162	25.3381	23.688	24.4754	27.6713	27.3339	27.0422	27.4254	22.8232	24.4714	23.4456	24.7391	27.7645	27.6802	27.4302	26.9	+	+		Gl2_SUMO_Gl2_IgG;siSenp5_SUMO_siSenp5_IgG	snRNA processing;snRNA transcription by RNA polymerase II		integrator complex;nucleoplasm;nucleus		Cohesin_HEAT	9	9	9	13.7	13.7	13.7	108.17	0	24.922	1917700000	59	0	0	0	0	214640000	208030000	176610000	194050000	0	0	0	4080400	350360000	352650000
27.9927	29.0592	28.5181	28.6415	27.7752	27.0389	28.0119	27.444	27.6082	28.4797	28.7196	27.8807	27.7776	28.4751	27.7659	27.257					adaptive immune response;antibacterial humoral response;antigen processing and presentation of endogenous peptide antigen via MHC class Ib;antigen processing and presentation of exogenous peptide antigen via MHC class I, TAP-dependent;antigen processing and presentation of exogenous peptide antigen via MHC class I, TAP-independent;antigen processing and presentation of peptide antigen via MHC cla…	beta-2-microglobulin binding;CD8 receptor binding;identical protein binding;MHC class I protein binding;natural killer cell lectin-like receptor binding;peptide antigen binding;protein homodimerization activity;signaling receptor binding;T cell receptor binding	cell surface;cis-Golgi network membrane;early endosome;early endosome membrane;endoplasmic reticulum;ER to Golgi transport vesicle membrane;extracellular exosome;extracellular region;Golgi apparatus;Golgi membrane;integral component of lumenal side of endoplasmic reticulum membrane;integral component of membrane;integral component of plasma membrane;membrane;MHC class I protein complex;MHC class …	Allograft rejection;Antigen processing and presentation;Autoimmune thyroid disease;Cell adhesion molecules (CAMs);Cellular senescence;Endocytosis;Epstein-Barr virus infection;Graft-versus-host disease;Herpes simplex virus 1 infection;Human cytomegalovirus infection;Human immunodeficiency virus 1 infection;Human papillomavirus infection;Human T-cell leukemia virus 1 infection;Kaposi sarcoma-associ…	C1-set;MHC_I;MHC_I_C	8	4	4	30.1	18.8	18.8	40.46	0	125.89	2373900000	51	174630000	134030000	75088000	117610000	287880000	62288000	152630000	125590000	66729000	217430000	168260000	94700000	156720000	276440000
25.8625	25.7759	23.7766	25.0861	25.727	23.315	23.7851	23.6846	25.9097	25.2749	24.8618	24.5417	23.6192	24.7354	24.6623	26.0947					mRNA destabilization;positive regulation of translation;positive regulation of translational initiation	N6-methyladenosine-containing RNA binding;ribosome binding;RNA binding	cytosol		YTH	7	3	2	12.1	6.7	4.4	63.86	0	47.61	738540000	43	39133000	14638000	7310900	11001000	167720000	79440000	12661000	80719000	39590000	4228500	25926000	22887000	3242200	58824000
30.0105	30.0351	29.6641	30.9056	31.3179	32.0668	30.8355	31.3792	28.8843	29.9505	29.875	30.8305	31.599	31.4767	32.0144	31.9316	+	+		Gl2_SUMO_Gl2_IgG;siSenp5_SUMO_siSenp5_IgG	cytoplasmic translation;nuclear-transcribed mRNA catabolic process, nonsense-mediated decay;response to antineoplastic agent;SRP-dependent cotranslational protein targeting to membrane;translation;translational initiation	RNA binding;structural constituent of ribosome	cytosol;cytosolic large ribosomal subunit;membrane;polysomal ribosome;postsynaptic density	Ribosome	Ribosomal_L18A	12	12	12	44.9	44.9	44.9	20.762	0	35.704	15989000000	195	225820000	90795000	49020000	492920000	2601300000	2064300000	1192700000	1485900000	113970000	139350000	196760000	387230000	1255100000	2200700000
27.5399	23.5529	27.7321	27.2896	26.6711	26.6807	26.2703	26.3541	27.139	26.8931	23.0571	26.6671	26.3129	26.937	26.748	26.1					amyloid-beta clearance;amyloid-beta clearance by cellular catabolic process;amyloid-beta metabolic process;bradykinin catabolic process;determination of adult lifespan;hormone catabolic process;insulin catabolic process;insulin metabolic process;insulin receptor signaling pathway;negative regulation of proteolysis;positive regulation of protein catabolic process;positive regulation of protein oli…	amyloid-beta binding;ATP binding;ATPase activity;beta-endorphin binding;identical protein binding;insulin binding;metalloendopeptidase activity;peptide binding;protein homodimerization activity;signaling receptor binding;ubiquitin-dependent protein binding;virus receptor activity;zinc ion binding	basolateral plasma membrane;cell surface;cytoplasm;cytosol;cytosolic proteasome complex;external side of plasma membrane;extracellular exosome;extracellular space;mitochondrion;nucleus;peroxisomal matrix;peroxisome	Alzheimer disease	Peptidase_M16;Peptidase_M16_C;Peptidase_M16_M	22	22	22	25.2	25.2	25.2	117.97	0	35.178	1453600000	71	240330000	1985300	47006000	71355000	102990000	111450000	123330000	51903000	87088000	26377000	13452000	40451000	89545000	202930000
24.3154	24.0728	25.1361	23.8882	21.9665	24.4777	22.439	22.6961	24.1434	23.3137	24.525	24.3583	22.9737	23.8096	23.2724	22.9062					cell cycle;cell division;positive regulation of protein dephosphorylation		chromosome;cytosol;nucleoplasm		PP1_bind	2	2	2	3.6	3.6	3.6	112.68	0.00037313	7.1024	60903000	13	0	0	0	0	5887600	2277500	8104100	2355200	0	0	0	0	9738900	3912100
27.906	29.0376	30.0152	30.2722	30.4533	30.5954	30.7811	30.658	24.5218	29.684	29.8943	29.5284	29.4642	30.6139	30.3792	30.8618					cellular detoxification of nitrogen compound;establishment of blood-nerve barrier;glutathione derivative biosynthetic process;glutathione metabolic process;nitrobenzene metabolic process;response to estrogen;xenobiotic catabolic process	enzyme binding;glutathione binding;glutathione transferase activity;identical protein binding;protein homodimerization activity	cytoplasm;cytosol;extracellular exosome;intercellular bridge;nucleus;sperm fibrous sheath	Chemical carcinogenesis;Drug metabolism - cytochrome P450;Drug metabolism - other enzymes;Fluid shear stress and atherosclerosis;Glutathione metabolism;Hepatocellular carcinoma;Metabolic pathways;Metabolism of xenobiotics by cytochrome P450;Pathways in cancer;Platinum drug resistance	GST_C;GST_N	15	15	13	58.2	58.2	55.1	26.559	0	185.08	7518600000	199	11860000	58136000	136040000	562700000	941670000	529590000	570260000	709990000	3312300	110470000	288160000	293060000	503190000	1312400000
27.0241	24.6231	24.4809	26.1287	26.9648	27.1457	26.9827	27.0655	26.3834	24.6277	23.8276	25.1426	26.9569	26.8297	27.4583	27.0653		+		siSenp5_SUMO_siSenp5_IgG	cargo loading into COPII-coated vesicle;Golgi organization;intracellular protein transport;macroautophagy;regulation of cell shape;regulation of COPII vesicle coating	GTPase activator activity;zinc ion binding	COPII vesicle coat;cytosol;endomembrane system;endoplasmic reticulum;endoplasmic reticulum membrane;Golgi membrane;perinuclear region of cytoplasm	Protein processing in endoplasmic reticulum	Gelsolin;Sec23_BS;Sec23_helical;Sec23_trunk;zf-Sec23_Sec24	12	10	10	21.1	18	18	86.478	0	58.869	2067300000	52	76098000	5046600	3893100	53114000	260350000	188790000	173810000	196100000	35540000	0	30269000	3462800	203100000	205510000
29.9913	30.3886	30.3603	30.9683	30.7492	30.5478	30.382	30.4971	28.567	29.633	29.9156	30.1194	30.3385	30.4571	30.3058	30.0237					fatty acid beta-oxidation;protein targeting to peroxisome	delta3,5-delta2,4-dienoyl-CoA isomerase activity;signaling receptor binding	cytosol;extracellular exosome;membrane;mitochondrion;peroxisomal matrix;peroxisome	Peroxisome	ECH_1	13	13	13	49.4	49.4	49.4	35.816	0	187.97	12428000000	223	228400000	164630000	192390000	275040000	3203500000	733770000	864380000	930190000	32666000	1010600000	353820000	406940000	1024200000	1574000000
27.8203	22.8016	26.0215	24.8094	28.0032	27.906	28.1748	27.844	26.2124	23.7552	22.6577	26.0361	27.8821	27.9012	27.7435	28.0104		+		siSenp5_SUMO_siSenp5_IgG	antigen processing and presentation of exogenous peptide antigen via MHC class II;clathrin-dependent endocytosis;ephrin receptor signaling pathway;intracellular protein transport;low-density lipoprotein particle clearance;low-density lipoprotein particle receptor catabolic process;membrane organization;negative regulation of protein localization to plasma membrane;receptor internalization;regulat…	ion channel binding;lipid binding;low-density lipoprotein particle receptor binding;signal sequence binding;transporter activity	AP-2 adaptor complex;clathrin-coated endocytic vesicle;clathrin-coated endocytic vesicle membrane;cytosol;endocytic vesicle membrane;endolysosome membrane;extracellular exosome;lysosomal membrane;plasma membrane	Endocrine and other factor-regulated calcium reabsorption;Endocytosis;Huntington disease;Synaptic vesicle cycle	Adap_comp_sub;Clat_adaptor_s	14	14	14	31.7	31.7	31.7	49.654	0	17.978	2150800000	76	65211000	0	3052100	11748000	391520000	156480000	201950000	151940000	10265000	2091200	0	13217000	245360000	433870000
24.8123	24.9062	24.6689	24.2077	29.7773	29.9296	29.5098	30.3504	24.3447	24.1898	24.8901	24.1318	30.105	29.8943	30.5296	30.3914	+	+		Gl2_SUMO_Gl2_IgG;siSenp5_SUMO_siSenp5_IgG	methylation-dependent chromatin silencing;negative regulation of transcription by RNA polymerase II;negative regulation of transcription, DNA-templated;transcription by RNA polymerase II	DNA binding;DNA-binding transcription factor activity, RNA polymerase II-specific;double-stranded methylated DNA binding;methyl-CpG binding;zinc ion binding	chromosome;nuclear matrix;nuclear speck;nucleoplasm;nucleus		MBD;zf-CXXC	17	17	17	30.1	30.1	30.1	66.606	0	161.92	12902000000	210	10394000	0	0	6162200	1555500000	1251100000	1078500000	1544400000	0	0	0	964710	1238900000	1523100000
27.7297	28.0415	27.6847	27.8295	26.9191	26.5789	26.3129	25.2231	26.2764	26.889	26.767	24.227	26.1357	25.8452	25.8848	22.4331	+			Gl2_SUMO_Gl2_IgG	glycosphingolipid metabolic process;post-translational protein modification	metal ion binding	endoplasmic reticulum;endoplasmic reticulum lumen		FGE-sulfatase	7	7	7	28.9	28.9	28.9	33.843	0	34.45	967200000	53	101540000	77584000	46024000	84224000	212710000	38553000	71294000	21309000	27377000	78579000	42718000	6926900	55106000	61882000
24.5551	25.0274	24.7114	24.1317	25.2849	25.0684	24.8407	24.6141	23.2873	24.0449	23.7558	24.6623	24.8708	25.1789	24.8716	24.6018					cellular response to dexamethasone stimulus;cellular response to glucose stimulus;cellular response to insulin stimulus;gluconeogenesis;glycerol biosynthetic process from pyruvate;hepatocyte differentiation;propionate catabolic process;pyruvate metabolic process;response to lipid;response to starvation	GTP binding;manganese ion binding;phosphoenolpyruvate carboxykinase (GTP) activity;phosphoenolpyruvate carboxykinase activity	cytosol;mitochondrial matrix;mitochondrion	Adipocytokine signaling pathway;AMPK signaling pathway;Citrate cycle (TCA cycle);FoxO signaling pathway;Glucagon signaling pathway;Glycolysis / Gluconeogenesis;Insulin resistance;Insulin signaling pathway;Metabolic pathways;PI3K-Akt signaling pathway;PPAR signaling pathway;Proximal tubule bicarbonate reclamation;Pyruvate metabolism	PEPCK_GTP;PEPCK_N	8	8	7	17	17	15.8	70.698	0	16.253	473470000	32	25608000	5467400	886140	7577600	107650000	46338000	35380000	27696000	7148900	0	0	15497000	32599000	66039000
26.77	27.6494	27.4479	23.8293	26.8536	25.733	26.2347	26.2785	26.5617	27.1422	26.7713	24.3928	26.7979	26.9018	26.7679	26.1916						cadherin binding;calcium ion binding	membrane raft		EF-hand_6	9	9	7	37.1	37.1	28.3	26.697	0	15.776	982920000	47	36256000	57112000	35208000	14682000	192110000	14731000	46375000	78329000	23977000	65417000	40878000	18058000	104600000	122870000
32.084	31.7426	31.6639	32.0965	32.7164	32.2013	31.7917	32.004	31.1087	31.0657	31.787	32.3642	32.8685	32.4099	32.5606	31.9991					activation-induced cell death of T cells;erythrocyte development;G1/S transition of mitotic cell cycle;gastrulation;glucose homeostasis;mammalian oogenesis stage;mitotic cell cycle checkpoint;negative regulation of apoptotic process;nuclear-transcribed mRNA catabolic process, nonsense-mediated decay;placenta development;positive regulation of apoptotic process;ribosomal small subunit biogenesis;r…	protein kinase binding;RNA binding;structural constituent of ribosome	cell body;cytoplasmic ribonucleoprotein granule;cytosol;cytosolic small ribosomal subunit;dendrite;endoplasmic reticulum;membrane;nucleolus;nucleoplasm;nucleus;perinuclear region of cytoplasm;polysome;ribonucleoprotein complex;small ribosomal subunit	Apelin signaling pathway;EGFR tyrosine kinase inhibitor resistance;HIF-1 signaling pathway;Insulin signaling pathway;mTOR signaling pathway;PI3K-Akt signaling pathway;Proteoglycans in cancer;Ribosome;Thermogenesis	Ribosomal_S6e	15	15	15	40.6	40.6	40.6	28.68	0	304.84	46045000000	455	1021400000	678370000	415420000	983450000	7291000000	2689800000	3280400000	4035800000	574150000	1049500000	1131200000	1231400000	7032900000	6065000000
24.5992	24.8912	24.258	23.484	25.7347	25.422	25.5583	25.0268	24.3149	23.6782	23.8942	23.9532	25.6151	25.7983	25.8012	25.5095		+		siSenp5_SUMO_siSenp5_IgG	B cell proliferation;DNA clamp unloading;intrinsic apoptotic signaling pathway in response to DNA damage by p53 class mediator;isotype switching;negative regulation of intrinsic apoptotic signaling pathway in response to DNA damage by p53 class mediator;nuclear DNA replication;nucleic acid phosphodiester bond hydrolysis;positive regulation of B cell proliferation;positive regulation of cell cycle…	ATP binding;DNA binding;DNA clamp unloader activity	Elg1 RFC-like complex;nucleus		AAA	13	13	13	8.9	8.9	8.9	207.57	0	51.448	520960000	35	0	0	0	0	115190000	19817000	34621000	21116000	0	0	0	856460	76113000	74961000
27.5985	23.5426	26.1713	23.5185	27.2566	27.4905	28.1343	27.9051	25.5241	25.0321	27.3546	23.4911	28.8411	27.7463	28.744	28.3949		+		siSenp5_SUMO_siSenp5_IgG	apoptotic process;cellular response to UV;chromatin assembly;negative regulation of B cell apoptotic process;negative regulation of histone acetylation;negative regulation of intrinsic apoptotic signaling pathway;negative regulation of transcription by RNA polymerase II;regulation of signal transduction by p53 class mediator;ribosomal large subunit biogenesis	chromatin binding;histone binding;nucleosome binding;repressing transcription factor binding;RNA binding;transcription corepressor activity	cytosol;Noc1p-Noc2p complex;Noc2p-Noc3p complex;nucleolus;nucleoplasm;nucleus		Noc2	15	15	15	23.1	23.1	23.1	84.918	0	33.851	3952900000	83	141900000	18626000	6836200	1679900	546760000	233650000	338380000	265110000	30608000	6913800	42885000	15912000	577690000	485890000
25.6875	23.3194	25.0524	25.1718	26.2042	25.8607	23.0881	25.4039	23.3551	23.5304	23.1751	24.3568	25.6086	23.3667	23.9816	25.1183					formation of translation preinitiation complex;intracellular protein transport;IRES-dependent viral translational initiation;ribosome disassembly	signaling receptor activity;translation initiation factor activity	cytoplasm;cytosol;nuclear body		SUI1	9	9	9	26.4	26.4	26.4	64.706	0	77.823	688800000	26	41107000	7150000	0	19000000	148850000	72958000	35491000	58085000	12437000	0	0	0	100560000	76334000
27.5032	26.1721	24.4952	24.9009	27.0669	26.3789	26.3873	23.9503	24.5155	24.6723	24.4728	25.1905	26.2235	26.0333	23.6945	25.9411					alpha-linolenic acid metabolic process;fatty acid elongation, monounsaturated fatty acid;fatty acid elongation, polyunsaturated fatty acid;fatty acid elongation, saturated fatty acid;linoleic acid metabolic process;long-chain fatty-acyl-CoA biosynthetic process;sphingolipid biosynthetic process;unsaturated fatty acid biosynthetic process;very long-chain fatty acid biosynthetic process	3-oxo-arachidoyl-CoA synthase activity;3-oxo-cerotoyl-CoA synthase activity;3-oxo-lignoceronyl-CoA synthase activity;fatty acid elongase activity;very-long-chain 3-ketoacyl-CoA synthase activity	endoplasmic reticulum;endoplasmic reticulum membrane;integral component of endoplasmic reticulum membrane;membrane	Biosynthesis of unsaturated fatty acids;Fatty acid elongation;Fatty acid metabolism;Metabolic pathways	ELO	2	2	2	9	9	9	32.662	0	11.534	780040000	44	84300000	8596600	2465800	1796300	190970000	80639000	88237000	18676000	12000000	4436900	690440	16586000	108670000	82791000
30.8834	31.2812	30.7357	30.8878	29.7686	29.1558	29.3258	29.1876	30.8376	31.0855	30.9546	30.0619	29.8764	29.8762	29.803	29.3496	+	+		Gl2_SUMO_Gl2_IgG;siSenp5_SUMO_siSenp5_IgG	diphosphate metabolic process;phosphate-containing compound metabolic process;tRNA aminoacylation for protein translation	inorganic diphosphatase activity;magnesium ion binding	cytoplasm;cytosol;extracellular exosome	Oxidative phosphorylation	Pyrophosphatase	15	15	15	64.7	64.7	64.7	32.66	0	199.66	10291000000	184	587480000	579370000	319450000	589130000	1168200000	178990000	478020000	529580000	447450000	1329800000	801830000	328060000	824010000	797980000
24.8897	25.4573	25.4771	24.9002	26.1868	25.2902	25.4301	25.7232	25.1894	24.994	24.9168	24.316	25.8364	25.8738	26.2116	25.7141		+		siSenp5_SUMO_siSenp5_IgG	cell division;cell proliferation;DNA repair;enteric nervous system development;lens development in camera-type eye;mitotic sister chromatid cohesion;negative regulation of cell proliferation;neuroblast migration;regulation of cell proliferation	ATP binding;DNA binding	chromatin;chromosome;chromosome, centromeric region;cytosol;nucleoplasm;nucleus			18	18	17	16.7	16.7	16.2	164.67	0	59.641	775860000	52	19676000	1872200	0	0	143560000	33765000	54702000	49577000	5337000	1773500	1406900	2155400	53927000	151590000
24.7026	23.7981	24.7652	23.7213	25.0603	23.8358	23.3745	23.9287	22.7101	24.961	24.8056	24.75	24.9916	24.002	25.1498	24.5986					cellular response to tumor necrosis factor;ceramide biosynthetic process;glycerophospholipid catabolic process;glycosphingolipid metabolic process;sphingomyelin catabolic process	metal ion binding;sphingomyelin phosphodiesterase activity;sphingomyelin phosphodiesterase D activity	endoplasmic reticulum;endoplasmic reticulum membrane;Golgi apparatus;Golgi membrane;integral component of membrane;trans-Golgi network	Metabolic pathways;Sphingolipid metabolism	mit_SMPDase	9	9	9	10.6	10.6	10.6	97.809	0	13.109	417960000	18	23261000	0	879600	8059100	54464000	1276100	47648000	53636000	4406300	870950	0	0	70413000	57197000
23.7834	24.2318	25.6795	25.3775	25.9147	26.0323	24.5467	23.3505	25.2154	25.1591	25.0098	24.8331	26.1724	25.7658	25.9256	25.4155		+		siSenp5_SUMO_siSenp5_IgG	negative regulation of nucleic acid-templated transcription;neuron differentiation;positive regulation of transcription, DNA-templated	identical protein binding;transcription factor binding	cytoplasm;mitochondrion;nucleus		NIF3	4	4	4	13	13	13	41.968	0	12.315	428500000	20	9742400	2796500	5351400	8654400	114060000	19798000	50605000	0	9972100	29344000	10023000	4869100	59942000	30665000
25.5397	26.5485	26.237	24.435	26.0884	25.3972	26.3608	24.557	25.5636	24.4158	24.7456	25.23	26.0729	26.0209	25.0117	24.7815					aldehyde catabolic process;cellular aldehyde metabolic process;D-glucuronate catabolic process;glucose metabolic process;glucuronate catabolic process to xylulose 5-phosphate;glutathione derivative biosynthetic process;L-ascorbic acid biosynthetic process	alcohol dehydrogenase (NADP+) activity;alditol:NADP+ 1-oxidoreductase activity;aldo-keto reductase (NADP) activity;electron transfer activity;L-glucuronate reductase activity;oxidoreductase activity	apical plasma membrane;cytosol;extracellular exosome;extracellular space;synapse	Glycerolipid metabolism;Glycolysis / Gluconeogenesis;Metabolic pathways;Pentose and glucuronate interconversions	Aldo_ket_red	5	5	5	19.4	19.4	19.4	36.573	0	19.339	493050000	29	18572000	11917000	13690000	11958000	125340000	13354000	49107000	32023000	7875400	11289000	7507900	10502000	55540000	73645000
24.6583	23.8731	24.9191	24.8737	26.0421	26.3369	26.6333	26.6287	25.4164	24.8963	24.2893	23.5302	26.8733	27.1311	27.1077	26.6188	+	+		Gl2_SUMO_Gl2_IgG;siSenp5_SUMO_siSenp5_IgG	regulation of transcription by RNA polymerase II;stem cell population maintenance;transcription initiation from RNA polymerase II promoter	transcription coactivator activity;ubiquitin protein ligase activity	mediator complex;nuclear body;nucleoplasm;transcription factor complex;ubiquitin ligase complex		Med7	6	6	6	31.3	31.3	31.3	27.245	0	21.932	806730000	38	0	0	0	0	80324000	24938000	88552000	99327000	0	0	0	12602000	144640000	147520000
25.5518	26.9757	24.2182	24.2216	30.1985	29.8316	29.0262	29.6233	23.5201	24.3636	26.2327	25.0502	29.9693	29.6511	29.9221	29.6111	+	+		Gl2_SUMO_Gl2_IgG;siSenp5_SUMO_siSenp5_IgG	regulation of transcription, DNA-templated	DNA binding;DNA-binding transcription factor activity;DNA-binding transcription factor activity, RNA polymerase II-specific;metal ion binding	nucleus		DUF4195	14	14	13	30	30	29	83.095	0	208.96	9150700000	178	0	10182000	1153300	0	1862500000	1150000000	797130000	962590000	5681900	0	7829400	0	876610000	969860000
30.8034	31.6	31.8527	31.4003	29.212	29.0875	29.7868	30.2782	29.6574	31.6608	31.1994	30.7815	29.5206	29.6395	29.2849	29.8341	+			Gl2_SUMO_Gl2_IgG	antimicrobial humoral immune response mediated by antimicrobial peptide;eosinophil chemotaxis;epithelial cell differentiation;innate immune response;killing of cells of other organism;macrophage chemotaxis;monocyte chemotaxis;mononuclear cell migration;mRNA processing;negative regulation of endocytosis;negative regulation of extrinsic apoptotic signaling pathway;negative regulation of immunologic…	carbohydrate binding;chemoattractant activity;IgE binding;laminin binding;oligosaccharide binding;protein phosphatase binding;protein phosphatase inhibitor activity;RNA binding	cell surface;collagen-containing extracellular matrix;cytoplasm;extracellular exosome;extracellular region;extracellular space;ficolin-1-rich granule membrane;immunological synapse;membrane;mitochondrial inner membrane;nucleus;other organism cell;plasma membrane;secretory granule membrane;spliceosomal complex		Gal-bind_lectin	8	8	8	32.4	32.4	32.4	26.152	0	49.389	9055100000	221	589830000	676710000	698630000	879460000	844370000	202360000	201880000	215020000	151240000	961750000	1086200000	519750000	534040000	847080000
24.7333	24.1266	25.118	25.868	24.4703	24.8259	24.9843	24.4595	24.249	24.7279	24.3401	24.3849	24.8149	24.3137	24.998	24.7276					cell division;DNA repair;mitotic sister chromatid cohesion;negative regulation of DNA replication		chromatin;chromosome;chromosome, centromeric region;cytosol;nucleoplasm;nucleus;plasma membrane			10	9	9	10.8	10.3	10.3	150.83	0	60.857	319580000	29	9316900	0	0	0	41704000	26043000	47415000	17108000	0	1943600	186750	0	33154000	60690000
29.1013	29.2833	29.3561	29.1169	28.905	27.9764	28.366	27.6905	28.4511	29.209	28.8593	28.9809	28.7589	28.4208	28.4765	28.1777	+			Gl2_SUMO_Gl2_IgG	blood coagulation;cellular response to gonadotropin-releasing hormone;cellular response to lead ion;negative regulation of apoptotic process;negative regulation of blood coagulation;negative regulation of prolactin secretion;negative regulation of sequestering of calcium ion;platelet degranulation;positive regulation of apoptotic process;protein homooligomerization;regulation of flagellated sperm…	calcium ion binding;calcium-dependent phospholipid binding;calcium-transporting ATPase activity;heparin binding;molecular adaptor activity;peptide hormone binding;phospholipase inhibitor activity;phospholipid binding;receptor tyrosine kinase binding	collagen-containing extracellular matrix;cytoplasm;cytosol;endothelial microparticle;external side of plasma membrane;extracellular exosome;extracellular region;focal adhesion;intracellular;membrane		Annexin	15	15	15	41.2	41.2	41.2	35.936	0	124.16	4060600000	197	280470000	89787000	129800000	113630000	758260000	71240000	311530000	220420000	48977000	280150000	244410000	154020000	380610000	401540000
24.3313	24.2456	25.6689	23.6962	25.6502	25.2621	25.6409	25.8324	23.9325	23.9067	23.8832	24.5743	26.0213	25.1702	26.1493	25.6526		+		siSenp5_SUMO_siSenp5_IgG	ATP-dependent chromatin remodeling;chromatin remodeling;negative regulation of transcription, DNA-templated;neurogenesis;nucleosome disassembly;regulation of transcription by RNA polymerase II	chromatin binding;DNA binding;DNA-binding transcription factor activity, RNA polymerase II-specific;N-acetyltransferase activity;nuclear receptor binding;protein N-terminus binding;RNA binding;transcription coactivator activity	nBAF complex;npBAF complex;nuclear chromatin;nuclear chromosome;nucleoplasm;nucleus;protein-containing complex;SWI/SNF complex	Hepatocellular carcinoma;Thermogenesis	HMG_box	6	6	6	19.2	19.2	19.2	46.649	0	45.971	680770000	27	0	0	0	0	134220000	44697000	47827000	78906000	0	0	0	0	82673000	77872000
32.0275	32.6681	32.3188	32.3672	31.9728	31.57	31.5046	31.5295	30.9131	31.3485	31.4323	31.551	31.195	31.4693	31.2472	30.7792	+			Gl2_SUMO_Gl2_IgG	animal organ regeneration;defense response to bacterium;hippocampus development;homophilic cell adhesion via plasma membrane adhesion molecules;neutrophil degranulation;phagocytosis;positive regulation of angiogenesis;positive regulation of DNA metabolic process;positive regulation of DNA-binding transcription factor activity;positive regulation of endothelial cell migration;regulation of NMDA re…	calcium ion binding;calcium-dependent phospholipid binding;calcium-dependent protein binding;phospholipase A2 inhibitor activity	axon;cytoplasm;cytosol;dendrite;extracellular exosome;membrane;neuronal cell body;phagocytic vesicle membrane;plasma membrane;specific granule		Annexin	22	22	22	65	65	65	36.375	0	278.93	28207000000	460	1607100000	1435200000	909250000	1590200000	4947600000	1527000000	2317800000	2407100000	359880000	1500300000	1008800000	953850000	1958000000	2452600000
30.3302	29.4015	30.2347	29.3789	28.8018	28.2661	27.7365	29.0871	30.1763	30.1807	29.642	30.502	28.3594	28.9368	31.6679	28.3327	+			Gl2_SUMO_Gl2_IgG	cellular response to calcium ion;mRNA splicing, via spliceosome;positive regulation of double-strand break repair via homologous recombination;protein homooligomerization;regulation of RNA splicing;regulation of transcription by RNA polymerase II;regulation of transcription, DNA-templated;RNA splicing	chromatin binding;DNA binding;estrogen receptor binding;identical protein binding;ionotropic glutamate receptor binding;metal ion binding;myosin V binding;retinoid X receptor binding;RNA binding;thyroid hormone receptor binding;transcription coactivator activity	dendritic spine head;nucleoplasm;nucleus;perikaryon;perinuclear region of cytoplasm;polysome	Transcriptional misregulation in cancer	RRM_1;zf-RanBP	12	12	10	22.2	22.2	22.2	53.425	0	213.58	14298000000	206	1706800000	242550000	123730000	525850000	923320000	385860000	117900000	639080000	600810000	227290000	184560000	558320000	422660000	1213400000
23.9452	25.2173	24.2536	25.2875	25.9736	26.1239	25.0892	25.4217	23.9027	23.9843	25.547	23.9171	26.0812	25.9888	25.8718	25.5579		+		siSenp5_SUMO_siSenp5_IgG	rRNA processing	RNA binding	nucleolus;preribosome, large subunit precursor		Ribosomal_S8e	6	6	6	19.2	19.2	19.2	30.065	0	11.363	417710000	26	10504000	0	0	0	63832000	31426000	24280000	25626000	0	7828500	0	2843300	129130000	80626000
25.0241	23.5626	25.4398	23.0269	27.6846	27.6199	27.6134	27.9316	24.7086	24.6411	23.0437	23.7051	28.3311	27.9553	27.8169	28.0323	+	+		Gl2_SUMO_Gl2_IgG;siSenp5_SUMO_siSenp5_IgG	cellular response to leukemia inhibitory factor;mitotic cell cycle;mitotic spindle assembly;positive regulation of neuron apoptotic process;positive regulation of transcription by RNA polymerase II;positive regulation of transcription, DNA-templated;regulation of cell cycle;regulation of transcription by RNA polymerase II	DNA-binding transcription activator activity, RNA polymerase II-specific;DNA-binding transcription factor activity;DNA-binding transcription factor activity, RNA polymerase II-specific;RNA polymerase II proximal promoter sequence-specific DNA binding	Myb complex;nucleoplasm	Cellular senescence	Cmyb_C;Myb_DNA-binding	15	15	15	32.1	32.1	32.1	78.763	0	137.52	2789300000	75	2561500	0	1161900	0	399750000	246380000	192000000	274600000	0	0	0	0	350940000	355600000
25.4345	24.7229	25.1864	25.384	25.5553	25.1311	25.2417	24.7912	23.9381	25.6912	23.8261	25.0906	25.5193	25.4913	25.1995	24.5673					cilium assembly;immune system development;response to UV;smoothened signaling pathway;transcription by RNA polymerase III	metal ion binding;RNA binding;U2 snRNA binding	cytosol;nucleoplasm;ribonucleoprotein complex	Systemic lupus erythematosus	TROVE	6	6	6	16.2	16.2	16.2	60.67	0	29.504	652020000	29	28111000	7434800	0	18591000	152580000	52802000	47328000	37715000	1753500	11380000	0	4137800	44475000	144100000
25.6415	27.3971	24.3083	28.3002	27.6937	28.1016	28.2439	28.5752	23.6579	23.9306	26.7853	27.3714	27.1857	27.5424	27.9924	28.2251					cellular amino acid metabolic process;cellular response to drug;dihydrobiopterin metabolic process;liver development;L-phenylalanine catabolic process;response to aluminum ion;response to glucagon;response to lead ion;tetrahydrobiopterin biosynthetic process	6,7-dihydropteridine reductase activity;electron transfer activity;NADH binding;NADPH binding;protein homodimerization activity	cytoplasm;cytosol;extracellular exosome;neuron projection	Folate biosynthesis;Metabolic pathways	adh_short	10	10	10	45.9	45.9	45.9	25.789	0	30.208	1296400000	60	0	14076000	0	76231000	242910000	124130000	106330000	166120000	24107000	9774500	31114000	37782000	105260000	210650000
24.3177	23.5372	24.1383	25.7819	29.1453	28.6559	28.1032	22.9134	24.407	24.6772	24.1721	23.8037	28.8664	28.8218	28.4985	24.1397					cGMP-mediated signaling	GTP binding;guanylate cyclase activity;heme binding;metal ion binding	cytoplasm		Guanylate_cyc;HNOB;HNOBA	1	1	1	3.6	3.6	3.6	70.367	0.0022359	2.4218	3957100000	29	0	0	0	0	1393500000	457410000	315400000	193080000	0	0	0	10226000	466920000	597370000
24.4284	24.0854	24.0575	24.6567	26.9955	27.1318	26.4068	27.7869	24.1296	25.3042	23.9449	23.2142	27.1046	27.3872	27.623	27.7915	+	+		Gl2_SUMO_Gl2_IgG;siSenp5_SUMO_siSenp5_IgG	cell cycle;cell proliferation;chromatin organization;defense response to virus;negative regulation of extrinsic apoptotic signaling pathway;negative regulation of I-kappaB kinase/NF-kappaB signaling;negative regulation of JNK cascade;regulation of transcription elongation from RNA polymerase II promoter;viral process	double-stranded DNA binding;methylated histone binding;transcription corepressor activity;zinc ion binding	chromosome;nucleoplasm;nucleus		Bromodomain;PWWP	11	11	11	20.9	20.9	20.9	70.962	0	94.913	2121600000	57	0	0	675190	0	398720000	216150000	82124000	223550000	0	0	0	0	249620000	351560000
23.9848	25.9951	26.4345	23.0051	26.2772	25.7247	26.4327	26.5552	23.7919	26.3244	23.2922	23.8173	25.9564	26.259	26.599	26.1973						structural molecule activity	lamin filament;nuclear inner membrane;nuclear membrane	Apoptosis	Filament;LTD	14	9	9	22.9	18.1	18.1	69.948	0	21.147	1169200000	26	32921000	24863000	12147000	23731000	372690000	29489000	166800000	101080000	3324200	2481500	2272600	1016200	63744000	94846000
24.025	23.806	24.7202	24.401	28.1844	28.0777	27.9052	27.6544	23.5926	24.6704	23.0491	24.4788	28.4171	28.1035	28.4941	27.8581	+	+		Gl2_SUMO_Gl2_IgG;siSenp5_SUMO_siSenp5_IgG	maturation of SSU-rRNA from tricistronic rRNA transcript (SSU-rRNA, 5.8S rRNA, LSU-rRNA);rRNA processing	ATP binding;GTP binding;GTPase activity;RNA binding;U3 snoRNA binding	90S preribosome;nucleolus;nucleoplasm;nucleus	Ribosome biogenesis in eukaryotes	AARP2CN;RIBIOP_C	29	29	29	25.8	25.8	25.8	145.81	0	80.091	2850000000	118	0	0	0	0	479610000	228800000	194000000	158430000	0	0	0	3185800	437700000	458960000
30.9458	31.2316	31.3147	31.5185	30.5032	30.5131	30.1854	30.1278	30.9433	30.9273	31.3129	31.4689	30.8583	30.6686	30.9495	30.6814	+			Gl2_SUMO_Gl2_IgG	3'-UTR-mediated mRNA stabilization;mRNA processing;mRNA splicing, via spliceosome;mRNA stabilization;multicellular organism development;negative regulation of gene silencing by miRNA;positive regulation of translation;protein homooligomerization;regulation of mRNA stability;regulation of stem cell population maintenance;regulation of transcription, DNA-templated;RNA processing	AU-rich element binding;double-stranded RNA binding;miRNA binding;mRNA 3'-UTR AU-rich region binding;mRNA 3'-UTR binding;mRNA binding;protein homodimerization activity;protein kinase binding;RNA binding	cytoplasm;cytoplasmic stress granule;cytosol;glutamatergic synapse;membrane;nucleoplasm;nucleus;postsynapse;ribonucleoprotein complex	AMPK signaling pathway;IL-17 signaling pathway	RRM_1	18	18	18	55.8	55.8	55.8	36.091	0	154.7	16486000000	334	866870000	643790000	375250000	834820000	1659800000	556610000	832100000	1002600000	607840000	1152600000	1466200000	1015200000	1484300000	1445500000
23.8341	23.8121	24.7965	27.3709	26.9803	27.333	27.2812	27.1764	23.558	24.4598	23.3912	27.0503	27.292	27.2825	27.3567	27.6652					mitochondrion organization;oxidative phosphorylation;positive regulation of high voltage-gated calcium channel activity		mitochondrial outer membrane;mitochondrion		NIPSNAP	6	6	6	23.1	23.1	23.1	33.742	0.0003962	8.4832	817290000	39	0	0	20811000	59198000	110230000	58077000	46759000	54709000	4597200	17026000	50443000	46409000	73766000	126820000
28.1366	28.1876	28.6454	28.1064	27.1838	26.9266	26.8342	27.0258	28.5405	28.3862	28.656	27.5278	27.4888	27.4672	27.2517	27.9537	+			Gl2_SUMO_Gl2_IgG	DNA recombination;DNA repair;forebrain morphogenesis;lateral ventricle development;midbrain development;negative regulation of proteasomal ubiquitin-dependent protein catabolic process;protein deubiquitination;regulation of proteasomal protein catabolic process;ubiquitin-dependent protein catabolic process	endopeptidase inhibitor activity;proteasome binding;RNA binding;thiol-dependent ubiquitin-specific protease activity	cytoplasm;cytosol;cytosolic proteasome complex;Ino80 complex;mitochondrion;nucleoplasm;nucleus		Peptidase_C12	9	9	9	28.6	28.6	28.6	37.606	0	26.395	2008300000	78	131120000	74430000	79253000	64096000	267430000	56493000	86445000	131590000	124010000	254300000	172360000	46121000	130500000	123270000
30.6702	31.0368	31.0637	31.2659	31.1256	30.9701	30.8545	30.4736	30.2973	30.6271	30.9762	30.5387	31.3085	31.0994	30.9068	30.6662					ATP generation from poly-ADP-D-ribose;chromatin remodeling;D-ribose catabolic process;nucleobase-containing small molecule catabolic process;nucleoside phosphate metabolic process;nucleotide metabolic process;ribonucleoside diphosphate catabolic process;ribose phosphate metabolic process	8-oxo-dGDP phosphatase activity;ADP-ribose diphosphatase activity;ADP-sugar diphosphatase activity;magnesium ion binding;nucleotidyltransferase activity;protein homodimerization activity;snoRNA binding	cytosol;extracellular exosome;intracellular;nucleus	Metabolic pathways;Purine metabolism	NUDIX	13	13	13	55.7	55.7	55.7	24.327	0	302.55	19003000000	343	560600000	304640000	384240000	734520000	2964800000	707230000	1557600000	1589500000	271590000	717610000	829420000	519940000	2203900000	2168300000
29.4032	29.9235	29.7848	30.5838	30.1563	29.7863	30.1955	29.8763	28.1522	29.6172	30.1533	30.1872	30.2987	30.2835	29.9438	30.0561					immune response;inosine catabolic process;interleukin-2 secretion;NAD biosynthesis via nicotinamide riboside salvage pathway;neutrophil degranulation;nicotinamide riboside catabolic process;nucleobase-containing compound metabolic process;positive regulation of alpha-beta T cell differentiation;positive regulation of T cell proliferation;purine nucleotide catabolic process;purine-containing compo…	drug binding;nucleoside binding;phosphate ion binding;purine nucleobase binding;purine-nucleoside phosphorylase activity	cytoplasm;cytoskeleton;cytosol;extracellular exosome;extracellular region;ficolin-1-rich granule lumen;intracellular;nucleus;secretory granule lumen	Metabolic pathways;Nicotinate and nicotinamide metabolism;Purine metabolism;Pyrimidine metabolism	PNP_UDP_1	13	13	13	54.7	54.7	54.7	32.118	0	117.88	9902500000	295	247160000	172120000	93296000	354640000	1988300000	712780000	813100000	385130000	55216000	369130000	315970000	331160000	861250000	1466100000
27.2364	26.8403	26.5622	24.8339	27.6817	27.8983	27.5549	27.6893	24.9987	27.0807	24.223	26.8259	27.9541	27.814	27.3109	27.5494					cell cycle;cell division;chromosome segregation;mRNA export from nucleus;viral process		condensed chromosome kinetochore;cytosol;nuclear envelope;nuclear pore outer ring	RNA transport	WD40	5	5	5	17.1	17.1	17.1	42.15	0	132.31	1751900000	48	44728000	19519000	13501000	10970000	396830000	113460000	139270000	213470000	1853700	60873000	11015000	38031000	208210000	170900000
23.7837	23.7864	24.2736	23.8184	25.5655	25.727	25.4938	24.8934	23.9457	22.7329	25.6782	23.1892	26.0871	25.592	26.2389	25.7904	+			Gl2_SUMO_Gl2_IgG	cardiac muscle cell proliferation;coronary artery morphogenesis;embryonic organ development;heart morphogenesis;homeostatic process;negative regulation of cell migration;negative regulation of cell proliferation;nucleosome disassembly	DNA binding;DNA-binding transcription factor activity, RNA polymerase II-specific;metal ion binding	nucleoplasm;plasma membrane	Hepatocellular carcinoma	ARID;RFX_DNA_binding	12	12	12	10.6	10.6	10.6	197.39	0	90.859	543650000	31	0	3034600	0	0	63279000	59505000	30027000	19254000	0	0	0	0	68958000	113880000
24.5608	28.4189	28.2857	28.8046	27.8633	28.4012	27.5743	28.6113	27.2601	28.1406	28.864	22.9506	27.6151	28.1534	27.2431	28.725					behavioral fear response;cellular response to dexamethasone stimulus;G1/S transition of mitotic cell cycle;lung development;mRNA export from nucleus;negative regulation of neuron differentiation;negative regulation of translation;positive regulation of mitotic cell cycle;regulation of translation;regulation of translation at postsynapse, modulating synaptic transmission;RNA export from nucleus;st…	enzyme binding;eukaryotic initiation factor 4G binding;repressing transcription factor binding;RNA 7-methylguanosine cap binding;RNA binding;RNA cap binding;translation initiation factor activity;translation regulator activity	chromatoid body;cytoplasm;cytoplasmic ribonucleoprotein granule;cytoplasmic stress granule;cytosol;eukaryotic translation initiation factor 4F complex;extracellular exosome;glutamatergic synapse;mRNA cap binding complex;P-body;perinuclear region of cytoplasm;postsynaptic cytosol;RISC complex	EGFR tyrosine kinase inhibitor resistance;HIF-1 signaling pathway;Insulin signaling pathway;Longevity regulating pathway;mTOR signaling pathway;PI3K-Akt signaling pathway;RNA transport	IF4E	3	3	3	26.3	26.3	26.3	25.097	0	43.608	1730200000	54	0	31526000	16443000	198870000	156980000	137060000	32137000	196530000	61316000	16205000	151340000	36724000	153140000	272220000
23.3106	24.0693	25.0043	24.1924	24.7132	25.1614	24.1257	23.2057	25.0387	24.0816	24.2002	23.7335	25.054	25.4984	25.2158	24.0529					actin cytoskeleton organization;actin filament bundle assembly;barbed-end actin filament capping;cell morphogenesis;cell volume homeostasis;cellular response to calcium ion;erythrocyte differentiation;hemoglobin metabolic process;homeostasis of number of cells within a tissue;in utero embryonic development;IRE1-mediated unfolded protein response;multicellular organism growth;positive regulation o…	actin binding;actin filament binding;cadherin binding;calmodulin binding;protein heterodimerization activity;protein homodimerization activity;RNA binding;spectrin binding;structural molecule activity;transcription factor binding	cell-cell adherens junction;cytoplasm;cytoskeleton;cytosol;F-actin capping protein complex;focal adhesion;nuclear body;nucleoplasm;nucleus;plasma membrane;plasma membrane raft;postsynaptic density		Aldolase_II	6	6	6	11.5	11.5	11.5	80.954	0	18.233	403580000	14	0	0	2481800	0	75282000	24946000	16167000	21938000	8024600	959310	0	0	35183000	147840000
25.1725	25.3491	26.6172	23.548	33.4742	33.1388	33.315	33.4314	24.2096	24.0646	23.2831	24.3911	33.0758	33.2844	31.3597	33.0363	+	+		Gl2_SUMO_Gl2_IgG;siSenp5_SUMO_siSenp5_IgG	cellular response to hydroxyurea;chromatin remodeling;chromosome organization involved in meiotic cell cycle;DNA damage response, signal transduction by p53 class mediator;DNA methylation;DNA repair;DNA replication-independent nucleosome assembly;forebrain development;meiotic spindle organization;multicellular organism growth;negative regulation of maintenance of mitotic sister chromatid cohesion…	ATP binding;chromatin binding;chromo shadow domain binding;DNA binding;DNA translocase activity;DNA-binding transcription factor activity, RNA polymerase II-specific;helicase activity;histone binding;metal ion binding;methylated histone binding	condensed nuclear chromosome, centromeric region;nuclear body;nuclear chromosome, telomeric region;nuclear heterochromatin;nuclear pericentric heterochromatin;nuclear subtelomeric heterochromatin;nucleoplasm;nucleus;pericentric heterochromatin;PML body;telomeric heterochromatin		Helicase_C;SNF2_N	83	83	83	35.4	35.4	35.4	282.58	0	323.31	79603000000	1157	93126000	21940000	9804400	17409000	15739000000	10104000000	12657000000	8180200000	33029000	12678000	5684800	176280000	7736000000	10465000000
33.6276	32.5844	31.9943	31.2218	31.854	32.3932	31.7027	32.0725	31.3748	30.8711	31.2212	32.042	31.4546	31.2618	31.9925	31.5285					cellular response to interleukin-1;membrane protein ectodomain proteolysis;mRNA splice site selection;mRNA splicing, via spliceosome;negative regulation of mRNA splicing, via spliceosome;osteoblast differentiation;positive regulation of mRNA splicing, via spliceosome;positive regulation of transcription by RNA polymerase II;protein complex oligomerization;protein homooligomerization;regulation of…	chromatin binding;identical protein binding;mRNA binding;protein domain specific binding;RNA binding;RNA polymerase II proximal promoter sequence-specific DNA binding;single-stranded RNA binding	catalytic step 2 spliceosome;commitment complex;extracellular exosome;extracellular space;membrane;nuclear euchromatin;nucleoplasm;nucleus;ribonucleoprotein complex;spliceosomal complex;supraspliceosomal complex	Spliceosome	RBM1CTR;RRM_1	35	35	11	60.6	60.6	17.9	42.331	0	286.1	38197000000	442	5317700000	1551300000	454910000	751940000	5702300000	2407600000	3119200000	4176600000	684610000	1014700000	860620000	1386700000	2424800000	2351800000
24.1148	24.6702	25.5508	26.6911	25.2815	24.984	25.5118	24.9401	24.0153	26.1094	24.3725	26.0653	25.5384	25.5411	25.7793	25.5057					deadenylation-independent decapping of nuclear-transcribed mRNA;exonucleolytic nuclear-transcribed mRNA catabolic process involved in deadenylation-dependent decay		cytoplasm;cytoplasmic ribonucleoprotein granule;cytosol;membrane;nucleoplasm;nucleus;P-body	RNA degradation	Ge1_WD40	11	11	11	11.7	11.7	11.7	151.66	0	30.477	664700000	50	0	0	0	120190000	61505000	43460000	54864000	37783000	689750	5707000	0	6279600	60086000	77810000
25.1973	24.3724	25.0994	23.4995	25.1441	25.124	25.4735	24.9869	21.9552	24.3848	24.3779	24.8884	24.5683	25.2014	25.3399	25.1659					adherens junction assembly;bicellular tight junction assembly;cell morphogenesis involved in neuron differentiation;microtubule cytoskeleton organization;mitotic cell cycle;negative regulation of cell-substrate adhesion;negative regulation of microtubule polymerization;post-chaperonin tubulin folding pathway;protein folding;tubulin complex assembly	beta-tubulin binding;chaperone binding;GTPase activator activity	adherens junction;bicellular tight junction;centrosome;cytoplasm;lateral plasma membrane;microtubule		TFCD_C	8	8	8	8.6	8.6	8.6	132.6	0	21.281	536910000	23	40925000	0	4076900	10839000	69107000	47100000	55672000	47618000	0	0	8662200	8326400	38895000	81517000
31.2986	31.7782	31.8964	31.9033	31.4214	31.4514	31.4243	31.4812	31.0377	31.505	31.6513	32.0302	31.9785	31.7318	31.7828	31.7397			+	siSenp5_SUMO_Gl2_SUMO	immune system process;post-translational protein modification;proteasomal protein catabolic process;proteasomal ubiquitin-independent protein catabolic process;proteasome-mediated ubiquitin-dependent protein catabolic process;protein deubiquitination	endopeptidase activity;RNA binding;threonine-type endopeptidase activity	centrosome;cytoplasm;cytosol;extracellular exosome;nucleoplasm;nucleus;polysome;proteasome complex;proteasome core complex;proteasome core complex, alpha-subunit complex	Proteasome	Proteasome;Proteasome_A_N	20	20	20	65	65	65	29.555	0	167.43	27286000000	415	807080000	524650000	451750000	1217700000	3764700000	1668000000	2001500000	1567400000	702110000	1440800000	1086600000	970670000	3025900000	3571600000
23.8071	23.5911	22.7762	23.5796	22.8528	24.9005	23.5122	23.424	23.8481	24.1515	24.9563	23.7044	25.0519	22.6541	25.6524	26.3373					actin cytoskeleton reorganization;activation of protein kinase B activity;embryo development ending in birth or egg hatching;establishment of cell polarity;establishment or maintenance of actin cytoskeleton polarity;peptidyl-serine phosphorylation;positive regulation of actin filament polymerization;positive regulation of endothelial cell proliferation;positive regulation of peptidyl-tyrosine pho…	enzyme activator activity;protein kinase binding;ribosome binding	cytosol;TORC2 complex	mTOR signaling pathway	RasGEF_N_2;RICTOR_M;RICTOR_N;RICTOR_phospho;RICTOR_V	6	6	6	4.3	4.3	4.3	192.22	0	10.819	278490000	12	10757000	0	0	0	3544500	6992400	41267000	0	0	1523000	1158100	0	27989000	10753000
27.5157	23.9505	26.7443	25.0886	26.6063	26.8336	26.9111	27.1204	23.8512	26.8781	22.9688	25.6737	26.1941	26.1277	26.5617	26.7309					CD4-positive, alpha-beta T cell cytokine production;complement activation, classical pathway;endoplasmic reticulum to Golgi vesicle-mediated transport;innate immune response;negative regulation of complement activation;neutrophil degranulation;positive regulation of CD4-positive, alpha-beta T cell activation;positive regulation of CD4-positive, alpha-beta T cell proliferation;positive regulation …	lipid binding;virus receptor activity	anchored component of membrane;cell surface;endoplasmic reticulum-Golgi intermediate compartment membrane;extracellular exosome;extracellular region;ficolin-1-rich granule membrane;Golgi membrane;membrane raft;plasma membrane;secretory granule membrane;transport vesicle	Complement and coagulation cascades;Hematopoietic cell lineage;Viral myocarditis	Sushi	4	4	4	9.7	9.7	9.7	41.4	0.00032949	4.5304	1590800000	24	134680000	0	23285000	40641000	348560000	158100000	148920000	147390000	33879000	25467000	0	19218000	95335000	141620000
27.8152	27.6127	27.8213	28.2345	28.4272	27.897	28.2335	27.1031	26.5201	27.9621	28.0315	28.1173	28.2107	28.4999	28.4082	27.7586					endoplasmic reticulum to Golgi vesicle-mediated transport;intra-Golgi vesicle-mediated transport;protein transport;retrograde vesicle-mediated transport, Golgi to endoplasmic reticulum	structural molecule activity	COPI vesicle coat;cytosol;endoplasmic reticulum membrane;Golgi apparatus;Golgi membrane;nucleoplasm;transport vesicle			13	13	13	47.7	47.7	47.7	34.482	0	171.08	2688100000	129	47259000	18497000	26839000	38507000	500570000	122230000	247250000	174080000	20526000	113850000	73540000	120000000	203860000	433370000
24.7824	25.1073	24.57	23.4395	26.2941	26.0271	25.504	25.8387	23.5071	26.6555	24.0687	25.0183	27.4105	27.8467	25.0265	26.793	+			Gl2_SUMO_Gl2_IgG	calcium ion transport;cellular response to cAMP;cellular response to ethanol;endoplasmic reticulum calcium ion homeostasis;epithelial fluid transport;intrinsic apoptotic signaling pathway in response to endoplasmic reticulum stress;negative regulation of calcium-mediated signaling;platelet activation;post-embryonic development;regulation of autophagy;regulation of cardiac conduction;regulation of…	calcium channel inhibitor activity;calcium ion binding;calcium ion transmembrane transporter activity;calcium-release channel activity;inositol 1,4,5 trisphosphate binding;inositol 1,4,5-trisphosphate receptor activity involved in regulation of postsynaptic cytosolic calcium levels;inositol 1,4,5-trisphosphate-sensitive calcium-release channel activity;phosphatidylinositol binding;scaffold protei…	calcineurin complex;cell cortex;cytoplasmic vesicle membrane;endoplasmic reticulum;endoplasmic reticulum membrane;integral component of membrane;membrane;nuclear inner membrane;nucleolus;nucleus;perinuclear region of cytoplasm;plasma membrane;platelet dense granule membrane;platelet dense tubular network;platelet dense tubular network membrane;postsynaptic density;receptor complex;sarcoplasmic re…	Aldosterone synthesis and secretion;Alzheimer disease;Apelin signaling pathway;Apoptosis;Autophagy - animal;Calcium signaling pathway;Cellular senescence;cGMP-PKG signaling pathway;Cholinergic synapse;Circadian entrainment;Cortisol synthesis and secretion;C-type lectin receptor signaling pathway;Cushing syndrome;Dopaminergic synapse;Estrogen signaling pathway;Gap junction;Gastric acid secretion;G…	Ins145_P3_rec;Ion_trans;MIR;RIH_assoc;RYDR_ITPR	18	18	17	7.7	7.7	7.5	313.93	0	49.613	812470000	54	0	2242200	0	1494200	98827000	38134000	34656000	30332000	1731600	16087000	2601700	10168000	227660000	195400000
27.3709	27.9518	27.8232	28.078	26.9684	26.9373	26.6486	26.7249	26.838	26.9876	27.5934	27.9981	27.2821	27.0715	26.8231	26.335	+			Gl2_SUMO_Gl2_IgG	base-excision repair;DNA damage response, detection of DNA damage;DNA replication;DNA topological change;DNA unwinding involved in DNA replication;double-strand break repair via homologous recombination;error-free translesion synthesis;error-prone translesion synthesis;G1/S transition of mitotic cell cycle;heteroduplex formation;interstrand cross-link repair;mismatch repair;mitotic G1 DNA damage …	damaged DNA binding;double-stranded DNA binding;enzyme binding;G-rich strand telomeric DNA binding;protein N-terminus binding;protein phosphatase binding;sequence-specific DNA binding;single-stranded DNA binding;ubiquitin protein ligase binding	chromatin;chromosome, telomeric region;condensed nuclear chromosome;DNA replication factor A complex;nuclear body;nuclear chromosome, telomeric region;nucleoplasm;nucleus;PML body;site of double-strand break	DNA replication;Fanconi anemia pathway;Homologous recombination;Mismatch repair;Nucleotide excision repair	RPA_C	5	5	5	17.8	17.8	17.8	29.247	0	15.034	1432900000	59	35273000	41590000	26198000	72595000	274960000	76833000	95208000	74590000	38993000	27974000	100510000	104910000	103460000	188580000
26.9727	27.2462	26.3061	28.2683	22.9845	23.8821	25.9333	23.4109	27.5603	28.0275	27.9608	26.7756	25.3735	25.2554	22.7615	26.375	+			Gl2_SUMO_Gl2_IgG	cell adhesion;cornification;homophilic cell adhesion via plasma membrane adhesion molecules;in utero embryonic development;keratinization;protein stabilization	calcium ion binding;gamma-catenin binding	cell junction;cell-cell junction;cornified envelope;cytoplasm;desmosome;extracellular region;integral component of membrane;membrane;plasma membrane		Cadherin;Cadherin_C;Cadherin_pro	6	6	6	8.1	8.1	8.1	99.968	0	20.274	672080000	50	42223000	23904000	8401900	69794000	3132500	17209000	38618000	18968000	112180000	118760000	62038000	47686000	19401000	36367000
27.9217	28.2253	28.5021	27.6269	26.7984	26.3325	26.8486	27.1747	27.7141	26.8925	27.8618	26.533	26.1997	26.3382	27.234	26.1288	+			Gl2_SUMO_Gl2_IgG	cellular protein metabolic process;intracellular signal transduction;N-glycan processing;post-translational protein modification	calcium ion binding;ion channel binding;phosphoprotein binding;protein kinase C binding	endoplasmic reticulum;endoplasmic reticulum lumen;glucosidase II complex;intracellular;intracellular membrane-bounded organelle	Protein processing in endoplasmic reticulum	EF-hand_5;PRKCSH_1;PRKCSH-like	12	12	12	19.5	19.5	19.5	59.425	0	22.547	2645200000	94	505180000	71855000	51406000	219910000	462620000	80571000	161480000	180350000	135210000	15388000	67784000	45921000	108490000	171230000
28.343	24.356	26.2111	26.6393	27.3269	26.5462	27.9104	25.9728	28.4186	26.1116	26.3728	28.9136	29.7413	29.0027	28.2504	27.045					angiogenesis;cellular response to epidermal growth factor stimulus;cellular response to leukemia inhibitory factor;negative regulation of translation;positive regulation of transcription by RNA polymerase II;positive regulation of transcription of nucleolar large rRNA by RNA polymerase I	DNA topoisomerase binding;identical protein binding;mRNA 5'-UTR binding;protein C-terminus binding;RNA binding;telomeric DNA binding	cell cortex;cytoplasmic ribonucleoprotein granule;extracellular exosome;membrane;nucleolus;nucleoplasm;nucleus;ribonucleoprotein complex	Pathogenic Escherichia coli infection	RRM_1	20	20	20	29.4	29.4	29.4	76.613	0	170.87	4306400000	148	373180000	451560	10503000	48433000	375880000	80725000	213640000	52388000	142400000	11806000	20684000	160780000	1063000000	1304200000
33.6716	32.8315	32.26	32.5509	34.1095	33.2891	33.1894	33.5701	31.1903	32.0671	32.5977	33.4812	33.8467	33.2255	33.6965	33.421					maturation of LSU-rRNA;nuclear-transcribed mRNA catabolic process, nonsense-mediated decay;SRP-dependent cotranslational protein targeting to membrane;translation;translational initiation	cadherin binding;RNA binding;structural constituent of ribosome	cytoplasm;cytosol;cytosolic large ribosomal subunit;focal adhesion;membrane;nucleolus;nucleus;polysomal ribosome;synapse	Ribosome	Ribosomal_L7Ae	18	18	18	47.7	47.7	47.7	29.995	0	143.35	97017000000	692	4244900000	959860000	488720000	1763000000	21651000000	6868000000	8401900000	7961600000	532760000	1709000000	1456300000	2724500000	12596000000	9724400000
24.5349	25.3793	25.2657	25.4378	25.4693	25.3426	25.0557	24.2971	22.322	24.3904	24.2506	25.1458	24.6922	24.4326	23.9015	24.6276					cholesterol biosynthetic process;isopentenyl diphosphate biosynthetic process, mevalonate pathway;isoprenoid biosynthetic process;negative regulation of inflammatory response;regulation of cholesterol biosynthetic process	ATP binding;identical protein binding;magnesium ion binding;mevalonate kinase activity	cytosol;peroxisome	Metabolic pathways;Peroxisome;Terpenoid backbone biosynthesis	GHMP_kinases_C;GHMP_kinases_N	3	3	3	7.6	7.6	7.6	42.45	0	11.596	213410000	15	0	9406400	0	1379300	82964000	20501000	16621000	6095000	3601300	5440700	0	1754000	24578000	27570000
24.4914	24.7175	23.0371	25.3661	25.4506	25.2005	25.0953	23.7554	23.8852	23.3386	24.5697	23.8141	25.3088	24.7591	25.1187	24.3038					beta-catenin-TCF complex assembly;cell cycle;cellular response to lipopolysaccharide;endodermal cell fate commitment;histone H2B ubiquitination;histone monoubiquitination;mRNA polyadenylation;negative regulation of cell proliferation;negative regulation of epithelial cell proliferation;negative regulation of fibroblast proliferation;negative regulation of G1/S transition of mitotic cell cycle;neg…	RNA polymerase II complex binding	Cdc73/Paf1 complex;cytosol;nuclear chromosome, telomeric region;nucleoplasm;nucleus		CDC73_C;CDC73_N	7	7	7	13.9	13.9	13.9	60.576	0	12.419	392400000	30	4385400	0	0	4542500	84527000	68427000	53325000	7886500	0	1052700	1079100	4093000	61697000	52940000
24.1388	24.6297	24.4718	24.4971	24.3369	23.495	24.2844	23.7886	24.3374	24.1275	23.7663	24.8245	23.9589	24.3487	24.6326	24.2699					intrinsic apoptotic signaling pathway in response to oxidative stress;positive regulation of apoptotic process;positive regulation of JNK cascade;positive regulation of kinase activity;positive regulation of MAPK cascade;ribosomal large subunit biogenesis	DNA-binding transcription factor activity, RNA polymerase II-specific;RNA binding;zinc ion binding	cytosol;cytosolic large ribosomal subunit;Golgi apparatus;nucleolus;nucleus;preribosome, large subunit precursor		zf-C2H2_jaz	5	5	5	11.9	11.9	11.9	54.271	0	12.094	240850000	16	61746000	0	0	0	46847000	7286200	10604000	5514600	0	0	0	0	27971000	54959000
25.5922	22.2751	22.6304	23.7586	25.4776	24.8786	25.6878	25.2352	24.2194	24.5919	23.5843	22.8984	24.3868	25.0043	30.1954	24.6968					regulation of apoptotic process;regulation of mRNA stability	cadherin binding;mRNA 3'-UTR binding;RNA binding	cytoplasm;cytosol;extracellular exosome;membrane;nucleus;perinuclear region of cytoplasm;plasma membrane		HABP4_PAI-RBP1;IHABP4_N	12	12	12	39.5	39.5	39.5	44.965	0	132.1	1615200000	58	81442000	4788900	3857700	6024500	98445000	41841000	84883000	45916000	5899600	12414000	4546300	3658100	22309000	36117000
28.4227	24.5434	27.7901	28.4784	28.8616	28.7681	28.5953	29.4265	28.1462	26.312	27.6771	25.7765	29.2213	28.9542	29.1438	28.9743		+		siSenp5_SUMO_siSenp5_IgG	negative regulation of blood pressure;proteolysis	aminopeptidase activity;epoxide hydrolase activity;metalloexopeptidase activity;zinc ion binding	extracellular exosome;extracellular region;plasma membrane;secretory granule		Leuk-A4-hydro_C;Peptidase_M1	24	24	24	41.7	41.7	41.7	72.595	0	260.55	7435800000	137	425770000	16971000	31269000	222510000	1380700000	495200000	492120000	725080000	83991000	25181000	39558000	50636000	882300000	1048300000
24.3691	23.6666	25.2473	24.5917	24.2935	23.8534	23.7009	23.0533	23.9947	23.681	23.7707	24.1307	23.5595	23.7924	24.9573	22.2486					autophagosome organization;cell migration;cellular response to starvation;phosphatidylinositol 3-kinase signaling;phosphatidylinositol phosphorylation;phosphatidylinositol-3-phosphate biosynthetic process;phosphatidylinositol-mediated signaling;protein kinase B signaling	1-phosphatidylinositol-3-kinase activity;1-phosphatidylinositol-4-phosphate 3-kinase activity;ATP binding;lipid kinase activity;phosphatidylinositol binding	cytoplasm;cytosol;endocytic vesicle;endoplasmic reticulum;membrane;nucleoplasm;phosphatidylinositol 3-kinase complex;plasma membrane	Inositol phosphate metabolism;Metabolic pathways;Phosphatidylinositol signaling system	C2;PI3_PI4_kinase;PI3K_C2;PI3K_rbd;PI3Ka;PX	4	4	4	3.1	3.1	3.1	184.77	0.00037622	7.2426	111730000	6	7455200	0	0	0	39749000	15883000	20838000	4090600	0	0	0	0	7474200	13443000
24.1641	25.1631	24.8619	25.6037	27.9681	27.9085	27.5063	28.3793	24.5202	24.2369	24.2107	24.5393	27.2264	27.7046	28.1726	28.315	+	+		Gl2_SUMO_Gl2_IgG;siSenp5_SUMO_siSenp5_IgG		RNA binding	extracellular region		DUF4616	16	16	16	39	39	39	58.696	0	80.336	3199600000	59	0	74421000	2541400	5091000	755120000	243400000	254880000	554120000	3783400	0	0	0	285010000	130360000
30.5809	30.2564	30.0943	30.7646	31.43	31.4214	31.0794	31.2886	29.1667	29.7481	30.4084	31.1817	31.9284	30.6946	32.103	31.2351	+			Gl2_SUMO_Gl2_IgG	cytoplasmic translation;maintenance of translational fidelity;nuclear-transcribed mRNA catabolic process, nonsense-mediated decay;SRP-dependent cotranslational protein targeting to membrane;stress granule assembly;translation;translational initiation	RNA binding;structural constituent of ribosome	cytosol;cytosolic small ribosomal subunit;endoplasmic reticulum;membrane;nucleoplasm;polysomal ribosome;ribosome;rough endoplasmic reticulum	Ribosome	Ribosom_S12_S23	6	6	6	30.1	30.1	30.1	15.807	0	12.987	15692000000	161	399620000	136920000	87933000	422860000	2714800000	1793800000	1465500000	1489700000	144330000	142430000	342590000	588070000	1757500000	1785900000
24.5451	25.7337	23.0445	23.9291	24.1409	23.8937	23.735	23.6288	23.6667	23.9882	23.625	24.5957	23.7154	24.0685	23.6205	24.5485					Golgi to endosome transport;mitochondrion organization;negative regulation of parkin-mediated stimulation of mitophagy in response to mitochondrial depolarization;protein retention in Golgi apparatus;protein targeting to vacuole		cytoplasm;cytosol;extracellular exosome;extrinsic component of membrane;mitochondrial outer membrane		ATG_C;Chorein_N;SHR-BD;VPS13;VPS13_C;VPS13_mid_rpt	10	10	10	3.6	3.6	3.6	422.39	0	15.443	109280000	20	0	0	0	0	4741500	3289400	6581900	3479200	0	2821500	0	6645500	19808000	26543000
25.7113	23.3784	23.6277	24.464	25.2306	25.2894	25.4058	25.7387	23.5337	24.0572	23.4236	23.9201	25.0545	24.8326	25.7859	25.6744		+		siSenp5_SUMO_siSenp5_IgG	epithelial cell differentiation;fructosamine metabolic process;fructoselysine metabolic process;post-translational protein modification	fructosamine-3-kinase activity;kinase activity	cytosol		Fructosamin_kin	7	7	7	24.3	24.3	24.3	35.171	0	13.244	348480000	17	19130000	0	0	4095100	111260000	18332000	28690000	70872000	0	0	3918800	6996500	17786000	14493000
32.4709	31.559	30.4333	32.0036	32.6264	32.4701	32.1608	32.282	29.8518	31.2036	30.9575	31.7988	31.8011	32.2757	32.3691	32.3528					cellular response to interferon-gamma;negative regulation of formation of translation preinitiation complex;negative regulation of translation;nuclear-transcribed mRNA catabolic process, nonsense-mediated decay;SRP-dependent cotranslational protein targeting to membrane;translation;translational initiation	mRNA binding;RNA binding;structural constituent of ribosome	cytoplasm;cytosol;cytosolic large ribosomal subunit;focal adhesion;GAIT complex;large ribosomal subunit;membrane;nucleolus;nucleus;ribonucleoprotein complex;ribosome	Ribosome	Ribosomal_L13	18	18	18	52.7	52.7	52.7	23.577	0	45.302	30763000000	427	1734200000	220280000	105110000	1204700000	6109300000	3620200000	2654300000	2404800000	163990000	309830000	481210000	780960000	2437100000	3770500000
25.9435	24.7484	24.1797	25.0933	25.4687	22.4949	25.5141	26.1501	24.4778	24.8206	24.2127	24.2853	25.1402	25.2809	25.4852	23.464					antigen processing and presentation of exogenous peptide antigen via MHC class II;cell differentiation;cell division;microtubule cytoskeleton organization;microtubule depolymerization;microtubule-based movement;mitotic spindle assembly;mitotic spindle organization;nervous system development;regulation of cell migration;retrograde vesicle-mediated transport, Golgi to endoplasmic reticulum	ATP binding;ATPase activity;microtubule binding;microtubule motor activity;motor activity	centriolar subdistal appendage;centriole;centrosome;cytoplasm;cytosol;kinesin complex;membrane;microtubule;nuclear body;nucleolus;nucleus;sperm principal piece;spindle pole		Kinesin	7	7	6	11.3	11.3	10.1	79.954	0	16.699	516560000	15	42936000	827680	2518700	0	78161000	24003000	31014000	155900000	0	0	7467500	5654600	40987000	96951000
24.5937	24.5616	24.5627	24.8303	28.8486	28.7631	28.7595	29.0916	23.7211	24.5402	22.862	24.8694	28.6006	28.4138	29.1575	28.6366	+	+		Gl2_SUMO_Gl2_IgG;siSenp5_SUMO_siSenp5_IgG	G2/M transition of mitotic cell cycle;histone acetylation;histone H3 acetylation	histone acetyltransferase activity;LIM domain binding	Ada2/Gcn5/Ada3 transcription activator complex;cytoplasm;nucleus		Acetyltransf_10	15	15	15	20.3	20.3	20.3	88.843	0	70.754	4817600000	103	31699000	0	7274300	12280000	858870000	579720000	652980000	616420000	5818100	0	0	22674000	428230000	533060000
28.5451	28.3316	28.5581	29.7875	30.169	29.8392	29.3049	29.4792	25.7247	28.8257	29.3386	29.2506	28.7047	29.7628	30.0154	30.1226					actin filament polymerization;actin nucleation;Arp2/3 complex-mediated actin nucleation;ephrin receptor signaling pathway;Fc-gamma receptor signaling pathway involved in phagocytosis;membrane organization	actin binding;enzyme binding;structural constituent of cytoskeleton	Arp2/3 protein complex;cell projection;cytosol;extracellular exosome;nucleus;site of double-strand break	Bacterial invasion of epithelial cells;Endocytosis;Fc gamma R-mediated phagocytosis;Pathogenic Escherichia coli infection;Regulation of actin cytoskeleton;Salmonella infection;Shigellosis	ARPC4	9	9	9	60.1	60.1	60.1	19.667	0	47.794	4285000000	85	70488000	14774000	15521000	220880000	843940000	347130000	341810000	261960000	35922000	67870000	232280000	202650000	228310000	498460000
29.3807	27.8829	27.1847	27.8872	29.376	29.41	28.8541	29.129	27.5647	27.8997	24.7842	28.2864	28.1746	29.1472	28.5454	28.9859					positive regulation of IRE1-mediated unfolded protein response;positive regulation of PERK-mediated unfolded protein response;regulation of endoplasmic reticulum tubular network organization;response to endoplasmic reticulum stress		endoplasmic reticulum;endoplasmic reticulum membrane;integral component of endoplasmic reticulum membrane;melanosome;nuclear envelope		UPF0121	8	8	8	32.8	32.8	32.8	27.978	0	68.053	3703600000	102	139140000	18445000	9897800	43191000	766450000	505960000	315160000	317750000	41650000	33402000	6029900	53787000	334880000	611600000
25.4426	22.667	23.9141	24.7152	24.2252	24.1423	24.5626	24.3755	23.3629	24.1174	23.8719	24.0586	24.2413	24.7118	24.3631	24.5403					intracellular protein transport;intra-Golgi vesicle-mediated transport;Rab protein signal transduction;retrograde transport, endosome to Golgi;retrograde vesicle-mediated transport, Golgi to endoplasmic reticulum	GTP binding;GTPase activity	cytosol;Golgi apparatus		Ras	5	1	0	17.3	8.7	0	28.242	0	19.669	93827000	21	1564600	1202900	0	4405800	14209000	7666900	8202100	8788700	0	2098700	4880000	2666500	4295900	16161000
25.8712	25.0604	23.2598	25.4359	25.0972	24.7128	25.8398	24.0385	23.2996	25.7571	26.0443	26.2462	25.6605	25.7806	26.0956	25.7477					learning;memory;negative regulation of synaptic transmission, glutamatergic;positive regulation of receptor internalization;regulation of postsynaptic neurotransmitter receptor internalization	ATP binding;ATPase activity	cell junction;glutamatergic synapse;membrane;peroxisomal membrane;postsynaptic membrane		AAA	6	6	6	23.8	23.8	23.8	40.744	0	25.117	454090000	27	26559000	9187300	0	12191000	94213000	7339000	19094000	1672600	15667000	57184000	12810000	37385000	72952000	25314000
24.3534	25.588	24.9837	27.9967	32.6864	32.2122	31.4556	31.9127	24.8307	25.5228	24.2082	25.5848	31.4952	31.5064	32.3117	32.0481	+	+		Gl2_SUMO_Gl2_IgG;siSenp5_SUMO_siSenp5_IgG		DNA binding;DNA-binding transcription factor activity, RNA polymerase II-specific;metal ion binding	cytosol;nucleoplasm		zf-C2H2	31	31	31	31.9	31.9	31.9	129.53	0	323.31	42568000000	499	5465700	777330	1639300	11124000	8385000000	4803700000	5170100000	3557100000	6397300	29651000	0	31509000	3769400000	5265200000
24.5077	23.1963	24.6136	25.559	25.5236	24.9344	24.9778	23.0213	23.8342	24.9046	23.8193	24.8273	25.4508	24.811	25.2375	24.3344					positive regulation of rRNA processing;positive regulation of transcription by RNA polymerase I;rRNA processing	RNA binding	cytoplasm;endoplasmic reticulum;fibrillar center;nucleolus;nucleoplasm	Ribosome biogenesis in eukaryotes	UTP15_C;WD40	6	6	6	18.3	18.3	18.3	58.414	0	23.824	391040000	33	9368100	825970	0	0	151000000	42203000	36976000	3499100	0	0	0	639150	52418000	29288000
23.2267	25.2394	24.3327	23.1481	23.9788	23.8578	24.4558	24.1968	23.4898	24.663	24.0034	23.1154	24.3487	24.3179	24.4338	24.578					alanyl-tRNA aminoacylation;mitochondrial alanyl-tRNA aminoacylation;mitochondrial respiratory chain complex assembly;tRNA modification	alanine-tRNA ligase activity;amino acid binding;ATP binding;tRNA binding;zinc ion binding	mitochondrion	Aminoacyl-tRNA biosynthesis	tRNA_SAD;tRNA-synt_2c	5	5	5	5.9	5.9	5.9	107.34	0	10.389	234860000	11	9642600	0	985000	0	36683000	9365000	32772000	9200400	0	0	0	0	29233000	22686000
29.4087	28.9605	29.5804	29.6599	29.2681	29.7244	29.5347	29.1799	28.9636	29.1192	29.0758	29.7375	29.7037	29.7842	29.9114	29.4505					fatty acid beta-oxidation;negative regulation of insulin secretion;positive regulation of cold-induced thermogenesis;response to activity;response to drug;response to insulin	3-hydroxyacyl-CoA dehydrogenase activity;NAD+ binding	cytoplasm;mitochondrial matrix;mitochondrion;nucleoplasm	Butanoate metabolism;Fatty acid degradation;Fatty acid elongation;Fatty acid metabolism;Lysine degradation;Metabolic pathways;Tryptophan metabolism;Valine, leucine and isoleucine degradation	3HCDH;3HCDH_N	14	14	14	58.6	58.6	58.6	34.293	0	150.12	7456900000	263	208120000	116010000	100990000	105430000	1096300000	497880000	683570000	409900000	103340000	218410000	86197000	248820000	710500000	1027200000
32.4252	32.558	32.1895	32.2006	32.9581	32.6848	32.5216	32.3288	31.6347	31.6393	32.3968	32.9136	33.1096	32.8674	33.0626	32.5184					nuclear-transcribed mRNA catabolic process, nonsense-mediated decay;positive regulation of ubiquitin-protein transferase activity;rRNA processing;SRP-dependent cotranslational protein targeting to membrane;translation;translational initiation	cadherin binding;enzyme binding;fibroblast growth factor binding;mRNA binding;RNA binding;structural constituent of ribosome	cytosol;cytosolic small ribosomal subunit;extracellular exosome;focal adhesion;membrane;nucleoplasm;nucleus	Ribosome	Ribosomal_S5;Ribosomal_S5_C	16	16	16	53.2	53.2	53.2	31.324	0	109.29	60515000000	450	1577400000	661130000	786920000	1026500000	10552000000	3974600000	5033400000	5268500000	651860000	1268600000	1391100000	2221100000	7591000000	7194800000
24.4307	25.5041	24.6364	24.0627	31.9194	31.9343	32.4106	32.1404	23.9082	23.5483	23.634	25.926	32.2949	32.0775	32.3134	31.9524	+	+		Gl2_SUMO_Gl2_IgG;siSenp5_SUMO_siSenp5_IgG		DNA-binding transcription activator activity, RNA polymerase II-specific;DNA-binding transcription repressor activity, RNA polymerase II-specific;metal ion binding;RNA polymerase II regulatory region sequence-specific DNA binding;transferase activity	nucleoplasm;nucleus		IRF-2BP1_2;zf-C3HC4	38	38	38	72.9	72.9	72.9	61.687	0	323.31	57110000000	426	3336300	2604300	0	5300000	8964900000	4958800000	7148200000	4765400000	0	1004300	0	19513000	7633000000	8750600000
30.305	30.5551	29.7888	30.5875	31.8194	31.4001	31.2884	31.5786	30.1293	29.8457	29.77	30.0385	31.9882	30.8891	32.0093	31.5894	+	+		Gl2_SUMO_Gl2_IgG;siSenp5_SUMO_siSenp5_IgG	nuclear-transcribed mRNA catabolic process, nonsense-mediated decay;SRP-dependent cotranslational protein targeting to membrane;translation;translational initiation	cadherin binding;RNA binding;structural constituent of ribosome	cytosol;cytosolic large ribosomal subunit;endoplasmic reticulum;extracellular exosome	Ribosome	Ribosomal_L34e	9	9	9	28.2	28.2	28.2	13.293	0	17.244	15478000000	120	159190000	114310000	65636000	175060000	3227600000	1836600000	1189900000	1668400000	152220000	26937000	107670000	99490000	1881500000	1850000000
31.0996	30.5964	30.2577	30.7657	29.3878	29.3226	29.3971	28.9984	30.8501	30.9415	30.4692	30.3026	29.5397	29.9758	29.6899	29.5845	+	+		Gl2_SUMO_Gl2_IgG;siSenp5_SUMO_siSenp5_IgG	amino acid transport;calcium ion transport;carbohydrate metabolic process;leukocyte migration;L-leucine import across plasma membrane;response to exogenous dsRNA;tryptophan transport	cadherin binding;calcium:sodium antiporter activity;catalytic activity;double-stranded RNA binding;neutral amino acid transmembrane transporter activity;RNA binding	apical plasma membrane;cell surface;cytosol;extracellular exosome;integral component of membrane;melanosome;membrane;nucleus;plasma membrane	Ferroptosis;mTOR signaling pathway;Protein digestion and absorption	Alpha-amylase;SLC3A2_N	22	22	22	40.3	40.3	40.3	67.993	0	323.31	16692000000	374	2598300000	418220000	163520000	1427500000	1820000000	827350000	975990000	603600000	1009700000	248040000	417580000	572370000	1019500000	1995500000
25.2639	24.3814	23.0219	22.8218	24.5444	23.8482	23.3956	22.8608	23.1204	22.6174	23.1302	24.3274	23.8816	23.6288	23.6128	23.0686					ceramide biosynthetic process;positive regulation of lipophagy;sphinganine biosynthetic process;sphingolipid biosynthetic process;sphingomyelin biosynthetic process;sphingosine biosynthetic process	pyridoxal phosphate binding;serine C-palmitoyltransferase activity	endoplasmic reticulum membrane;integral component of membrane;serine C-palmitoyltransferase complex	Metabolic pathways;Sphingolipid metabolism;Sphingolipid signaling pathway	Aminotran_1_2	3	3	3	7.8	7.8	7.8	62.924	0	13.094	173630000	13	5475900	0	0	3931100	56552000	6578500	0	7559100	3961200	0	2581400	0	27389000	21429000
31.5615	31.4705	32.2024	31.5854	30.6326	30.5432	30.5078	30.5247	31.1597	31.266	31.5849	31.2391	30.6189	30.4271	30.6681	30.7526	+	+		Gl2_SUMO_Gl2_IgG;siSenp5_SUMO_siSenp5_IgG	cellular response to ionizing radiation;mRNA transcription;positive regulation of I-kappaB kinase/NF-kappaB signaling;regulation of cell death;translational elongation	activating transcription factor binding;cadherin binding;DNA binding;heat shock protein binding;translation elongation factor activity;translation factor activity, RNA binding	cytoplasm;cytosol;eukaryotic translation elongation factor 1 complex;fibrillar center;nucleus		EF-1_beta_acid;EF1_GNE	13	13	13	48	48	48	31.121	0	323.31	19641000000	211	1429700000	891210000	859280000	975670000	2312700000	640340000	1046900000	1479500000	600280000	1682600000	1158100000	872210000	1574900000	1411100000
27.1665	26.8478	27.0263	26.9596	27.1553	26.6473	27.4143	26.7152	26.5425	26.8583	24.649	26.3606	26.7551	26.8286	26.3198	26.2642					cell cycle arrest;cellular response to DNA damage stimulus;DNA damage response, detection of DNA damage;G1/S transition of mitotic cell cycle;global genome nucleotide-excision repair;hemopoiesis;in utero embryonic development;intrinsic apoptotic signaling pathway;negative regulation of cell proliferation;negative regulation of granulocyte differentiation;nucleotide-excision repair, DNA damage rec…	ubiquitin protein ligase binding	Cul4A-RING E3 ubiquitin ligase complex;Cul4-RING E3 ubiquitin ligase complex;cullin-RING ubiquitin ligase complex;nucleoplasm;SCF ubiquitin ligase complex	Human immunodeficiency virus 1 infection;Nucleotide excision repair;Ubiquitin mediated proteolysis	Cullin;Cullin_Nedd8	21	21	13	28.7	28.7	18.4	87.679	0	53.081	2022100000	66	216680000	32732000	27136000	83972000	416540000	79669000	300110000	188720000	43313000	10113000	5018200	33161000	213780000	246990000
30.7031	30.5224	30.3621	30.6704	30.9592	30.7974	31.0467	31.9123	29.0727	29.4264	29.74	30.2369	30.7007	30.3296	30.8046	30.9199		+		siSenp5_SUMO_siSenp5_IgG	aging;cellular response to hydrogen peroxide;cellular response to metal ion;negative regulation of apoptotic process;negative regulation of catalytic activity;nitric oxide biosynthetic process;positive regulation of neuron apoptotic process;regulation of cellular amino acid metabolic process;response to electrical stimulus;response to estradiol;response to ethanol;response to hydrogen sulfide;res…	cytochrome-b5 reductase activity, acting on NAD(P)H;electron transfer activity;identical protein binding;NAD(P)H dehydrogenase (quinone) activity;oxidoreductase activity;RNA binding;superoxide dismutase activity	cytoplasm;cytosol;dendrite;neuronal cell body	Fluid shear stress and atherosclerosis;Hepatocellular carcinoma;Metabolic pathways;Pathways in cancer;Ubiquinone and other terpenoid-quinone biosynthesis	Flavodoxin_2	13	13	13	43.8	43.8	43.8	30.867	0	150.21	13691000000	201	415920000	257110000	126170000	622290000	2628400000	1239700000	874720000	1673800000	121680000	176570000	265200000	284770000	1272500000	1299600000
28.6365	27.839	29.1832	28.2944	29.4655	28.1071	28.9971	29.4414	27.0631	27.8507	28.3099	28.5707	28.5693	29.2377	29.1443	28.7053					5-phosphoribose 1-diphosphate biosynthetic process;hypoxanthine biosynthetic process;nervous system development;nucleoside metabolic process;nucleotide biosynthetic process;purine nucleobase metabolic process;purine nucleotide biosynthetic process;pyrimidine nucleotide biosynthetic process;ribonucleoside monophosphate biosynthetic process;urate biosynthetic process	ATP binding;identical protein binding;kinase activity;magnesium ion binding;protein homodimerization activity;ribose phosphate diphosphokinase activity	cytoplasm;cytosol;ribose phosphate diphosphokinase complex	Biosynthesis of amino acids;Carbon metabolism;Metabolic pathways;Pentose phosphate pathway;Purine metabolism	Pribosyl_synth;Pribosyltran_N	15	5	5	36.5	15.4	15.4	34.834	0	136.43	4900200000	57	94856000	65901000	110510000	35570000	1351800000	168990000	466360000	570700000	32500000	159180000	121740000	75119000	328670000	617580000
28.5803	28.6835	28.7355	28.6064	29.0097	28.8683	28.0744	28.2446	28.1868	28.3679	28.7823	28.8035	29.1351	28.8631	28.9799	28.5556					adaptation of rhodopsin mediated signaling;photoreceptor cell maintenance;response to stimulus;retinal metabolic process;retinoid metabolic process;retinol metabolic process;visual perception	NADP-retinol dehydrogenase activity;oxidoreductase activity, acting on the CH-OH group of donors, NAD or NADP as acceptor;retinol dehydrogenase activity	endoplasmic reticulum membrane;integral component of membrane;intracellular;photoreceptor inner segment;photoreceptor inner segment membrane	Metabolic pathways;Retinol metabolism	adh_short	8	8	8	31.4	31.4	31.4	35.386	0	89.446	4105700000	105	133700000	115230000	49977000	98023000	997770000	212090000	186110000	232770000	51339000	167770000	173090000	167980000	434280000	537150000
26.2661	24.9295	23.5595	25.6086	25.3834	25.3753	25.4637	25.0828	23.9705	25.1327	24.9117	24.241	25.2975	25.5162	25.1114	25.0671					branched-chain amino acid catabolic process;fatty acid beta-oxidation;valine catabolic process	3-hydroxyisobutyryl-CoA hydrolase activity	mitochondrial matrix;mitochondrion	beta-Alanine metabolism;Carbon metabolism;Metabolic pathways;Propanoate metabolism;Valine, leucine and isoleucine degradation	ECH_2	7	7	7	18.9	18.9	18.9	43.482	0	10.117	338810000	26	6147900	2011900	4946100	16910000	44261000	25968000	77328000	7981800	5051900	34064000	7828600	13015000	21163000	33240000
31.2856	33.1458	32.8589	33.6156	33.2529	33.2316	33.7011	33.9545	31.096	32.4912	33.0795	33.7628	34.1422	33.5731	33.9749	33.7647					cellular protein metabolic process;CENP-A containing nucleosome assembly;chromatin silencing at rDNA;DNA replication-dependent nucleosome assembly;DNA replication-independent nucleosome assembly;DNA-templated transcription, initiation;double-strand break repair via nonhomologous end joining;negative regulation of gene expression, epigenetic;negative regulation of megakaryocyte differentiation;nuc…	DNA binding;protein domain specific binding;protein heterodimerization activity;RNA binding	extracellular exosome;extracellular region;membrane;nuclear chromosome;nuclear chromosome, telomeric region;nuclear nucleosome;nucleoplasm;nucleosome;nucleus;protein-containing complex	Alcoholism;Systemic lupus erythematosus;Viral carcinogenesis	CENP-T_C	16	16	16	68.9	68.9	68.9	11.367	0	134.83	93800000000	615	787960000	582120000	879940000	2657000000	9866700000	4699200000	4849100000	5931900000	921120000	447510000	1930900000	5595900000	20256000000	20553000000
33.3937	32.3154	30.853	35.7127	37.3391	37.5202	37.5665	37.9403	31.348	32.2716	32.1534	34.9486	37.9631	37.2734	37.8404	37.5184	+	+		Gl2_SUMO_Gl2_IgG;siSenp5_SUMO_siSenp5_IgG	negative regulation of DNA binding;protein sumoylation	enzyme binding;protein tag;ubiquitin-like protein ligase binding	cytoplasm;kinetochore;nucleoplasm;nucleus;PML body	Fluid shear stress and atherosclerosis;RNA transport	Rad60-SLD	12	12	6	47.6	47.6	31.1	11.637	0	276.23	1870600000000	1208	3896600000	398720000	346260000	9072100000	258920000000	213330000000	216580000000	206850000000	1267500000	1056300000	858020000	11397000000	268010000000	225610000000
28.451	27.9641	28.1537	28.191	28.156	28.0727	28.1538	28.264	28.2814	27.9356	28.1084	27.8931	28.1978	28.7482	28.4462	28.4923					chaperone cofactor-dependent protein refolding;positive regulation of MHC class I biosynthetic process;positive regulation of NK T cell activation;receptor-mediated endocytosis;regulation of cellular response to heat;response to unfolded protein	adenyl-nucleotide exchange factor activity;alpha-tubulin binding;ATP binding	cytoplasm;cytosol;endocytic vesicle lumen;extracellular exosome;extracellular region;microtubule;nucleoplasm;nucleus;protein-containing complex	Protein processing in endoplasmic reticulum	HSP70	23	20	20	29.6	26	26	96.864	0	90.901	5953300000	152	388140000	57177000	30079000	189980000	1039900000	411970000	308490000	440420000	147090000	28124000	87941000	118800000	446390000	1074100000
25.5271	22.9564	24.8012	24.1143	28.2255	28.3362	27.9227	28.1147	24.3683	24.5943	23.4624	24.338	28.7108	28.1563	28.4426	28.4265	+	+		Gl2_SUMO_Gl2_IgG;siSenp5_SUMO_siSenp5_IgG	histone deacetylation;negative regulation of transcription by RNA polymerase II;regulation of growth	histone deacetylase binding	Sin3-type complex		Sds3	8	8	8	28.2	28.2	28.2	37.629	0	43.89	4001400000	64	0	5740500	0	0	854900000	507870000	273560000	275250000	0	0	0	0	572000000	586540000
24.5247	25.7302	23.4251	22.9116	25.5667	25.4685	24.8492	24.3668	23.7696	23.6492	22.7632	23.6748	24.4396	24.8885	24.7066	25.2495		+		siSenp5_SUMO_siSenp5_IgG	mitochondrial transport	ATP binding;ATPase activity, coupled to transmembrane movement of substances;protein homodimerization activity;transporter activity	integral component of membrane;integral component of mitochondrial membrane;mitochondrial inner membrane	ABC transporters	ABC_membrane;ABC_tran	6	6	5	8	8	6.9	79.147	0	19.146	210400000	20	2236900	729800	0	0	31768000	36740000	18587000	21488000	3027800	0	0	0	42836000	23570000
25.8751	22.6121	24.2956	25.4623	25.5154	25.5396	25.033	25.1645	23.0478	24.8937	25.154	24.3552	25.768	25.7098	25.4928	25.2539					mRNA 3'-end processing;mRNA 3'-end processing by stem-loop binding and cleavage;mRNA cleavage;mRNA export from nucleus;mRNA polyadenylation;mRNA splicing, via spliceosome;pre-mRNA cleavage required for polyadenylation;snoRNA 3'-end processing;snoRNA splicing;termination of RNA polymerase II transcription	5'-3' exonuclease activity;endoribonuclease activity;metal ion binding;RNA binding	mRNA cleavage and polyadenylation specificity factor complex;nucleoplasm	mRNA surveillance pathway	Beta-Casp;CPSF73-100_C;Lactamase_B;RMMBL	5	5	5	10.1	10.1	10.1	77.485	0	33.053	714200000	31	92028000	0	2092900	32688000	143170000	52140000	42287000	22921000	7047500	0	3066000	5524600	98848000	62495000
26.3969	23.0918	23.9048	23.6851	25.8646	26.3527	26.462	22.2687	26.0687	24.377	24.679	26.3144	26.3887	27.2954	26.8066	26.5838					deoxyribose phosphate catabolic process;galactose catabolic process;glucose metabolic process;glycogen biosynthetic process;glycogen catabolic process;neutrophil degranulation;pentose-phosphate shunt	magnesium ion binding;phosphoglucomutase activity;phosphopentomutase activity	cytosol;extracellular exosome;extracellular region;ficolin-1-rich granule lumen;secretory granule lumen	Amino sugar and nucleotide sugar metabolism;Galactose metabolism;Glycolysis / Gluconeogenesis;Metabolic pathways;Pentose phosphate pathway;Purine metabolism;Starch and sucrose metabolism	PGM_PMM_I;PGM_PMM_II;PGM_PMM_III;PGM_PMM_IV	11	11	11	20.9	20.9	20.9	68.283	0	57.644	1281300000	25	54086000	395440	1436200	0	134910000	88166000	35720000	4667900	38521000	1729200	35191000	8376500	155470000	290800000
26.355	25.6118	24.7881	22.6567	26.1692	25.9567	24.7619	24.1506	25.4242	25.7547	24.2765	23.2704	25.5582	25.7959	25.5345	25.2125					cell differentiation;DNA methylation involved in gamete generation;histone arginine methylation;histone methylation;peptidyl-arginine methylation;regulation of gene expression by genetic imprinting;regulation of protein binding;regulation of transcription, DNA-templated;spliceosomal snRNP assembly	[myelin basic protein]-arginine N-methyltransferase activity;histone binding;histone methyltransferase activity (H4-R3 specific);histone-arginine N-methyltransferase activity;protein-arginine N-methyltransferase activity;protein-arginine omega-N asymmetric methyltransferase activity;protein-arginine omega-N monomethyltransferase activity;protein-arginine omega-N symmetric methyltransferase activi…	cytosol;fibrillar center;nucleoplasm;nucleus			7	7	7	11.6	11.6	11.6	78.458	0	47.771	699060000	19	131930000	4010600	0	55141000	123010000	69488000	14814000	1364700	0	8753100	0	0	60870000	130150000
24.1768	24.6378	24.0733	25.9027	26.9403	24.1196	24.4203	26.5279	25.3108	26.2352	23.8246	24.2933	26.6944	26.9005	26.8874	24.1429					angiotensin maturation;COPII vesicle coating;endoplasmic reticulum to Golgi vesicle-mediated transport;epithelial tube branching involved in lung morphogenesis;negative regulation of neuron projection development;negative regulation of plasminogen activation;negative regulation of protein binding;neutrophil degranulation;positive regulation of neural precursor cell proliferation;positive regulati…	carboxypeptidase activity;cysteine-type endopeptidase activity;cysteine-type peptidase activity	cell cortex region;cell surface;collagen-containing extracellular matrix;COPII-coated ER to Golgi transport vesicle;cytoplasmic vesicle;endoplasmic reticulum;endoplasmic reticulum lumen;endoplasmic reticulum-Golgi intermediate compartment membrane;extracellular exosome;extracellular region;extracellular space;ficolin-1-rich granule lumen;Golgi membrane;growth cone;intracellular membrane-bounded o…	Apoptosis;Lysosome	Peptidase_C1	3	3	3	10.6	10.6	10.6	33.868	0.00035112	5.795	729720000	20	27634000	13004000	0	15826000	196250000	37588000	26936000	53285000	17581000	43141000	0	0	92531000	102210000
30.0392	30.6904	30.8429	30.636	30.1454	29.93	30.228	30.7799	29.1511	30.7224	30.7221	30.5903	30.4308	30.4549	30.3869	30.5279					post-translational protein modification;proteasomal protein catabolic process;proteasomal ubiquitin-independent protein catabolic process;proteasome-mediated ubiquitin-dependent protein catabolic process;protein deubiquitination;viral process	endopeptidase activity;threonine-type endopeptidase activity	cytoplasm;cytosol;extracellular exosome;intracellular membrane-bounded organelle;nucleoplasm;nucleus;P-body;proteasome complex;proteasome core complex;proteasome core complex, alpha-subunit complex	Proteasome	Proteasome;Proteasome_A_N	11	11	11	37.5	37.5	37.5	29.483	0	39.377	10874000000	166	327590000	192260000	257040000	467840000	1706500000	520400000	665190000	556360000	213650000	563290000	600940000	541840000	1191800000	1532700000
22.7342	24.4726	25.0361	26.3788	24.0855	24.1382	24.0469	24.896	23.1048	23.5593	25.4046	24.3193	24.1443	24.3128	24.3538	23.856					negative regulation of chromatin silencing;positive regulation of transcription by RNA polymerase II	ATP binding;ATPase activity;chromatin binding;histone binding;lysine-acetylated histone binding	nucleoplasm;nucleus		AAA;Bromodomain	9	7	7	8.8	7.1	7.1	164.91	0	23.269	175090000	23	0	0	0	0	29319000	10974000	26858000	799030	0	0	0	0	29914000	15954000
26.5705	24.7963	27.8139	26.9605	26.7111	26.9029	26.7796	27.1359	27.6984	22.6062	26.9579	27.1504	26.8804	26.9547	26.6881	27.0081					messenger ribonucleoprotein complex assembly;mRNA 3'-end processing;mRNA alternative polyadenylation;mRNA splicing, via spliceosome;pre-mRNA cleavage required for polyadenylation;protein heterotetramerization;protein tetramerization;termination of RNA polymerase II transcription	RNA binding	cytoplasm;membrane;mRNA cleavage and polyadenylation specificity factor complex;mRNA cleavage factor complex;nucleoplasm;nucleus	mRNA surveillance pathway	RRM_1	11	11	11	27	27	27	52.049	0	50.796	2152400000	74	105370000	1449100	25754000	107300000	409760000	114770000	186740000	165850000	48461000	0	27234000	28737000	256490000	307910000
26.8509	26.92	26.9442	27.1028	27.2898	26.4645	26.8056	27.1903	25.4097	27.0533	26.975	27.123	27.1714	27.3547	26.8136	26.8818					actin cytoskeleton organization;chemical synaptic transmission;ephrin receptor signaling pathway;intracellular signal transduction;negative regulation of proteasomal ubiquitin-dependent protein catabolic process;negative regulation of receptor internalization;neutrophil degranulation;positive regulation of cell growth;positive regulation of cell migration;positive regulation of cell proliferation…	cytoskeletal adaptor activity;frizzled binding;identical protein binding;interleukin-5 receptor binding;phosphatidylinositol-4,5-bisphosphate binding;protein heterodimerization activity;protein N-terminus binding;syndecan binding	adherens junction;azurophil granule lumen;blood microparticle;cytoplasm;cytoskeleton;cytosol;endoplasmic reticulum membrane;extracellular exosome;extracellular region;extracellular space;extracellular vesicle;focal adhesion;interleukin-5 receptor complex;intracellular membrane-bounded organelle;melanosome;membrane;membrane raft;nuclear membrane;nucleoplasm;nucleus;plasma membrane		PDZ	9	9	9	43.3	43.3	43.3	32.444	0	129.1	1252900000	88	41663000	14677000	14896000	41418000	242190000	36168000	123530000	96408000	5993200	71745000	32590000	36772000	149660000	150120000
29.8739	30.1472	30.2989	30.1359	27.6196	28.4817	28.1787	28.0796	30.2999	30.0367	30.5002	30.0046	28.2913	28.6853	28.8102	28.6827	+	+		Gl2_SUMO_Gl2_IgG;siSenp5_SUMO_siSenp5_IgG	interleukin-12-mediated signaling pathway;regulation of gene expression;RNA processing	double-stranded DNA binding;poly(A) binding;poly(G) binding;RNA binding;sequence-specific DNA binding;sequence-specific double-stranded DNA binding;single-stranded DNA binding	cytosol;nucleoplasm;nucleus;ribonucleoprotein complex;spliceosomal complex		RRM_1	13	11	11	21	18.6	18.6	46.437	0	92.887	5140300000	117	472510000	205970000	264860000	415790000	120370000	111960000	204820000	123980000	491310000	372030000	629850000	438350000	179300000	394510000
31.6908	33.2978	33.0989	33.4899	31.7229	31.7113	32.0635	31.6492	31.9771	33.0085	33.2503	32.7893	31.9901	32.1351	32.0851	32.0977					cell redox homeostasis;cellular response to oxidative stress;hydrogen peroxide catabolic process;negative regulation of apoptotic process;regulation of apoptotic process;removal of superoxide radicals;response to oxidative stress	antioxidant activity;thioredoxin peroxidase activity	cytoplasm;cytosol;extracellular exosome		1-cysPrx_C;AhpC-TSA	16	15	15	44.4	38.9	38.9	21.892	0	107.36	28303000000	362	284160000	900980000	450760000	3697600000	3358300000	1990700000	1518300000	1568100000	1512800000	1187100000	2479600000	2128100000	1796400000	2468700000
24.426	23.5803	24.5094	24.4522	30.0377	30.7034	29.4639	30.8766	24.9265	24.1615	25.0395	24.0606	31.1548	30.6251	31.2657	30.9657	+	+		Gl2_SUMO_Gl2_IgG;siSenp5_SUMO_siSenp5_IgG	activation of protein kinase activity;cellular response to extracellular stimulus;cGMP-mediated signaling;estrous cycle;negative regulation of gene expression;negative regulation of neuron apoptotic process;negative regulation of protein binding;negative regulation of synaptic transmission;nitric oxide homeostasis;positive regulation of axon extension;positive regulation of peptidyl-tyrosine phos…	beta-tubulin binding;chromatin binding;copper ion binding;DNA binding;DNA-binding transcription factor activity, RNA polymerase II-specific;peptide binding	axon;cytoplasm;dendrite;extracellular space;neuronal cell body;nucleus		Homeodomain	43	43	43	43	43	43	123.56	0	323.31	18660000000	384	21682000	4578400	827960	5811400	2411000000	1813700000	1415700000	1221600000	9664600	10005000	11930000	5662000	2380800000	2848900000
27.611	28.4476	26.4097	28.4794	29.5265	29.5503	29.6435	29.2446	24.032	28.5669	28.0446	28.3101	29.4039	29.5073	29.3804	29.3803	+			Gl2_SUMO_Gl2_IgG	cell cycle arrest;negative regulation of cold-induced thermogenesis;positive regulation of oligodendrocyte differentiation;positive regulation of TOR signaling;regulation of macroautophagy;regulation of type B pancreatic cell development;signal transduction	GDP binding;GTP binding;GTPase activity;magnesium ion binding;protein kinase binding	cytosol;endoplasmic reticulum membrane;extracellular exosome;Golgi membrane;lysosomal membrane;membrane;postsynaptic density;spliceosomal complex	AMPK signaling pathway;Autophagy - animal;Cellular senescence;Choline metabolism in cancer;Herpes simplex virus 1 infection;Human cytomegalovirus infection;Human papillomavirus infection;Insulin signaling pathway;Longevity regulating pathway;mTOR signaling pathway;Phospholipase D signaling pathway;PI3K-Akt signaling pathway;Thermogenesis;Thyroid hormone signaling pathway	Ras	12	12	12	42.4	42.4	42.4	20.497	0	61.068	4607200000	143	29258000	20726000	2707900	102160000	1064100000	579420000	570490000	346600000	0	58095000	43178000	105730000	336190000	814720000
25.386	25.3138	25.2365	24.8332	26.1271	25.646	25.6231	25.6636	24.2289	24.309	23.4736	25.426	25.1419	25.4757	25.2632	25.547					actin filament bundle assembly;actin filament organization;actin filament-based movement;microvillus assembly;post-Golgi vesicle-mediated transport;sensory perception of sound;vesicle localization	actin filament binding;actin-dependent ATPase activity;ATP binding;cadherin binding;calmodulin binding;microfilament motor activity;motor activity;phosphatidylinositol-3,4,5-trisphosphate binding;phosphatidylinositol-4,5-bisphosphate binding	actin filament;apical part of cell;apical plasma membrane;basal plasma membrane;basolateral plasma membrane;brush border;cell periphery;cortical actin cytoskeleton;cytoplasm;early endosome;endosome membrane;extracellular exosome;filamentous actin;filopodium;lateral plasma membrane;microvillus;myosin complex;perinuclear region of cytoplasm;plasma membrane;plasma membrane raft		IQ;Myosin_head;Myosin_TH1	13	13	13	14.9	14.9	14.9	131.98	0	40.07	643140000	42	31960000	673540	0	7992800	132130000	48800000	96473000	87027000	1757200	0	0	3702600	67484000	54261000
28.4991	29.6312	28.4739	29.2512	28.6773	29.2414	28.9957	28.5451	29.3886	28.6842	28.2454	28.5684	29.398	29.1177	28.8497	28.8227					actin cytoskeleton organization;actin filament branching;actin filament organization;blood coagulation;Cdc42 protein signal transduction;cell junction assembly;cell projection assembly;dendritic spine morphogenesis;endocytosis;ephrin receptor signaling pathway;establishment of epithelial cell apical/basal polarity;establishment of Golgi localization;establishment or maintenance of cell polarity;F…	apolipoprotein A-I receptor binding;GBD domain binding;GTP binding;GTPase activity;identical protein binding;mitogen-activated protein kinase kinase kinase binding;protein kinase binding;protein serine/threonine kinase activity;thioesterase binding;ubiquitin protein ligase activity	cell cortex;cell projection;cytoplasm;cytoplasmic ribonucleoprotein granule;cytosol;dendritic spine;endoplasmic reticulum membrane;extracellular exosome;filopodium;focal adhesion;Golgi membrane;Golgi transport complex;membrane;microtubule organizing center;midbody;mitotic spindle;neuron projection;neuronal cell body;plasma membrane;protein-containing complex;Schaffer collateral - CA1 synapse;secr…	Adherens junction;AGE-RAGE signaling pathway in diabetic complications;Axon guidance;Bacterial invasion of epithelial cells;Chemokine signaling pathway;Endocytosis;Epithelial cell signaling in Helicobacter pylori infection;Fc gamma R-mediated phagocytosis;Focal adhesion;GnRH signaling pathway;Human papillomavirus infection;Leukocyte transendothelial migration;MAPK signaling pathway;Neurotrophin s…	Ras	8	8	8	33.5	33.5	33.5	21.258	0	63.564	2692300000	98	6059600	49926000	29303000	181270000	381500000	374200000	225160000	144390000	60610000	66922000	46417000	126800000	211100000	350140000
24.6965	23.5336	25.4094	26.1698	29.2985	29.4211	29.7324	30.3156	23.7407	23.9222	24.3741	24.5488	29.4799	28.873	29.4418	29.4341	+	+		Gl2_SUMO_Gl2_IgG;siSenp5_SUMO_siSenp5_IgG	aorta morphogenesis;bone morphogenesis;calcium ion homeostasis;cellular ammonia homeostasis;cellular creatinine homeostasis;cellular response to iron ion;cellular urea homeostasis;collecting duct development;distal tubule development;ductus arteriosus closure;embryonic cranial skeleton morphogenesis;embryonic forelimb morphogenesis;eyelid development in camera-type eye;fat cell differentiation;fo…	chromatin binding;cysteine-type endopeptidase inhibitor activity involved in apoptotic process;DNA binding;DNA-binding transcription activator activity, RNA polymerase II-specific;DNA-binding transcription factor activity;DNA-binding transcription factor activity, RNA polymerase II-specific;DNA-binding transcription repressor activity, RNA polymerase II-specific;enhancer sequence-specific DNA bin…	centrosome;cytosol;Golgi apparatus;intracellular membrane-bounded organelle;nucleoplasm;nucleus		TF_AP-2	15	15	11	31.6	31.6	24.5	48.062	0	104.24	8783800000	109	0	2193000	0	3009400	1540500000	923410000	1030500000	1672800000	0	0	0	3020000	825260000	921670000
26.7762	27.3376	26.406	26.6935	27.6728	27.8722	26.9808	27.8625	26.4345	26.9858	25.2798	26.8565	27.6978	27.6275	27.4883	27.5973					axonogenesis;cellular response to exogenous dsRNA;dsRNA transport;extracellular matrix disassembly;membrane raft assembly;plasma membrane raft assembly;positive regulation of cell adhesion molecule production;positive regulation of cell junction assembly;positive regulation of cell-cell adhesion mediated by cadherin;positive regulation of cytokine production;positive regulation of endocytosis;pos…	ionotropic glutamate receptor binding;protease binding;protein heterodimerization activity	basolateral plasma membrane;caveola;cell-cell adherens junction;cell-cell contact zone;cell-cell junction;centriolar satellite;cytoplasmic vesicle;dopaminergic synapse;early endosome;endosome;external side of plasma membrane;extracellular exosome;flotillin complex;focal adhesion;GABA-ergic synapse;glutamatergic synapse;lamellipodium;lysosomal membrane;melanosome;membrane;membrane raft;microtubule…	Insulin signaling pathway	Band_7;Flot	18	18	18	48.2	48.2	48.2	47.355	0	96.282	1803400000	62	46829000	34600000	9797600	8297100	362030000	84805000	94122000	296530000	8625700	68188000	4773000	48851000	221020000	170270000
25.005	25.6552	24.4228	23.9541	25.2328	25.1593	25.6802	24.9384	24.9991	24.8743	23.6597	24.5622	25.8301	25.212	25.7924	24.9133					adiponectin-activated signaling pathway;alpha-linolenic acid metabolic process;linoleic acid metabolic process;lipid biosynthetic process;long-chain fatty acid import;long-chain fatty acid metabolic process;long-chain fatty-acyl-CoA biosynthetic process;positive regulation of cold-induced thermogenesis;positive regulation of protein serine/threonine kinase activity;regulation of lipid metabolic p…	ATP binding;decanoate-CoA ligase activity;long-chain fatty acid-CoA ligase activity	endoplasmic reticulum membrane;integral component of membrane;membrane;mitochondrial outer membrane;mitochondrion;peroxisomal membrane;plasma membrane	Adipocytokine signaling pathway;Fatty acid biosynthesis;Fatty acid degradation;Fatty acid metabolism;Ferroptosis;Metabolic pathways;Peroxisome;PPAR signaling pathway;Thermogenesis	AMP-binding;AMP-binding_C	5	5	5	8.6	8.6	8.6	77.942	0.00041615	9.9303	592030000	23	44221000	0	0	10983000	90835000	59565000	59721000	40988000	17205000	2649100	0	0	64533000	53951000
30.7105	29.4464	29.3829	29.6751	28.4589	28.4433	28.8584	28.3847	29.5759	28.9876	29.2962	28.7073	27.9829	28.4205	28.3269	28.4418	+	+		Gl2_SUMO_Gl2_IgG;siSenp5_SUMO_siSenp5_IgG	NAD biosynthesis via nicotinamide riboside salvage pathway;nicotinamide nucleotide metabolic process;protein homotetramerization	metal ion binding;NADHX epimerase activity;NADPHX epimerase activity;nucleotide binding;protein homodimerization activity	cell body;cilium;cytosol;extracellular exosome;extracellular region;extracellular space;intracellular membrane-bounded organelle;mitochondrial matrix;mitochondrion;nucleoplasm		YjeF_N	11	11	11	34	34	34	31.674	0	24.619	2535000000	95	42509000	68600000	98334000	328520000	387620000	166440000	200210000	80442000	169780000	116960000	191470000	130130000	91250000	207710000
26.4871	24.7065	26.3335	26.3586	26.3103	25.4156	26.12	25.7076	26.2785	25.8687	23.4185	25.9563	26.0758	25.6987	25.3273	25.756					lipid catabolic process	N-acylphosphatidylethanolamine-specific phospholipase D activity;phospholipase D activity	endoplasmic reticulum membrane;extracellular exosome;integral component of membrane	Ether lipid metabolism;Glycerophospholipid metabolism;Metabolic pathways	PLDc;PLDc_3	6	6	6	15.5	15.5	15.5	54.705	0	12.264	994900000	42	75009000	7721000	15953000	77268000	276300000	93882000	91802000	45474000	31053000	6863500	11628000	30287000	70199000	108830000
24.0124	27.4042	27.413	27.8553	26.6782	26.2922	25.1568	26.48	24.0437	28.4431	27.9643	28.1379	25.9114	27.1289	27.826	27.3084					cell proliferation;cellular response to growth factor stimulus;dTDP biosynthetic process;dTTP biosynthetic process;dUDP biosynthetic process;myoblast differentiation;nucleobase-containing small molecule interconversion;response to cadmium ion;response to estrogen	ATP binding;nucleoside diphosphate kinase activity;nucleoside monophosphate kinase activity;thymidylate kinase activity;uridylate kinase activity	cytoplasm;cytosol;mitochondrial intermembrane space;mitochondrial matrix;mitochondrion;nucleus	Metabolic pathways;Pyrimidine metabolism	Thymidylate_kin	10	10	10	41	41	41	23.819	0	13.029	726000000	47	0	16105000	13446000	18624000	93463000	18501000	15171000	29047000	15075000	39184000	127360000	71093000	42949000	69764000
30.0241	29.8747	29.8785	30.0785	30.5347	30.1831	30.006	30.008	29.5336	29.6265	29.695	30.5763	30.6662	30.4705	30.4728	30.3541					ATP biosynthetic process;ATP synthesis coupled proton transport;cristae formation;mitochondrial ATP synthesis coupled proton transport;oxidative phosphorylation	proton-transporting ATP synthase activity, rotational mechanism;RNA binding;transmembrane transporter activity	membrane;mitochondrial inner membrane;mitochondrial matrix;mitochondrial proton-transporting ATP synthase complex;mitochondrial proton-transporting ATP synthase complex, catalytic core F(1);mitochondrion;myelin sheath	Alzheimer disease;Huntington disease;Metabolic pathways;Oxidative phosphorylation;Parkinson disease;Thermogenesis	ATP-synt	14	14	14	48.7	48.7	48.7	32.996	0	165.97	12478000000	219	379150000	137640000	69633000	251930000	1945300000	619070000	867190000	1276600000	195360000	456270000	331390000	344230000	1474400000	1555600000
23.5821	25.1073	25.4814	24.1156	24.3619	24.0256	23.635	23.8691	23.5703	24.4804	24.6127	23.5692	24.5364	23.941	23.1734	23.8433					activation of MAPKK activity;cellular response to nerve growth factor stimulus;dendrite morphogenesis;in utero embryonic development;nerve growth factor signaling pathway;positive regulation of neuron projection development	PDZ domain binding;protein kinase regulator activity	cytosol;integral component of membrane;late endosome;membrane;protein-containing complex	Neurotrophin signaling pathway	Ank_2;KAP_NTPase	7	7	7	5.8	5.8	5.8	196.54	0	20.688	103880000	16	0	0	3126700	1780000	19735000	9686000	7753600	0	347260	1856500	3960900	0	28448000	21306000
29.7181	29.5548	29.711	29.6428	29.5818	29.457	29.6765	29.5186	29.544	29.3151	29.4654	30.1171	29.6578	29.9784	29.9404	30.1215					cellular response to glucose stimulus;cerebral cortex regionalization;embryonic brain development;mRNA splicing, via spliceosome;positive regulation of mRNA splicing, via spliceosome;protein complex oligomerization;regulation of alternative mRNA splicing, via spliceosome;regulation of RNA splicing;RNA splicing, via transesterification reactions	identical protein binding;mRNA binding;pre-mRNA binding;protein domain specific binding;RNA binding	nuclear inner membrane;nucleoplasm;nucleus;ribonucleoprotein complex;spliceosomal complex	Spliceosome	RRM_1	11	9	9	37.2	33.7	33.7	33.665	0	48.97	7978800000	162	239000000	106850000	173330000	193240000	1034000000	522700000	637090000	626930000	143870000	274080000	197430000	424240000	772810000	1139100000
26.3344	24.3459	25.0632	26.1434	31.4987	31.4551	31.3871	31.3218	25.8219	23.5292	24.8537	24.9852	31.1356	31.2082	31.2638	31.0003	+	+		Gl2_SUMO_Gl2_IgG;siSenp5_SUMO_siSenp5_IgG	cellular response to DNA damage stimulus;DNA repair;mitotic cell cycle checkpoint;response to ionizing radiation;snRNA processing;snRNA transcription by RNA polymerase II		cytoplasm;integrator complex;nucleolus;nucleoplasm;nucleus;SOSS complex		Ints3	40	40	40	41.5	41.5	41.5	118.07	0	323.31	28728000000	466	234930000	520370	0	44580000	5157300000	3327800000	4129400000	2663600000	25040000	3632500	14169000	23351000	2759300000	3301300000
32.8092	32.0994	31.0517	32.5804	33.6462	33.4995	33.5883	33.3027	30.4612	31.6223	31.7708	32.5267	33.1991	33.2134	33.5434	33.5617	+	+		Gl2_SUMO_Gl2_IgG;siSenp5_SUMO_siSenp5_IgG	maturation of SSU-rRNA from tricistronic rRNA transcript (SSU-rRNA, 5.8S rRNA, LSU-rRNA);nuclear-transcribed mRNA catabolic process, nonsense-mediated decay;SRP-dependent cotranslational protein targeting to membrane;translation;translational initiation	RNA binding;structural constituent of ribosome	cytosol;cytosolic small ribosomal subunit;endoplasmic reticulum;extracellular exosome;focal adhesion;membrane;nucleoplasm;nucleus;ribonucleoprotein complex	Ribosome	Ribosomal_S8e	13	13	13	45.7	45.7	45.7	24.205	0	270.06	68931000000	579	2206400000	595280000	234810000	1449200000	14150000000	6538200000	5762700000	5018100000	172850000	528630000	1098300000	2140900000	7705100000	9152500000
24.4515	25.1598	24.6427	23.2619	24.6454	24.1309	24.0042	25.1913	24.0252	24.3716	24.0224	24.9734	24.7928	25.421	23.7208	25.5417					cellular response to DNA damage stimulus;negative regulation of cell growth;positive regulation of cell growth;positive regulation of signal transduction;regulation of protein stability	p53 binding;RNA binding	granular component;nucleolus;nucleoplasm		XTBD	6	6	6	13.1	13.1	13.1	61.124	0	28.251	371140000	15	24617000	0	0	0	49027000	6988100	5798600	29195000	0	2413700	0	0	31184000	102700000
27.2987	29.7253	29.5738	29.6344	28.9442	28.5592	29.0264	28.3314	25.9084	29.8572	29.9644	29.1138	27.2397	29.3335	29.6093	28.9158					mRNA 3'-end processing;mRNA cis splicing, via spliceosome;mRNA export from nucleus;mRNA splicing, via spliceosome;regulation of alternative mRNA splicing, via spliceosome;regulation of mRNA splicing, via spliceosome;RNA export from nucleus	RNA binding;sequence-specific mRNA binding	cytoplasm;nuclear speck;nucleoplasm	Herpes simplex virus 1 infection;Spliceosome	RRM_1	8	8	7	40.2	40.2	40.2	19.329	0	35.307	2931200000	97	17510000	77254000	62436000	243990000	289560000	169620000	192420000	115680000	24117000	141080000	307700000	191820000	134500000	397070000
32.6231	32.5374	32.9095	32.9789	33.6045	33.3619	33.318	33.7134	31.5165	32.2856	32.6245	33.203	33.7221	33.404	33.4485	33.6253	+			Gl2_SUMO_Gl2_IgG	multicellular organism development;nuclear-transcribed mRNA catabolic process, nonsense-mediated decay;positive regulation of cell proliferation;positive regulation of translation;SRP-dependent cotranslational protein targeting to membrane;translation;translational initiation	RNA binding;rRNA binding;structural constituent of ribosome	cytoplasmic ribonucleoprotein granule;cytosol;cytosolic small ribosomal subunit;extracellular exosome;focal adhesion;membrane;nucleoplasm;nucleus;polysome;ribonucleoprotein complex;ribosome;small ribosomal subunit;synapse	Ribosome	40S_S4_C;KOW;Ribosomal_S4e;RS4NT;S4	31	31	31	76.8	76.8	76.8	29.597	0	168.87	72920000000	620	1130100000	1013900000	1009000000	2725700000	13735000000	4905100000	4135100000	4416900000	1370600000	1370300000	2689600000	2970000000	9192200000	9004100000
23.9119	25.4778	25.4349	22.5312	23.929	24.6592	23.2892	24.5051	22.6855	24.0943	24.3549	24.7866	23.8698	24.2113	23.8873	24.5962					ERAD pathway;negative regulation of retrograde protein transport, ER to cytosol;retrograde protein transport, ER to cytosol;transmembrane transport;ubiquitin-dependent ERAD pathway	unfolded protein binding	endoplasmic reticulum lumen;endoplasmic reticulum quality control compartment	Protein processing in endoplasmic reticulum	PRKCSH	2	2	2	5.2	5.2	5.2	54.858	0.00033389	4.7632	88094000	6	0	0	0	0	30539000	9259700	0	18579000	2593300	0	6337100	0	0	20786000
27.5379	23.8226	26.434	25.859	27.1776	27.1443	27.1376	27.1727	26.5203	27.2982	24.4797	24.6882	27.4917	27.4792	27.6303	26.9798					cell cycle arrest;cellular respiration;mitochondrial mRNA processing;mRNA metabolic process;positive regulation of cell proliferation;regulation of mitochondrial mRNA stability	protein kinase activity;RNA binding	mitochondrial matrix;mitochondrion		FAST_1;FAST_2;RAP	14	14	14	30	30	30	70.737	0	67.178	2677100000	71	263210000	6927800	8247100	25873000	523470000	161990000	213650000	168660000	20436000	15589000	11893000	18310000	306060000	405800000
26.4207	23.6341	24.7175	24.359	34.8304	34.5096	34.0147	33.6989	25.1327	24.1509	24.4578	25.3657	34.6604	34.7302	34.7094	34.5449	+	+		Gl2_SUMO_Gl2_IgG;siSenp5_SUMO_siSenp5_IgG	apoptotic process;cellular response to leukemia inhibitory factor;negative regulation of transcription, DNA-templated;positive regulation of apoptotic process;positive regulation of DNA-templated transcription, initiation;positive regulation of intrinsic apoptotic signaling pathway;positive regulation of response to DNA damage stimulus;regulation of DNA-templated transcription in response to stre…	DNA binding;RNA binding	cytoplasm;nuclear speck;nucleoplasm;nucleus		THRAP3_BCLAF1	68	68	67	55.1	55.1	55.1	106.12	0	323.31	267090000000	1303	112760000	510950	0	730110	47311000000	28006000000	30541000000	23150000000	46305000	4706500	7607800	31139000	30061000000	38495000000
25.0246	23.5807	23.5396	24.7894	23.6277	24.5261	22.422	24.0734	25.1692	25.4328	23.6511	25.0486	24.6477	24.0419	25.0361	24.8975					cell cycle G2/M phase transition;cellular response to lipopolysaccharide;cellular response to prostaglandin E stimulus;innate immune response;mitotic cell cycle;mitotic chromosome condensation;negative regulation of tumor necrosis factor production;positive regulation of histone deacetylation;protein transport;regulation of histone phosphorylation;signal transduction	double-stranded DNA binding;histone deacetylase binding;NF-kappaB binding;protein kinase A regulatory subunit binding;RNA binding;zinc ion binding	condensed chromosome;female pronucleus;Golgi apparatus;membrane;mitochondrion;nuclear matrix;nucleolus;nucleoplasm;nucleus		AKAP95	4	4	4	9.1	9.1	9.1	76.107	0.00032712	4.4335	266230000	7	37580000	0	0	23269000	48095000	0	0	5420800	3001000	0	0	0	30198000	9077100
23.4869	23.5823	24.7507	26.211	27.082	26.3861	26.8976	26.7979	23.5511	23.4287	22.7946	24.7837	26.4919	26.4129	26.1507	26.2375	+	+		Gl2_SUMO_Gl2_IgG;siSenp5_SUMO_siSenp5_IgG	tRNA modification;tRNA-guanine transglycosylation	metal ion binding;protein heterodimerization activity;protein homodimerization activity;queuine tRNA-ribosyltransferase activity	mitochondrial outer membrane;nucleus;protein-containing complex		TGT	5	5	5	16.1	16.1	16.1	44.047	0	49.941	799060000	26	13916000	15127000	9275800	23934000	213100000	43515000	116680000	140680000	4942400	11094000	10541000	11636000	49175000	53369000
23.237	26.5442	26.3942	26.6384	27.5849	27.3222	27.0312	26.9527	26.3758	24.1712	26.2091	26.5105	27.9035	28.0227	27.5481	27.4716					mitochondrial translational elongation;mitochondrial translational termination	RNA binding;structural constituent of ribosome	mitochondrial inner membrane;mitochondrial large ribosomal subunit;mitochondrion	Ribosome	Ribosomal_L4	6	6	6	27.3	27.3	27.3	34.919	0	98.938	1618600000	45	0	16963000	12622000	26224000	351110000	77314000	87853000	106040000	8157500	47572000	19639000	27059000	251070000	279150000
29.0054	30.6761	30.8664	31.7178	31.6081	30.7092	30.5629	31.0759	27.9391	30.4669	30.9227	31.2225	30.7878	31.1052	30.8207	31.109					nuclear-transcribed mRNA catabolic process, nonsense-mediated decay;SRP-dependent cotranslational protein targeting to membrane;translation;translational initiation	RNA binding;structural constituent of ribosome	cytosol;cytosolic large ribosomal subunit;endoplasmic reticulum;membrane	Ribosome	Ribosomal_L27A	5	5	5	24.3	24.3	24.3	16.561	0	37.663	11958000000	150	184270000	35673000	96257000	1111000000	2349200000	989440000	801430000	827610000	71798000	251910000	704290000	647180000	794650000	1504900000
22.4046	24.4726	25.1811	23.9705	26.835	27.0067	23.0938	26.2928	22.8582	24.9177	23.2956	27.0335	27.2465	26.397	26.7818	26.4566					CUT catabolic process;exonucleolytic nuclear-transcribed mRNA catabolic process involved in deadenylation-dependent decay;exonucleolytic trimming to generate mature 3'-end of 5.8S rRNA from tricistronic rRNA transcript (SSU-rRNA, 5.8S rRNA, LSU-rRNA);nuclear polyadenylation-dependent rRNA catabolic process;nuclear polyadenylation-dependent tRNA catabolic process;nuclear retention of pre-mRNA with…	3'-5'-exoribonuclease activity;7S RNA binding;RNA binding	cytoplasm;cytoplasmic exosome (RNase complex);cytosol;exosome (RNase complex);nuclear exosome (RNase complex);nucleolus;nucleoplasm;nucleus	RNA degradation	ECR1_N;KH_6	8	8	8	35.2	35.2	35.2	32.789	0	23.224	729620000	27	8831300	8360300	7044800	0	143950000	43040000	24314000	105090000	4286000	15079000	0	42541000	72225000	80408000
27.9719	27.276	26.5459	26.1099	29.5226	29.9706	29.7396	29.7221	22.6415	26.0168	23.3608	23.2775	28.338	28.4952	23.2306	27.8533	+			Gl2_SUMO_Gl2_IgG	microtubule cytoskeleton organization;microtubule-based process;mitotic cell cycle	microtubule binding	cytoplasm;membrane;microtubule;microtubule cytoskeleton	Non-small cell lung cancer;Pathways in cancer;PD-L1 expression and PD-1 checkpoint pathway in cancer	HELP;WD40	18	18	18	22.8	22.8	22.8	108.91	0	143.6	4782400000	111	2347400000	16439000	5795400	2765100	637360000	402800000	410660000	308290000	2074600	5875200	0	1336300	255560000	169290000
26.7405	26.139	23.8337	27.4529	31.0159	31.003	30.4676	30.7346	23.3607	26.3136	26.3923	26.1553	30.687	30.9626	30.8916	30.3018	+	+		Gl2_SUMO_Gl2_IgG;siSenp5_SUMO_siSenp5_IgG	blastocyst formation;chromatin maintenance;chromatin remodeling;mRNA processing;mRNA transcription by RNA polymerase II;mRNA transport;negative regulation of histone H3-K27 methylation;nucleosome organization;positive regulation of transcription elongation from RNA polymerase II promoter;regulation of isotype switching;regulation of mRNA export from nucleus;regulation of mRNA processing;regulatio…	DNA binding;DNA-binding transcription factor activity;histone binding;nucleosome binding;RNA binding	nucleoplasm;nucleus;transcription elongation factor complex;transcriptionally active chromatin		HHH_7;HTH_44;S1;SH2_2;SPT6_acidic;YqgF	66	66	66	43.5	43.5	43.5	199.07	0	323.31	17239000000	569	61805000	14319000	1638900	23781000	3679300000	2212400000	2295400000	1412400000	9672800	65845000	22817000	47840000	1516700000	2137500000
26.871	27.3621	27.6585	27.0007	25.8217	26.6694	26.6433	26.4682	27.1416	26.6771	27.1855	27.3862	26.1478	26.9724	27.014	26.5308					actin polymerization or depolymerization;axon guidance;cell junction assembly;neural tube closure;positive regulation of actin filament polymerization;protein homotetramerization	actin binding;cadherin binding;profilin binding;SH3 domain binding	actin cytoskeleton;bicellular tight junction;cytosol;extracellular exosome;filopodium membrane;focal adhesion;lamellipodium membrane;plasma membrane	cGMP-PKG signaling pathway;Fc gamma R-mediated phagocytosis;Focal adhesion;Leukocyte transendothelial migration;Platelet activation;Rap1 signaling pathway;Tight junction	VASP_tetra;WH1	13	13	13	30.3	30.3	30.3	39.829	0	49.265	1067000000	64	32814000	54371000	34197000	31142000	134820000	47820000	65618000	100590000	67077000	36465000	48223000	47350000	58145000	160700000
31.6547	31.7077	31.7392	32.052	32.2983	31.8745	31.8784	31.7342	31.5265	31.3724	31.9181	32.3323	32.3585	32.4877	32.2605	32.2347					anion transport;apoptotic process;epithelial cell differentiation;macroautophagy;pyruvate metabolic process;regulation of autophagy of mitochondrion;viral process	identical protein binding;ion channel binding;porin activity;protein kinase binding;voltage-gated anion channel activity	extracellular exosome;membrane;membrane raft;mitochondrial nucleoid;mitochondrial outer membrane;mitochondrial permeability transition pore complex;mitochondrion;nucleus;plasma membrane;pore complex	Calcium signaling pathway;Cellular senescence;cGMP-PKG signaling pathway;Cholesterol metabolism;Human T-cell leukemia virus 1 infection;Huntington disease;Influenza A;Necroptosis;NOD-like receptor signaling pathway;Parkinson disease	Porin_3	23	23	23	89.4	89.4	89.4	30.772	0	323.31	41576000000	423	1430600000	877340000	701070000	1168000000	6150600000	1285400000	2924800000	2983900000	808480000	1191700000	1238200000	1605600000	5407300000	4844300000
25.3622	23.9627	23.97	25.6699	26.0877	26.0916	25.9425	26.0724	25.2462	23.9704	23.7445	25.4514	26.3157	26.6196	26.1766	26.0695		+		siSenp5_SUMO_siSenp5_IgG	tRNA export from nucleus;tRNA re-export from nucleus	Ran GTPase binding;tRNA binding	cytoplasm;cytosol;nuclear matrix;nuclear pore;nucleoplasm	RNA transport	IBN_N;Xpo1	11	11	11	12.7	12.7	12.7	109.96	0	47.084	1176500000	47	28696000	0	2780200	28580000	164100000	95623000	63758000	85911000	6268900	0	0	7200600	158400000	269380000
25.0974	26.2612	24.692	23.8042	29.1512	29.1238	28.7145	28.7563	23.9424	24.4982	24.9152	24.7728	28.913	29.4251	28.628	28.592	+	+		Gl2_SUMO_Gl2_IgG;siSenp5_SUMO_siSenp5_IgG	chromatin organization		nucleoplasm;plasma membrane		Ank_2;BCOR;PUFD	32	32	31	21.7	21.7	21.2	190.56	0	164.97	4677900000	227	10810000	14697000	4601400	0	819260000	468370000	506370000	380800000	0	0	0	0	608860000	795710000
23.389	24.1465	25.3416	25.1841	26.0688	26.3534	25.6433	25.7525	22.986	25.1173	24.1396	24.9121	26.5451	26.2772	25.9865	25.6305		+		siSenp5_SUMO_siSenp5_IgG	anterograde axonal transport;anterograde synaptic vesicle transport;antigen processing and presentation, exogenous lipid antigen via MHC class Ib;blood coagulation;intracellular protein transport;melanosome organization;positive regulation of NK T cell differentiation;post-Golgi vesicle-mediated transport;protein targeting to lysosome;synaptic vesicle budding from endosome	GTP-dependent protein binding;protein phosphatase binding;transporter activity	AP-3 adaptor complex;axon cytoplasm;clathrin adaptor complex;clathrin-coated vesicle membrane;COPI-coated vesicle;Golgi apparatus;lysosomal membrane;membrane;postsynapse	Lysosome	Adaptin_N;AP3B1_C;SEEEED	14	14	14	13.1	13.1	13.1	121.32	0	26.597	856120000	44	15012000	0	0	0	186000000	46458000	68716000	42805000	0	1220600	0	1708800	104230000	169070000
23.6534	24.6333	23.974	23.0633	26.3623	26.129	26.0632	23.0055	23.7699	24.5005	24.3954	22.0922	26.0132	26.1164	26.3541	24.0338					D-xylose metabolic process;glucose metabolic process;glucuronate catabolic process to xylulose 5-phosphate;NADP metabolic process;oxidation-reduction process;protein homotetramerization;xylulose metabolic process	carbonyl reductase (NADPH) activity;identical protein binding;L-xylulose reductase (NAD+) activity;L-xylulose reductase (NADP+) activity;oxidoreductase activity, acting on NAD(P)H, quinone or similar compound as acceptor	brush border;cytoplasmic microtubule;extracellular exosome;microvillus;nucleus;plasma membrane	Metabolic pathways;Pentose and glucuronate interconversions		6	6	6	27.9	27.9	27.9	25.913	0.0004085	9.3989	248150000	15	0	0	0	0	77633000	38390000	13873000	15360000	0	0	0	0	22507000	41577000
24.3294	23.2247	24.4299	23.6359	25.4383	22.9992	24.8144	24.7725	23.2877	24.089	24.5153	24.2267	23.6315	25.6098	25.379	25.4261					cellular response to interferon-gamma;intracellular protein transport;regulation of macroautophagy;retrograde transport, endosome to Golgi	protein transporter activity	cytosol;early endosome;endosome;late endosome;phagocytic vesicle;retromer complex;retromer, cargo-selective complex	Endocytosis	Vps26	4	3	3	14.6	12.5	12.5	39.154	0	14.353	247610000	8	0	0	0	0	44097000	5311200	29585000	10385000	2111900	0	0	0	38211000	43646000
25.1729	23.5427	24.0221	24.0067	25.249	24.9829	24.4654	26.1165	24.381	24.1715	23.9276	23.751	26.6862	23.2105	26.405	25.5151					cell division;female meiosis chromosome separation;meiotic chromosome condensation;mitotic chromosome condensation	chromatin binding;DNA topoisomerase (ATP-hydrolyzing) activator activity;DNA topoisomerase binding	condensin complex;cytosol;membrane;nuclear condensin complex;nucleus		Cnd2	6	6	6	11.3	11.3	11.3	82.562	0	33.948	747130000	15	37188000	0	579820	19810000	116680000	30691000	22102000	89882000	0	2592100	0	7790100	89596000	74439000
29.3604	29.8798	29.4068	30.0467	30.4457	30.3106	29.4982	29.7189	29.4516	28.5988	29.2761	30.0407	30.3646	29.8568	29.8672	30.0596					G protein-coupled receptor signaling pathway;protein folding	calcium channel regulator activity;GTPase activity;GTPase binding;protein-containing complex binding	cell body;cytosol;extracellular exosome;extracellular space;focal adhesion;lysosomal membrane;membrane;myelin sheath;perinuclear region of cytoplasm;plasma membrane;protein-containing complex;vesicle	Alcoholism;Apelin signaling pathway;Chemokine signaling pathway;Cholinergic synapse;Circadian entrainment;Dopaminergic synapse;GABAergic synapse;Glutamatergic synapse;Human cytomegalovirus infection;Human immunodeficiency virus 1 infection;Kaposi sarcoma-associated herpesvirus infection;Morphine addiction;Pathways in cancer;PI3K-Akt signaling pathway;Ras signaling pathway;Relaxin signaling pathwa…	WD40	8	8	1	24.1	24.1	5.6	37.331	0	35.469	10844000000	126	255230000	98699000	55078000	210630000	2315200000	552870000	866340000	1203800000	103870000	228270000	242440000	309740000	1321900000	1072300000
29.6412	28.3985	27.6747	28.3186	27.4249	26.5767	26.559	27.9557	29.0821	28.9342	28.0808	29.2202	27.4929	26.6967	29.4907	27.6132					regulation of transcription, DNA-templated	calmodulin binding;identical protein binding;metal ion binding;RNA binding	cytoplasm;nucleolus;nucleus;plasma membrane	Transcriptional misregulation in cancer	RRM_1;zf-RanBP	5	5	5	13.1	13.1	13.1	68.477	0	174.17	4394900000	75	966780000	75663000	30951000	193740000	354240000	67012000	57594000	239580000	196830000	123270000	71391000	325710000	249560000	80644000
24.2481	27.3367	28.6488	26.8428	25.7197	26.3016	26.8706	25.9631	27.0095	27.7581	22.6893	27.5815	26.5573	25.129	25.9739	26.6425					angiogenesis;antimicrobial humoral immune response mediated by antimicrobial peptide;antimicrobial humoral response;defense response to Gram-negative bacterium;epidermis development;innate immune response;keratinocyte differentiation;neutrophil degranulation;positive regulation of ERK1 and ERK2 cascade;positive regulation of granulocyte chemotaxis;positive regulation of monocyte chemotaxis;positi…	calcium ion binding;protein self-association;RAGE receptor binding;transition metal ion binding;zinc ion binding	azurophil granule lumen;collagen-containing extracellular matrix;cytoplasm;cytosol;endoplasmic reticulum;extracellular region;extracellular space;focal adhesion;nucleus	IL-17 signaling pathway	S_100	5	5	5	42.6	42.6	42.6	11.471	0.00040404	9.0351	697270000	62	8690700	19992000	45571000	92343000	40029000	39859000	43421000	28860000	55975000	36934000	9311000	85129000	68759000	42071000
33.1009	32.9385	33.2344	33.1809	32.921	32.3913	32.2841	32.5664	32.6629	32.2706	32.9832	33.6096	32.9477	32.6045	32.7675	32.3967	+			Gl2_SUMO_Gl2_IgG	cell differentiation;negative regulation of apoptotic process;nuclear-transcribed mRNA catabolic process, nonsense-mediated decay;SRP-dependent cotranslational protein targeting to membrane;translation;translational initiation	mRNA 5'-UTR binding;RNA binding;structural constituent of ribosome	cytoplasm;cytosol;cytosolic small ribosomal subunit;endoplasmic reticulum;extracellular exosome;focal adhesion;nucleolus;nucleoplasm;nucleus;ribonucleoprotein complex	Ribosome	Ribosomal_S3Ae	27	27	27	67	67	67	29.945	0	323.31	70542000000	627	3198200000	2051200000	1857200000	2689500000	11421000000	2744800000	4068300000	5710100000	2405700000	3010400000	3161500000	4310300000	7789600000	6170000000
23.9068	24.6021	25.1315	23.8236	29.59	29.9376	29.9418	30.0953	23.8963	23.3704	24.3076	24.903	29.687	29.8239	30.3221	30.225	+	+		Gl2_SUMO_Gl2_IgG;siSenp5_SUMO_siSenp5_IgG	cellular defense response;gamete generation;negative regulation of gene expression;negative regulation of transcription by RNA polymerase II;negative regulation of transcription, DNA-templated;positive regulation of transcription by RNA polymerase II;protein-containing complex assembly;substantia nigra development;transcription by RNA polymerase II	DNA-binding transcription factor activity;DNA-binding transcription factor activity, RNA polymerase II-specific;DNA-binding transcription repressor activity, RNA polymerase II-specific;metal ion binding;RNA polymerase II proximal promoter sequence-specific DNA binding;sequence-specific DNA binding;transcription regulatory region DNA binding	Golgi apparatus;nucleoplasm;nucleus		zf-C2H2	24	24	24	48.2	48.2	48.2	88.975	0	323.31	11264000000	243	0	0	0	0	1347400000	995310000	1256900000	1304900000	0	0	0	0	1025600000	1298800000
23.2145	23.749	25.5049	23.5904	24.7463	24.9699	24.8394	22.8238	23.741	24.5277	24.942	23.9305	24.8717	24.8739	25.1395	25.0344					ether lipid biosynthetic process;macromolecule metabolic process;neutrophil differentiation	oxidoreductase activity	endoplasmic reticulum membrane;integral component of membrane;membrane		adh_short	6	6	6	21.8	21.8	21.8	35.119	0	21.456	188690000	20	0	0	0	4186000	36666000	19758000	12556000	0	0	0	0	0	34697000	38290000
26.7213	24.8544	23.2973	26.1706	25.3928	25.517	25.9398	25.2638	25.7515	24.1785	24.3805	23.5771	24.2049	25.2081	26.2559	24.7442					positive regulation of transcription, DNA-templated;regulation of signal transduction by p53 class mediator;transcription by RNA polymerase II;transcription initiation from RNA polymerase II promoter	DNA binding;metal ion binding;RNA binding	cytoplasm;nucleoplasm;nucleus	Basal transcription factors;Transcriptional misregulation in cancer	RRM_1;zf-RanBP	6	4	4	19.4	17.1	17.1	61.829	0	53.896	789480000	38	127200000	0	4462000	36912000	120000000	40009000	108070000	21106000	9355400	1470300	2976900	3462000	10251000	52926000
24.9814	25.4137	24.0894	24.9317	24.2165	23.2477	24.6083	24.5032	25.2804	24.2356	24.538	24.854	24.477	24.9195	23.626	24.4992					cell proliferation;cellular response to DNA damage stimulus;DNA double-strand break processing;DNA duplex unwinding;DNA recombination;DNA repair;DNA replication;DNA strand resection involved in replication fork processing;double-strand break repair;double-strand break repair via homologous recombination;double-strand break repair via nonhomologous end joining;intra-S DNA damage checkpoint;meiotic…	3'-5' exonuclease activity;3'-5'-exodeoxyribonuclease activity;5'-3' exonuclease activity;cadherin binding;double-stranded DNA binding;endodeoxyribonuclease activity;identical protein binding;manganese ion binding;nuclease activity;protein C-terminus binding;single-stranded DNA endodeoxyribonuclease activity	cytoplasm;cytosol;Mre11 complex;nuclear chromosome, telomeric region;nucleoplasm;nucleus;PML body;site of double-strand break	Cellular senescence;Homologous recombination;Non-homologous end-joining	Metallophos;Mre11_DNA_bind	8	8	8	13.8	13.8	13.8	80.592	0	18.519	331120000	26	87741000	9699800	1888500	13450000	24277000	5885400	15102000	11462000	34766000	619850	13839000	4869100	25515000	56634000
27.1897	28.3834	28.0668	28.7479	29.2857	29.0381	29.0863	29.4863	27.7467	27.7811	28.2467	28.7459	29.8028	29.5203	29.3649	29.7878		+		siSenp5_SUMO_siSenp5_IgG	gluconeogenesis	oxoglutarate:malate antiporter activity;RNA binding	integral component of plasma membrane;mitochondrial inner membrane;mitochondrion;nucleus		Mito_carr	15	15	15	62.4	62.4	62.4	34.061	0	193.72	4832700000	235	38624000	62253000	39605000	124250000	717150000	377270000	412530000	389820000	58825000	65973000	102090000	150960000	580570000	708410000
24.3199	24.6609	22.3353	25.1575	28.7505	28.8313	28.9949	28.726	23.7343	24.1356	23.5786	23.9407	28.7272	28.8995	29.1634	28.8714	+	+		Gl2_SUMO_Gl2_IgG;siSenp5_SUMO_siSenp5_IgG		nucleic acid binding;zinc ion binding	nucleoplasm;nucleus;plasma membrane		zf-C2H2_jaz	20	20	20	31	31	31	100.04	0	212.83	5067900000	138	0	8502200	0	0	641070000	460000000	503890000	311030000	0	0	0	0	524170000	986810000
32.9528	32.7538	32.7016	32.9375	33.5253	33.2975	33.1099	33.4768	32.0882	32.3677	33.0105	33.2696	33.6866	33.5084	33.5709	33.4713	+			Gl2_SUMO_Gl2_IgG	apoptotic process;cell division;cellular response to DNA damage stimulus;cellular response to hydrogen peroxide;cellular response to tumor necrosis factor;chromosome segregation;DNA damage response, detection of DNA damage;DNA repair;negative regulation of DNA repair;negative regulation of protein ubiquitination;negative regulation of translation;nuclear-transcribed mRNA catabolic process, nonsen…	class I DNA-(apurinic or apyrimidinic site) endonuclease activity;damaged DNA binding;DNA binding;DNA-(apurinic or apyrimidinic site) endonuclease activity;endodeoxyribonuclease activity;enzyme binding;Hsp70 protein binding;Hsp90 protein binding;iron-sulfur cluster binding;kinase binding;microtubule binding;mRNA binding;oxidized purine DNA binding;oxidized purine nucleobase lesion DNA N-glycosyla…	cytoplasm;cytosol;cytosolic small ribosomal subunit;endoplasmic reticulum;extracellular exosome;focal adhesion;membrane;mitochondrial inner membrane;mitochondrial matrix;mitotic spindle;NF-kappaB complex;nucleolus;nucleoplasm;nucleus;plasma membrane;polysome;postsynaptic density;ribonucleoprotein complex;ribosome;ruffle membrane	Ribosome	KH_2;Ribosomal_S3_C	28	28	28	79	79	79	26.688	0	227.85	95670000000	1067	2582700000	1162800000	885090000	1834800000	15589000000	7371000000	8246400000	8252300000	1359900000	1969900000	2578200000	2766400000	11571000000	11635000000
24.0607	24.813	24.112	23.6528	28.4587	24.2389	23.5671	27.612	24.7497	24.0695	23.6265	24.9071	26.378	27.545	27.8968	24.1982					ectodermal cell differentiation;embryonic ectodermal digestive tract development;endocytic recycling;Golgi to vacuole transport;lysosomal transport;protein transport;retrograde transport, endosome to Golgi	Rab GTPase binding;syntaxin binding	cytosol;EARP complex;endosome membrane;GARP complex;Golgi apparatus;membrane;perinuclear region of cytoplasm;recycling endosome;trans-Golgi network membrane		Vps52	4	4	4	9.1	9.1	9.1	82.22	0	15.468	1830000000	13	9238600	0	0	51478000	661340000	0	221700000	229550000	0	2760300	0	92937000	42215000	31594000
23.5235	27.4238	27.288	25.7505	25.15	24.5706	23.8117	25.2191	27.8689	25.5353	25.3332	26.5728	28.1086	25.1011	23.5709	24.7168					negative regulation of ATP citrate synthase activity;negative regulation of lyase activity;negative regulation of T cell receptor signaling pathway;peptidyl-histidine dephosphorylation;positive regulation of cell motility;positive regulation of insulin secretion involved in cellular response to glucose stimulus;protein dephosphorylation;regulation of actin cytoskeleton reorganization	calcium channel inhibitor activity;ion channel binding;protein histidine phosphatase activity	cytosol;extracellular exosome		Ocnus	3	3	3	44.8	44.8	44.8	13.832	0	35.017	338090000	31	0	12945000	9405800	35291000	20713000	10692000	4422300	13754000	40427000	5100700	16358000	19256000	61583000	44315000
23.6048	23.5829	24.4345	25.3252	25.9271	25.0664	24.2999	26.4651	24.658	24.5091	23.6045	25.4858	25.8435	26.2191	26.3213	26.0915		+		siSenp5_SUMO_siSenp5_IgG	circadian regulation of gene expression;double-strand break repair;entrainment of circadian clock by photoperiod;histone deacetylation;locomotor rhythm;negative regulation of transcription by RNA polymerase II;positive regulation of protein autoubiquitination;proteasome-mediated ubiquitin-dependent protein catabolic process;regulation of gene expression, epigenetic;response to ionizing radiation;…	chromatin binding;DNA-binding transcription factor activity, RNA polymerase II-specific;histone deacetylase activity;histone deacetylase binding;RNA polymerase II distal enhancer sequence-specific DNA binding;RNA polymerase II proximal promoter sequence-specific DNA binding;RNA polymerase II repressing transcription factor binding;transcription coactivator activity;transcription corepressor activ…	cytoplasm;cytosol;intracellular membrane-bounded organelle;microtubule;nuclear envelope;nucleoplasm;nucleus;NuRD complex		BAH;ELM2;GATA;MTA_R1;Myb_DNA-binding	10	9	7	16.2	15.1	11.2	80.785	0	49.536	820010000	21	3839600	0	2250300	16470000	119690000	45431000	8290500	66113000	0	0	0	944940	61586000	209990000
24.3377	25.2293	22.7979	25.3191	25.1992	24.9361	24.8239	23.1591	24.4841	23.6949	24.764	24.4999	25.1557	24.0031	25.1871	24.9277					chromatin remodeling;DNA methylation;DNA repair;histone H2A acetylation;histone H4 acetylation;negative regulation of transcription by RNA polymerase II;negative regulation of transcription, DNA-templated;positive regulation of protein import into nucleus;regulation of growth;response to ethanol	DNA-binding transcription factor activity, RNA polymerase II-specific;RNA polymerase II repressing transcription factor binding;transcription corepressor activity	cytoplasm;cytosol;NuA4 histone acetyltransferase complex;nucleoplasm;nucleus;replication fork		DMAP1;SANT_DAMP1_like	5	5	5	15.4	15.4	15.4	52.992	0	23.37	494490000	18	18693000	0	3690500	0	139040000	11667000	39099000	50754000	0	0	0	4689800	57324000	61143000
24.8026	24.8082	23.7145	25.7251	28.4475	28.3185	28.2211	28.2994	23.7585	24.0316	24.5018	26.5766	28.7824	28.6862	28.3155	28.706	+	+		Gl2_SUMO_Gl2_IgG;siSenp5_SUMO_siSenp5_IgG	blood coagulation;histone H4 deacetylation;negative regulation of transcription, DNA-templated;viral process	DNA-binding transcription factor activity;DNA-binding transcription factor activity, RNA polymerase II-specific;DNA-binding transcription repressor activity, RNA polymerase II-specific;histone deacetylase activity;transcription factor binding;transcription regulatory region DNA binding	DNA repair complex;nucleoplasm;nucleus;transcription factor complex;transcriptional repressor complex	Huntington disease	ELM2;Myb_DNA-binding	15	15	10	39	39	30.9	53.327	0	221.56	5219900000	93	2551300	0	27197000	19736000	974510000	276840000	211030000	404130000	0	0	0	0	816480000	1201200000
25.8688	24.4073	25.8482	25.7463	26.2316	25.9483	26.0542	26.2063	26.0608	26.7981	24.0121	24.0835	26.3646	26.2693	26.1871	26.083					apoptotic signaling pathway;mitochondrial translational elongation;mitochondrial translational termination	GTP binding;RNA binding;structural constituent of ribosome	mitochondrial inner membrane;mitochondrial small ribosomal subunit;mitochondrion;nucleoplasm		DAP3	6	6	6	18.1	18.1	18.1	45.566	0	59.428	691220000	28	11586000	2504600	6172500	19077000	119030000	42316000	41644000	61621000	14648000	38826000	0	13087000	80413000	73982000
31.7022	30.609	30.1752	30.9265	30.6833	30.0287	29.8946	29.4516	30.7103	28.8117	30.5917	31.3526	31.164	29.6729	29.6653	28.9852					chromatin organization;chromosome condensation;establishment of protein localization to chromatin;negative regulation of chromatin silencing;negative regulation of DNA recombination;negative regulation of transcription by RNA polymerase II;nucleosome assembly;nucleosome positioning;positive regulation of cell growth;positive regulation of histone H3-K9 methylation;protein stabilization;regulation…	chromatin DNA binding;double-stranded DNA binding;histone deacetylase binding;nucleosomal DNA binding;RNA binding	nuclear chromatin;nuclear heterochromatin;nucleosome;nucleus		Linker_histone	11	9	9	31.4	24.3	24.3	22.58	0	72.959	12486000000	226	1081600000	262840000	162150000	529590000	1740100000	479480000	597170000	653350000	434950000	182970000	485390000	1196600000	2209400000	1501400000
23.2009	25.2213	23.2663	24.952	24.3731	23.7781	23.7173	23.4893	23.5677	24.6658	23.711	23.3382	23.7111	24.7405	23.1207	25.0856					neutrophil degranulation	nucleic acid binding;ubiquitin protein ligase activity;zinc ion binding	cytosol;extracellular region;ficolin-1-rich granule lumen		zf-Di19;ZZ	4	4	4	17.1	17.1	17.1	41.945	0	13.036	239910000	17	0	0	0	0	71395000	6299800	4238800	46735000	0	0	0	4872700	7085600	41187000
26.1574	25.716	23.5912	23.7936	26.3745	26.646	26.2976	26.513	23.3256	24.617	26.1127	24.3848	26.8514	26.7549	26.4177	26.3628					nucleotide-excision repair, DNA damage recognition;post-translational protein modification;protein deneddylation;transcription-coupled nucleotide-excision repair;viral process		COP9 signalosome;cytosol;nucleoplasm		JAB;MitMem_reg	6	6	6	23.9	23.9	23.9	36.163	0	81.829	760950000	24	21138000	7791700	0	0	161820000	38932000	63973000	113520000	17400000	0	18534000	0	104960000	97306000
29.3545	29.44	29.6035	29.8717	29.6094	29.2366	29.3056	29.442	29.4861	29.3108	29.4884	29.7752	29.7339	29.6842	29.8796	29.4584					fatty acid beta-oxidation using acyl-CoA dehydrogenase	electron transfer activity;flavin adenine dinucleotide binding;oxidoreductase activity	mitochondrial matrix;mitochondrion		ETF;ETF_alpha	13	13	13	54.7	54.7	54.7	35.079	0	121.91	6865400000	210	156950000	135580000	109690000	275630000	1136400000	224930000	505850000	383290000	141070000	237130000	284720000	327590000	827010000	650000000
32.9775	32.4432	32.5585	32.6784	33.5682	33.153	32.8663	33.5668	31.7924	31.8254	32.5547	33.3012	33.616	33.0749	33.5626	33.0827					cytoplasmic translation;nuclear-transcribed mRNA catabolic process, nonsense-mediated decay;SRP-dependent cotranslational protein targeting to membrane;translation;translational initiation	RNA binding;rRNA binding;structural constituent of ribosome	cytosol;cytosolic large ribosomal subunit;focal adhesion;membrane;polysomal ribosome;postsynapse;postsynaptic density	Ribosome	Ribosomal_L2;Ribosomal_L2_C	16	16	16	44.7	44.7	44.7	28.024	0	323.31	72494000000	485	2289500000	1011200000	892990000	2421900000	13882000000	5235900000	4840800000	6071900000	1047200000	1504900000	2122400000	2529700000	8576300000	7696700000
29.9491	30.0181	30.0335	30.2724	30.3464	30.5182	30.146	29.723	29.9631	29.7457	30.0309	30.3666	30.5662	30.4739	30.5372	30.3509					cellular response to leukemia inhibitory factor;polyamine biosynthetic process;polyamine metabolic process;spermidine biosynthetic process	identical protein binding;protein homodimerization activity;spermidine synthase activity	cytosol	Arginine and proline metabolism;beta-Alanine metabolism;Cysteine and methionine metabolism;Glutathione metabolism;Metabolic pathways	Spermine_synt_N	12	12	12	39.1	39.1	39.1	33.824	0	72.909	12538000000	249	380870000	274470000	108650000	394840000	2008100000	644290000	985000000	826730000	273390000	499960000	301220000	436750000	1517200000	1447700000
24.5011	24.186	25.396	24.0304	30.2312	30.3426	30.6383	30.2867	24.9065	23.3649	24.5751	23.9457	30.3579	30.4434	30.4849	30.236	+	+		Gl2_SUMO_Gl2_IgG;siSenp5_SUMO_siSenp5_IgG	cell adhesion;mRNA 3'-end processing;mRNA export from nucleus;mRNA polyadenylation;mRNA splicing, via spliceosome;negative regulation of protein binding;positive regulation of protein dephosphorylation;termination of RNA polymerase II transcription		bicellular tight junction;cytoplasm;cytoskeleton;cytosol;nuclear stress granule;nucleoplasm;plasma membrane	mRNA surveillance pathway;Tight junction	DUF3453;Symplekin_C	52	52	52	52.2	52.2	52.2	141.15	0	323.31	14621000000	370	28347000	0	9431800	0	2068400000	1580900000	2326400000	1284100000	4504900	0	0	6890900	1747800000	1655900000
24.738	24.5631	26.0831	24.1266	25.6917	25.5433	25.5584	25.7301	24.0374	24.8635	24.9844	25.7163	26.0594	26.0256	25.9842	25.8877			+	siSenp5_SUMO_Gl2_SUMO	cell migration;clathrin coat assembly;endocytosis;epidermal growth factor receptor signaling pathway;exocytosis;insulin receptor signaling pathway;membrane organization;phosphatidylinositol 3-kinase signaling;phosphatidylinositol biosynthetic process;phosphatidylinositol phosphorylation;phosphatidylinositol-3-phosphate biosynthetic process;phosphatidylinositol-mediated signaling;platelet-derived …	1-phosphatidylinositol-3-kinase activity;1-phosphatidylinositol-4-phosphate 3-kinase activity;ATP binding;phosphatidylinositol 3-kinase activity;phosphatidylinositol binding	clathrin-coated vesicle;cytoplasm;cytosol;extracellular exosome;Golgi apparatus;membrane;nucleus;phosphatidylinositol 3-kinase complex;plasma membrane;vesicle	Inositol phosphate metabolism;Metabolic pathways;Phosphatidylinositol signaling system	C2;PI3_PI4_kinase;PI3K_C2;PI3K_rbd;PI3Ka;PX	17	17	17	12.2	12.2	12.2	190.68	0	36.81	663800000	49	3798000	0	0	0	91351000	64897000	46518000	39046000	0	2698300	390010	6118200	55150000	115400000
25.3042	26.0538	26.0181	25.8544	25.5206	24.4744	23.03	24.2227	25.3183	26.2589	25.7104	25.9447	25.3802	24.5752	24.8738	23.7601					stem cell development	poly(U) RNA binding;RNA binding	cytoplasm;polysome;ribonucleoprotein complex	mRNA surveillance pathway	RRM_1	4	4	4	17.7	17.7	17.7	35.196	0	13.007	331140000	34	13305000	14034000	7046100	21084000	61781000	9692900	9471800	19190000	9899900	47176000	24009000	29931000	16844000	13394000
24.4034	23.5625	24.4862	24.8376	30.7277	30.4623	30.4445	30.4387	24.4287	23.9404	24.4627	25.0343	30.7517	31.1501	31.1262	30.9602	+	+		Gl2_SUMO_Gl2_IgG;siSenp5_SUMO_siSenp5_IgG	androgen receptor signaling pathway;circadian rhythm;intracellular steroid hormone receptor signaling pathway;mRNA processing;mRNA stabilization;nuclear-transcribed mRNA catabolic process;positive regulation of circadian rhythm;positive regulation of mRNA splicing, via spliceosome;positive regulation of transcription by RNA polymerase II;positive regulation of transcription, DNA-templated;regulat…	ATP binding;nuclear receptor transcription coactivator activity;phosphoprotein binding;RNA binding;RNA polymerase II distal enhancer sequence-specific DNA binding;signaling receptor activity;thyroid hormone receptor binding;transcription coactivator activity;transcription coregulator activity;vitamin D receptor binding	extracellular exosome;mediator complex;nuclear speck;nucleoplasm;nucleus		THRAP3_BCLAF1	38	37	37	33.9	33.9	33.9	108.66	0	323.31	20172000000	319	0	954520	562170	8990900	2677100000	1914400000	2190200000	1386300000	458340	5808900	3053300	0	1763400000	3402300000
23.7003	23.7241	24.1203	22.6983	26.0283	24.2122	26.3201	23.2723	24.6037	23.717	23.4792	25.4198	26.4915	26.5603	24.1703	26.9225					mitochondrial translation;mitochondrial translational elongation;mitochondrial translational termination	RNA binding;structural constituent of ribosome	mitochondrial inner membrane;mitochondrial large ribosomal subunit;mitochondrion	Ribosome	Ribosomal_L2;Ribosomal_L2_C	2	2	2	12.1	12.1	12.1	33.3	0	21.749	357460000	13	0	3794300	0	0	87262000	25910000	10816000	40786000	0	0	0	0	75511000	45936000
33.4625	33.1416	33.2043	33.354	31.9628	31.6429	31.3405	31.7712	33.3999	32.2996	32.9007	32.9606	31.6872	31.4991	31.9435	31.3207	+	+		Gl2_SUMO_Gl2_IgG;siSenp5_SUMO_siSenp5_IgG		cadherin binding	mitochondrion;nucleoplasm		ARGLU	16	16	16	37	37	37	33.216	0	62.168	45529000000	297	3537000000	2093400000	1832300000	3105600000	5506800000	1181400000	2174400000	2723300000	2908800000	3436800000	3221300000	3140100000	3569300000	2688900000
27.7779	27.6525	28.3201	27.5804	27.2982	27.3571	27.4259	26.946	27.4994	27.4481	27.3589	26.9791	26.6991	27.5251	26.7641	27.3283					extracellular matrix organization;morphogenesis of an epithelium;negative regulation of endopeptidase activity;prostate gland morphogenesis;regulation of epithelial cell proliferation	serine-type endopeptidase inhibitor activity	cytoplasm;extracellular space	MicroRNAs in cancer;p53 signaling pathway	Serpin	12	12	12	42.9	42.9	42.9	42.1	0	55.337	1602300000	78	116880000	51489000	28075000	71188000	371830000	77044000	102330000	130680000	38952000	106060000	80540000	38725000	87401000	81733000
22.9878	25.482	26.3639	24.3427	24.7239	25.4217	25.4109	25.596	24.8068	26.3248	24.2351	23.5482	25.5454	25.4181	25.6833	25.5673					apoptotic process;axonal transport of mitochondrion;calcium import into the mitochondrion;cellular response to glucose stimulus;cellular response to hypoxia;cellular response to L-glutamate;cellular senescence;cochlea development;dynamin family protein polymerization involved in mitochondrial fission;GTP metabolic process;inner mitochondrial membrane organization;intracellular distribution of mit…	cardiolipin binding;GTP binding;GTPase activity;kinase binding;magnesium ion binding;microtubule binding;phosphatidic acid binding	axon cytoplasm;cytoplasm;cytosol;dendrite;extrinsic component of mitochondrial inner membrane;integral component of membrane;membrane;mitochondrial crista;mitochondrial inner membrane;mitochondrial intermembrane space;mitochondrial membrane;mitochondrial outer membrane;mitochondrion;nucleoplasm		Dynamin_N	8	8	8	9.1	9.1	9.1	111.63	0	16.329	498600000	32	14315000	0	18592000	11057000	11135000	23656000	41206000	37165000	0	2670800	15412000	8986100	40328000	51048000
24.9022	25.4968	24.2134	23.9301	24.3076	24.2024	24.1162	24.3768	25.0461	23.967	23.292	23.8509	23.0798	24.4063	24.6161	23.8296					rRNA 2'-O-methylation	RNA binding;rRNA (guanosine-2'-O-)-methyltransferase activity	mitochondrial matrix;mitochondrion		SpoU_methylase;SpoU_sub_bind	3	3	3	8.8	8.8	8.8	38.638	0.00034435	5.3415	136780000	14	0	838930	0	0	22723000	7688300	11234000	21695000	0	2274500	4823200	4813700	12637000	19386000
27.9953	27.9423	27.9068	27.9917	27.4673	27.4503	27.6082	27.601	27.8751	28.4373	27.8287	28.1028	27.9006	28.1978	27.7313	28.0149	+			Gl2_SUMO_Gl2_IgG	activation of cysteine-type endopeptidase activity involved in apoptotic process;activation-induced cell death of T cells;cell aging;mitochondrial DNA replication;mitochondrion organization;negative regulation of apoptotic process;negative regulation of cell proliferation;negative regulation of cysteine-type endopeptidase activity involved in apoptotic process;negative regulation of I-kappaB kina…	ATP binding;GTPase regulator activity;Hsp70 protein binding;IkappaB kinase complex binding;interferon-gamma receptor binding;metal ion binding;NF-kappaB binding;protein kinase binding;protein-containing complex binding;transcription factor binding;unfolded protein binding	cell junction;cytoplasm;cytosol;extrinsic component of plasma membrane;intracellular membrane-bounded organelle;mitochondrial matrix;mitochondrial nucleoid;mitochondrion;neuromuscular junction;nucleus;postsynaptic membrane	Viral carcinogenesis	DnaJ;DnaJ_C;DnaJ_CXXCXGXG	9	9	9	22.7	22.7	22.7	52.488	0	64.747	2775400000	87	56272000	57528000	29694000	56139000	590430000	141340000	131160000	219600000	63035000	125410000	52961000	84849000	414850000	300960000
24.6068	24.2649	24.2417	24.9116	25.7861	26.7735	26.4029	24.1994	24.8477	23.9486	24.0186	25.8273	26.5989	26.2322	26.2592	25.9973		+		siSenp5_SUMO_siSenp5_IgG	apoptotic process;cell cycle;cell division;cellular response to exogenous dsRNA;cellular response to starvation;negative regulation of protein binding;positive regulation of autophagosome assembly;positive regulation of protein binding;positive regulation of protein phosphorylation;positive regulation of protein serine/threonine kinase activity;Ras protein signal transduction;regulation of exocys…	ATPase binding;GDP binding;GTP binding;GTPase activity;ubiquitin protein ligase binding	extracellular exosome;midbody;plasma membrane	Colorectal cancer;Pancreatic cancer;Pathways in cancer;Phospholipase D signaling pathway;Rap1 signaling pathway;Ras signaling pathway	Ras	6	4	4	28.6	17.5	17.5	23.408	0.00036101	6.3732	295730000	20	0	0	0	0	55539000	46455000	25996000	14110000	0	2357900	0	14717000	34497000	40026000
24.6457	27.1244	27.1144	27.5743	27.3598	27.0593	28.013	28.2019	23.6706	26.5895	26.3799	26.8303	27.0822	27.2908	27.5559	27.0236					fatty acid beta-oxidation	dodecenoyl-CoA delta-isomerase activity;enoyl-CoA hydratase activity;intramolecular oxidoreductase activity	mitochondrial matrix;mitochondrion	Fatty acid degradation	ECH_1	6	6	6	20.2	20.2	20.2	32.816	0	13.494	1222500000	74	1997800	39763000	7978300	76439000	259250000	77123000	87028000	105430000	4061800	17186000	20620000	16611000	119510000	224560000
26.9847	26.6204	26.3723	26.6602	26.6067	26.962	27.2027	26.9606	24.1446	27.3989	26.3696	26.7062	25.5329	26.8939	26.9778	27.6087					mitochondrial electron transport, NADH to ubiquinone;mitochondrial respiratory chain complex I assembly;negative regulation of cell growth;negative regulation of intrinsic apoptotic signaling pathway;reactive oxygen species metabolic process;substantia nigra development	electron transfer activity;NADH dehydrogenase (ubiquinone) activity;NADH dehydrogenase activity	mitochondrial matrix;mitochondrial membrane;mitochondrial respiratory chain complex I;mitochondrion;myelin sheath;nuclear body	Alzheimer disease;Huntington disease;Metabolic pathways;Non-alcoholic fatty liver disease (NAFLD);Oxidative phosphorylation;Parkinson disease;Retrograde endocannabinoid signaling;Thermogenesis	Complex1_30kDa	9	9	9	36.7	36.7	36.7	30.241	0	26.232	704320000	62	4214600	7028600	10603000	40799000	120610000	33519000	55458000	47289000	7345400	22932000	19271000	41920000	27647000	100960000
25.1375	24.01	24.6246	25.0229	22.9017	23.5184	24.7269	22.4648	25.3174	24.8607	25.0504	24.5714	23.8976	23.9366	23.9167	24.1633		+		siSenp5_SUMO_siSenp5_IgG	positive regulation of GTPase activity;protein export from nucleus	Ran GTPase binding;R-SMAD binding	cytoplasm;nuclear pore;nucleoplasm;nucleus	Human T-cell leukemia virus 1 infection	Ran_BP1	2	2	2	6	6	6	60.209	0.00039324	8.3622	162050000	19	40922000	0	3633000	6226900	17261000	9263000	5561100	0	22536000	3377200	11582000	11956000	5018500	12121000
26.9407	25.8955	26.9965	26.6274	27.205	27.7239	27.0718	27.4878	26.8287	26.2879	27.2107	26.4288	27.6455	27.7718	27.8401	27.8157		+		siSenp5_SUMO_siSenp5_IgG	DNA replication;mRNA export from nucleus;nuclear pore complex assembly;nuclear pore organization;nucleocytoplasmic transport;positive regulation of mRNA splicing, via spliceosome;posttranscriptional tethering of RNA polymerase II gene DNA at nuclear periphery;protein import into nucleus;RNA export from nucleus;telomere tethering at nuclear periphery;viral process	mRNA binding;nuclear localization sequence binding;promoter-specific chromatin binding;RNA binding;serine-type peptidase activity;structural constituent of nuclear pore;transcription coactivator activity;transporter activity	cytosol;intracellular membrane-bounded organelle;nuclear body;nuclear envelope;nuclear inclusion body;nuclear membrane;nuclear periphery;nuclear pore;nuclear pore cytoplasmic filaments;nuclear pore nuclear basket;nuclear pore outer ring;nucleoplasm;ribonucleoprotein complex	Influenza A;RNA transport	Nucleoporin2;Nup96	27	27	27	16.1	16.1	16.1	197.58	0	57.463	3007400000	95	139670000	11695000	24451000	75998000	467560000	158090000	184810000	195770000	34470000	4980200	51568000	35820000	386840000	523260000
29.3	29.4269	29.9863	29.9309	29.8015	29.7376	29.4247	29.4194	28.9622	29.1349	29.8268	30.2493	29.939	29.7061	29.932	29.6236					actin filament polymerization;actin polymerization-dependent cell motility;Arp2/3 complex-mediated actin nucleation;ephrin receptor signaling pathway;Fc-gamma receptor signaling pathway involved in phagocytosis;membrane organization;positive regulation of lamellipodium assembly;positive regulation of substrate adhesion-dependent cell spreading	actin filament binding;structural constituent of cytoskeleton	actin cytoskeleton;Arp2/3 protein complex;cytosol;endosome;extracellular exosome;focal adhesion;glutamatergic synapse;lamellipodium;muscle cell projection membrane;neuron projection;nucleus;site of double-strand break	Bacterial invasion of epithelial cells;Endocytosis;Fc gamma R-mediated phagocytosis;Pathogenic Escherichia coli infection;Regulation of actin cytoskeleton;Salmonella infection;Shigellosis	P34-Arc	19	19	19	67.7	67.7	67.7	34.333	0	202.78	8262900000	235	204340000	85063000	123980000	208190000	1442800000	449860000	661600000	485890000	129220000	307110000	313350000	255640000	974070000	1088600000
23.2351	23.5013	24.7414	23.9626	25.9642	24.051	25.6756	25.8846	24.5312	25.2722	23.8764	23.0101	25.5284	26.1171	26.5774	25.8898		+		siSenp5_SUMO_siSenp5_IgG		metal ion binding;RNA binding	nuclear speck;protein-containing complex			5	5	5	6.6	6.6	6.6	106.38	0	13.164	625730000	22	0	1113100	0	0	77259000	5912800	77377000	50258000	0	3782700	0	0	87175000	60791000
29.0933	29.4767	28.9965	28.8663	26.4145	26.6581	26.8178	25.8982	28.7423	29.3877	29.2655	28.2621	26.0932	26.7626	26.8634	26.5649	+	+		Gl2_SUMO_Gl2_IgG;siSenp5_SUMO_siSenp5_IgG	actin cytoskeleton reorganization;adaptive immune response;alpha-beta T cell differentiation;arachidonic acid secretion;cell surface receptor signaling pathway;cellular response to glucocorticoid stimulus;cellular response to hydrogen peroxide;cellular response to vascular endothelial growth factor stimulus;cytokine-mediated signaling pathway;DNA duplex unwinding;endocrine pancreas development;G …	cadherin binding involved in cell-cell adhesion;calcium ion binding;calcium-dependent phospholipid binding;calcium-dependent protein binding;DNA/DNA annealing activity;double-stranded DNA-dependent ATPase activity;phospholipase A2 inhibitor activity;phospholipid binding;protein binding, bridging;protein homodimerization activity;signaling receptor binding;single-stranded DNA binding;single-strand…	apical plasma membrane;basolateral plasma membrane;cell surface;cell-cell adherens junction;collagen-containing extracellular matrix;cornified envelope;cytoplasm;cytoplasmic vesicle membrane;cytosol;early endosome membrane;endosome;extracellular exosome;extracellular region;extracellular space;extrinsic component of endosome membrane;extrinsic component of external side of plasma membrane;extrins…		Annexin	18	18	18	51.7	51.7	51.7	38.714	0	156.28	2096200000	122	315060000	135160000	119170000	116690000	115190000	54552000	90699000	36781000	141790000	435780000	208610000	73356000	30026000	98443000
25.2437	27.584	23.2892	26.6302	27.5796	25.9641	26.1863	26.1573	23.496	26.9717	27.0283	25.3084	27.4826	26.0751	27.1767	26.4782					antimicrobial humoral immune response mediated by antimicrobial peptide;defense response to Gram-negative bacterium;erythrocyte differentiation;killing of cells of other organism;maturation of SSU-rRNA;maturation of SSU-rRNA from tricistronic rRNA transcript (SSU-rRNA, 5.8S rRNA, LSU-rRNA);monocyte chemotaxis;negative regulation of respiratory burst involved in inflammatory response;nuclear-trans…	fibroblast growth factor binding;protein homodimerization activity;protein kinase binding;RNA binding;structural constituent of ribosome	cytoplasm;cytosol;cytosolic small ribosomal subunit;extracellular exosome;focal adhesion;membrane;nucleolus;nucleoplasm;postsynaptic density;ribosome	Ribosome	Ribosomal_S19e	4	4	4	20	20	20	16.06	0.00036403	6.5352	653540000	35	0	16229000	6854800	35072000	265450000	54213000	24403000	19301000	23110000	14191000	39180000	13297000	48734000	23476000
23.7414	26.9152	25.3602	23.3466	29.7782	29.3284	29.5509	29.7325	24.2604	22.8499	22.952	23.2237	28.3884	29.4522	27.5264	28.2111	+	+		Gl2_SUMO_Gl2_IgG;siSenp5_SUMO_siSenp5_IgG	brain development;cellular protein localization;cellular response to DNA damage stimulus;cellular response to X-ray;cognition;cohesin loading;developmental growth;double-strand break repair;ear morphogenesis;embryonic digestive tract morphogenesis;embryonic forelimb morphogenesis;embryonic viscerocranium morphogenesis;establishment of mitotic sister chromatid cohesion;establishment of protein loc…	chromatin binding;chromo shadow domain binding;histone deacetylase binding;mediator complex binding;protein C-terminus binding;protein N-terminus binding	chromatin;extracellular exosome;integrator complex;nuclear chromatin;nuclear chromosome;nucleoplasm;nucleus;Scc2-Scc4 cohesin loading complex;SMC loading complex		Cohesin_HEAT;Nipped-B_C	43	43	43	17.2	17.2	17.2	316.05	0	212.85	5398800000	226	16611000	48954000	3089400	3809900	1020900000	646400000	724880000	632390000	13727000	1181300	1878300	0	575430000	716840000
30.7648	31.1203	30.3831	30.969	31.4167	31.0126	31.0402	31.4316	31.0593	30.6706	30.8254	31.1117	31.7666	31.946	31.343	31.5407		+		siSenp5_SUMO_siSenp5_IgG		DNA binding	nascent polypeptide-associated complex;nucleus		NAC	8	8	6	3.6	3.6	2.9	205.42	0	323.31	25906000000	237	604550000	300730000	247500000	571940000	3162500000	986810000	1318600000	2943100000	665910000	693620000	641320000	897270000	3784200000	4011100000
25.2906	24.5457	24	23.6128	23.911	23.8838	24.5932	23.7984	23.7985	23.8032	24.3043	23.779	22.5661	24.4494	23.5615	23.3516					bile acid and bile salt transport;bile acid metabolic process;cellular response to jasmonic acid stimulus;cellular response to prostaglandin D stimulus;cholesterol homeostasis;daunorubicin metabolic process;digestion;doxorubicin metabolic process;epithelial cell differentiation;G protein-coupled receptor signaling pathway;intestinal cholesterol absorption;oxidation-reduction process;positive regu…	17-alpha,20-alpha-dihydroxypregn-4-en-3-one dehydrogenase activity;alcohol dehydrogenase (NADP+) activity;alditol:NADP+ 1-oxidoreductase activity;aldo-keto reductase (NADP) activity;androsterone dehydrogenase (B-specific) activity;bile acid binding;carboxylic acid binding;indanol dehydrogenase activity;ketosteroid monooxygenase activity;oxidoreductase activity;oxidoreductase activity, acting on N…	cytosol;extracellular exosome	Chemical carcinogenesis;Metabolism of xenobiotics by cytochrome P450;Steroid hormone biosynthesis	Aldo_ket_red	9	2	2	32.8	15.2	15.2	36.788	0.00039124	8.2367	66586000	7	0	0	0	0	22753000	1514600	16062000	13060000	0	0	0	0	0	0
29.272	28.7508	29.0588	28.8116	29.6371	29.3471	29.0153	28.8722	29.2071	28.5221	28.9485	29.7605	30.0229	29.643	29.7965	29.2081					macroautophagy;necroptotic process;negative regulation of cold-induced thermogenesis	GTPase activator activity;phosphatase activity;protein serine/threonine phosphatase activity;protein-containing complex binding	integral component of membrane;mitochondrial outer membrane;mitochondrion	Mitophagy - animal;Necroptosis;TNF signaling pathway	His_Phos_1	14	14	14	45.3	45.3	45.3	32.004	0	54.666	6642300000	136	122560000	66680000	59464000	59118000	1166300000	352150000	421270000	475240000	99997000	164030000	106320000	295520000	1099800000	725980000
24.8924	24.0603	27.8338	24.0447	26.268	26.1634	25.7461	25.804	24.9872	25.927	24.0648	26.6377	26.2859	26.7195	26.9411	26.0584					abortive mitotic cell cycle;activation of MAPK activity;atrioventricular canal development;axon guidance;Bergmann glial cell differentiation;brain development;cellular response to cytokine stimulus;cellular response to epidermal growth factor stimulus;cellular response to mechanical stimulus;cerebellar cortex formation;cytokine-mediated signaling pathway;DNA damage checkpoint;ephrin receptor sign…	1-phosphatidylinositol-3-kinase activity;cell adhesion molecule binding;D1 dopamine receptor binding;insulin receptor binding;insulin receptor substrate binding;non-membrane spanning protein tyrosine phosphatase activity;peptide hormone receptor binding;phosphatidylinositol-4,5-bisphosphate 3-kinase activity;phospholipase binding;phosphoprotein phosphatase activity;phosphotyrosine residue binding…	cytoplasm;cytosol;mitochondrion;nucleoplasm;nucleus;protein-containing complex	Adipocytokine signaling pathway;Axon guidance;Chronic myeloid leukemia;C-type lectin receptor signaling pathway;Epithelial cell signaling in Helicobacter pylori infection;Herpes simplex virus 1 infection;Insulin resistance;Jak-STAT signaling pathway;Leukocyte transendothelial migration;Natural killer cell mediated cytotoxicity;Neurotrophin signaling pathway;PD-L1 expression and PD-1 checkpoint pa…	SH2;Y_phosphatase	11	11	11	21.1	21.1	21.1	68.01	0	22.711	1051100000	38	17720000	0	36089000	36762000	214200000	83810000	18819000	34179000	6296900	5781200	20582000	43524000	132060000	145770000
26.8983	24.8432	24.3098	23.4083	27.3492	26.7976	26.8588	27.0035	22.7506	26.0052	23.8265	26.2711	27.2125	27.0714	27.5271	26.8229					rRNA processing	RNA binding;snoRNA binding;U3 snoRNA binding	box C/D snoRNP complex;nucleolus;nucleoplasm;small-subunit processome		WD40	9	9	9	23.4	23.4	23.4	51.84	0	61.829	2029900000	59	115430000	0	0	0	516660000	192130000	181430000	103050000	30802000	18922000	0	14593000	211670000	239950000
27.5166	29.0253	28.18	29.6261	29.7531	29.4756	29.7799	29.6106	26.811	28.3098	28.802	28.008	29.1918	29.4981	29.0512	29.6879							extracellular exosome;integral component of membrane;Sec61 translocon complex	Protein processing in endoplasmic reticulum	TRAP-delta	6	6	6	37	37	37	18.998	0	27.719	4300800000	141	21420000	51964000	19908000	275040000	805780000	549480000	554890000	459240000	11295000	54058000	86960000	53862000	188600000	576230000
29.4758	29.185	29.1048	23.9197	27.2633	27.0056	27.3661	23.1907	28.6738	28.6341	28.6618	28.6746	26.8369	27.1594	27.2186	27.7779		+		siSenp5_SUMO_siSenp5_IgG	nuclear-transcribed mRNA catabolic process, nonsense-mediated decay;SRP-dependent cotranslational protein targeting to membrane;translation;translational initiation	RNA binding;structural constituent of ribosome	cytosol;cytosolic small ribosomal subunit;Golgi apparatus;intracellular membrane-bounded organelle;membrane;nucleoplasm	Ribosome	Ribosomal_L7Ae	3	3	3	30.3	30.3	30.3	14.515	0	37.703	1118500000	43	43360000	31491000	36057000	59239000	123410000	55512000	70845000	5723000	104650000	50450000	164320000	95976000	46597000	87551000
25.8407	24.3837	24.0177	24.84	26.3452	26.3321	25.6139	26.3628	24.0091	25.0558	24.2454	25.6392	25.9111	26.9371	26.0499	26.8299		+		siSenp5_SUMO_siSenp5_IgG	protein polyubiquitination;ubiquitin-dependent protein catabolic process	ubiquitin conjugating enzyme activity;ubiquitin-protein transferase activity	intracellular;nucleus;proteasome complex	Ubiquitin mediated proteolysis	HECT	13	13	13	15.1	15.1	15.1	123.92	0	33.18	1255200000	43	17546000	4608900	0	0	159350000	70711000	33590000	62214000	4073200	958170	5120100	14942000	58813000	375290000
28.523	28.5129	28.6142	28.0069	27.3263	26.7248	27.7218	27.4446	28.2848	28.5124	28.4641	28.0297	27.2731	27.9435	27.543	27.2932	+	+		Gl2_SUMO_Gl2_IgG;siSenp5_SUMO_siSenp5_IgG	angiogenesis;apoptotic process;cell adhesion;cell-cell signaling;chemotaxis;defense response to virus;inflammatory response;leukocyte migration;negative regulation of endothelial cell proliferation;positive regulation of glucagon secretion;response to wounding;signal transduction;tRNA aminoacylation for protein translation	cytokine activity;GTPase binding;protein homodimerization activity;tRNA binding	aminoacyl-tRNA synthetase multienzyme complex;cell surface;cytosol;endoplasmic reticulum;extracellular space;Golgi apparatus;membrane;methionyl glutamyl tRNA synthetase complex;nucleus		tRNA_bind	10	10	10	39.4	39.4	39.4	34.352	0	68.096	2183500000	91	112910000	115550000	65502000	75156000	272050000	45408000	113620000	125140000	142730000	228450000	123300000	110490000	90436000	299750000
23.889	27.8727	28.1409	27.8419	26.975	26.5039	27.0169	27.8744	23.1729	28.5852	28.2993	26.9917	27.0334	27.174	27.1043	27.5446					cellular response to leukemia inhibitory factor;GDP-mannose biosynthetic process;mannose metabolic process;protein glycosylation;protein N-linked glycosylation;protein targeting to ER	metal ion binding;phosphomannomutase activity	cytosol;neuronal cell body;nucleus	Amino sugar and nucleotide sugar metabolism;Fructose and mannose metabolism;Metabolic pathways	PMM	9	9	9	32.5	32.5	32.5	28.082	0	13.859	1025500000	45	0	79650000	32931000	88209000	191300000	29027000	36556000	56313000	3908800	67950000	107470000	31819000	41580000	106840000
28.244	28.6751	28.5088	28.2736	27.1649	26.8778	27.7096	26.8904	28.3346	28.086	28.3013	28.2297	26.6385	27.3368	27.5878	27.5092	+	+		Gl2_SUMO_Gl2_IgG;siSenp5_SUMO_siSenp5_IgG	methionine metabolic process;polyamine metabolic process;spermine biosynthetic process	spermine synthase activity	cytosol;extracellular exosome	Arginine and proline metabolism;beta-Alanine metabolism;Cysteine and methionine metabolism;Glutathione metabolism;Metabolic pathways	Spermine_synt_N	7	7	7	29.2	29.2	29.2	41.268	0	82.789	2388900000	92	223420000	134490000	102820000	170190000	227810000	58433000	126400000	146640000	90709000	195210000	123860000	106510000	126570000	206820000
26.1541	26.3411	26.4283	26.4294	25.6256	25.4201	25.8823	25.7418	26.4538	25.3592	26.8915	26.0104	25.726	25.7037	26.0119	25.7666	+			Gl2_SUMO_Gl2_IgG	branching involved in blood vessel morphogenesis;dosage compensation by inactivation of X chromosome;negative regulation of myeloid cell differentiation;placenta blood vessel development;positive regulation of transcription of Notch receptor target;regulation of alternative mRNA splicing, via spliceosome;regulation of megakaryocyte differentiation;RNA methylation;spleen development;thrombopoietin…	mRNA binding;RNA binding	nuclear membrane;nuclear speck;nucleoplasm;nucleus;RNA N6-methyladenosine methyltransferase complex		RRM_1;SPOC	10	10	10	15	15	15	107.19	0	61.299	1069800000	54	139670000	25597000	13423000	65763000	147450000	45495000	44836000	47180000	37708000	6259800	33348000	27215000	50657000	173020000
24.7194	24.9045	24.5519	22.6203	24.777	24.1911	24.7139	24.5612	23.4125	23.9648	24.0346	24.3059	25.0703	24.8884	23.2416	25.1409					developmental cell growth;hematopoietic stem cell proliferation;multicellular organism development;positive regulation of proteasomal ubiquitin-dependent protein catabolic process;positive regulation of protein targeting to mitochondrion;protein K48-linked ubiquitination;protein K63-linked ubiquitination;protein polyubiquitination;protein ubiquitination;ubiquitin-dependent protein catabolic proce…	ubiquitin conjugating enzyme binding;ubiquitin protein ligase activity;ubiquitin-protein transferase activity;zinc ion binding	cytoplasm;nucleoplasm;nucleus;ubiquitin ligase complex		IBR	4	4	4	9.3	9.3	9.3	57.818	0	29.089	293980000	11	0	0	0	0	77968000	5727900	5606000	32188000	0	0	0	0	39174000	33488000
23.9583	24.5982	25.2241	23.6972	25.1498	25.3352	24.7856	22.9159	23.9833	23.9403	25.2994	23.7618	24.6208	24.5426	24.924	24.7718					actomyosin contractile ring assembly;antigen processing and presentation of exogenous peptide antigen via MHC class II;microtubule-based movement;mitotic cytokinesis;mitotic spindle elongation;mitotic spindle midzone assembly;plus-end-directed vesicle transport along microtubule;positive regulation of cytokinesis;retrograde vesicle-mediated transport, Golgi to endoplasmic reticulum	ATP binding;ATPase activity;microtubule binding;microtubule motor activity	centralspindlin complex;centrosome;cytosol;Flemming body;focal adhesion;intercellular bridge;kinesin complex;microtubule;midbody;mitotic spindle;nucleoplasm;nucleus;spindle	MicroRNAs in cancer	Kinesin;MKLP1_Arf_bdg	11	11	11	14.6	14.6	14.6	110.06	0	49.798	443230000	26	1424300	0	4287700	7228300	31052000	14636000	26203000	4754800	4680900	0	3260400	62060000	71229000	119160000
24.7104	24.5352	23.5646	25.3122	27.493	27.683	27.297	27.4473	23.8938	23.8881	23.4684	24.8328	27.0527	27.0652	27.5319	27.3934	+	+		Gl2_SUMO_Gl2_IgG;siSenp5_SUMO_siSenp5_IgG		DNA binding;DNA-binding transcription factor activity, RNA polymerase II-specific;metal ion binding	nucleus		BTB;zf-C2H2	6	6	6	13.3	13.3	13.3	63.847	0	39.369	2150700000	48	0	0	0	0	408250000	289120000	192690000	168560000	0	0	0	0	259630000	278810000
23.7757	24.9425	23.3405	26.0213	27.9832	26.9888	26.9027	23.6515	24.77	24.4149	25.0483	23.5354	28.0222	27.525	26.9193	23.9099					anterograde axonal transport;cell cycle;cell division;chromosome segregation;lysosome localization	alpha-tubulin binding;beta-tubulin binding;GDP binding;GTP binding;GTPase activity	axon cytoplasm;cytoplasm;extracellular exosome;late endosome membrane;lysosomal membrane;membrane;midbody;spindle midzone;synapse;vacuolar membrane		Arf	4	4	2	31.2	31.2	13.4	21.539	0	10.375	500690000	21	0	8117400	0	0	180840000	69467000	39751000	1657800	0	1069600	0	0	95766000	71329000
27.5787	25.3962	24.9799	22.715	26.4458	26.307	24.3638	26.4223	24.3417	25.2236	24.0793	25.808	26.3423	26.6323	23.9575	26.5498						antiporter activity;transmembrane transporter activity	Golgi apparatus;integral component of membrane		TPT	3	3	3	14.9	14.9	14.9	44.772	0	148.47	621770000	23	72216000	5423100	2071100	0	94941000	71232000	50603000	43622000	1619700	4634300	0	14100000	72268000	106450000
24.0278	24.5952	24.7559	23.5775	28.3434	28.506	28.4112	28.9789	23.4952	23.7816	24.441	24.6359	28.7252	28.4173	28.648	28.9988	+	+		Gl2_SUMO_Gl2_IgG;siSenp5_SUMO_siSenp5_IgG	cellular response to calcium ion;cellular response to hormone stimulus;cytokine-mediated signaling pathway;decidualization;embryonic process involved in female pregnancy;labyrinthine layer blood vessel development;negative regulation of transcription by RNA polymerase II;osteoblast differentiation;osteoblast proliferation;osteoclast differentiation;positive regulation of cell differentiation;posi…	DNA binding;DNA-binding transcription activator activity, RNA polymerase II-specific;DNA-binding transcription factor activity, RNA polymerase II-specific;RNA polymerase II proximal promoter sequence-specific DNA binding;transcription coactivator activity;transcription corepressor activity;transcription factor binding	chromatin;nuclear chromatin;nucleoplasm;transcription factor AP-1 complex;transcription factor complex	Osteoclast differentiation;TNF signaling pathway	bZIP_1;Jun	11	11	10	48.7	48.7	46.7	35.879	0	323.31	5227400000	65	0	32617000	0	15356000	962350000	340800000	513560000	704690000	53892000	0	0	0	558500000	751550000
28.7772	28.8053	28.8869	28.4568	29.4569	29.4192	28.9633	29.7705	27.587	28.2924	28.2616	28.6997	29.2888	29.0614	29.1691	29.1554	+	+		Gl2_SUMO_Gl2_IgG;siSenp5_SUMO_siSenp5_IgG		oxidoreductase activity	membrane;mitochondrion;peroxisome		adh_short;SCP2	12	12	12	36.4	36.4	36.4	45.394	0	28.553	5625300000	89	140910000	64917000	53463000	86440000	877770000	326290000	454820000	909850000	48051000	235540000	84256000	200210000	600650000	598560000
25.0286	24.1794	24.1784	24.224	24.5903	23.951	24.0852	23.8405	23.9029	24.1892	24.1734	24.2766	24.4711	22.0768	24.5641	23.1263					platelet degranulation;positive regulation of interferon-gamma production;positive regulation of memory T cell activation;positive regulation of T cell activation;positive regulation of T cell mediated cytotoxicity	MHC class Ib protein binding, via antigen binding groove	cilium;extracellular exosome;extracellular region;intracellular;membrane;platelet alpha granule lumen		DUF1394	2	2	2	6.8	6.8	6.8	36.748	0.00040258	8.9542	66902000	7	0	0	0	2468600	26367000	6097100	13044000	15777000	0	0	0	0	3147700	0
[truncated: 1,822 more rows]
[truncated: 25 more columns]
