# Supplementary material for: Characterization of nucleolar SUMO isopeptidases unveils a general p53-independent checkpoint of impaired ribosome biogenesis
Source: Nat Commun. 2023 Dec 8;14:8121. doi: 10.1038/s41467-023-43751-9 (PMC10709353; doi:10.1038/s41467-023-43751-9)
Supplement: Supplementary file 8 — Supplementary Data 5 [file 41467_2023_43751_MOESM8_ESM.xlsx]

## Sheet: Proteome for SENP5 targets
126 siControl-1	127N siControl-2	127C siControl-3	128N siControl-4	128C siSenp5-1	129N siSenp5-2	129C siSenp5-3	130N siSenp5-4	Contaminant	Modifications	Student's T-test Significant siSenp5_siControl	Student's T-test significant	# Razor Peptides	Gene ID	Coverage [%]	# Peptides	# PSMs	# Unique Peptides	MW [kDa]	# Protein Groups		-Log Student's T-test p-value siSenp5_siControl	Student's T-test q-value siSenp5_siControl	Student's T-test Difference siSenp5_siControl	Student's T-test Test statistic siSenp5_siControl	significantly regulated in siSenp5 vs siControl log2>=1		Accession	Ensembl Gene ID	Gene Symbol	Uniprot full protein name
9.07655	8.98413	8.91409	8.94075	6.90207	6.98641	6.85674	7.04002	FALSE		+	siSenp5_siGl2	0	NaN	8	4	5	4	57.4	1		7.60752	3.69606e-06	-2.03257	-37.3239	+		O15403	ENSG00000108932	SLC16A6	Monocarboxylate transporter 7
10.0272	9.95884	10.0021	9.98242	8.07093	8.12309	8.11166	8.24745	FALSE		+	siSenp5_siGl2	0	NaN	27	10	16	10	47.3	1		8.12241	2.0195e-06	-1.85437	-45.506	+		Q9UI42	ENSG00000128510	CPA4	Carboxypeptidase A4
12.0278	12.0103	12.0065	11.9841	10.1854	10.1995	10.299	10.2759	FALSE		+	siSenp5_siGl2	0	NaN	23	20	36	20	121.8	1		8.84839	1.00356e-06	-1.76724	-60.1591	+		Q9NZB2	ENSG00000048828	FAM120A	Constitutive coactivator of PPAR-gamma-like protein 1
10.8151	10.7827	10.7419	10.7785	9.09619	9.17468	9.18388	9.19131	FALSE		+	siSenp5_siGl2	0	NaN	10	12	17	12	616.2	1		8.87279	1.00356e-06	-1.61801	-60.7259	+		Q8IVF2	ENSG00000185567	AHNAK2	Protein AHNAK2
5.95187	6.17592	6.30561	5.97728	4.47897	4.75489	4.1127	4.59694	FALSE		+	siSenp5_siGl2	0	NaN	1	1	1	1	129.7	1		4.25572	0.000313021	-1.6168	-10.0751	+		Q9NY47	ENSG00000007402	CACNA2D2	Voltage-dependent calcium channel subunit alpha-2/delta-2
8.99803	9.02514	8.95303	9.00366	7.24031	7.50223	7.43212	7.48382	FALSE		+	siSenp5_siGl2	0	NaN	10	5	5	5	88	1		6.62554	1.03611e-05	-1.58034	-25.5507	+		P18084	ENSG00000082781	ITGB5	Integrin beta-5
11.6503	11.6221	11.5641	11.6182	10.037	10.2086	10.0132	10.1071	FALSE		+	siSenp5_siGl2	0	NaN	14	19	27	19	139.9	1		7.21768	5.10147e-06	-1.52221	-32.1165	+		P32004	ENSG00000198910	L1CAM	Neural cell adhesion molecule L1
8.96578	9.0129	8.97298	8.9629	7.48382	7.56529	7.50938	7.57061	FALSE		+	siSenp5_siGl2	0	NaN	25	7	9	7	35.9	1		8.82692	1.00356e-06	-1.44637	-59.6647	+		Q92820	ENSG00000137563	GGH	Gamma-glutamyl hydrolase
8.65714	8.62352	8.60363	8.58346	7.14364	7.0864	7.25927	7.27984	FALSE		+	siSenp5_siGl2	0	NaN	27	4	6	4	24.2	1		6.96536	6.81898e-06	-1.42465	-29.1366	+		Q9GZP4	ENSG00000057757	PITHD1	PITH domain-containing protein 1
9.62936	9.63608	9.56339	9.57099	8.13904	8.296	8.26021	8.27006	FALSE		+	siSenp5_siGl2	0	NaN	5	1	2	1	14.9	1		7.37784	4.59756e-06	-1.35863	-34.1624	+		O15540	ENSG00000164434	FABP7	Fatty acid-binding protein, brain
3.85798	4.35755	3.8679	4.01792	2.90689	3.20163	2.70044	1.926	FALSE		+	siSenp5_siGl2	0	NaN	1	1	2	1	128.5	1		2.39752	0.00891413	-1.3416	-4.52321	+		Q68CR1	ENSG00000091490	SEL1L3	Protein sel-1 homolog 3
10.3077	10.2778	10.2862	10.2535	8.98271	9.13237	8.85112	9.05691	FALSE		+	siSenp5_siGl2	0	NaN	12	10	12	10	105.1	1		6.11	2.03486e-05	-1.2755	-20.9233	+		Q8WY36	ENSG00000114439	BBX	HMG box transcription factor BBX
12.909	12.9395	13.0605	12.9503	11.6411	11.7359	11.7391	11.6979	FALSE		+	siSenp5_siGl2	18	NaN	60	26	116	11	57.9	1		7.15837	5.37588e-06	-1.26129	-31.3901	+		P05187	ENSG00000163283	ALPP	Alkaline phosphatase, placental type
12.0688	12.0698	12.0821	12.0841	10.7865	10.84	10.8437	10.7924	FALSE		+	siSenp5_siGl2	1	NaN	31	31	47	30	110	1		9.59834	8.83785e-07	-1.26055	-80.2472	+		Q9P0K7	ENSG00000039560	RAI14	Ankycorbin
7.79961	7.68159	7.80929	7.75622	6.39575	6.5345	6.50621	6.61176	FALSE		+	siSenp5_siGl2	0	NaN	12	3	5	3	35.5	1		6.40093	1.43119e-05	-1.24962	-23.4228	+		Q9BQ69	ENSG00000133315	MACROD1	ADP-ribose glycohydrolase MACROD1 {ECO:0000305}
9.99492	9.92763	9.94793	9.94457	8.72383	8.73674	8.7039	8.73944	FALSE		+	siSenp5_siGl2	0	NaN	11	11	13	11	123.7	1		9.39483	8.83785e-07	-1.22778	-74.2135	+		P42702	ENSG00000113594	LIFR	Leukemia inhibitory factor receptor
14.2713	14.2654	14.2712	14.2662	12.9724	13.0451	13.0824	13.0646	FALSE		+	siSenp5_siGl2	5	NaN	87	54	256	49	53.6	1		8.40624	1.46879e-06	-1.22742	-50.7553	+		P08670	ENSG00000026025	VIM	Vimentin
6.75756	6.99887	6.82146	6.93664	5.70874	5.71149	5.58195	5.67807	FALSE		+	siSenp5_siGl2	0	NaN	5	2	2	2	56.9	1		5.9095	2.52982e-05	-1.20857	-19.3545	+		Q9H336	ENSG00000121005	CRISPLD1	Cysteine-rich secretory protein LCCL domain-containing 1
6.64386	6.61618	6.86047	6.89603	5.6893	5.35403	5.59096	5.61176	FALSE		+	siSenp5_siGl2	0	NaN	5	3	4	3	90.2	1		4.62153	0.000168279	-1.19262	-11.6664	+		Q9UGT4	ENSG00000099994	SUSD2	Sushi domain-containing protein 2
10.3025	10.3258	10.3439	10.3325	9.09302	9.20653	9.12102	9.1249	FALSE		+	siSenp5_siGl2	0	NaN	16	13	16	13	99.3	1		8.14205	2.0195e-06	-1.18979	-45.8513	+		Q14764	ENSG00000013364	MVP	Major vault protein
9.45389	9.55363	9.52258	9.45738	8.25927	8.41066	8.32193	8.33405	FALSE		+	siSenp5_siGl2	0	NaN	7	9	10	9	136	1		6.98756	6.60261e-06	-1.16539	-29.3875	+		Q9Y6M7	ENSG00000033867	SLC4A7	Sodium bicarbonate cotransporter 3
5.848	5.70044	5.67807	5.55152	4.89724	4.36457	4.39232	4.47249	FALSE		+	siSenp5_siGl2	0	NaN	2	1	1	1	46.4	1		3.81572	0.000658852	-1.16285	-8.42153	+		O76062	ENSG00000149809	TM7SF2	Delta(14)-sterol reductase
5.54535	5.46597	5.64674	5.6865	4.58496	4.24793	4.22497	4.73877	FALSE		+	siSenp5_siGl2	0	NaN	3	1	1	1	41	1		3.7927	0.000685071	-1.13698	-8.34201	+		Q13303	ENSG00000069424	KCNAB2	Voltage-gated potassium channel subunit beta-2
5.99095	6.1819	5.89966	6.1375	5.01792	4.77083	4.853	5.02237	FALSE		+	siSenp5_siGl2	0	NaN	6	1	1	1	26.6	1		4.81215	0.000121412	-1.13647	-12.5846	+		O95833	ENSG00000169583	CLIC3	Chloride intracellular channel protein 3
6.55766	6.43296	6.46107	6.60881	5.43962	5.22497	5.36807	5.49825	FALSE		+	siSenp5_siGl2	0	NaN	4	1	2	1	34.2	1		5.38343	5.2375e-05	-1.1324	-15.7611	+		Q9NY26	ENSG00000143570	SLC39A1	Zinc transporter ZIP1
8.95913	8.98527	8.8756	8.90418	7.8857	7.73539	7.87283	7.71768	FALSE		+	siSenp5_siGl2	0	NaN	44	6	7	6	14.8	1		6.25834	1.72058e-05	-1.12815	-22.1632	+		P05413	ENSG00000121769	FABP3	Fatty acid-binding protein, heart
7.41447	7.49585	7.57818	7.52982	6.35579	6.41954	6.32193	6.54071	FALSE		+	siSenp5_siGl2	0	NaN	8	3	3	3	59.6	1		5.79133	2.92815e-05	-1.09509	-18.4841	+		Q15554	ENSG00000132604	TERF2	Telomeric repeat-binding factor 2
7.70183	7.42206	7.73268	7.61765	6.55152	6.47573	6.49825	6.58346	FALSE		+	siSenp5_siGl2	0	NaN	6	2	3	2	28.7	1		5.21214	6.58209e-05	-1.09131	-14.7365	+		O94907	ENSG00000107984	DKK1	Dickkopf-related protein 1
6.64962	6.47573	6.64241	6.52982	5.32553	5.36457	5.61765	5.64097	FALSE		+	siSenp5_siGl2	0	NaN	3	3	3	2	92.9	1		4.62605	0.00016706	-1.08722	-11.6874	+		Q13488	ENSG00000110719	TCIRG1	V-type proton ATPase 116 kDa subunit a isoform 3
10.0954	10.2312	10.1018	10.3837	9.17891	9.06958	9.11244	9.11374	FALSE		+	siSenp5_siGl2	0	NaN	17	11	12	11	83.1	1		5.28496	5.97055e-05	-1.08437	-15.1641	+		Q13214	ENSG00000012171	SEMA3B	Semaphorin-3B
7.32912	7.75889	7.65893	7.41701	6.47411	6.52982	6.38198	6.45943	FALSE		+	siSenp5_siGl2	0	NaN	36	10	16	2	36.8	1		4.30152	0.000291063	-1.07965	-10.2629	+		Q04828	ENSG00000187134	AKR1C1	Aldo-keto reductase family 1 member C1
8.17293	8.01179	8.14262	8.03892	6.98185	7.08002	7.16289	6.93899	FALSE		+	siSenp5_siGl2	0	NaN	12	3	3	3	30.9	1		5.5006	4.44149e-05	-1.05062	-16.5009	+		P78380	ENSG00000173391	OLR1	Oxidized low-density lipoprotein receptor 1
4.99548	5.07895	5.0268	5.16189	3.9542	3.83794	4.2854	4.00899	FALSE		+	siSenp5_siGl2	0	NaN	3	1	1	1	37.4	1		4.3047	0.000289601	-1.04415	-10.2761	+		Q969S0	ENSG00000205060	SLC35B4	UDP-xylose and UDP-N-acetylglucosamine transporter
10.6185	10.8051	10.6756	10.9151	9.86511	9.29255	9.88142	9.82607	FALSE		+	siSenp5_siGl2	0	NaN	24	3	9	3	11.2	1		3.24444	0.00183602	-1.03727	-6.62592	+		P51397	ENSG00000112977	DAP	Death-associated protein 1
8.55727	8.15987	8.75288	8.69035	7.25456	7.66107	7.38716	7.71425	FALSE		+	siSenp5_siGl2	0	NaN	2	3	3	3	210.2	1		3.01628	0.00277434	-1.03584	-6.00156	+		Q8NDV7	ENSG00000090905;ENSG00000288130	TNRC6A	Trinucleotide repeat-containing gene 6A protein
9.01011	8.95971	8.95768	8.979	7.88631	7.96347	7.97384	7.94075	FALSE		+	siSenp5_siGl2	0	NaN	16	8	8	8	52.2	1		8.09496	2.0195e-06	-1.03553	-45.0279	+		Q13137	ENSG00000136436	CALCOCO2	Calcium-binding and coiled-coil domain-containing protein 2
12.3002	12.2275	12.2743	12.2768	11.2706	11.2103	11.311	11.2068	FALSE		+	siSenp5_siGl2	1	NaN	41	26	56	21	63.7	1		7.41984	4.49518e-06	-1.02004	-34.7201	+		O00425	ENSG00000136231	IGF2BP3	Insulin-like growth factor 2 mRNA-binding protein 3
7.88935	7.91707	7.78856	7.92005	6.96694	6.99661	6.70321	6.79571	FALSE		+	siSenp5_siGl2	0	NaN	16	6	6	6	61.2	1		4.94321	9.83128e-05	-1.01314	-13.2546	+		O14773	ENSG00000166340	TPP1	Tripeptidyl-peptidase 1
11.3432	11.3305	11.3208	11.3377	10.2096	10.3246	10.3639	10.3819	FALSE		+	siSenp5_siGl2	0	NaN	33	17	35	17	54.4	1		6.66815	9.75356e-06	-1.01305	-25.9753	+		P50995	ENSG00000122359	ANXA11	Annexin A11
8.43463	8.36501	8.43171	8.33181	7.11894	7.46761	7.23649	7.70598	FALSE		+	siSenp5_siGl2	0	NaN	1	1	2	1	86.9	1		3.57359	0.00101374	-1.00854	-7.61654	+		P54253	ENSG00000124788	ATXN1	Ataxin-1
11.957	12.0753	12.1587	12.1983	11.0951	11.1261	11.0572	11.0853	FALSE		+	siSenp5_siGl2	0	NaN	63	6	41	6	10.2	1		5.75569	3.08729e-05	-1.0064	-18.2291	+		P06703	ENSG00000197956	S100A6	Protein S100-A6
7.03782	7.17592	7.1918	7.15886	8.19032	8.20261	8.06985	8.1334	FALSE		+	siSenp5_siGl2	0	NaN	5	3	3	3	88.7	1		6.20567	1.81923e-05	1.00794	21.715	+		Q8N3S3	ENSG00000006576	PHTF2	Putative homeodomain transcription factor 2
10.2807	10.3393	10.3168	10.2723	11.4259	11.4399	11.3994	11.3832	FALSE		+	siSenp5_siGl2	2	NaN	39	17	29	15	58	1		8.60814	1.18631e-06	1.10984	54.8524	+		Q13177	ENSG00000180370	PAK2	Serine/threonine-protein kinase PAK 2
7.42962	7.44128	7.60288	7.49905	8.62242	8.69209	8.70529	8.68825	FALSE		+	siSenp5_siGl2	6	NaN	20	34	53	2	198.8	1		6.77562	8.62137e-06	1.1838	27.0773	+		Q99666	ENSG00000015568;ENSG00000183054	RGPD5;RGPD6	RANBP2-like and GRIP domain-containing protein 5/6
7.12412	6.99322	7.08958	7.03562	8.24793	8.23554	8.4582	8.07093	FALSE		+	siSenp5_siGl2	0	NaN	19	2	2	2	11.8	1		5.10299	7.68009e-05	1.19251	14.1171	+		P52926	ENSG00000149948	HMGA2	High mobility group protein HMGI-C
4.45286	4.54844	4.30743	4.29278	5.59694	5.71425	5.66391	5.60585	FALSE		+	siSenp5_siGl2	0	NaN	1	1	1	1	96.9	1		5.80415	2.87461e-05	1.24486	18.5766	+		Q7Z3F1	ENSG00000163328	GPR155	Integral membrane protein GPR155
9.30104	9.41891	9.34163	9.38931	10.6492	10.6733	10.6005	10.6841	FALSE		+	siSenp5_siGl2	0	NaN	33	9	15	9	32.2	1		7.80824	3.19345e-06	1.28905	40.3235	+		Q96CN7	ENSG00000066583	ISOC1	Isochorismatase domain-containing protein 1
8.75656	8.6851	8.63952	8.75087	9.99053	10.0037	10.1329	10.0526	FALSE		+	siSenp5_siGl2	0	NaN	48	7	13	7	18.6	1		7.15242	5.37588e-06	1.3369	31.3181	+		Q14011	ENSG00000099622	CIRBP	Cold-inducible RNA-binding protein
4.51096	4.1375	4.51728	4.37851	5.82018	5.67807	5.62644	5.79961	FALSE		+	siSenp5_siGl2	0	NaN	3	1	1	1	38.8	1		4.96924	9.51509e-05	1.34501	13.3917	+		Q6PGN9	ENSG00000134222	PSRC1	Proline/serine-rich coiled-coil protein 1
7.79571	7.4545	7.52982	8.4363	9.65051	9.23266	9.03837	8.70217	FALSE		+	siSenp5_siGl2	0	NaN	20	2	3	2	11.3	1		2.40187	0.00884097	1.35185	4.53266	+		P81605	ENSG00000161634	DCD	Dermcidin
3.89724	3.88753	3.7761	4.01792	5.4363	5.20945	5.26679	5.37156	FALSE		+	siSenp5_siGl2	0	NaN	3	1	2	1	47.9	1		6.00432	2.30399e-05	1.42633	20.0816	+		O43463	ENSG00000101945	SUV39H1	Histone-lysine N-methyltransferase SUV39H1
6.02237	6.06824	5.9331	6.41954	7.79507	8.45779	6.35755	8.84612	FALSE		+	siSenp5_siGl2	0	NaN	4	3	3	2	70	1		1.70067	0.0348153	1.75332	3.14576	+		Q8WXA3	ENSG00000204130	RUFY2	RUN and FYVE domain-containing protein 2
13.437	13.4175	13.4493	13.4195	12.4412	12.4023	12.4639	12.4313	FALSE		+	siSenp5_siGl2	3	NaN	66	50	162	35	67.8	1		9.13409	9.89482e-07	-0.996147	-67.1397			P26038	ENSG00000147065	MSN	Moesin {ECO:0000303|PubMed:1924289}
5.18587	5.50144	5.40599	5.2891	4.40599	4.20163	4.46597	4.3505	FALSE		+	siSenp5_siGl2	0	NaN	9	2	2	2	20.8	1		4.50057	0.000209003	-0.989574	-11.1164			P17900	ENSG00000196743	GM2A	Ganglioside GM2 activator
8.18041	8.17143	8.22786	8.23362	7.23936	7.26679	7.12619	7.25456	FALSE		+	siSenp5_siGl2	0	NaN	6	5	5	5	87.1	1		6.78893	8.49073e-06	-0.981605	-27.217			P42892	ENSG00000117298	ECE1	Endothelin-converting enzyme 1
9.20041	9.10145	9.23769	9.15911	8.14211	8.22014	8.224	8.19574	FALSE		+	siSenp5_siGl2	0	NaN	7	4	6	4	61.6	1		6.87725	7.51045e-06	-0.979169	-28.1618			Q96S52	ENSG00000087111	PIGS	GPI transamidase component PIG-S
10.2569	10.2906	10.3164	10.3315	9.26936	9.25833	9.4096	9.37156	FALSE		+	siSenp5_siGl2	0	NaN	19	9	13	9	52.9	1		6.43925	1.37414e-05	-0.971632	-23.7731			P50579	ENSG00000111142	METAP2	Methionine aminopeptidase 2 {ECO:0000255|HAMAP-Rule:MF_03175}
9.80945	9.69523	9.64656	9.63898	8.63988	8.71596	8.79961	8.74853	FALSE		+	siSenp5_siGl2	0	NaN	9	5	9	5	60.1	1		5.83681	2.75555e-05	-0.971558	-18.8144			Q15392	ENSG00000116133	DHCR24	Delta(24)-sterol reductase
5.59096	5.37851	5.54226	5.53294	4.2555	4.74953	4.57894	4.57894	FALSE		+	siSenp5_siGl2	0	NaN	3	1	1	1	29.6	1		3.86288	0.000604949	-0.97044	-8.58651			Q9UHF1	ENSG00000172889	EGFL7	Epidermal growth factor-like protein 7
10.5965	10.6936	10.6414	10.661	9.67737	9.71733	9.69957	9.68106	FALSE		+	siSenp5_siGl2	0	NaN	31	10	16	10	34	1		7.9635	2.52677e-06	-0.954276	-42.8069			P53007	ENSG00000100075	SLC25A1	Tricarboxylate transport protein, mitochondrial
7.92244	7.94251	7.96405	7.89905	6.99322	7.09064	6.89239	6.93899	FALSE		+	siSenp5_siGl2	0	NaN	2	1	1	1	67.6	1		6.15325	1.94419e-05	-0.953203	-21.2777			O43292	ENSG00000197858	GPAA1	Glycosylphosphatidylinositol anchor attachment 1 protein
10.024	10.0906	10.1492	10.2038	9.15836	9.31311	9.03837	9.15228	FALSE		+	siSenp5_siGl2	0	NaN	12	8	10	8	65.8	1		5.06649	8.14181e-05	-0.951407	-13.9155			Q14134	ENSG00000137699	TRIM29	Tripartite motif-containing protein 29
10.7572	10.7982	10.8385	10.7591	9.78463	9.86233	9.83952	9.86496	FALSE		+	siSenp5_siGl2	0	NaN	46	13	30	13	44.5	1		7.47717	4.23659e-06	-0.950411	-35.4958			P32929	ENSG00000116761	CTH	Cystathionine gamma-lyase
8.14006	8.19574	8.31061	8.36019	7.37417	7.44626	7.22882	7.17393	FALSE		+	siSenp5_siGl2	0	NaN	16	4	5	4	28.3	1		4.62671	0.00016698	-0.945859	-11.6905			Q8N129	ENSG00000166997	CNPY4	Protein canopy homolog 4
8.77116	8.84549	8.78986	8.88203	7.94251	7.87221	7.8392	7.85985	FALSE		+	siSenp5_siGl2	0	NaN	1	2	3	2	183.4	1		6.84612	7.8703e-06	-0.943691	-27.8251			P20908	ENSG00000130635	COL5A1	Collagen alpha-1(V) chain
11.3335	11.3282	11.2798	11.3001	10.3735	10.3433	10.3697	10.399	FALSE		+	siSenp5_siGl2	2	NaN	33	12	26	10	41.4	1		8.63412	1.18631e-06	-0.939051	-55.4029			P28482	ENSG00000100030	MAPK1	Mitogen-activated protein kinase 1
6.40769	6.2075	6.4545	6.47411	5.45286	5.46597	5.40259	5.46923	FALSE		+	siSenp5_siGl2	0	NaN	12	1	2	1	6.7	1		5.23857	6.3244e-05	-0.93829	-14.8903			Q9NRQ5	ENSG00000166002	SMCO4	Single-pass membrane and coiled-coil domain-containing protein 4
10.413	10.5877	10.6375	10.4814	9.51057	9.60492	9.61158	9.66924	FALSE		+	siSenp5_siGl2	8	NaN	52	13	21	5	36.8	1		5.32286	5.65962e-05	-0.930824	-15.3912			P42330	ENSG00000196139	AKR1C3	Aldo-keto reductase family 1 member C3
8.86913	8.89026	8.82496	8.79116	7.88325	8.02956	7.90026	7.85487	FALSE		+	siSenp5_siGl2	0	NaN	3	3	7	3	112.5	1		6.09227	2.07921e-05	-0.926892	-20.7797			O95197	ENSG00000133318	RTN3	Reticulon-3
5.02237	4.94486	4.96347	4.94953	3.74416	3.89724	4.24031	4.30743	FALSE		+	siSenp5_siGl2	0	NaN	6	1	1	1	23	1		3.29351	0.00167513	-0.922773	-6.76658			Q9Y3B6	ENSG00000100908;ENSG00000285377	EMC9	ER membrane protein complex subunit 9
9.09011	9.02181	9.15228	9.13391	8.2211	8.21237	8.15026	8.14517	FALSE		+	siSenp5_siGl2	0	NaN	22	3	6	3	14.6	1		6.67297	9.73155e-06	-0.917305	-26.0237			Q96CP2	ENSG00000162076	FLYWCH2	FLYWCH family member 2
7.04439	7.03122	7.03012	7.02459	6.08746	6.13545	6.19377	6.07895	FALSE		+	siSenp5_siGl2	0	NaN	5	4	4	4	80.6	1		7.36488	4.59756e-06	-0.908669	-33.9922			Q96AQ6	ENSG00000163346	PBXIP1	Pre-B-cell leukemia transcription factor-interacting protein 1
8.52904	8.59283	8.60326	8.58984	7.57592	7.6359	7.76951	7.72383	FALSE		+	siSenp5_siGl2	0	NaN	12	4	5	4	43.7	1		5.91153	2.52676e-05	-0.902452	-19.3697			Q9Y303	ENSG00000162066	AMDHD2	N-acetylglucosamine-6-phosphate deacetylase {ECO:0000305|PubMed:22692205}
8.224	8.06016	8.19574	8.22834	7.37156	7.37938	7.3156	7.03892	FALSE		+	siSenp5_siGl2	0	NaN	6	5	7	2	88.9	1		4.24878	0.000315285	-0.900694	-10.047			Q9P0L2	ENSG00000116141	MARK1	Serine/threonine-protein kinase MARK1
8.43463	8.53099	8.47127	8.45327	7.54767	7.6851	7.5157	7.56682	FALSE		+	siSenp5_siGl2	0	NaN	1	1	3	1	83.6	1		6.12616	1.98379e-05	-0.89372	-21.055			Q16799	ENSG00000139970	RTN1	Reticulon-1
5.79181	5.848	5.89966	5.83542	4.79701	4.92125	4.98185	5.10014	FALSE		+	siSenp5_siGl2	0	NaN	11	2	2	2	21.1	1		4.96311	9.60738e-05	-0.89366	-13.3593			P32970	ENSG00000125726	CD70	CD70 antigen
10.6226	10.5519	10.6362	10.6531	9.68405	9.75656	9.73115	9.74819	FALSE		+	siSenp5_siGl2	0	NaN	20	6	15	6	40.2	1		7.22422	5.10147e-06	-0.88596	-32.1976			Q8NFJ5	ENSG00000013588	GPRC5A	Retinoic acid-induced protein 3
7.31288	7.224	7.49745	7.2384	6.3147	6.77479	5.98185	6.6879	FALSE		+	siSenp5_siGl2	0	NaN	3	2	2	2	70.4	1		2.41144	0.0086846	-0.878376	-4.55347			Q9UJ14	ENSG00000131067	GGT7	Glutathione hydrolase 7
8.27146	8.20261	8.09908	8.10748	7.33181	7.28817	7.21335	7.37243	FALSE		+	siSenp5_siGl2	0	NaN	11	3	5	3	34.9	1		5.46519	4.64433e-05	-0.868719	-16.2739			Q9Y6M0	ENSG00000007038;ENSG00000282838	PRSS21	Testisin
9.3966	9.47046	9.49665	9.41848	8.59954	8.5932	8.61949	8.5263	FALSE		+	siSenp5_siGl2	0	NaN	31	10	12	8	36.9	1		6.87053	7.564e-06	-0.860916	-28.0888			Q9NQG5	ENSG00000101413	RPRD1B	Regulation of nuclear pre-mRNA domain-containing protein 1B
6.60733	6.43463	6.44128	6.36807	5.51096	5.56377	5.54535	5.79181	FALSE		+	siSenp5_siGl2	0	NaN	5	1	1	1	22.3	1		4.36401	0.000261325	-0.859854	-10.5242			P62341	ENSG00000198843	SELENOT	Thioredoxin reductase-like selenoprotein T {ECO:0000305}
8.77906	8.85175	8.8009	8.81698	7.97269	7.99322	7.84737	8.0207	FALSE		+	siSenp5_siGl2	0	NaN	22	5	8	5	32.8	1		6.08052	2.10274e-05	-0.853677	-20.6851			P09601	ENSG00000100292	HMOX1	Heme oxygenase 1
6.40599	6.47249	6.63081	6.46107	5.76022	5.44626	5.76553	5.58797	FALSE		+	siSenp5_siGl2	0	NaN	3	2	2	2	69.8	1		4.0877	0.000420555	-0.852597	-9.41254			P31641	ENSG00000131389	SLC6A6	Sodium- and chloride-dependent taurine transporter
8.79019	8.82337	8.98385	8.93369	7.97785	8.06878	7.98071	8.09803	FALSE		+	siSenp5_siGl2	0	NaN	6	9	9	9	171.5	1		5.34169	5.50703e-05	-0.85143	-15.5053			P33527	ENSG00000103222;ENSG00000278183	ABCC1	Multidrug resistance-associated protein 1
13.7156	13.6944	13.6946	13.701	12.8029	12.8507	12.8814	12.8665	FALSE		+	siSenp5_siGl2	0	NaN	64	68	137	68	123.7	1		8.26061	1.84853e-06	-0.851058	-47.9908			P18206	ENSG00000035403	VCL	Vinculin
10.722	10.7429	10.7445	10.7128	9.84015	9.89739	9.84251	9.94105	FALSE		+	siSenp5_siGl2	7	NaN	18	13	18	5	58.9	1		7.32248	4.64661e-06	-0.850281	-33.4411			O43865	ENSG00000168710	AHCYL1	S-adenosylhomocysteine hydrolase-like protein 1 {ECO:0000312|HGNC:HGNC:344}
10.5233	10.5404	10.5729	10.579	9.7211	9.74769	9.68545	9.6793	FALSE		+	siSenp5_siGl2	0	NaN	29	11	18	11	52.4	1		7.82947	3.19345e-06	-0.845517	-40.6543			Q13228	ENSG00000143416	SELENBP1	Methanethiol oxidase {ECO:0000303|PubMed:29255262}
6.79571	6.93192	6.76421	6.69766	5.73606	5.91886	6.11894	6.04002	FALSE		+	siSenp5_siGl2	0	NaN	5	2	3	1	36.5	1		3.89949	0.000571038	-0.843905	-8.71653			C9JRZ8	ENSG00000227471	AKR1B15	Aldo-keto reductase family 1 member B15 {ECO:0000305}
6.61176	6.70183	6.44128	6.65535	5.72792	5.73064	5.59991	5.97728	FALSE		+	siSenp5_siGl2	0	NaN	6	2	2	2	46.1	1		3.8881	0.000580542	-0.843618	-8.67589			Q86UN3	ENSG00000186907	RTN4RL2	Reticulon-4 receptor-like 2
4.41954	4.2555	4.27798	4.53605	3.40599	3.48543	3.59694	3.63227	FALSE		+	siSenp5_siGl2	0	NaN	5	2	2	2	35	1		4.25493	0.000313021	-0.842114	-10.0719			Q12841	ENSG00000163430	FSTL1	Follistatin-related protein 1
6.76553	6.73335	6.53605	6.73064	5.84046	5.90207	5.74416	5.926	FALSE		+	siSenp5_siGl2	0	NaN	7	5	5	5	84.1	1		4.8257	0.000119451	-0.838221	-12.6524			O14672	ENSG00000137845	ADAM10	Disintegrin and metalloproteinase domain-containing protein 10
11.29	11.2693	11.2909	11.2643	10.3953	10.4349	10.471	10.49	FALSE		+	siSenp5_siGl2	1	NaN	17	17	29	16	134.2	1		7.63681	3.53352e-06	-0.830785	-37.7474			P00533	ENSG00000146648	EGFR	Epidermal growth factor receptor
6.88264	6.94017	6.93664	6.96578	6.10643	6.06609	6.03782	6.19967	FALSE		+	siSenp5_siGl2	0	NaN	3	3	3	2	124.2	1		6.12362	1.98749e-05	-0.828804	-21.0343			Q7Z6B7	ENSG00000196935	SRGAP1	SLIT-ROBO Rho GTPase-activating protein 1
5.50462	5.30012	5.44956	5.23266	4.63807	4.67243	4.3147	4.56682	FALSE		+	siSenp5_siGl2	0	NaN	4	1	1	1	26	1		3.6978	0.000807334	-0.823739	-8.02091			P19075	ENSG00000127324	TSPAN8	Tetraspanin-8
5.50462	5.76288	5.66391	5.73606	4.96347	4.64386	4.926	4.85798	FALSE		+	siSenp5_siGl2	0	NaN	4	2	2	2	61.9	1		3.95151	0.000529359	-0.819042	-8.90422			Q96FL8	ENSG00000142494	SLC47A1	Multidrug and toxin extrusion protein 1
9.65069	9.78038	9.69017	9.77297	8.93428	8.74551	8.98214	8.95768	FALSE		+	siSenp5_siGl2	0	NaN	38	6	11	6	22.3	1		4.90675	0.000104605	-0.818652	-13.065			Q96IU4	ENSG00000114779	ABHD14B	Protein ABHD14B {ECO:0000305}
10.1854	10.1277	10.1401	10.1038	9.38435	9.29875	9.24341	9.35931	FALSE		+	siSenp5_siGl2	3	NaN	33	30	37	15	97.3	1		6.32528	1.58448e-05	-0.81779	-22.746			Q05193	ENSG00000106976	DNM1	Dynamin-1
7.96058	7.89057	8.02791	7.9571	7.15785	7.13443	7.17093	7.10538	FALSE		+	siSenp5_siGl2	0	NaN	2	3	3	3	152.8	1		6.6622	9.77625e-06	-0.816892	-25.9156			O75976	ENSG00000108582	CPD	Carboxypeptidase D
9.2182	9.24722	9.20701	9.23194	8.3443	8.48543	8.42333	8.39532	FALSE		+	siSenp5_siGl2	0	NaN	3	2	3	2	62	1		6.72375	9.09057e-06	-0.814001	-26.5397			Q8IWB1	ENSG00000148841	ITPRIP	Inositol 1,4,5-trisphosphate receptor-interacting protein
12.0054	11.9924	11.9899	11.9967	11.1694	11.1911	11.1489	11.2208	FALSE		+	siSenp5_siGl2	0	NaN	41	22	51	22	59.2	1		8.45016	1.45413e-06	-0.813572	-51.6199			P11413	ENSG00000160211	G6PD	Glucose-6-phosphate 1-dehydrogenase
11.7265	11.6451	11.6758	11.602	10.7868	10.8421	10.8892	10.8823	FALSE		+	siSenp5_siGl2	0	NaN	40	12	25	12	28	1		6.36295	1.4979e-05	-0.812262	-23.0806			Q96DG6	ENSG00000164237	CMBL	Carboxymethylenebutenolidase homolog
8.16692	8.1375	8.17542	8.18884	7.41616	7.24698	7.48059	7.28077	FALSE		+	siSenp5_siGl2	0	NaN	10	1	1	1	10.4	1		5.15213	7.21297e-05	-0.811045	-14.3928			Q9NU23	ENSG00000083099	LYRM2	LYR motif-containing protein 2
9.49245	9.55976	9.51983	9.54901	8.81954	8.75389	8.66889	8.65249	FALSE		+	siSenp5_siGl2	0	NaN	9	11	12	11	129.5	1		5.90382	2.5523e-05	-0.806566	-19.3117			Q9UNY4	ENSG00000116830	TTF2	Transcription termination factor 2
8.94457	9.0143	8.97241	8.92748	8.30104	8.0433	8.1205	8.18438	FALSE		+	siSenp5_siGl2	0	NaN	12	5	5	5	55.3	1		5.06469	8.16406e-05	-0.802384	-13.9056			P09914	ENSG00000185745	IFIT1	Interferon-induced protein with tetratricopeptide repeats 1
12.4723	12.4094	12.4394	12.3902	11.6256	11.6567	11.5952	11.6418	FALSE		+	siSenp5_siGl2	0	NaN	56	21	69	21	46.4	1		7.50243	4.07411e-06	-0.798032	-35.8429			P50454	ENSG00000149257	SERPINH1	Serpin H1
10.8845	10.8991	10.9133	10.8974	10.1276	10.0815	10.1026	10.098	FALSE		+	siSenp5_siGl2	0	NaN	48	13	21	13	36.7	1		9.28006	8.83785e-07	-0.796108	-71.0125			Q9NUQ9	ENSG00000153310	CYRIB	Protein FAM49B
7.01569	7.03342	6.91289	7.0268	6.14364	6.1639	6.13955	6.37156	FALSE		+	siSenp5_siGl2	1	NaN	5	2	2	1	40.4	1		4.8248	0.000119451	-0.792539	-12.6479			Q9BWW4	ENSG00000157216	SSBP3	Single-stranded DNA-binding protein 3
11.1293	11.1398	11.0845	11.1147	10.2939	10.304	10.3501	10.3568	FALSE		+	siSenp5_siGl2	0	NaN	27	10	22	10	46.7	1		7.76621	3.26261e-06	-0.790877	-39.6761			Q96M27	ENSG00000164244	PRRC1	Protein PRRC1
8.33002	8.20114	8.22062	8.3097	7.42459	7.48704	7.40599	7.59171	FALSE		+	siSenp5_siGl2	0	NaN	19	9	10	9	63.5	1		5.24959	6.24729e-05	-0.788041	-14.9549			O95470	ENSG00000166224	SGPL1	Sphingosine-1-phosphate lyase 1 {ECO:0000305}
9.12335	8.91289	9.0588	8.94574	8.21383	8.28771	8.20359	8.2211	FALSE		+	siSenp5_siGl2	0	NaN	16	4	4	4	41.3	1		5.22563	6.44238e-05	-0.778634	-14.8148			Q9H6B4	ENSG00000166250	CLMP	CXADR-like membrane protein
8.07414	8.10224	8.07948	8.11738	7.43129	7.26866	7.34341	7.21626	FALSE		+	siSenp5_siGl2	0	NaN	3	1	2	1	33.3	1		5.46565	4.64433e-05	-0.778408	-16.2768			Q15072	ENSG00000167635	ZNF146	Zinc finger protein OZF
6.16591	6.34696	6.23649	6.24603	5.54535	5.48864	5.52669	5.34341	FALSE		+	siSenp5_siGl2	0	NaN	9	2	2	2	56	1		4.91289	0.000103628	-0.772823	-13.0968			O14879	ENSG00000119917	IFIT3	Interferon-induced protein with tetratricopeptide repeats 3
7.38024	7.42878	7.27798	7.37938	6.63517	6.47249	6.66391	6.60585	FALSE		+	siSenp5_siGl2	0	NaN	9	2	2	2	20.4	1		5.18906	6.82159e-05	-0.77224	-14.6034			Q96AZ6	ENSG00000172183	ISG20	Interferon-stimulated gene 20 kDa protein
9.77742	9.7115	9.79458	9.73302	8.96203	8.94486	9.09619	8.95128	FALSE		+	siSenp5_siGl2	0	NaN	31	10	13	10	33.8	1		5.82638	2.79113e-05	-0.765538	-18.7382			Q8NBJ7	ENSG00000129103	SUMF2	Inactive C-alpha-formylglycine-generating enzyme 2 {ECO:0000305}
6.42291	6.49985	6.36282	6.46434	5.66107	5.53916	5.75221	5.74147	FALSE		+	siSenp5_siGl2	0	NaN	9	2	3	2	46.4	1		4.9577	9.68225e-05	-0.764002	-13.3308			Q6NYC1	ENSG00000070495	JMJD6	Bifunctional arginine demethylase and lysyl-hydroxylase JMJD6
10.0174	10.0025	9.98556	10.0168	9.21189	9.24008	9.27426	9.24722	FALSE		+	siSenp5_siGl2	0	NaN	6	7	8	7	125.8	1		8.43542	1.45413e-06	-0.762206	-51.328			Q9UPR0	ENSG00000154822;ENSG00000284017	PLCL2	Inactive phospholipase C-like protein 2
7.66959	7.74214	7.65964	7.60511	6.85549	6.91648	6.92837	6.93074	FALSE		+	siSenp5_siGl2	0	NaN	3	3	3	3	104.8	1		6.34111	1.55127e-05	-0.761352	-22.8861			O60462	ENSG00000118257	NRP2	Neuropilin-2
5.03122	4.72792	4.94953	4.98185	4.15381	3.9542	4.14568	4.42626	FALSE		+	siSenp5_siGl2	0	NaN	1	1	1	1	98.3	1		3.15644	0.00215757	-0.752646	-6.37944			P30530	ENSG00000167601	AXL	Tyrosine-protein kinase receptor UFO
5.25927	5.47897	5.25172	5.31832	4.52356	4.49825	4.51096	4.7761	FALSE		+	siSenp5_siGl2	0	NaN	2	1	1	1	43.1	1		3.93181	0.000545875	-0.74985	-8.83271			O43435	ENSG00000184058	TBX1	T-box transcription factor TBX1
8.77017	8.6851	8.72588	8.7187	8.00899	7.97957	7.98071	7.93958	FALSE		+	siSenp5_siGl2	0	NaN	10	6	7	6	73.5	1		7.29751	4.78293e-06	-0.747751	-33.1207			O15231	ENSG00000147394	ZNF185	Zinc finger protein 185
6.62059	6.70321	6.76421	6.69209	5.89482	5.92125	6.00675	5.97499	FALSE		+	siSenp5_siGl2	0	NaN	6	2	2	2	46.3	1		5.88727	2.60707e-05	-0.745575	-19.1877			O43826	ENSG00000281500	SLC37A4	Glucose-6-phosphate exchanger SLC37A4 {ECO:0000305|PubMed:10026167, ECO:0000305|PubMed:21949678}
11.0266	10.9895	11.0126	10.9846	10.2353	10.2862	10.309	10.2227	FALSE		+	siSenp5_siGl2	0	NaN	39	14	22	14	60.6	1		7.24894	5.0549e-06	-0.740028	-32.5061			Q9H3P7	ENSG00000182827	ACBD3	Golgi resident protein GCP60
9.41511	9.46862	9.3966	9.4028	8.59805	8.6987	8.71425	8.7252	FALSE		+	siSenp5_siGl2	0	NaN	20	9	12	9	61	1		6.24053	1.75969e-05	-0.736734	-22.0107			Q9NPH2	ENSG00000105655	ISYNA1	Inositol-3-phosphate synthase 1
6.79701	6.77873	6.62644	6.67243	5.79442	5.77347	6.19967	6.1639	FALSE		+	siSenp5_siGl2	0	NaN	2	1	1	1	49	1		3.02158	0.00275124	-0.735788	-6.01555			Q9UNW9	ENSG00000104967	NOVA2	RNA-binding protein Nova-2
10.1236	10.1436	10.1123	10.0957	9.40429	9.46679	9.33561	9.33673	FALSE		+	siSenp5_siGl2	1	NaN	8	11	15	10	146.5	1		6.26606	1.70607e-05	-0.732947	-22.2297			O60343	ENSG00000136111	TBC1D4	TBC1 domain family member 4
9.35997	9.2861	9.12438	9.24127	8.55075	8.54535	8.51373	8.47249	FALSE		+	siSenp5_siGl2	0	NaN	21	5	7	5	45.4	1		5.07165	8.06823e-05	-0.73235	-13.9439			P38571	ENSG00000107798	LIPA	Lysosomal acid lipase/cholesteryl ester hydrolase
7.26491	7.25361	7.09064	7.23936	6.57894	6.27053	6.64818	6.42459	FALSE		+	siSenp5_siGl2	0	NaN	8	2	4	2	28.1	1		3.63671	0.000905706	-0.731573	-7.81982			Q969T9	ENSG00000132471	WBP2	WW domain-binding protein 2
7.01011	7.02126	7.19869	6.91409	6.14771	6.36982	6.32193	6.38716	FALSE		+	siSenp5_siGl2	0	NaN	3	3	3	2	152.1	1		3.98752	0.000498085	-0.729382	-9.03622			Q04912	ENSG00000164078	MST1R	Macrophage-stimulating protein receptor
6.31288	6.64818	6.72383	6.55459	5.67525	6.06824	5.83036	5.76553	FALSE		+	siSenp5_siGl2	0	NaN	4	1	1	1	18.2	1		2.98205	0.00295885	-0.725024	-5.91192			Q9BQB6	ENSG00000167397	VKORC1	Vitamin K epoxide reductase complex subunit 1
10.0953	10.0795	10.1293	10.04	9.33673	9.4149	9.33695	9.36938	FALSE		+	siSenp5_siGl2	0	NaN	25	18	25	17	98.4	1		6.82368	8.15381e-06	-0.721523	-27.5849			Q9H4G0	ENSG00000088367	EPB41L1	Band 4.1-like protein 1
8.54032	8.58609	8.54303	8.58946	7.92541	7.78725	7.80735	7.86171	FALSE		+	siSenp5_siGl2	0	NaN	10	6	6	6	100.4	1		6.16109	1.92116e-05	-0.719297	-21.3425			O94806	ENSG00000115825	PRKD3	Serine/threonine-protein kinase D3
9.94559	9.8828	9.83968	9.87375	9.15482	9.15076	9.1819	9.17916	FALSE		+	siSenp5_siGl2	0	NaN	38	9	11	9	33.6	1		7.08916	5.67715e-06	-0.718793	-30.5629			Q9UEE9	ENSG00000153774	CFDP1	Craniofacial development protein 1
4.83794	4.76553	5.38888	5.22882	4.55459	4.36457	4.39232	4.03562	FALSE		+	siSenp5_siGl2	0	NaN	2	1	1	1	50.9	1		2.08052	0.0164276	-0.718518	-3.86565			P51811	ENSG00000047597	XK	Membrane transport protein XK
6.57289	6.50779	6.81762	6.76155	5.75756	6.01123	6.05528	5.97039	FALSE		+	siSenp5_siGl2	0	NaN	3	1	1	1	50.1	1		3.44669	0.00127108	-0.71635	-7.22121			Q14542	ENSG00000174669	SLC29A2	Equilibrative nucleoside transporter 2
6.64818	6.66249	6.88142	6.8392	6.07039	6.14364	5.90689	6.06178	FALSE		+	siSenp5_siGl2	0	NaN	3	1	1	1	28.5	1		4.01741	0.000472717	-0.71215	-9.14708			Q96CP7	ENSG00000160606	TLCD1	Calfacilitin
8.89148	8.89361	8.87098	8.79442	8.20016	8.03122	8.15532	8.21675	FALSE		+	siSenp5_siGl2	0	NaN	10	4	6	4	52.7	1		5.22921	6.41012e-05	-0.711757	-14.8357			Q96N66	ENSG00000125505;ENSG00000273592;ENSG00000274194;ENSG00000275118;ENSG00000276935;ENSG00000277025;ENSG00000277733;ENSG00000277923;ENSG00000278322;ENSG00000278519	MBOAT7	Lysophospholipid acyltransferase 7 {ECO:0000305}
7.11374	7.12205	7.30652	7.25172	6.46271	6.35755	6.51412	6.61618	FALSE		+	siSenp5_siGl2	0	NaN	14	2	2	2	21.8	1		4.20381	0.000341185	-0.710867	-9.8661			Q587I9	ENSG00000173349	SFT2D3	Vesicle transport protein SFT2C
11.2694	11.3566	11.3836	11.3653	10.5659	10.6896	10.6669	10.614	FALSE		+	siSenp5_siGl2	0	NaN	37	5	24	5	11.7	1		5.84398	2.74136e-05	-0.709596	-18.8671			P26447	ENSG00000196154	S100A4	Protein S100-A4
8.55536	8.54998	8.5542	8.57061	7.77017	7.8679	7.81506	7.94427	FALSE		+	siSenp5_siGl2	0	NaN	9	3	3	3	46.3	1		5.83365	2.76789e-05	-0.708188	-18.7913			Q8IWB7	ENSG00000085449	WDFY1	WD repeat and FYVE domain-containing protein 1
10.8722	10.8279	10.864	10.8772	10.1104	10.118	10.1951	10.1854	FALSE		+	siSenp5_siGl2	0	NaN	34	16	25	16	64.2	1		6.91779	7.26877e-06	-0.708097	-28.6062			Q96AY3	ENSG00000141756	FKBP10	Peptidyl-prolyl cis-trans isomerase FKBP10
7.01903	7.08002	7.05202	7.15684	6.33807	6.46597	6.40429	6.27053	FALSE		+	siSenp5_siGl2	0	NaN	9	1	3	1	16.1	1		5.0394	8.50996e-05	-0.707264	-13.7677			Q8WUH1	ENSNLEG00000014324	CHURC1;FNTB	Protein Churchill
8.8351	8.79051	8.79214	8.70701	8.10905	8.10957	8.03452	8.04712	FALSE		+	siSenp5_siGl2	0	NaN	43	19	72	5	46.4	1		6.13687	1.97421e-05	-0.706126	-21.1428			Q14240	ENSG00000156976	EIF4A2	Eukaryotic initiation factor 4A-II
6.56224	6.67666	6.67807	6.78398	6.05094	6.00225	5.8679	5.95884	FALSE		+	siSenp5_siGl2	0	NaN	2	1	1	1	58	1		4.6537	0.000159259	-0.705257	-11.8169			P34059	ENSG00000141012	GALNS	N-acetylgalactosamine-6-sulfatase
4.39917	4.77083	4.55459	4.78136	4.06178	4	3.60881	4.01792	FALSE		+	siSenp5_siGl2	0	NaN	1	1	1	1	100.6	1		2.62675	0.0057987	-0.70436	-5.03787			Q8TEA7	ENSG00000145348	TBCK	TBC domain-containing protein kinase-like protein
10.9567	10.9184	10.8975	10.9161	10.1929	10.1845	10.3029	10.1976	FALSE		+	siSenp5_siGl2	0	NaN	28	8	14	8	34.8	1		6.35202	1.52049e-05	-0.702715	-22.983			Q9HC38	ENSG00000167699	GLOD4	Glyoxalase domain-containing protein 4
8.71081	8.79344	8.66889	8.69105	8.01123	8.06663	7.99209	8.00562	FALSE		+	siSenp5_siGl2	0	NaN	25	9	10	9	54.2	1		6.23413	1.75969e-05	-0.697152	-21.9561			Q15208	ENSG00000112079	STK38	Serine/threonine-protein kinase 38
7.30561	7.33539	7.25267	7.78856	6.88509	6.73606	6.64241	6.63807	FALSE		+	siSenp5_siGl2	0	NaN	8	2	2	2	32.2	1		2.64724	0.0055865	-0.695145	-5.08563			Q15475	ENSG00000126778	SIX1	Homeobox protein SIX1
9.4672	9.35403	9.281	9.4475	8.73708	8.62753	8.69314	8.72144	FALSE		+	siSenp5_siGl2	0	NaN	35	8	13	8	47.7	1		5.079	8.00075e-05	-0.692634	-13.9843			Q13501	ENSG00000161011	SQSTM1	Sequestosome-1
4.66676	4.52982	4.3505	4.38543	3.79701	3.99095	3.49825	3.87774	FALSE		+	siSenp5_siGl2	0	NaN	1	1	1	1	192	1		2.78372	0.00428828	-0.692136	-5.41183			P29375	ENSG00000073614	KDM5A	Lysine-specific demethylase 5A
10.537	10.5126	10.5188	10.4733	9.79247	9.7975	9.86511	9.83352	FALSE		+	siSenp5_siGl2	0	NaN	27	9	19	9	38.5	1		7.19141	5.16153e-06	-0.688279	-31.7927			P40121	ENSG00000042493	CAPG	Macrophage-capping protein
4.57894	4.62059	4.89724	4.76553	4.20163	4.12102	3.8679	3.926	FALSE		+	siSenp5_siGl2	0	NaN	1	1	1	1	134.8	1		3.16408	0.00212778	-0.686439	-6.40053			O00562	ENSG00000110697	PITPNM1	Membrane-associated phosphatidylinositol transfer protein 1
9.93443	9.93399	9.83542	9.82639	9.14644	9.22762	9.19918	9.21165	FALSE		+	siSenp5_siGl2	0	NaN	14	8	10	8	64.5	1		5.96764	2.41136e-05	-0.686334	-19.7972			P49023	ENSG00000089159	PXN	Paxillin
8.25077	8.14568	8.2148	8.10066	7.3156	7.54535	7.76752	7.34784	FALSE		+	siSenp5_siGl2	0	NaN	4	2	3	2	66.6	1		3.10412	0.00236226	-0.6839	-6.2363			Q9H1C4	ENSG00000110057	UNC93B1	Protein unc-93 homolog B1
6.18982	6.15987	6.32193	6.11061	5.52356	5.64674	5.45615	5.42291	FALSE		+	siSenp5_siGl2	0	NaN	3	2	2	2	83.5	1		4.28634	0.000298761	-0.683221	-10.2003			Q8TDB6	ENSG00000163840	DTX3L	E3 ubiquitin-protein ligase DTX3L
10.7095	10.7226	10.8092	10.8697	10.1041	10.1007	10.0904	10.0864	FALSE		+	siSenp5_siGl2	0	NaN	44	12	25	12	38.9	1		5.71519	3.24365e-05	-0.682397	-17.9435			Q15293	ENSG00000049449	RCN1	Reticulocalbin-1
10.409	10.4633	10.6057	10.5666	9.82512	9.77182	9.92348	9.80171	FALSE		+	siSenp5_siGl2	0	NaN	60	10	42	5	20.6	1		4.72259	0.000142578	-0.680613	-12.1452			P61204	ENSG00000134287	ARF3	ADP-ribosylation factor 3
5.6865	5.49185	5.58496	5.66959	5.14975	5.08746	4.39917	5.07468	FALSE		+	siSenp5_siGl2	0	NaN	1	1	1	1	151.2	1		2.01067	0.0188567	-0.680463	-3.72821			Q14112	ENSG00000087303	NID2	Nidogen-2
7.79377	7.87836	7.65249	7.83731	7.03892	7.25456	7.11998	7.0433	FALSE		+	siSenp5_siGl2	0	NaN	3	1	2	1	42.8	1		4.13955	0.000381984	-0.676292	-9.61272			Q53T59	ENSG00000118960	HS1BP3	HCLS1-binding protein 3
6.98868	7.05311	7.27891	7.31016	6.57894	6.37851	6.38716	6.59246	FALSE		+	siSenp5_siGl2	0	NaN	3	2	3	2	60.8	1		3.29491	0.00167058	-0.673452	-6.77061			Q16678	ENSG00000138061	CYP1B1	Cytochrome P450 1B1
8.10486	8.0634	8.12205	8.18884	7.42375	7.43713	7.49025	7.43463	FALSE		+	siSenp5_siGl2	0	NaN	2	5	6	5	261.2	1		6.28659	1.66621e-05	-0.673348	-22.4074			Q9H2D6	ENSG00000100106	TRIOBP	TRIO and F-actin-binding protein
10.6695	10.7062	10.6639	10.7323	10.0997	10.1124	10.0161	9.85596	FALSE		+	siSenp5_siGl2	0	NaN	31	12	20	12	50.5	1		4.46957	0.000219834	-0.671914	-10.9794			P14384	ENSG00000135678	CPM	Carboxypeptidase M
8.55536	8.54998	8.57403	8.64997	7.85922	7.97097	7.91767	7.89724	FALSE		+	siSenp5_siGl2	0	NaN	15	3	6	3	31	1		6.0503	2.16195e-05	-0.671058	-20.4437			P20645	ENSG00000003056	M6PR	Cation-dependent mannose-6-phosphate receptor
11.1221	11.093	11.1179	10.9931	10.3352	10.4498	10.3952	10.4644	FALSE		+	siSenp5_siGl2	0	NaN	16	16	21	16	136.9	1		5.40895	5.0332e-05	-0.67035	-15.9195			P04920	ENSG00000164889	SLC4A2	Anion exchange protein 2
7.53528	7.46842	7.60585	7.46189	6.83289	6.8505	6.85549	6.85175	FALSE		+	siSenp5_siGl2	0	NaN	13	1	2	1	13.9	1		5.95146	2.44601e-05	-0.670201	-19.673			O60927	ENSG00000204619;ENSG00000206501;ENSG00000227720;ENSG00000233314;ENSG00000234058;ENSG00000236560;ENSG00000237403;ENSG00000237829	PPP1R11	E3 ubiquitin-protein ligase PPP1R11 {ECO:0000303|PubMed:27805901}
7.06609	7.11894	7.04111	7.01792	6.42626	6.42459	6.43463	6.27798	FALSE		+	siSenp5_siGl2	0	NaN	9	2	2	2	43	1		5.32668	5.63001e-05	-0.67015	-15.4143			O95084	ENSG00000150687	PRSS23	Serine protease 23
9.27356	9.2305	9.2628	9.23554	8.44045	8.75522	8.46761	8.66	FALSE		+	siSenp5_siGl2	0	NaN	12	3	6	3	20.3	1		3.90538	0.00056678	-0.66978	-8.73759			P53801	ENSG00000183255	PTTG1IP	Pituitary tumor-transforming gene 1 protein-interacting protein
11.3112	11.2355	11.2443	11.2117	10.5514	10.5505	10.6381	10.5907	FALSE		+	siSenp5_siGl2	0	NaN	51	11	31	10	23.7	1		6.29487	1.64261e-05	-0.668024	-22.4795			P23284	ENSG00000166794	PPIB	Peptidyl-prolyl cis-trans isomerase B
7.83036	7.79181	7.87836	7.93664	7.14873	7.14975	7.30743	7.16088	FALSE		+	siSenp5_siGl2	0	NaN	6	3	5	2	77.2	1		4.97504	9.42607e-05	-0.667595	-13.4224			P23142	ENSG00000077942	FBLN1	Fibulin-1
11.9163	11.9336	11.8814	11.888	11.2663	11.1834	11.2511	11.2507	FALSE		+	siSenp5_siGl2	0	NaN	48	16	45	16	30.8	1		7.04572	5.88726e-06	-0.66697	-30.0547			P15559	ENSG00000181019	NQO1	NAD(P)H dehydrogenase [quinone] 1
8.68159	8.52552	8.55612	8.6844	7.9571	7.92362	7.96982	7.93015	FALSE		+	siSenp5_siGl2	0	NaN	12	4	5	4	36.2	1		5.34535	5.49305e-05	-0.666735	-15.5276			Q9BXS4	ENSG00000116209	TMEM59	Transmembrane protein 59
6.40769	6.2854	6.2854	6.2891	5.70598	5.54844	5.74147	5.60585	FALSE		+	siSenp5_siGl2	0	NaN	23	7	12	1	42.3	1		4.7713	0.000130214	-0.666466	-12.3824			P42025	ENSG00000115073	ACTR1B	Beta-centractin
11.3877	11.4201	11.361	11.4048	10.7468	10.7215	10.721	10.7198	FALSE		+	siSenp5_siGl2	0	NaN	39	6	30	6	14.7	1		8.19634	2.0195e-06	-0.666118	-46.819			P09382	ENSG00000100097	LGALS1	Galectin-1
7.01569	6.89845	6.95187	7.09487	6.5345	6.34696	6.26491	6.16591	FALSE		+	siSenp5_siGl2	0	NaN	3	2	2	2	67.5	1		3.52142	0.00110513	-0.662151	-7.4519			P29350	ENSG00000111679	PTPN6	Tyrosine-protein phosphatase non-receptor type 6
10.1478	10.1046	10.0934	10.0631	9.44977	9.37808	9.51017	9.42291	FALSE		+	siSenp5_siGl2	0	NaN	9	7	9	7	86.4	1		6.02449	2.23423e-05	-0.662015	-20.2396			Q2TAL8	ENSG00000198218	QRICH1	Glutamine-rich protein 1
8.68615	8.67737	8.71046	8.6872	7.98584	8.06124	7.97441	8.10957	FALSE		+	siSenp5_siGl2	0	NaN	19	7	7	7	49.9	1		5.99919	2.31946e-05	-0.657529	-20.0415			P19971	ENSG00000025708	TYMP	Thymidine phosphorylase
12.1841	12.1636	12.1685	12.1571	11.5343	11.5025	11.5169	11.4931	FALSE		+	siSenp5_siGl2	0	NaN	64	22	50	22	36.4	1		8.90446	1.00356e-06	-0.656631	-61.4695			P12429	ENSG00000138772	ANXA3	Annexin A3
8.07468	8.13648	7.98242	8.11374	7.53528	7.52826	7.34518	7.28077	FALSE		+	siSenp5_siGl2	0	NaN	6	2	2	2	29.7	1		3.97092	0.000511249	-0.654458	-8.97516			Q8TCT1	ENSG00000173868	PHOSPHO1	Phosphoethanolamine/phosphocholine phosphatase
9.68247	9.64332	9.61121	9.64494	8.88905	9.01151	9.0607	9.00366	FALSE		+	siSenp5_siGl2	0	NaN	5	4	6	4	81.6	1		5.53391	4.20702e-05	-0.654255	-16.7173			P50443	ENSG00000155850	SLC26A2	Sulfate transporter
8.37112	8.31107	8.3015	8.26866	7.76951	7.45779	7.74079	7.67384	FALSE		+	siSenp5_siGl2	0	NaN	16	2	4	2	15.6	1		3.93983	0.000538763	-0.652604	-8.86177			P26885	ENSG00000173486	FKBP2	Peptidyl-prolyl cis-trans isomerase FKBP2
10.8528	10.791	10.8026	10.829	10.1665	10.149	10.1697	10.1912	FALSE		+	siSenp5_siGl2	2	NaN	31	16	26	12	57.2	1		7.77466	3.26261e-06	-0.649766	-39.8055			P30837		ALDH1B1	Aldehyde dehydrogenase X, mitochondrial
7.01903	6.85425	7.00787	7.00562	6.24603	6.3345	6.35403	6.35579	FALSE		+	siSenp5_siGl2	0	NaN	9	4	4	4	56.9	1		5.04344	8.44295e-05	-0.649107	-13.7896			P28702	ENSG00000204231;ENSG00000206289;ENSG00000227322;ENSG00000228333;ENSG00000231321;ENSG00000235712	RXRB	Retinoic acid receptor RXR-beta
10.5381	10.5369	10.5741	10.5375	9.88066	9.88234	9.90989	9.91886	FALSE		+	siSenp5_siGl2	0	NaN	35	12	16	11	36.6	1		8.29908	1.78089e-06	-0.648725	-48.7061			P14550	ENSG00000117448	AKR1A1	Alcohol dehydrogenase [NADP(+)]
9.77808	9.90162	9.81266	9.78218	9.17193	9.0326	9.23769	9.24436	FALSE		+	siSenp5_siGl2	0	NaN	23	11	12	11	59.6	1		4.55621	0.00018831	-0.64699	-11.3664			Q14554	ENSG00000065485	PDIA5	Protein disulfide-isomerase A5
8.52239	8.41278	8.44253	8.53916	7.87897	7.824	7.70529	7.92955	FALSE		+	siSenp5_siGl2	0	NaN	4	7	9	6	216.9	1		4.54259	0.00019295	-0.64476	-11.3047			Q13332	ENSG00000105426	PTPRS	Receptor-type tyrosine-protein phosphatase S
13.6179	13.5606	13.5548	13.5424	12.8962	12.9027	12.9888	12.912	FALSE		+	siSenp5_siGl2	0	NaN	57	41	131	41	84.8	1		6.41969	1.40063e-05	-0.643998	-23.5937			P02786	ENSG00000072274	TFRC	Transferrin receptor protein 1
8.59096	8.57365	8.46679	8.52709	7.91169	7.89057	7.87652	7.91289	FALSE		+	siSenp5_siGl2	0	NaN	10	4	5	4	51.9	1		6.24289	1.75845e-05	-0.641705	-22.0308			O60427	ENSG00000149485	FADS1	Acyl-CoA (8-3)-desaturase {ECO:0000305}
7.86109	7.95303	7.82782	7.86604	7.19377	7.32912	7.2182	7.20261	FALSE		+	siSenp5_siGl2	0	NaN	5	3	3	3	63.5	1		5.34501	5.49305e-05	-0.641068	-15.5255			P28799	ENSG00000030582	GRN	Granulins
8.04658	8.05365	8.0207	8.02791	7.44377	7.43879	7.41024	7.29278	FALSE		+	siSenp5_siGl2	0	NaN	8	6	7	6	87.5	1		5.68361	3.40463e-05	-0.640814	-17.7238			P38435	ENSG00000115486	GGCX	Vitamin K-dependent gamma-carboxylase
10.5094	10.4983	10.5465	10.4639	9.88111	9.78676	9.88859	9.90749	FALSE		+	siSenp5_siGl2	0	NaN	46	13	23	12	41.2	1		5.99584	2.3294e-05	-0.638529	-20.0155			P19784	ENSG00000070770	CSNK2A2	Casein kinase II subunit alpha'
9.88996	9.82575	9.86093	9.886	9.17642	9.27984	9.27822	9.17916	FALSE		+	siSenp5_siGl2	0	NaN	32	10	15	10	31.5	1		5.92298	2.52174e-05	-0.637251	-19.4562			P80217	ENSG00000068079	IFI35	Interferon-induced 35 kDa protein
8.72247	8.72247	8.65964	8.66995	7.99548	8.16591	8.02348	8.04111	FALSE		+	siSenp5_siGl2	0	NaN	9	8	8	8	118.8	1		5.33301	5.58819e-05	-0.637134	-15.4526			P16066	ENSG00000169418	NPR1	Atrial natriuretic peptide receptor 1
8.17592	8.18884	8.13853	8.08587	7.45121	7.56986	7.52042	7.50779	FALSE		+	siSenp5_siGl2	0	NaN	11	4	5	4	44	1		5.85023	2.73861e-05	-0.634969	-18.913			Q9BXR0	ENSG00000213339	QTRT1	Queuine tRNA-ribosyltransferase catalytic subunit 1 {ECO:0000255|HAMAP-Rule:MF_03218}
10.6	10.5511	10.6472	10.5786	9.9587	9.92006	10.0469	9.91976	FALSE		+	siSenp5_siGl2	0	NaN	17	20	28	10	137.8	1		5.65113	3.63362e-05	-0.632882	-17.5005			P23634	ENSG00000058668	ATP2B4	Plasma membrane calcium-transporting ATPase 4 {ECO:0000305}
11.192	11.2061	11.2708	11.2238	10.5974	10.5836	10.625	10.5641	FALSE		+	siSenp5_siGl2	0	NaN	31	14	27	14	48	1		6.99589	6.53949e-06	-0.630623	-29.4821			Q9UGI8	ENSG00000135269	TES	Testin
10.5691	10.5698	10.5365	10.5483	9.92911	9.93236	9.96852	9.87544	FALSE		+	siSenp5_siGl2	0	NaN	40	6	15	6	17.9	1		7.05894	5.82372e-06	-0.629574	-30.2085			P68036	ENSG00000185651	UBE2L3	Ubiquitin-conjugating enzyme E2 L3
9.50541	9.42333	9.50263	9.47634	8.74685	8.91498	8.90959	8.82305	FALSE		+	siSenp5_siGl2	0	NaN	6	3	4	3	50.3	1		5.11869	7.49411e-05	-0.62831	-14.2046			Q92791	ENSG00000141696	P3H4	Endoplasmic reticulum protein SC65 {ECO:0000303|PubMed:23959653}
8.28309	8.21091	8.3474	8.25077	7.47249	7.65033	7.79571	7.66534	FALSE		+	siSenp5_siGl2	0	NaN	2	5	6	3	202.2	1		3.88402	0.000583505	-0.627076	-8.66139			Q9H1H9	ENSG00000137177	KIF13A	Kinesin-like protein KIF13A
6.8125	6.70321	6.63952	6.69209	6.08108	6.24222	6.06824	5.9542	FALSE		+	siSenp5_siGl2	0	NaN	2	2	2	2	137.4	1		3.97771	0.000506465	-0.625395	-9.00008			O14841	ENSG00000178814	OPLAH	5-oxoprolinase
6.8716	6.89482	6.99322	6.89239	6.05311	6.52669	6.20359	6.37504	FALSE		+	siSenp5_siGl2	0	NaN	3	1	1	1	33.4	1		2.96256	0.0030765	-0.623397	-5.86134			Q96EQ0	ENSG00000197860	SGTB	Small glutamine-rich tetratricopeptide repeat-containing protein beta
7.47897	7.24508	7.24982	7.22207	6.69766	6.72247	6.52669	6.75622	FALSE		+	siSenp5_siGl2	0	NaN	8	2	2	2	29.6	1		3.65628	0.000872916	-0.623224	-7.88377			Q9NQY0	ENSG00000147439	BIN3	Bridging integrator 3
5.1819	5.27053	5.04439	5.17792	4.35755	4.67243	4.58496	4.57289	FALSE		+	siSenp5_siGl2	0	NaN	3	1	1	1	76.7	1		3.57575	0.0010104	-0.621727	-7.62346			Q99941	ENSG00000168468;ENSG00000213676;ENSG00000228628;ENSG00000234539	ATF6B	Cyclic AMP-dependent transcription factor ATF-6 beta
6.87406	6.75221	6.85425	6.8009	6.03782	6.11478	6.36807	6.28355	FALSE		+	siSenp5_siGl2	0	NaN	2	1	1	1	51.2	1		3.59632	0.000974627	-0.619298	-7.68924			Q9BZ67	ENSG00000126391	FRMD8	FERM domain-containing protein 8
7.46597	7.38024	7.3345	7.45204	6.83416	6.71562	6.62936	6.98071	FALSE		+	siSenp5_siGl2	0	NaN	4	2	3	2	50.6	1		3.54269	0.00106156	-0.618227	-7.51868			O14524	ENSG00000166881	NEMP1	Nuclear envelope integral membrane protein 1
5.03562	5.16591	5.18982	5.2817	4.59096	4.30743	4.46597	4.848	FALSE		+	siSenp5_siGl2	0	NaN	3	3	3	3	159.9	1		2.57755	0.00632829	-0.615175	-4.92436			P53355	ENSG00000196730	DAPK1	Death-associated protein kinase 1
9.78234	9.79442	9.82734	9.75104	9.15178	9.14006	9.14873	9.26608	FALSE		+	siSenp5_siGl2	0	NaN	9	2	6	2	18.8	1		5.73794	3.14363e-05	-0.612122	-18.1033			P30536	ENSG00000100300	TSPO	Translocator protein
4.30012	4.60881	4.3147	4.54844	3.926	3.9542	3.70044	3.74416	FALSE		+	siSenp5_siGl2	0	NaN	48	10	27	1	19.8	1		3.02025	0.00275676	-0.611817	-6.01205			P24844	ENSG00000101335	MYL9	Myosin regulatory light polypeptide 9
8.35315	8.45039	8.31424	8.36763	7.72656	7.76818	7.83352	7.71356	FALSE		+	siSenp5_siGl2	0	NaN	18	5	5	4	38	1		5.34358	5.49305e-05	-0.610896	-15.5168			Q9H3Q1	ENSG00000179604	CDC42EP4	Cdc42 effector protein 4
9.97656	9.78021	9.97197	9.7497	9.17692	9.51136	9.1334	9.21432	FALSE		+	siSenp5_siGl2	0	NaN	24	10	14	10	53.5	1		2.94319	0.00318344	-0.610614	-5.8114			P11182	ENSG00000137992	DBT	Lipoamide acyltransferase component of branched-chain alpha-keto acid dehydrogenase complex, mitochondrial
11.4011	11.4119	11.4243	11.4442	10.8111	10.8178	10.81	10.8069	FALSE		+	siSenp5_siGl2	2	NaN	14	39	50	30	303.9	1		9.00392	1.00356e-06	-0.608935	-63.8642			Q14573	ENSG00000096433	ITPR3	Inositol 1,4,5-trisphosphate receptor type 3
5.57592	5.68089	5.82273	5.82273	4.98185	5.14568	5.23649	5.10434	FALSE		+	siSenp5_siGl2	0	NaN	2	1	1	1	42.1	1		3.57028	0.00101862	-0.608476	-7.60601			Q2M296	ENSG00000103248	MTHFSD	Methenyltetrahydrofolate synthase domain-containing protein
6.49346	6.47573	6.46434	6.62352	5.96116	5.87283	5.70044	6.08958	FALSE		+	siSenp5_siGl2	0	NaN	3	1	1	1	31.7	1		3.2998	0.00165347	-0.608259	-6.78478			O95873	ENSG00000203623;ENSG00000204439;ENSG00000226103;ENSG00000226531;ENSG00000228177;ENSG00000228435;ENSG00000235360	C6orf47	Uncharacterized protein C6orf47
8.90839	8.98897	8.82591	8.84612	8.33718	8.18537	8.29462	8.32688	FALSE		+	siSenp5_siGl2	3	NaN	16	6	7	3	44.2	1		4.69245	0.000149976	-0.606336	-12.0005			Q9HB90	ENSG00000116954	RRAGC	Ras-related GTP-binding protein C
10.344	10.2867	10.2963	10.3028	9.71356	9.69227	9.64169	9.75872	FALSE		+	siSenp5_siGl2	0	NaN	6	17	19	17	399.5	1		6.25476	1.72106e-05	-0.605874	-22.1325			O15230	ENSG00000130702	LAMA5	Laminin subunit alpha-5
12.1669	12.1715	12.1775	12.1212	11.481	11.5733	11.5795	11.6002	FALSE		+	siSenp5_siGl2	0	NaN	48	27	55	27	70.3	1		6.04606	2.16394e-05	-0.600758	-20.41			P49748	ENSG00000072778	ACADVL	Very long-chain specific acyl-CoA dehydrogenase, mitochondrial
8.06016	8.06609	8.11894	8.11061	7.46352	7.65893	7.33628	7.49506	FALSE		+	siSenp5_siGl2	0	NaN	13	3	4	3	23.3	1		3.9288	0.000548246	-0.600503	-8.82186			P28065	ENSG00000239836;ENSG00000240065;ENSG00000240118;ENSG00000240508;ENSG00000242711;ENSG00000243067;ENSG00000243594;ENSG00000243958	PSMB9	Proteasome subunit beta type-9
9.5691	9.46842	9.51254	9.61084	8.91049	9.02486	8.91916	8.90448	FALSE		+	siSenp5_siGl2	0	NaN	9	12	14	12	166.9	1		5.1148	7.53797e-05	-0.600475	-14.1829			Q9BQS8	ENSG00000163820	FYCO1	FYVE and coiled-coil domain-containing protein 1
8.68089	8.70494	8.76388	8.79377	8.11322	8.11426	8.15228	8.1629	FALSE		+	siSenp5_siGl2	0	NaN	14	6	7	6	68.1	1		6.08151	2.10274e-05	-0.600202	-20.693			Q96CM8	ENSG00000167107	ACSF2	Acyl-CoA synthetase family member 2, mitochondrial
7.6125	7.57592	7.65607	7.54998	6.7866	7.1334	7.03232	7.04658	FALSE		+	siSenp5_siGl2	1	NaN	8	6	8	1	56.7	1		3.59421	0.000977182	-0.598892	-7.68248			O94788	ENSG00000128918	ALDH1A2	Retinal dehydrogenase 2
7.7286	7.74551	7.74214	7.71081	7.1918	7.07468	7.07146	7.19869	FALSE		+	siSenp5_siGl2	0	NaN	7	3	3	3	46.6	1		5.5037	4.42447e-05	-0.597607	-16.5209			Q9UG56	ENSG00000241878	PISD	Phosphatidylserine decarboxylase proenzyme, mitochondrial {ECO:0000255|HAMAP-Rule:MF_03208}
9.36129	9.39253	9.30629	9.34563	8.72144	8.72076	8.87406	8.7039	FALSE		+	siSenp5_siGl2	2	NaN	18	4	5	2	29.2	1		5.0157	8.88883e-05	-0.596393	-13.6396			P18846	ENSG00000123268	ATF1	Cyclic AMP-dependent transcription factor ATF-1
11.1932	11.1796	11.1833	11.1235	10.5829	10.5654	10.5671	10.5855	FALSE		+	siSenp5_siGl2	0	NaN	15	30	34	30	251.7	1		7.50683	4.07411e-06	-0.594677	-35.9037			O15027	ENSG00000148396	SEC16A	Protein transport protein Sec16A
8.15279	8.08852	8.05691	8.19279	7.61839	7.66818	7.43879	7.39318	FALSE		+	siSenp5_siGl2	0	NaN	6	4	5	4	105.3	1		3.70443	0.000797704	-0.59312	-8.04298			P19838	ENSG00000109320	NFKB1	Nuclear factor NF-kappa-B p105 subunit
9.63336	9.55861	9.50581	9.63354	9.02901	9.02348	8.97068	8.94105	FALSE		+	siSenp5_siGl2	0	NaN	17	8	12	7	58.1	1		5.37339	5.27088e-05	-0.591776	-15.6992			O75886	ENSG00000115145	STAM2	Signal transducing adapter molecule 2
10.055	10.0665	10.0803	10.0235	9.43254	9.49625	9.49305	9.43962	FALSE		+	siSenp5_siGl2	0	NaN	16	4	12	4	21.1	1		6.89326	7.41042e-06	-0.590948	-28.3365			Q9UNL2	ENSG00000114850	SSR3	Translocon-associated protein subunit gamma
11.4198	11.3901	11.3744	11.4	10.8045	10.8367	10.8039	10.7798	FALSE		+	siSenp5_siGl2	0	NaN	22	26	35	26	145.2	1		7.73512	3.26261e-06	-0.589843	-39.2039			Q86TC9	ENSG00000138347	MYPN	Myopalladin
10.6224	10.5332	10.5766	10.5182	9.97585	10.046	9.93678	9.93649	FALSE		+	siSenp5_siGl2	0	NaN	36	8	14	8	33.4	1		5.55925	4.07006e-05	-0.588809	-16.8837			O14562	ENSG00000103353	UBFD1	Ubiquitin domain-containing protein UBFD1
9.48583	9.56091	9.46107	9.49865	8.92333	8.96924	8.82655	8.9331	FALSE		+	siSenp5_siGl2	0	NaN	10	4	7	4	36.1	1		5.39634	5.14212e-05	-0.588559	-15.841			P17676	ENSG00000172216	CEBPB	CCAAT/enhancer-binding protein beta {ECO:0000312|HGNC:HGNC:1834}
6.74281	6.87897	6.8009	6.78005	6.32012	6.24222	6.04658	6.24793	FALSE		+	siSenp5_siGl2	0	NaN	20	3	4	3	19.2	1		3.97318	0.000509682	-0.58647	-8.98345			O60831	ENSG00000243279	PRAF2	PRA1 family protein 2
8.26491	8.31152	8.41151	8.37547	7.71699	7.84549	7.6359	7.82972	FALSE		+	siSenp5_siGl2	0	NaN	4	3	5	3	105.3	1		4.19843	0.000344045	-0.583829	-9.84465			P10253	ENSG00000171298	GAA	Lysosomal alpha-glucosidase
6.2075	6.48543	6.34873	6.50462	5.94251	5.83542	5.75756	5.68089	FALSE		+	siSenp5_siGl2	0	NaN	10	2	4	2	19	1		3.22012	0.00192154	-0.582475	-6.55706			Q13232	ENSG00000103024	NME3	Nucleoside diphosphate kinase 3
9.13776	9.09091	9.09592	9.04767	8.5216	8.47533	8.51767	8.53255	FALSE		+	siSenp5_siGl2	0	NaN	8	3	4	3	34.6	1		6.67828	9.67901e-06	-0.581277	-26.0773			Q96GK7	ENSG00000115042	FAHD2A	Fumarylacetoacetate hydrolase domain-containing protein 2A
5.36807	5.48543	5.27053	5.30743	5.94486	5.94251	5.96809	5.90448	FALSE		+	siSenp5_siGl2	0	NaN	1	1	1	1	72.9	1		4.67515	0.000153748	0.582124	11.9182			Q9UKV5	ENSG00000159461	AMFR	E3 ubiquitin-protein ligase AMFR
9.58722	9.65159	9.55516	9.63699	10.1859	10.1528	10.2247	10.2031	FALSE		+	siSenp5_siGl2	0	NaN	18	8	8	8	58.8	1		6.19733	1.82738e-05	0.583882	21.6448			Q8N884	ENSG00000164430	CGAS	Cyclic GMP-AMP synthase {ECO:0000303|PubMed:23258413}
8.59059	8.6532	8.70632	8.65213	9.296	9.31334	9.14109	9.1876	FALSE		+	siSenp5_siGl2	0	NaN	10	7	8	7	73.2	1		4.72722	0.000141542	0.583945	12.1675			Q9Y2V7	ENSG00000133103	COG6	Conserved oligomeric Golgi complex subunit 6
8.36851	8.52943	8.56796	8.85891	9.35579	9.24055	9.00113	9.06501	FALSE		+	siSenp5_siGl2	0	NaN	48	4	7	4	10.1	1		2.37769	0.0092572	0.584419	4.48032			Q9BWJ5	ENSG00000169976	SF3B5	Splicing factor 3B subunit 5
9.39318	9.41384	9.34163	9.35667	9.96217	9.93855	9.94119	10.0023	FALSE		+	siSenp5_siGl2	0	NaN	14	16	21	16	154.2	1		6.71138	9.15689e-06	0.584713	26.4132			A3KN83	ENSG00000139697	SBNO1	Protein strawberry notch homolog 1
7.24982	7.18488	7.29094	7.24413	7.84486	7.89118	7.76354	7.81506	FALSE		+	siSenp5_siGl2	0	NaN	26	2	4	2	12.2	1		5.57238	4.01275e-05	0.58622	16.9705			Q9NR33	ENSG00000115350	POLE4	DNA polymerase epsilon subunit 4
7.81378	7.84109	7.75489	7.73809	8.47046	8.36326	8.30834	8.35359	FALSE		+	siSenp5_siGl2	0	NaN	13	3	4	3	36.1	1		5.07459	8.03105e-05	0.586947	13.96			Q8N9F7	ENSG00000153982	GDPD1	Lysophospholipase D GDPD1 {ECO:0000305}
4.93546	4.63227	4.81762	4.89239	5.31107	5.73335	5.26679	5.31832	FALSE		+	siSenp5_siGl2	0	NaN	1	1	1	1	103.9	1		2.42732	0.00843169	0.587946	4.58813			P26045	ENSG00000070159	PTPN3	Tyrosine-protein phosphatase non-receptor type 3
7.52199	7.55842	7.49585	7.48543	8.11998	8.10905	8.06124	8.1267	FALSE		+	siSenp5_siGl2	0	NaN	2	4	4	4	207.4	1		6.74747	8.79584e-06	0.588818	26.7842			Q96QE3	ENSG00000176208	ATAD5	ATPase family AAA domain-containing protein 5
6.83416	6.76288	6.88509	6.64818	7.25077	7.42626	7.37591	7.44294	FALSE		+	siSenp5_siGl2	0	NaN	8	3	3	3	47	1		3.92058	0.000555171	0.591397	8.7922			Q96JN0	ENSG00000196233	LCOR	Ligand-dependent corepressor
5.70874	5.74953	6	5.87283	6.49506	6.25361	6.43129	6.51885	FALSE		+	siSenp5_siGl2	0	NaN	17	3	3	3	20.2	1		3.2537	0.00180507	0.591926	6.65227			Q9NVQ4	ENSG00000158234	FAIM	Fas apoptotic inhibitory molecule 1
5.56072	5.91169	5.76022	5.70044	6.42962	6.43463	6.19967	6.24603	FALSE		+	siSenp5_siGl2	0	NaN	16	1	1	1	10.1	1		3.11103	0.00234163	0.594219	6.25507			Q13015	ENSG00000213190	MLLT11	Protein AF1q
10.4436	10.4584	10.4614	10.4617	11.0875	11.0215	11.0486	11.0579	FALSE		+	siSenp5_siGl2	0	NaN	23	21	25	21	118	1		7.90436	2.79891e-06	0.59761	41.8434			Q8IXT5	ENSG00000183808	RBM12B	RNA-binding protein 12B
6.86666	6.85798	6.87652	6.79571	7.44543	7.39146	7.55766	7.39489	FALSE		+	siSenp5_siGl2	0	NaN	3	2	2	2	76.9	1		5.07427	8.03105e-05	0.59814	13.9583			Q5VTQ0	ENSG00000155158	TTC39B	Tetratricopeptide repeat protein 39B
4	4.45943	4.00899	4.18587	5	4.6893	4.52356	4.83794	FALSE		+	siSenp5_siGl2	0	NaN	5	1	1	1	19.1	1		2.16989	0.0138225	0.599129	4.04524			Q8TAP9	ENSG00000168303	MPLKIP	M-phase-specific PLK1-interacting protein
11.4039	11.3723	11.368	11.3419	11.9657	11.9307	12.0193	11.9672	FALSE		+	siSenp5_siGl2	0	NaN	37	14	35	14	40.4	1		6.76181	8.6361e-06	0.599215	26.9332			Q9Y617	ENSG00000135069	PSAT1	Phosphoserine aminotransferase
11.417	11.4233	11.4114	11.3724	11.9986	11.9804	12.0148	12.044	FALSE		+	siSenp5_siGl2	0	NaN	29	34	46	34	133.9	1		7.37199	4.59756e-06	0.603462	34.0856			Q7L2E3	ENSG00000132153	DHX30	ATP-dependent RNA helicase DHX30 {ECO:0000305}
7.75221	7.82972	7.77676	7.76752	8.42794	8.40599	8.3097	8.40216	FALSE		+	siSenp5_siGl2	0	NaN	12	7	8	7	91.8	1		5.91832	2.52676e-05	0.604894	19.421			Q12929	ENSG00000151491	EPS8	Epidermal growth factor receptor kinase substrate 8
7.84235	7.83794	7.87529	7.96174	8.44419	8.59731	8.44626	8.44956	FALSE		+	siSenp5_siGl2	0	NaN	4	3	4	3	120.6	1		4.84964	0.000114748	0.604998	12.773			Q9NQ38	ENSG00000133710	SPINK5	Serine protease inhibitor Kazal-type 5
5.3505	5.39232	5.45286	5.39232	5.99322	5.9472	6.10643	5.97039	FALSE		+	siSenp5_siGl2	0	NaN	5	2	2	2	47.8	1		5.21779	6.52831e-05	0.607314	14.7692			O14763	ENSG00000120889	TNFRSF10B	Tumor necrosis factor receptor superfamily member 10B
5.43296	5.48543	5.39917	5.48543	6.05528	6.1639	5.98641	6.04439	FALSE		+	siSenp5_siGl2	0	NaN	3	1	1	1	33.8	1		5.14311	7.29775e-05	0.611751	14.3418			Q9BV68	ENSG00000070423	RNF126	E3 ubiquitin-protein ligase RNF126 {ECO:0000305}
6.96463	7.13443	7.04985	7.16692	7.63517	7.74147	7.75622	7.6359	FALSE		+	siSenp5_siGl2	0	NaN	5	3	3	3	61.8	1		4.46145	0.000222386	0.613236	10.9437			O14531	ENSG00000151640	DPYSL4	Dihydropyrimidinase-related protein 4
5.64962	5.8802	5.77347	5.54226	6.36457	6.3837	6.31832	6.23266	FALSE		+	siSenp5_siGl2	0	NaN	2	1	1	1	61.4	1		3.56569	0.00102574	0.613429	7.59144			Q7Z3K6	ENSG00000155545	MIER3	Mesoderm induction early response protein 3
8.4814	8.52356	8.56453	8.55919	9.12851	9.21602	9.11009	9.12903	FALSE		+	siSenp5_siGl2	0	NaN	14	5	7	5	55.8	1		6.00359	2.30399e-05	0.613743	20.0758			P42785	ENSG00000137509	PRCP	Lysosomal Pro-X carboxypeptidase
8.71287	8.7761	8.73708	8.67842	9.38952	9.38909	9.25267	9.32868	FALSE		+	siSenp5_siGl2	1	NaN	15	8	8	6	59.5	1		5.42017	4.95229e-05	0.61387	15.9896			Q00537	ENSG00000059758	CDK17	Cyclin-dependent kinase 17
7.78005	7.91588	7.92778	8.07948	8.46597	8.62425	8.47452	8.60103	FALSE		+	siSenp5_siGl2	0	NaN	12	2	3	2	26.2	1		3.78921	0.000689294	0.615644	8.33			Q96EH3	ENSG00000156928	MALSU1	Mitochondrial assembly of ribosomal large subunit protein 1
7.05311	7.22304	7.25456	7.07895	7.8679	7.72178	7.72383	7.76487	FALSE		+	siSenp5_siGl2	0	NaN	9	3	4	3	59.5	1		4.26362	0.000309832	0.617182	10.1073			P43003	ENSG00000079215	SLC1A3	Excitatory amino acid transporter 1 {ECO:0000303|PubMed:16042756, ECO:0000303|PubMed:8647279}
7.47168	7.55842	7.55766	7.56986	8.15381	8.20604	8.11582	8.1533	FALSE		+	siSenp5_siGl2	0	NaN	13	5	6	5	59.3	1		6.12614	1.98379e-05	0.61784	21.0548			Q9BUR4	ENSG00000141499	WRAP53	Telomerase Cajal body protein 1 {ECO:0000303|PubMed:19179534}
5.70874	5.52356	5.4822	5.55459	6.20555	6.32012	6.15178	6.06609	FALSE		+	siSenp5_siGl2	0	NaN	6	2	3	2	33.8	1		3.84433	0.00062484	0.618612	8.5213			Q9HB20	ENSG00000116095	PLEKHA3	Pleckstrin homology domain-containing family A member 3
4.8125	5.17393	5.05745	5.04876	5.79961	5.90689	5.40599	5.45615	FALSE		+	siSenp5_siGl2	0	NaN	2	2	2	1	99.7	1		2.27069	0.0113512	0.619001	4.2531			Q9H329	ENSG00000095203	EPB41L4B	Band 4.1-like protein 4B
10.3077	10.5003	10.5117	10.7384	11.2318	11.1346	11.1211	11.0491	FALSE		+	siSenp5_siGl2	1	NaN	47	20	27	19	53.8	1		3.18883	0.00203713	0.619618	6.4693			Q02818	ENSG00000104805	NUCB1	Nucleobindin-1
10.6481	10.6606	10.7182	10.7236	11.3036	11.3252	11.2967	11.3097	FALSE		+	siSenp5_siGl2	0	NaN	20	16	28	16	97.6	1		7.08756	5.67715e-06	0.621166	30.544			Q5H9R7	ENSG00000110075	PPP6R3	Serine/threonine-protein phosphatase 6 regulatory subunit 3
10.3437	10.3534	10.4011	10.3619	11.0015	10.958	11.0103	10.9776	FALSE		+	siSenp5_siGl2	0	NaN	25	30	38	30	160.1	1		7.51385	4.07411e-06	0.621815	36.001			Q9H6S0	ENSG00000047188	YTHDC2	3'-5' RNA helicase YTHDC2 {ECO:0000305}
7.62278	7.70113	7.6858	7.76022	8.32012	8.25692	8.33136	8.34917	FALSE		+	siSenp5_siGl2	0	NaN	15	4	6	4	29.6	1		5.71656	3.24289e-05	0.621909	17.9531			Q96HV5	ENSG00000163900	TMEM41A	Transmembrane protein 41A
8.21626	8.12825	8.11634	8.15785	8.80993	8.79993	8.76022	8.74551	FALSE		+	siSenp5_siGl2	0	NaN	6	4	5	4	85	1		6.35384	1.52049e-05	0.624219	22.9993			Q13433	ENSG00000141424	SLC39A6	Zinc transporter ZIP6
8.34385	8.33941	8.33226	8.37938	8.94603	8.99661	8.9901	8.96174	FALSE		+	siSenp5_siGl2	0	NaN	6	9	11	8	154.8	1		7.74566	3.26261e-06	0.624898	39.3635			Q9UBW7	ENSG00000121741	ZMYM2	Zinc finger MYM-type protein 2
4.82782	4.91648	5.07895	4.49185	5.54535	5.44294	5.2891	5.53916	FALSE		+	siSenp5_siGl2	0	NaN	4	2	2	2	52.3	1		2.40973	0.00871011	0.625362	4.54975			Q9UK97	ENSG00000112146	FBXO9	F-box only protein 9
6.53761	6.36807	6.34696	6.37678	7.01011	6.98413	7.15178	7.00113	FALSE		+	siSenp5_siGl2	0	NaN	3	2	2	2	51.1	1		4.419	0.00023837	0.629434	10.7591			P11926	ENSG00000115758	ODC1	Ornithine decarboxylase
4.94953	4.61471	4.37156	4.80735	5.33628	5.24793	5.40259	5.2817	FALSE		+	siSenp5_siGl2	0	NaN	1	1	1	1	94.4	1		2.55278	0.00662676	0.631334	4.86787			Q6P2P2	ENSG00000164169	PRMT9	Protein arginine N-methyltransferase 9
8.57554	8.71528	8.68615	8.71768	9.36523	9.33069	9.23098	9.2937	FALSE		+	siSenp5_siGl2	0	NaN	14	6	8	6	42	1		5.13865	7.34447e-05	0.63149	14.3167			Q9NUQ2	ENSG00000155189;ENSG00000284980	AGPAT5	1-acyl-sn-glycerol-3-phosphate acyltransferase epsilon
5.24413	5.68089	5.74953	5.87283	6.38024	6.24222	6.27053	6.19771	FALSE		+	siSenp5_siGl2	0	NaN	19	1	1	1	7.6	1		2.37342	0.00932714	0.635832	4.47113			Q92686	ENSG00000154146	NRGN	Neurogranin
6.89603	7.00787	7.01792	6.8125	7.62425	7.6388	7.52278	7.49185	FALSE		+	siSenp5_siGl2	0	NaN	13	4	4	4	35.1	1		4.33838	0.000273532	0.635839	10.4163			Q5HYI7	ENSG00000177034	MTX3	Metaxin-3
8.30241	8.47492	8.43921	8.45697	8.99548	9.04467	9.13597	9.04467	FALSE		+	siSenp5_siGl2	0	NaN	7	5	7	5	90.3	1		4.89045	0.000107434	0.636818	12.981			Q92796	ENSG00000082458	DLG3	Disks large homolog 3
8.87191	8.90238	8.85549	8.88631	9.61379	9.41447	9.48764	9.55286	FALSE		+	siSenp5_siGl2	0	NaN	11	9	12	9	96.2	1		5.17175	7.04582e-05	0.638171	14.5043			Q5C9Z4	ENSG00000146909	NOM1	Nucleolar MIF4G domain-containing protein 1
7.79377	7.8392	7.71836	7.78725	8.35755	8.49625	8.36282	8.47776	FALSE		+	siSenp5_siGl2	0	NaN	8	6	7	6	75.6	1		5.1479	7.24271e-05	0.638951	14.3689			Q8NEM2	ENSG00000171241	SHCBP1	SHC SH2 domain-binding protein 1
8.79961	8.75154	8.7738	8.7502	9.31515	9.44025	9.46577	9.41785	FALSE		+	siSenp5_siGl2	0	NaN	31	12	13	12	41.5	1		5.76745	3.02744e-05	0.640967	18.3128			Q92747	ENSG00000241685	ARPC1A	Actin-related protein 2/3 complex subunit 1A
6.15178	6.35579	6.3345	6.11894	6.79571	6.92837	6.88142	6.9331	FALSE		+	siSenp5_siGl2	0	NaN	5	2	2	2	37	1		4.07227	0.000431449	0.6444	9.35369			Q8N8Q8	ENSG00000163626	COX18	Cytochrome c oxidase assembly protein COX18, mitochondrial
8.3443	8.23458	8.13597	8.17143	8.83857	8.78562	8.91109	8.94837	FALSE		+	siSenp5_siGl2	1	NaN	15	7	7	6	55.7	1		4.49865	0.000209723	0.649346	11.1079			P31751	ENSG00000105221	AKT2	RAC-beta serine/threonine-protein kinase
2.98185	3.65535	3.56071	2.76553	4.12102	3.72247	3.80735	3.91648	FALSE				0	NaN	16	1	1	1	8.7	1		1.49718	0.0519704	0.650965	2.784			Q8WVI0	ENSG00000168273	SMIM4	Small integral membrane protein 4
8.17941	8.16842	8.27519	8.271	8.91379	8.91618	8.85393	8.83067	FALSE		+	siSenp5_siGl2	0	NaN	6	6	7	6	123.3	1		5.75887	3.07279e-05	0.655137	18.2517			Q9ULJ8	ENSG00000158528	PPP1R9A	Neurabin-1
9.03342	9.02569	8.96261	9.02348	9.67154	9.61268	9.73183	9.64979	FALSE		+	siSenp5_siGl2	0	NaN	41	7	10	7	23.8	1		6.2342	1.75969e-05	0.655162	21.9567			Q16763	ENSG00000108106	UBE2S	Ubiquitin-conjugating enzyme E2 S
8.69105	8.60214	8.60437	8.63554	9.2329	9.33181	9.33427	9.2628	FALSE		+	siSenp5_siGl2	0	NaN	21	3	5	3	20.6	1		6.00392	2.30399e-05	0.657173	20.0784			Q9P0T7	ENSG00000116857	TMEM9	Transmembrane protein 9
9.80268	9.853	9.85502	9.84251	10.5248	10.5385	10.418	10.504	FALSE		+	siSenp5_siGl2	0	NaN	41	11	18	11	21.5	1		6.25894	1.72058e-05	0.658023	22.1684			Q13951	ENSG00000067955	CBFB	Core-binding factor subunit beta
8.86016	8.979	8.83099	8.90809	9.47836	9.55401	9.53644	9.66498	FALSE		+	siSenp5_siGl2	0	NaN	21	5	7	5	26.7	1		4.91418	0.000103516	0.663891	13.1034			P49427	ENSG00000099804	CDC34	Ubiquitin-conjugating enzyme E2 R1
9.39232	9.51629	9.53021	9.6793	10.3198	10.0934	10.3687	9.99237	FALSE		+	siSenp5_siGl2	0	NaN	32	3	5	3	8.5	1		3.08321	0.00246013	0.664044	6.1798			Q9Y5V0	ENSG00000120963	ZNF706	Zinc finger protein 706 {ECO:0000305}
9.9928	10.0587	10.0048	9.98655	10.6997	10.692	10.5934	10.7153	FALSE		+	siSenp5_siGl2	0	NaN	21	13	20	13	77.5	1		6.07607	2.10777e-05	0.664404	20.6494			Q6ZRP7	ENSG00000165661	QSOX2	Sulfhydryl oxidase 2
7.24317	7.31379	7.15583	6.90929	7.8125	7.86913	7.824	7.7866	FALSE		+	siSenp5_siGl2	0	NaN	6	6	6	6	117.3	1		3.51363	0.00112024	0.667536	7.42758			Q9UIQ6	ENSG00000113441	LNPEP	Leucyl-cystinyl aminopeptidase
6.59694	6.55612	6.36107	6.59991	7.12722	7.24982	7.13134	7.27612	FALSE		+	siSenp5_siGl2	0	NaN	7	3	3	3	69.5	1		4.16266	0.000364757	0.667619	9.70316			Q8IWF6	ENSG00000174839	DENND6A	Protein DENND6A
9.03974	9.07521	9.08879	9.08055	9.74467	9.75872	9.75322	9.7127	FALSE		+	siSenp5_siGl2	0	NaN	25	9	12	9	45.8	1		8.09186	2.0195e-06	0.671253	44.9743			Q5JVS0	ENSG00000130956	HABP4	Intracellular hyaluronan-binding protein 4 {ECO:0000303|PubMed:10887182}
7.19967	7.36107	7.34074	7.33181	8.05257	7.99266	7.88448	7.99266	FALSE		+	siSenp5_siGl2	0	NaN	8	7	7	7	127.4	1		4.94197	9.84671e-05	0.672266	13.2482			Q9HAU0	ENSG00000052126	PLEKHA5	Pleckstrin homology domain-containing family A member 5
5.2891	5.20163	5.25927	5.31107	6.03122	5.88509	5.78921	6.04658	FALSE		+	siSenp5_siGl2	0	NaN	4	3	3	3	146.7	1		4.28708	0.000298589	0.672755	10.2033			Q6ZVD8	ENSG00000040199	PHLPP2	PH domain leucine-rich repeat-containing protein phosphatase 2
5.77347	5.853	5.9331	6.07039	6.67525	6.49346	6.54226	6.63952	FALSE		+	siSenp5_siGl2	0	NaN	3	1	1	1	66.4	1		3.96189	0.000519778	0.680133	8.94209			Q66K64	ENSG00000132017;ENSG00000288453	DCAF15	DDB1- and CUL4-associated factor 15
7.56682	7.63735	7.78856	7.69349	8.30378	8.35711	8.36676	8.38629	FALSE		+	siSenp5_siGl2	0	NaN	5	2	2	2	53.3	1		5.01357	8.90835e-05	0.681934	13.6281			Q92903	ENSG00000163624	CDS1	Phosphatidate cytidylyltransferase 1
7.17692	7.23074	6.93428	6.88142	7.74886	7.82528	7.71973	7.6575	FALSE		+	siSenp5_siGl2	0	NaN	12	3	3	3	25.2	1		3.46947	0.00121832	0.682001	7.29091			Q9Y255	ENSG00000169230	PRELID1	PRELI domain-containing protein 1, mitochondrial
9.26866	9.36654	9.38327	9.36172	9.96708	10.0807	10.0111	10.063	FALSE		+	siSenp5_siGl2	0	NaN	41	6	10	6	15.1	1		5.8301	2.78281e-05	0.685412	18.7653			P56556	ENSG00000184983;ENSG00000272765;ENSG00000273397;ENSG00000277365;ENSG00000281013	NDUFA6	NADH dehydrogenase [ubiquinone] 1 alpha subcomplex subunit 6 {ECO:0000305}
6.0045	6.11894	6.08746	6.11894	6.70874	6.78529	6.76421	6.81378	FALSE		+	siSenp5_siGl2	0	NaN	3	1	1	1	43.9	1		5.94146	2.47087e-05	0.685543	19.5966			Q86V24	ENSG00000006831;ENSG00000285070	ADIPOR2	Adiponectin receptor protein 2 {ECO:0000303|PubMed:25969726}
6.98527	7.18388	7.10014	7.23649	7.91169	7.73674	7.83162	7.76951	FALSE		+	siSenp5_siGl2	0	NaN	28	4	4	4	16.4	1		4.2965	0.000293432	0.685944	10.2422			Q9Y5T4	ENSG00000120675	DNAJC15	DnaJ homolog subfamily C member 15
10.0627	10.181	10.3243	10.4962	11.0835	10.9471	11.0137	10.7835	FALSE		+	siSenp5_siGl2	0	NaN	24	9	18	9	25.2	1		3.05048	0.0026151	0.690891	6.09214			P09497	ENSG00000175416	CLTB	Clathrin light chain B
9.48784	9.42815	9.38046	9.52845	10.2254	10.0727	10.2087	10.1009	FALSE		+	siSenp5_siGl2	0	NaN	41	7	17	7	22.5	1		5.05537	8.27139e-05	0.695715	13.8546			Q9NPD8	ENSG00000077152	UBE2T	Ubiquitin-conjugating enzyme E2 T
7.1334	7.13237	7.03122	7.00562	7.67737	7.90929	7.7211	7.79831	FALSE		+	siSenp5_siGl2	0	NaN	27	4	5	4	20.9	1		4.58929	0.000177602	0.700864	11.5174			O96007	ENSG00000164172	MOCS2	Molybdopterin synthase catalytic subunit {ECO:0000255|HAMAP-Rule:MF_03052}
6.38198	6.39403	6.44626	6.2891	7.09592	7.10224	7.11061	7.03342	FALSE		+	siSenp5_siGl2	0	NaN	5	1	2	1	26	1		5.86834	2.68708e-05	0.707709	19.0469			Q86W74	ENSPPAG00000028250;ENSPTRG00000020473	ANKRD46	Ankyrin repeat domain-containing protein 46
7.75288	7.88387	7.85736	7.69905	8.47695	8.46679	8.57818	8.50978	FALSE		+	siSenp5_siGl2	0	NaN	11	5	6	5	50.3	1		5.10335	7.68009e-05	0.709635	14.1191			Q9HD23	ENSG00000124532	MRS2	Magnesium transporter MRS2 homolog, mitochondrial
5.75221	5.83794	6.09381	5.80219	6.5744	6.76022	6.56377	6.4363	FALSE		+	siSenp5_siGl2	0	NaN	2	2	2	1	95	1		3.38501	0.00142096	0.712131	7.03525			Q9Y4K4	ENSG00000012983	MAP4K5	Mitogen-activated protein kinase kinase kinase kinase 5
4.63807	4.85798	4.92125	4.93074	5.67807	5.67807	5.30378	5.55152	FALSE		+	siSenp5_siGl2	0	NaN	1	1	1	1	108.4	1		3.17034	0.00210411	0.71585	6.41787			A6NFI3	ENSG00000205903	ZNF316	Zinc finger protein 316
4.24793	4.90689	4.848	4.47897	5.40599	5.53605	5.27053	5.1416	FALSE		+	siSenp5_siGl2	0	NaN	2	1	1	1	62.7	1		2.16611	0.013914	0.718096	4.03754			Q5VTB9	ENSG00000187147	RNF220	E3 ubiquitin-protein ligase RNF220
11.4752	11.4907	11.478	11.4654	12.2106	12.2261	12.1946	12.1699	FALSE		+	siSenp5_siGl2	0	NaN	25	47	61	47	226.2	1		8.62852	1.18631e-06	0.722961	55.2838			A6NHR9	ENSG00000101596	SMCHD1	Structural maintenance of chromosomes flexible hinge domain-containing protein 1 {ECO:0000250|UniProtKB:Q6P5D8}
9.1871	9.50621	9.5306	9.95696	10.3394	10.3295	10.1751	10.2343	FALSE		+	siSenp5_siGl2	0	NaN	67	8	12	8	12	1		2.36294	0.00950841	0.724346	4.44858			Q99417	ENSG00000214114	MYCBP	c-Myc-binding protein
7.91528	8.11894	8.01848	8.00787	8.75522	8.78234	8.69488	8.73944	FALSE		+	siSenp5_siGl2	0	NaN	14	7	7	7	54.6	1		5.42161	4.95229e-05	0.72783	15.9986			Q9Y2I8	ENSG00000047056	WDR37	WD repeat-containing protein 37
7.06609	7.01792	7.15886	7.38629	7.91946	7.92719	7.85798	7.84925	FALSE		+	siSenp5_siGl2	0	NaN	6	1	1	1	17.4	1		3.88978	0.000579433	0.731177	8.68189			Q9Y3C5	ENSG00000123091	RNF11	RING finger protein 11
7.30012	7.31016	7.37069	7.35579	8.15279	8.14109	8.02956	7.94075	FALSE		+	siSenp5_siGl2	0	NaN	6	8	8	8	193.9	1		5.04642	8.42005e-05	0.731858	13.8059			Q9UPQ9	ENSG00000100354	TNRC6B	Trinucleotide repeat-containing gene 6B protein
8.97011	9.00927	8.91558	8.93546	9.61655	9.70615	9.69105	9.75505	FALSE		+	siSenp5_siGl2	0	NaN	8	4	5	4	59.1	1		6.09615	2.06859e-05	0.734596	20.8111			Q9BPZ7	ENSG00000119487	MAPKAP1	Target of rapamycin complex 2 subunit MAPKAP1
4.03562	3.83794	4.03562	3.8679	4.70044	4.848	4.52982	4.64386	FALSE		+	siSenp5_siGl2	0	NaN	2	1	1	1	62.9	1		3.88937	0.000579433	0.736256	8.68043			Q99856	ENSG00000116017	ARID3A	AT-rich interactive domain-containing protein 3A
8.53644	8.60992	8.66889	8.55113	9.35755	9.25361	9.35645	9.41024	FALSE		+	siSenp5_siGl2	0	NaN	10	11	12	11	137.2	1		5.558	4.07006e-05	0.75287	16.8754			P46020	ENSG00000067177	PHKA1	Phosphorylase b kinase regulatory subunit alpha, skeletal muscle isoform
8.10014	8.05745	8.33494	8.49586	9.24294	9.12954	8.79636	8.85269	FALSE		+	siSenp5_siGl2	0	NaN	31	3	8	3	9.3	1		2.65038	0.00555446	0.758285	5.09298			Q9Y5J9	ENSG00000150779	TIMM8B	Mitochondrial import inner membrane translocase subunit Tim8 B
5.08746	5.06609	5.17792	5.0045	6.0045	5.90448	5.78136	5.73606	FALSE		+	siSenp5_siGl2	0	NaN	2	1	1	1	59	1		4.461	0.000222386	0.772609	10.9417			Q9H5U6	ENSG00000168228	ZCCHC4	Zinc finger CCHC domain-containing protein 4
7.16993	7.06393	7.27612	7.30012	7.97556	8.02181	7.87774	8.03342	FALSE		+	siSenp5_siGl2	0	NaN	2	5	5	4	339.4	1		4.68591	0.000151751	0.774608	11.9693			Q8TDJ6	ENSG00000104093	DMXL2	DmX-like protein 2
9.44087	9.40152	9.38888	9.42333	10.1861	10.2523	10.1723	10.1548	FALSE		+	siSenp5_siGl2	0	NaN	38	9	14	9	34.9	1		7.21783	5.10147e-06	0.777738	32.1184			Q00577	ENSG00000185129	PURA	Transcriptional activator protein Pur-alpha
8.72554	8.6987	8.71733	8.83257	9.54187	9.47836	9.51254	9.57365	FALSE		+	siSenp5_siGl2	0	NaN	10	4	8	4	42	1		6.18	1.8624e-05	0.783069	21.4997			O00622	ENSG00000142871	CCN1	Protein CYR61
6.29094	6.40939	6.5744	6.75355	7.1918	7.32103	7.4187	7.27705	FALSE		+	siSenp5_siGl2	0	NaN	10	1	1	1	12.2	1		3.42399	0.00132667	0.795072	7.15232			Q5VUM1	ENSG00000154079	SDHAF4	Succinate dehydrogenase assembly factor 4, mitochondrial {ECO:0000303|PubMed:24954416, ECO:0000312|HGNC:HGNC:20957}
7.45697	7.57969	7.84549	8.12567	9.09091	8.79572	8.18537	8.15127	FALSE		+	siSenp5_siGl2	0	NaN	39	4	5	4	12.6	1		1.57423	0.0444596	0.803859	2.91933			P18859	ENSG00000154723	ATP5PF	ATP synthase-coupling factor 6, mitochondrial {ECO:0000305}
4.82273	4.83794	4.97269	4.75489	5.67807	5.59694	5.52669	5.80735	FALSE		+	siSenp5_siGl2	0	NaN	6	1	1	1	28	1		4.39527	0.000247616	0.805201	10.6572			P41247	ENSG00000006757	PNPLA4	Patatin-like phospholipase domain-containing protein 4
5.70044	5.4822	5.67525	5.74953	6.41785	6.3505	6.49185	6.57137	FALSE		+	siSenp5_siGl2	0	NaN	12	4	4	2	26.4	1		4.39974	0.000245981	0.806037	10.6763			Q96CF2	ENSG00000164695	CHMP4C	Charged multivesicular body protein 4c
5.90689	5.97269	6.08108	5.82018	6.69766	6.79701	6.64241	6.87036	FALSE		+	siSenp5_siGl2	0	NaN	5	3	3	3	86.5	1		4.42153	0.000237427	0.806652	10.77			Q5W0V3	ENSG00000151553	FHIP2A	Protein FAM160B1
6.0045	5.87774	6.08321	5.92362	6.90328	6.77083	6.79442	6.65964	FALSE		+	siSenp5_siGl2	0	NaN	11	2	2	2	19	1		4.69316	0.000149976	0.80977	12.0039			O14944	ENSG00000124882	EREG	Proepiregulin
9.17842	9.2097	9.32193	9.36763	10.1407	10.1084	10.0619	10.0077	FALSE		+	siSenp5_siGl2	0	NaN	20	11	18	11	80.1	1		5.28381	5.97055e-05	0.810266	15.1572			Q86TG7	ENSG00000242265	PEG10	Retrotransposon-derived protein PEG10
7.27053	7.12309	7.07895	7.00787	7.95884	7.92065	7.88142	7.99322	FALSE		+	siSenp5_siGl2	0	NaN	11	4	4	4	50.9	1		4.99515	9.11999e-05	0.818425	13.5294			Q9HBU6	ENSG00000139163	ETNK1	Ethanolamine kinase 1
8.1819	8.20555	8.22255	8.22978	9.04303	9.13597	8.96145	8.98185	FALSE		+	siSenp5_siGl2	0	NaN	12	7	8	7	67.6	1		6.02153	2.24164e-05	0.820629	20.2164			Q9H2C0	ENSG00000261609	GAN	Gigaxonin
7.63952	7.66391	7.5932	7.73944	8.48784	8.50064	8.48704	8.45779	FALSE		+	siSenp5_siGl2	0	NaN	2	2	2	2	131.4	1		6.65697	9.82924e-06	0.824307	25.8632			Q8N1G1	ENSG00000079313	REXO1	RNA exonuclease 1 homolog
6.92005	6.84298	6.76155	6.83542	7.69558	7.732	7.633	7.61397	FALSE		+	siSenp5_siGl2	0	NaN	16	7	7	7	60.7	1		5.93335	2.49611e-05	0.828635	19.5349			Q9H857	ENSG00000168268	NT5DC2	5'-nucleotidase domain-containing protein 2
6.54998	6.61471	6.53761	6.59842	7.55995	7.37417	7.32643	7.43463	FALSE		+	siSenp5_siGl2	0	NaN	18	2	3	2	18	1		5.38489	5.22975e-05	0.848615	15.7701			Q99595	ENSG00000134375	TIMM17A	Mitochondrial import inner membrane translocase subunit Tim17-A
6.98413	7.11374	7.02015	7.05961	7.99266	7.79571	7.90268	7.9542	FALSE		+	siSenp5_siGl2	0	NaN	20	7	9	5	41.7	1		5.57894	3.99174e-05	0.866902	17.0141			Q9HBI1	ENSG00000188677	PARVB	Beta-parvin
3.24793	3.36457	3.26303	3.52356	4.32912	4.26303	3.64386	4.67243	FALSE		+	siSenp5_siGl2	0	NaN	3	1	1	1	32.6	1		2.11202	0.0154643	0.877336	3.92846			Q5GJ75	ENSG00000183578	TNFAIP8L3	Tumor necrosis factor alpha-induced protein 8-like protein 3
3.70044	3.32193	3.88753	3.39232	4.47897	4.56682	4.39232	4.39232	FALSE		+	siSenp5_siGl2	0	NaN	1	1	1	1	89.8	1		3.14479	0.00220602	0.882053	6.34734			O75582	ENSG00000100784	RPS6KA5	Ribosomal protein S6 kinase alpha-5
5.57289	5.32912	5.60288	5.51412	6.55919	6.31288	6.33628	6.35931	FALSE		+	siSenp5_siGl2	0	NaN	1	1	1	1	70.5	1		4.38882	0.000250864	0.887161	10.6296			Q9P242	ENSG00000144460	NYAP2	Neuronal tyrosine-phosphorylated phosphoinositide-3-kinase adapter 2
7.40769	7.58571	7.59395	7.48784	8.46271	8.224	8.48422	8.51728	FALSE		+	siSenp5_siGl2	0	NaN	8	3	3	3	41.2	1		4.53236	0.000196956	0.903251	11.2586			Q9BYG5	ENSG00000124171	PARD6B	Partitioning defective 6 homolog beta
6.81762	6.98071	6.97039	6.97269	7.80413	7.98128	7.8586	7.79831	FALSE		+	siSenp5_siGl2	0	NaN	10	2	3	2	25.5	1		5.42026	4.95229e-05	0.925226	15.9901			Q6PI78	ENSG00000164983	TMEM65	Transmembrane protein 65
8.19426	8.17792	8.02625	8.18289	9.13417	9.07012	8.99859	9.08932	FALSE		+	siSenp5_siGl2	0	NaN	15	4	6	4	39.4	1		5.86238	2.70433e-05	0.92772	19.0027			P46976	ENSG00000163754	GYG1	Glycogenin-1
7.93192	8.19771	8.21237	8.40472	9.24531	9.07521	9.13134	9.06124	FALSE		+	siSenp5_siGl2	0	NaN	32	5	6	5	20.6	1		3.95104	0.000529564	0.941597	8.9025			Q8N6N3	ENSG00000162642	C1orf52	UPF0690 protein C1orf52
7.23362	7.22497	7.20163	7.10119	8.28123	8.29048	7.94134	8.09117	FALSE		+	siSenp5_siGl2	0	NaN	26	2	4	2	11.6	1		4.42655	0.000235137	0.960705	10.7917			B3KNS4	ENSG00000142396	ERVK3-1
7.18587	7.0607	7.22207	7.13134	8.10538	8.1153	8.1334	8.1127	FALSE		+	siSenp5_siGl2	0	NaN	11	3	4	3	36.9	1		6.78127	8.57547e-06	0.966703	27.1364			Q9Y673	ENSG00000120697	ALG5	Dolichyl-phosphate beta-glucosyltransferase
4.91648	5.04002	4.87283	5.01346	6.13955	5.77873	6.01346	5.79442	FALSE		+	siSenp5_siGl2	0	NaN	6	1	1	1	12	1		4.26174	0.000310562	0.970845	10.0996			P01308	ENSG00000254647	INS	Insulin
7.82082	7.92481	7.80349	7.92065	8.89361	8.82018	8.77248	8.87067	FALSE		+	siSenp5_siGl2	0	NaN	35	5	7	5	16.4	1		6.3704	1.49315e-05	0.971793	23.1473			Q03393	ENSG00000150787	PTS	6-pyruvoyl tetrahydrobiopterin synthase
7.01011	5.71425	6.27053	6.39232	5.04002	6.53916	3.12102	7.224	FALSE				0	NaN	2	1	1	1	62.7	1		0.402276	0.462076	-0.865752	-0.913864			Q99741	ENSG00000094804	CDC6	Cell division control protein 6 homolog
7.01123	4.07895	3.56071	4.15381	3.7866	3.97269	3.56071	4.1127	FALSE				0	NaN	10	11	31	2	64.4	1		0.485246	0.392179	-0.842999	-1.06665			P12035	ENSG00000186442	KRT3	Keratin, type II cytoskeletal 3
5.78398	6.59544	5.40939	5.91409	5.06178	5.20163	4.90207	5.89966	FALSE				0	NaN	6	3	4	2	54.3	1		1.02935	0.132983	-0.65944	-1.99193			O95319	ENSG00000048740	CELF2	CUGBP Elav-like family member 2
6.06824	5.76818	6.10014	5.6865	4.7761	5.19377	5.82273	5.46271	FALSE				0	NaN	5	1	1	1	18.4	1		1.28721	0.0790682	-0.591937	-2.4235			P54852	ENSG00000142227	EMP3	Epithelial membrane protein 3
11.4932	11.5536	11.5466	11.5423	10.9682	10.9198	10.9602	10.9703	FALSE		+	siSenp5_siGl2	1	NaN	48	18	35	16	35.9	1		7.20135	5.10661e-06	-0.579279	-31.9148			P09525	ENSG00000196975	ANXA4	Annexin A4
8.94866	8.96	8.91498	8.96463	8.33673	8.52943	8.32148	8.28586	FALSE		+	siSenp5_siGl2	0	NaN	9	5	9	5	63.2	1		4.32447	0.000280452	-0.578693	-10.3581			Q8NHY0	ENSG00000167080	B4GALNT2	Beta-1,4 N-acetylgalactosaminyltransferase 2
5.0268	5.08746	4.81762	5.03122	4.36457	4.50462	4.32912	4.45286	FALSE		+	siSenp5_siGl2	0	NaN	2	2	2	2	132.3	1		3.71111	0.000787889	-0.577982	-8.06528			Q14865	ENSG00000150347	ARID5B	AT-rich interactive domain-containing protein 5B
8.76719	8.79051	8.70217	8.76487	8.17542	8.09117	8.25408	8.19869	FALSE		+	siSenp5_siGl2	0	NaN	23	6	9	6	41.8	1		5.23408	6.35912e-05	-0.576344	-14.8641			Q99956	ENSG00000130829	DUSP9	Dual specificity protein phosphatase 9
7.2114	7.05311	7.24127	7.08534	6.56377	6.59991	6.7046	6.41785	FALSE		+	siSenp5_siGl2	0	NaN	10	3	3	3	35.9	1		3.5885	0.000986198	-0.576248	-7.66416			Q86X76	ENSG00000158793	NIT1	Deaminated glutathione amidase
10.3563	10.3034	10.2985	10.3527	9.76288	9.70684	9.74382	9.79507	FALSE		+	siSenp5_siGl2	0	NaN	27	10	14	10	35	1		6.45215	1.34381e-05	-0.575599	-23.8922			Q13287	ENSG00000123609	NMI	N-myc-interactor
9.0031	9.0607	9.00366	9.09223	8.36457	8.46148	8.42543	8.61581	FALSE		+	siSenp5_siGl2	0	NaN	18	4	5	4	33.5	1		4.21164	0.000336448	-0.573097	-9.89739			O75911	ENSG00000162496	DHRS3	Short-chain dehydrogenase/reductase 3
7.06286	7.14771	7.0917	7.05853	6.54998	6.46597	6.51254	6.54071	FALSE		+	siSenp5_siGl2	0	NaN	8	2	3	2	33.5	1		6.0627	2.136e-05	-0.5729	-20.5424			Q5U3C3	ENSG00000157600	TMEM164	Transmembrane protein 164
9.64097	9.56014	9.61416	9.58534	9.07895	8.99237	9.02348	9.01458	FALSE		+	siSenp5_siGl2	0	NaN	12	8	10	8	83	1		6.30233	1.63826e-05	-0.572807	-22.5446			Q8IYQ7	ENSG00000185875	THNSL1	Threonine synthase-like 1
8.16892	8.23554	8.17891	8.14924	7.54998	7.71287	7.61102	7.57592	FALSE		+	siSenp5_siGl2	0	NaN	3	3	3	3	99.4	1		5.11426	7.53797e-05	-0.570705	-14.1798			Q8N3V7	ENSG00000171992	SYNPO	Synaptopodin
8.55267	8.52317	8.48945	8.59991	7.89421	8.03672	8.02791	7.92896	FALSE		+	siSenp5_siGl2	0	NaN	5	8	8	8	250.4	1		4.96285	9.60738e-05	-0.569349	-13.3579			Q6UVK1	ENSG00000173546	CSPG4	Chondroitin sulfate proteoglycan 4
11.7635	11.753	11.7352	11.7825	11.1864	11.2394	11.1406	11.1972	FALSE		+	siSenp5_siGl2	0	NaN	16	28	42	28	197.9	1		6.5834	1.11986e-05	-0.567671	-25.1375			P07942	ENSG00000091136	LAMB1	Laminin subunit beta-1
7.893	7.87774	7.87036	7.90509	7.37851	7.27146	7.27519	7.35755	FALSE		+	siSenp5_siGl2	0	NaN	10	4	4	4	46.7	1		5.95252	2.44601e-05	-0.565868	-19.6811			Q9H974	ENSG00000151576	QTRT2	Queuine tRNA-ribosyltransferase accessory subunit 2 {ECO:0000255|HAMAP-Rule:MF_03043}
6.3505	6.2817	6.29094	6.42122	5.97957	5.6893	5.59991	5.8125	FALSE		+	siSenp5_siGl2	0	NaN	8	5	5	5	78.2	1		3.16585	0.00212107	-0.56577	-6.40544			Q8IZ21	ENSG00000204138	PHACTR4	Phosphatase and actin regulator 4
8.5947	8.57403	8.53138	8.53955	7.98755	7.98242	7.98071	8.02735	FALSE		+	siSenp5_siGl2	0	NaN	23	8	11	8	58.2	1		7.09081	5.67715e-06	-0.565404	-30.5824			P52594	ENSG00000173744	AGFG1	Arf-GAP domain and FG repeat-containing protein 1
8.47614	8.47289	8.55804	8.61471	7.8802	8.07895	7.92481	7.98128	FALSE		+	siSenp5_siGl2	0	NaN	6	1	2	1	14.2	1		4.30444	0.000289601	-0.564135	-10.275			P13987	ENSG00000085063	CD59	CD59 glycoprotein
9.07735	8.95332	8.97499	8.99718	8.40939	8.44667	8.47371	8.42206	FALSE		+	siSenp5_siGl2	0	NaN	13	8	11	8	83	1		5.78069	2.96996e-05	-0.562752	-18.4076			Q15022	ENSG00000178691	SUZ12	Polycomb protein SUZ12
9.76454	9.8205	9.88096	10.0203	9.33069	9.31741	9.29806	9.2937	FALSE		+	siSenp5_siGl2	1	NaN	27	9	12	8	40.6	1		4.25991	0.000310919	-0.561604	-10.0922			O94992	ENSG00000186834	HEXIM1	Protein HEXIM1
6.75622	6.7866	6.76022	6.66249	6.10224	6.25361	6.04002	6.32553	FALSE		+	siSenp5_siGl2	0	NaN	2	2	2	2	123.4	1		3.65011	0.000884363	-0.561034	-7.86357			Q9Y4D1	ENSG00000100592	DAAM1	Disheveled-associated activator of morphogenesis 1
9.40344	9.42059	9.37634	9.39275	8.78038	8.80478	8.94632	8.83479	FALSE		+	siSenp5_siGl2	0	NaN	22	8	11	8	51.2	1		5.21009	6.59226e-05	-0.556715	-14.7246			Q9UL15	ENSG00000166170	BAG5	BAG family molecular chaperone regulator 5
10.4318	10.4645	10.388	10.4271	9.88096	9.898	9.8381	9.87006	FALSE		+	siSenp5_siGl2	0	NaN	9	7	11	7	82.3	1		6.82856	8.12833e-06	-0.556091	-27.637			Q8TB52	ENSG00000118496	FBXO30	F-box only protein 30
5.26679	5.16591	5.29646	5.24413	4.58496	4.92125	4.37156	4.87283	FALSE		+	siSenp5_siGl2	0	NaN	7	3	3	3	68.4	1		2.25181	0.0117789	-0.555671	-4.21371			O95208	ENSG00000072134	EPN2	Epsin-2
9.38241	9.42312	9.4028	9.4625	8.8645	8.848	8.83131	8.90569	FALSE		+	siSenp5_siGl2	0	NaN	27	7	13	7	27.7	1		6.43758	1.37414e-05	-0.555334	-23.7577			Q969G5	ENSG00000170955	CAVIN3	Caveolae-associated protein 3 {ECO:0000312|HGNC:HGNC:9400}
5.59991	5.46923	5.66107	5.30012	5.12928	4.99548	4.76553	4.926	FALSE		+	siSenp5_siGl2	0	NaN	3	1	1	1	57.1	1		2.62314	0.00583235	-0.553509	-5.02948			P43005	ENSG00000106688	SLC1A1	Excitatory amino acid transporter 3
6.81506	6.79831	6.8505	6.90569	6.29646	6.37156	6.23266	6.2555	FALSE		+	siSenp5_siGl2	0	NaN	1	1	1	1	103.8	1		5.13838	7.34447e-05	-0.553346	-14.3151			Q2M2I8	ENSG00000115977	AAK1	AP2-associated protein kinase 1
7.90809	8.03287	7.91827	7.97441	7.32643	7.67737	7.32823	7.29094	FALSE		+	siSenp5_siGl2	0	NaN	7	3	4	3	45.4	1		2.93622	0.00322962	-0.552671	-5.79348			Q99519	ENSG00000184494;ENSG00000204386;ENSG00000223957;ENSG00000227129;ENSG00000227315;ENSG00000228691;ENSG00000234343;ENSG00000234846	NEU1	Sialidase-1
4.10434	3.75489	4.12102	4.0268	3.29278	3.33628	3.3505	3.81762	FALSE		+	siSenp5_siGl2	0	NaN	1	2	2	1	179	1		1.99095	0.0196034	-0.552464	-3.68985			O75197	ENSG00000162337	LRP5	Low-density lipoprotein receptor-related protein 5 {ECO:0000303|PubMed:24706814}
6.24031	6.11478	6.30561	6.27053	5.73877	6.01123	5.37851	5.59395	FALSE		+	siSenp5_siGl2	0	NaN	9	2	2	2	20.4	1		2.13265	0.0148306	-0.552194	-3.96988			Q9HD47	ENSG00000108961	RANGRF	Ran guanine nucleotide release factor
8.64602	8.48462	8.64962	8.60326	8.07039	8.11114	7.96232	8.03232	FALSE		+	siSenp5_siGl2	1	NaN	8	5	5	4	58.8	1		4.48902	0.000213255	-0.551837	-11.0652			O75030	ENSG00000187098	MITF	Microphthalmia-associated transcription factor
8.03397	7.97728	7.9847	7.92303	7.36282	7.34873	7.4363	7.56529	FALSE		+	siSenp5_siGl2	0	NaN	9	6	7	6	71.9	1		4.26656	0.000308526	-0.551463	-10.1193			Q8NBF6	ENSG00000105778	AVL9	Late secretory pathway protein AVL9 homolog
9.87652	9.87329	9.96881	10.0665	9.40301	9.49925	9.37981	9.30834	FALSE		+	siSenp5_siGl2	0	NaN	12	8	14	8	68.9	1		3.99987	0.000486919	-0.548675	-9.08188			Q13421	ENSG00000102854	MSLN	Mesothelin
11.3893	11.3117	11.3932	11.3412	10.8158	10.8475	10.7527	10.8258	FALSE		+	siSenp5_siGl2	0	NaN	25	22	34	22	108.8	1		5.91191	2.52676e-05	-0.548409	-19.3726			Q9HC35	ENSG00000143924	EML4	Echinoderm microtubule-associated protein-like 4
11.2065	11.3761	11.2677	11.327	10.8209	10.5441	10.8304	10.7886	FALSE		+	siSenp5_siGl2	0	NaN	32	33	56	20	107.4	1		3.40814	0.00136174	-0.548331	-7.10453			Q14151	ENSG00000130254	SAFB2	Scaffold attachment factor B2
5.60585	5.70321	5.89966	5.69766	5.1127	5.24413	5.17792	5.1819	FALSE		+	siSenp5_siGl2	0	NaN	3	1	1	1	35.6	1		3.72702	0.000768324	-0.547435	-8.11862			P25963	ENSG00000100906	NFKBIA	NF-kappa-B inhibitor alpha
8.30652	8.32328	8.23601	8.27984	7.73403	7.69418	7.6872	7.84235	FALSE		+	siSenp5_siGl2	0	NaN	7	5	5	5	80.7	1		4.98678	9.24974e-05	-0.546972	-13.4848			P78563	ENSG00000197381	ADARB1	Double-stranded RNA-specific editase 1
11.7338	11.6981	11.6817	11.724	11.1817	11.1894	11.1149	11.1652	FALSE		+	siSenp5_siGl2	6	NaN	18	23	34	17	152.1	1		6.72894	9.0472e-06	-0.54659	-26.593			O60885	ENSG00000141867	BRD4	Bromodomain-containing protein 4
7.29002	7.36982	7.1375	7.26491	6.71149	6.72792	6.69766	6.74416	FALSE		+	siSenp5_siGl2	0	NaN	2	1	1	1	50.5	1		4.49135	0.000212441	-0.545253	-11.0755			Q9BTV6	ENSG00000148399	DPH7	Diphthine methyltransferase
7.66391	7.69975	7.63807	7.54458	7.14771	7.09381	7.22207	6.90809	FALSE		+	siSenp5_siGl2	0	NaN	9	2	2	2	39.3	1		3.46368	0.00123152	-0.543655	-7.27314			P14316	ENSG00000168310	IRF2	Interferon regulatory factor 2
10.8159	10.8528	10.8292	10.7577	10.313	10.2431	10.2378	10.2898	FALSE		+	siSenp5_siGl2	0	NaN	33	8	20	8	32.6	1		5.98546	2.36952e-05	-0.542968	-19.9348			Q969X5	ENSG00000113719	ERGIC1	Endoplasmic reticulum-Golgi intermediate compartment protein 1
9.08561	9.06016	9.02042	9.02431	8.54458	8.52395	8.53722	8.42459	FALSE		+	siSenp5_siGl2	0	NaN	19	8	14	8	59.3	1		5.55828	4.07006e-05	-0.540039	-16.8773			Q8WXA9	ENSG00000153914	SREK1	Splicing regulatory glutamine/lysine-rich protein 1
5.62644	5.20163	5.34696	5.46271	4.80219	5.03122	4.72792	4.91648	FALSE		+	siSenp5_siGl2	0	NaN	5	1	2	1	28.8	1		2.53632	0.00682985	-0.539982	-4.83058			Q9H063	ENSG00000179632	MAF1	Repressor of RNA polymerase III transcription MAF1 homolog
8.1375	8.22593	8.22014	8.15532	7.56148	7.71356	7.5947	7.71631	FALSE		+	siSenp5_siGl2	0	NaN	6	3	3	3	42	1		4.63198	0.000165447	-0.538214	-11.7151			P15104	ENSG00000135821	GLUL	Glutamine synthetase {ECO:0000303|PubMed:2888076, ECO:0000303|PubMed:30158707}
9.44832	9.4446	9.46087	9.51787	9.06636	8.91199	8.86202	8.88081	FALSE		+	siSenp5_siGl2	0	NaN	18	10	10	10	58	1		4.44131	0.000229414	-0.53762	-10.8558			Q6UW63	ENSG00000134901	POGLUT2	Protein O-glucosyltransferase 2 {ECO:0000305|PubMed:30127001}
7.44045	7.33271	7.41616	7.24982	6.90448	6.83289	6.75756	6.79571	FALSE		+	siSenp5_siGl2	0	NaN	42	4	4	4	17.8	1		4.2496	0.000315212	-0.537126	-10.0503			O14933	ENSG00000156587	UBE2L6	Ubiquitin/ISG15-conjugating enzyme E2 L6
8.17493	8.18587	8.21917	8.27193	7.66035	7.5744	7.72315	7.74819	FALSE		+	siSenp5_siGl2	0	NaN	24	5	6	5	29	1		4.70735	0.000146849	-0.536448	-12.0718			O14618	ENSG00000173992	CCS	Copper chaperone for superoxide dismutase
9.7364	9.81394	9.83905	9.77775	9.18636	9.41215	9.21456	9.20921	FALSE		+	siSenp5_siGl2	0	NaN	18	7	12	7	45.9	1		4.08198	0.00042451	-0.536214	-9.39069			O43493	ENSG00000152291	TGOLN2	Trans-Golgi network integral membrane protein 2
10.4839	10.4762	10.4922	10.4765	9.92748	9.93487	9.99591	9.926	FALSE		+	siSenp5_siGl2	0	NaN	48	13	26	13	34.5	1		7.14863	5.37588e-06	-0.536148	-31.2723			Q15785	ENSG00000025772	TOMM34	Mitochondrial import receptor subunit TOM34
9.28309	9.25054	9.23745	9.19451	8.71528	8.72007	8.65785	8.72894	FALSE		+	siSenp5_siGl2	0	NaN	12	13	16	13	131.8	1		6.23136	1.75969e-05	-0.53586	-21.9325			Q9Y2H6	ENSG00000102531	FNDC3A	Fibronectin type-III domain-containing protein 3A
8.0864	8.10276	8.02956	8.13134	7.47573	7.64602	7.54071	7.54689	FALSE		+	siSenp5_siGl2	0	NaN	13	5	6	5	43.1	1		4.89508	0.000106537	-0.535179	-13.0048			Q92604	ENSG00000123684	LPGAT1	Acyl-CoA:lysophosphatidylglycerol acyltransferase 1
9.82766	9.84815	9.80025	9.82273	9.25338	9.4315	9.21965	9.25408	FALSE		+	siSenp5_siGl2	0	NaN	26	11	14	11	51	1		4.45806	0.000223255	-0.535047	-10.9289			Q9Y2T3	ENSG00000119125	GDA	Guanine deaminase
9.14262	9.05094	9.1918	9.1236	8.55919	8.62717	8.59917	8.58421	FALSE		+	siSenp5_siGl2	0	NaN	15	3	8	3	33.3	1		5.49461	4.47521e-05	-0.534806	-16.4623			Q9UK22	ENSG00000116661	FBXO2	F-box only protein 2
10.7528	10.7111	10.6524	10.6571	10.1523	10.1978	10.1	10.1852	FALSE		+	siSenp5_siGl2	0	NaN	17	10	21	10	71.6	1		5.50318	4.42447e-05	-0.534486	-16.5176			P52569	ENSG00000003989	SLC7A2	Cationic amino acid transporter 2
16.0942	16.0673	16.0885	16.1016	15.5548	15.5158	15.5736	15.5729	FALSE		+	siSenp5_siGl2	0	NaN	69	249	643	249	628.7	1		7.40926	4.52665e-06	-0.533603	-34.5788			Q09666	ENSG00000124942	AHNAK	Neuroblast differentiation-associated protein AHNAK
7.07788	6.98755	7.11374	7.16189	6.64962	6.58496	6.46107	6.51254	FALSE		+	siSenp5_siGl2	0	NaN	2	2	2	2	86.7	1		4.14617	0.000377088	-0.533218	-9.63856			Q9Y4K0	ENSG00000134013	LOXL2	Lysyl oxidase homolog 2
10.6221	10.6136	10.6582	10.6357	10.0802	10.1289	10.1003	10.0883	FALSE		+	siSenp5_siGl2	0	NaN	33	14	19	14	59.7	1		7.57932	3.7761e-06	-0.533026	-36.9207			P04062	ENSG00000177628	GBA	Lysosomal acid glucosylceramidase {ECO:0000305}
8.84235	8.79247	8.7445	8.75856	8.23026	8.27286	8.29508	8.21189	FALSE		+	siSenp5_siGl2	0	NaN	31	11	17	6	37.5	1		5.77637	2.99055e-05	-0.531944	-18.3766			P52564	ENSG00000108984	MAP2K6	Dual specificity mitogen-activated protein kinase kinase 6
10.3355	10.3054	10.3247	10.2675	9.76852	9.74298	9.80993	9.79214	FALSE		+	siSenp5_siGl2	0	NaN	34	13	22	13	49.9	1		6.61104	1.06438e-05	-0.529886	-25.4077			P18031	ENSG00000196396	PTPN1	Tyrosine-protein phosphatase non-receptor type 1
7.6907	7.69488	7.73944	7.71631	6.96116	7.26772	7.15076	7.34252	FALSE		+	siSenp5_siGl2	0	NaN	3	4	4	4	108.8	1		3.13435	0.00224545	-0.52979	-6.31868			O94762	ENSG00000108469	RECQL5	ATP-dependent DNA helicase Q5
8.05962	8.16842	8.23026	8.23458	7.74685	7.59842	7.57969	7.6489	FALSE		+	siSenp5_siGl2	0	NaN	8	2	3	2	33.2	1		4.1289	0.000389944	-0.529753	-9.57129			Q99685	ENSG00000074416	MGLL	Monoglyceride lipase {ECO:0000312|HGNC:HGNC:17038}
9.71339	9.67772	9.70563	9.58909	9.15583	9.06474	9.21213	9.13494	FALSE		+	siSenp5_siGl2	0	NaN	19	9	13	9	54.5	1		4.83429	0.000117883	-0.529546	-12.6955			Q9UBM7	ENSG00000172893	DHCR7	7-dehydrocholesterol reductase
7.90629	7.93133	7.86233	8.05907	7.34341	7.51175	7.3505	7.43546	FALSE		+	siSenp5_siGl2	0	NaN	12	5	5	5	75.5	1		4.01156	0.000477786	-0.529475	-9.12528			Q13438	ENSG00000135506	OS9	Protein OS-9
6.75756	6.58646	6.74416	6.64241	5.96116	6.27426	6.19771	6.1819	FALSE		+	siSenp5_siGl2	0	NaN	5	4	4	4	88.1	1		3.27309	0.00174215	-0.528892	-6.70775			Q92805	ENSG00000136935	GOLGA1	Golgin subfamily A member 1
7.23458	7.30195	7.24413	7.12205	6.53605	6.82655	6.56072	6.86542	FALSE		+	siSenp5_siGl2	0	NaN	47	19	62	4	57.3	1		2.86272	0.00369517	-0.528492	-5.60719			P10696	ENSG00000163286	ALPG	Alkaline phosphatase, germ cell type {ECO:0000305}
7.24508	7.37851	7.39146	7.34163	6.75355	6.72656	6.90448	6.85922	FALSE		+	siSenp5_siGl2	0	NaN	5	4	4	4	79.6	1		4.19519	0.000345508	-0.528215	-9.83176			Q9BU23	ENSG00000100258	LMF2	Lipase maturation factor 2
7.66178	7.60437	7.59842	7.57969	7.10643	7.06824	7.07468	7.08321	FALSE		+	siSenp5_siGl2	0	NaN	2	2	3	2	118.3	1		6.76568	8.6361e-06	-0.527925	-26.9735			Q13308	ENSG00000112655	PTK7	Inactive tyrosine-protein kinase 7
9.61655	9.65785	9.59544	9.67772	9.14822	9.15507	9.07788	9.05637	FALSE		+	siSenp5_siGl2	0	NaN	10	5	14	5	41.4	1		5.56768	4.04209e-05	-0.527506	-16.9394			P08174	ENSG00000196352	CD55	Complement decay-accelerating factor
10.7512	10.6828	10.7259	10.6644	10.1376	10.1102	10.2584	10.211	FALSE		+	siSenp5_siGl2	0	NaN	46	13	53	8	38.6	1		4.97435	9.42867e-05	-0.526731	-13.4187			Q15366	ENSG00000197111	PCBP2	Poly(rC)-binding protein 2
9.12257	9.10224	9.09381	9.14491	8.57137	8.65535	8.55075	8.58082	FALSE		+	siSenp5_siGl2	0	NaN	9	7	10	7	95.4	1		6.07489	2.10777e-05	-0.526309	-20.6399			Q68EM7	ENSG00000140750;ENSG00000288353	ARHGAP17	Rho GTPase-activating protein 17
4.32193	4.12102	3.8679	3.926	3.58496	3.37851	3.62059	3.54844	FALSE		+	siSenp5_siGl2	0	NaN	11	1	1	1	12	1		2.40182	0.00884097	-0.526086	-4.53254			Q9BV81	ENSG00000127774	EMC6	ER membrane protein complex subunit 6
10.8307	10.7611	10.8134	10.8179	10.2572	10.2537	10.3298	10.2804	FALSE		+	siSenp5_siGl2	0	NaN	38	8	27	8	22.1	1		6.30458	1.63778e-05	-0.525488	-22.5643			P30044	ENSG00000126432	PRDX5	Peroxiredoxin-5, mitochondrial
7.05202	7.17093	7.19672	7.26959	6.64097	6.69349	6.65678	6.59842	FALSE		+	siSenp5_siGl2	0	NaN	5	1	2	1	39.7	1		4.3922	0.00024915	-0.524902	-10.644			P55899	ENSG00000104870	FCGRT	IgG receptor FcRn large subunit p51
8.50343	8.51609	8.5263	8.57024	8.00899	8.12205	7.88203	8.00506	FALSE		+	siSenp5_siGl2	0	NaN	14	6	8	6	57.8	1		4.30052	0.000291481	-0.524482	-10.2588			Q02252	ENSG00000119711	ALDH6A1	Methylmalonate-semialdehyde dehydrogenase [acylating], mitochondrial
10.3692	10.3937	10.299	10.302	9.88173	9.82909	9.77232	9.78774	FALSE		+	siSenp5_siGl2	0	NaN	36	10	17	10	33.7	1		5.30642	5.79283e-05	-0.523234	-15.2923			Q9NZ63	ENSG00000136819	C9orf78	Telomere length and silencing protein 1 homolog {ECO:0000250|UniProtKB:Q10148}
12.3077	12.3194	12.3149	12.2802	11.7844	11.7768	11.789	11.7799	FALSE		+	siSenp5_siGl2	0	NaN	53	35	61	35	65.4	1		8.70765	1.18631e-06	-0.522981	-56.9912			Q9UHD8	ENSG00000184640	SEPTIN9	Septin-9
6.64386	6.51254	6.3147	6.48704	6.2854	5.87774	5.87283	5.83542	FALSE		+	siSenp5_siGl2	0	NaN	4	1	1	1	17.1	1		2.21672	0.0126124	-0.521685	-4.14108			Q99732	ENSG00000189067	LITAF	Lipopolysaccharide-induced tumor necrosis factor-alpha factor {ECO:0000303|PubMed:10200294}
12.4038	12.4015	12.4031	12.4086	11.8712	11.8906	11.8973	11.8725	FALSE		+	siSenp5_siGl2	0	NaN	37	50	77	50	177.3	1		9.51534	8.83785e-07	-0.521347	-77.7295			P48681	ENSG00000132688	NES	Nestin
8.97671	8.86882	9.01737	8.99181	8.44087	8.44045	8.37851	8.51096	FALSE		+	siSenp5_siGl2	0	NaN	7	10	10	10	177.2	1		4.7486	0.000135962	-0.520976	-12.2713			Q6XZF7	ENSG00000107554	DNMBP	Dynamin-binding protein
6.48543	6.64097	6.47573	6.35403	5.8679	5.99774	5.99322	6.01346	FALSE		+	siSenp5_siGl2	0	NaN	4	1	1	1	28.9	1		3.59578	0.000974627	-0.520958	-7.68749			P40306	ENSG00000205220	PSMB10	Proteasome subunit beta type-10
10.662	10.6777	10.6856	10.7374	10.179	10.1402	10.2655	10.098	FALSE		+	siSenp5_siGl2	0	NaN	30	7	15	7	30.7	1		4.94354	9.83128e-05	-0.520012	-13.2564			P48507	ENSG00000023909	GCLM	Glutamate--cysteine ligase regulatory subunit
9.80445	9.75589	9.82225	9.74433	9.27589	9.16717	9.31809	9.28679	FALSE		+	siSenp5_siGl2	0	NaN	6	6	10	6	97.3	1		5.03423	8.6e-05	-0.519747	-13.7396			Q9H330	ENSG00000106771	TMEM245	Transmembrane protein 245
8.6879	8.76918	8.61471	8.69244	8.20163	8.16842	8.16742	8.15178	FALSE		+	siSenp5_siGl2	0	NaN	21	7	9	7	43.8	1		5.35771	5.37522e-05	-0.518744	-15.603			Q99447	ENSG00000185813	PCYT2	Ethanolamine-phosphate cytidylyltransferase
9.95652	9.94002	9.85751	9.8117	9.2937	9.41299	9.36676	9.41764	FALSE		+	siSenp5_siGl2	0	NaN	37	6	20	6	19	1		4.6054	0.000172661	-0.518664	-11.5917			P51571	ENSG00000180879	SSR4	Translocon-associated protein subunit delta
5.87283	5.89239	5.96347	5.8802	5.59991	5.3505	5.12928	5.46271	FALSE		+	siSenp5_siGl2	0	NaN	1	2	2	2	295	1		2.64574	0.00559749	-0.516623	-5.08214			Q02388	ENSG00000114270	COL7A1	Collagen alpha-1(VII) chain
7.67666	7.72247	7.57743	7.65535	6.92955	7.2075	7.25927	7.17093	FALSE		+	siSenp5_siGl2	0	NaN	8	3	3	3	46.4	1		3.20991	0.00195892	-0.516163	-6.52831			O75063	ENSG00000116199	FAM20B	Glycosaminoglycan xylosylkinase
5.26303	4.89724	5.16591	5.24031	4.72247	4.66676	4.3505	4.77083	FALSE		+	siSenp5_siGl2	0	NaN	5	1	1	1	25.3	1		2.17558	0.0136592	-0.513988	-4.05681			Q9BT43	ENSG00000121851	POLR3GL	DNA-directed RNA polymerase III subunit RPC7-like
7.2937	7.24031	7.18289	7.27053	6.77742	6.68229	6.70044	6.77479	FALSE		+	siSenp5_siGl2	0	NaN	4	3	3	3	107	1		5.23968	6.3244e-05	-0.513124	-14.8968			Q14149	ENSG00000159256	MORC3	MORC family CW-type zinc finger protein 3
14.4091	14.4396	14.4389	14.4492	13.9079	13.9894	13.909	13.8787	FALSE		+	siSenp5_siGl2	1	NaN	87	44	297	43	48	1		6.02814	2.23306e-05	-0.512954	-20.2683			P05783	ENSG00000111057	KRT18	Keratin, type I cytoskeletal 18
9.02846	9.01876	9.07948	9.08321	8.538	8.55574	8.49945	8.56834	FALSE		+	siSenp5_siGl2	0	NaN	5	4	5	4	93	1		6.32435	1.58448e-05	-0.512099	-22.7379			P78536	ENSG00000151694	ADAM17	Disintegrin and metalloproteinase domain-containing protein 17
11.0405	11.0149	10.9778	11.0216	10.5131	10.5088	10.5225	10.4623	FALSE		+	siSenp5_siGl2	0	NaN	26	10	28	10	48.2	1		6.79176	8.49073e-06	-0.512009	-27.2467			P14324	ENSG00000160752	FDPS	Farnesyl pyrophosphate synthase
4.82273	4.98641	4.83289	4.7866	4.20163	4.16189	4.44626	4.57289	FALSE		+	siSenp5_siGl2	0	NaN	2	1	1	1	38.7	1		2.49605	0.00736517	-0.51149	-4.74008			Q9BUM1	ENSG00000141349	G6PC3	Glucose-6-phosphatase 3
10.248	10.2626	10.268	10.2322	9.73251	9.75205	9.67631	9.80671	FALSE		+	siSenp5_siGl2	0	NaN	31	14	22	14	58.9	1		5.74966	3.11711e-05	-0.510794	-18.1863			Q3LXA3	ENSG00000149476	TKFC	Triokinase/FMN cyclase {ECO:0000312|HGNC:HGNC:24552}
9.63408	9.65893	9.64043	9.60585	9.07655	9.14898	9.08188	9.19894	FALSE		+	siSenp5_siGl2	1	NaN	12	11	13	10	119	1		5.46661	4.64433e-05	-0.508234	-16.2829			Q9Y666	ENSG00000113504	SLC12A7	Solute carrier family 12 member 7
9.58289	9.5932	9.64169	9.64512	9.0728	9.16892	9.1127	9.07762	FALSE		+	siSenp5_siGl2	0	NaN	10	8	10	8	105.3	1		5.7963	2.90693e-05	-0.507716	-18.5198			Q9BYX2	ENSG00000095383	TBC1D2	TBC1 domain family member 2A
7.4271	7.20261	7.25456	7.31107	6.77742	6.96694	6.64674	6.7761	FALSE		+	siSenp5_siGl2	0	NaN	8	3	4	3	38.2	1		3.09449	0.00240555	-0.507035	-6.21024			Q6UXH1	ENSG00000184164	CRELD2	Cysteine-rich with EGF-like domain protein 2
7.39318	7.24982	7.25456	7.36019	6.82018	6.63227	6.86542	6.91289	FALSE		+	siSenp5_siGl2	0	NaN	5	2	2	2	43.5	1		3.40174	0.00137917	-0.506746	-7.08531			Q9NTG7	ENSG00000142082	SIRT3	NAD-dependent protein deacetylase sirtuin-3, mitochondrial
11.1645	11.2089	11.214	11.1859	10.671	10.674	10.7442	10.6659	FALSE		+	siSenp5_siGl2	0	NaN	32	13	26	13	50.3	1		6.3719	1.49315e-05	-0.504529	-23.1608			Q9P2R7	ENSG00000136143	SUCLA2	Succinate--CoA ligase [ADP-forming] subunit beta, mitochondrial {ECO:0000255|HAMAP-Rule:MF_03220}
10.0048	10.134	10.0721	10.0966	9.55267	9.55132	9.58534	9.60288	FALSE		+	siSenp5_siGl2	0	NaN	11	9	13	9	116.5	1		5.54513	4.12168e-05	-0.503831	-16.7908			P26006	ENSG00000005884	ITGA3	Integrin alpha-3
5.20945	5.26679	5.21723	5.04002	4.41278	4.93074	4.60288	4.7761	FALSE		+	siSenp5_siGl2	0	NaN	3	3	3	1	91.3	1		2.20586	0.0128724	-0.502745	-4.11874			Q96CN4	ENSG00000142459	EVI5L	EVI5-like protein
8.52787	8.50938	8.49265	8.48864	7.99831	7.99831	7.95884	8.0542	FALSE		+	siSenp5_siGl2	0	NaN	15	3	4	3	38.6	1		6.38736	1.46098e-05	-0.502222	-23.3			Q96EK9	ENSG00000198841	KTI12	Protein KTI12 homolog
5.44956	5.43296	5.61176	5.64674	5.0268	5.24031	4.93546	4.93074	FALSE		+	siSenp5_siGl2	0	NaN	3	2	2	2	84.2	1		2.82926	0.00394376	-0.501928	-5.52384			O94868	ENSG00000137478	FCHSD2	F-BAR and double SH3 domains protein 2
9.88646	9.86728	9.82972	9.79002	9.28771	9.41384	9.31764	9.34696	FALSE		+	siSenp5_siGl2	0	NaN	29	11	15	11	48	1		5.18772	6.82159e-05	-0.501834	-14.5957			Q99541	ENSG00000147872	PLIN2	Perilipin-2
9.24745	9.26796	9.18908	9.14134	8.65893	8.78692	8.70563	8.69	FALSE		+	siSenp5_siGl2	0	NaN	12	8	9	8	87.2	1		4.82388	0.000119451	-0.501089	-12.6433			Q709F0	ENSG00000240303	ACAD11	Acyl-CoA dehydrogenase family member 11
9.81282	9.73437	9.84078	9.78398	9.25148	9.23194	9.31129	9.37895	FALSE		+	siSenp5_siGl2	0	NaN	14	6	14	6	45.3	1		4.78207	0.000128049	-0.499572	-12.4354			O43813	ENSG00000115365	LANCL1	Glutathione S-transferase LANCL1 {ECO:0000250|UniProtKB:O89112}
11.1237	11.1928	11.1933	11.119	10.6337	10.6807	10.6447	10.673	FALSE		+	siSenp5_siGl2	0	NaN	30	16	31	16	73.4	1		6.14302	1.97019e-05	-0.499202	-21.1933			O94925	ENSG00000115419	GLS	Glutaminase kidney isoform, mitochondrial
7.90207	7.91588	7.86666	7.8857	7.39575	7.45861	7.31016	7.40939	FALSE		+	siSenp5_siGl2	0	NaN	7	2	2	2	35.6	1		5.30515	5.79283e-05	-0.4991	-15.2847			Q9BYB4	ENSG00000185838	GNB1L	Guanine nucleotide-binding protein subunit beta-like protein 1
7.48864	7.42375	7.49905	7.44045	7.00338	6.88874	7.04002	6.92837	FALSE		+	siSenp5_siGl2	0	NaN	5	7	7	7	211.6	1		4.84735	0.000115079	-0.497846	-12.7614			Q9UGU0	ENSG00000100207;ENSG00000262024;ENSG00000276461;ENSG00000280467;ENSG00000281897;ENSG00000282892;ENSG00000283026;ENSG00000283681	TCF20	Transcription factor 20
12.2878	12.314	12.3435	12.4118	11.8775	11.7757	11.9277	11.7854	FALSE		+	siSenp5_siGl2	0	NaN	65	16	40	16	20.6	1		4.46346	0.000221764	-0.497719	-10.9525			Q13442	ENSG00000106244	PDAP1	28 kDa heat- and acid-stable phosphoprotein
8.2446	8.33226	8.33494	8.25927	7.72928	7.83289	7.83479	7.78398	FALSE		+	siSenp5_siGl2	0	NaN	4	2	3	2	48.3	1		5.16106	7.13101e-05	-0.497535	-14.4434			Q14728	ENSG00000109736	MFSD10	Major facilitator superfamily domain-containing protein 10
10.937	10.8704	10.8925	10.8933	10.3508	10.3998	10.3656	10.4908	FALSE		+	siSenp5_siGl2	0	NaN	39	11	21	11	30.6	1		5.16281	7.12429e-05	-0.496567	-14.4534			Q9NQR4	ENSG00000114021	NIT2	Omega-amidase NIT2
9.09117	9.11972	9.09566	9.04658	8.47654	8.64061	8.63118	8.62498	FALSE		+	siSenp5_siGl2	0	NaN	7	5	5	5	88.6	1		4.65097	0.00015992	-0.494956	-11.8041			P51798	ENSG00000103249	CLCN7	H(+)/Cl(-) exchange transporter 7
8.43003	8.35315	8.38802	8.385	7.83983	7.8802	7.83542	8.02237	FALSE		+	siSenp5_siGl2	0	NaN	23	3	5	3	15.9	1		4.38693	0.000251499	-0.494596	-10.6215			Q9UKR5	ENSG00000133935	ERG28	Probable ergosterol biosynthetic protein 28
7.57667	7.57894	7.61029	7.63227	7.10852	7.16792	7.09276	7.05202	FALSE		+	siSenp5_siGl2	0	NaN	19	5	5	4	35.5	1		5.72124	3.23247e-05	-0.494235	-17.9858			Q9BWM7	ENSG00000107819	SFXN3	Sideroflexin-3
7.57137	7.61397	7.55689	7.56453	7.10957	7.224	7.05094	6.9472	FALSE		+	siSenp5_siGl2	0	NaN	6	6	6	6	119	1		3.79345	0.000684431	-0.493765	-8.34458			P56524	ENSG00000068024	HDAC4	Histone deacetylase 4
7.08215	6.9472	6.95884	6.99661	6.50462	6.55766	6.55766	6.39403	FALSE		+	siSenp5_siGl2	0	NaN	2	1	1	1	46.7	1		4.24134	0.000319408	-0.49271	-10.0168			P36941	ENSG00000111321	LTBR	Tumor necrosis factor receptor superfamily member 3
5.62352	5.43296	5.79181	5.77873	4.82273	5.17393	5.21335	5.44626	FALSE		+	siSenp5_siGl2	0	NaN	1	1	1	1	69.7	1		1.73509	0.0325546	-0.492691	-3.20841			Q9Y2D9	ENSG00000198740	ZNF652	Zinc finger protein 652
6.69209	6.52669	6.53761	6.55459	5.93074	6.33807	5.94017	6.13134	FALSE		+	siSenp5_siGl2	0	NaN	29	3	4	3	24.9	1		2.50295	0.00726644	-0.492667	-4.75551			Q9BT67	ENSG00000131507	NDFIP1	NEDD4 family-interacting protein 1
11.5201	11.4649	11.4936	11.4875	10.9841	10.9868	11.0384	10.9862	FALSE		+	siSenp5_siGl2	1	NaN	32	21	30	20	82.8	1		6.89163	7.41042e-06	-0.492651	-28.3187			P51003	ENSG00000090060	PAPOLA	Poly(A) polymerase alpha
10.2341	10.1898	10.1787	10.1729	9.77709	9.66889	9.74551	9.61361	FALSE		+	siSenp5_siGl2	0	NaN	20	11	15	11	70.7	1		4.78788	0.000126795	-0.492607	-12.4641			Q13492	ENSG00000073921	PICALM	Phosphatidylinositol-binding clathrin assembly protein
12.4123	12.1829	12.385	12.17	11.6785	12.0733	11.7418	11.6901	FALSE		+	siSenp5_siGl2	0	NaN	48	21	52	21	41.4	1		2.30751	0.0105834	-0.491635	-4.3305			P30533	ENSG00000163956	LRPAP1	Alpha-2-macroglobulin receptor-associated protein
8.82782	8.78627	8.86821	8.7866	8.33718	8.35799	8.27938	8.33226	FALSE		+	siSenp5_siGl2	0	NaN	17	3	6	3	32.2	1		5.86707	2.68708e-05	-0.490521	-19.0374			P43307	ENSG00000124783	SSR1	Translocon-associated protein subunit alpha
7.2075	6.84674	7.17692	6.95536	6.58797	6.49025	6.63662	6.51254	FALSE		+	siSenp5_siGl2	0	NaN	25	2	3	2	16.4	1		2.71224	0.00493707	-0.489786	-5.23925			Q8NI22	ENSG00000180398	MCFD2	Multiple coagulation factor deficiency protein 2
5.52042	5.74416	5.54226	5.75489	5.16189	5.1334	5.14975	5.15785	FALSE		+	siSenp5_siGl2	0	NaN	4	2	2	2	57.4	1		3.60365	0.000961384	-0.489711	-7.71279			Q9C037	ENSG00000146833	TRIM4	E3 ubiquitin-protein ligase TRIM4
9.71733	9.77	9.71304	9.72979	9.17468	9.24745	9.26421	9.28702	FALSE		+	siSenp5_siGl2	0	NaN	21	5	7	5	26.7	1		5.68989	3.37225e-05	-0.489204	-17.7672			Q9UNN8	ENSG00000101000	PROCR	Endothelial protein C receptor
7.66959	7.57743	7.71493	7.63735	7.25172	7.1179	7.15279	7.12205	FALSE		+	siSenp5_siGl2	0	NaN	14	3	3	3	24.9	1		4.58395	0.000179	-0.48871	-11.4929			Q7Z6K5	ENSG00000242498	ARPIN	Arpin
8.5611	8.55612	8.51491	8.49586	8.03672	8.03452	8.02348	8.08108	FALSE		+	siSenp5_siGl2	0	NaN	17	6	8	6	44.9	1		6.46276	1.32638e-05	-0.488045	-23.9905			Q9BWS9	ENSG00000177830	CHID1	Chitinase domain-containing protein 1
8.6851	8.6872	8.70356	8.73708	8.26397	8.08852	8.27752	8.23122	FALSE		+	siSenp5_siGl2	0	NaN	5	3	3	3	46.3	1		4.43843	0.000230457	-0.487925	-10.8433			O14874	ENSG00000103507	BCKDK	[3-methyl-2-oxobutanoate dehydrogenase [lipoamide]] kinase, mitochondrial
11.8757	11.8926	11.8577	11.8277	11.3983	11.3503	11.3729	11.3846	FALSE		+	siSenp5_siGl2	0	NaN	24	34	52	34	192.6	1		6.89044	7.41042e-06	-0.486915	-28.3056			Q8WWI1	ENSG00000136153	LMO7	LIM domain only protein 7
6.19771	6.15987	6.10014	6.05094	5.56986	5.74147	5.16591	6.0917	FALSE				0	NaN	11	6	9	3	43	1		1.32409	0.0734991	-0.48493	-2.48607			P31321	ENSG00000188191	PRKAR1B	cAMP-dependent protein kinase type I-beta regulatory subunit
6.37678	6.26491	6.1639	6.30012	5.72247	5.74685	5.84046	5.86295	FALSE		+	siSenp5_siGl2	0	NaN	3	2	2	2	88.5	1		3.87358	0.000592991	-0.483247	-8.62432			O43299	ENSG00000242802	AP5Z1	AP-5 complex subunit zeta-1
8.22689	8.28216	8.25408	8.3156	7.86233	7.67384	7.78529	7.82718	FALSE		+	siSenp5_siGl2	0	NaN	34	3	6	3	14.7	1		4.40363	0.000244343	-0.482525	-10.693			Q8N4V1	ENSG00000169446	MMGT1	Membrane magnesium transporter 1
12.945	12.9047	12.9274	12.928	12.4501	12.4388	12.4667	12.4207	FALSE		+	siSenp5_siGl2	0	NaN	57	41	98	41	72.9	1		7.646	3.53352e-06	-0.482183	-37.8813			P13667	ENSG00000155660	PDIA4	Protein disulfide-isomerase A4
9.77347	9.76852	9.8302	9.84831	9.34851	9.21917	9.42836	9.296	FALSE		+	siSenp5_siGl2	0	NaN	19	3	6	3	19.2	1		4.2281	0.000327398	-0.482115	-9.96343			O95881	ENSG00000117862	TXNDC12	Thioredoxin domain-containing protein 12
10.6933	10.7039	10.6761	10.6842	10.1923	10.2252	10.2303	10.182	FALSE		+	siSenp5_siGl2	0	NaN	17	17	24	17	128.3	1		7.51997	4.07411e-06	-0.481947	-36.086			Q9P2R3	ENSG00000185722	ANKFY1	Rabankyrin-5 {ECO:0000303|PubMed:15328530}
3.88753	4.07895	3.96347	3.91648	3.75489	3.29278	3.23266	3.64386	FALSE		+	siSenp5_siGl2	0	NaN	7	4	4	2	79.9	1		1.91807	0.0226308	-0.48056	-3.54971			Q9NUT2	ENSG00000197150	ABCB8	ATP-binding cassette sub-family B member 8, mitochondrial
5.36457	5.40599	5.36457	5.33985	5.1416	4.99095	4.60881	4.8125	FALSE		+	siSenp5_siGl2	0	NaN	9	2	2	2	34.6	1		2.22047	0.0125195	-0.480282	-4.14881			Q9NQ48	ENSG00000163818	LZTFL1	Leucine zipper transcription factor-like protein 1
7.03892	6.94953	6.90087	7.00113	6.53916	6.49665	6.42122	6.52042	FALSE		+	siSenp5_siGl2	0	NaN	5	2	2	2	46.5	1		4.70095	0.000148207	-0.478247	-12.0411			Q86U70	ENSG00000198728	LDB1	LIM domain-binding protein 1
8.10538	8.19869	8.25739	8.22448	7.77808	7.69836	7.67807	7.71973	FALSE		+	siSenp5_siGl2	0	NaN	8	6	7	6	82.1	1		4.7358	0.000139085	-0.477928	-12.209			O00418	ENSG00000103319	EEF2K	Eukaryotic elongation factor 2 kinase
12.2234	12.2067	12.2141	12.2344	11.7364	11.7252	11.776	11.7379	FALSE		+	siSenp5_siGl2	0	NaN	53	20	53	20	46.5	1		7.63712	3.53352e-06	-0.475804	-37.752			P00966	ENSG00000130707	ASS1	Argininosuccinate synthase {ECO:0000305}
9.07788	9.01374	8.99915	9.02569	8.48462	8.60844	8.54882	8.57781	FALSE		+	siSenp5_siGl2	0	NaN	5	4	6	4	83.6	1		5.26807	6.11869e-05	-0.474196	-15.0638			Q9BXB4	ENSG00000144909	OSBPL11	Oxysterol-binding protein-related protein 11
7.53605	7.51412	7.42206	7.46842	6.83542	7.0917	6.98641	7.13237	FALSE		+	siSenp5_siGl2	0	NaN	4	3	3	3	52.5	1		3.26293	0.00177478	-0.47369	-6.67864			Q13530	ENSG00000132824	SERINC3	Serine incorporator 3
7.70667	7.84674	7.83605	7.88264	7.33718	7.39403	7.39232	7.25456	FALSE		+	siSenp5_siGl2	0	NaN	5	6	6	6	135.2	1		4.07798	0.000427462	-0.473506	-9.37543			Q70E73	ENSG00000173166	RAPH1	Ras-associated and pleckstrin homology domains-containing protein 1
9.75989	9.71356	9.77232	9.70563	9.16942	9.35513	9.2353	9.2976	FALSE		+	siSenp5_siGl2	0	NaN	24	4	11	4	16.5	1		4.45917	0.00022311	-0.473485	-10.9337			O14880	ENSG00000143198	MGST3	Microsomal glutathione S-transferase 3
4.94017	4.99548	4.95884	4.926	4.59096	4.43296	4.44626	4.45943	FALSE		+	siSenp5_siGl2	0	NaN	4	1	1	1	28.6	1		4.68182	0.00015252	-0.472721	-11.9499			Q9NY35	ENSG00000080822	CLDND1	Claudin domain-containing protein 1
9.69714	9.69418	9.66142	9.62406	9.18512	9.18364	9.16692	9.25172	FALSE		+	siSenp5_siGl2	0	NaN	24	14	16	14	81.8	1		5.81031	2.8567e-05	-0.472354	-18.6212			Q8IVL6	ENSG00000110811	P3H3	Prolyl 3-hydroxylase 3 {ECO:0000312|HGNC:HGNC:19318}
6.55766	6.54226	6.63081	6.47086	5.90689	5.92837	6.2555	6.22304	FALSE		+	siSenp5_siGl2	0	NaN	6	2	2	2	32.4	1		2.5126	0.00713862	-0.471948	-4.77714			Q3KQZ1	ENSG00000125434	SLC25A35	Solute carrier family 25 member 35
8.82877	8.79474	8.84141	8.78856	8.35359	8.37808	8.24174	8.39917	FALSE		+	siSenp5_siGl2	0	NaN	11	5	5	5	54.3	1		4.81345	0.000121216	-0.470223	-12.5911			Q9UHL4	ENSG00000176978	DPP7	Dipeptidyl peptidase 2
9.28956	9.39489	9.48744	9.57137	9.05175	8.97241	9.0588	8.78038	FALSE		+	siSenp5_siGl2	0	NaN	9	1	8	1	16.7	1		2.73514	0.00471376	-0.469981	-5.29411			Q04941	ENSG00000102007	PLP2	Proteolipid protein 2
4.59096	4.83289	4.64962	4.8125	4.32193	4.51096	4.07895	4.09592	FALSE		+	siSenp5_siGl2	0	NaN	1	1	1	1	302.3	1		2.12519	0.0150471	-0.46955	-3.95487			Q6ZNJ1	ENSG00000160796	NBEAL2	Neurobeachin-like protein 2
5.95187	5.92837	6.06393	6.1127	5.72792	5.16591	5.79961	5.48543	FALSE		+	siSenp5_siGl2	0	NaN	15	7	9	2	59	1		1.6953	0.0351667	-0.469502	-3.13601			P16298	ENSG00000107758	PPP3CB	Serine/threonine-protein phosphatase 2B catalytic subunit beta isoform
7.78464	7.7252	7.77808	7.72928	7.21626	7.3733	7.36282	7.18785	FALSE		+	siSenp5_siGl2	0	NaN	5	4	4	4	92.9	1		4.04113	0.000453278	-0.46924	-9.23588			Q13444	ENSG00000143537	ADAM15	Disintegrin and metalloproteinase domain-containing protein 15
10.2862	10.2633	10.301	10.2654	9.81009	9.81554	9.83115	9.78398	FALSE		+	siSenp5_siGl2	0	NaN	29	7	11	7	26.1	1		7.45718	4.31672e-06	-0.468784	-35.2233			Q14696	ENSG00000117899	MESD	LRP chaperone MESD {ECO:0000305}
10.02	9.97126	9.97885	10.024	9.62607	9.49125	9.59227	9.41722	FALSE		+	siSenp5_siGl2	0	NaN	5	4	8	4	43.7	1		4.08599	0.000421577	-0.466833	-9.40598			P15529	ENSG00000117335	CD46	Membrane cofactor protein
9.03919	9.08348	9.15127	9.17018	8.67349	8.54496	8.68895	8.67066	FALSE		+	siSenp5_siGl2	1	NaN	20	12	19	7	60.2	1		4.31923	0.00028305	-0.466515	-10.3363			P52294	ENSG00000114030	KPNA1	Importin subunit alpha-5
9.06259	9.06151	9.0268	9.03397	8.47614	8.70977	8.55459	8.5812	FALSE		+	siSenp5_siGl2	0	NaN	15	9	13	9	93.8	1		4.0912	0.00041782	-0.465791	-9.42593			Q9NP58	ENSG00000115657	ABCB6	ATP-binding cassette sub-family B member 6, mitochondrial
8.96521	8.93458	8.94954	8.91916	8.48502	8.54496	8.37199	8.50383	FALSE		+	siSenp5_siGl2	0	NaN	7	6	7	6	93.7	1		4.7255	0.000141942	-0.465667	-12.1592			Q8TAG9	ENSG00000138190	EXOC6	Exocyst complex component 6
5.54535	5.53294	5.68089	5.57289	5.22882	5.24413	5.03562	4.96347	FALSE		+	siSenp5_siGl2	0	NaN	1	1	1	1	64.6	1		3.00964	0.00280983	-0.465006	-5.98412			Q8TCT7	ENSG00000005206	SPPL2B	Signal peptide peptidase-like 2B {ECO:0000303|PubMed:15385547, ECO:0000312|HGNC:HGNC:30627}
10.5609	10.5373	10.5322	10.5792	10.0622	10.0968	10.0454	10.1467	FALSE		+	siSenp5_siGl2	0	NaN	42	13	45	9	39.4	1		5.81603	2.83482e-05	-0.464633	-18.6628			P09972	ENSG00000109107	ALDOC	Fructose-bisphosphate aldolase C
10.2264	10.271	10.2561	10.2859	9.84956	9.834	9.75522	9.74802	FALSE		+	siSenp5_siGl2	0	NaN	29	17	26	15	66.1	1		5.40246	5.08952e-05	-0.46314	-15.879			Q9Y6M1	ENSG00000073792	IGF2BP2	Insulin-like growth factor 2 mRNA-binding protein 2
8.01569	8.07842	8.11634	8.08321	7.62644	7.70667	7.60511	7.50303	FALSE		+	siSenp5_siGl2	0	NaN	1	5	5	5	442.9	1		4.20674	0.00033944	-0.463105	-9.87779			Q86XX4	ENSG00000138759	FRAS1	Extracellular matrix protein FRAS1
7.42375	7.4814	7.5947	7.57061	7.10434	7.00675	7.10329	7.00562	FALSE		+	siSenp5_siGl2	0	NaN	26	5	6	5	25.1	1		4.11264	0.000401695	-0.462615	-9.50833			Q99720	ENSG00000147955	SIGMAR1	Sigma non-opioid intracellular receptor 1
10.7877	10.7533	10.8011	10.726	10.2434	10.2531	10.375	10.348	FALSE		+	siSenp5_siGl2	0	NaN	27	5	12	5	18.8	1		4.77357	0.000129982	-0.462131	-12.3935			Q969H8	ENSG00000074842	MYDGF	Myeloid-derived growth factor {ECO:0000303|PubMed:25581518, ECO:0000312|HGNC:HGNC:16948}
12.7873	12.7688	12.8017	12.798	12.2633	12.3354	12.3412	12.3679	FALSE		+	siSenp5_siGl2	2	NaN	57	23	96	21	46.6	1		5.94239	2.47087e-05	-0.462011	-19.6037			O75874	ENSG00000138413	IDH1	Isocitrate dehydrogenase [NADP] cytoplasmic
6.05745	6.18388	6.2114	6.22304	5.75221	5.98413	5.61765	5.47573	FALSE		+	siSenp5_siGl2	0	NaN	11	2	2	2	22.6	1		2.16036	0.0140652	-0.46151	-4.02587			Q96EN9	ENSG00000006015	REX1BD	Required for excision 1-B domain-containing protein {ECO:0000305}
8.70287	8.6893	8.65964	8.72007	8.24031	8.29967	8.0954	8.29875	FALSE		+	siSenp5_siGl2	0	NaN	2	6	7	6	302.7	1		4.04043	0.000453665	-0.459438	-9.23328			Q7Z333	ENSG00000107290	SETX	Probable helicase senataxin {ECO:0000305}
11.6839	11.6836	11.6962	11.6967	11.2425	11.2608	11.2122	11.2124	FALSE		+	siSenp5_siGl2	0	NaN	26	38	53	38	213.4	1		7.55785	3.88485e-06	-0.458147	-36.6166			Q12888	ENSG00000067369	TP53BP1	TP53-binding protein 1 {ECO:0000305}
7.72928	7.72451	7.86171	7.79312	7.17891	7.42543	7.33271	7.33985	FALSE		+	siSenp5_siGl2	0	NaN	4	7	7	7	217.2	1		3.55547	0.00103991	-0.45793	-7.55905			O00468	ENSG00000188157	AGRN	Agrin
7.35491	7.32283	7.34696	7.3345	6.72928	7.00899	6.78136	7.01235	FALSE		+	siSenp5_siGl2	0	NaN	18	3	4	3	17.1	1		3.05573	0.00259214	-0.456805	-6.10616			O14684	ENSG00000148344	PTGES	Prostaglandin E synthase
8.02901	7.84298	7.90026	7.92303	7.56986	7.49346	7.41785	7.38974	FALSE		+	siSenp5_siGl2	0	NaN	9	3	4	3	45.2	1		3.72878	0.000766621	-0.456095	-8.12453			Q92643	ENSG00000142892	PIGK	GPI-anchor transamidase
5.55152	5.3147	5.62644	5.43296	5.11686	4.83289	4.98185	5.17792	FALSE		+	siSenp5_siGl2	0	NaN	2	1	1	1	74.1	1		2.34927	0.00976162	-0.454022	-4.41929			P57075	ENSG00000160185	UBASH3A	Ubiquitin-associated and SH3 domain-containing protein A
12.1201	12.0507	12.0881	12.0686	11.5935	11.604	11.6585	11.6612	FALSE		+	siSenp5_siGl2	0	NaN	22	19	42	19	88.4	1		5.93289	2.49611e-05	-0.452576	-19.5314			P05556	ENSG00000150093	ITGB1	Integrin beta-1
9.95245	9.97327	9.95012	9.92555	9.47998	9.49526	9.48321	9.53352	FALSE		+	siSenp5_siGl2	0	NaN	8	4	6	4	47.1	1		6.93662	7.0868e-06	-0.452354	-28.8151			P60484	ENSG00000171862	PTEN	Phosphatidylinositol 3,4,5-trisphosphate 3-phosphatase and dual-specificity protein phosphatase PTEN
4.60288	4.6837	4.30743	4.20163	3.8679	4.41278	3	4.70598	FALSE				0	NaN	9	3	5	1	27.6	1		0.533476	0.357056	-0.452247	-1.15299			Q96L46	ENSG00000256812	CAPNS2	Calpain small subunit 2
9.50442	9.53644	9.48563	9.47654	9.01067	9.07066	9.0607	9.05284	FALSE		+	siSenp5_siGl2	0	NaN	79	6	11	6	11.7	1		6.48381	1.3008e-05	-0.452044	-24.1868			Q8WUH6	ENSG00000151135	TMEM263	Transmembrane protein 263
4.52356	4.43962	4.53605	3.85798	3.65535	3.59694	4.2555	4.04439	FALSE				0	NaN	2	1	1	1	55.2	1		1.03238	0.132225	-0.451259	-1.99698			Q16670	ENSG00000197062	ZSCAN26	Zinc finger and SCAN domain-containing protein 26
6.88874	6.93782	6.80607	6.96924	6.38888	6.50621	6.3733	6.53294	FALSE		+	siSenp5_siGl2	0	NaN	4	2	2	2	57.8	1		3.79651	0.000682107	-0.450135	-8.35511			Q96EX3	ENSG00000119333	DYNC2I2	WD repeat-containing protein 34
9.09117	8.92896	8.90989	8.97097	8.50978	8.59694	8.48824	8.50661	FALSE		+	siSenp5_siGl2	0	NaN	36	6	8	6	20	1		4.10786	0.000404615	-0.449859	-9.48993			P02792	ENSG00000087086	FTL	Ferritin light chain
11.504	11.484	11.5252	11.4514	11.0318	11.0443	11.0161	11.0819	FALSE		+	siSenp5_siGl2	0	NaN	35	20	41	20	83.3	1		6.15234	1.94419e-05	-0.447637	-21.2701			O95202	ENSG00000168924	LETM1	Mitochondrial proton/calcium exchanger protein {ECO:0000305}
8.86326	8.85922	8.86697	8.84862	8.30561	8.45902	8.39189	8.49145	FALSE		+	siSenp5_siGl2	0	NaN	10	8	9	8	83.1	1		4.43872	0.000230457	-0.447527	-10.8445			Q96SU4	ENSG00000117859	OSBPL9	Oxysterol-binding protein-related protein 9
9.93561	9.87083	9.82925	9.86511	9.3696	9.44729	9.4508	9.44419	FALSE		+	siSenp5_siGl2	0	NaN	18	13	17	13	80.6	1		5.28395	5.97055e-05	-0.447231	-15.158			Q9H6S3	ENSG00000177106	EPS8L2	Epidermal growth factor receptor kinase substrate 8-like protein 2
10.0996	10.1497	10.1206	10.1064	9.65553	9.66534	9.67384	9.69384	FALSE		+	siSenp5_siGl2	3	NaN	45	17	23	14	39.1	1		7.24394	5.0549e-06	-0.446969	-32.4435			O75477	ENSG00000107566	ERLIN1	Erlin-1
9.78463	9.81714	9.79165	9.72537	9.34007	9.36545	9.27566	9.35226	FALSE		+	siSenp5_siGl2	0	NaN	11	8	11	8	98.1	1		5.42944	4.90458e-05	-0.446338	-16.0477			Q7L1W4	ENSG00000171492	LRRC8D	Volume-regulated anion channel subunit LRRC8D
7.81506	7.44294	7.65607	7.33539	6.96463	7.55305	6.96232	6.98413	FALSE				0	NaN	14	4	5	4	30.8	1		1.31183	0.0752402	-0.446333	-2.46524			Q15274	ENSG00000103485	QPRT	Nicotinate-nucleotide pyrophosphorylase [carboxylating]
7.83416	7.86975	7.89178	7.90026	7.45368	7.4187	7.3906	7.44874	FALSE		+	siSenp5_siGl2	0	NaN	24	4	5	4	20	1		6.1747	1.87739e-05	-0.446059	-21.4556			P32321	ENSG00000129187	DCTD	Deoxycytidylate deaminase
9.40237	9.33271	9.36216	9.40578	8.97928	8.82877	8.94895	8.96261	FALSE		+	siSenp5_siGl2	0	NaN	13	6	9	6	54.4	1		4.6059	0.000172639	-0.445853	-11.594			P10619	ENSG00000064601	CTSA	Lysosomal protective protein
7.6632	7.80284	7.73809	7.73268	7.32373	7.2724	7.18982	7.36982	FALSE		+	siSenp5_siGl2	0	NaN	16	3	4	3	21	1		4.05317	0.000443784	-0.445261	-9.28126			P13498	ENSG00000051523	CYBA	Cytochrome b-245 light chain
8.68159	8.79766	8.77446	8.74752	8.32463	8.35535	8.2914	8.25974	FALSE		+	siSenp5_siGl2	0	NaN	9	3	3	3	42.3	1		5.01103	8.94837e-05	-0.442526	-13.6144			Q9H4I3	ENSG00000170638	TRABD	TraB domain-containing protein
6.10014	6.07253	5.92362	6.24413	5.67525	5.74147	5.60881	5.54844	FALSE		+	siSenp5_siGl2	0	NaN	7	2	3	2	70.3	1		2.89081	0.00350865	-0.441614	-5.67785			Q7L775	ENSG00000178567	EPM2AIP1	EPM2A-interacting protein 1
9.3208	9.32328	9.22665	9.23721	8.85891	8.82114	8.86481	8.79766	FALSE		+	siSenp5_siGl2	3	NaN	26	6	8	3	20.7	1		5.159	7.13703e-05	-0.441357	-14.4317			Q9Y3L5	ENSG00000123728	RAP2C	Ras-related protein Rap-2c
11.1694	11.1315	11.1814	11.1642	10.726	10.7004	10.7365	10.7182	FALSE		+	siSenp5_siGl2	0	NaN	33	23	37	16	87.6	1		7.34321	4.61908e-06	-0.441337	-33.7095			Q13619	ENSG00000139842	CUL4A	Cullin-4A
8.15228	8.28864	8.23601	8.32373	7.76686	7.86481	7.76885	7.83794	FALSE		+	siSenp5_siGl2	0	NaN	3	4	5	4	165.7	1		4.19946	0.000343506	-0.440553	-9.84876			O94916	ENSG00000102908	NFAT5	Nuclear factor of activated T-cells 5
7.02901	6.84674	6.99209	6.96694	6.49025	6.46107	6.51728	6.61029	FALSE		+	siSenp5_siGl2	0	NaN	2	3	3	3	189.9	1		3.87014	0.00059574	-0.438975	-8.61217			Q2KHR3	ENSG00000060749	QSER1	Glutamine and serine-rich protein 1
8.02514	8.01067	7.86233	7.9847	7.53761	7.60955	7.38024	7.59991	FALSE		+	siSenp5_siGl2	0	NaN	4	3	5	3	107.3	1		3.30034	0.00165224	-0.438882	-6.78634			Q14596	ENSG00000188554	NBR1	Next to BRCA1 gene 1 protein
10.1263	10.1004	10.0112	10.1478	9.63209	9.64097	9.68141	9.67666	FALSE		+	siSenp5_siGl2	0	NaN	36	10	22	10	36.5	1		4.98971	9.22272e-05	-0.438663	-13.5003			O00273	ENSG00000160049	DFFA	DNA fragmentation factor subunit alpha
10.8449	10.8419	10.812	10.8198	10.4112	10.3957	10.3787	10.3785	FALSE		+	siSenp5_siGl2	0	NaN	30	15	27	15	60.5	1		7.71237	3.34992e-06	-0.438609	-38.862			P0DN79	ENSG00000160200	CBS	Cystathionine beta-synthase-like protein {ECO:0000305}
11.6269	11.5839	11.6853	11.6463	11.1625	11.1542	11.2854	11.186	FALSE		+	siSenp5_siGl2	0	NaN	44	20	38	20	46.6	1		4.67224	0.000154376	-0.438557	-11.9044			P11310	ENSG00000117054	ACADM	Medium-chain specific acyl-CoA dehydrogenase, mitochondrial
9.11114	9.13443	9.12231	9.09434	8.65285	8.68018	8.67455	8.70044	FALSE		+	siSenp5_siGl2	1	NaN	13	6	7	5	46.9	1		7.35006	4.61908e-06	-0.43855	-33.7986			Q9H000	ENSG00000075975	MKRN2	Probable E3 ubiquitin-protein ligase makorin-2
6.98641	6.8802	6.86047	6.71699	6.36107	6.53605	6.40088	6.39575	FALSE		+	siSenp5_siGl2	0	NaN	14	3	4	2	25.7	1		3.19344	0.00202035	-0.437579	-6.48216			Q9H082	ENSG00000172007	RAB33B	Ras-related protein Rab-33B
7.3733	7.46842	7.47897	7.54689	6.96924	7.03672	7.12619	6.98527	FALSE		+	siSenp5_siGl2	0	NaN	9	5	6	5	62.5	1		3.8971	0.00057304	-0.43754	-8.70797			Q9P270	ENSG00000109171	SLAIN2	SLAIN motif-containing protein 2
5.60585	5.2555	5.49185	5.06178	4.72247	5.17792	3.98185	5.7866	FALSE				0	NaN	1	1	1	1	139.5	1		0.499873	0.381293	-0.436537	-1.09301			P54098	ENSG00000140521	POLG	DNA polymerase subunit gamma-1
7.45368	7.45943	7.48704	7.46597	7.01458	7.04549	7.01792	7.04221	FALSE		+	siSenp5_siGl2	0	NaN	6	3	3	3	63.9	1		7.80569	3.19345e-06	-0.436483	-40.2839			O95361	ENSG00000221926	TRIM16	Tripartite motif-containing protein 16
8.26538	8.49305	8.46923	8.50184	7.99944	7.96867	8.00731	8.01235	FALSE		+	siSenp5_siGl2	0	NaN	11	4	4	4	48.9	1		3.58332	0.000996331	-0.435437	-7.64759			O95081	ENSG00000106351	AGFG2	Arf-GAP domain and FG repeat-containing protein 2
7.24127	7.19574	7.24222	7.06178	6.6879	6.78005	6.84674	6.6851	FALSE		+	siSenp5_siGl2	0	NaN	20	4	6	3	32.7	1		3.54725	0.00105569	-0.435304	-7.53306			Q9H4A5	ENSG00000143457	GOLPH3L	Golgi phosphoprotein 3-like
12.059	12.0047	12.0763	12.0877	11.603	11.6358	11.6279	11.6206	FALSE		+	siSenp5_siGl2	0	NaN	32	20	51	20	59.4	1		6.25421	1.72106e-05	-0.435083	-22.1278			P14314	ENSG00000130175	PRKCSH	Glucosidase 2 subunit beta
5.52669	5.60288	5.38888	5.66107	5.35755	4.91648	5	5.16591	FALSE		+	siSenp5_siGl2	0	NaN	8	1	1	1	20.1	1		2.05773	0.0171865	-0.434896	-3.82053			Q8N5H3	ENSG00000176973	FAM89B	Leucine repeat adapter protein 25
8.78888	8.7705	8.78725	9.02348	8.46679	8.50661	8.36107	8.29737	FALSE		+	siSenp5_siGl2	0	NaN	27	5	6	5	33.4	1		2.87199	0.00362964	-0.434568	-5.63044			Q99674	ENSG00000138028	CGREF1	Cell growth regulator with EF hand domain protein 1
8.37112	8.30469	8.20799	8.28725	7.81378	7.8157	7.93369	7.87283	FALSE		+	siSenp5_siGl2	0	NaN	51	2	6	2	9.1	1		4.20415	0.000341185	-0.433764	-9.86747			P61960	ENSG00000120686	UFM1	Ubiquitin-fold modifier 1
9.31175	9.34895	9.25809	9.32103	8.84298	8.91618	8.86821	8.87958	FALSE		+	siSenp5_siGl2	0	NaN	24	7	8	7	43.9	1		5.69392	3.35752e-05	-0.433218	-17.7952			P15291	ENSG00000086062	B4GALT1	Beta-1,4-galactosyltransferase 1
5.20163	5.51096	5.33628	5.29646	4.77083	4.8125	5.03562	4.99548	FALSE		+	siSenp5_siGl2	0	NaN	7	2	2	2	40.6	1		2.47485	0.00767058	-0.432725	-4.69288			Q8WUP2	ENSG00000162458	FBLIM1	Filamin-binding LIM protein 1
9.50044	9.53935	9.52278	9.48059	9.04576	9.11244	9.02984	9.12541	FALSE		+	siSenp5_siGl2	0	NaN	8	10	11	10	159.7	1		5.42097	4.95229e-05	-0.432427	-15.9946			Q96PC5	ENSG00000150527	MIA2	Melanoma inhibitory activity protein 2 {ECO:0000305}
11.4077	11.4653	11.5096	11.4452	10.9711	11.0158	11.0188	11.0942	FALSE		+	siSenp5_siGl2	0	NaN	37	18	35	18	52.9	1		4.89751	0.000106097	-0.431973	-13.0173			P07099	ENSG00000143819	EPHX1	Epoxide hydrolase 1
6.05745	5.99322	5.94953	6.26115	5.77347	5.76022	5.50462	5.49825	FALSE		+	siSenp5_siGl2	0	NaN	7	2	2	2	58.2	1		2.2366	0.0121574	-0.4312	-4.18214			Q9H7S9	ENSG00000183779	ZNF703	Zinc finger protein 703
10.9758	10.9728	10.9477	10.9946	10.5793	10.4818	10.6157	10.4896	FALSE		+	siSenp5_siGl2	0	NaN	34	13	25	13	44.5	1		4.79242	0.000125757	-0.431101	-12.4866			P07339	ENSG00000117984	CTSD	Cathepsin D
5.86542	5.90929	5.96578	5.79442	5.51096	5.6893	5.42626	5.18587	FALSE		+	siSenp5_siGl2	0	NaN	1	1	1	1	97.9	1		2.09336	0.0160338	-0.430631	-3.89118			P52630	ENSG00000170581	STAT2	Signal transducer and activator of transcription 2
10.147	10.1882	10.0943	10.0983	9.68422	9.77726	9.65946	9.68457	FALSE		+	siSenp5_siGl2	0	NaN	14	4	10	4	34.2	1		4.81378	0.000121216	-0.430573	-12.5927			Q15287	ENSG00000205937	RNPS1	RNA-binding protein with serine-rich domain 1
10.0748	10.034	10.0869	10.1039	9.66569	9.6851	9.63118	9.59638	FALSE		+	siSenp5_siGl2	0	NaN	28	6	16	6	24.3	1		5.65142	3.63362e-05	-0.430329	-17.5025			P55327	ENSG00000076554	TPD52	Tumor protein D52
11.6989	11.6731	11.7156	11.658	11.2937	11.2524	11.2684	11.2146	FALSE		+	siSenp5_siGl2	0	NaN	42	28	50	28	88	1		6.05037	2.16195e-05	-0.429128	-20.4442			P40763	ENSG00000168610	STAT3	Signal transducer and activator of transcription 3 {ECO:0000312|HGNC:HGNC:11364}
7.05311	7.21723	7.06824	7.18388	6.65678	6.67384	6.89118	6.58496	FALSE		+	siSenp5_siGl2	0	NaN	3	2	2	2	72.6	1		2.8261	0.00396788	-0.428927	-5.51601			Q8TF42	ENSG00000154127	UBASH3B	Ubiquitin-associated and SH3 domain-containing protein B
9.84188	9.75656	9.78986	9.73691	9.33405	9.37656	9.31877	9.38024	FALSE		+	siSenp5_siGl2	0	NaN	15	8	10	8	65.7	1		5.34573	5.49305e-05	-0.428895	-15.5299			Q969N2	ENSG00000124155	PIGT	GPI transamidase component PIG-T
4.07895	4.20945	4.07895	4.32912	3.7761	3.54844	3.56071	4.09592	FALSE		+	siSenp5_siGl2	0	NaN	4	1	1	1	37.3	1		1.63732	0.0393736	-0.428825	-3.03161			Q9Y388	ENSG00000134597	RBMX2	RNA-binding motif protein, X-linked 2
10.7951	10.8756	10.7519	10.7854	10.385	10.3412	10.4076	10.3596	FALSE		+	siSenp5_siGl2	0	NaN	34	13	24	13	46.9	1		5.13567	7.36115e-05	-0.428645	-14.2999			Q9BS26	ENSG00000023318	ERP44	Endoplasmic reticulum resident protein 44
8.82082	8.83889	8.82941	8.81121	8.28123	8.51767	8.35138	8.4363	FALSE		+	siSenp5_siGl2	0	NaN	7	2	4	2	28.3	1		3.77921	0.000701819	-0.428436	-8.29569			P48509	ENSG00000177697	CD151	CD151 antigen
8.66107	8.72485	8.63952	8.73132	8.34296	8.20016	8.35447	8.14568	FALSE		+	siSenp5_siGl2	0	NaN	10	8	8	8	87.3	1		3.54863	0.00105351	-0.428372	-7.53741			Q9ULG6	ENSG00000260916	CCPG1	Cell cycle progression protein 1
8.17193	8.20897	8.19229	8.13186	7.76022	7.84987	7.72996	7.65392	FALSE		+	siSenp5_siGl2	0	NaN	6	3	4	3	57.5	1		4.17875	0.000355129	-0.427767	-9.76656			Q6XQN6	ENSG00000147813;ENSG00000278488	NAPRT	Nicotinate phosphoribosyltransferase
11.5903	11.57	11.6314	11.5787	11.1203	11.2274	11.1919	11.1199	FALSE		+	siSenp5_siGl2	0	NaN	41	17	38	17	43.5	1		5.12212	7.4729e-05	-0.42774	-14.2238			Q6NZI2	ENSG00000177469	CAVIN1	Caveolae-associated protein 1 {ECO:0000312|HGNC:HGNC:9688}
6.32012	6.17991	6.2384	6.39746	5.75221	5.8679	5.87283	5.93546	FALSE		+	siSenp5_siGl2	0	NaN	10	2	2	2	23.2	1		3.37391	0.00144573	-0.426875	-7.00223			P01033	ENSG00000102265	TIMP1	Metalloproteinase inhibitor 1
13.443	13.3792	13.4085	13.4365	13.013	13.0266	12.9986	12.9242	FALSE		+	siSenp5_siGl2	0	NaN	58	26	121	26	48.1	1		5.37614	5.26128e-05	-0.42625	-15.7161			P27797	ENSG00000179218	CALR	Calreticulin {ECO:0000303|PubMed:9427624}
5.88264	6.17792	6.07682	5.94953	5.62059	5.64386	5.46923	5.64962	FALSE		+	siSenp5_siGl2	0	NaN	4	1	1	1	22.5	1		2.79117	0.0042285	-0.425905	-5.43002			Q9NQ34	ENSG00000175348	TMEM9B	Transmembrane protein 9B
10.2032	10.2285	10.2877	10.2798	9.82845	9.87897	9.80203	9.79425	FALSE		+	siSenp5_siGl2	0	NaN	45	8	18	8	20.6	1		5.28739	5.96226e-05	-0.423882	-15.1785			Q9Y2B0	ENSG00000257727	CNPY2	Protein canopy homolog 2
11.1264	11.08	11.133	11.127	10.7202	10.7076	10.6749	10.6684	FALSE		+	siSenp5_siGl2	0	NaN	35	15	36	15	57.5	1		6.47879	1.30502e-05	-0.423815	-24.1399			P49257	ENSG00000074695	LMAN1	Protein ERGIC-53
10.2222	10.1118	10.072	10.1193	9.65177	9.75288	9.74366	9.69227	FALSE		+	siSenp5_siGl2	0	NaN	15	7	13	7	44.9	1		4.37972	0.000253632	-0.421183	-10.5908			P11279	ENSG00000185896	LAMP1	Lysosome-associated membrane glycoprotein 1
8.8275	8.89542	8.88813	8.84361	8.40003	8.37547	8.5267	8.46842	FALSE		+	siSenp5_siGl2	0	NaN	35	6	7	6	26.5	1		4.48884	0.000213255	-0.421013	-11.0644			Q9NPA0	ENSG00000134153	EMC7	ER membrane protein complex subunit 7
7.75689	7.62863	7.7039	7.82845	7.25927	7.41278	7.34961	7.21237	FALSE		+	siSenp5_siGl2	0	NaN	5	1	2	1	29.1	1		3.31495	0.00161177	-0.420958	-6.82879			Q16270	ENSG00000163453	IGFBP7	Insulin-like growth factor-binding protein 7
13.1507	13.0555	13.1024	13.1185	12.6835	12.6971	12.6975	12.6659	FALSE		+	siSenp5_siGl2	0	NaN	54	26	97	26	44.9	1		5.97828	2.3847e-05	-0.420778	-19.8792			Q8NC51	ENSG00000142864	SERBP1	Plasminogen activator inhibitor 1 RNA-binding protein {ECO:0000305}
5.62352	5.85549	5.58195	5.73064	5.08321	5.61176	5.14568	5.27426	FALSE		+	siSenp5_siGl2	0	NaN	1	1	1	1	79.8	1		1.70608	0.0344115	-0.419172	-3.15556			Q17RC7	ENSG00000205436	EXOC3L4	Exocyst complex component 3-like protein 4
8.37808	8.21578	8.23218	8.20506	7.69975	7.7761	8.00955	7.87221	FALSE		+	siSenp5_siGl2	0	NaN	22	5	8	5	29.3	1		2.76094	0.00448279	-0.418371	-5.3564			Q96E11	ENSG00000148187	MRRF	Ribosome-recycling factor, mitochondrial
10.0829	10.0231	9.9571	9.98014	9.63045	9.66142	9.48039	9.59861	FALSE		+	siSenp5_siGl2	0	NaN	5	15	16	15	336.9	1		3.88338	0.000583983	-0.418095	-8.6591			P25391	ENSG00000101680	LAMA1	Laminin subunit alpha-1
5.01792	5.26679	5.22882	5.20945	4.926	4.60288	4.90207	4.62059	FALSE		+	siSenp5_siGl2	0	NaN	1	1	1	1	73	1		2.16342	0.0139917	-0.417859	-4.03209			Q8TE77	ENSG00000172830	SSH3	Protein phosphatase Slingshot homolog 3
7.97441	7.95826	8.04439	8.01569	7.57592	7.50303	7.61839	7.62425	FALSE		+	siSenp5_siGl2	0	NaN	10	1	3	1	10.6	1		4.74299	0.000137574	-0.417796	-12.244			Q9H1C7	ENSG00000120306	CYSTM1	Cysteine-rich and transmembrane domain-containing protein 1
8.61213	8.69558	8.75789	8.69453	8.28216	8.30925	8.24793	8.25077	FALSE		+	siSenp5_siGl2	0	NaN	12	5	6	5	41.6	1		4.80868	0.000122124	-0.417505	-12.5673			Q8NEW0	ENSG00000162695	SLC30A7	Zinc transporter 7
8.90809	8.82241	8.979	8.8759	8.60103	8.55804	8.39103	8.36632	FALSE		+	siSenp5_siGl2	0	NaN	10	5	6	5	53.9	1		3.08905	0.00243479	-0.417247	-6.19555			P11169	ENSG00000059804	SLC2A3	Solute carrier family 2, facilitated glucose transporter member 3
9.7975	9.78823	9.75856	9.73556	9.33159	9.39575	9.36851	9.3208	FALSE		+	siSenp5_siGl2	0	NaN	23	12	15	11	68	1		5.81452	2.83692e-05	-0.415799	-18.6518			Q86YP4	ENSG00000167491	GATAD2A	Transcriptional repressor p66-alpha
10.6897	10.7689	10.7185	10.717	10.3108	10.3635	10.2423	10.3144	FALSE		+	siSenp5_siGl2	0	NaN	22	16	24	16	100.2	1		5.06716	8.14062e-05	-0.415793	-13.9192			Q7Z2K6	ENSG00000099219	ERMP1	Endoplasmic reticulum metallopeptidase 1 {ECO:0000250|UniProtKB:Q6UPR8, ECO:0000312|HGNC:HGNC:23703}
9.47269	9.4096	9.54013	9.44584	9.09196	9.10066	9.09276	8.92065	FALSE		+	siSenp5_siGl2	0	NaN	13	4	6	4	32.2	1		3.7057	0.000795851	-0.415557	-8.04722			Q14192	ENSG00000115641	FHL2	Four and a half LIM domains protein 2
5.83036	5.92362	5.86047	5.85549	5.30012	5.3505	5.56986	5.58797	FALSE		+	siSenp5_siGl2	0	NaN	3	2	2	2	70.1	1		2.78723	0.00426366	-0.415374	-5.4204			Q9UKG9	ENSG00000005469	CROT	Peroxisomal carnitine O-octanoyltransferase
10.144	10.0771	10.0909	9.96102	9.58383	9.73674	9.64872	9.64512	FALSE		+	siSenp5_siGl2	0	NaN	23	8	11	8	39.6	1		3.79034	0.000688377	-0.414654	-8.33387			O43488	ENSG00000053371	AKR7A2	Aflatoxin B1 aldehyde reductase member 2
8.82655	8.72383	8.74079	8.71115	8.31786	8.3015	8.37938	8.34829	FALSE		+	siSenp5_siGl2	0	NaN	5	6	7	6	138.6	1		4.94431	9.83128e-05	-0.413825	-13.2604			Q9UNS1	ENSG00000111602	TIMELESS	Protein timeless homolog
8.52943	8.41827	8.44708	8.52748	8.10329	8.04275	8.11894	8.00282	FALSE		+	siSenp5_siGl2	0	NaN	21	5	5	5	35	1		4.3791	0.000253769	-0.413617	-10.5882			Q96BJ3	ENSG00000186063	AIDA	Axin interactor, dorsalization-associated protein
9.33427	9.26959	9.34917	9.36741	8.84987	8.87805	8.96261	8.97556	FALSE		+	siSenp5_siGl2	0	NaN	7	7	7	7	103.9	1		4.47415	0.00021825	-0.41359	-10.9995			Q6ZXV5	ENSG00000139324	TMTC3	Protein O-mannosyl-transferase TMTC3 {ECO:0000305}
11.5303	11.5058	11.5022	11.5338	11.12	11.1296	11.0694	11.0992	FALSE		+	siSenp5_siGl2	0	NaN	44	26	40	26	71.6	1		6.71835	9.13898e-06	-0.41344	-26.4844			A0MZ66	ENSG00000187164	SHTN1	Shootin-1 {ECO:0000312|HGNC:HGNC:29319}
10.1538	10.1702	10.1824	10.1519	9.69627	9.82384	9.69975	9.78578	FALSE		+	siSenp5_siGl2	0	NaN	49	13	19	13	44.8	1		4.82897	0.000118911	-0.413159	-12.6688			Q9BTV4	ENSG00000170876	TMEM43	Transmembrane protein 43
7.81698	7.96521	7.78594	7.77083	7.47816	7.44294	7.23745	7.52982	FALSE		+	siSenp5_siGl2	0	NaN	9	5	7	5	58.1	1		2.73249	0.00473772	-0.412647	-5.28774			Q9Y672	ENSG00000088035	ALG6	Dolichyl pyrophosphate Man9GlcNAc2 alpha-1,3-glucosyltransferase
4.51728	4.8125	4.52356	4.67243	4.34341	3.7761	4.39232	4.36457	FALSE				0	NaN	3	1	1	1	35	1		1.34239	0.0708913	-0.41234	-2.51721			P10646	ENSG00000003436	TFPI	Tissue factor pathway inhibitor
9.10434	9.0348	9.15659	9.13263	8.67596	8.69453	8.83857	8.57137	FALSE		+	siSenp5_siGl2	0	NaN	10	4	7	4	48.1	1		3.29055	0.00168496	-0.411979	-6.75802			Q9H4F8	ENSG00000198732	SMOC1	SPARC-related modular calcium-binding protein 1
10.8095	10.7234	10.9101	10.7283	10.3901	10.6294	10.2649	10.2402	FALSE		+	siSenp5_siGl2	0	NaN	42	10	20	10	21.7	1		2.22081	0.0125136	-0.411695	-4.14951			O00264	ENSG00000101856	PGRMC1	Membrane-associated progesterone receptor component 1
7.80349	7.98014	7.7662	7.78986	7.44294	7.43379	7.32553	7.49105	FALSE		+	siSenp5_siGl2	0	NaN	14	4	4	4	39.8	1		3.31815	0.00160075	-0.411591	-6.8381			Q9Y5P6	ENSG00000173540	GMPPB	Mannose-1-phosphate guanyltransferase beta
8.81922	8.85112	8.83416	8.86016	8.47452	8.37417	8.46679	8.41109	FALSE		+	siSenp5_siGl2	0	NaN	5	3	3	2	55	1		5.43354	4.86812e-05	-0.409523	-16.0735			Q6STE5	ENSG00000082014	SMARCD3	SWI/SNF-related matrix-associated actin-dependent regulator of chromatin subfamily D member 3
9.04712	8.96953	9.02708	9.04029	8.54148	8.5932	8.61287	8.70287	FALSE		+	siSenp5_siGl2	0	NaN	23	6	21	3	40.8	1		4.41669	0.000238756	-0.4084	-10.7491			P04439	ENSG00000206503	HLA-A	HLA class I histocompatibility antigen, A-3 alpha chain
4.848	4.8125	4.62059	4.7761	4.54226	4.23266	4.33628	4.3147	FALSE		+	siSenp5_siGl2	0	NaN	7	1	1	1	29.1	1		2.57996	0.00630945	-0.407822	-4.9299			Q9BPZ2	ENSG00000186787	SPIN2B	Spindlin-2B
5.10852	4.8679	4.89724	5.12102	4.70598	4.64962	4.46597	4.54226	FALSE		+	siSenp5_siGl2	0	NaN	4	2	2	2	71.8	1		2.49237	0.00741553	-0.407713	-4.73187			Q15025	ENSG00000145901	TNIP1	TNFAIP3-interacting protein 1
6.47573	6.60733	6.59096	6.67807	6.05528	6.38543	6.22304	6.06393	FALSE		+	siSenp5_siGl2	0	NaN	19	3	3	3	21.5	1		2.42562	0.00846184	-0.406103	-4.58442			Q9BY50	ENSG00000166562	SEC11C	Signal peptidase complex catalytic subunit SEC11C
7.21529	7.37069	7.39489	7.2075	6.81634	7.00899	6.87036	6.86913	FALSE		+	siSenp5_siGl2	0	NaN	2	1	1	1	51.1	1		3.12086	0.00230579	-0.405886	-6.28183			Q9Y5Q0	ENSG00000221968	FADS3	Fatty acid desaturase 3 {ECO:0000250|UniProtKB:Q8K1P9}
8.1375	8.05094	8.12825	8.02181	7.62571	7.79766	7.63517	7.65893	FALSE		+	siSenp5_siGl2	0	NaN	5	3	3	3	71.7	1		3.76302	0.000723037	-0.405259	-8.24041			A6NDB9	ENSG00000187867;ENSG00000288318	PALM3	Paralemmin-3
9.8505	9.81602	9.88554	9.8983	9.40918	9.52258	9.39682	9.50243	FALSE		+	siSenp5_siGl2	0	NaN	15	9	10	8	86.9	1		4.464	0.000221756	-0.404838	-10.9549			Q06481	ENSG00000084234	APLP2	Amyloid-like protein 2
6.25927	6.19377	6.27426	6.30012	5.7761	5.97499	5.88996	5.76818	FALSE		+	siSenp5_siGl2	0	NaN	6	1	2	1	17.8	1		3.5165	0.00111407	-0.404548	-7.43654			O95562	ENSG00000213064	SFT2D2	Vesicle transport protein SFT2B
13.7623	13.7539	13.7978	13.779	13.4341	13.3692	13.3676	13.305	FALSE		+	siSenp5_siGl2	1	NaN	45	36	136	35	67.5	1		5.15331	7.21223e-05	-0.404271	-14.3995			P27824	ENSG00000127022;ENSG00000283777	CANX	Calnexin
7.20653	7.31107	7.14873	7.33002	6.80864	6.91409	6.73606	6.92125	FALSE		+	siSenp5_siGl2	0	NaN	1	1	1	1	69.1	1		3.20798	0.0019658	-0.404077	-6.52289			Q8IYS2	ENSG00000116685	KIAA2013	Uncharacterized protein KIAA2013
7.59842	7.68229	7.61618	7.64818	7.37678	7.35315	7.09592	7.10329	FALSE		+	siSenp5_siGl2	0	NaN	3	2	3	2	108.1	1		2.66034	0.00544251	-0.403985	-5.11634			Q5H8A4	ENSG00000174227	PIGG	GPI ethanolamine phosphate transferase 2
10.6283	10.6917	10.6195	10.6884	10.2521	10.2261	10.3552	10.1798	FALSE		+	siSenp5_siGl2	0	NaN	10	3	13	3	25.6	1		4.15099	0.000373808	-0.403692	-9.65739			P08962	ENSG00000135404	CD63	CD63 antigen
7.27053	7.28077	7.42626	7.40599	6.96232	6.99322	6.93782	6.87652	FALSE		+	siSenp5_siGl2	0	NaN	0	1	1	1	772.4	1		3.82473	0.000647805	-0.403422	-8.45285			P20929	ENSG00000183091	NEB	Nebulin
7.6359	7.47492	7.4446	7.49105	7.07895	7.11166	7.06824	7.17592	FALSE		+	siSenp5_siGl2	0	NaN	11	5	5	5	51.9	1		3.76022	0.000726508	-0.402925	-8.23089			Q14457	ENSG00000126581	BECN1	Beclin-1
4.48543	4.3147	4.35755	4.47249	4.00899	4.17792	4.12102	3.71149	FALSE		+	siSenp5_siGl2	0	NaN	3	2	2	2	91.5	1		1.93951	0.0216791	-0.402686	-3.59069			Q12851	ENSG00000168067	MAP4K2	Mitogen-activated protein kinase kinase kinase kinase 2
9.10669	9.3097	9.24008	9.31606	8.77017	8.90839	8.79409	8.89118	FALSE		+	siSenp5_siGl2	0	NaN	27	7	17	3	22.4	1		3.28635	0.001698	-0.402175	-6.7459			Q9Y6B6	ENSG00000152700	SAR1B	GTP-binding protein SAR1b
7.62644	7.76222	7.71149	7.74618	7.26959	7.36107	7.18686	7.42459	FALSE		+	siSenp5_siGl2	0	NaN	5	1	1	1	22.9	1		3.25566	0.00180042	-0.401056	-6.65785			Q86Y79	ENSG00000187024	PTRH1	Probable peptidyl-tRNA hydrolase
8.84643	9.01625	8.93664	8.90989	8.49305	8.54805	8.48382	8.58082	FALSE		+	siSenp5_siGl2	0	NaN	18	5	7	5	41.3	1		4.12021	0.000395977	-0.400867	-9.5376			Q8TB36	ENSG00000104381	GDAP1	Ganglioside-induced differentiation-associated protein 1
5.10434	5.1375	5.4822	5.23266	4.88753	5.04876	4.95884	4.45943	FALSE				0	NaN	5	1	1	1	18.2	1		1.37089	0.0668995	-0.400536	-2.56588			Q8N9Q2	ENSG00000153006	SREK1IP1	Protein SREK1IP1
6.3733	6.08746	6.04221	6.09381	5.43296	5.95187	5.47573	6.13545	FALSE				0	NaN	2	4	7	1	180.5	1		1.0975	0.115897	-0.400193	-2.10529			Q13576	ENSG00000145703	IQGAP2	Ras GTPase-activating-like protein IQGAP2
7.94427	7.92659	7.89845	7.92065	7.53838	7.44294	7.52199	7.59171	FALSE		+	siSenp5_siGl2	0	NaN	34	4	4	4	19	1		4.77186	0.000130196	-0.398734	-12.3851			Q8N9N8	ENSG00000175376	EIF1AD	Probable RNA-binding protein EIF1AD
9.59021	9.60752	9.6471	9.67983	9.22641	9.24317	9.21335	9.24817	FALSE		+	siSenp5_siGl2	0	NaN	10	8	11	8	91	1		5.78053	2.96996e-05	-0.39839	-18.4064			Q8IXB1	ENSG00000077232	DNAJC10	DnaJ homolog subfamily C member 10
9.18735	9.3423	9.37374	9.44128	8.94163	8.94398	8.88234	8.98556	FALSE		+	siSenp5_siGl2	0	NaN	12	7	8	7	69.5	1		3.33432	0.00155453	-0.39779	-6.88537			Q96LD4	ENSG00000132481	TRIM47	E3 ubiquitin-protein ligase TRIM47 {ECO:0000305}
5.53916	5.48543	5.71425	5.51728	5.19771	5.0917	5.17393	5.20163	FALSE		+	siSenp5_siGl2	0	NaN	1	1	1	1	67.6	1		3.35343	0.00150108	-0.397785	-6.94157			Q96C34	ENSG00000198863	RUNDC1	RUN domain-containing protein 1
9.49845	9.51175	9.43754	9.4208	8.98242	9.07494	9.10224	9.1192	FALSE		+	siSenp5_siGl2	0	NaN	21	9	10	9	63.2	1		4.36153	0.000262351	-0.397436	-10.5137			Q9NPI6	ENSG00000272886	DCP1A	mRNA-decapping enzyme 1A
10.4353	10.434	10.463	10.4497	10.0004	10.0217	10.0974	10.074	FALSE		+	siSenp5_siGl2	0	NaN	32	8	14	8	31.8	1		5.56061	4.07006e-05	-0.397114	-16.8926			Q9H3N1	ENSG00000139921	TMX1	Thioredoxin-related transmembrane protein 1
8.52356	8.56605	8.66142	8.65785	8.17443	8.29737	8.20701	8.14262	FALSE		+	siSenp5_siGl2	0	NaN	10	4	4	4	43.3	1		3.77947	0.000701819	-0.396865	-8.29658			P07902	ENSG00000213930	GALT	Galactose-1-phosphate uridylyltransferase
10.5919	10.5953	10.6037	10.5829	10.1839	10.2311	10.1606	10.2125	FALSE		+	siSenp5_siGl2	1	NaN	60	17	32	16	35.6	1		6.52569	1.24723e-05	-0.396415	-24.5823			Q9H9B4	ENSG00000164466	SFXN1	Sideroflexin-1
9.87329	9.93678	9.97097	9.94954	9.57365	9.55209	9.51865	9.50084	FALSE		+	siSenp5_siGl2	0	NaN	21	10	15	10	54.8	1		5.23776	6.326e-05	-0.396336	-14.8856			P51648	ENSG00000072210	ALDH3A2	Fatty aldehyde dehydrogenase
6.99661	7.0542	6.89724	6.97039	6.47573	6.5345	6.64386	6.67948	FALSE		+	siSenp5_siGl2	0	NaN	2	3	4	2	137.8	1		3.33862	0.00154286	-0.39622	-6.89799			P04626	ENSG00000141736	ERBB2	Receptor tyrosine-protein kinase erbB-2
10.3859	10.3718	10.3946	10.3927	9.91842	10.0564	9.97914	10.0065	FALSE		+	siSenp5_siGl2	0	NaN	17	19	28	19	134.2	1		5.00119	9.06685e-05	-0.396142	-13.5617			Q12768	ENSG00000164961	WASHC5	WASH complex subunit 5 {ECO:0000312|HGNC:HGNC:28984}
8.40897	8.47897	8.48059	8.59096	8.12257	8.13443	8.07146	8.04712	FALSE		+	siSenp5_siGl2	0	NaN	2	4	4	4	202.3	1		4.03736	0.000456212	-0.395976	-9.22173			Q8NEY1	ENSG00000134369	NAV1	Neuron navigator 1
9.31152	9.39746	9.33628	9.3271	8.99492	8.89603	8.93605	8.9629	FALSE		+	siSenp5_siGl2	0	NaN	24	9	10	9	40.7	1		5.09008	7.84388e-05	-0.395619	-14.0455			P55039	ENSG00000108591	DRG2	Developmentally-regulated GTP-binding protein 2
6.48864	6.3733	6.34341	6.55919	6.17592	6.18587	5.81506	6.00675	FALSE		+	siSenp5_siGl2	0	NaN	36	2	2	2	11.2	1		2.11043	0.0155027	-0.395234	-3.92527			Q9C005	ENSG00000162961	DPY30	Protein dpy-30 homolog
10.6294	10.6074	10.6132	10.5632	10.2102	10.2235	10.2241	10.1748	FALSE		+	siSenp5_siGl2	0	NaN	18	6	12	6	31.3	1		6.1937	1.82747e-05	-0.395147	-21.6144			O14732	ENSG00000141401	IMPA2	Inositol monophosphatase 2
11.6899	11.7154	11.7112	11.7179	11.3356	11.3064	11.2956	11.3168	FALSE		+	siSenp5_siGl2	0	NaN	35	49	57	49	162.4	1		7.59041	3.761e-06	-0.394985	-37.0787			Q15075	ENSG00000102189	EEA1	Early endosome antigen 1
11.138	11.1678	11.1601	11.1299	10.8089	10.6889	10.7601	10.7626	FALSE		+	siSenp5_siGl2	0	NaN	30	4	22	4	20.6	1		5.25108	6.24644e-05	-0.393804	-14.9637			P21291	ENSG00000159176	CSRP1	Cysteine and glycine-rich protein 1
9.37591	9.45286	9.45306	9.50581	8.99605	8.98698	9.11686	9.11374	FALSE		+	siSenp5_siGl2	0	NaN	19	6	12	6	37.7	1		3.92483	0.000551284	-0.393502	-8.8075			Q96C23	ENSG00000143891	GALM	Aldose 1-epimerase
11.0302	10.9705	10.9896	10.9905	10.5588	10.6475	10.5879	10.6149	FALSE		+	siSenp5_siGl2	1	NaN	17	21	29	20	135.5	1		5.62058	3.76109e-05	-0.392917	-17.2931			Q27J81	ENSG00000203485	INF2	Inverted formin-2
10.179	10.2336	10.2673	10.1123	9.76172	9.75154	9.91319	9.79588	FALSE		+	siSenp5_siGl2	0	NaN	28	6	15	6	20.9	1		3.63444	0.000908671	-0.392473	-7.81245			P07305	ENSG00000189060	H1-0	Histone H1.0
9.36304	9.34385	9.35579	9.24769	8.93251	8.90779	8.92095	8.97928	FALSE		+	siSenp5_siGl2	0	NaN	32	9	12	9	34.8	1		4.81923	0.000120177	-0.39246	-12.62			Q8NFH5	ENSG00000163002	NUP35	Nucleoporin NUP35 {ECO:0000312|HGNC:HGNC:29797}
6.88264	6.64674	6.74819	6.66249	6.32912	6.56072	6.25739	6.22497	FALSE		+	siSenp5_siGl2	0	NaN	2	1	1	1	63.2	1		2.25144	0.011785	-0.391968	-4.21296			Q9UQ53	ENSG00000161013;ENSG00000284501	MGAT4B	Alpha-1,3-mannosyl-glycoprotein 4-beta-N-acetylglucosaminyltransferase B
11.938	11.9428	11.8979	11.8643	11.4644	11.5351	11.5273	11.5507	FALSE		+	siSenp5_siGl2	0	NaN	38	7	24	7	22.3	1		5.22249	6.47867e-05	-0.39137	-14.7966			Q14116	ENSG00000150782	IL18	Interleukin-18 {ECO:0000303|PubMed:14528293, ECO:0000303|PubMed:25261253, ECO:0000303|PubMed:25500532}
10.2069	10.2985	10.2911	10.2717	9.84815	9.85502	9.87452	9.92555	FALSE		+	siSenp5_siGl2	0	NaN	10	13	17	13	161.6	1		5.15014	7.22408e-05	-0.391228	-14.3815			Q6YHK3	ENSG00000156535	CD109	CD109 antigen
10.3599	10.2847	10.3591	10.2921	9.99081	9.97656	9.90222	9.86682	FALSE		+	siSenp5_siGl2	0	NaN	17	13	16	13	83.4	1		4.42787	0.000234639	-0.389833	-10.7975			Q04726	ENSG00000140332	TLE3	Transducin-like enhancer protein 3
10.3079	10.3181	10.3267	10.3592	9.97914	10.0197	9.84518	9.90854	FALSE		+	siSenp5_siGl2	0	NaN	24	18	27	13	79.5	1		4.16476	0.000364147	-0.38981	-9.7114			Q15059	ENSG00000169925	BRD3	Bromodomain-containing protein 3
11.9833	12.0152	11.9818	12.0233	11.6074	11.6435	11.5865	11.6074	FALSE		+	siSenp5_siGl2	0	NaN	42	37	61	37	129.6	1		6.50659	1.27035e-05	-0.389694	-24.4012			P11498	ENSG00000173599	PC	Pyruvate carboxylase, mitochondrial
13.0248	13.0609	13.0408	13.0654	12.771	12.6167	12.639	12.6099	FALSE		+	siSenp5_siGl2	0	NaN	94	20	102	20	22.8	1		4.23391	0.000324078	-0.388862	-9.98684			P04792	ENSG00000106211	HSPB1	Heat shock protein beta-1
8.24793	8.29692	8.16892	8.10434	7.86851	7.88448	7.87344	7.63662	FALSE		+	siSenp5_siGl2	0	NaN	1	1	1	1	51.1	1		2.73619	0.00470598	-0.388761	-5.29663			P01730	ENSG00000010610	CD4	T-cell surface glycoprotein CD4
11.3636	11.317	11.3743	11.2567	10.9253	10.8816	11.0032	10.9484	FALSE		+	siSenp5_siGl2	0	NaN	39	16	29	16	56	1		4.3652	0.000260847	-0.388239	-10.5292			Q9P258	ENSG00000179051;ENSG00000281540	RCC2	Protein RCC2
10.879	10.8994	10.9238	10.9326	10.5551	10.5584	10.4501	10.52	FALSE		+	siSenp5_siGl2	0	NaN	36	4	34	4	11.7	1		5.06179	8.19572e-05	-0.38781	-13.8897			P31949	ENSG00000163191	S100A11	Protein S100-A11
6.69488	6.67948	6.65392	6.72383	6.39746	6.1918	6.23649	6.37678	FALSE		+	siSenp5_siGl2	0	NaN	3	4	4	4	136.6	1		3.47584	0.00120509	-0.387395	-7.31049			Q86SQ4	ENSG00000112414	ADGRG6	Adhesion G-protein coupled receptor G6
13.7113	13.6811	13.6486	13.6531	13.2641	13.3086	13.2825	13.2905	FALSE		+	siSenp5_siGl2	0	NaN	54	47	175	46	92.4	1		6.30012	1.63864e-05	-0.387122	-22.5252			P14625	ENSG00000166598	HSP90B1	Endoplasmin
10.5489	10.4833	10.4705	10.4765	10.0676	10.0589	10.156	10.149	FALSE		+	siSenp5_siGl2	4	NaN	55	12	27	8	32.6	1		4.74058	0.000138064	-0.386945	-12.2323			P46926	ENSG00000113552	GNPDA1	Glucosamine-6-phosphate isomerase 1
9.49305	9.49625	9.61195	9.57478	9.18264	9.16867	9.15406	9.12386	FALSE		+	siSenp5_siGl2	1	NaN	33	12	13	11	42.8	1		4.70471	0.000147582	-0.3867	-12.0591			P16333	ENSG00000158092	NCK1	Cytoplasmic protein NCK1
5.10434	4.51096	4.88264	4.71149	4.61471	4.76553	4.12928	4.15381	FALSE				0	NaN	1	1	1	1	100.8	1		0.966258	0.151315	-0.386526	-1.88714			O00462	ENSG00000109323	MANBA	Beta-mannosidase
11.81	11.7857	11.7482	11.7868	11.3865	11.4301	11.3728	11.3956	FALSE		+	siSenp5_siGl2	1	NaN	28	39	54	38	212.7	1		6.22234	1.77325e-05	-0.386427	-21.8559			P10586	ENSG00000142949	PTPRF	Receptor-type tyrosine-protein phosphatase F
11.3296	11.2708	11.2808	11.3141	10.9003	10.9171	10.9274	10.9073	FALSE		+	siSenp5_siGl2	0	NaN	55	9	32	9	22.1	1		6.63703	1.02134e-05	-0.385821	-25.6644			P30043	ENSG00000090013	BLVRB	Flavin reductase (NADPH)
7.61324	7.67101	7.49985	7.64962	7.2817	7.29002	7.22689	7.09487	FALSE		+	siSenp5_siGl2	0	NaN	4	2	3	2	72.1	1		3.20858	0.001964	-0.385057	-6.52458			Q9UGP4	ENSG00000144791	LIMD1	LIM domain-containing protein 1
7.73335	7.6893	7.75154	7.75956	7.35491	7.45861	7.24222	7.33985	FALSE		+	siSenp5_siGl2	0	NaN	11	3	3	3	38.5	1		3.7464	0.000743841	-0.38454	-8.18399			Q9BTX7	ENSG00000124120	TTPAL	Alpha-tocopherol transfer protein-like
8.2891	8.23984	8.1629	8.23936	7.72178	7.90448	7.9384	7.83162	FALSE		+	siSenp5_siGl2	0	NaN	4	2	2	2	58.3	1		3.38477	0.00142096	-0.383723	-7.03456			Q9HAT2	ENSG00000110013	SIAE	Sialate O-acetylesterase
5.75221	5.73877	5.76022	5.57894	5.19771	5.37156	5.3147	5.41616	FALSE		+	siSenp5_siGl2	0	NaN	2	1	1	1	50.8	1		3.00863	0.00281402	-0.382503	-5.98144			Q8N9S9	ENSG00000174226	SNX31	Sorting nexin-31
7.00338	7.09381	7.12619	7.28817	6.76421	6.63517	6.92955	6.65535	FALSE		+	siSenp5_siGl2	0	NaN	10	3	3	3	36.3	1		2.2689	0.0113775	-0.381816	-4.24937			Q9H425	ENSG00000119280	C1orf198	Uncharacterized protein C1orf198
3.60881	3.98185	3.59694	4.17792	3.926	3.41954	3.03562	3.45943	FALSE				0	NaN	2	1	1	1	48.8	1		0.819886	0.201811	-0.38123	-1.64345			P01106	ENSG00000136997	MYC	Myc proto-oncogene protein
10.0833	10.066	10.194	10.1639	9.76653	9.69262	9.81394	9.70977	FALSE		+	siSenp5_siGl2	0	NaN	37	7	11	7	20.5	1		4.02596	0.000466077	-0.38109	-9.17899			Q03135	ENSG00000105974	CAV1	Caveolin-1
9.07307	9.08108	9.09329	9.0493	8.77314	8.67455	8.69732	8.62753	FALSE		+	siSenp5_siGl2	0	NaN	13	6	9	6	68.8	1		4.69236	0.000149976	-0.381053	-12.0001			O15321	ENSG00000100926;ENSG00000285465	TM9SF1	Transmembrane 9 superfamily member 1
8.41616	8.42668	8.4271	8.47776	8.08215	7.97785	8.27659	7.88692	FALSE		+	siSenp5_siGl2	0	NaN	20	4	5	4	20.7	1		2.38323	0.00915171	-0.381051	-4.4923			P55145	ENSG00000145050	MANF	Mesencephalic astrocyte-derived neurotrophic factor
10.6116	10.5992	10.5835	10.5643	10.1727	10.2457	10.2068	10.2163	FALSE		+	siSenp5_siGl2	0	NaN	29	20	34	14	85	1		6.10296	2.05214e-05	-0.379292	-20.8662			P17858	ENSG00000141959	PFKL	ATP-dependent 6-phosphofructokinase, liver type {ECO:0000255|HAMAP-Rule:MF_03184}
5.87774	5.853	5.53605	5.70874	5.17792	5.66959	5.24793	5.36457	FALSE		+	siSenp5_siGl2	0	NaN	3	1	1	1	39.9	1		1.52106	0.0495025	-0.378881	-2.82573			Q96J42	ENSG00000113621	TXNDC15	Thioredoxin domain-containing protein 15
6.33985	6.43962	6.24982	6.2817	5.78921	6.12515	5.98185	5.89966	FALSE		+	siSenp5_siGl2	0	NaN	5	2	2	2	63.9	1		2.43833	0.0082454	-0.37878	-4.61227			Q14534	ENSG00000104549	SQLE	Squalene monooxygenase
7.29554	7.37938	7.2075	7.29646	6.84549	6.8936	6.91528	7.01011	FALSE		+	siSenp5_siGl2	0	NaN	7	2	2	2	29	1		3.59567	0.000974627	-0.378598	-7.68714			Q9NPF0	ENSG00000167775	CD320	CD320 antigen
8.91498	9.02264	9.07868	8.96578	8.69384	8.75121	8.5611	8.46475	FALSE		+	siSenp5_siGl2	0	NaN	3	3	4	3	79.6	1		2.66351	0.00541089	-0.377801	-5.1238			P53794		SLC5A3	Sodium/myo-inositol cotransporter
7.03012	6.90087	6.79571	6.82146	6.54535	6.47086	6.45615	6.56682	FALSE		+	siSenp5_siGl2	1	NaN	28	4	4	3	22.4	1		3.14958	0.00218493	-0.377244	-6.36051			Q9NVP2	ENSG00000105011;ENSG00000288210	ASF1B	Histone chaperone ASF1B
8.20897	8.20799	8.20799	8.20114	7.87406	7.79571	7.79896	7.8505	FALSE		+	siSenp5_siGl2	1	NaN	2	2	2	1	78.6	1		5.91135	2.52676e-05	-0.376715	-19.3684			Q9HBZ2	ENSG00000172379	ARNT2	Aryl hydrocarbon receptor nuclear translocator 2
7.65249	7.69558	7.57213	7.65678	7.21529	7.41785	7.2854	7.15178	FALSE		+	siSenp5_siGl2	0	NaN	3	6	6	6	214	1		3.02021	0.00275676	-0.376663	-6.01194			Q5T5P2	ENSG00000120549	KIAA1217	Sickle tail protein homolog
10.4542	10.4478	10.4397	10.4856	10.0334	10.0686	10.0728	10.1504	FALSE		+	siSenp5_siGl2	3	NaN	40	19	29	16	56.3	1		5.10063	7.70813e-05	-0.375527	-14.1039			P05091	ENSG00000111275	ALDH2	Aldehyde dehydrogenase, mitochondrial
8.33718	8.3147	8.36238	8.28633	7.85425	7.96694	7.99095	7.98925	FALSE		+	siSenp5_siGl2	0	NaN	10	5	5	5	57.5	1		4.31583	0.000284565	-0.374797	-10.3222			Q8N2G8	ENSG00000167925	GHDC	GH3 domain-containing protein
8.95826	8.97642	8.86944	8.87989	8.51333	8.65249	8.55612	8.46964	FALSE		+	siSenp5_siGl2	0	NaN	9	13	13	13	176.7	1		3.64485	0.000893043	-0.373107	-7.84638			Q12774	ENSG00000050327	ARHGEF5	Rho guanine nucleotide exchange factor 5
9.96434	9.91109	9.96535	9.87329	9.45368	9.59264	9.55785	9.61784	FALSE		+	siSenp5_siGl2	0	NaN	4	2	6	2	54.5	1		3.91877	0.000556197	-0.373017	-8.78569			Q8NBI5	ENSG00000134802	SLC43A3	Solute carrier family 43 member 3
8.11166	8.30058	8.44253	8.43129	7.76421	8.25314	7.74618	8.03067	FALSE				0	NaN	14	2	3	2	11.6	1		1.39482	0.0637742	-0.372966	-2.60688			Q9P0S9	ENSG00000111843;ENSG00000284936	TMEM14C	Transmembrane protein 14C
10.055	10.0362	10.0222	9.99181	9.69017	9.65285	9.66249	9.61526	FALSE		+	siSenp5_siGl2	0	NaN	32	13	16	13	48.1	1		5.74756	3.11711e-05	-0.371112	-18.1714			P37268	ENSG00000079459	FDFT1	Squalene synthase
9.16415	9.03039	9.15203	9.13314	8.75121	8.65392	8.80155	8.78953	FALSE		+	siSenp5_siGl2	0	NaN	28	5	7	5	23.1	1		3.74723	0.000743335	-0.370877	-8.1868			Q8WW59	ENSG00000176422	SPRYD4	SPRY domain-containing protein 4
10.6563	10.6415	10.67	10.645	10.3045	10.284	10.2252	10.3165	FALSE		+	siSenp5_siGl2	0	NaN	17	26	34	26	205	1		5.6424	3.67192e-05	-0.370679	-17.441			O15031	ENSG00000196576	PLXNB2	Plexin-B2
8.75087	8.81442	8.80671	8.77742	8.37634	8.52003	8.37764	8.39489	FALSE		+	siSenp5_siGl2	0	NaN	20	7	8	7	41.7	1		4.20722	0.000339337	-0.37013	-9.87973			P49585	ENSG00000161217	PCYT1A	Choline-phosphate cytidylyltransferase A
9.6756	8.96029	9.6101	8.81025	8.66605	9.83763	8.53099	8.5411	FALSE				0	NaN	40	6	8	6	23.6	1		0.426644	0.441065	-0.370121	-0.959375			Q9HCN8	ENSG00000128228	SDF2L1	Stromal cell-derived factor 2-like protein 1
10.7596	10.8179	10.8123	10.9218	10.5305	10.4058	10.4342	10.4612	FALSE		+	siSenp5_siGl2	0	NaN	21	15	17	15	87.7	1		3.85738	0.000610299	-0.370023	-8.56714			O75410	ENSG00000147526	TACC1	Transforming acidic coiled-coil-containing protein 1
10.2886	10.3219	10.3001	10.2528	9.90569	9.90629	9.92481	9.94734	FALSE		+	siSenp5_siGl2	0	NaN	14	16	19	16	132.9	1		6.13915	1.97179e-05	-0.369834	-21.1615			Q9HD20	ENSG00000105726	ATP13A1	Manganese-transporting ATPase 13A1
5.31832	5.05311	5.37504	5.18587	4.83794	4.89239	4.64386	5.07895	FALSE		+	siSenp5_siGl2	0	NaN	2	1	1	1	64.7	1		1.7419	0.0320953	-0.369798	-3.22086			Q96RR4	ENSG00000110931	CAMKK2	Calcium/calmodulin-dependent protein kinase kinase 2
8.87406	8.9629	8.90779	8.93281	8.54264	8.56224	8.61692	8.47695	FALSE		+	siSenp5_siGl2	0	NaN	8	5	6	5	103.5	1		4.40924	0.000242438	-0.3697	-10.7171			Q96CW5	ENSG00000126216	TUBGCP3	Gamma-tubulin complex component 3
4.57894	4.80219	4.88264	4.78136	4.63807	4.2854	4.05311	4.59096	FALSE				0	NaN	5	6	7	2	115.8	1		1.29339	0.0781731	-0.369396	-2.43396			Q9UDT6	ENSG00000106665	CLIP2	CAP-Gly domain-containing linker protein 2
7.61618	7.43546	7.53528	7.59619	7.20848	7.16289	7.12102	7.21335	FALSE		+	siSenp5_siGl2	0	NaN	12	3	4	3	31.6	1		3.69888	0.000806033	-0.369343	-8.02448			Q53TN4	ENSG00000071967	CYBRD1	Cytochrome b reductase 1
10.8507	10.8694	10.8695	10.803	10.4872	10.4341	10.4987	10.4972	FALSE		+	siSenp5_siGl2	0	NaN	35	24	33	24	77.6	1		5.55259	4.08543e-05	-0.368842	-16.8398			O15226	ENSG00000186416	NKRF	NF-kappa-B-repressing factor
8.95826	9.12541	9.04056	9.13366	8.77446	8.60028	8.71046	8.69766	FALSE		+	siSenp5_siGl2	0	NaN	9	12	15	7	149.7	1		3.28559	0.00169933	-0.368757	-6.74371			Q8N4C8	ENSG00000141503	MINK1	Misshapen-like kinase 1
11.7471	11.7506	11.7997	11.7731	11.3937	11.4047	11.421	11.3784	FALSE		+	siSenp5_siGl2	0	NaN	48	27	48	27	64.9	1		6.50443	1.27035e-05	-0.368179	-24.3808			Q9UNF1	ENSG00000102316	MAGED2	Melanoma-associated antigen D2
9.65141	9.67525	9.73285	9.88157	9.38435	9.3345	9.46046	9.29094	FALSE		+	siSenp5_siGl2	0	NaN	21	9	12	9	42.1	1		2.94607	0.00316895	-0.367709	-5.81881			O75781	ENSG00000099864	PALM	Paralemmin-1
8.9901	8.98584	8.91409	8.85393	8.58045	8.61361	8.49265	8.58722	FALSE		+	siSenp5_siGl2	0	NaN	17	5	5	5	39.7	1		3.92408	0.000551642	-0.367511	-8.80479			Q9H0V9	ENSG00000114988	LMAN2L	VIP36-like protein
8.61139	8.58834	8.60622	8.57554	8.22497	8.1639	8.14822	8.37634	FALSE		+	siSenp5_siGl2	0	NaN	17	4	6	4	29.3	1		3.36191	0.001478	-0.367015	-6.96663			Q9NTM9	ENSG00000119929	CUTC	Copper homeostasis protein cutC homolog
6.853	6.75889	6.91528	6.84172	6.49985	6.49825	6.40769	6.49506	FALSE		+	siSenp5_siGl2	0	NaN	2	2	2	2	81	1		4.07134	0.000431756	-0.367011	-9.35014			O94830	ENSG00000085788	DDHD2	Phospholipase DDHD2
7.57365	7.54148	7.45204	7.41278	7.1819	7.11686	7.21043	7.00338	FALSE		+	siSenp5_siGl2	0	NaN	2	1	2	1	47.6	1		3.08267	0.00246209	-0.366845	-6.17835			O15533	ENSPPAG00000024524;ENSPTRG00000018043	TAPBP	Tapasin {ECO:0000303|PubMed:12582157}
11.1622	11.1513	11.2101	11.1011	10.7476	10.8003	10.8102	10.8018	FALSE		+	siSenp5_siGl2	5	NaN	31	9	32	4	40.6	1		5.04504	8.42723e-05	-0.366189	-13.7983			P10321	ENSG00000204525	HLA-C	HLA class I histocompatibility antigen, Cw-7 alpha chain
6.82018	6.88509	6.94486	7.04767	6.55766	6.57743	6.61471	6.48382	FALSE		+	siSenp5_siGl2	0	NaN	3	3	3	3	121.4	1		3.22883	0.00189055	-0.366046	-6.58166			Q9NPG3	ENSG00000118900	UBN1	Ubinuclein-1
9.25408	9.22858	9.18636	9.2396	8.92273	8.90779	8.81282	8.80284	FALSE		+	siSenp5_siGl2	0	NaN	9	10	12	10	178.6	1		4.38419	0.000252172	-0.36561	-10.6099			O95785	ENSG00000011451	WIZ	Protein Wiz
10.0848	10.1205	10.0997	10.1337	9.73522	9.76471	9.70926	9.76835	FALSE		+	siSenp5_siGl2	0	NaN	34	9	14	9	33.8	1		6.09015	2.08126e-05	-0.365294	-20.7626			P46109	ENSG00000099942	CRKL	Crk-like protein
10.5352	10.5959	10.6642	10.5858	10.1871	10.2528	10.2378	10.2447	FALSE		+	siSenp5_siGl2	0	NaN	27	23	28	23	116.5	1		4.69198	0.000149976	-0.364665	-11.9982			Q6WCQ1	ENSG00000133030	MPRIP	Myosin phosphatase Rho-interacting protein
8.41574	8.35315	8.33271	8.37461	8.08375	8.01792	7.97842	7.93782	FALSE		+	siSenp5_siGl2	0	NaN	29	6	8	6	24.7	1		4.28295	0.000300404	-0.364574	-10.1864			O95372	ENSG00000011009	LYPLA2	Acyl-protein thioesterase 2
11.1339	11.1469	11.1169	11.1525	10.7883	10.8125	10.7481	10.7437	FALSE		+	siSenp5_siGl2	0	NaN	43	5	23	5	11.7	1		5.97966	2.3847e-05	-0.364407	-19.8899			P10599	ENSG00000136810	TXN	Thioredoxin
9.1444	9.09144	9.15431	9.19918	8.77314	8.9387	8.6994	8.72144	FALSE		+	siSenp5_siGl2	0	NaN	9	5	7	5	27.9	1		3.10218	0.0023707	-0.364164	-6.23105			Q9H446	ENSG00000111832	RWDD1	RWD domain-containing protein 1
9.8302	9.87052	9.91871	9.86109	9.51885	9.51885	9.5214	9.46638	FALSE		+	siSenp5_siGl2	0	NaN	18	3	8	3	11.2	1		5.42783	4.91326e-05	-0.363758	-16.0376			P60903	ENSG00000197747	S100A10	Protein S100-A10
8.93752	8.84987	8.893	8.95739	8.49985	8.58984	8.52709	8.56986	FALSE		+	siSenp5_siGl2	0	NaN	43	11	13	10	41.3	1		4.5917	0.000177094	-0.36279	-11.5285			Q16539	ENSG00000112062	MAPK14	Mitogen-activated protein kinase 14
12.3246	12.29	12.2722	12.2946	11.9374	11.942	11.9025	11.9493	FALSE		+	siSenp5_siGl2	0	NaN	42	16	77	16	48.1	1		6.47366	1.30846e-05	-0.362529	-24.092			Q15084	ENSG00000143870	PDIA6	Protein disulfide-isomerase A6
9.99492	9.94691	10.0206	10.0185	9.64314	9.63826	9.65785	9.59208	FALSE		+	siSenp5_siGl2	0	NaN	45	8	26	6	32.9	1		5.46747	4.64433e-05	-0.362385	-16.2884			P52907	ENSG00000116489	CAPZA1	F-actin-capping protein subunit alpha-1
11.9036	11.8649	11.9072	11.8629	11.5	11.5504	11.5174	11.5239	FALSE		+	siSenp5_siGl2	0	NaN	39	17	36	17	37.5	1		6.32323	1.58448e-05	-0.361719	-22.728			P37837	ENSG00000177156	TALDO1	Transaldolase
8.09751	8.03397	7.97728	8.03507	7.58946	7.69349	7.67878	7.73809	FALSE		+	siSenp5_siGl2	0	NaN	12	4	5	4	40.7	1		4.00451	0.000482796	-0.361004	-9.09907			Q9UH03	ENSG00000100167	SEPTIN3	Neuronal-specific septin-3
8.63916	8.50661	8.6014	8.63227	8.2465	8.30012	8.16591	8.22304	FALSE		+	siSenp5_siGl2	0	NaN	4	4	7	4	122.1	1		3.90546	0.00056678	-0.360965	-8.73789			Q9UHP3	ENSG00000155313	USP25	Ubiquitin carboxyl-terminal hydrolase 25
13.1473	13.1153	13.101	13.1311	12.7588	12.7508	12.7611	12.781	FALSE		+	siSenp5_siGl2	0	NaN	60	31	122	31	56.7	1		7.07167	5.76981e-06	-0.360778	-30.3573			P30101	ENSG00000167004	PDIA3	Protein disulfide-isomerase A3
7.26209	7.39318	7.30469	7.26115	6.95768	7.03452	6.83668	6.94953	FALSE		+	siSenp5_siGl2	0	NaN	3	2	2	2	77.1	1		3.38774	0.00141406	-0.360674	-7.04341			Q96BD0	ENSG00000101187	SLCO4A1	Solute carrier organic anion transporter family member 4A1
9.22497	9.08799	8.88935	8.99435	8.59507	8.86264	8.35667	8.93987	FALSE				0	NaN	10	5	6	5	67.6	1		1.26705	0.0823749	-0.360603	-2.38942			P15923	ENSG00000071564	TCF3	Transcription factor E2-alpha
7.6703	7.54612	7.56148	7.58496	7.34341	7.15279	7.19476	7.23074	FALSE		+	siSenp5_siGl2	0	NaN	9	3	3	3	27.3	1		3.47066	0.0012163	-0.360292	-7.29456			Q5UCC4	ENSG00000161671	EMC10	ER membrane protein complex subunit 10
9.97828	9.99081	9.95289	10.0287	9.6444	9.66142	9.66249	9.54226	FALSE		+	siSenp5_siGl2	0	NaN	34	13	16	13	43.5	1		4.46793	0.000220338	-0.360037	-10.9721			Q6NVY1	ENSG00000198130	HIBCH	3-hydroxyisobutyryl-CoA hydrolase, mitochondrial
11.1224	11.0808	11.0974	11.0589	10.6657	10.7653	10.7289	10.7601	FALSE		+	siSenp5_siGl2	0	NaN	51	12	43	12	24.6	1		5.00321	9.03865e-05	-0.3599	-13.5725			O75396		SEC22B	Vesicle-trafficking protein SEC22b
4.48543	4.6893	4.60288	4.54226	3.96347	4.48543	3.98185	4.45286	FALSE				0	NaN	2	1	1	1	124.1	1		1.26954	0.0819885	-0.359064	-2.39363			Q13393	ENSG00000075651	PLD1	Phospholipase D1
7.99095	8.14415	8.05853	8.07628	7.72588	7.7866	7.56605	7.75889	FALSE		+	siSenp5_siGl2	0	NaN	7	5	6	5	103.7	1		3.06012	0.00257509	-0.358125	-6.11787			Q96EK7	ENSG00000112584;ENSG00000275333	FAM120B	Constitutive coactivator of peroxisome proliferator-activated receptor gamma
8.78986	8.81314	8.79993	8.77972	8.40173	8.41996	8.43546	8.49426	FALSE		+	siSenp5_siGl2	0	NaN	3	2	2	2	54.2	1		5.55124	4.08928e-05	-0.35781	-16.8309			Q9NUP7	ENSG00000122435	TRMT13	tRNA:m(4)X modification enzyme TRM13 homolog
8.61102	8.57894	8.53916	8.6664	8.26538	8.19574	8.24031	8.26303	FALSE		+	siSenp5_siGl2	0	NaN	2	2	2	2	125.1	1		4.56561	0.00018521	-0.357763	-11.4091			Q9NZJ5	ENSG00000172071	EIF2AK3	Eukaryotic translation initiation factor 2-alpha kinase 3
5.96578	5.66391	6.01346	5.88264	5.55459	5.53916	5.60585	5.39575	FALSE		+	siSenp5_siGl2	0	NaN	2	1	1	1	51.6	1		2.1449	0.0144572	-0.357614	-3.99459			P11831	ENSG00000112658	SRF	Serum response factor
4.87774	5.0268	5.06609	4.62059	4.63807	3.9542	4.67243	4.89724	FALSE				0	NaN	6	1	1	1	35.2	1		0.777145	0.219984	-0.357321	-1.57181			Q8N5C7	ENSG00000104047	DTWD1	DTW domain-containing protein 1
10.3636	10.3466	10.4812	10.4697	10.003	10.0835	9.96405	10.1849	FALSE		+	siSenp5_siGl2	0	NaN	12	22	23	22	204.6	1		2.99057	0.00291361	-0.356447	-5.93416			O60437	ENSG00000118898	PPL	Periplakin
9.79051	9.93177	9.97971	9.85674	9.55113	9.62845	9.49025	9.46638	FALSE		+	siSenp5_siGl2	0	NaN	44	7	10	7	15.5	1		3.18139	0.00206519	-0.35563	-6.44857			Q9H098	ENSG00000065809	FAM107B	Protein FAM107B {ECO:0000305}
9.39682	9.30675	9.3906	9.34319	9.00983	8.99492	9.01151	9	FALSE		+	siSenp5_siGl2	0	NaN	5	5	10	5	90.5	1		5.49259	4.47748e-05	-0.355274	-16.4493			Q13443	ENSG00000168615	ADAM9	Disintegrin and metalloproteinase domain-containing protein 9
8.63771	8.54148	8.55574	8.55995	8.26209	8.28956	8.13853	8.18537	FALSE		+	siSenp5_siGl2	0	NaN	8	7	7	7	102.9	1		3.8871	0.000580542	-0.354834	-8.67232			Q8WUI4	ENSG00000061273	HDAC7	Histone deacetylase 7
11.1207	11.1346	11.2047	11.056	10.7642	10.7499	10.7937	10.7906	FALSE		+	siSenp5_siGl2	2	NaN	53	14	28	13	35.8	1		4.4705	0.00021967	-0.354403	-10.9835			P15121	ENSG00000085662	AKR1B1	Aldose reductase
8.18289	8.11686	8.14313	8.20065	7.76155	7.80607	7.81121	7.85549	FALSE		+	siSenp5_siGl2	0	NaN	6	4	4	4	75.3	1		4.90402	0.000105041	-0.352303	-13.0509			O60504	ENSG00000120896	SORBS3	Vinexin
7.29094	7.40854	7.41701	7.35315	6.94017	7.07361	7.08215	6.96463	FALSE		+	siSenp5_siGl2	0	NaN	3	2	2	2	94.1	1		3.54535	0.00105799	-0.352272	-7.52706			Q9ULQ1	ENSG00000186815	TPCN1	Two pore calcium channel protein 1
8.99039	9.09144	9.01151	9.05528	8.65285	8.7303	8.62132	8.73539	FALSE		+	siSenp5_siGl2	0	NaN	2	9	10	9	468.5	1		4.16337	0.000364742	-0.35219	-9.70596			P98160	ENSG00000142798	HSPG2	Basement membrane-specific heparan sulfate proteoglycan core protein
9.41024	9.37221	9.39318	9.34474	9.0493	9.02791	8.95245	9.08321	FALSE		+	siSenp5_siGl2	0	NaN	26	12	15	9	55.7	1		4.54519	0.000191989	-0.351873	-11.3165			Q92599	ENSG00000164402	SEPTIN8	Septin-8 {ECO:0000305}
6.06609	6.23458	6.00899	6.32912	6.05528	5.59991	5.82782	5.74953	FALSE		+	siSenp5_siGl2	0	NaN	3	1	1	1	40.7	1		1.57411	0.0444602	-0.351558	-2.91913			P01100	ENSG00000170345	FOS	Proto-oncogene c-Fos
7.45533	7.32373	7.51728	7.47654	7.17193	7.03452	7.16892	6.99322	FALSE		+	siSenp5_siGl2	0	NaN	22	3	5	3	21.2	1		2.87846	0.00358084	-0.35107	-5.6467			Q6UW68	ENSG00000105518	TMEM205	Transmembrane protein 205
7.91827	7.71493	7.90328	7.71631	7.50223	7.55228	7.36632	7.42794	FALSE		+	siSenp5_siGl2	0	NaN	20	2	3	2	11.2	1		2.62616	0.00580209	-0.351	-5.03649			Q9P021	ENSG00000119878	CRIPT	Cysteine-rich PDZ-binding protein
10.6123	10.5776	10.575	10.5909	10.2747	10.2042	10.2124	10.2615	FALSE		+	siSenp5_siGl2	0	NaN	32	20	26	20	83.3	1		5.71838	3.23745e-05	-0.35074	-17.9658			Q9UPT5	ENSG00000182473	EXOC7	Exocyst complex component 7
8.68405	8.69523	8.59021	8.61066	8.28448	8.21091	8.32238	8.36019	FALSE		+	siSenp5_siGl2	0	NaN	24	4	5	4	28.4	1		3.83835	0.000631873	-0.350546	-8.50034			O96011	ENSG00000131779	PEX11B	Peroxisomal membrane protein 11B
6.36807	6.36282	6.38543	6.34518	5.89239	6.22882	5.9331	6.00675	FALSE		+	siSenp5_siGl2	0	NaN	1	2	3	2	181.3	1		2.45049	0.00805555	-0.350112	-4.63902			Q92766	ENSG00000124782	RREB1	Ras-responsive element-binding protein 1
8.92273	9.00084	8.95041	8.91528	8.58759	8.7187	8.56529	8.51728	FALSE		+	siSenp5_siGl2	0	NaN	32	6	9	5	29.6	1		3.5089	0.00113189	-0.350102	-7.41285			O95865	ENSG00000206395;ENSG00000213722;ENSG00000225635;ENSG00000226634;ENSG00000227317;ENSG00000228128;ENSG00000233076	DDAH2	N(G),N(G)-dimethylarginine dimethylaminohydrolase 2
10.513	10.5099	10.4519	10.4408	10.1609	10.1325	10.1119	10.1118	FALSE		+	siSenp5_siGl2	0	NaN	22	14	19	14	83.3	1		5.37966	5.24568e-05	-0.349631	-15.7378			P48449	ENSG00000160285	LSS	Lanosterol synthase
7.34607	7.17792	7.30195	7.26115	6.86913	6.91169	7.02569	6.88264	FALSE		+	siSenp5_siGl2	0	NaN	5	2	3	2	50	1		3.34813	0.00151571	-0.349484	-6.92594			Q9H490	ENSG00000101464	PIGU	Phosphatidylinositol glycan anchor biosynthesis class U protein
9.62772	9.57421	9.6388	9.71476	9.29048	9.36348	9.2396	9.26421	FALSE		+	siSenp5_siGl2	0	NaN	17	10	14	9	66.4	1		3.9392	0.000538901	-0.349432	-8.85948			Q15833	ENSG00000076944	STXBP2	Syntaxin-binding protein 2
10.1351	10.1775	10.1787	10.1047	9.803	9.79425	9.78888	9.81282	FALSE		+	siSenp5_siGl2	0	NaN	12	6	12	6	25.4	1		5.82347	2.79942e-05	-0.349263	-18.717			P21926	ENSG00000010278	CD9	CD9 antigen {ECO:0000303|PubMed:1840589}
4.56682	4.07039	4.20163	4.09592	4.14568	3.87774	3.52356	3.99095	FALSE				0	NaN	3	1	1	1	28.4	1		1.03145	0.132454	-0.349206	-1.99542			Q9HCU9	ENSG00000174744	BRMS1	Breast cancer metastasis-suppressor 1
7.28725	7.49346	7.29829	7.26115	6.83542	7.11478	6.99774	6.99548	FALSE		+	siSenp5_siGl2	0	NaN	3	1	2	1	39.7	1		2.36654	0.00943911	-0.34918	-4.45632			P61073	ENSG00000121966	CXCR4	C-X-C chemokine receptor type 4
9.66906	9.71218	9.64295	9.6865	9.3709	9.31832	9.33427	9.29071	FALSE		+	siSenp5_siGl2	0	NaN	21	8	12	7	40.8	1		5.37831	5.25029e-05	-0.349124	-15.7295			Q9Y371	ENSG00000097033	SH3GLB1	Endophilin-B1
12.1102	12.0609	12.1171	12.1286	11.7453	11.7819	11.7591	11.7356	FALSE		+	siSenp5_siGl2	0	NaN	38	11	35	11	20.3	1		5.91258	2.52676e-05	-0.348704	-19.3776			O00193	ENSG00000110696	SMAP	Small acidic protein
12.4816	12.4649	12.444	12.4559	12.0959	12.1345	12.1007	12.1205	FALSE		+	siSenp5_siGl2	0	NaN	47	36	77	36	111.3	1		6.96831	6.81898e-06	-0.348687	-29.1699			Q9Y4L1	ENSG00000149428;ENSG00000280682	HYOU1	Hypoxia up-regulated protein 1
8.29278	8.31016	8.21772	8.26679	7.95245	7.91169	7.94544	7.88325	FALSE		+	siSenp5_siGl2	0	NaN	4	9	9	9	210.6	1		4.99971	9.07025e-05	-0.348651	-13.5538			Q15746	ENSG00000065534	MYLK	Myosin light chain kinase, smooth muscle
9.7738	9.72144	9.77	9.75305	9.43338	9.38241	9.40535	9.40344	FALSE		+	siSenp5_siGl2	0	NaN	16	8	12	8	59	1		6.23468	1.75969e-05	-0.348429	-21.9608			Q99829	ENSG00000214078	CPNE1	Copine-1 {ECO:0000305}
10.2553	10.2912	10.2402	10.2346	9.88371	9.92229	9.89845	9.92318	FALSE		+	siSenp5_siGl2	0	NaN	31	6	9	6	25.5	1		6.21986	1.77325e-05	-0.348395	-21.8349			P04183	ENSG00000167900	TK1	Thymidine kinase, cytosolic
9.77512	9.67948	9.81266	9.72809	9.38133	9.39189	9.40535	9.42375	FALSE		+	siSenp5_siGl2	0	NaN	26	8	15	8	40.9	1		4.58489	0.000178792	-0.348258	-11.4972			O15143	ENSG00000130429	ARPC1B	Actin-related protein 2/3 complex subunit 1B
7.42206	7.15178	7.52199	7.30925	7.02126	6.84925	7.28725	6.85549	FALSE				0	NaN	6	1	1	1	26.4	1		1.43742	0.0585451	-0.347959	-2.68024			Q9BRQ6	ENSG00000159685	CHCHD6	MICOS complex subunit MIC25
7.98299	7.94953	7.8936	7.94193	7.52591	7.56605	7.63952	7.64602	FALSE		+	siSenp5_siGl2	0	NaN	12	5	5	5	64.2	1		4.25684	0.000312858	-0.347639	-10.0797			Q10472	ENSG00000141429	GALNT1	Polypeptide N-acetylgalactosaminyltransferase 1
8.75889	8.95216	8.84361	8.91379	8.55804	8.30058	8.58459	8.63735	FALSE		+	siSenp5_siGl2	0	NaN	3	4	5	4	120.5	1		2.15953	0.0140837	-0.346972	-4.02419			Q9NX05	ENSG00000184083	FAM120C	Constitutive coactivator of PPAR-gamma-like protein 2
10.353	10.366	10.3507	10.3442	10.0098	9.96029	10.0713	9.98499	FALSE		+	siSenp5_siGl2	0	NaN	22	6	12	6	36.2	1		5.13539	7.36115e-05	-0.346874	-14.2983			P53597	ENSG00000163541	SUCLG1	Succinate--CoA ligase [ADP/GDP-forming] subunit alpha, mitochondrial {ECO:0000255|HAMAP-Rule:MF_03222}
7.43212	7.37851	7.42291	7.46352	7.1179	7.02901	7.03562	7.12825	FALSE		+	siSenp5_siGl2	0	NaN	3	2	2	2	64.9	1		4.46389	0.000221756	-0.346569	-10.9544			Q9Y6R0	ENSG00000105245	NUMBL	Numb-like protein
7.83857	7.83226	7.85611	7.83668	7.46434	7.56224	7.46516	7.48623	FALSE		+	siSenp5_siGl2	0	NaN	4	5	6	4	134.3	1		5.18816	6.82159e-05	-0.346413	-14.5982			A1L390	ENSG00000126822	PLEKHG3	Pleckstrin homology domain-containing family G member 3
8.78921	8.85829	8.79993	8.79149	8.43296	8.56148	8.35799	8.50224	FALSE		+	siSenp5_siGl2	0	NaN	7	3	6	3	42.9	1		3.49893	0.00115441	-0.346063	-7.38187			Q29983	ENSG00000183214;ENSG00000235233	MICA	MHC class I polypeptide-related sequence A
9.55785	9.52435	9.48543	9.56529	9.19599	9.17617	9.20653	9.17168	FALSE		+	siSenp5_siGl2	0	NaN	23	6	9	6	34.7	1		5.61607	3.77499e-05	-0.345637	-17.2626			Q9NVM6	ENSG00000104129	DNAJC17	DnaJ homolog subfamily C member 17
6.64962	6.74953	6.61324	6.89603	6.3906	6.35403	6.39746	6.38543	FALSE		+	siSenp5_siGl2	0	NaN	5	1	2	1	22.6	1		2.77727	0.00434409	-0.345224	-5.39609			Q96S19	ENSG00000130731	METTL26	Methyltransferase-like 26 {ECO:0000312|HGNC:HGNC:14141}
10.8694	10.8542	10.8371	10.772	10.478	10.5041	10.472	10.4986	FALSE		+	siSenp5_siGl2	0	NaN	28	24	31	24	111.7	1		5.27826	6.01664e-05	-0.344989	-15.1242			Q8N766	ENSG00000127463	EMC1	ER membrane protein complex subunit 1
8.36019	8.42249	8.30743	8.3474	7.99548	7.99605	8.02459	8.04166	FALSE		+	siSenp5_siGl2	0	NaN	33	6	6	6	18.8	1		4.90637	0.000104605	-0.344931	-13.063			Q9UFW8	ENSG00000163320	CGGBP1	CGG triplet repeat-binding protein 1
9.00478	9.00955	8.96261	8.93693	8.66	8.72007	8.56796	8.58646	FALSE		+	siSenp5_siGl2	0	NaN	19	8	9	8	64.4	1		3.92851	0.000548246	-0.344845	-8.8208			Q86U44	ENSG00000165819	METTL3	N6-adenosine-methyltransferase catalytic subunit {ECO:0000305}
8.00225	7.9431	8.03507	7.55228	7.33628	7.78202	7.49745	7.53993	FALSE				0	NaN	21	7	8	7	54.1	1		1.25828	0.0838667	-0.344257	-2.37461			Q9BRR6	ENSG00000159322	ADPGK	ADP-dependent glucokinase
5.7761	5.58195	5.45943	5.63227	5.19771	5.38543	5.29278	5.19771	FALSE		+	siSenp5_siGl2	0	NaN	4	1	1	1	36	1		2.30657	0.0105994	-0.344032	-4.32852			A6NHX0	ENSG00000274070	CASTOR2	Cytosolic arginine sensor for mTORC1 subunit 2 {ECO:0000312|HGNC:HGNC:37073}
10.3917	10.3627	10.3668	10.3592	9.95942	9.96405	10.0947	10.088	FALSE		+	siSenp5_siGl2	0	NaN	33	14	22	14	56.8	1		3.97748	0.000506465	-0.343535	-8.99923			Q16850		CYP51A1	Lanosterol 14-alpha demethylase
5.74685	5.80735	6.00225	5.77347	5.30743	5.67525	5.35755	5.61765	FALSE		+	siSenp5_siGl2	0	NaN	18	13	21	2	89.8	1		1.70628	0.034404	-0.343011	-3.15594			P51692	ENSG00000173757	STAT5B	Signal transducer and activator of transcription 5B
9.73927	9.78937	9.67895	9.6879	9.31424	9.49825	9.36785	9.34341	FALSE		+	siSenp5_siGl2	0	NaN	24	9	14	9	46.3	1		3.4222	0.00132936	-0.342936	-7.14692			Q96IJ6	ENSG00000144591	GMPPA	Mannose-1-phosphate guanyltransferase alpha
10.7324	10.7119	10.6958	10.6677	10.3596	10.3325	10.3992	10.347	FALSE		+	siSenp5_siGl2	0	NaN	29	14	21	14	54.2	1		5.6222	3.76109e-05	-0.342394	-17.304			Q9BR76	ENSG00000172725	CORO1B	Coronin-1B
7.79312	7.77939	7.69627	7.78005	7.46271	7.36807	7.47735	7.37156	FALSE		+	siSenp5_siGl2	0	NaN	11	4	5	4	54.6	1		4.07198	0.000431449	-0.342284	-9.35256			Q12805	ENSG00000115380	EFEMP1	EGF-containing fibulin-like extracellular matrix protein 1
9.56777	9.64133	9.56472	9.67119	9.16315	9.19722	9.13545	9.58026	FALSE		+	siSenp5_siGl2	0	NaN	22	11	14	11	66.1	1		1.71549	0.0337874	-0.342232	-3.17268			Q9NVV4	ENSG00000107951	MTPAP	Poly(A) RNA polymerase, mitochondrial
9.51826	9.51037	9.51491	9.48643	9.17268	9.16113	9.17966	9.14797	FALSE		+	siSenp5_siGl2	0	NaN	10	8	8	8	78.4	1		7.38045	4.59756e-06	-0.342134	-34.1969			Q9H6T0	ENSG00000103067	ESRP2	Epithelial splicing regulatory protein 2
9.18488	9.25692	9.20188	9.20065	8.73335	8.95797	8.79701	8.98783	FALSE		+	siSenp5_siGl2	0	NaN	26	6	11	6	30.3	1		2.76844	0.00442185	-0.342038	-5.37461			P28062	ENSG00000204264;ENSG00000206298;ENSG00000226201;ENSG00000230034;ENSG00000230669;ENSG00000231631;ENSG00000235715;ENSG00000236443	PSMB8	Proteasome subunit beta type-8
8.8141	8.75489	8.87836	8.71253	8.45286	8.44377	8.3637	8.53216	FALSE		+	siSenp5_siGl2	0	NaN	10	3	8	3	56	1		3.32346	0.00158522	-0.341846	-6.85358			Q96QD8	ENSG00000134294	SLC38A2	Sodium-coupled neutral amino acid transporter 2
9.51294	9.5214	9.55478	9.57403	9.19205	9.20872	9.25219	9.14338	FALSE		+	siSenp5_siGl2	0	NaN	14	10	12	10	87.9	1		4.86004	0.000112985	-0.341701	-12.8257			Q08AM6	ENSG00000103043	VAC14	Protein VAC14 homolog
10.0123	9.97542	10	10.0565	9.73894	9.72622	9.60622	9.60659	FALSE		+	siSenp5_siGl2	0	NaN	31	10	11	10	35.8	1		3.83316	0.00063823	-0.341575	-8.48221			Q8IVM0	ENSG00000152492	CCDC50	Coiled-coil domain-containing protein 50
6.06178	5.84298	5.99095	5.82018	5.71699	5.72792	5.4822	5.42291	FALSE		+	siSenp5_siGl2	0	NaN	0	1	1	1	292.3	1		1.88262	0.0242052	-0.341467	-3.48245			Q9HCE0	ENSG00000152223	EPG5	Ectopic P granules protein 5 homolog
8.73403	8.78529	8.69174	8.79604	8.44626	8.43796	8.35005	8.40854	FALSE		+	siSenp5_siGl2	0	NaN	4	4	4	4	94	1		4.35543	0.000265115	-0.341073	-10.4879			Q9UQ84	ENSG00000174371	EXO1	Exonuclease 1
11.2663	11.2218	11.2727	11.2232	10.9025	10.8802	10.9375	10.9013	FALSE		+	siSenp5_siGl2	0	NaN	22	17	22	17	89	1		5.83904	2.74915e-05	-0.340641	-18.8308			Q96JM3	ENSG00000198824	CHAMP1	Chromosome alignment-maintaining phosphoprotein 1
8.48301	8.54032	8.37156	8.51412	8.02514	8.24174	8.06393	8.21723	FALSE		+	siSenp5_siGl2	0	NaN	13	6	8	6	52.1	1		2.68671	0.00517541	-0.34024	-5.17854			Q9H173	ENSG00000120725	SIL1	Nucleotide exchange factor SIL1
9.65839	9.57118	9.56186	9.50898	9.19007	9.23266	9.26842	9.2503	FALSE		+	siSenp5_siGl2	0	NaN	35	3	9	3	12.5	1		4.14908	0.000375159	-0.339741	-9.64993			P14174	ENSG00000240972;ENSG00000276701	MIF	Macrophage migration inhibitory factor
7.4187	7.33896	7.3345	7.36632	6.96	7.02791	6.94486	7.16692	FALSE		+	siSenp5_siGl2	0	NaN	30	4	4	4	15.9	1		3.11438	0.00232995	-0.339698	-6.26416			P57105	ENSG00000213463	SYNJ2BP	Synaptojanin-2-binding protein
8.3505	8.35491	8.34385	8.30104	8.00787	8.01569	7.91946	8.04876	FALSE		+	siSenp5_siGl2	0	NaN	14	4	5	4	33.9	1		4.52352	0.00020001	-0.33963	-11.2189			Q16831	ENSG00000183696	UPP1	Uridine phosphorylase 1
5.8505	5.99548	5.82273	6.42459	5.89966	5.78136	5.42962	5.62644	FALSE				0	NaN	6	2	2	2	38	1		1.01541	0.136801	-0.339057	-1.96877			Q9NYD6	ENSG00000180818	HOXC10	Homeobox protein Hox-C10
11.359	11.3594	11.3798	11.3602	11.0398	11.0231	11.0027	11.0378	FALSE		+	siSenp5_siGl2	0	NaN	37	23	39	20	58.7	1		7.36418	4.59756e-06	-0.338759	-33.983			Q8WXF1	ENSG00000121390	PSPC1	Paraspeckle component 1
6.61471	6.59694	6.64386	6.77742	6.50779	6.26115	6.26491	6.24413	FALSE		+	siSenp5_siGl2	0	NaN	1	1	2	1	134	1		2.3931	0.00899044	-0.338733	-4.51364			Q8IWY9	ENSG00000140326	CDAN1	Codanin-1
11.3529	11.4163	11.3844	11.3841	11.0382	11.0037	11.0904	11.0553	FALSE		+	siSenp5_siGl2	0	NaN	34	25	38	24	84.1	1		5.29047	5.93028e-05	-0.337536	-15.1969			Q96TA1	ENSG00000136830	NIBAN2	Niban-like protein 1
6.86666	6.94953	6.76818	6.848	6.61324	6.48864	6.3837	6.59694	FALSE		+	siSenp5_siGl2	0	NaN	3	2	2	2	72.3	1		2.69033	0.00513653	-0.337464	-5.18711			Q9NX95	ENSG00000147642	SYBU	Syntabulin
9.99166	9.99605	9.88966	9.98157	9.57459	9.74231	9.57213	9.6204	FALSE		+	siSenp5_siGl2	0	NaN	30	13	16	13	48.5	1		3.42301	0.00132758	-0.337375	-7.14936			Q9UKS6	ENSG00000165912	PACSIN3	Protein kinase C and casein kinase substrate in neurons protein 3
14.6476	14.6222	14.64	14.624	14.2734	14.3164	14.304	14.2943	FALSE		+	siSenp5_siGl2	4	NaN	51	112	326	97	280.6	1		7.09111	5.67715e-06	-0.336441	-30.5859			P21333	ENSG00000196924	FLNA	Filamin-A
6.01123	5.87283	6.1334	6.12309	5.52669	5.77083	5.72792	5.77083	FALSE		+	siSenp5_siGl2	0	NaN	9	2	2	2	35.7	1		2.1424	0.0145317	-0.336067	-3.98954			Q6PL24	ENSG00000100580	TMED8	Protein TMED8
6.98299	7.14568	7.03342	7.18686	6.65105	6.87529	6.70321	6.7761	FALSE		+	siSenp5_siGl2	0	NaN	12	3	3	3	32.5	1		2.58444	0.00626502	-0.335824	-4.94016			Q5BJD5	ENSG00000166471	TMEM41B	Transmembrane protein 41B
11.5154	11.5079	11.5066	11.4659	11.1297	11.1325	11.1808	11.2102	FALSE		+	siSenp5_siGl2	0	NaN	31	19	31	19	72.6	1		5.23891	6.3244e-05	-0.335642	-14.8923			O14744	ENSG00000100462	PRMT5	Protein arginine N-methyltransferase 5
10.2433	10.3001	10.292	10.2816	9.93074	9.9969	9.96795	9.87912	FALSE		+	siSenp5_siGl2	0	NaN	12	10	11	10	101.5	1		4.65694	0.000158421	-0.335567	-11.8321			A1X283	ENSG00000174705	SH3PXD2B	SH3 and PX domain-containing protein 2B
11.0829	11.0649	11.1144	11.0735	10.715	10.7921	10.6982	10.7893	FALSE		+	siSenp5_siGl2	1	NaN	16	29	34	28	215.2	1		4.79834	0.000124532	-0.335302	-12.5159			Q9H7D0	ENSG00000147459	DOCK5	Dedicator of cytokinesis protein 5
8.22545	8.2317	8.25408	8.21772	7.88692	7.86666	7.88874	7.94603	FALSE		+	siSenp5_siGl2	0	NaN	10	3	3	3	28.4	1		5.70232	3.30136e-05	-0.33515	-17.8536			Q9BRU9	ENSG00000147679	UTP23	rRNA-processing protein UTP23 homolog
6.06178	5.96809	6.1819	5.94486	5.7252	5.73064	5.50779	5.85549	FALSE		+	siSenp5_siGl2	0	NaN	2	1	1	1	78.2	1		2.00176	0.0191925	-0.334375	-3.71086			P48067	ENSG00000196517	SLC6A9	Sodium- and chloride-dependent glycine transporter 1
7.8936	7.87958	7.8802	7.8392	7.5691	7.56072	7.50859	7.51728	FALSE		+	siSenp5_siGl2	0	NaN	6	8	9	8	133	1		5.63396	3.71725e-05	-0.334228	-17.3837			O75182	ENSG00000127511	SIN3B	Paired amphipathic helix protein Sin3b
8.40557	8.4363	8.31198	8.32373	8.03232	8.03727	8.09223	7.979	FALSE		+	siSenp5_siGl2	0	NaN	9	4	7	4	57.8	1		3.90288	0.000567658	-0.334188	-8.72864			P05362	ENSG00000090339	ICAM1	Intercellular adhesion molecule 1
10.5011	10.5732	10.5967	10.5301	10.1543	10.2149	10.2675	10.2288	FALSE		+	siSenp5_siGl2	0	NaN	32	12	24	12	45.8	1		4.35924	0.000263268	-0.333908	-10.504			Q6PIU2	ENSG00000144959	NCEH1	Neutral cholesterol ester hydrolase 1
10.0513	10.0608	10.0498	10.0806	9.73877	9.70684	9.70874	9.75689	FALSE		+	siSenp5_siGl2	0	NaN	41	8	11	8	24.5	1		6.43034	1.37909e-05	-0.332834	-23.6912			Q9BRX5	ENSG00000181938	GINS3	DNA replication complex GINS protein PSF3
7.55305	7.55075	7.50144	7.54071	7.20457	7.19967	7.27612	7.13443	FALSE		+	siSenp5_siGl2	0	NaN	19	5	6	5	39.3	1		4.38638	0.000251588	-0.332789	-10.6192			Q5T8I3	ENSG00000162636	FAM102B	Protein FAM102B
12.1373	12.1094	12.1353	12.1103	11.7453	11.8002	11.7969	11.8197	FALSE		+	siSenp5_siGl2	1	NaN	32	42	73	41	177.1	1		5.84396	2.74136e-05	-0.332541	-18.8669			Q9NYU2	ENSG00000136731	UGGT1	UDP-glucose:glycoprotein glucosyltransferase 1
7.82209	7.94251	7.81314	7.77281	7.46679	7.59395	7.43296	7.52669	FALSE		+	siSenp5_siGl2	0	NaN	7	2	4	2	50.8	1		3.21215	0.00195068	-0.33254	-6.53461			Q13887	ENSG00000102554	KLF5	Krueppel-like factor 5
10.0906	10.1042	10.0612	10.0493	9.71665	9.6858	9.80106	9.7733	FALSE		+	siSenp5_siGl2	0	NaN	22	12	14	12	71.6	1		4.56316	0.000186066	-0.332144	-11.398			Q13042	ENSG00000130177	CDC16	Cell division cycle protein 16 homolog
7.43962	7.3505	7.37417	7.40854	7.16993	6.98299	7.11998	6.97154	FALSE		+	siSenp5_siGl2	0	NaN	4	2	2	2	51.2	1		3.1049	0.00236223	-0.332098	-6.23841			Q9H3U5	ENSG00000118855	MFSD1	Major facilitator superfamily domain-containing protein 1
10.3713	10.3782	10.3969	10.4391	10.0207	9.99944	10.0778	10.1662	FALSE		+	siSenp5_siGl2	0	NaN	62	10	22	10	25.3	1		3.75375	0.000734074	-0.330376	-8.2089			P27144	ENSG00000162433	AK4	Adenylate kinase 4, mitochondrial {ECO:0000255|HAMAP-Rule:MF_03170}
6.63952	6.85549	6.80219	6.59544	6.2211	6.60733	6.14568	6.6014	FALSE				0	NaN	18	2	3	2	17.6	1		1.26939	0.0819885	-0.329285	-2.39337			P10620	ENSG00000008394	MGST1	Microsomal glutathione S-transferase 1
6.50462	6.43463	6.39746	6.26491	6.01346	5.95884	6.29646	6.01792	FALSE		+	siSenp5_siGl2	0	NaN	7	5	5	5	73.4	1		1.94555	0.0214037	-0.328734	-3.60226			Q9P0U3	ENSG00000079387	SENP1	Sentrin-specific protease 1
4.17792	4.42626	4.15381	4.18587	3.94486	4	3.79701	3.88753	FALSE		+	siSenp5_siGl2	0	NaN	15	17	23	1	144.8	1		2.27405	0.0112894	-0.328615	-4.26013			Q9Y4E1	ENSG00000172661	WASHC2C	WASH complex subunit 2C {ECO:0000312|HGNC:HGNC:23414}
10.6976	10.6286	10.5967	10.6073	10.2426	10.2958	10.2973	10.3807	FALSE		+	siSenp5_siGl2	0	NaN	58	13	36	13	35.8	1		3.98163	0.000503081	-0.328476	-9.0145			Q13011	ENSG00000104823;ENSG00000282853	ECH1	Delta(3,5)-Delta(2,4)-dienoyl-CoA isomerase, mitochondrial
11.5202	11.5594	11.5174	11.485	11.1577	11.2012	11.1882	11.2224	FALSE		+	siSenp5_siGl2	0	NaN	18	15	31	14	80.5	1		5.43611	4.85335e-05	-0.328136	-16.0897			P46977	ENSG00000134910	STT3A	Dolichyl-diphosphooligosaccharide--protein glycosyltransferase subunit STT3A
7.59991	7.5812	7.74147	7.54303	7.37938	7.19967	7.16892	7.40514	FALSE		+	siSenp5_siGl2	0	NaN	4	3	4	3	89.2	1		2.3425	0.00988921	-0.328124	-4.40483			Q8N3E9	ENSG00000161714	PLCD3	1-phosphatidylinositol 4,5-bisphosphate phosphodiesterase delta-3
7.71356	7.64746	7.7662	7.71973	7.40514	7.32912	7.28725	7.51333	FALSE		+	siSenp5_siGl2	0	NaN	3	1	2	1	51.4	1		2.98923	0.00291771	-0.328024	-5.93065			O95674	ENSG00000101290	CDS2	Phosphatidate cytidylyltransferase 2
9.11192	9.11504	9.22231	9.28332	8.91319	8.87037	8.73775	8.90057	FALSE		+	siSenp5_siGl2	0	NaN	13	8	15	8	74.2	1		2.86979	0.00364426	-0.32768	-5.62491			Q8NBP7	ENSG00000169174	PCSK9	Proprotein convertase subtilisin/kexin type 9
8.75989	8.77643	8.76587	8.89421	8.53138	8.51924	8.39103	8.44419	FALSE		+	siSenp5_siGl2	0	NaN	18	9	9	9	65.9	1		3.41895	0.00133447	-0.32764	-7.1371			Q96CV9	ENSG00000123240	OPTN	Optineurin
5.38543	5.59991	5.31107	5.35755	5.27798	4.848	4.94017	5.27798	FALSE				0	NaN	2	1	1	1	48.2	1		1.35076	0.0696833	-0.327457	-2.53148			Q9NQ84	ENSG00000170412	GPRC5C	G-protein coupled receptor family C group 5 member C
6.32733	6.18388	6.23266	6.15785	5.97728	6.11686	5.71699	5.78136	FALSE		+	siSenp5_siGl2	0	NaN	7	1	1	1	11.9	1		1.79076	0.0290929	-0.327307	-3.31075			Q96I45	ENSG00000244187	TMEM141	Transmembrane protein 141
6.92362	6.88631	6.8716	6.89239	6.56072	6.59096	6.56529	6.54844	FALSE		+	siSenp5_siGl2	0	NaN	2	2	2	2	92.1	1		6.36881	1.49315e-05	-0.327128	-23.133			O94886	ENSG00000196187	TMEM63A	CSC1-like protein 1
5.12928	5.52982	5.50144	5.44956	5.06178	5.03122	4.93074	5.27798	FALSE				0	NaN	8	2	2	2	34.1	1		1.49088	0.0526405	-0.327097	-2.77301			O95159	ENSG00000162300	ZFPL1	Zinc finger protein-like 1
7.17692	7.2114	7.34252	7.15684	6.80478	6.84925	7.01458	6.91289	FALSE		+	siSenp5_siGl2	0	NaN	1	1	1	1	62.8	1		2.73245	0.00473772	-0.326548	-5.28763			Q96BF6	ENSG00000148411	NACC2	Nucleus accumbens-associated protein 2
6.80607	6.71836	6.82528	6.73877	6.44128	6.43962	6.43796	6.46434	FALSE		+	siSenp5_siGl2	0	NaN	3	5	5	5	286.6	1		4.75476	0.000134197	-0.326316	-12.3014			Q92508	ENSG00000103335	PIEZO1	Piezo-type mechanosensitive ion channel component 1
6.90809	7.02791	6.9507	6.83036	6.66391	6.64818	6.55152	6.54998	FALSE		+	siSenp5_siGl2	0	NaN	30	3	4	3	17.4	1		3.14461	0.00220602	-0.325868	-6.34685			Q6RW13	ENSG00000177674	AGTRAP	Type-1 angiotensin II receptor-associated protein
4.99548	4.83794	4.87283	4.73877	4.39917	4.40599	4.47897	4.85798	FALSE				0	NaN	1	1	1	1	69.6	1		1.44175	0.0581022	-0.325727	-2.68773			Q12778	ENSG00000150907	FOXO1	Forkhead box protein O1
7.40769	7.4187	7.43962	7.45779	6.92362	7.18982	7.15076	7.15684	FALSE		+	siSenp5_siGl2	0	NaN	6	5	5	5	113.4	1		2.71249	0.00493613	-0.325688	-5.23984			Q6P1M3	ENSG00000073350	LLGL2	Lethal(2) giant larvae protein homolog 2
8.38111	8.45861	8.54303	8.39532	8.00169	8.11946	8.18239	8.17343	FALSE		+	siSenp5_siGl2	0	NaN	6	3	5	3	56	1		2.95855	0.00309722	-0.325275	-5.85098			Q6P1A2	ENSG00000111684	LPCAT3	Lysophospholipid acyltransferase 5
9.65768	9.63952	9.63916	9.65249	9.32351	9.31084	9.36698	9.28794	FALSE		+	siSenp5_siGl2	0	NaN	13	7	13	7	54.7	1		5.8396	2.74915e-05	-0.324895	-18.8349			Q8IV08	ENSG00000105223	PLD3	Phospholipase D3
10.0056	10.0362	10.0345	10.134	9.7199	9.67331	9.7789	9.73927	FALSE		+	siSenp5_siGl2	0	NaN	58	6	12	6	16.7	1		4.01055	0.000478208	-0.324745	-9.12151			O43169	ENSG00000103018	CYB5B	Cytochrome b5 type B
10.7682	10.7491	10.7237	10.7049	10.3908	10.4249	10.4171	10.4161	FALSE		+	siSenp5_siGl2	0	NaN	24	21	25	21	101.2	1		6.06737	2.12878e-05	-0.324275	-20.5797			P52735	ENSG00000160293	VAV2	Guanine nucleotide exchange factor VAV2
12.617	12.6174	12.5858	12.5942	12.2685	12.3236	12.2703	12.2549	FALSE		+	siSenp5_siGl2	2	NaN	63	16	105	11	27.7	1		5.84887	2.73861e-05	-0.324254	-18.903			P63104	ENSG00000164924	YWHAZ	14-3-3 protein zeta/delta
8.90989	8.89754	8.86542	8.96867	8.55497	8.60881	8.58871	8.5932	FALSE		+	siSenp5_siGl2	0	NaN	9	3	7	3	50.2	1		4.95089	9.7589e-05	-0.323956	-13.2949			Q99808	ENSG00000112759	SLC29A1	Equilibrative nucleoside transporter 1
8.88813	8.84392	8.83763	8.84015	8.56224	8.51057	8.47978	8.56262	FALSE		+	siSenp5_siGl2	0	NaN	24	11	12	11	53.8	1		5.02358	8.76628e-05	-0.323654	-13.682			P22570	ENSG00000161513	FDXR	NADPH:adrenodoxin oxidoreductase, mitochondrial
8.27566	8.20261	8.27053	8.3336	7.93428	7.95768	7.95361	7.94251	FALSE		+	siSenp5_siGl2	0	NaN	27	6	7	6	46.3	1		4.65942	0.000158015	-0.323578	-11.8438			P55211	ENSG00000132906	CASP9	Caspase-9
6.49985	6.29094	6.38024	6.42291	6.25927	6.14771	5.89724	5.99548	FALSE		+	siSenp5_siGl2	0	NaN	10	3	3	3	35.1	1		1.91589	0.0227149	-0.323557	-3.54556			Q9H0W9	ENSG00000182919	C11orf54	Ester hydrolase C11orf54
5.24413	5.25172	5.35403	5.51412	5.16993	5.19771	4.96347	4.73877	FALSE				0	NaN	7	1	1	1	21.2	1		1.39899	0.0632384	-0.32353	-2.61405			Q9Y3C0	ENSG00000120860	WASHC3	WASH complex subunit 3 {ECO:0000312|HGNC:HGNC:24256}
5.66107	5.64097	5.83289	5.61471	5.27053	5.53294	5.06178	5.59096	FALSE				0	NaN	4	2	2	2	83.5	1		1.30148	0.0768618	-0.323357	-2.44768			Q96J84	ENSG00000183853	KIRREL1	Kin of IRRE-like protein 1
9.30652	9.2353	9.35865	9.3516	8.95128	8.99605	9.01681	8.99464	FALSE		+	siSenp5_siGl2	0	NaN	12	5	9	5	38.8	1		4.29951	0.000291912	-0.323322	-10.2546			Q99933	ENSG00000107262	BAG1	BAG family molecular chaperone regulator 1
9.49225	9.55152	9.41827	9.50402	9.17617	9.17792	9.09091	9.22954	FALSE		+	siSenp5_siGl2	4	NaN	22	10	14	6	48.9	1		3.72479	0.000770879	-0.322883	-8.11111			P56545	ENSG00000175029	CTBP2	C-terminal-binding protein 2
11.0204	11.0397	11.097	11.2857	10.907	10.7474	10.7069	10.7913	FALSE		+	siSenp5_siGl2	0	NaN	45	10	29	10	21.2	1		2.31014	0.0105285	-0.32258	-4.33607			P02794	ENSG00000167996	FTH1	Ferritin heavy chain
12.5362	12.5211	12.5204	12.4698	12.2066	12.2042	12.2056	12.1446	FALSE		+	siSenp5_siGl2	0	NaN	37	37	71	37	112.3	1		5.30778	5.79196e-05	-0.321625	-15.3005			P78347	ENSG00000263001	GTF2I	General transcription factor II-I
7.92005	7.85611	7.81121	7.78529	7.48301	7.47086	7.57818	7.55612	FALSE		+	siSenp5_siGl2	0	NaN	17	2	4	2	13.5	1		3.71853	0.000776874	-0.321123	-8.09013			Q9Y2Q5	ENSG00000116586	LAMTOR2	Ragulator complex protein LAMTOR2
5.60585	5.62059	5.49185	5.54226	5.29278	5.64962	4.97269	5.06178	FALSE				0	NaN	7	3	3	3	78.4	1		1.0852	0.118758	-0.32092	-2.08481			Q8NFT8	ENSG00000187957	DNER	Delta and Notch-like epidermal growth factor-related receptor
10.3896	10.3629	10.3838	10.3621	10.0515	10.0156	10.0877	10.0612	FALSE		+	siSenp5_siGl2	0	NaN	26	6	12	6	25.7	1		5.915	2.52676e-05	-0.320607	-19.3959			Q9BRX8	ENSG00000122378	PRXL2A	Peroxiredoxin-like 2A {ECO:0000305}
5.56377	5.62644	5.63517	5.45943	5.2891	5.27798	5.12515	5.31107	FALSE		+	siSenp5_siGl2	0	NaN	5	2	2	2	51.6	1		2.8034	0.00414161	-0.320377	-5.46002			P04424	ENSG00000126522	ASL	Argininosuccinate lyase
7.09592	7.14873	7.1375	7.10434	6.8392	6.86171	6.64818	6.85674	FALSE		+	siSenp5_siGl2	0	NaN	9	3	3	3	50.8	1		3.03648	0.00267913	-0.320168	-6.05496			Q92485	ENSG00000130768	SMPDL3B	Acid sphingomyelinase-like phosphodiesterase 3b
10.6491	10.6438	10.653	10.6762	10.3394	10.3495	10.3243	10.329	FALSE		+	siSenp5_siGl2	0	NaN	30	11	22	11	47	1		7.45295	4.31672e-06	-0.319969	-35.166			P12532	ENSG00000223572;ENSG00000237289	CKMT1A;CKMT1B	Creatine kinase U-type, mitochondrial
12.205	12.1707	12.1641	12.1848	11.8542	11.889	11.829	11.8728	FALSE		+	siSenp5_siGl2	0	NaN	50	38	69	35	69.9	1		6.03324	2.22084e-05	-0.31992	-20.3086			Q03252	ENSG00000176619	LMNB2	Lamin-B2
4.47897	4.05311	3.81762	3.7866	3.73335	3.96347	3.70044	3.45943	FALSE				0	NaN	2	1	1	1	51	1		0.84305	0.192817	-0.319901	-1.68215			P47974	ENSG00000152518	ZFP36L2	mRNA decay activator protein ZFP36L2 {ECO:0000305}
13.3616	13.3307	13.3628	13.3156	13.0165	13.0065	13.0349	13.036	FALSE		+	siSenp5_siGl2	0	NaN	40	79	139	79	234.6	1		6.38162	1.47264e-05	-0.319209	-23.2482			Q9NZM1	ENSG00000138119	MYOF	Myoferlin
9.01514	9.03149	8.99718	8.90147	8.55804	8.76653	8.64458	8.69975	FALSE		+	siSenp5_siGl2	0	NaN	20	7	8	7	54.5	1		3.02916	0.00271413	-0.319098	-6.03557			O60443	ENSG00000105928	GSDME	Gasdermin-E {ECO:0000305|PubMed:28459430}
7.03782	7.03342	7.19771	7.08428	6.73064	6.59694	6.7866	6.96347	FALSE		+	siSenp5_siGl2	0	NaN	2	4	4	4	270.7	1		2.02212	0.0184401	-0.318896	-3.75057			Q96AY4	ENSG00000100154	TTC28	Tetratricopeptide repeat protein 28
5.65821	5.80735	5.73877	5.70874	5.58797	5.51728	5.1375	5.39575	FALSE		+	siSenp5_siGl2	0	NaN	4	1	1	1	23.5	1		1.65863	0.0377825	-0.318645	-3.06983			Q7Z7N9	ENSG00000185475	TMEM179B	Transmembrane protein 179B
8.43003	8.52003	8.39361	8.40642	8.09645	8.22641	8.10748	8.04603	FALSE		+	siSenp5_siGl2	0	NaN	8	3	6	3	38.2	1		3.26365	0.00177272	-0.318428	-6.68068			Q9GZM5	ENSG00000137207	YIPF3	Protein YIPF3
10.5916	10.6732	10.6899	10.7448	10.4136	10.2258	10.4565	10.3315	FALSE		+	siSenp5_siGl2	11	NaN	27	17	22	6	85.6	1		2.74282	0.00464355	-0.318031	-5.31259			P06396	ENSG00000148180	GSN	Gelsolin
6.3147	6.41278	6.27798	6.25739	5.97039	5.89482	5.96578	6.15987	FALSE		+	siSenp5_siGl2	0	NaN	25	5	22	2	16.8	1		2.51813	0.0070678	-0.317996	-4.78957			Q9GZV4	ENSG00000163577	EIF5A2	Eukaryotic translation initiation factor 5A-2
10.908	10.9152	10.8684	10.9113	10.6059	10.5527	10.6034	10.57	FALSE		+	siSenp5_siGl2	0	NaN	45	13	21	12	36.9	1		5.82829	2.78667e-05	-0.317743	-18.7521			Q00534	ENSG00000105810	CDK6	Cyclin-dependent kinase 6
4.43962	4.64962	4.51096	4.75489	4.15381	4.40599	4.27053	4.2555	FALSE		+	siSenp5_siGl2	0	NaN	2	1	1	1	69.5	1		1.95899	0.0208394	-0.317315	-3.62808			O95677	ENSG00000112319	EYA4	Eyes absent homolog 4
4.07039	4.04439	4.20945	4.03562	3.81762	3.99095	3.58496	3.70044	FALSE		+	siSenp5_siGl2	0	NaN	1	1	1	1	88.3	1		1.78944	0.0291659	-0.31647	-3.30831			Q6ZMI0	ENSG00000162869	PPP1R21	Protein phosphatase 1 regulatory subunit 21
11.8414	11.8456	11.8375	11.8281	11.5569	11.5235	11.4937	11.5145	FALSE		+	siSenp5_siGl2	0	NaN	39	38	61	38	121.6	1		6.36553	1.4967e-05	-0.316034	-23.1037			O00159	ENSG00000197879	MYO1C	Unconventional myosin-Ic
9.44605	9.50522	9.44997	9.47289	9.15051	9.24745	9.08428	9.12799	FALSE		+	siSenp5_siGl2	0	NaN	27	9	14	9	52.7	1		3.84509	0.000624256	-0.315975	-8.52395			Q9BXK5	ENSG00000099968	BCL2L13	Bcl-2-like protein 13
7.53605	7.57365	7.5157	7.55766	7.15482	7.2114	7.23074	7.32553	FALSE		+	siSenp5_siGl2	0	NaN	17	3	4	3	25.6	1		3.79877	0.000679606	-0.315141	-8.36292			P68402	ENSG00000168092	PAFAH1B2	Platelet-activating factor acetylhydrolase IB subunit beta
7.24508	7.38024	7.34873	7.3443	7.07361	7.01903	6.92125	7.04439	FALSE		+	siSenp5_siGl2	0	NaN	12	3	3	3	39.3	1		3.41809	0.00133644	-0.315016	-7.13449			Q147X3	ENSG00000139977	NAA30	N-alpha-acetyltransferase 30
8.33226	8.23026	8.23362	8.23074	7.96809	8.03287	7.92125	7.84612	FALSE		+	siSenp5_siGl2	0	NaN	8	2	2	2	26	1		3.2831	0.00170658	-0.314639	-6.73655			Q07817	ENSG00000171552	BCL2L1	Bcl-2-like protein 1
9.86109	9.84062	9.79295	9.81137	9.47796	9.5218	9.56872	9.4824	FALSE		+	siSenp5_siGl2	0	NaN	41	7	10	7	17.6	1		4.70936	0.000146334	-0.313789	-12.0815			O00422	ENSG00000150459	SAP18	Histone deacetylase complex subunit SAP18
9.33002	9.29232	9.34541	9.31741	8.99944	9.08507	8.9867	8.95913	FALSE		+	siSenp5_siGl2	0	NaN	25	9	10	9	46.2	1		4.39896	0.000246198	-0.313705	-10.6729			Q86TX2	ENSG00000184227	ACOT1	Acyl-coenzyme A thioesterase 1
9.27076	9.20065	9.09196	9.07788	8.77281	8.87375	8.86481	8.87652	FALSE		+	siSenp5_siGl2	0	NaN	22	5	11	5	34.2	1		3.01665	0.00277317	-0.313345	-6.00254			P50897	ENSG00000131238	PPT1	Palmitoyl-protein thioesterase 1
11.4007	11.3683	11.4299	11.3888	11.0721	11.0961	11.0573	11.1099	FALSE		+	siSenp5_siGl2	0	NaN	26	27	37	27	131.1	1		5.71357	3.24365e-05	-0.313065	-17.9321			Q16706	ENSG00000112893	MAN2A1	Alpha-mannosidase 2
6.69766	6.73471	6.7211	6.80993	6.35579	6.51885	6.30743	6.52982	FALSE		+	siSenp5_siGl2	0	NaN	7	3	4	3	37.8	1		2.6468	0.00559009	-0.312878	-5.08461			P07858	ENSG00000164733	CTSB	Cathepsin B
4.49185	4.66676	4.72792	4.80219	4.33628	4.45943	4.29278	4.3505	FALSE		+	siSenp5_siGl2	0	NaN	19	3	5	1	23.6	1		2.22697	0.0123526	-0.312432	-4.16222			P61018	ENSG00000167578	RAB4B	Ras-related protein Rab-4B
11.0493	10.9949	11.0984	11.0316	10.6937	10.7134	10.7703	10.7484	FALSE		+	siSenp5_siGl2	0	NaN	28	4	14	4	13.7	1		4.55135	0.000189825	-0.312117	-11.3444			P61769	ENSG00000166710;ENSG00000273686	B2M	Beta-2-microglobulin
7.59917	7.60511	7.6575	7.633	7.24793	7.41363	7.17891	7.40684	FALSE		+	siSenp5_siGl2	0	NaN	6	4	4	4	88.2	1		2.69186	0.00512207	-0.311864	-5.19074			Q9UQ90	ENSG00000197912	SPG7	Paraplegin {ECO:0000250|UniProtKB:Q3ULF4}
7.87467	7.90569	7.87467	7.80284	7.51491	7.68018	7.43296	7.58421	FALSE		+	siSenp5_siGl2	0	NaN	10	3	5	3	43.5	1		2.81248	0.00406702	-0.311402	-5.48237			Q9NXR7	ENSG00000158019	BABAM2	BRISC and BRCA1-A complex member 2 {ECO:0000312|HGNC:HGNC:1106}
10.4554	10.4955	10.5295	10.53	10.1908	10.1563	10.2242	10.1995	FALSE		+	siSenp5_siGl2	0	NaN	27	19	26	19	91.9	1		5.03074	8.65746e-05	-0.309872	-13.7207			Q13724	ENSG00000115275	MOGS	Mannosyl-oligosaccharide glucosidase
9.11946	9.24603	9.15937	9.09038	8.71836	8.73809	8.87314	9.0474	FALSE		+	siSenp5_siGl2	0	NaN	35	6	8	6	17.9	1		2.00805	0.01896	-0.309561	-3.7231			P05161	ENSG00000187608	ISG15	Ubiquitin-like protein ISG15
8.12619	8.27845	8.21626	8.15735	7.85112	8.02348	7.80219	7.86357	FALSE		+	siSenp5_siGl2	0	NaN	4	3	3	3	81.2	1		2.72971	0.00476405	-0.309471	-5.28106			Q92503	ENSG00000129657	SEC14L1	SEC14-like protein 1 {ECO:0000305}
7.08958	7.03892	6.848	7.02237	6.67807	6.66391	6.64962	6.77215	FALSE		+	siSenp5_siGl2	0	NaN	2	1	1	1	50.8	1		2.69496	0.00509514	-0.308779	-5.1981			P48443	ENSG00000143171	RXRG	Retinoic acid receptor RXR-gamma
15.242	15.2457	15.2299	15.2595	14.9312	14.9118	14.9697	14.9316	FALSE		+	siSenp5_siGl2	11	NaN	55	268	521	259	531.5	1		6.32419	1.58448e-05	-0.308233	-22.7364			Q15149	ENSG00000178209	PLEC	Plectin
8.9387	9.10669	9.22352	9.14542	8.69488	8.87498	8.72962	8.88264	FALSE		+	siSenp5_siGl2	0	NaN	18	2	5	2	12.5	1		2.14017	0.0146021	-0.308052	-3.98504			P61803	ENSG00000129562	DAD1	Dolichyl-diphosphooligosaccharide--protein glycosyltransferase subunit DAD1
6.14975	6.33985	6.14771	6.20555	5.83289	5.99548	5.89482	5.88753	FALSE		+	siSenp5_siGl2	0	NaN	7	3	5	2	47.4	1		2.80428	0.00413642	-0.308035	-5.46219			O00712	ENSG00000147862	NFIB	Nuclear factor 1 B-type
5.11686	5.37156	5.23266	5.40939	4.93074	4.78136	5.10852	5.07895	FALSE		+	siSenp5_siGl2	0	NaN	3	2	2	1	87.1	1		1.64837	0.0385318	-0.307725	-3.0514			O75843	ENSG00000213983	AP1G2	AP-1 complex subunit gamma-like 2
8.71905	8.70494	8.75955	8.71905	8.49985	8.43838	8.34563	8.38802	FALSE		+	siSenp5_siGl2	0	NaN	5	6	6	6	168.3	1		3.90239	0.000567658	-0.307681	-8.7269			Q03468	ENSG00000225830	ERCC6	DNA excision repair protein ERCC-6
8.6749	8.67278	8.67101	8.56071	8.3156	8.36938	8.33047	8.3336	FALSE		+	siSenp5_siGl2	0	NaN	28	6	8	6	29.9	1		4.27564	0.000304461	-0.307587	-10.1564			Q9P0I2	ENSG00000125037	EMC3	ER membrane protein complex subunit 3
11.4079	11.3825	11.3657	11.4963	11.1383	11.1313	11.0699	11.0838	FALSE		+	siSenp5_siGl2	0	NaN	19	27	37	27	177.5	1		4.01088	0.000478194	-0.307264	-9.12273			P11047	ENSG00000135862	LAMC1	Laminin subunit gamma-1
7.00113	7.02348	6.75087	6.94953	6.6837	6.55612	6.62936	6.62936	FALSE		+	siSenp5_siGl2	0	NaN	3	2	2	2	91.1	1		2.41005	0.0087067	-0.30662	-4.55044			Q9NYL2	ENSG00000091436	MAP3K20	Mitogen-activated protein kinase kinase kinase 20 {ECO:0000312|HGNC:HGNC:17797}
7.97556	7.99887	8.19476	8.05799	7.77083	7.65105	7.7761	7.80284	FALSE		+	siSenp5_siGl2	0	NaN	5	2	2	2	35.3	1		2.67059	0.00533921	-0.30659	-5.14046			O75845	ENSG00000109929	SC5D	Lathosterol oxidase
9.55017	9.42354	9.53664	9.3733	9.14695	9.3072	9.04549	9.15937	FALSE		+	siSenp5_siGl2	0	NaN	35	8	11	8	30.3	1		2.35571	0.00963348	-0.306159	-4.43308			O94903	ENSG00000147471	PLPBP	Pyridoxal phosphate homeostasis protein {ECO:0000255|HAMAP-Rule:MF_03225}
7.16491	7.19967	7.11061	7.07039	6.82909	6.853	6.86542	6.77479	FALSE		+	siSenp5_siGl2	0	NaN	8	3	5	3	66.9	1		3.9079	0.000565407	-0.305821	-8.74664			Q6UUV7	ENSG00000140577	CRTC3	CREB-regulated transcription coactivator 3
9.2731	9.24674	9.29048	9.22183	8.91319	8.9847	8.979	8.93428	FALSE		+	siSenp5_siGl2	0	NaN	6	5	7	5	50.1	1		4.9492	9.78415e-05	-0.305244	-13.2861			Q92504	ENSG00000112473;ENSG00000206288;ENSG00000224399;ENSG00000226614;ENSG00000227402;ENSG00000229802	SLC39A7	Zinc transporter SLC39A7
5.9542	5.98413	5.70321	5.91648	5.54535	5.62644	5.63517	5.53294	FALSE		+	siSenp5_siGl2	0	NaN	4	1	2	1	25.6	1		2.34731	0.00979611	-0.304529	-4.41511			Q96LW7	ENSG00000165233	CARD19	Caspase recruitment domain-containing protein 19
9.42836	9.54805	9.49506	9.53099	9.22231	9.19007	9.21335	9.15886	FALSE		+	siSenp5_siGl2	0	NaN	16	14	17	14	93.5	1		4.27011	0.000306529	-0.304466	-10.1338			Q8TD16	ENSG00000185963	BICD2	Protein bicaudal D homolog 2
8.19377	8.13391	8.28077	8.26538	7.94017	8.05691	7.82845	7.83289	FALSE		+	siSenp5_siGl2	0	NaN	4	5	5	5	112.3	1		2.50613	0.00722595	-0.303854	-4.76262			Q13472	ENSG00000177302;ENSG00000284238	TOP3A	DNA topoisomerase 3-alpha
8.808	8.78496	8.78627	8.78365	8.46475	8.50024	8.47127	8.51136	FALSE		+	siSenp5_siGl2	0	NaN	45	14	30	5	40.6	1		6.47076	1.30966e-05	-0.303816	-24.0649			P22694	ENSG00000142875	PRKACB	cAMP-dependent protein kinase catalytic subunit beta
6.24603	6.30012	6.38024	6.25739	5.90929	6.20555	5.95652	5.89724	FALSE		+	siSenp5_siGl2	0	NaN	13	3	4	3	41.3	1		2.08486	0.0162928	-0.303795	-3.87428			O43251	ENSG00000100320;ENSG00000277564	RBFOX2	RNA binding protein fox-1 homolog 2
7.03342	7.17093	6.99322	6.80735	6.66818	6.61618	6.79051	6.71562	FALSE		+	siSenp5_siGl2	0	NaN	9	3	8	1	40	1		1.96008	0.0207926	-0.30361	-3.63019			P09471	ENSG00000087258	GNAO1	Guanine nucleotide-binding protein G(o) subunit alpha
7.31288	7.24127	7.24413	7.25267	6.94953	7.00562	6.91528	6.96694	FALSE		+	siSenp5_siGl2	0	NaN	14	3	4	3	34.6	1		4.69397	0.000149976	-0.303391	-12.0077			P13051	ENSG00000076248	UNG	Uracil-DNA glycosylase {ECO:0000255|HAMAP-Rule:MF_03166}
8.14313	8.19081	8.2738	8.271	7.93782	7.93546	7.95303	7.84486	FALSE		+	siSenp5_siGl2	0	NaN	16	5	5	5	39.4	1		3.53148	0.00108574	-0.30189	-7.48342			Q9BQP7	ENSG00000125871	MGME1	Mitochondrial genome maintenance exonuclease 1 {ECO:0000255|HAMAP-Rule:MF_03030}
9.41764	9.48301	9.45861	9.507	9.12231	9.10198	9.07948	9.35755	FALSE		+	siSenp5_siGl2	0	NaN	29	7	15	7	31.3	1		2.37199	0.00934874	-0.301235	-4.46805			Q9UBX3	ENSG00000183048	SLC25A10	Mitochondrial dicarboxylate carrier
7.52591	7.63807	7.63445	7.66391	7.29094	7.3906	7.28633	7.29278	FALSE		+	siSenp5_siGl2	0	NaN	1	1	1	1	106.5	1		3.56221	0.00102903	-0.300425	-7.5804			O95786	ENSG00000107201	DDX58	Probable ATP-dependent RNA helicase DDX58
8.36063	8.3996	8.45121	8.45327	8.10329	8.11582	8.14873	8.09592	FALSE		+	siSenp5_siGl2	0	NaN	6	9	9	9	196.6	1		4.6777	0.000153473	-0.300236	-11.9303			Q9BY89	ENSG00000197077	KIAA1671	Uncharacterized protein KIAA1671
8.25408	8.18933	8.31606	8.2317	7.893	7.91588	7.95361	8.02791	FALSE		+	siSenp5_siGl2	0	NaN	10	5	8	5	65.5	1		3.56031	0.00103235	-0.300193	-7.57437			Q9BRS2	ENSG00000124784	RIOK1	Serine/threonine-protein kinase RIO1
11.4851	11.4595	11.471	11.5032	11.1767	11.0974	11.2273	11.2167	FALSE		+	siSenp5_siGl2	0	NaN	24	22	29	22	101.7	1		4.16302	0.000364742	-0.300145	-9.70457			P18858	ENSG00000105486	LIG1	DNA ligase 1
5.89966	6.04876	5.88264	6.03122	5.79961	5.48543	5.71699	5.66107	FALSE		+	siSenp5_siGl2	0	NaN	5	2	2	2	54.6	1		2.03652	0.0179114	-0.299798	-3.77878			Q9NRA2	ENSG00000119899	SLC17A5	Sialin
10.8221	10.7653	10.7732	10.7124	10.4248	10.4948	10.432	10.5227	FALSE		+	siSenp5_siGl2	0	NaN	20	11	18	11	54.5	1		4.0134	0.00047612	-0.299676	-9.13211			P12955	ENSG00000124299	PEPD	Xaa-Pro dipeptidase
4.63807	4.74953	4.89239	4.45943	4.45943	4.57289	4.19377	4.3147	FALSE				0	NaN	5	3	3	1	52.9	1		1.29055	0.0786055	-0.29966	-2.42915			P17544	ENSPPAG00000036335	ATF7	Cyclic AMP-dependent transcription factor ATF-7
7.07682	6.83794	6.88753	6.87283	6.48382	6.71562	6.65535	6.62205	FALSE		+	siSenp5_siGl2	0	NaN	8	3	5	3	56.6	1		2.20495	0.0128914	-0.299569	-4.11687			Q9H2V7	ENSG00000169682	SPNS1	Protein spinster homolog 1
5.70598	5.56072	5.40259	5.63517	5.36107	5.26303	5.10434	5.37851	FALSE		+	siSenp5_siGl2	0	NaN	3	2	2	2	98.3	1		1.79113	0.0290763	-0.299376	-3.31142			Q6ZUM4	ENSG00000159314;ENSG00000276836;ENSG00000276907	ARHGAP27	Rho GTPase-activating protein 27
8.61875	8.55957	8.60585	8.60659	8.29232	8.36938	8.23936	8.29232	FALSE		+	siSenp5_siGl2	0	NaN	31	7	9	7	35.3	1		4.25021	0.000315212	-0.299345	-10.0527			P31937	ENSG00000106049	HIBADH	3-hydroxyisobutyrate dehydrogenase, mitochondrial
7.93899	7.83036	7.93958	7.92778	7.50383	7.67666	7.71836	7.54303	FALSE		+	siSenp5_siGl2	0	NaN	11	4	5	4	52.1	1		2.67612	0.00528124	-0.298706	-5.15349			Q9HCE5	ENSG00000145388	METTL14	N6-adenosine-methyltransferase non-catalytic subunit {ECO:0000305}
10.8774	10.9169	10.8892	10.7643	10.5499	10.5642	10.5488	10.5914	FALSE		+	siSenp5_siGl2	0	NaN	44	14	23	14	41.9	1		3.84341	0.000625766	-0.298369	-8.51806			Q15738	ENSG00000147383	NSDHL	Sterol-4-alpha-carboxylate 3-dehydrogenase, decarboxylating
10.2382	10.1758	10.1982	10.1795	9.90689	9.90959	9.87652	9.90554	FALSE		+	siSenp5_siGl2	4	NaN	26	12	18	8	56.3	1		5.77377	3.00057e-05	-0.29829	-18.358			Q13557	ENSG00000145349	CAMK2D	Calcium/calmodulin-dependent protein kinase type II subunit delta
11.9832	11.9474	11.9306	11.9543	11.6615	11.7086	11.6449	11.6085	FALSE		+	siSenp5_siGl2	0	NaN	50	12	52	12	29	1		4.83228	0.000118288	-0.298014	-12.6854			P30040	ENSG00000089248	ERP29	Endoplasmic reticulum resident protein 29
10.7191	10.7581	10.7243	10.7696	10.453	10.432	10.4166	10.4789	FALSE		+	siSenp5_siGl2	0	NaN	11	22	23	22	229.3	1		5.45799	4.68106e-05	-0.297671	-16.2281			Q92576	ENSG00000118482	PHF3	PHD finger protein 3
9.87805	9.8614	9.87314	9.90959	9.59376	9.65714	9.54032	9.5409	FALSE		+	siSenp5_siGl2	1	NaN	9	11	13	10	121.8	1		4.25407	0.000313286	-0.297512	-10.0684			O95466	ENSG00000184922	FMNL1	Formin-like protein 1
7.39575	7.41532	7.40939	7.39661	6.96924	7.20945	7.04767	7.20065	FALSE		+	siSenp5_siGl2	0	NaN	15	3	4	3	32.6	1		2.62173	0.00584647	-0.297511	-5.0262			O43688	ENSG00000141934	PLPP2	Phospholipid phosphatase 2 {ECO:0000312|HGNC:HGNC:9230}
9.66658	9.73742	9.65821	9.7058	9.46209	9.38543	9.35116	9.37938	FALSE		+	siSenp5_siGl2	0	NaN	15	9	11	9	84	1		4.21644	0.000333835	-0.297487	-9.91661			Q13671	ENSG00000174791	RIN1	Ras and Rab interactor 1
10.4489	10.4349	10.4532	10.4333	10.1306	10.2313	10.1123	10.1066	FALSE		+	siSenp5_siGl2	3	NaN	13	17	21	14	140.4	1		4.2496	0.000315212	-0.297385	-10.0503			Q66K14	ENSG00000197226;ENSG00000284400	TBC1D9B	TBC1 domain family member 9B
9.98513	9.97556	9.98456	9.99718	9.70857	9.73302	9.67083	9.64079	FALSE		+	siSenp5_siGl2	0	NaN	30	15	17	15	62	1		5.13036	7.40529e-05	-0.297307	-14.27			Q96S66	ENSG00000121940	CLCC1	Chloride channel CLIC-like protein 1
8.81218	8.89694	8.75789	8.84737	8.5216	8.57894	8.42501	8.60066	FALSE		+	siSenp5_siGl2	0	NaN	9	1	4	1	13.3	1		3.04108	0.00265551	-0.297044	-6.06716			O15155	ENSG00000105829	BET1	BET1 homolog
7.73471	7.7866	7.78136	7.67596	7.42543	7.56224	7.36545	7.43962	FALSE		+	siSenp5_siGl2	0	NaN	21	4	5	4	22.2	1		3.05242	0.00260628	-0.296471	-6.09732			Q969J3	ENSG00000165714;ENSG00000280689	BORCS5	BLOC-1-related complex subunit 5 {ECO:0000305}
11.2579	11.2621	11.286	11.2706	10.9718	10.9669	10.9799	10.9723	FALSE		+	siSenp5_siGl2	0	NaN	38	10	28	10	26.1	1		8.02367	2.27847e-06	-0.296453	-43.8095			P17931	ENSG00000131981	LGALS3	Galectin-3
12.4027	12.3335	12.3544	12.3184	12.0408	12.1079	12.0711	12.0034	FALSE		+	siSenp5_siGl2	1	NaN	46	28	60	27	64.7	1		4.30672	0.000288596	-0.296449	-10.2844			Q10471	ENSG00000143641	GALNT2	Polypeptide N-acetylgalactosaminyltransferase 2
9.7199	9.73369	9.73505	9.76404	9.39318	9.43567	9.56224	9.37678	FALSE		+	siSenp5_siGl2	0	NaN	27	7	12	7	25.1	1		3.33639	0.00154946	-0.296205	-6.89143			O43633	ENSG00000130724	CHMP2A	Charged multivesicular body protein 2a
6.85175	6.87652	6.84925	6.92481	6.56072	6.61324	6.53605	6.61029	FALSE		+	siSenp5_siGl2	0	NaN	0	1	1	1	197.7	1		4.57174	0.000183138	-0.295509	-11.4371			Q8IY21	ENSG00000137628	DDX60	Probable ATP-dependent RNA helicase DDX60
10.2171	10.1644	10.1785	10.1366	9.86372	9.81602	9.92852	9.90809	FALSE		+	siSenp5_siGl2	0	NaN	30	10	15	10	39.1	1		4.18856	0.000349138	-0.295076	-9.80543			Q9BV20	ENSG00000037757	MRI1	Methylthioribose-1-phosphate isomerase {ECO:0000255|HAMAP-Rule:MF_03119}
7.42794	7.46516	7.67384	7.3672	7.11894	7.04876	7.30378	7.28448	FALSE		+	siSenp5_siGl2	0	NaN	1	1	1	1	123.2	1		1.74462	0.0319113	-0.294544	-3.22585			Q8NG08	ENSG00000127311	HELB	DNA helicase B {ECO:0000305}
7.45204	7.51254	7.4733	7.58797	7.2075	7.19672	7.2211	7.224	FALSE		+	siSenp5_siGl2	0	NaN	29	3	6	3	21.3	1		4.14097	0.000381332	-0.294128	-9.61826			P84095	ENSG00000177105	RHOG	Rho-related GTP-binding protein RhoG
8.58909	8.66249	8.57175	8.68405	8.26913	8.33405	8.37721	8.35094	FALSE		+	siSenp5_siGl2	0	NaN	31	7	8	7	29	1		3.75637	0.000731465	-0.294013	-8.21779			Q9BZG1	ENSG00000109113	RAB34	Ras-related protein Rab-34
11.9189	11.9141	11.9233	11.9905	11.6229	11.6421	11.6843	11.6232	FALSE		+	siSenp5_siGl2	0	NaN	71	18	46	18	28.7	1		4.83642	0.000117447	-0.293591	-12.7063			Q06323	ENSG00000092010;ENSG00000284916	PSME1	Proteasome activator complex subunit 1
12.1617	12.1236	12.116	12.1347	11.8219	11.8253	11.8603	11.856	FALSE		+	siSenp5_siGl2	0	NaN	65	18	56	18	25	1		6.07917	2.10274e-05	-0.293125	-20.6742			P30041	ENSG00000117592	PRDX6	Peroxiredoxin-6
9.62644	9.45594	9.63008	9.4623	9.18512	9.51155	9.25172	9.05664	FALSE				1	NaN	28	8	13	6	37	1		1.46075	0.0559883	-0.292433	-2.72064			Q15555	ENSG00000166974	MAPRE2	Microtubule-associated protein RP/EB family member 2
9.72451	9.7127	9.72298	9.81202	9.45677	9.45224	9.49885	9.39511	FALSE		+	siSenp5_siGl2	0	NaN	12	10	15	9	92.8	1		4.05635	0.000441907	-0.292312	-9.29332			Q3KQU3	ENSG00000116871	MAP7D1	MAP7 domain-containing protein 1
7.70874	7.80607	7.6279	7.61324	7.2854	7.46189	7.39746	7.44211	FALSE		+	siSenp5_siGl2	0	NaN	15	4	4	4	31.6	1		2.57765	0.00632829	-0.292269	-4.9246			P42574	ENSG00000164305	CASP3	Caspase-3
10.9647	10.9207	10.8671	10.9313	10.6186	10.6648	10.5791	10.6557	FALSE		+	siSenp5_siGl2	0	NaN	34	9	24	9	31.7	1		4.32305	0.000281123	-0.291418	-10.3522			Q8NCW5	ENSG00000163382	NAXE	NAD(P)H-hydrate epimerase {ECO:0000255|HAMAP-Rule:MF_03159}
7.62132	7.59917	7.66747	7.54844	7.29278	7.33985	7.20261	7.4363	FALSE		+	siSenp5_siGl2	0	NaN	5	2	2	2	49.7	1		2.75207	0.00456304	-0.291213	-5.33493			Q9BZV1	ENSG00000167671	UBXN6	UBX domain-containing protein 6 {ECO:0000305}
12.5412	12.5224	12.5343	12.4905	12.1902	12.1894	12.2647	12.2797	FALSE		+	siSenp5_siGl2	0	NaN	53	21	54	21	28	1		4.47182	0.000219213	-0.29111	-10.9893			P51572	ENSG00000185825	BCAP31	B-cell receptor-associated protein 31
10.8572	10.8337	10.8515	10.8061	10.5435	10.5481	10.55	10.5427	FALSE		+	siSenp5_siGl2	0	NaN	35	9	25	9	41.9	1		6.57514	1.12702e-05	-0.291041	-25.0572			Q99536	ENSG00000108828	VAT1	Synaptic vesicle membrane protein VAT-1 homolog
9.8782	9.81057	9.89512	9.87774	9.56777	9.59358	9.66391	9.47249	FALSE		+	siSenp5_siGl2	0	NaN	14	13	16	13	118.6	1		3.25078	0.00181551	-0.290974	-6.64394			Q9Y4F1	ENSG00000152767	FARP1	FERM, ARHGEF and pleckstrin domain-containing protein 1
12.3095	12.2818	12.2491	12.2716	11.9776	11.9714	12.005	11.9941	FALSE		+	siSenp5_siGl2	12	NaN	39	20	50	8	49	1		5.96868	2.41136e-05	-0.290952	-19.8052			Q13838	ENSG00000198563;ENSG00000215425;ENSG00000225073;ENSG00000225859;ENSG00000229496;ENSG00000230624;ENSG00000235439	DDX39B	Spliceosome RNA helicase DDX39B
8.38198	8.60103	8.46107	8.55612	8.41193	7.94427	8.27193	8.20848	FALSE				0	NaN	4	9	10	5	264	1		1.42294	0.0601994	-0.290895	-2.65527			Q09472	ENSG00000100393	EP300	Histone acetyltransferase p300
11.0267	10.9861	11.0056	11.0541	10.74	10.7505	10.7089	10.7115	FALSE		+	siSenp5_siGl2	3	NaN	43	15	29	12	43	1		5.46046	4.66697e-05	-0.290429	-16.2438			P10644	ENSG00000108946	PRKAR1A	cAMP-dependent protein kinase type I-alpha regulatory subunit
8.08268	8.1467	8.14873	8.15178	7.89118	7.87036	7.76222	7.84486	FALSE		+	siSenp5_siGl2	0	NaN	1	4	4	4	504.3	1		3.93644	0.00054196	-0.290316	-8.84948			Q07954	ENSG00000123384	LRP1	Prolow-density lipoprotein receptor-related protein 1
8.30241	8.34917	8.28123	8.43796	8.04002	8.07307	8.01011	8.08746	FALSE		+	siSenp5_siGl2	0	NaN	18	8	9	8	58.1	1		3.52546	0.00109617	-0.29003	-7.46454			Q86Y07	ENSG00000028116	VRK2	Serine/threonine-protein kinase VRK2
10.9588	10.9408	10.9429	10.9505	10.6396	10.6604	10.6945	10.6415	FALSE		+	siSenp5_siGl2	0	NaN	42	23	28	23	60.8	1		6.19557	1.82738e-05	-0.289238	-21.63			Q9UQB8	ENSG00000175866	BAIAP2	Brain-specific angiogenesis inhibitor 1-associated protein 2
9.48281	9.41299	9.41996	9.39318	9.07948	9.21917	9.13981	9.11374	FALSE		+	siSenp5_siGl2	0	NaN	21	5	6	5	24.6	1		3.73634	0.000757088	-0.289184	-8.15001			Q9NZZ3	ENSG00000086065	CHMP5	Charged multivesicular body protein 5
5.58797	5.59096	5.72247	5.61176	5.55152	5.35755	5.40599	5.04439	FALSE				0	NaN	4	2	2	2	58.3	1		1.38431	0.0651526	-0.288425	-2.58886			O75191	ENSG00000093217	XYLB	Xylulose kinase
11.3447	11.408	11.4318	11.3815	11.1007	11.0807	11.1551	11.0764	FALSE		+	siSenp5_siGl2	0	NaN	45	18	45	18	55	1		4.49426	0.00021123	-0.288274	-11.0884			O60701	ENSG00000109814	UGDH	UDP-glucose 6-dehydrogenase
7.27798	7.40599	7.41616	7.31288	7.11582	7.1416	7.03672	6.96578	FALSE		+	siSenp5_siGl2	0	NaN	6	2	2	2	29	1		2.81418	0.0040559	-0.288274	-5.48656			A1L170	ENSG00000239887	C1orf226	Uncharacterized protein C1orf226
4.30012	4.26303	4.29278	4.18587	3.64386	4.08746	4.05311	4.10434	FALSE				0	NaN	1	1	1	1	64.1	1		1.36187	0.0681607	-0.28826	-2.55045			Q96DX4	ENSG00000159579	RSPRY1	RING finger and SPRY domain-containing protein 1
9.97384	9.97183	9.95376	9.95376	9.5904	9.66107	9.66249	9.7897	FALSE		+	siSenp5_siGl2	0	NaN	20	4	8	4	27.9	1		3.32757	0.00157418	-0.287385	-6.8656			O95571	ENSG00000105755	ETHE1	Persulfide dioxygenase ETHE1, mitochondrial
5.72792	5.80219	5.74953	5.71425	5.23649	5.39232	5.6893	5.52669	FALSE		+	siSenp5_siGl2	0	NaN	9	5	6	1	59.8	1		1.57537	0.0443753	-0.287272	-2.92136			P12931	ENSG00000197122	SRC	Proto-oncogene tyrosine-protein kinase Src
7.11374	7.12515	7.15583	7.02237	6.91409	6.72656	6.6879	6.94017	FALSE		+	siSenp5_siGl2	0	NaN	4	4	4	4	96.3	1		2.18835	0.0133242	-0.287096	-4.08286			Q8IXQ6	ENSG00000138496	PARP9	Protein mono-ADP-ribosyltransferase PARP9 {ECO:0000305}
7.87652	7.88753	7.7879	7.80542	7.56377	7.52513	7.60066	7.52278	FALSE		+	siSenp5_siGl2	0	NaN	5	4	5	3	78.9	1		4.03583	0.000457482	-0.286258	-9.21599			Q9NZQ3	ENSG00000213672	NCKIPSD	NCK-interacting protein with SH3 domain
10.5448	10.5615	10.54	10.4795	10.2451	10.2709	10.2234	10.2415	FALSE		+	siSenp5_siGl2	0	NaN	25	17	22	17	75.6	1		5.08523	7.92061e-05	-0.286224	-14.0186			Q68D10	ENSG00000179119	SPTY2D1	Protein SPT2 homolog
7.732	7.80349	7.58946	7.50303	7.53916	7.52669	7.19476	7.22497	FALSE				0	NaN	0	1	3	1	189.1	1		1.31546	0.0746828	-0.2856	-2.4714			Q4KWH8	ENSG00000114805	PLCH1	1-phosphatidylinositol 4,5-bisphosphate phosphodiesterase eta-1
8.13391	8.1416	8.25644	8.15886	7.87529	7.90388	7.8157	7.95361	FALSE		+	siSenp5_siGl2	0	NaN	10	4	8	4	64.8	1		3.39424	0.00140024	-0.285582	-7.06283			P41440	ENSG00000173638	SLC19A1	Folate transporter 1
4.27798	4.17792	4.33628	4.27798	4.16189	4.01792	3.97269	3.7761	FALSE		+	siSenp5_siGl2	0	NaN	6	1	1	1	21.9	1		1.79139	0.0290665	-0.285391	-3.31191			P62166	ENSG00000107130	NCS1	Neuronal calcium sensor 1
9.34895	9.30058	9.34518	9.40131	9.0045	9.10093	9.06905	9.08055	FALSE		+	siSenp5_siGl2	0	NaN	23	5	12	5	19.8	1		4.17137	0.000359211	-0.285249	-9.73745			Q10589	ENSG00000130303	BST2	Bone marrow stromal antigen 2
9.22713	9.17941	9.15456	9.30811	8.90026	8.95681	8.86697	9.00422	FALSE		+	siSenp5_siGl2	0	NaN	36	7	8	7	21	1		3.11898	0.00231058	-0.285239	-6.2767			Q9H875	ENSG00000128563	PRKRIP1	PRKR-interacting protein 1
9.25148	9.2396	9.19943	9.26397	9.01597	8.90177	8.87958	9.01959	FALSE		+	siSenp5_siGl2	0	NaN	24	9	11	9	61	1		3.43772	0.00129349	-0.284391	-7.19393			Q7Z5L9	ENSG00000168264	IRF2BP2	Interferon regulatory factor 2-binding protein 2
7.14873	7.16591	7.19574	7.20457	6.59991	7.04439	6.98185	6.95187	FALSE				0	NaN	13	2	2	2	22.5	1		1.5159	0.0500207	-0.284232	-2.8167			P52943	ENSG00000182809	CRIP2	Cysteine-rich protein 2
8.12153	8.07842	8.07735	8.1205	7.80735	7.83036	7.87036	7.75288	FALSE		+	siSenp5_siGl2	0	NaN	25	7	8	7	38.3	1		4.31829	0.000283221	-0.28421	-10.3325			Q14376	ENSG00000117308	GALE	UDP-glucose 4-epimerase {ECO:0000303|PubMed:22654673}
10.6726	10.6222	10.6175	10.6139	10.3468	10.3335	10.3972	10.313	FALSE		+	siSenp5_siGl2	0	NaN	28	12	32	12	50.8	1		4.80449	0.000123166	-0.283901	-12.5465			P39656	ENSG00000244038	DDOST	Dolichyl-diphosphooligosaccharide--protein glycosyltransferase 48 kDa subunit
7.98356	8.02181	7.96347	7.87836	7.67596	7.65033	7.67243	7.71356	FALSE		+	siSenp5_siGl2	0	NaN	4	3	6	3	151.5	1		3.86262	0.000604949	-0.283733	-8.58562			Q6ZSZ5	ENSG00000104880	ARHGEF18	Rho guanine nucleotide exchange factor 18
8.18982	8.33762	8.35799	8.35226	8.04275	7.98527	8.00225	8.07307	FALSE		+	siSenp5_siGl2	0	NaN	17	6	8	6	40	1		3.14197	0.0022134	-0.283588	-6.3396			Q8IV48	ENSG00000104626	ERI1	3'-5' exoribonuclease 1
10.678	10.7018	10.7065	10.6922	10.3968	10.4008	10.4146	10.4333	FALSE		+	siSenp5_siGl2	0	NaN	39	11	25	11	38.3	1		6.799	8.42673e-06	-0.283261	-27.3231			O14828	ENSG00000116521;ENSG00000263290	SCAMP3	Secretory carrier-associated membrane protein 3
8.13288	8.16591	8.09117	8.10486	7.89603	7.78986	7.80478	7.8716	FALSE		+	siSenp5_siGl2	0	NaN	1	1	1	1	84.5	1		4.0529	0.000443784	-0.283141	-9.28024			Q5T3J3	ENSG00000121931	LRIF1	Ligand-dependent nuclear receptor-interacting factor 1 {ECO:0000305}
7.47086	7.52121	7.45697	7.53838	6.98868	7.30652	7.26866	7.2937	FALSE		+	siSenp5_siGl2	0	NaN	11	3	3	3	29.5	1		1.95237	0.0210997	-0.282465	-3.61536			O00584	ENSG00000026297	RNASET2	Ribonuclease T2
13.3598	13.3409	13.3435	13.3422	13.0243	13.0736	13.0634	13.096	FALSE		+	siSenp5_siGl2	0	NaN	65	33	114	33	57.1	1		5.73268	3.16436e-05	-0.282281	-18.0663			P07237	ENSG00000185624	P4HB	Protein disulfide-isomerase
5.54226	5.54535	5.6837	5.21335	5.16591	5.14568	5.2817	5.26303	FALSE				0	NaN	5	2	2	1	39.4	1		1.43308	0.0590209	-0.282082	-2.67274			Q9BWG4	ENSG00000130511	SSBP4	Single-stranded DNA-binding protein 4
12.4061	12.4375	12.4233	12.4316	12.1434	12.217	12.0891	12.1216	FALSE		+	siSenp5_siGl2	0	NaN	10	71	88	67	860.1	1		4.2548	0.000313021	-0.281848	-10.0714			Q03001	ENSG00000151914	DST	Dystonin
8.25125	8.32148	8.29967	8.41278	8.03452	8.02348	8.05907	8.04111	FALSE		+	siSenp5_siGl2	0	NaN	9	3	6	3	49.2	1		3.73039	0.000764706	-0.281746	-8.12996			O95544	ENSG00000008130	NADK	NAD kinase
5.79181	5.81506	5.82273	5.79442	5.51412	5.58195	5.45286	5.54844	FALSE		+	siSenp5_siGl2	0	NaN	6	1	1	1	21	1		4.19987	0.000343506	-0.281663	-9.85041			O75884	ENSG00000089050	RBBP9	Putative hydrolase RBBP9
10.9855	10.9745	11.0207	10.9581	10.6982	10.7813	10.6604	10.6725	FALSE		+	siSenp5_siGl2	0	NaN	22	17	32	17	81.2	1		4.05779	0.000441719	-0.281616	-9.29873			P13798	ENSG00000164062	APEH	Acylamino-acid-releasing enzyme
12.4809	12.4591	12.4575	12.4782	12.1738	12.2003	12.1802	12.196	FALSE		+	siSenp5_siGl2	0	NaN	22	51	71	51	274.3	1		7.20126	5.10661e-06	-0.281334	-31.9137			Q5UIP0	ENSG00000080345	RIF1	Telomere-associated protein RIF1 {ECO:0000305}
12.1111	12.0888	12.1375	12.1045	11.832	11.8153	11.8519	11.8178	FALSE		+	siSenp5_siGl2	0	NaN	39	31	52	31	102.8	1		6.16216	1.92116e-05	-0.281231	-21.3514			Q8N163	ENSG00000158941	CCAR2	Cell cycle and apoptosis regulator protein 2
8.09223	8.2293	8.27705	8.58759	7.67384	8.04275	8.47289	7.87221	FALSE				0	NaN	17	2	3	2	10.9	1		0.680139	0.265994	-0.281118	-1.40769			Q9GZP8	ENSG00000167644	IMUP	Immortalization up-regulated protein
5.56986	5.63807	5.40599	5.20945	5.27426	5.18587	5.06609	5.17393	FALSE				0	NaN	1	1	1	1	142.1	1		1.44029	0.0582422	-0.280808	-2.68521			P48553	ENSG00000160218	TRAPPC10	Trafficking protein particle complex subunit 10
4.49185	4.45943	4.16993	4.22497	4.01792	4.08746	4.27053	3.848	FALSE				0	NaN	8	1	1	1	17.3	1		1.24322	0.0863003	-0.280567	-2.34922			Q9BVM4	ENSG00000134864	GGACT	Gamma-glutamylaminecyclotransferase
8.37243	8.35315	8.3336	8.36326	8.10014	8.1629	8.00955	8.02791	FALSE		+	siSenp5_siGl2	0	NaN	5	4	4	4	88.5	1		3.61729	0.000936544	-0.280488	-7.75679			Q8IX18	ENSG00000108406	DHX40	Probable ATP-dependent RNA helicase DHX40
8.24888	8.35755	8.20163	8.1814	7.93899	8.02403	7.91349	7.99379	FALSE		+	siSenp5_siGl2	0	NaN	13	4	4	4	51.2	1		3.01095	0.0028026	-0.279791	-5.98754			Q96BH1	ENSG00000163481	RNF25	E3 ubiquitin-protein ligase RNF25
9.84721	9.84956	9.85315	9.81874	9.56377	9.52395	9.58045	9.58477	FALSE		+	siSenp5_siGl2	0	NaN	21	11	12	11	56	1		5.64917	3.64122e-05	-0.278931	-17.4872			Q96F86	ENSG00000179151	EDC3	Enhancer of mRNA-decapping protein 3
10.9681	10.9673	10.9355	10.967	10.6582	10.7273	10.6308	10.7058	FALSE		+	siSenp5_siGl2	0	NaN	21	23	28	23	119.1	1		4.67617	0.000153683	-0.278926	-11.923			P52732	ENSG00000138160	KIF11	Kinesin-like protein KIF11
9.27543	9.25644	9.3122	9.27286	8.98499	8.98868	9.10512	8.92452	FALSE		+	siSenp5_siGl2	0	NaN	13	7	10	7	56.9	1		3.387	0.00141576	-0.278406	-7.04119			Q96JB5	ENSG00000108465	CDK5RAP3	CDK5 regulatory subunit-associated protein 3 {ECO:0000312}
9.02459	9.01179	8.97842	8.97699	8.76222	8.71459	8.71321	8.6886	FALSE		+	siSenp5_siGl2	0	NaN	23	5	7	5	23.2	1		5.13024	7.40529e-05	-0.278293	-14.2693			Q9BVM2	ENSG00000166171	DPCD	Protein DPCD
9.47877	9.40875	9.39981	9.41638	9.1298	9.08188	9.16667	9.2131	FALSE		+	siSenp5_siGl2	0	NaN	18	7	9	7	64.6	1		3.80946	0.000665856	-0.278065	-8.39985			Q05932	ENSG00000136877	FPGS	Folylpolyglutamate synthase, mitochondrial
11.5673	11.5531	11.5704	11.617	11.278	11.3134	11.322	11.2825	FALSE		+	siSenp5_siGl2	0	NaN	49	12	31	12	27.4	1		5.37532	5.26128e-05	-0.277961	-15.7111			Q9UL46	ENSG00000100911;ENSG00000284889	PSME2	Proteasome activator complex subunit 2
10.3635	10.3683	10.3722	10.3712	10.0583	10.1169	10.1313	10.0577	FALSE		+	siSenp5_siGl2	0	NaN	17	17	20	17	116	1		5.13719	7.35365e-05	-0.277755	-14.3084			P06756	ENSG00000138448	ITGAV	Integrin alpha-V
11.1002	11.0604	11.0682	11.0643	10.7855	10.8272	10.7821	10.7877	FALSE		+	siSenp5_siGl2	0	NaN	26	15	29	15	66.3	1		5.97906	2.3847e-05	-0.277684	-19.8853			P52306	ENSG00000138698	RAP1GDS1	Rap1 GTPase-GDP dissociation stimulator 1
10.2469	10.2502	10.2416	10.2199	9.87698	9.93428	9.82146	10.2153	FALSE		+	siSenp5_siGl2	0	NaN	11	17	19	17	184.7	1		1.71012	0.0341544	-0.277639	-3.16291			O00750	ENSG00000133056	PIK3C2B	Phosphatidylinositol 4-phosphate 3-kinase C2 domain-containing subunit beta
7.15785	7.21723	7.12722	7.10643	6.77347	6.75889	7.09381	6.87283	FALSE		+	siSenp5_siGl2	0	NaN	19	5	22	2	38.5	1		1.85307	0.0256914	-0.277434	-3.42681			Q9Y2T7	ENSG00000006047;ENSG00000288504	YBX2	Y-box-binding protein 2
11.139	11.0341	11.1077	11.0789	10.7538	10.8104	10.8295	10.8568	FALSE		+	siSenp5_siGl2	0	NaN	19	11	19	11	60.8	1		3.94897	0.000530412	-0.2773	-8.89495			Q8WTV0	ENSG00000073060	SCARB1	Scavenger receptor class B member 1
10.743	10.7495	10.7494	10.7168	10.4287	10.4755	10.4673	10.4783	FALSE		+	siSenp5_siGl2	0	NaN	36	18	34	14	65.6	1		5.99226	2.34066e-05	-0.277213	-19.9876			Q9NRF8	ENSG00000047230	CTPS2	CTP synthase 2
4.59096	4.34341	3.99095	4.05311	3.926	3.94486	4.00899	3.99095	FALSE				0	NaN	46	9	17	2	23.6	1		1.02081	0.135265	-0.276909	-1.97775			Q92930	ENSG00000166128	RAB8B	Ras-related protein Rab-8B
8.62534	8.65535	8.68054	8.66285	8.43838	8.35447	8.32957	8.39703	FALSE		+	siSenp5_siGl2	0	NaN	1	1	2	1	111.1	1		4.33145	0.000276464	-0.276157	-10.3873			Q6ZUX3	ENSG00000189350	TOGARAM2	TOG array regulator of axonemal microtubules protein 2 {ECO:0000312|HGNC:HGNC:33715}
4.7866	5.05745	5.27798	4.88264	4.34341	4.88753	4.79701	4.87283	FALSE				0	NaN	24	2	3	2	14.8	1		0.819065	0.202113	-0.275975	-1.64207			Q86Y39	ENSG00000174886	NDUFA11	NADH dehydrogenase [ubiquinone] 1 alpha subcomplex subunit 11
9.36807	9.42962	9.31538	9.38866	9.13853	9.16239	9.02403	9.07334	FALSE		+	siSenp5_siGl2	0	NaN	11	6	6	6	61.7	1		3.37354	0.00144623	-0.275859	-7.00113			Q9NUQ6	ENSG00000196141	SPATS2L	SPATS2-like protein
10.1223	10.1977	10.1995	10.1708	9.91079	9.92035	9.86666	9.88981	FALSE		+	siSenp5_siGl2	0	NaN	11	11	14	11	116	1		4.8482	0.000114991	-0.275689	-12.7657			Q7L7X3	ENSG00000160551	TAOK1	Serine/threonine-protein kinase TAO1
12.5418	12.5032	12.5341	12.5353	12.2582	12.2445	12.2725	12.2365	FALSE		+	siSenp5_siGl2	2	NaN	35	15	66	13	38.4	1		6.41003	1.41666e-05	-0.275664	-23.5055			Q14103	ENSG00000138668	HNRNPD	Heterogeneous nuclear ribonucleoprotein D0
10.2955	10.2685	10.2886	10.3079	9.94134	10.0553	10.1051	9.95681	FALSE		+	siSenp5_siGl2	0	NaN	55	7	15	7	14.5	1		3.32488	0.0015808	-0.275511	-6.85776			P37840	ENSG00000145335	SNCA	Alpha-synuclein
8.78953	8.87467	8.85112	8.91618	8.60622	8.46638	8.71115	8.54651	FALSE		+	siSenp5_siGl2	0	NaN	9	6	7	6	93.4	1		2.50109	0.0072905	-0.275312	-4.75135			Q8N3F8	ENSG00000100139	MICALL1	MICAL-like protein 1
5.32553	5.31107	5.22882	5.34696	5.17792	5.19771	4.7866	4.94953	FALSE				0	NaN	2	1	1	1	60	1		1.45456	0.0567248	-0.275154	-2.7099			Q96C11	ENSG00000172456	FGGY	FGGY carbohydrate kinase domain-containing protein
7.77215	7.91109	7.77742	7.77742	7.55919	7.59395	7.47168	7.51333	FALSE		+	siSenp5_siGl2	0	NaN	11	5	5	5	62.6	1		3.15557	0.00215981	-0.274984	-6.37701			Q99504	ENSG00000158161	EYA3	Eyes absent homolog 3
10.0941	10.074	10.3163	10.1171	10.0988	9.82544	9.84987	9.72792	FALSE		+	siSenp5_siGl2	0	NaN	29	2	5	2	7.2	1		1.52885	0.0487642	-0.27486	-2.8394			P15954	ENSG00000127184	COX7C	Cytochrome c oxidase subunit 7C, mitochondrial
3.85798	4.24031	4.1127	4.34341	3.76553	3.96347	4.0268	3.70044	FALSE				0	NaN	2	2	2	2	159.2	1		1.09598	0.116205	-0.274539	-2.10275			Q4ADV7	ENSG00000107036	RIC1	RAB6A-GEF complex partner protein 1 {ECO:0000312|HGNC:HGNC:17686}
8.97642	9.02042	9.01095	9.05284	8.75756	8.75622	8.77413	8.6749	FALSE		+	siSenp5_siGl2	0	NaN	22	8	10	8	45.8	1		4.25108	0.00031497	-0.274457	-10.0563			Q9Y679	ENSG00000115307	AUP1	Ancient ubiquitous protein 1
10.8003	10.7838	10.8857	10.8315	10.511	10.5244	10.5971	10.5711	FALSE		+	siSenp5_siGl2	0	NaN	33	7	15	7	22.2	1		4.00978	0.000478565	-0.274444	-9.11867			P45973	ENSG00000094916	CBX5	Chromobox protein homolog 5
10.602	10.5341	10.5928	10.5587	10.2147	10.2886	10.338	10.3494	FALSE		+	siSenp5_siGl2	0	NaN	22	13	24	13	65.8	1		3.68193	0.000831495	-0.274257	-7.96824			Q86X55	ENSG00000142453	CARM1	Histone-arginine methyltransferase CARM1
8.03397	8.06232	8.10486	8.08693	7.74685	7.824	7.87836	7.74281	FALSE		+	siSenp5_siGl2	0	NaN	8	6	7	3	97.3	1		3.56542	0.00102574	-0.274014	-7.59058			Q9H9G7	ENSG00000126070	AGO3	Protein argonaute-3 {ECO:0000255|HAMAP-Rule:MF_03032}
9.67437	9.75188	9.76487	9.66818	9.45902	9.49446	9.37547	9.43463	FALSE		+	siSenp5_siGl2	0	NaN	10	12	13	12	150.9	1		3.59811	0.000972898	-0.273929	-7.69498			Q8IY17	ENSG00000032444	PNPLA6	Neuropathy target esterase {ECO:0000303|PubMed:9576844}
6.24793	6.35226	6.14975	6.23074	6.10014	6.18587	5.81762	5.78136	FALSE				0	NaN	13	2	2	2	33.9	1		1.33711	0.0715591	-0.273923	-2.50822			Q9H7M9	ENSG00000107738	VSIR	V-type immunoglobulin domain-containing suppressor of T-cell activation {ECO:0000303|PubMed:24691993}
13.0096	13.006	12.9654	12.94	12.687	12.689	12.7145	12.7369	FALSE		+	siSenp5_siGl2	0	NaN	62	33	94	33	68.5	1		4.9605	9.63257e-05	-0.273411	-13.3455			P04843	ENSG00000163902	RPN1	Dolichyl-diphosphooligosaccharide--protein glycosyltransferase subunit 1
8.0917	8.11114	8.04876	8.23218	7.95768	7.6858	7.82909	7.91767	FALSE		+	siSenp5_siGl2	0	NaN	27	3	5	3	19	1		2.04769	0.0175172	-0.273384	-3.80073			Q3ZCW2	ENSG00000119862	LGALSL	Galectin-related protein
8.30561	8.32238	8.31152	8.33226	8.01848	8.07521	7.98299	8.10171	FALSE		+	siSenp5_siGl2	0	NaN	4	5	7	5	152.7	1		4.21951	0.000332569	-0.273342	-9.92892			Q9BWH6	ENSG00000103932	RPAP1	RNA polymerase II-associated protein 1
9.34563	9.3336	9.34207	9.3906	9.07494	9.10983	9.08162	9.0523	FALSE		+	siSenp5_siGl2	0	NaN	6	5	8	5	85.3	1		5.36919	5.30707e-05	-0.273304	-15.6734			Q15910	ENSG00000106462	EZH2	Histone-lysine N-methyltransferase EZH2 {ECO:0000305}
5.45286	5.32912	5.51096	5.38198	5.2817	5.2817	4.78136	5.24031	FALSE				0	NaN	1	1	1	1	68.6	1		1.10785	0.113536	-0.272462	-2.12253			O43900	ENSG00000012211	PRICKLE3	Prickle planar cell polarity protein 3 {ECO:0000312|HGNC:HGNC:6645}
8.47208	8.33718	8.48301	8.44874	8.14873	8.20897	8.10329	8.19032	FALSE		+	siSenp5_siGl2	0	NaN	7	3	7	3	50.5	1		3.25711	0.00179527	-0.272425	-6.662			Q9NRX5	ENSG00000111897	SERINC1	Serine incorporator 1
8.72588	8.67172	8.71046	8.74517	8.38931	8.43962	8.45203	8.48261	FALSE		+	siSenp5_siGl2	0	NaN	16	8	9	8	55	1		4.46108	0.000222386	-0.272413	-10.9421			Q9NZ09	ENSG00000165006	UBAP1	Ubiquitin-associated protein 1
5.54844	5.62059	5.6865	5.46597	5.34341	5.17393	5.33271	5.38198	FALSE		+	siSenp5_siGl2	0	NaN	3	3	3	2	96	1		2.20926	0.0127914	-0.27237	-4.12574			Q9BXP2	ENSG00000146828	SLC12A9	Solute carrier family 12 member 9
9.71425	9.6632	9.60196	9.61379	9.33002	9.39103	9.35733	9.4271	FALSE		+	siSenp5_siGl2	0	NaN	20	16	18	16	90.8	1		3.74998	0.000739098	-0.271927	-8.19612			Q86VP1	ENSG00000106052	TAX1BP1	Tax1-binding protein 1
10.1567	10.1402	10.188	10.1217	9.8779	9.8458	9.89118	9.90463	FALSE		+	siSenp5_siGl2	0	NaN	21	18	23	18	127.5	1		5.15131	7.21557e-05	-0.271757	-14.3882			Q9H6R4	ENSG00000165271	NOL6	Nucleolar protein 6
8.89664	8.89118	8.93133	8.91558	8.69209	8.63481	8.6749	8.54612	FALSE		+	siSenp5_siGl2	0	NaN	25	3	5	3	17.3	1		3.69976	0.00080488	-0.271699	-8.02742			P78537	ENSG00000135441	BLOC1S1	Biogenesis of lysosome-related organelles complex 1 subunit 1
6.65249	6.75221	6.59246	6.69766	6.27426	6.49825	6.42122	6.41447	FALSE		+	siSenp5_siGl2	0	NaN	5	2	2	2	56	1		2.48315	0.00754593	-0.271652	-4.71131			Q14781	ENSG00000173894	CBX2	Chromobox protein homolog 2
6.46107	6.42794	6.40769	6.46434	6.32012	6.08108	5.98413	6.29094	FALSE		+	siSenp5_siGl2	0	NaN	19	2	2	2	9.3	1		1.77622	0.0299242	-0.271191	-3.28389			P02654	ENSG00000130208	APOC1	Apolipoprotein C-I
6.72383	6.76155	6.84298	6.72792	6.48059	6.52826	6.37156	6.59395	FALSE		+	siSenp5_siGl2	0	NaN	14	2	3	2	19.5	1		2.59889	0.00609847	-0.270481	-4.97338			O95989	ENSG00000272325	NUDT3	Diphosphoinositol polyphosphate phosphohydrolase 1 {ECO:0000305}
11.3611	11.3667	11.3914	11.2962	11.0811	11.1009	11.099	11.0535	FALSE		+	siSenp5_siGl2	0	NaN	44	19	45	19	62.3	1		4.62962	0.000166038	-0.270204	-11.7041			Q16555	ENSG00000092964	DPYSL2	Dihydropyrimidinase-related protein 2
5.20163	5.10014	5.10434	5.07039	4.62059	5.14975	4.926	4.70044	FALSE				0	NaN	1	1	1	1	81.8	1		1.15525	0.102952	-0.269931	-2.20164			Q04759	ENSG00000065675	PRKCQ	Protein kinase C theta type
7.87406	7.97154	7.97671	7.96	7.61545	7.67807	7.68299	7.72656	FALSE		+	siSenp5_siGl2	0	NaN	5	4	4	4	74.7	1		3.72805	0.000766963	-0.26981	-8.1221			P08236	ENSG00000169919	GUSB	Beta-glucuronidase
5.35403	5.59694	5.49506	5.67807	5.44956	5.2854	5.06609	5.24413	FALSE				0	NaN	7	1	1	1	22.4	1		1.36859	0.0671923	-0.269728	-2.56194			Q9NV56	ENSG00000101189	MRGBP	MRG/MORF4L-binding protein
8.43171	8.4208	8.45409	8.40684	8.15431	8.29921	8.06232	8.11998	FALSE		+	siSenp5_siGl2	0	NaN	4	4	5	4	117.8	1		2.71174	0.00494048	-0.269408	-5.23804			Q9UPP1	ENSG00000172943	PHF8	Histone lysine demethylase PHF8
9.87667	9.80655	9.91901	9.84109	9.66089	9.53138	9.60326	9.57061	FALSE		+	siSenp5_siGl2	0	NaN	12	9	11	9	82.5	1		3.49856	0.00115479	-0.269296	-7.3807			Q8N9T8	ENSG00000129347	KRI1	Protein KRI1 homolog
11.6861	11.6826	11.6842	11.6488	11.4263	11.4239	11.4176	11.3576	FALSE		+	siSenp5_siGl2	0	NaN	61	16	40	16	29.7	1		5.16335	7.12429e-05	-0.269093	-14.4564			Q14847	ENSG00000002834	LASP1	LIM and SH3 domain protein 1
10.1555	10.1595	10.1494	10.2118	9.98128	9.90373	9.8572	9.85751	FALSE		+	siSenp5_siGl2	0	NaN	12	22	25	22	247.6	1		3.76777	0.000717409	-0.269086	-8.25658			O95425	ENSG00000197321	SVIL	Supervillin {ECO:0000303|PubMed:9867483}
6.61912	6.59246	6.64674	6.65964	6.32012	6.30743	6.4363	6.37851	FALSE		+	siSenp5_siGl2	0	NaN	21	8	16	2	52	1		3.7236	0.000771394	-0.268899	-8.10711			Q66LE6	ENSG00000175470	PPP2R2D	Serine/threonine-protein phosphatase 2A 55 kDa regulatory subunit B delta isoform
6.12309	6.0268	5.79961	6.03342	5.73335	5.72792	5.76553	5.68089	FALSE		+	siSenp5_siGl2	0	NaN	3	2	2	2	73.4	1		2.03651	0.0179114	-0.268805	-3.77876			O75427	ENSG00000077454	LRCH4	Leucine-rich repeat and calponin homology domain-containing protein 4
7.15381	7.14568	7.16993	7.22593	6.72383	6.89482	7.02569	6.97613	FALSE		+	siSenp5_siGl2	0	NaN	8	2	3	2	25.7	1		2.10629	0.0156374	-0.268715	-3.91698			Q969E2	ENSG00000227500	SCAMP4	Secretory carrier-associated membrane protein 4
7.19476	7.24222	7.2182	7.09698	6.94953	6.94369	6.84423	6.94017	FALSE		+	siSenp5_siGl2	0	NaN	3	4	4	4	142.1	1		3.24227	0.00184348	-0.268633	-6.61973			Q86SQ0	ENSG00000144824	PHLDB2	Pleckstrin homology-like domain family B member 2
11.2742	11.2564	11.2579	11.3207	10.9714	11.0408	10.9934	11.0294	FALSE		+	siSenp5_siGl2	2	NaN	66	16	34	14	24.9	1		4.73914	0.000138173	-0.268571	-12.2253			Q9H444	ENSG00000101421	CHMP4B	Charged multivesicular body protein 4b
9.28216	9.24531	9.30401	9.28448	8.9655	8.98698	9.03425	9.05501	FALSE		+	siSenp5_siGl2	0	NaN	20	9	11	9	63.2	1		4.51487	0.00020363	-0.268557	-11.1802			Q9BVS4	ENSG00000058729	RIOK2	Serine/threonine-protein kinase RIO2
10.5963	10.624	10.5837	10.5761	10.344	10.3088	10.3585	10.2969	FALSE		+	siSenp5_siGl2	0	NaN	22	11	17	11	51.4	1		5.25258	6.23691e-05	-0.267972	-14.9725			Q15054	ENSG00000077514	POLD3	DNA polymerase delta subunit 3
9.24911	9.23697	9.23506	9.21844	8.94046	9.01402	8.90659	9.00759	FALSE		+	siSenp5_siGl2	0	NaN	13	8	10	8	78.5	1		4.22462	0.000329491	-0.267731	-9.94942			Q9NR19	ENSG00000131069	ACSS2	Acetyl-coenzyme A synthetase, cytoplasmic
10.837	10.7968	10.8675	10.8372	10.5171	10.5909	10.5743	10.5855	FALSE		+	siSenp5_siGl2	0	NaN	24	7	14	7	30	1		4.68936	0.000150716	-0.267683	-11.9858			P21964	ENSG00000093010	COMT	Catechol O-methyltransferase
11.7173	11.6869	11.6876	11.6764	11.4097	11.4463	11.45	11.3922	FALSE		+	siSenp5_siGl2	0	NaN	18	20	27	20	111	1		5.43576	4.85335e-05	-0.267496	-16.0875			Q9Y6Y8	ENSG00000107651	SEC23IP	SEC23-interacting protein
11.6113	11.6231	11.5907	11.5836	11.3499	11.3083	11.3456	11.337	FALSE		+	siSenp5_siGl2	2	NaN	34	20	39	18	79.1	1		6.04606	2.16394e-05	-0.266983	-20.41			O60488	ENSG00000068366	ACSL4	Long-chain-fatty-acid--CoA ligase 4
11.9855	11.9901	11.9883	11.9497	11.7024	11.6963	11.7074	11.7397	FALSE		+	siSenp5_siGl2	0	NaN	36	14	44	14	36.4	1		5.93949	2.4742e-05	-0.266958	-19.5816			P40925	ENSG00000014641	MDH1	Malate dehydrogenase, cytoplasmic
10.2026	10.2524	10.1965	10.1936	9.91707	9.97456	9.95449	9.93133	FALSE		+	siSenp5_siGl2	0	NaN	24	19	25	19	107.3	1		5.12183	7.4729e-05	-0.266931	-14.2222			Q9Y4C8	ENSG00000122965	RBM19	Probable RNA-binding protein 19
4.76553	4.85798	4.62059	4.6837	4.43296	4.67243	4.22497	4.52982	FALSE				0	NaN	2	1	1	1	68.9	1		1.32783	0.0729533	-0.266907	-2.49243			Q8NCW6	ENSG00000178234	GALNT11	Polypeptide N-acetylgalactosaminyltransferase 11
7.29646	7.2724	7.35315	7.46352	7.05311	7.09803	7.05853	7.10852	FALSE		+	siSenp5_siGl2	0	NaN	7	4	4	4	80	1		3.00028	0.00286009	-0.266831	-5.95955			P05165	ENSG00000175198	PCCA	Propionyl-CoA carboxylase alpha chain, mitochondrial
4.53605	4.53605	4.853	4.75489	4.41954	4.40599	4.24031	4.54844	FALSE				0	NaN	2	1	1	1	46.6	1		1.40008	0.0630952	-0.266427	-2.61592			Q96FV2	ENSG00000141295	SCRN2	Secernin-2
7.97728	7.98356	7.97556	8.06124	7.77017	7.72383	7.69349	7.74551	FALSE		+	siSenp5_siGl2	0	NaN	13	3	4	3	35.2	1		4.26459	0.000309406	-0.266162	-10.1112			P15408	ENSG00000075426	FOSL2	Fos-related antigen 2
6.8009	6.79701	6.92837	6.69627	6.55612	6.47411	6.51254	6.61618	FALSE		+	siSenp5_siGl2	0	NaN	3	1	1	1	31.4	1		2.4816	0.00756773	-0.265899	-4.70787			Q9H3H3	ENSG00000175573	C11orf68	UPF0696 protein C11orf68
10.3234	10.3465	10.3229	10.3405	10.1055	10.08	10.0639	10.021	FALSE		+	siSenp5_siGl2	0	NaN	25	11	16	11	57.7	1		5.11529	7.53797e-05	-0.26573	-14.1856			Q9BZI7	ENSG00000125351	UPF3B	Regulator of nonsense transcripts 3B
8.20359	8.10696	8.15987	7.99944	7.84172	7.81186	7.91349	7.84046	FALSE		+	siSenp5_siGl2	0	NaN	22	5	9	5	26.7	1		2.78415	0.00428756	-0.265582	-5.41286			Q9BUT1	ENSG00000164039	BDH2	3-hydroxybutyrate dehydrogenase type 2
12.6827	12.7226	12.6994	12.716	12.4162	12.4306	12.4635	12.4483	FALSE		+	siSenp5_siGl2	0	NaN	28	34	69	34	136	1		5.92465	2.51991e-05	-0.265521	-19.4689			P55265	ENSG00000160710	ADAR	Double-stranded RNA-specific adenosine deaminase
8.91229	8.82082	8.93399	8.88234	8.6471	8.64494	8.59694	8.59954	FALSE		+	siSenp5_siGl2	0	NaN	41	4	6	4	12.5	1		4.08652	0.000421376	-0.26523	-9.40804			O95182	ENSG00000267855	NDUFA7	NADH dehydrogenase [ubiquinone] 1 alpha subcomplex subunit 7
4.83289	4.92125	5.11686	5.10014	4.65535	4.80219	4.66676	4.7866	FALSE		+	siSenp5_siGl2	0	NaN	1	1	1	1	71	1		1.8066	0.0281829	-0.26506	-3.34009			Q8NAN2	ENSG00000180488	MIGA1	Mitoguardin 1 {ECO:0000303|PubMed:26711011}
10.1876	10.2725	10.2251	10.233	9.9488	9.90041	10.0129	9.99732	FALSE		+	siSenp5_siGl2	0	NaN	10	9	10	9	103	1		3.86212	0.00060526	-0.264694	-8.58383			Q96HY7	ENSG00000181192	DHTKD1	Probable 2-oxoglutarate dehydrogenase E1 component DHKTD1, mitochondrial
11.1352	11.1491	11.1077	11.1994	10.9406	10.953	10.8304	10.8092	FALSE		+	siSenp5_siGl2	0	NaN	46	13	29	13	32.1	1		3.14364	0.00220692	-0.264517	-6.34418			O00625	ENSG00000087842	PIR	Pirin
7.90026	7.75355	7.85487	7.75556	7.51333	7.6014	7.54381	7.54844	FALSE		+	siSenp5_siGl2	1	NaN	26	7	21	2	40.4	1		3.1803	0.00206692	-0.264316	-6.44554			P01889	ENSG00000234745	HLA-B	HLA class I histocompatibility antigen, B-7 alpha chain
7.43879	7.3906	7.53916	7.42459	7.17792	7.35138	7.15076	7.05961	FALSE		+	siSenp5_siGl2	0	NaN	8	2	2	2	23.8	1		2.06043	0.0171048	-0.263365	-3.82587			P20827	ENSG00000169242	EFNA1	Ephrin-A1
9.23912	9.05907	9.14109	9.11816	8.88264	8.89996	8.91349	8.80864	FALSE		+	siSenp5_siGl2	0	NaN	40	5	6	5	11.3	1		2.99984	0.00286055	-0.263177	-5.9584			P07311	ENSG00000119640	ACYP1	Acylphosphatase-1
11.4308	11.411	11.4263	11.425	11.1541	11.1368	11.2113	11.1402	FALSE		+	siSenp5_siGl2	0	NaN	27	14	28	14	53.2	1		5.21015	6.59226e-05	-0.262668	-14.725			Q9ULV4	ENSG00000110880	CORO1C	Coronin-1C
7.84486	7.86666	7.8157	7.73132	7.48784	7.54381	7.51491	7.66178	FALSE		+	siSenp5_siGl2	0	NaN	3	2	2	2	60.9	1		2.7865	0.00426925	-0.262553	-5.4186			O96017	ENSG00000183765	CHEK2	Serine/threonine-protein kinase Chk2
8.224	8.24982	8.2031	8.2484	7.97154	8.03012	7.82018	8.05365	FALSE		+	siSenp5_siGl2	0	NaN	7	3	4	3	43.8	1		2.56342	0.00649139	-0.26246	-4.8921			Q8NBI6	ENSG00000173950	XXYLT1	Xyloside xylosyltransferase 1 {ECO:0000303|PubMed:22117070}
10.3793	10.3911	10.3305	10.3249	10.1237	10.1058	10.0518	10.0961	FALSE		+	siSenp5_siGl2	0	NaN	14	9	13	9	83.6	1		4.59052	0.000177394	-0.262103	-11.5231			Q5VZE5	ENSG00000135040	NAA35	N-alpha-acetyltransferase 35, NatC auxiliary subunit
10.4416	10.3891	10.3272	10.3508	10.0433	10.0094	10.1933	10.2148	FALSE		+	siSenp5_siGl2	0	NaN	22	9	18	9	57.5	1		2.40784	0.00874524	-0.261985	-4.54564			Q9UKA9	ENSG00000117569	PTBP2	Polypyrimidine tract-binding protein 2
10.1749	10.1298	10.1073	10.0778	9.80735	9.82988	9.90313	9.90177	FALSE		+	siSenp5_siGl2	0	NaN	33	10	14	10	32.9	1		3.74393	0.000747623	-0.261921	-8.17564			Q8NBQ5	ENSG00000198189	HSD17B11	Estradiol 17-beta-dehydrogenase 11
9.49366	9.5409	9.49586	9.49366	9.23458	9.24722	9.25644	9.2384	FALSE		+	siSenp5_siGl2	0	NaN	17	10	13	10	78.9	1		6.08854	2.08126e-05	-0.261857	-20.7496			P10636	ENSG00000186868;ENSG00000276155;ENSG00000277956	MAPT	Microtubule-associated protein tau
7.99322	7.94075	7.86604	8.03232	7.71425	7.71836	7.61102	7.74147	FALSE		+	siSenp5_siGl2	0	NaN	5	2	2	2	34.1	1		2.88536	0.00353968	-0.26181	-5.66411			Q9H477	ENSG00000171174	RBKS	Ribokinase {ECO:0000255|HAMAP-Rule:MF_03215, ECO:0000303|PubMed:17585908}
5.57894	5.54535	5.26303	5.40259	5.04439	5.11686	5.16591	5.41616	FALSE				0	NaN	1	1	1	1	70.1	1		1.2809	0.0800426	-0.261644	-2.41283			Q9H9A7	ENSG00000178966	RMI1	RecQ-mediated genome instability protein 1
8.53177	8.59694	8.40259	8.5763	8.26162	8.27286	8.27798	8.24935	FALSE		+	siSenp5_siGl2	0	NaN	49	3	7	3	13.6	1		2.98978	0.00291645	-0.261441	-5.93209			Q9UHA4	ENSG00000109270	LAMTOR3	Ragulator complex protein LAMTOR3
9.33628	9.34784	9.4363	9.42626	9.15152	9.1192	9.12748	9.10329	FALSE		+	siSenp5_siGl2	5	NaN	5	10	12	5	265.2	1		4.082	0.00042451	-0.261299	-9.39075			Q92793	ENSG00000005339	CREBBP	CREB-binding protein
9.11374	9.30788	9.27915	9.29163	8.92807	9.05799	8.9678	8.99407	FALSE		+	siSenp5_siGl2	0	NaN	8	5	5	5	70.3	1		2.58795	0.00622715	-0.261116	-4.94822			Q9NVH0	ENSG00000081177	EXD2	Exonuclease 3'-5' domain-containing protein 2 {ECO:0000312|HGNC:HGNC:20217}
8.88325	8.85705	8.91199	8.83542	8.58271	8.71939	8.56834	8.57705	FALSE		+	siSenp5_siGl2	0	NaN	9	4	5	4	47.8	1		3.22442	0.00190534	-0.260057	-6.56918			Q96HH9	ENSG00000155324	GRAMD2B	GRAM domain-containing protein 2B
8.48502	8.49665	8.62132	8.6893	8.30104	8.40003	8.23984	8.31198	FALSE		+	siSenp5_siGl2	0	NaN	6	4	6	4	65	1		2.3245	0.0102285	-0.259855	-4.3665			Q969P0	ENSG00000162729	IGSF8	Immunoglobulin superfamily member 8
10.6946	10.6812	10.6637	10.6159	10.389	10.4366	10.3979	10.3929	FALSE		+	siSenp5_siGl2	0	NaN	65	6	20	6	11.1	1		4.84107	0.000116615	-0.259791	-12.7297			P04080	ENSG00000160213	CSTB	Cystatin-B
6.00675	5.97957	6.1375	6.10643	5.70874	5.77083	5.77873	5.9331	FALSE		+	siSenp5_siGl2	0	NaN	2	2	2	2	121	1		2.27007	0.0113601	-0.259712	-4.25181			Q9BQI6	ENSG00000133302	SLF1	SMC5-SMC6 complex localization factor protein 1 {ECO:0000312|HGNC:HGNC:25408}
6.94837	7.04002	7.08746	7.06393	6.75355	6.9331	6.58045	6.83668	FALSE		+	siSenp5_siGl2	0	NaN	4	3	3	3	76.4	1		1.73477	0.0325666	-0.259	-3.20782			Q8IUC6	ENSG00000127666	TICAM1	TIR domain-containing adapter molecule 1
10.4415	10.3955	10.4074	10.4202	10.1734	10.1741	10.1188	10.1669	FALSE		+	siSenp5_siGl2	0	NaN	6	23	24	23	506	1		5.36005	5.35606e-05	-0.257841	-15.6173			Q14517	ENSG00000083857	FAT1	Protocadherin Fat 1
5.62936	5.73877	5.53294	5.62059	5.33628	5.47249	5.26679	5.41616	FALSE		+	siSenp5_siGl2	0	NaN	4	4	4	1	117.1	1		2.23121	0.0122624	-0.257482	-4.17098			Q8IVF7	ENSG00000161791	FMNL3	Formin-like protein 3
11.9358	11.8841	11.9107	11.887	11.6521	11.6661	11.6182	11.6519	FALSE		+	siSenp5_siGl2	11	NaN	24	28	49	18	134.6	1		5.47259	4.61227e-05	-0.257298	-16.3211			P20020	ENSG00000070961	ATP2B1	Plasma membrane calcium-transporting ATPase 1
7.72724	7.66035	7.74281	7.70113	7.44708	7.56758	7.35579	7.43296	FALSE		+	siSenp5_siGl2	0	NaN	2	1	1	1	57.8	1		2.79087	0.00422973	-0.257033	-5.4293			Q8NC44	ENSG00000144567	RETREG2	Reticulophagy regulator 2 {ECO:0000312|HGNC:HGNC:28450}
7.06178	6.94369	6.81506	6.80735	6.56224	6.71562	6.63662	6.6865	FALSE		+	siSenp5_siGl2	0	NaN	3	2	2	2	95.2	1		2.00563	0.0190425	-0.256724	-3.71838			Q15572	ENSG00000103168	TAF1C	TATA box-binding protein-associated factor RNA polymerase I subunit C
10.4718	10.5073	10.5146	10.4831	10.2229	10.266	10.2376	10.2245	FALSE		+	siSenp5_siGl2	11	NaN	16	13	21	2	90.6	1		5.73901	3.14363e-05	-0.256467	-18.1109			P42229	ENSG00000126561	STAT5A	Signal transducer and activator of transcription 5A
13.6018	13.5653	13.5874	13.5805	13.3339	13.323	13.3478	13.3071	FALSE		+	siSenp5_siGl2	18	NaN	62	50	160	35	69.4	1		6.27681	1.68003e-05	-0.255795	-22.3226			P15311	ENSG00000092820	EZR	Ezrin
6.49506	6.66818	6.79701	6.57894	6.27053	6.60733	6.30561	6.3345	FALSE				0	NaN	2	2	2	2	101.2	1		1.3551	0.069087	-0.255305	-2.53889			Q9H6U6	ENSG00000141376	BCAS3	Breast carcinoma-amplified sequence 3 {ECO:0000312|HGNC:HGNC:14347, ECO:0000312|MIM:607470}
8.5691	8.50779	8.44626	8.42501	8.19672	8.24222	8.23122	8.25739	FALSE		+	siSenp5_siGl2	0	NaN	37	3	5	3	10.1	1		3.47165	0.00121441	-0.255149	-7.29761			Q9H3K6	ENSG00000169627;ENSG00000183336	BOLA2;BOLA2B	BolA-like protein 2
7.51254	7.55536	7.63008	7.71905	7.35843	7.45368	7.24888	7.33718	FALSE		+	siSenp5_siGl2	0	NaN	1	1	1	1	49	1		2.20669	0.0128518	-0.254716	-4.12044			Q86X53	ENSG00000104714	ERICH1	Glutamate-rich protein 1
10.2116	10.3123	10.2566	10.2241	10.0067	10.052	9.91364	10.0164	FALSE		+	siSenp5_siGl2	0	NaN	48	8	42	3	14	1		3.32114	0.00159212	-0.253961	-6.84682			Q8IUE6	ENSG00000184270	H2AC21	Histone H2A type 2-B
8.06447	8.13699	8.19081	8.19672	7.93782	7.98014	7.853	7.80284	FALSE		+	siSenp5_siGl2	0	NaN	21	2	3	2	9.6	1		2.6205	0.00585928	-0.253802	-5.02335			Q7Z4G1	ENSG00000188243	COMMD6	COMM domain-containing protein 6
6.59842	6.62644	6.36107	6.2817	6.2854	6.09381	6.01569	6.45779	FALSE				0	NaN	2	2	2	2	133.6	1		0.994458	0.142722	-0.253732	-1.93398			Q9NZ71	ENSG00000258366	RTEL1	Regulator of telomere elongation helicase 1 {ECO:0000255|HAMAP-Rule:MF_03065}
6.49025	6.4446	6.36457	6.60881	6.13134	6.24793	6.10852	6.40939	FALSE		+	siSenp5_siGl2	0	NaN	12	2	2	2	20.8	1		1.5915	0.0431318	-0.252761	-2.94993			Q9BQA9	ENSG00000178927	CYBC1	Cytochrome b-245 chaperone 1 {ECO:0000305}
5.86295	5.94953	5.56986	5.83036	5.53294	5.70598	5.49825	5.46597	FALSE				0	NaN	3	3	3	2	72.7	1		1.38117	0.0655173	-0.252388	-2.58348			Q9BRK4	ENSG00000107816	LZTS2	Leucine zipper putative tumor suppressor 2 {ECO:0000255|HAMAP-Rule:MF_03026}
6	6.01569	5.86047	5.82528	5.76553	5.65821	5.58496	5.6837	FALSE		+	siSenp5_siGl2	0	NaN	6	2	2	2	39.8	1		2.21499	0.0126549	-0.252258	-4.13753			Q99633	ENSG00000165630	PRPF18	Pre-mRNA-splicing factor 18
8.4446	8.47167	8.46066	8.36982	8.19131	8.17493	8.17393	8.1982	FALSE		+	siSenp5_siGl2	0	NaN	9	5	5	5	68	1		4.38496	0.000251954	-0.252099	-10.6131			O00255	ENSG00000133895	MEN1	Menin
4.26303	4.2854	4.1127	4.62644	4.24793	4.19377	3.88753	3.9542	FALSE				0	NaN	1	1	1	1	105.2	1		0.910166	0.168913	-0.251039	-1.79394			Q9Y467	ENSG00000165821	SALL2	Sal-like protein 2
6.01569	6.1918	6.03122	6.01792	5.83542	5.73877	5.6837	5.99548	FALSE		+	siSenp5_siGl2	0	NaN	4	2	2	2	53.6	1		1.68261	0.0360689	-0.250817	-3.11306			Q9Y5A6	ENSG00000166529	ZSCAN21	Zinc finger and SCAN domain-containing protein 21
5.9472	5.92362	5.93546	6.10014	5.83542	5.79442	5.79181	5.4822	FALSE				0	NaN	1	1	1	1	57.4	1		1.46695	0.0552746	-0.250642	-2.73139			Q96EK2	ENSG00000056487	PHF21B	PHD finger protein 21B
10.033	10.0459	10.0524	10.0991	9.79198	9.79247	9.78627	9.85767	FALSE		+	siSenp5_siGl2	4	NaN	8	21	22	16	290.3	1		4.53607	0.000195478	-0.25051	-11.2753			Q9HCK8	ENSG00000100888	CHD8	Chromodomain-helicase-DNA-binding protein 8 {ECO:0000255|HAMAP-Rule:MF_03071}
7.7252	7.69627	7.70183	7.73742	7.59917	7.39489	7.47492	7.3906	FALSE		+	siSenp5_siGl2	0	NaN	3	5	5	5	231.5	1		2.62443	0.00582134	-0.250282	-5.03247			Q92817	ENSG00000167880	EVPL	Envoplakin
5.62352	5.69766	5.47573	5.62352	5.37504	5.46271	5.2817	5.30012	FALSE		+	siSenp5_siGl2	0	NaN	3	2	2	1	68.5	1		2.16004	0.0140712	-0.250215	-4.02523			Q96N58	ENSG00000258405	ZNF578	Zinc finger protein 578
11.9454	11.8968	11.9647	11.8973	11.622	11.7751	11.664	11.6427	FALSE		+	siSenp5_siGl2	0	NaN	29	17	45	17	71.4	1		3.21518	0.00194076	-0.250101	-6.54314			Q16643	ENSG00000113758	DBN1	Drebrin
7.89664	7.88142	7.80671	7.77017	7.52513	7.65535	7.54612	7.62863	FALSE		+	siSenp5_siGl2	0	NaN	3	3	4	3	88.4	1		2.91321	0.00337322	-0.249926	-5.73469			Q9NP80	ENSG00000135241	PNPLA8	Calcium-independent phospholipase A2-gamma
9.8051	9.80864	9.79312	9.80413	9.54245	9.56129	9.56358	9.54574	FALSE		+	siSenp5_siGl2	0	NaN	32	11	14	11	42.5	1		7.75312	3.26261e-06	-0.249483	-39.4767			Q9UH62	ENSG00000102401	ARMCX3	Armadillo repeat-containing X-linked protein 3
9.42249	9.4582	9.41257	9.43463	9.18958	9.2293	9.16088	9.15102	FALSE		+	siSenp5_siGl2	0	NaN	14	7	9	7	57.2	1		4.77212	0.000130196	-0.249278	-12.3864			P51649	ENSG00000112294	ALDH5A1	Succinate-semialdehyde dehydrogenase, mitochondrial
10.1277	10.1401	10.0904	10.1233	9.92896	9.84737	9.86959	9.83952	FALSE		+	siSenp5_siGl2	0	NaN	30	10	17	10	50.3	1		4.45186	0.000225178	-0.249019	-10.9018			Q15654	ENSG00000087077	TRIP6	Thyroid receptor-interacting protein 6
11.1154	11.0498	11.0855	11.0843	10.7947	10.7811	10.8542	10.9093	FALSE		+	siSenp5_siGl2	0	NaN	36	7	38	2	15.3	1		3.59651	0.000974627	-0.248914	-7.68985			P84243	ENSG00000132475;ENSG00000163041	H3-3A;H3-3B	Histone H3.3
8.20359	8.17193	8.19574	8.1375	7.86666	8.04166	7.90749	7.89785	FALSE		+	siSenp5_siGl2	0	NaN	5	4	5	4	106.1	1		3.01435	0.00278429	-0.248777	-5.99649			Q4KMQ2	ENSG00000177119	ANO6	Anoctamin-6
7.74012	7.72383	7.6837	7.7286	7.47978	7.50859	7.4446	7.44956	FALSE		+	siSenp5_siGl2	0	NaN	2	2	2	2	88	1		4.87371	0.000110682	-0.248429	-12.8953			Q9C0B0	ENSG00000132478	UNK	RING finger protein unkempt homolog
9.38392	9.35337	9.47735	9.37003	9.08614	9.13083	9.2131	9.1629	FALSE		+	siSenp5_siGl2	0	NaN	27	10	13	10	38	1		3.17487	0.00208807	-0.247928	-6.43045			Q9H0U3	ENSG00000102158	MAGT1	Magnesium transporter protein 1
8.17742	8.10643	8.08428	8.07788	7.73809	7.90509	7.88692	7.92422	FALSE		+	siSenp5_siGl2	0	NaN	13	4	6	4	29.1	1		2.66981	0.00534334	-0.247925	-5.13862			O95297	ENSG00000197965	MPZL1	Myelin protein zero-like protein 1
11.2351	11.215	11.2663	11.2507	10.992	10.9996	10.9509	11.033	FALSE		+	siSenp5_siGl2	0	NaN	17	32	38	32	213.6	1		4.75968	0.000132988	-0.247888	-12.3254			Q5JRA6	ENSG00000154305	MIA3	Transport and Golgi organization protein 1 homolog {ECO:0000305}
8.27984	8.47249	8.33271	8.43379	8.1267	8.08587	8.1236	8.19131	FALSE		+	siSenp5_siGl2	0	NaN	5	5	5	5	78.1	1		2.6113	0.00596307	-0.247837	-5.00204			Q9P2Y5	ENSG00000198382	UVRAG	UV radiation resistance-associated gene protein
9.45265	9.46801	9.42668	9.46046	9.18908	9.28864	9.12412	9.21553	FALSE		+	siSenp5_siGl2	0	NaN	32	13	20	13	42.2	1		3.38474	0.00142096	-0.247608	-7.03445			P51570	ENSG00000108479	GALK1	Galactokinase
6.10852	5.97269	6.07468	5.89724	5.75489	5.73877	5.67243	5.89724	FALSE		+	siSenp5_siGl2	0	NaN	4	1	1	1	27.5	1		1.97648	0.0201298	-0.247453	-3.66183			P49447	ENSG00000008283	CYB561	Cytochrome b561
9.28378	9.35777	9.32598	9.33606	9.1025	9.01039	9.0872	9.11478	FALSE		+	siSenp5_siGl2	0	NaN	21	9	12	9	46.5	1		3.91859	0.000556197	-0.247181	-8.78502			O75718	ENSG00000170275	CRTAP	Cartilage-associated protein
6.90448	6.88996	6.74281	6.88996	6.57137	6.73335	6.52826	6.60733	FALSE		+	siSenp5_siGl2	0	NaN	5	3	5	1	41.5	1		2.25869	0.0116144	-0.246726	-4.22806			P57723	ENSG00000090097	PCBP4	Poly(rC)-binding protein 4
9.2131	9.1639	9.14568	9.14287	8.88478	8.8679	9.00899	8.91737	FALSE		+	siSenp5_siGl2	0	NaN	25	3	8	3	17.2	1		3.36097	0.00148045	-0.24663	-6.96385			Q9NX24	ENSG00000145912	NHP2	H/ACA ribonucleoprotein complex subunit 2
7.61912	7.74953	7.61985	7.61176	7.33092	7.38111	7.40259	7.50064	FALSE		+	siSenp5_siGl2	0	NaN	20	3	4	3	28.3	1		2.63561	0.00571073	-0.246253	-5.05849			Q9H8H3	ENSG00000185432	METTL7A	Methyltransferase-like protein 7A
7.00675	6.94017	7.07146	7.05745	6.81121	6.89239	6.7866	6.60288	FALSE		+	siSenp5_siGl2	0	NaN	2	1	1	1	59.6	1		1.95207	0.0211086	-0.245685	-3.61478			Q9H0X4	ENSG00000167930	FAM234A	Protein FAM234A
11.6729	11.5897	11.6206	11.617	11.4066	11.3808	11.3539	11.3766	FALSE		+	siSenp5_siGl2	0	NaN	30	19	32	19	68.2	1		4.69245	0.000149976	-0.245591	-12.0005			Q14677	ENSG00000113282	CLINT1	Clathrin interactor 1
11.6823	11.6224	11.6938	11.6585	11.4078	11.4296	11.4182	11.4195	FALSE		+	siSenp5_siGl2	0	NaN	40	23	41	23	59	1		5.2526	6.23691e-05	-0.245462	-14.9726			P22307	ENSG00000116171	SCP2	Non-specific lipid-transfer protein
10.4523	10.5194	10.4777	10.4478	10.2414	10.2557	10.1633	10.2557	FALSE		+	siSenp5_siGl2	0	NaN	27	17	23	17	79.2	1		3.94742	0.000531751	-0.245279	-8.88934			Q9Y223	ENSG00000159921	GNE	Bifunctional UDP-N-acetylglucosamine 2-epimerase/N-acetylmannosamine kinase
9.34274	9.43192	9.35579	9.45183	9.19722	9.10355	9.19574	9.10512	FALSE		+	siSenp5_siGl2	0	NaN	14	9	9	9	75.2	1		3.18089	0.00206604	-0.245162	-6.44717			Q9H089	ENSG00000041802	LSG1	Large subunit GTPase 1 homolog
4.33628	4.45943	4.72247	4.32193	4.34341	4.45943	4.27053	3.7866	FALSE				0	NaN	3	1	1	1	33	1		0.677312	0.267327	-0.245036	-1.40287			P13726	ENSG00000117525	F3	Tissue factor
9.36107	9.31424	9.38543	9.33584	9.10119	9.08215	9.1298	9.10407	FALSE		+	siSenp5_siGl2	0	NaN	19	7	9	7	52.2	1		4.97136	9.48121e-05	-0.244842	-13.4029			Q92759	ENSG00000213780;ENSG00000221974;ENSG00000226384;ENSG00000233149;ENSG00000234370;ENSG00000236895	GTF2H4	General transcription factor IIH subunit 4
9.60028	9.65875	9.61232	9.66569	9.37178	9.42543	9.36698	9.39575	FALSE		+	siSenp5_siGl2	0	NaN	30	11	16	11	50.4	1		4.595	0.000176116	-0.244278	-11.5437			Q07960	ENSG00000175220	ARHGAP1	Rho GTPase-activating protein 1
8.71699	8.66782	8.62132	8.63408	8.30195	8.50383	8.38414	8.47411	FALSE		+	siSenp5_siGl2	0	NaN	13	8	9	8	78.4	1		2.5377	0.0068177	-0.244047	-4.8337			Q92542	ENSG00000162736	NCSTN	Nicastrin
8.40727	8.41996	8.40259	8.40386	8.22641	8.13288	8.1179	8.18041	FALSE		+	siSenp5_siGl2	0	NaN	14	7	8	7	55.8	1		4.18617	0.000350507	-0.244018	-9.79594			Q13325	ENSG00000152778	IFIT5	Interferon-induced protein with tetratricopeptide repeats 5
8.26068	8.25786	8.20408	8.13648	8.02015	7.9571	7.94427	7.96174	FALSE		+	siSenp5_siGl2	0	NaN	11	3	3	3	34.3	1		3.45356	0.0012571	-0.243961	-7.24217			Q13371	ENSG00000136940	PDCL	Phosducin-like protein
10.7685	10.6847	10.7147	10.6504	10.464	10.5665	10.4439	10.3693	FALSE		+	siSenp5_siGl2	0	NaN	21	8	16	8	33.9	1		2.65393	0.00551726	-0.243641	-5.10131			Q9NP79	ENSG00000009844	VTA1	Vacuolar protein sorting-associated protein VTA1 homolog
7.01346	6.99095	7.0607	6.97613	6.84549	6.48704	6.85674	6.87897	FALSE				1	NaN	4	3	3	2	96.6	1		1.36145	0.0682106	-0.243253	-2.54974			Q9UEG4	ENSG00000102870	ZNF629	Zinc finger protein 629
6.97728	6.8936	6.88509	6.77215	6.79312	6.59842	6.59096	6.57289	FALSE		+	siSenp5_siGl2	0	NaN	8	3	4	3	43.2	1		1.96861	0.0204691	-0.243182	-3.64662			Q5VZM2	ENSG00000083750	RRAGB	Ras-related GTP-binding protein B {ECO:0000305}
9.37047	9.43066	9.42017	9.45923	9.23146	9.18809	9.15228	9.13597	FALSE		+	siSenp5_siGl2	0	NaN	18	11	16	8	76.9	1		3.88015	0.000586389	-0.243181	-8.64765			O94808	ENSG00000131459	GFPT2	Glutamine--fructose-6-phosphate aminotransferase [isomerizing] 2
9.47127	9.47391	9.42143	9.39103	9.17867	9.20433	9.16365	9.2396	FALSE		+	siSenp5_siGl2	0	NaN	18	7	9	7	43.4	1		4.05776	0.000441719	-0.24285	-9.29864			P53602	ENSG00000167508	MVD	Diphosphomevalonate decarboxylase
7.82972	7.86109	7.89724	7.99944	7.61545	7.60881	7.75756	7.6359	FALSE		+	siSenp5_siGl2	0	NaN	8	2	2	2	32.7	1		2.51326	0.00713276	-0.242444	-4.77862			Q56P03	ENSG00000129518	EAPP	E2F-associated phosphoprotein
4.88264	5	4.853	5.23266	4.88264	4.98641	4.41278	4.71699	FALSE				0	NaN	2	2	2	2	109.7	1		0.790159	0.214244	-0.242369	-1.59366			O94985	ENSG00000171603	CLSTN1	Calsyntenin-1
4.15381	3.926	4.0268	3.9542	3.39232	3.70044	3.9542	4.04439	FALSE				0	NaN	1	1	1	1	114.7	1		0.773258	0.221478	-0.242363	-1.56528			Q08174	ENSG00000156453	PCDH1	Protocadherin-1
7.16792	7.1467	7.07895	7.1375	6.92719	6.87774	6.8392	6.91886	FALSE		+	siSenp5_siGl2	0	NaN	6	3	3	3	82.6	1		3.89406	0.000575903	-0.242019	-8.69713			P23743	ENSG00000065357	DGKA	Diacylglycerol kinase alpha
4.98185	5.3147	4.86295	4.87283	4.67243	4.97269	4.78136	4.63807	FALSE				0	NaN	1	1	1	1	87.9	1		0.952416	0.155441	-0.241943	-1.86415			Q6ZVC0	ENSG00000166924	NYAP1	Neuronal tyrosine-phosphorylated phosphoinositide-3-kinase adapter 1
11.5095	11.5403	11.5264	11.5402	11.288	11.2965	11.2727	11.292	FALSE		+	siSenp5_siGl2	0	NaN	25	33	49	33	181.7	1		6.77018	8.6361e-06	-0.241785	-27.0204			Q9C0C2	ENSG00000149115	TNKS1BP1	182 kDa tankyrase-1-binding protein
6.65249	6.31832	6.49665	6.41785	6.24413	6.11061	6.32012	6.24413	FALSE		+	siSenp5_siGl2	0	NaN	3	1	1	1	34.3	1		1.57091	0.0447562	-0.24158	-2.91346			Q9Y548	ENSG00000058799	YIPF1	Protein YIPF1
8.24793	8.27146	8.29324	8.28216	8.01792	8.10224	8.02569	7.98299	FALSE		+	siSenp5_siGl2	0	NaN	20	5	12	5	36.7	1		3.96978	0.000512236	-0.241487	-8.97096			Q9BQA1	ENSG00000116455	WDR77	Methylosome protein 50
6.86542	6.8125	6.8505	6.80478	6.58195	6.66676	6.54998	6.57137	FALSE		+	siSenp5_siGl2	0	NaN	4	3	3	3	120.6	1		3.73869	0.000754382	-0.240784	-8.15792			O75164	ENSG00000066135	KDM4A	Lysine-specific demethylase 4A
10.3814	10.3476	10.2976	10.3767	10.1205	10.0612	10.1375	10.121	FALSE		+	siSenp5_siGl2	0	NaN	68	12	172	2	13.9	1		4.09375	0.000416017	-0.240769	-9.43568			Q5QNW6	ENSG00000203814	H2BC18	Histone H2B type 2-F
7.50064	7.50383	7.53916	7.38457	7.29278	7.24222	7.20555	7.22497	FALSE		+	siSenp5_siGl2	0	NaN	8	4	4	4	58.5	1		3.11003	0.00234268	-0.240669	-6.25234			P14373	ENSG00000204713;ENSG00000215641;ENSG00000229006;ENSG00000234495;ENSG00000237071	TRIM27	Zinc finger protein RFP
5.41954	5.45943	5.37851	5.49506	5.12928	5.19377	5.1416	5.32553	FALSE		+	siSenp5_siGl2	0	NaN	6	2	2	2	67.1	1		2.46687	0.00780224	-0.240589	-4.67519			Q68DK7	ENSG00000188895	MSL1	Male-specific lethal 1 homolog
10.162	10.0509	10.2566	10.3166	9.95158	10.0037	9.92644	9.94251	FALSE		+	siSenp5_siGl2	0	NaN	39	11	23	11	37.5	1		2.13883	0.0146343	-0.240485	-3.98232			Q96D15	ENSG00000142552	RCN3	Reticulocalbin-3 {ECO:0000305}
10.4442	10.4315	10.469	10.4261	10.1934	10.1893	10.1694	10.2603	FALSE		+	siSenp5_siGl2	0	NaN	27	13	17	13	64.7	1		4.45268	0.000225178	-0.239571	-10.9053			P41214	ENSG00000143486	EIF2D	Eukaryotic translation initiation factor 2D
9.4208	9.56967	9.38672	9.45183	9.1639	9.09777	9.26303	9.34718	FALSE		+	siSenp5_siGl2	0	NaN	15	6	6	6	46.9	1		1.90894	0.0229964	-0.239285	-3.53233			Q15018	ENSG00000165660	ABRAXAS2	BRISC complex subunit Abraxas 2 {ECO:0000312|HGNC:HGNC:28975}
8.32823	8.30606	8.34518	8.31424	8.07093	8.08799	8.12153	8.05745	FALSE		+	siSenp5_siGl2	0	NaN	7	8	9	8	96.2	1		5.2014	6.65984e-05	-0.238953	-14.6744			Q8IWW6	ENSG00000165322	ARHGAP12	Rho GTPase-activating protein 12
10.3018	10.3493	10.3795	10.3931	10.1308	10.0799	10.1793	10.0788	FALSE		+	siSenp5_siGl2	0	NaN	26	10	19	10	52.6	1		3.57127	0.00101801	-0.238714	-7.60918			Q96CS3	ENSG00000113194	FAF2	FAS-associated factor 2
9.84831	9.83842	9.80929	9.78202	9.55305	9.59414	9.63753	9.53877	FALSE		+	siSenp5_siGl2	0	NaN	34	6	12	6	28.8	1		3.94998	0.000530117	-0.238634	-8.89863			Q9Y696	ENSG00000169504	CLIC4	Chloride intracellular channel protein 4
8.78169	8.69801	8.84329	8.83857	8.64205	8.53333	8.57592	8.45574	FALSE		+	siSenp5_siGl2	0	NaN	2	4	5	4	141.4	1		2.44149	0.00820223	-0.238632	-4.6192			Q7Z589	ENSG00000158636	EMSY	BRCA2-interacting transcriptional repressor EMSY {ECO:0000312|HGNC:HGNC:18071}
8.75322	8.75489	8.67419	8.60066	8.43879	8.41743	8.45656	8.51806	FALSE		+	siSenp5_siGl2	0	NaN	13	7	7	7	63.2	1		2.84696	0.00380584	-0.238027	-5.56782			O95870	ENSG00000204427;ENSG00000206403;ENSG00000224552;ENSG00000230475;ENSG00000231488;ENSG00000235676;ENSG00000236063	ABHD16A	Protein ABHD16A {ECO:0000305}
10.5947	10.5503	10.6441	10.6253	10.3612	10.3179	10.4496	10.3351	FALSE		+	siSenp5_siGl2	0	NaN	30	9	18	9	47.4	1		3.25389	0.00180507	-0.237671	-6.65281			O96019	ENSG00000136518	ACTL6A	Actin-like protein 6A
13.5679	13.5216	13.5466	13.5454	13.3268	13.336	13.276	13.2927	FALSE	Acetyl [N-Term]	+	siSenp5_siGl2	0	NaN	52	32	169	32	67.8	1		5.07674	8.03102e-05	-0.23752	-13.9718			P29401	ENSG00000163931	TKT	Transketolase
4.63807	4.45286	4.55459	4.62059	3.98185	4.79701	4.48543	4.05311	FALSE				0	NaN	2	1	1	1	46.4	1		0.565644	0.335267	-0.237176	-1.20976			Q9BPX7	ENSG00000136197	C7orf25	UPF0415 protein C7orf25
9.34784	9.35887	9.2341	9.24031	9.03452	9.07227	9.02292	9.10381	FALSE		+	siSenp5_siGl2	0	NaN	23	8	12	8	48.1	1		3.08193	0.0024641	-0.236901	-6.17636			Q92947	ENSG00000105607	GCDH	Glutaryl-CoA dehydrogenase, mitochondrial
7.90869	7.92362	7.92184	7.92659	7.6886	7.75956	7.53372	7.75221	FALSE		+	siSenp5_siGl2	0	NaN	2	2	2	2	154.3	1		2.38798	0.00906423	-0.236666	-4.50255			Q9UHN6	ENSG00000135048	CEMIP2	Cell surface hyaluronidase {ECO:0000303|PubMed:28246172}
9.23098	9.21602	9.08773	9.1236	8.83067	9.06447	8.87744	8.94075	FALSE		+	siSenp5_siGl2	0	NaN	26	4	5	4	19.5	1		2.06682	0.0168798	-0.236248	-3.83849			P62253	ENSG00000132388	UBE2G1	Ubiquitin-conjugating enzyme E2 G1
9.37808	9.33159	9.3226	9.35821	9.1153	9.1416	9.06743	9.12127	FALSE		+	siSenp5_siGl2	0	NaN	19	5	13	5	40.8	1		4.63163	0.000165447	-0.236218	-11.7135			P06132	ENSG00000126088	UROD	Uroporphyrinogen decarboxylase
7.95652	8.06609	8.13648	8.04985	7.86233	7.84486	7.88387	7.67455	FALSE		+	siSenp5_siGl2	0	NaN	27	5	8	5	30	1		2.09401	0.0160144	-0.235834	-3.89249			Q9NQ88	ENSG00000078237	TIGAR	Fructose-2,6-bisphosphatase TIGAR {ECO:0000305}
7.76089	7.77149	7.59096	7.75889	7.55919	7.56301	7.39403	7.42459	FALSE		+	siSenp5_siGl2	0	NaN	4	2	2	2	42.8	1		2.04802	0.0175087	-0.235354	-3.8014			A4D1S0	ENSG00000188883	KLRG2	Killer cell lectin-like receptor subfamily G member 2
10.0888	10.1384	10.0575	10.0674	9.85128	9.93899	9.80365	9.81762	FALSE		+	siSenp5_siGl2	0	NaN	25	17	23	17	77.1	1		3.25452	0.00180339	-0.235133	-6.65462			Q6NUQ4	ENSG00000119777	TMEM214	Transmembrane protein 214
7.67807	7.56986	7.56682	7.60214	7.23458	7.38716	7.52669	7.32823	FALSE		+	siSenp5_siGl2	0	NaN	10	6	6	6	69.7	1		1.91193	0.0228702	-0.235058	-3.53803			Q13772	ENSG00000266412	NCOA4	Nuclear receptor coactivator 4
9.67243	9.64566	9.57403	9.54921	9.33584	9.38716	9.37591	9.40365	FALSE		+	siSenp5_siGl2	4	NaN	15	9	13	5	78.9	1		3.44815	0.0012688	-0.234691	-7.22568			O14641	ENSG00000004975	DVL2	Segment polarity protein dishevelled homolog DVL-2
4.96347	4.72247	4.8679	4.76553	4.64386	4.50462	4.51096	4.72247	FALSE		+	siSenp5_siGl2	0	NaN	2	1	1	1	45.7	1		1.67229	0.036794	-0.234367	-3.09444			Q9HAB3	ENSG00000185803;ENSG00000285112	SLC52A2	Solute carrier family 52, riboflavin transporter, member 2
4.20163	4.76553	4.61471	4.63227	4.29278	4.27798	4.53605	4.16993	FALSE				0	NaN	5	1	1	1	34.2	1		0.80722	0.206883	-0.23435	-1.62225			Q7Z7C8	ENSG00000137413	TAF8	Transcription initiation factor TFIID subunit 8
9.62132	9.59451	9.70511	9.70891	9.4292	9.42626	9.4096	9.42773	FALSE		+	siSenp5_siGl2	0	NaN	24	7	9	7	40.1	1		3.67434	0.00084131	-0.234265	-7.94317			Q9UGM6	ENSG00000116874	WARS2	Tryptophan--tRNA ligase, mitochondrial
5.39917	5.3147	5.52669	5.56682	5.24413	5.25927	5.07468	5.29278	FALSE		+	siSenp5_siGl2	0	NaN	3	2	2	2	118.4	1		1.66945	0.0369978	-0.23413	-3.08931			Q5ST30	ENSG00000137411	VARS2	Valine--tRNA ligase, mitochondrial
7.80542	7.73674	7.8679	7.71218	7.62059	7.60585	7.54071	7.4187	FALSE		+	siSenp5_siGl2	0	NaN	4	3	3	3	103.6	1		2.1691	0.0138435	-0.2341	-4.04363			Q07617	ENSG00000104450	SPAG1	Sperm-associated antigen 1
6.22304	6.4446	6.58045	6.6879	6.16591	6.21335	6.4446	6.17592	FALSE				0	NaN	4	1	1	1	49.1	1		1.00605	0.139381	-0.23405	-1.95323			P55317	ENSG00000129514	FOXA1	Hepatocyte nuclear factor 3-alpha
10.2473	10.1899	10.241	10.2101	9.96636	9.98641	10.0199	9.98	FALSE		+	siSenp5_siGl2	0	NaN	37	6	27	4	18.5	1		4.94789	9.80104e-05	-0.233934	-13.2792			P60981	ENSG00000125868	DSTN	Destrin
7.95012	7.94075	7.91049	8.12567	7.75822	7.81954	7.61397	7.8009	FALSE		+	siSenp5_siGl2	0	NaN	6	2	3	2	32.4	1		1.8748	0.0245913	-0.2336	-3.46769			Q96F24	ENSG00000148572	NRBF2	Nuclear receptor-binding factor 2
9.44108	9.43713	9.42815	9.47958	9.18016	9.28286	9.18834	9.20041	FALSE		+	siSenp5_siGl2	1	NaN	10	12	13	11	149.4	1		3.94882	0.000530412	-0.233542	-8.89442			O15439	ENSG00000125257	ABCC4	Multidrug resistance-associated protein 4
5.22497	4.8125	5.38543	5	5.15381	4.9542	4.83289	4.54844	FALSE				0	NaN	29	1	1	1	12.9	1		0.622118	0.299206	-0.233392	-1.3081			Q13065	ENSG00000205777	GAGE1	G antigen 1
5.86295	5.75221	5.92125	5.58195	5.55152	5.58195	5.57592	5.47573	FALSE		+	siSenp5_siGl2	0	NaN	2	1	1	1	41.5	1		1.60361	0.0421139	-0.23331	-2.97145			Q9UL42	ENSG00000240694	PNMA2	Paraneoplastic antigen Ma2
10.4597	10.454	10.5259	10.3604	10.2112	10.2668	10.2076	10.1833	FALSE		+	siSenp5_siGl2	0	NaN	29	11	17	11	49.8	1		3.04298	0.0026497	-0.232804	-6.07219			Q9NR12	ENSG00000196923	PDLIM7	PDZ and LIM domain protein 7
5.33628	5.54535	5.56072	5.66107	5.15381	5.21723	5.38888	5.41278	FALSE				0	NaN	3	1	1	1	40.5	1		1.32861	0.0728402	-0.23268	-2.49374			O60938	ENSG00000139330	KERA	Keratocan
11.4697	11.4632	11.4617	11.4085	11.2419	11.2475	11.1812	11.2026	FALSE		+	siSenp5_siGl2	0	NaN	41	16	36	16	54.1	1		4.45512	0.000224325	-0.232526	-10.916			O43237	ENSG00000135720	DYNC1LI2	Cytoplasmic dynein 1 light intermediate chain 2
5.87283	5.73064	5.73606	5.79442	5.25927	5.74953	5.64097	5.55459	FALSE				0	NaN	1	1	1	1	71.3	1		1.09946	0.115429	-0.232396	-2.10855			O94818	ENSG00000101746	NOL4	Nucleolar protein 4
9.8892	9.94603	9.98911	9.94764	9.6793	9.77545	9.65517	9.73318	FALSE		+	siSenp5_siGl2	0	NaN	15	6	14	6	37.2	1		3.31992	0.00159502	-0.232217	-6.84326			Q9H3K2	ENSG00000165678	GHITM	Growth hormone-inducible transmembrane protein
4.59694	4.848	4.8679	4.8125	4.74416	4.60288	4.88753	3.96347	FALSE				0	NaN	5	3	4	2	90.4	1		0.496779	0.38347	-0.23182	-1.08745			Q9UHX3	ENSG00000127507	ADGRE2	Adhesion G protein-coupled receptor E2 {ECO:0000303|PubMed:25713288}
6.26303	6.25172	6.27053	6.1918	6.01792	5.98868	6.07039	5.97499	FALSE		+	siSenp5_siGl2	0	NaN	0	1	1	1	228.4	1		3.79525	0.000683655	-0.231274	-8.35077			Q5TZA2		CROCC	Rootletin
5.04002	4.85798	5.16591	5.17393	4.71149	5.1334	4.8125	4.65535	FALSE				0	NaN	4	1	1	1	28.8	1		0.902527	0.171472	-0.231273	-1.78124			Q96IK0	ENSG00000091947	TMEM101	Transmembrane protein 101
7.99039	7.96636	8.00169	8.03452	7.79766	7.80025	7.71356	7.75756	FALSE		+	siSenp5_siGl2	0	NaN	8	4	5	4	62.3	1		4.059	0.000441199	-0.230983	-9.30333			Q5VTE6	ENSG00000174606	ANGEL2	Protein angel homolog 2
10.8465	10.8342	10.7888	10.7605	10.5362	10.5897	10.5928	10.5874	FALSE		+	siSenp5_siGl2	0	NaN	39	17	25	17	52.2	1		4.1309	0.000388452	-0.230971	-9.57907			Q8IX04	ENSG00000151116	UEVLD	Ubiquitin-conjugating enzyme E2 variant 3
10.0327	10.0267	9.94764	9.94749	9.77462	9.77742	9.74819	9.73166	FALSE		+	siSenp5_siGl2	0	NaN	11	8	10	8	94.6	1		3.92812	0.000548246	-0.230658	-8.8194			Q9H269	ENSG00000215305	VPS16	Vacuolar protein sorting-associated protein 16 homolog
10.7503	10.7588	10.7407	10.78	10.5475	10.5525	10.5098	10.4978	FALSE		+	siSenp5_siGl2	0	NaN	32	12	25	12	33.5	1		5.15871	7.13703e-05	-0.230593	-14.4301			Q99614	ENSG00000113312	TTC1	Tetratricopeptide repeat protein 1
5.7761	5.89966	5.97499	5.75489	5.69488	5.56072	5.65249	5.57592	FALSE		+	siSenp5_siGl2	0	NaN	6	2	2	2	29.3	1		2.03461	0.0179743	-0.23041	-3.77504			P68543	ENSG00000173960	UBXN2A	UBX domain-containing protein 2A
7.11894	7.1416	7.11166	7.19574	6.8125	6.9472	6.91049	6.97613	FALSE		+	siSenp5_siGl2	0	NaN	4	3	3	3	165.2	1		2.90024	0.00344759	-0.230403	-5.70172			Q92626	ENSG00000130508	PXDN	Peroxidasin homolog
5.44956	5.57289	5.32912	5.2891	5.17393	5.2555	5.1127	5.17792	FALSE		+	siSenp5_siGl2	0	NaN	6	1	1	1	24.1	1		1.76748	0.0304596	-0.230157	-3.2678			Q96F25	ENSG00000172339	ALG14	UDP-N-acetylglucosamine transferase subunit ALG14 homolog
10.2736	10.2702	10.297	10.2395	10.079	10.0662	9.98741	10.0278	FALSE		+	siSenp5_siGl2	0	NaN	10	12	15	12	138.3	1		4.1527	0.000372659	-0.229975	-9.6641			P28290	ENSG00000138434	ITPRID2	Protein ITPRID2 {ECO:0000305}
8.69732	8.65428	8.65356	8.70908	8.40344	8.6279	8.33316	8.43254	FALSE		+	siSenp5_siGl2	0	NaN	7	7	9	7	114.5	1		1.91444	0.0227637	-0.229301	-3.5428			P08648	ENSG00000161638	ITGA5	Integrin alpha-5
8.52787	8.61102	8.4822	8.58496	8.32283	8.31107	8.2465	8.40854	FALSE		+	siSenp5_siGl2	0	NaN	47	4	12	4	10.4	1		2.6956	0.0050906	-0.229279	-5.19962			Q9H299	ENSG00000142669	SH3BGRL3	SH3 domain-binding glutamic acid-rich-like protein 3
6.50303	6.50144	6.56072	6.62644	6.20163	6.46761	6.32733	6.27798	FALSE		+	siSenp5_siGl2	0	NaN	4	4	4	4	103.6	1		1.95518	0.0210016	-0.229268	-3.62075			Q92562	ENSG00000112367	FIG4	Polyphosphoinositide phosphatase
9.50363	9.55957	9.52532	9.49125	9.33405	9.34541	9.26115	9.22231	FALSE		+	siSenp5_siGl2	0	NaN	17	7	10	7	48.7	1		3.35107	0.00150774	-0.229213	-6.93461			P06280	ENSG00000102393	GLA	Alpha-galactosidase A
9.06824	9.06097	9.09671	9.11816	8.85456	8.92125	8.85767	8.79377	FALSE		+	siSenp5_siGl2	0	NaN	6	4	6	4	61.7	1		3.64682	0.000890396	-0.229211	-7.8528			P30038	ENSG00000159423	ALDH4A1	Delta-1-pyrroline-5-carboxylate dehydrogenase, mitochondrial
10.0041	9.91991	9.93546	9.90719	9.77	9.77215	9.60474	9.70373	FALSE		+	siSenp5_siGl2	0	NaN	34	9	13	9	37.5	1		2.6554	0.00550279	-0.229004	-5.10474			Q8N2F6	ENSG00000170632	ARMC10	Armadillo repeat-containing protein 10
8.53916	8.67278	8.59954	8.67313	8.3733	8.43087	8.37721	8.38802	FALSE		+	siSenp5_siGl2	0	NaN	23	6	7	6	21.6	1		3.21689	0.001935	-0.228803	-6.54794			P31431	ENSG00000124145	SDC4	Syndecan-4
11.5147	11.4629	11.4811	11.4785	11.1811	11.2518	11.3099	11.2798	FALSE		+	siSenp5_siGl2	0	NaN	39	19	35	19	53.5	1		3.60515	0.000959447	-0.228621	-7.71762			Q9UBB4	ENSG00000130638	ATXN10	Ataxin-10
10.2906	10.305	10.3315	10.2841	10.076	10.0505	10.0811	10.0901	FALSE		+	siSenp5_siGl2	0	NaN	24	7	13	7	45.4	1		5.56312	4.07006e-05	-0.228375	-16.9092			Q9HCU5	ENSG00000138073	PREB	Prolactin regulatory element-binding protein
9.53236	9.56243	9.47573	9.44667	9.24793	9.28216	9.27076	9.30492	FALSE		+	siSenp5_siGl2	1	NaN	18	13	16	12	86.9	1		3.65996	0.000867071	-0.227855	-7.89585			P05067	ENSG00000142192	APP	Amyloid-beta precursor protein {ECO:0000305}
9.29071	9.30332	9.30287	9.36151	9.12438	8.96145	9.15709	9.10565	FALSE		+	siSenp5_siGl2	0	NaN	13	6	7	6	53.1	1		2.58371	0.00627258	-0.227459	-4.93848			Q96B70	ENSG00000273574;ENSG00000274495	LENG9	Leukocyte receptor cluster member 9
8.79214	8.76022	8.74551	8.6872	8.52395	8.48099	8.50978	8.5611	FALSE		+	siSenp5_siGl2	0	NaN	1	1	1	1	80.9	1		3.7652	0.000720312	-0.227312	-8.24784			Q8N302	ENSG00000164252	AGGF1	Angiogenic factor with G patch and FHA domains 1
5.21335	5.27426	5.25927	5.41616	4.91648	5.2555	4.90207	5.1819	FALSE				0	NaN	3	1	1	1	94.6	1		1.18615	0.0966912	-0.226774	-2.25335			Q9Y2D5		AKAP2	A-kinase anchor protein 2
10.003	10.1096	10.086	10.1231	9.83115	9.83083	9.84643	9.90629	FALSE		+	siSenp5_siGl2	0	NaN	36	16	21	16	46.5	1		3.37665	0.00144145	-0.226728	-7.01035			Q96I99	ENSG00000172340	SUCLG2	Succinate--CoA ligase [GDP-forming] subunit beta, mitochondrial {ECO:0000255|HAMAP-Rule:MF_03221}
10.8497	10.8547	10.8135	10.8316	10.6498	10.5771	10.6255	10.5907	FALSE		+	siSenp5_siGl2	0	NaN	31	14	17	14	48.6	1		4.67787	0.000153473	-0.226612	-11.9311			Q8NEF9	ENSG00000151304	SRFBP1	Serum response factor-binding protein 1
10.9462	10.9249	10.925	10.9058	10.6861	10.7684	10.637	10.7049	FALSE		+	siSenp5_siGl2	0	NaN	56	16	62	11	27.8	1		3.68175	0.000831495	-0.226399	-7.96765			P31947	ENSG00000175793	SFN	14-3-3 protein sigma
5.35755	4.47249	5.50462	5.78136	5.04002	5.09592	4.87774	5.19771	FALSE				0	NaN	2	1	1	1	87.3	1		0.331578	0.530803	-0.226157	-0.778169			Q9Y5E3	ENSG00000113211	PCDHB6	Protocadherin beta-6 {ECO:0000305}
13.4677	13.4716	13.4539	13.4325	13.2088	13.2183	13.2469	13.2497	FALSE		+	siSenp5_siGl2	0	NaN	62	27	166	27	38.6	1		5.52748	4.24589e-05	-0.225487	-16.6753			P07355	ENSG00000182718	ANXA2	Annexin A2
3.96347	4.44626	3.9542	4.17792	3.91648	3.82782	3.37851	4.51728	FALSE				0	NaN	9	1	1	1	24.5	1		0.375418	0.487753	-0.22544	-0.862996			P24390	ENSG00000105438	KDELR1	ER lumen protein-retaining receptor 1
9.92154	9.92035	9.90749	9.95478	9.65177	9.72298	9.69888	9.73013	FALSE		+	siSenp5_siGl2	0	NaN	17	8	17	8	62.2	1		4.485	0.000213692	-0.225102	-11.0474			Q96KA5	ENSG00000049656;ENSG00000274811	CLPTM1L	Cleft lip and palate transmembrane protein 1-like protein
12.7978	12.774	12.8156	12.8244	12.5355	12.6448	12.5626	12.5688	FALSE		+	siSenp5_siGl2	2	NaN	17	108	123	106	795.9	1		3.88753	0.000580542	-0.225007	-8.67386			Q8WXH0	ENSG00000054654	SYNE2	Nesprin-2
8.93251	8.88295	8.90479	8.86728	8.63771	8.63263	8.7163	8.70252	FALSE		+	siSenp5_siGl2	0	NaN	11	9	10	9	117.3	1		3.89105	0.000578352	-0.224589	-8.68641			Q9H4L7	ENSG00000163104	SMARCAD1	SWI/SNF-related matrix-associated actin-dependent regulator of chromatin subfamily A containing DEAD/H box 1
6.40088	6.2854	6.34696	6.39232	5.91409	6.00225	6.31832	6.29462	FALSE				0	NaN	5	1	1	1	21.2	1		1.10716	0.113642	-0.22407	-2.12138			Q9UM13	ENSG00000164162	ANAPC10	Anaphase-promoting complex subunit 10
4.60288	4.14568	4.57894	4.76022	4.32912	3.94486	4.48543	4.43296	FALSE				0	NaN	4	1	1	1	55.7	1		0.58644	0.321815	-0.223838	-1.24616			Q8N5S9	ENSG00000004660	CAMKK1	Calcium/calmodulin-dependent protein kinase kinase 1
8.73573	8.66285	8.71425	8.79344	8.51924	8.45574	8.5074	8.52904	FALSE		+	siSenp5_siGl2	0	NaN	16	7	10	7	65.7	1		3.40172	0.00137917	-0.22371	-7.08525			Q93052	ENSG00000145012	LPP	Lipoma-preferred partner
9.70165	9.71493	9.67225	9.68895	9.40833	9.43087	9.49825	9.54612	FALSE		+	siSenp5_siGl2	0	NaN	22	7	10	7	25.7	1		3.30967	0.00162506	-0.223552	-6.81343			Q96BR5	ENSG00000162377	COA7	Cytochrome c oxidase assembly factor 7
9.85534	9.85456	9.81362	9.83999	9.57175	9.61784	9.60992	9.6719	FALSE		+	siSenp5_siGl2	0	NaN	16	4	5	4	25.8	1		4.18051	0.000353966	-0.223026	-9.77356			Q9Y680	ENSG00000079150	FKBP7	Peptidyl-prolyl cis-trans isomerase FKBP7
9.93987	10.0334	9.9542	9.95143	9.78234	9.64962	9.6844	9.87144	FALSE		+	siSenp5_siGl2	0	NaN	52	9	17	9	24.7	1		2.19017	0.0132805	-0.222781	-4.08659			P04179	ENSG00000112096	SOD2	Superoxide dismutase [Mn], mitochondrial
10.2732	10.3064	10.3357	10.2692	10.0684	10.0819	10.0441	10.0991	FALSE		+	siSenp5_siGl2	0	NaN	15	8	16	8	64.7	1		4.57655	0.00018152	-0.22278	-11.459			P35610	ENSG00000057252	SOAT1	Sterol O-acyltransferase 1
9.56586	9.5904	9.60955	9.63408	9.38759	9.42647	9.39511	9.30081	FALSE		+	siSenp5_siGl2	0	NaN	20	11	12	11	72.6	1		3.46648	0.00122609	-0.22248	-7.28173			Q03169	ENSG00000185215	TNFAIP2	Tumor necrosis factor alpha-induced protein 2
9.83652	9.87882	9.79782	9.77627	9.60084	9.52395	9.62278	9.65302	FALSE		+	siSenp5_siGl2	3	NaN	27	10	14	7	55.6	1		3.1046	0.00236226	-0.222208	-6.23762			Q9BZK7	ENSG00000177565	TBL1XR1	F-box-like/WD repeat-containing protein TBL1XR1
5.39232	5.56377	5.61765	5.63807	5.33985	5.27053	5.35403	5.36107	FALSE		+	siSenp5_siGl2	0	NaN	2	1	1	1	83.2	1		2.00771	0.0189642	-0.221584	-3.72243			A6NDX5		ZNF840P	Putative zinc finger protein 840
8.04658	8.1918	8.11218	8.13237	7.95245	7.8392	7.7879	8.01737	FALSE		+	siSenp5_siGl2	0	NaN	3	3	3	3	111.8	1		1.98438	0.0198402	-0.221501	-3.67711			P54198	ENSG00000100084	HIRA	Protein HIRA
10.7474	10.7584	10.7353	10.7323	10.5407	10.5461	10.5185	10.4821	FALSE		+	siSenp5_siGl2	1	NaN	41	20	26	18	61.1	1		5.09855	7.71452e-05	-0.221498	-14.0924			Q9NZN4	ENSG00000024422	EHD2	EH domain-containing protein 2 {ECO:0000305}
6.99661	6.96694	6.9507	6.99435	6.97269	6.83289	6.69349	6.52356	FALSE				0	NaN	5	2	2	2	42.1	1		1.20789	0.0925192	-0.221494	-2.28981			P17028	ENSG00000172466	ZNF24	Zinc finger protein 24
7.55995	7.58271	7.41278	7.45697	7.38457	7.29278	7.18884	7.26115	FALSE		+	siSenp5_siGl2	0	NaN	2	1	1	1	51	1		2.0734	0.0166698	-0.221267	-3.85153			P0C860		MSL3P1	Putative male-specific lethal-3 protein-like 2
7.54998	7.45943	7.58496	7.55842	7.26959	7.29278	7.38198	7.32463	FALSE		+	siSenp5_siGl2	0	NaN	18	5	6	5	34.8	1		3.03127	0.00270449	-0.220952	-6.04115			Q15006	ENSG00000104412	EMC2	ER membrane protein complex subunit 2
9.07494	8.95594	8.98584	8.9935	8.73573	8.72724	8.84204	8.82209	FALSE		+	siSenp5_siGl2	0	NaN	25	2	3	2	7.4	1		2.89196	0.00350361	-0.220784	-5.68077			O00244	ENSG00000177556	ATOX1	Copper transport protein ATOX1
7.62425	7.64962	7.51175	7.63517	7.47168	7.3637	7.37764	7.32553	FALSE		+	siSenp5_siGl2	0	NaN	6	3	4	3	62.2	1		2.60247	0.00605715	-0.220561	-4.98163			Q9HA77	ENSG00000134905	CARS2	Probable cysteine--tRNA ligase, mitochondrial
8.50621	8.37504	8.38802	8.36194	8.17742	8.23936	8.1467	8.18686	FALSE		+	siSenp5_siGl2	0	NaN	27	3	4	3	13.2	1		2.91244	0.00337645	-0.220219	-5.73272			Q96A57	ENSG00000089063	TMEM230	Transmembrane protein 230
6.54844	6.50462	6.44294	6.60288	6.29094	6.27984	6.27612	6.37156	FALSE		+	siSenp5_siGl2	0	NaN	5	1	1	1	33.1	1		2.78329	0.00429092	-0.220105	-5.41076			Q13277	ENSG00000166900	STX3	Syntaxin-3
12.5102	12.4935	12.5474	12.5458	12.3193	12.2742	12.3384	12.2847	FALSE		+	siSenp5_siGl2	0	NaN	36	21	77	17	39.6	1		4.46934	0.000219834	-0.220059	-10.9783			P51991	ENSG00000170144	HNRNPA3	Heterogeneous nuclear ribonucleoprotein A3
9.76802	9.75806	9.73013	9.73742	9.52239	9.55382	9.53372	9.50422	FALSE		+	siSenp5_siGl2	0	NaN	17	3	8	3	33.6	1		5.44359	4.8038e-05	-0.219868	-16.1369			A6NDU8	ENSG00000205765	RIMOC1	UPF0600 protein C5orf51
6.52513	6.41616	6.63081	6.49025	6.18785	6.33807	6.09803	6.55919	FALSE				0	NaN	6	3	3	3	46.6	1		1.03058	0.132634	-0.219806	-1.99398			P26440	ENSG00000128928	IVD	Isovaleryl-CoA dehydrogenase, mitochondrial {ECO:0000305}
10.3056	10.2212	10.3737	10.4125	10.1434	10.0814	10.2097	10.0011	FALSE		+	siSenp5_siGl2	0	NaN	28	4	10	4	21.4	1		1.93822	0.0217256	-0.219368	-3.5882			Q9Y248	ENSG00000131153	GINS2	DNA replication complex GINS protein PSF2
9.25998	9.27589	9.30264	9.30675	9.06985	9.12516	9.09882	8.97528	FALSE		+	siSenp5_siGl2	0	NaN	14	10	10	10	81.8	1		3.14381	0.00220692	-0.219037	-6.34466			O00471	ENSG00000070367	EXOC5	Exocyst complex component 5
11.5248	11.4931	11.4494	11.418	11.2397	11.2256	11.2649	11.2795	FALSE		+	siSenp5_siGl2	0	NaN	29	21	30	21	70.9	1		3.76859	0.000716621	-0.218916	-8.25939			Q14258	ENSG00000121060	TRIM25	E3 ubiquitin/ISG15 ligase TRIM25
7.38024	7.50064	7.30561	7.41532	7.16792	7.22882	7.18785	7.14262	FALSE		+	siSenp5_siGl2	0	NaN	6	3	4	3	57	1		2.57846	0.00632572	-0.218652	-4.92645			Q9H9C1	ENSG00000151445	VIPAS39	Spermatogenesis-defective protein 39 homolog
8.85144	8.79961	8.70667	8.74349	8.48704	8.60214	8.60251	8.53528	FALSE		+	siSenp5_siGl2	0	NaN	18	5	7	5	23.6	1		2.67598	0.00528124	-0.218558	-5.15317			Q96NC0	ENSG00000146007	ZMAT2	Zinc finger matrin-type protein 2
8.67525	8.70356	8.72178	8.75422	8.54728	8.48502	8.40642	8.54187	FALSE		+	siSenp5_siGl2	0	NaN	19	9	11	9	62	1		2.99846	0.00286843	-0.218554	-5.95479			P32780	ENSG00000110768;ENSG00000288114	GTF2H1	General transcription factor IIH subunit 1
8.00506	7.94661	8.07628	8.12825	7.76089	7.87098	7.83794	7.8125	FALSE		+	siSenp5_siGl2	0	NaN	22	2	6	2	11.3	1		2.4952	0.00737712	-0.218475	-4.73817			Q3ZAQ7	ENSG00000160131	VMA21	Vacuolar ATPase assembly integral membrane protein VMA21 {ECO:0000255|HAMAP-Rule:MF_03058}
7.58496	7.72792	7.57894	7.58871	7.32373	7.46597	7.39403	7.42291	FALSE		+	siSenp5_siGl2	0	NaN	6	4	4	3	91.1	1		2.46472	0.00783301	-0.218473	-4.67042			Q63ZY3	ENSG00000197256	KANK2	KN motif and ankyrin repeat domain-containing protein 2
9.26162	9.16817	9.26233	9.25243	9.00084	9.06797	9.04002	8.96232	FALSE		+	siSenp5_siGl2	0	NaN	16	7	9	7	40.1	1		3.28404	0.00170375	-0.218351	-6.73923			Q9NP66	ENSG00000140382	HMG20A	High mobility group protein 20A
6.17592	6.1639	6.24793	6.43463	6.2114	5.79181	6.00225	6.14364	FALSE				0	NaN	6	3	3	3	50.7	1		1.00582	0.139386	-0.218319	-1.95285			P50336	ENSG00000143224	PPOX	Protoporphyrinogen oxidase
7.79051	7.73606	7.79766	7.83226	7.5812	7.63008	7.6575	7.41447	FALSE		+	siSenp5_siGl2	0	NaN	14	3	4	3	33.8	1		2.02992	0.018154	-0.218309	-3.76583			O75880	ENSG00000133028	SCO1	Protein SCO1 homolog, mitochondrial
10.2485	10.2666	10.2057	10.296	9.9655	10.0347	9.96261	10.1814	FALSE		+	siSenp5_siGl2	0	NaN	21	13	19	13	68.8	1		2.14489	0.0144572	-0.218145	-3.99457			Q9UJX2	ENSG00000094880	CDC23	Cell division cycle protein 23 homolog
8.26819	8.34696	8.41278	8.34607	8.14873	8.04439	8.1375	8.17193	FALSE		+	siSenp5_siGl2	0	NaN	7	3	4	3	50.2	1		2.75785	0.00450961	-0.217861	-5.34891			Q86TP1	ENSG00000143363	PRUNE1	Exopolyphosphatase PRUNE1
10.2913	10.3146	10.3557	10.3159	10.1094	10.0853	10.086	10.1267	FALSE		+	siSenp5_siGl2	0	NaN	41	14	20	14	45.9	1		4.90098	0.000105647	-0.217501	-13.0352			Q03154	ENSG00000243989	ACY1	Aminoacylase-1
7.4271	7.61102	7.52669	7.58346	7.25927	7.23745	7.35138	7.43045	FALSE		+	siSenp5_siGl2	0	NaN	7	2	3	2	24.7	1		1.95011	0.021192	-0.217432	-3.61102			Q6UW56	ENSG00000138085	ATRAID	All-trans retinoic acid-induced differentiation factor
6.8936	6.94369	6.80478	6.81762	6.56682	6.8679	6.60881	6.54689	FALSE				0	NaN	1	1	1	1	69.7	1		1.43064	0.059254	-0.217319	-2.66854			Q8N3J3	ENSG00000125319	HROB	Uncharacterized protein C17orf53
10.6037	10.6624	10.6157	10.6642	10.45	10.4528	10.4022	10.3733	FALSE		+	siSenp5_siGl2	0	NaN	47	11	19	11	33.2	1		3.90298	0.000567658	-0.216958	-8.72902			P25325	ENSG00000128309	MPST	3-mercaptopyruvate sulfurtransferase
12.2054	12.2178	12.1947	12.1669	11.9423	11.997	11.9936	11.9853	FALSE		+	siSenp5_siGl2	0	NaN	34	20	56	17	48	1		4.89463	0.000106537	-0.216655	-13.0025			Q7L1Q6	ENSG00000082153	BZW1	Basic leucine zipper and W2 domain-containing protein 1
10.6489	10.849	10.7637	10.6991	10.4701	10.5874	10.5004	10.5361	FALSE		+	siSenp5_siGl2	0	NaN	37	10	18	10	34.1	1		2.30746	0.0105834	-0.216654	-4.33041			Q9UHQ9	ENSG00000159348	CYB5R1	NADH-cytochrome b5 reductase 1
10.889	10.8785	10.8691	10.8885	10.6924	10.6597	10.6353	10.6722	FALSE		+	siSenp5_siGl2	16	NaN	16	19	25	3	147.1	1		5.55287	4.08543e-05	-0.216405	-16.8416			Q641Q2	ENSG00000099290	WASHC2A	WASH complex subunit 2A {ECO:0000312|HGNC:HGNC:23416}
7.32643	7.13545	7.21626	7.41278	7.11374	6.98185	7.01011	7.11998	FALSE		+	siSenp5_siGl2	1	NaN	10	3	3	2	35.2	1		1.65889	0.0377723	-0.216311	-3.07031			P17535	ENSG00000130522	JUND	Transcription factor jun-D
6.19574	6.23458	6.34696	6.29094	5.91648	6.13955	6.03122	6.11686	FALSE		+	siSenp5_siGl2	0	NaN	1	1	1	1	129.5	1		1.93249	0.0219959	-0.216027	-3.57723			Q96AE7	ENSG00000052841	TTC17	Tetratricopeptide repeat protein 17
9.39382	9.38392	9.37461	9.40812	9.20114	9.14134	9.19943	9.15608	FALSE		+	siSenp5_siGl2	0	NaN	16	9	11	9	66.6	1		4.86184	0.000112781	-0.215617	-12.8348			Q9Y5X1	ENSG00000130340	SNX9	Sorting nexin-9
5.74147	5.80735	5.81506	5.82273	5.79181	5.52669	5.4822	5.52356	FALSE		+	siSenp5_siGl2	0	NaN	11	4	5	2	42.7	1		1.58454	0.0437195	-0.215585	-2.93758			P50452	ENSG00000166401	SERPINB8	Serpin B8
8.07307	8.13134	8.06232	8.00619	7.85985	7.92244	7.70736	7.92244	FALSE		+	siSenp5_siGl2	0	NaN	13	3	4	3	35.9	1		2.03976	0.0178089	-0.21521	-3.78514			Q13630	ENSG00000104522;ENSG00000278243	GFUS	GDP-L-fucose synthase
6.83794	6.73335	6.89118	6.78921	6.47249	6.7761	6.34696	6.79831	FALSE				0	NaN	3	2	2	2	81.5	1		0.933652	0.16117	-0.214456	-1.83298			Q15027	ENSG00000072818;ENSG00000288169	ACAP1	Arf-GAP with coiled-coil, ANK repeat and PH domain-containing protein 1
8.96174	9.04521	9.06313	9.11504	8.87437	8.88631	8.88417	8.68264	FALSE		+	siSenp5_siGl2	0	NaN	15	8	11	8	73.1	1		1.95845	0.0208595	-0.214409	-3.62704			Q96B97	ENSG00000147010	SH3KBP1	SH3 domain-containing kinase-binding protein 1
11.7953	11.7637	11.7677	11.7617	11.5267	11.524	11.5933	11.588	FALSE		+	siSenp5_siGl2	0	NaN	40	19	57	19	69.2	1		4.3519	0.000266482	-0.214095	-10.4731			P04844	ENSG00000118705	RPN2	Dolichyl-diphosphooligosaccharide--protein glycosyltransferase subunit 2
11.128	11.1381	11.1049	11.1225	10.9082	10.8605	10.9171	10.9535	FALSE		+	siSenp5_siGl2	0	NaN	41	15	30	15	41.9	1		4.35255	0.0002664	-0.21351	-10.4758			P42765	ENSG00000167315	ACAA2	3-ketoacyl-CoA thiolase, mitochondrial
5.30012	5.2854	5.33271	5.21335	4.96809	5.27053	4.85798	5.1819	FALSE				0	NaN	12	3	3	3	44.1	1		1.13754	0.106677	-0.213271	-2.17206			Q86YH6	ENSG00000164494	PDSS2	Decaprenyl-diphosphate synthase subunit 2
8.04712	7.97728	7.95652	7.82082	7.7252	7.80993	7.76288	7.65249	FALSE		+	siSenp5_siGl2	0	NaN	13	2	3	2	26.3	1		1.98481	0.0198318	-0.212813	-3.67794			Q14353	ENSG00000130005	GAMT	Guanidinoacetate N-methyltransferase
10.1742	10.1711	10.1644	10.2395	10.0112	10.0195	9.95449	9.91349	FALSE		+	siSenp5_siGl2	0	NaN	17	8	12	8	45.8	1		3.36204	0.001478	-0.212615	-6.96702			Q86WR7	ENSG00000148426	PROSER2	Proline and serine-rich protein 2
7.45615	7.63081	7.69349	7.74886	7.46352	7.41616	7.3672	7.43296	FALSE		+	siSenp5_siGl2	0	NaN	41	2	2	2	7.3	1		1.72427	0.0332063	-0.212367	-3.18867			Q9HB66	ENSG00000285723	MKKS
6.45286	6.32373	6.3837	6.34696	6.15785	6.08746	6.22689	6.18587	FALSE		+	siSenp5_siGl2	0	NaN	4	1	1	1	22.2	1		2.70306	0.00502364	-0.212294	-5.21735			Q9NR77	ENSG00000176894	PXMP2	Peroxisomal membrane protein 2
10.642	10.6685	10.6918	10.6604	10.496	10.4487	10.4594	10.4095	FALSE		+	siSenp5_siGl2	0	NaN	20	6	12	6	41.5	1		4.3151	0.000284565	-0.212286	-10.3192			O00767	ENSG00000099194	SCD	Acyl-CoA desaturase
9.981	9.96319	9.97571	9.97828	9.78741	9.78545	9.72178	9.75439	FALSE		+	siSenp5_siGl2	7	NaN	21	14	19	8	60	1		4.95192	9.75422e-05	-0.212283	-13.3004			O60684	ENSG00000025800	KPNA6	Importin subunit alpha-7
7.73539	7.67596	7.63227	7.61471	7.41532	7.49825	7.3505	7.54535	FALSE		+	siSenp5_siGl2	0	NaN	8	4	4	4	51.1	1		2.2277	0.0123356	-0.212226	-4.16373			Q5SWX8	ENSG00000157181	ODR4	Protein odr-4 homolog
7.06393	7.05528	7.17393	7.04002	6.81762	6.95187	6.78267	6.9331	FALSE		+	siSenp5_siGl2	0	NaN	10	2	2	2	20.1	1		2.18997	0.0132828	-0.211975	-4.08617			Q86V88	ENSG00000213920;ENSG00000285200	MDP1	Magnesium-dependent phosphatase 1
8.82273	8.82845	8.6994	8.73944	8.55459	8.55075	8.55305	8.58383	FALSE		+	siSenp5_siGl2	2	NaN	4	2	4	1	44.5	1		3.19426	0.00201748	-0.211951	-6.48445			P29558	ENSG00000153250	RBMS1	RNA-binding motif, single-stranded-interacting protein 1
9.54129	9.50343	9.49985	9.54901	9.33472	9.38262	9.20359	9.32576	FALSE		+	siSenp5_siGl2	0	NaN	39	7	14	7	16.7	1		2.72473	0.00480803	-0.211722	-5.26912			P60983	ENSG00000197045	GMFB	Glia maturation factor beta
9.633	9.60437	9.604	9.59059	9.31809	9.3709	9.42962	9.46679	FALSE		+	siSenp5_siGl2	0	NaN	19	9	13	9	47.5	1		3.10598	0.0023574	-0.211637	-6.24135			Q8TB61	ENSG00000157593	SLC35B2	Adenosine 3'-phospho 5'-phosphosulfate transporter 1
7.9507	7.84423	7.71081	7.81954	7.62059	7.7039	7.54381	7.61102	FALSE		+	siSenp5_siGl2	0	NaN	9	4	6	2	57	1		1.93107	0.0220551	-0.211491	-3.57454			Q3KQV9	ENSG00000197355	UAP1L1	UDP-N-acetylhexosamine pyrophosphorylase-like protein 1
10.5446	10.5177	10.5163	10.5255	10.2937	10.3329	10.3263	10.3071	FALSE		+	siSenp5_siGl2	0	NaN	51	12	23	12	31.2	1		5.86643	2.68708e-05	-0.211006	-19.0327			Q13126	ENSG00000099810	MTAP	S-methyl-5'-thioadenosine phosphorylase {ECO:0000255|HAMAP-Rule:MF_03155}
5.44626	5.56682	5.18982	5.51096	5.18587	5.3147	5.24031	5.12928	FALSE				0	NaN	3	1	1	1	24.9	1		1.20694	0.092697	-0.210924	-2.28821			Q9P2W1	ENSG00000131470	PSMC3IP	Homologous-pairing protein 2 homolog
10.9224	10.8876	10.8915	10.9063	10.6876	10.7635	10.6536	10.6609	FALSE		+	siSenp5_siGl2	0	NaN	58	12	27	12	23.8	1		3.68826	0.00082275	-0.210525	-7.98921			O95816	ENSG00000112208	BAG2	BAG family molecular chaperone regulator 2
11.8966	11.8725	11.8398	11.8673	11.6494	11.619	11.6833	11.6831	FALSE		+	siSenp5_siGl2	0	NaN	37	11	49	10	21.9	1		4.44524	0.000227565	-0.210348	-10.8729			P32119	ENSG00000167815	PRDX2	Peroxiredoxin-2
4.24031	4.20163	3.99095	3.27798	3.81762	3.91648	3.67807	3.45943	FALSE				0	NaN	2	1	1	1	60.3	1		0.373106	0.489936	-0.209821	-0.858579			Q03933	ENSG00000025156	HSF2	Heat shock factor protein 2
11.6221	11.6537	11.6833	11.6045	11.4151	11.4524	11.4014	11.4559	FALSE		+	siSenp5_siGl2	0	NaN	19	31	57	31	205	1		4.11011	0.000403729	-0.209663	-9.49858			Q8TEM1	ENSG00000132182	NUP210	Nuclear pore membrane glycoprotein 210
5.14568	5.21335	5.22882	5.26679	4.88753	5.11686	5.04439	4.96809	FALSE		+	siSenp5_siGl2	0	NaN	5	1	1	1	44.1	1		2.03557	0.017945	-0.209439	-3.77692			Q9UBU6	ENSG00000137414	FAM8A1	Protein FAM8A1
7.74012	7.64169	7.6907	7.64386	7.54844	7.4446	7.51175	7.37417	FALSE		+	siSenp5_siGl2	0	NaN	6	10	14	6	184.6	1		2.45982	0.00790566	-0.20935	-4.65961			Q86VI3	ENSG00000183856	IQGAP3	Ras GTPase-activating-like protein IQGAP3
8.18239	8.07735	8.14006	8.17343	7.89845	7.96867	7.88203	7.98698	FALSE		+	siSenp5_siGl2	0	NaN	11	11	11	10	124.5	1		3.00249	0.00284681	-0.209277	-5.96533			Q69YQ0		SPECC1L	Cytospin-A
7.40854	7.44874	7.33985	7.41785	7.10119	7.27891	7.17792	7.22207	FALSE		+	siSenp5_siGl2	0	NaN	8	3	4	3	42.3	1		2.49933	0.00731727	-0.208723	-4.74741			P53609	ENSG00000164219	PGGT1B	Geranylgeranyl transferase type-1 subunit beta
8.38974	8.5157	8.36982	8.40727	8.15684	8.14109	8.29278	8.25833	FALSE		+	siSenp5_siGl2	0	NaN	30	9	19	3	34.8	1		2.24658	0.0118993	-0.208371	-4.20284			P60891	ENSG00000147224	PRPS1	Ribose-phosphate pyrophosphokinase 1
8.00113	7.82337	7.81698	7.66391	7.57213	7.78856	7.47249	7.6388	FALSE				0	NaN	20	2	3	2	13.2	1		1.14104	0.105984	-0.208355	-2.17789			P63272	ENSG00000213246	SUPT4H1	Transcription elongation factor SPT4
6.91767	6.93782	7.04767	6.80993	6.70044	6.71012	6.6865	6.78267	FALSE		+	siSenp5_siGl2	0	NaN	3	2	2	2	104.7	1		2.10496	0.0156713	-0.208339	-3.91433			P22670	ENSG00000132005;ENSG00000288283	RFX1	MHC class II regulatory factor RFX1
7.26303	7.33092	7.29829	7.15178	6.89482	7.11166	7.09592	7.10852	FALSE		+	siSenp5_siGl2	0	NaN	20	4	5	4	21.6	1		1.7174	0.0336745	-0.208274	-3.17615			P16455	ENSG00000170430	MGMT	Methylated-DNA--protein-cysteine methyltransferase
11.4601	11.4267	11.4347	11.4527	11.2277	11.254	11.2318	11.2283	FALSE		+	siSenp5_siGl2	0	NaN	44	17	31	17	51.2	1		6.10714	2.04035e-05	-0.208119	-20.9001			Q13451	ENSG00000096060	FKBP5	Peptidyl-prolyl cis-trans isomerase FKBP5
6.93664	6.98641	6.76155	6.82018	6.53294	6.8802	6.66534	6.59395	FALSE				0	NaN	5	2	2	2	49.6	1		1.19607	0.094814	-0.208089	-2.26998			Q5VWJ9	ENSG00000148158	SNX30	Sorting nexin-30
10.281	10.377	10.2547	10.244	10.0705	10.1303	9.99887	10.1246	FALSE		+	siSenp5_siGl2	0	NaN	27	11	19	11	44.5	1		2.53953	0.0067939	-0.208082	-4.83782			Q8NEZ5	ENSG00000167196	FBXO22	F-box only protein 22
9.25927	9.28309	9.25172	9.2884	9.04685	9.07628	9.05012	9.07895	FALSE		+	siSenp5_siGl2	0	NaN	20	5	9	5	28.6	1		5.5582	4.07006e-05	-0.20757	-16.8768			Q53H96	ENSG00000104524;ENSG00000276657	PYCR3	Pyrroline-5-carboxylate reductase 3 {ECO:0000312|HGNC:HGNC:25846}
9.99407	10.0025	10.0149	10.0063	9.72996	9.78463	9.82034	9.85362	FALSE		+	siSenp5_siGl2	0	NaN	63	11	161	2	13.9	1		3.61036	0.000949102	-0.207308	-7.73441			Q8N257	ENSG00000196890;ENSG00000285449	H2BU1	Histone H2B type 3-B
6.02015	6.1639	6.23266	6.25172	5.98868	5.99774	5.80219	6.05094	FALSE				0	NaN	0	1	1	1	232.2	1		1.47362	0.0545373	-0.207217	-2.74297			O43157	ENSG00000164050	PLXNB1	Plexin-B1
8.72315	8.74551	8.94778	9.10276	8.60585	8.80671	8.65964	8.61875	FALSE				0	NaN	15	4	7	4	32.4	1		1.06433	0.12387	-0.207062	-2.05008			P18827	ENSG00000115884	SDC1	Syndecan-1
7.28725	7.3443	7.2854	7.3637	7.13545	7.14873	7.16491	7.0045	FALSE		+	siSenp5_siGl2	0	NaN	19	6	12	4	43.1	1		2.5847	0.00626496	-0.206763	-4.94076			P27361	ENSG00000102882	MAPK3	Mitogen-activated protein kinase 3
10.6958	10.7011	10.742	10.6852	10.5194	10.5092	10.5064	10.4641	FALSE		+	siSenp5_siGl2	0	NaN	19	17	25	17	124.9	1		4.65691	0.000158421	-0.206219	-11.832			Q14432	ENSG00000172572	PDE3A	cGMP-inhibited 3',5'-cyclic phosphodiesterase A
7.27333	7.25927	7.35226	7.36282	7.21529	7.13955	7.15178	6.91648	FALSE		+	siSenp5_siGl2	0	NaN	13	2	2	2	17	1		1.57801	0.0441774	-0.206148	-2.92602			Q9NX01	ENSG00000140830	TXNL4B	Thioredoxin-like protein 4B
7.90147	7.76951	7.89118	7.80413	7.57818	7.65607	7.61985	7.6879	FALSE		+	siSenp5_siGl2	0	NaN	4	3	3	3	76.7	1		2.66732	0.0053656	-0.20607	-5.13277			P17252	ENSG00000154229	PRKCA	Protein kinase C alpha type
9.5157	9.50104	9.50363	9.42941	9.33159	9.24008	9.28656	9.26819	FALSE		+	siSenp5_siGl2	0	NaN	12	8	10	8	78.8	1		3.5365	0.00107503	-0.20584	-7.49919			O75127	ENSG00000106246	PTCD1	Pentatricopeptide repeat-containing protein 1, mitochondrial
6.55459	6.46271	6.54535	6.70183	6.40429	6.52356	6.0268	6.48704	FALSE				0	NaN	6	2	2	2	39.8	1		0.826316	0.199398	-0.205696	-1.6542			Q9Y484	ENSG00000196998	WDR45	WD repeat domain phosphoinositide-interacting protein 4
8.69801	8.77215	8.79247	8.81602	8.44667	8.65535	8.55689	8.59768	FALSE		+	siSenp5_siGl2	0	NaN	20	7	16	7	44.5	1		2.16563	0.0139251	-0.205515	-4.03657			Q14318	ENSG00000105701	FKBP8	Peptidyl-prolyl cis-trans isomerase FKBP8
11.234	11.237	11.2114	11.1769	10.9708	11.1016	10.9786	10.9883	FALSE		+	siSenp5_siGl2	0	NaN	35	19	31	19	70.3	1		3.04188	0.00265278	-0.205043	-6.06928			O14975	ENSG00000140284	SLC27A2	Very long-chain acyl-CoA synthetase
8.20359	8.13955	8.35094	8.28586	8.08852	8.0433	8.00843	8.01959	FALSE		+	siSenp5_siGl2	0	NaN	16	6	6	6	42.1	1		2.21363	0.0126906	-0.205026	-4.13473			P56589	ENSG00000034693	PEX3	Peroxisomal biogenesis factor 3
6.15987	6.11478	6.20359	6.39917	6.06824	6.04658	5.93074	6.01346	FALSE		+	siSenp5_siGl2	0	NaN	4	1	1	1	19.1	1		1.58771	0.0434493	-0.2046	-2.9432			Q96F10	ENSG00000141504	SAT2	Diamine acetyltransferase 2
10.73	10.7897	10.6164	10.6902	10.479	10.566	10.4833	10.4797	FALSE		+	siSenp5_siGl2	0	NaN	20	22	28	22	136.3	1		2.54578	0.00671794	-0.204568	-4.85198			Q2M389	ENSG00000136051	WASHC4	WASH complex subunit 4 {ECO:0000312|HGNC:HGNC:29174}
7.82018	7.88142	7.71562	7.84862	7.6879	7.70874	7.43546	7.61692	FALSE		+	siSenp5_siGl2	0	NaN	7	4	4	3	56.1	1		1.53306	0.0483773	-0.204206	-2.84678			O75052	ENSG00000198929	NOS1AP	Carboxyl-terminal PDZ ligand of neuronal nitric oxide synthase protein
6.49985	6.44294	6.51254	6.47411	6.36982	6.27053	6.17991	6.29278	FALSE		+	siSenp5_siGl2	0	NaN	3	2	2	2	70.5	1		2.54931	0.00667053	-0.204102	-4.85999			Q9BRD0	ENSG00000137656	BUD13	BUD13 homolog
10.5479	10.5575	10.5977	10.5815	10.4153	10.302	10.3855	10.3657	FALSE		+	siSenp5_siGl2	0	NaN	23	9	19	9	61.2	1		3.5956	0.000974627	-0.204002	-7.68692			Q15942	ENSG00000159840;ENSG00000285443	ZYX	Zyxin
6.7252	6.75221	6.94953	6.83794	6.71562	6.66107	6.59842	6.47411	FALSE				0	NaN	3	1	1	1	45.5	1		1.51494	0.0501156	-0.203917	-2.81502			Q96Q45	ENSG00000155755	TMEM237	Transmembrane protein 237
5.15785	5.27798	5.29646	5.23649	4.95884	5.09592	4.92125	5.17792	FALSE		+	siSenp5_siGl2	0	NaN	2	1	1	1	53	1		1.63708	0.0393855	-0.203714	-3.03117			Q9H6Q4	ENSG00000103245	CIAO3	Cytosolic iron-sulfur assembly component 3 {ECO:0000305}
12.5192	12.5945	12.5438	12.5366	12.2917	12.3902	12.327	12.371	FALSE		+	siSenp5_siGl2	0	NaN	54	10	101	10	11.4	1		3.51374	0.00112024	-0.203558	-7.42793			P62805	ENSG00000158406;ENSG00000197061;ENSG00000197238;ENSG00000197837;ENSG00000270276;ENSG00000270882;ENSG00000273542;ENSG00000274618;ENSG00000275126;ENSG00000276180;ENSG00000276966;ENSG00000277157;ENSG00000278637;ENSG00000278705	H4-16;H4C1;H4C11;H4C12;H4C13;H4C14;H4C15;H4C2;H4C3;H4C4;H4C5;H4C6;H4C8;H4C9	Histone H4
8.16088	8.09381	8.06016	7.97097	7.85674	7.87098	7.86604	7.87836	FALSE		+	siSenp5_siGl2	0	NaN	12	5	6	5	43	1		2.66042	0.00544251	-0.203425	-5.11653			Q15629	ENSG00000067167	TRAM1	Translocating chain-associated membrane protein 1
10.0672	10.1505	9.95347	10.0391	9.88371	9.8197	9.83463	9.8586	FALSE		+	siSenp5_siGl2	0	NaN	16	11	16	11	77	1		2.49235	0.00741553	-0.203389	-4.73181			P02787	ENSG00000091513	TF	Serotransferrin
10.6367	10.6363	10.6204	10.6519	10.4836	10.3754	10.4342	10.4395	FALSE		+	siSenp5_siGl2	0	NaN	25	15	20	15	82.8	1		3.91735	0.000556636	-0.203133	-8.78059			Q6PJT7	ENSG00000100722	ZC3H14	Zinc finger CCCH domain-containing protein 14
11.3982	11.3631	11.3993	11.3658	11.2122	11.1545	11.1767	11.171	FALSE		+	siSenp5_siGl2	9	NaN	19	25	36	17	141.2	1		4.88294	0.000108816	-0.203001	-12.9425			Q8N3U4	ENSG00000101972	STAG2	Cohesin subunit SA-2
9.55132	9.61029	9.43775	9.5343	9.38586	9.32305	9.3298	9.28309	FALSE		+	siSenp5_siGl2	0	NaN	15	10	13	10	88.2	1		2.55848	0.00655646	-0.202966	-4.88083			O94782	ENSG00000162607	USP1	Ubiquitin carboxyl-terminal hydrolase 1
10.116	10.1384	10.1695	10.1616	10.0037	9.97212	9.90704	9.89102	FALSE		+	siSenp5_siGl2	4	NaN	55	12	25	5	23.7	1		3.35057	0.00150871	-0.202924	-6.93314			P61006	ENSG00000167461	RAB8A	Ras-related protein Rab-8A
7.76155	7.82528	7.77281	7.76155	7.54226	7.53683	7.60955	7.62205	FALSE		+	siSenp5_siGl2	0	NaN	4	5	6	5	127.1	1		3.54618	0.00105713	-0.202625	-7.52968			Q6IQ23	ENSG00000166689	PLEKHA7	Pleckstrin homology domain-containing family A member 7
4.87283	4.66676	4.73335	4.6837	4.38543	4.37156	4.7761	4.61471	FALSE				0	NaN	4	2	2	2	45.5	1		0.958105	0.153799	-0.202208	-1.8736			Q9Y519	ENSG00000198792	TMEM184B	Transmembrane protein 184B
8.02791	8.02459	8.08905	7.98925	7.83416	7.84486	7.79896	7.84423	FALSE		+	siSenp5_siGl2	0	NaN	5	3	5	2	70.7	1		3.8805	0.000586349	-0.202147	-8.64887			Q8IXI2	ENSG00000126858	RHOT1	Mitochondrial Rho GTPase 1
7.6014	7.57743	7.61176	7.63952	7.3637	7.47086	7.3147	7.4733	FALSE		+	siSenp5_siGl2	1	NaN	7	5	5	4	94.1	1		2.54216	0.00676231	-0.201889	-4.84378			Q8IWT6	ENSG00000136802	LRRC8A	Volume-regulated anion channel subunit LRRC8A
6.94251	7.04111	7.06178	6.93192	6.78921	6.73335	6.85674	6.79051	FALSE		+	siSenp5_siGl2	0	NaN	1	1	1	1	88.1	1		2.53641	0.00682985	-0.201878	-4.83078			Q8IYT2	ENSG00000180917	CMTR2	Cap-specific mRNA (nucleoside-2'-O-)-methyltransferase 2
10.6813	10.6717	10.6652	10.6275	10.4135	10.4858	10.4551	10.484	FALSE		+	siSenp5_siGl2	0	NaN	46	12	24	12	33.3	1		4.18644	0.000350507	-0.201811	-9.797			P32322	ENSG00000183010	PYCR1	Pyrroline-5-carboxylate reductase 1, mitochondrial
9.66231	9.72315	9.67719	9.70874	9.49125	9.64602	9.40897	9.42017	FALSE		+	siSenp5_siGl2	0	NaN	27	6	8	6	21.6	1		1.92892	0.0221527	-0.201246	-3.57041			Q9UJY1	ENSG00000152137	HSPB8	Heat shock protein beta-8
11.5221	11.5352	11.5477	11.535	11.3471	11.3347	11.3492	11.3042	FALSE		+	siSenp5_siGl2	0	NaN	24	16	28	16	70.7	1		5.62502	3.76109e-05	-0.201189	-17.3231			Q14739	ENSG00000143815	LBR	Lamin-B receptor
9.36129	9.40599	9.31266	9.41532	9.14949	9.16063	9.24603	9.13597	FALSE		+	siSenp5_siGl2	0	NaN	12	5	7	5	52.4	1		2.96384	0.00306873	-0.200785	-5.86465			Q6UW02	ENSG00000119004	CYP20A1	Cytochrome P450 20A1
9.66196	9.72178	9.66676	9.61857	9.44191	9.43838	9.48724	9.49845	FALSE		+	siSenp5_siGl2	0	NaN	27	8	13	8	34.3	1		3.5909	0.000981861	-0.200773	-7.67187			Q53GQ0	ENSG00000149084	HSD17B12	Very-long-chain 3-oxoacyl-CoA reductase {ECO:0000305}
10.5139	10.6336	10.6883	10.5673	10.4101	10.4129	10.3881	10.3889	FALSE		+	siSenp5_siGl2	0	NaN	32	10	25	10	35	1		2.69325	0.00511145	-0.200768	-5.19404			P05026	ENSG00000143153	ATP1B1	Sodium/potassium-transporting ATPase subunit beta-1
6.04876	5.926	5.9472	6.1416	5.74953	5.71149	5.79961	6	FALSE				0	NaN	1	1	1	1	103.8	1		1.31565	0.0746682	-0.20073	-2.47171			O15455	ENSG00000164342	TLR3	Toll-like receptor 3
13.4438	13.4296	13.389	13.3923	13.2116	13.2634	13.1692	13.2093	FALSE		+	siSenp5_siGl2	0	NaN	57	42	184	39	72.3	1		3.83228	0.000638784	-0.20028	-8.47915			P11021	ENSG00000044574	HSPA5	Endoplasmic reticulum chaperone BiP {ECO:0000305}
6.12928	6.36107	6.23458	6.43463	6.06609	6.1416	5.99322	6.15785	FALSE				0	NaN	2	1	1	1	39.5	1		1.38104	0.0655221	-0.200199	-2.58325			P27544	ENSG00000223802	CERS1	Ceramide synthase 1
10.0908	10.014	10.0876	10.0477	9.81041	9.88081	9.88631	9.86202	FALSE		+	siSenp5_siGl2	0	NaN	50	9	12	9	21.4	1		3.68304	0.000830509	-0.200129	-7.97191			P00374	ENSG00000228716	DHFR	Dihydrofolate reductase
8.15381	8.27938	8.26819	8.17043	8.01011	8.0917	8.06232	7.90809	FALSE		+	siSenp5_siGl2	0	NaN	13	6	6	6	56.9	1		2.07689	0.016551	-0.199896	-3.85844			Q9NP61	ENSG00000242247	ARFGAP3	ADP-ribosylation factor GTPase-activating protein 3
6.53916	6.31288	6.4446	6.36982	6.13134	6.29829	6.15987	6.27798	FALSE		+	siSenp5_siGl2	0	NaN	7	2	2	2	37.5	1		1.6778	0.0363959	-0.199742	-3.10437			P07711	ENSG00000135047	CTSL	Cathepsin L1
8.52982	8.6077	8.62498	8.67948	8.41109	8.48583	8.41151	8.33539	FALSE		+	siSenp5_siGl2	1	NaN	9	7	8	6	96.6	1		2.42252	0.00850043	-0.199541	-4.57764			Q9H8M5	ENSG00000148842	CNNM2	Metal transporter CNNM2
10.1477	10.0783	10.0946	10.074	9.90418	9.95855	9.89996	9.83416	FALSE		+	siSenp5_siGl2	0	NaN	9	9	13	9	124	1		3.20733	0.00196783	-0.19944	-6.52106			O94875	ENSG00000154556	SORBS2	Sorbin and SH3 domain-containing protein 2
12.0156	12.0452	12.0504	12.0633	11.8463	11.8366	11.9248	11.7701	FALSE		+	siSenp5_siGl2	8	NaN	45	13	54	8	37.5	1		3.01239	0.00279568	-0.19916	-5.99134			Q15365	ENSG00000169564	PCBP1	Poly(rC)-binding protein 1
6.58946	6.78005	6.57743	6.72656	6.60733	6.67807	6.15381	6.43796	FALSE				0	NaN	2	1	1	1	51.8	1		0.774716	0.221002	-0.199083	-1.56773			O14770	ENSG00000134138	MEIS2	Homeobox protein Meis2
10.9681	11.0288	11.0053	10.9692	10.764	10.842	10.7381	10.8339	FALSE		+	siSenp5_siGl2	0	NaN	12	26	32	26	254.3	1		3.26775	0.00176115	-0.198353	-6.69243			O75165	ENSG00000138246	DNAJC13	DnaJ homolog subfamily C member 13
8.50898	8.49745	8.29967	8.33226	8.20359	8.19967	8.18537	8.25692	FALSE		+	siSenp5_siGl2	0	NaN	15	3	4	3	36	1		1.88885	0.0238954	-0.198203	-3.49423			P46736	ENSG00000185515	BRCC3	Lys-63-specific deubiquitinase BRCC36
7.61324	7.66888	7.62644	7.70667	7.46679	7.43546	7.36107	7.55919	FALSE		+	siSenp5_siGl2	0	NaN	6	4	4	3	90.2	1		2.28809	0.0109923	-0.198181	-4.28957			Q6NSJ5	ENSG00000171017	LRRC8E	Volume-regulated anion channel subunit LRRC8E
14.6778	14.6519	14.7362	14.6832	14.4501	14.4531	14.548	14.5059	FALSE		+	siSenp5_siGl2	5	NaN	58	76	340	72	164.8	1		3.28885	0.00169073	-0.198027	-6.75311			P31327	ENSG00000021826	CPS1	Carbamoyl-phosphate synthase [ammonia], mitochondrial
7.507	7.67384	7.55842	7.6703	7.38024	7.36107	7.3672	7.50938	FALSE		+	siSenp5_siGl2	0	NaN	9	2	3	2	34.4	1		1.96153	0.0207505	-0.197919	-3.63297			P78549	ENSG00000065057	NTHL1	Endonuclease III-like protein 1 {ECO:0000255|HAMAP-Rule:MF_03183}
7.58346	7.82718	7.85674	7.84486	7.5744	7.49506	7.64602	7.60511	FALSE				0	NaN	20	3	5	3	20.1	1		1.46486	0.0555142	-0.197914	-2.72777			Q5J8M3	ENSG00000128463	EMC4	ER membrane protein complex subunit 4
10.038	10.0297	9.98328	10.0395	9.89588	9.86542	9.74786	9.79198	FALSE		+	siSenp5_siGl2	1	NaN	5	16	21	15	309.2	1		2.79324	0.00421327	-0.197318	-5.4351			O95359	ENSG00000138162	TACC2	Transforming acidic coiled-coil-containing protein 2
4.27053	3.93546	4.47249	4.63807	4.15381	4.60881	3.87774	3.88753	FALSE				0	NaN	1	1	1	1	197.5	1		0.375319	0.487781	-0.197167	-0.862807			Q5H9U9	ENSG00000181381	DDX60L	Probable ATP-dependent RNA helicase DDX60-like
11.0648	11.0441	11.013	11.0521	10.8581	10.818	10.847	10.8626	FALSE		+	siSenp5_siGl2	0	NaN	42	16	29	16	50.1	1		4.93723	9.94196e-05	-0.197075	-13.2234			Q9UKX7	ENSG00000093000	NUP50	Nuclear pore complex protein Nup50
10.1556	10.1362	10.2678	10.1908	9.97671	9.98783	9.981	10.0168	FALSE		+	siSenp5_siGl2	0	NaN	14	12	18	12	107.2	1		3.19267	0.00202296	-0.197027	-6.48003			Q9NZ08	ENSG00000164307	ERAP1	Endoplasmic reticulum aminopeptidase 1
8.1205	8.15279	8.13391	8.18388	8.01625	7.93605	7.78529	8.06555	FALSE		+	siSenp5_siGl2	0	NaN	11	6	6	6	53.5	1		1.69565	0.0351475	-0.196986	-3.13665			Q8IUH3	ENSG00000155636	RBM45	RNA-binding protein 45
9.9976	9.99195	10.0244	9.98071	9.86078	9.81538	9.77676	9.75405	FALSE		+	siSenp5_siGl2	1	NaN	18	13	16	12	79.8	1		3.63795	0.000904168	-0.196934	-7.82387			Q96T51	ENSG00000176783;ENSG00000284260	RUFY1	RUN and FYVE domain-containing protein 1
6.54689	6.33807	6.58496	6.60881	6.2854	6.51885	6.29829	6.18982	FALSE				0	NaN	1	1	1	1	248.3	1		1.10109	0.115093	-0.196591	-2.11126			Q92673	ENSG00000137642	SORL1	Sortilin-related receptor
13.3881	13.4004	13.3893	13.3727	13.1903	13.1669	13.2026	13.2045	FALSE		+	siSenp5_siGl2	0	NaN	40	63	116	63	152	1		5.85902	2.70951e-05	-0.196549	-18.9778			Q13428	ENSG00000070814	TCOF1	Treacle protein
9.6844	9.62808	9.71596	9.69244	9.49985	9.52728	9.44232	9.46638	FALSE		+	siSenp5_siGl2	0	NaN	19	11	15	11	67.4	1		3.51987	0.00110786	-0.196263	-7.44708			P50895	ENSG00000187244	BCAM	Basal cell adhesion molecule
9.53158	9.58609	9.5267	9.56986	9.35072	9.38802	9.30629	9.385	FALSE		+	siSenp5_siGl2	0	NaN	21	8	14	8	59.8	1		3.74665	0.000743841	-0.196048	-8.18482			O94763	ENSG00000105176	URI1	Unconventional prefoldin RPB5 interactor 1
6.97154	6.91409	6.92125	6.94603	6.72656	6.70598	6.77742	6.75889	FALSE		+	siSenp5_siGl2	0	NaN	4	3	3	3	78.6	1		4.10832	0.000404615	-0.196015	-9.49167			Q8TDR0	ENSG00000204104	TRAF3IP1	TRAF3-interacting protein 1
8.34563	8.36501	8.44626	8.29324	8.15076	8.22352	8.23362	8.05907	FALSE		+	siSenp5_siGl2	0	NaN	14	8	8	8	78.7	1		2.05368	0.0173222	-0.19579	-3.81255			Q5T2E6	ENSG00000120029	ARMH3	Armadillo-like helical domain-containing protein 3 {ECO:0000305}
7.81698	7.73742	7.76818	7.81634	7.67878	7.61985	7.49825	7.55995	FALSE		+	siSenp5_siGl2	0	NaN	5	3	4	3	65	1		2.38734	0.0090745	-0.195524	-4.50117			Q9NZ53	ENSG00000114631	PODXL2	Podocalyxin-like protein 2
5.43296	5.36807	4.96809	5.04876	5.10014	5.10852	5.03562	4.79181	FALSE				0	NaN	3	1	1	1	76.1	1		0.691323	0.260265	-0.195445	-1.42675			Q7Z4F1	ENSG00000197324	LRP10	Low-density lipoprotein receptor-related protein 10
10.0836	10.0752	10.0249	10.0775	9.86465	9.90313	9.83573	9.8759	FALSE		+	siSenp5_siGl2	0	NaN	17	13	17	13	100.6	1		4.24566	0.000317032	-0.195438	-10.0343			Q05086	ENSG00000114062	UBE3A	Ubiquitin-protein ligase E3A
8.68685	8.7807	8.67878	8.72007	8.56605	8.50184	8.55957	8.4582	FALSE		+	siSenp5_siGl2	0	NaN	5	4	6	3	78.3	1		2.88421	0.00354415	-0.195186	-5.66119			Q9NZ52	ENSG00000125447	GGA3	ADP-ribosylation factor-binding protein GGA3 {ECO:0000305}
9.81618	9.80591	9.75556	9.75906	9.52728	9.63245	9.57194	9.62626	FALSE		+	siSenp5_siGl2	0	NaN	24	7	10	7	38.3	1		3.2488	0.00182205	-0.194692	-6.63831			Q9Y394	ENSG00000100612	DHRS7	Dehydrogenase/reductase SDR family member 7
7.49185	7.52435	7.48784	7.52199	7.43962	7.37764	7.19869	7.2317	FALSE		+	siSenp5_siGl2	0	NaN	7	3	4	3	50.3	1		1.80056	0.0285201	-0.194593	-3.32889			Q6VEQ5		WASH2P	WAS protein family homolog 2
8.79312	8.84298	8.77577	8.81602	8.64097	8.67842	8.54342	8.58722	FALSE		+	siSenp5_siGl2	0	NaN	6	4	5	4	107	1		2.97097	0.00302892	-0.194467	-5.88313			Q9P206	ENSG00000162522	KIAA1522	Uncharacterized protein KIAA1522
8.20604	8.15836	8.18041	8.2031	7.92125	7.97212	7.95652	8.12102	FALSE		+	siSenp5_siGl2	0	NaN	11	3	3	3	33.4	1		2.28063	0.0111477	-0.194251	-4.27393			P56962	ENSG00000136874	STX17	Syntaxin-17 {ECO:0000303|PubMed:21545355}
8.80187	8.80252	8.82305	8.91169	8.62059	8.65678	8.58571	8.69905	FALSE		+	siSenp5_siGl2	0	NaN	7	7	7	7	104.4	1		2.79754	0.00418153	-0.194248	-5.44563			Q92889	ENSG00000175595	ERCC4	DNA repair endonuclease XPF
12.1975	12.1768	12.1866	12.1895	11.9619	11.9802	12.0011	12.0314	FALSE		+	siSenp5_siGl2	0	NaN	37	10	42	9	30.8	1		4.79818	0.000124532	-0.193991	-12.5151			Q13151	ENSG00000177733	HNRNPA0	Heterogeneous nuclear ribonucleoprotein A0
7.06824	7.13134	7.21043	7.1179	6.99661	6.95652	6.94251	6.85674	FALSE		+	siSenp5_siGl2	0	NaN	9	4	4	4	42.9	1		2.45767	0.00793146	-0.193882	-4.65486			Q9NXS2	ENSG00000011478	QPCTL	Glutaminyl-peptide cyclotransferase-like protein
11.105	11.0851	11.158	11.1051	10.8829	10.9086	10.931	10.9564	FALSE		+	siSenp5_siGl2	0	NaN	38	13	26	13	52.3	1		3.90719	0.000565953	-0.193548	-8.74408			Q16719	ENSG00000115919	KYNU	Kynureninase {ECO:0000255|HAMAP-Rule:MF_03017}
7.89845	7.8759	8.03837	7.93723	7.73471	7.73132	7.71905	7.79116	FALSE		+	siSenp5_siGl2	0	NaN	5	5	5	5	101.7	1		2.5733	0.00637462	-0.193428	-4.91465			Q3SY69	ENSG00000136010	ALDH1L2	Mitochondrial 10-formyltetrahydrofolate dehydrogenase
9.85891	9.86712	9.87406	9.89921	9.62917	9.70839	9.66124	9.72724	FALSE		+	siSenp5_siGl2	0	NaN	16	15	23	15	98.5	1		3.71508	0.000782121	-0.193313	-8.07858			Q9P2B2	ENSG00000134247	PTGFRN	Prostaglandin F2 receptor negative regulator
7.86913	7.95652	7.84298	7.98128	7.74147	7.77149	7.6837	7.68018	FALSE		+	siSenp5_siGl2	0	NaN	12	4	6	4	44.6	1		2.52601	0.0069504	-0.193269	-4.8073			Q9UI08	ENSG00000196405	EVL	Ena/VASP-like protein
9.28471	9.23098	9.28332	9.36588	9.06609	9.08108	9.17093	9.07387	FALSE		+	siSenp5_siGl2	0	NaN	63	8	14	8	12.8	1		2.69952	0.00505715	-0.19323	-5.20892			O75368	ENSG00000131171	SH3BGRL	SH3 domain-binding glutamic acid-rich-like protein
5.22882	5.24793	5.44956	5.11686	4.98185	5.10434	4.96347	5.2211	FALSE				0	NaN	1	1	1	1	111.4	1		1.09945	0.115429	-0.193101	-2.10853			Q8N9B5	ENSG00000152409	JMY	Junction-mediating and -regulatory protein
13.742	13.8259	13.7525	13.7759	13.5182	13.5604	13.5947	13.6514	FALSE		+	siSenp5_siGl2	14	NaN	68	12	167	0	13.9	1		2.90326	0.00343029	-0.19294	-5.7094			Q16778	ENSG00000184678	H2BC21	Histone H2B type 2-E
4.65535	4.8679	4.65535	4.2555	4.58496	4.40599	4.37156	4.30012	FALSE				0	NaN	2	1	1	1	46.5	1		0.653902	0.280281	-0.192866	-1.36281			Q9BQQ3	ENSG00000114745	GORASP1	Golgi reassembly-stacking protein 1
7.98584	8.07146	8.0954	7.9431	7.83479	7.85674	7.80478	7.82909	FALSE		+	siSenp5_siGl2	0	NaN	23	6	6	6	32.3	1		2.67891	0.00525358	-0.192604	-5.16008			Q9Y3A4	ENSG00000189306	RRP7A	Ribosomal RNA-processing protein 7 homolog A
7.68299	7.44791	7.52982	7.56834	7.32823	7.40429	7.24793	7.47897	FALSE				0	NaN	16	4	4	4	23.4	1		1.4846	0.0533688	-0.192411	-2.76207			Q96HR9	ENSG00000115255	REEP6	Receptor expression-enhancing protein 6
6.88874	6.8189	6.74551	6.77083	6.56072	6.71149	6.57743	6.60585	FALSE		+	siSenp5_siGl2	0	NaN	8	4	4	4	54	1		2.22342	0.0124423	-0.192123	-4.1549			Q9BTU6	ENSG00000155252	PI4K2A	Phosphatidylinositol 4-kinase type 2-alpha
13.2767	13.223	13.1875	13.1969	13.0622	13.0755	12.9962	12.9827	FALSE		+	siSenp5_siGl2	0	NaN	60	36	163	31	70	1		3.10994	0.00234268	-0.191853	-6.2521			P0DMV9	ENSG00000204388;ENSG00000212866;ENSG00000224501;ENSG00000231555;ENSG00000232804	HSPA1B	Heat shock 70 kDa protein 1B {ECO:0000312|HGNC:HGNC:5233}
11.895	11.9049	11.8657	11.8743	11.6962	11.6723	11.6914	11.7131	FALSE		+	siSenp5_siGl2	8	NaN	32	27	42	20	103.9	1		5.3498	5.46404e-05	-0.191742	-15.5547			Q13620	ENSG00000158290	CUL4B	Cullin-4B
11.6774	11.6606	11.7221	11.6544	11.4568	11.4911	11.5056	11.4949	FALSE		+	siSenp5_siGl2	0	NaN	48	19	40	19	60.5	1		4.31069	0.000286468	-0.191512	-10.3009			Q6DD88	ENSG00000184743	ATL3	Atlastin-3
8.44543	8.41024	8.43588	8.39361	8.23984	8.07468	8.36982	8.23745	FALSE		+	siSenp5_siGl2	0	NaN	10	3	5	3	36.2	1		1.67481	0.0366083	-0.190844	-3.09897			Q13642	ENSG00000022267	FHL1	Four and a half LIM domains protein 1
11.6812	11.7687	11.7781	11.762	11.564	11.4897	11.6	11.5731	FALSE		+	siSenp5_siGl2	6	NaN	57	10	43	5	20.5	1		2.96633	0.00305627	-0.19079	-5.87111			P84085	ENSG00000004059	ARF5	ADP-ribosylation factor 5
10.047	10.1175	10.0865	10.0265	9.84925	9.92555	9.87052	9.86944	FALSE		+	siSenp5_siGl2	0	NaN	19	13	18	13	83.3	1		3.47598	0.00120509	-0.190699	-7.31093			Q32P28	ENSG00000117385	P3H1	Prolyl 3-hydroxylase 1 {ECO:0000312|HGNC:HGNC:19316}
8.04494	8.06447	8.11166	8.11166	7.98641	7.8759	7.81762	7.89178	FALSE		+	siSenp5_siGl2	0	NaN	12	2	8	2	21.1	1		2.56423	0.00648384	-0.190252	-4.89395			O75638	ENSG00000126890	CTAG2	Cancer/testis antigen 2
9.29898	9.2914	9.21844	9.22014	9.05202	9.00899	9.03892	9.16867	FALSE		+	siSenp5_siGl2	0	NaN	13	3	8	3	25.2	1		2.43198	0.00835002	-0.190088	-4.59834			Q9Y3B3	ENSG00000134970	TMED7	Transmembrane emp24 domain-containing protein 7
7.95361	7.97499	7.93782	7.87467	7.6489	7.86047	7.79961	7.67243	FALSE		+	siSenp5_siGl2	0	NaN	4	7	8	5	197.2	1		1.86435	0.0251216	-0.189924	-3.448			Q5VT25	ENSG00000143776	CDC42BPA	Serine/threonine-protein kinase MRCK alpha
8.09961	8.31606	8.26959	8.18636	8.07039	8.08268	7.99379	7.96578	FALSE		+	siSenp5_siGl2	0	NaN	25	3	5	3	23.9	1		1.8449	0.0261081	-0.189745	-3.4115			Q8WUY1	ENSG00000130193	THEM6	Protein THEM6
7.71425	7.80413	7.67455	7.6886	7.52982	7.53993	7.43546	7.61765	FALSE		+	siSenp5_siGl2	0	NaN	2	2	2	2	115.5	1		2.15125	0.0142936	-0.189663	-4.00741			Q12968	ENSG00000072736	NFATC3	Nuclear factor of activated T-cells, cytoplasmic 3
6.91648	6.8936	6.84549	6.69905	6.77742	6.70044	6.5345	6.58496	FALSE				0	NaN	1	1	1	1	151.1	1		1.37518	0.0663346	-0.189326	-2.57322			Q9HCK4	ENSG00000185008	ROBO2	Roundabout homolog 2
9.32351	9.21432	9.30538	9.20384	9.00534	9.03645	9.13057	9.11868	FALSE		+	siSenp5_siGl2	0	NaN	16	3	6	1	13.9	1		2.31752	0.0103709	-0.188999	-4.3517			O95166	ENSG00000170296	GABARAP	Gamma-aminobutyric acid receptor-associated protein
8.07682	8.07948	7.86542	7.93487	7.82209	7.72315	7.8125	7.84298	FALSE		+	siSenp5_siGl2	0	NaN	3	1	3	1	40.6	1		1.71699	0.0336973	-0.188969	-3.17541			Q8NFB2		TMEM185A	Transmembrane protein 185A
7.3505	7.3443	7.41109	7.29646	7.28263	7.1918	7.10643	7.06609	FALSE		+	siSenp5_siGl2	0	NaN	16	5	6	5	52.6	1		1.90743	0.02307	-0.188848	-3.52947			P49768	ENSG00000080815	PSEN1	Presenilin-1
9.57194	9.58421	9.60066	9.49645	9.34851	9.46944	9.31107	9.36894	FALSE		+	siSenp5_siGl2	0	NaN	12	11	14	11	106.9	1		2.43801	0.00824603	-0.188827	-4.61156			Q8TF05	ENSG00000154845	PPP4R1	Serine/threonine-protein phosphatase 4 regulatory subunit 1
10.5205	10.4875	10.531	10.4934	10.3411	10.2836	10.3406	10.312	FALSE		+	siSenp5_siGl2	0	NaN	31	7	20	7	27.7	1		4.45872	0.000223131	-0.188794	-10.9318			P30048	ENSG00000165672	PRDX3	Thioredoxin-dependent peroxide reductase, mitochondrial
9.42731	9.40493	9.33159	9.37352	9.17493	9.23266	9.14364	9.23098	FALSE		+	siSenp5_siGl2	0	NaN	43	7	9	7	26	1		3.11186	0.00233929	-0.188786	-6.25731			Q9BRT9	ENSG00000147536	GINS4	DNA replication complex GINS protein SLD5
8.94515	8.86821	8.86975	8.90869	8.67066	8.72315	8.78202	8.66142	FALSE		+	siSenp5_siGl2	0	NaN	31	5	9	5	23	1		2.88718	0.00352954	-0.188639	-5.66869			Q14691	ENSG00000101003	GINS1	DNA replication complex GINS protein PSF1
7.8857	8.08321	7.86851	7.95303	7.8009	7.72928	7.71012	7.79766	FALSE		+	siSenp5_siGl2	0	NaN	6	5	5	4	105.6	1		1.88234	0.0242142	-0.188124	-3.48193			Q14114	ENSG00000157193	LRP8	Low-density lipoprotein receptor-related protein 8
10.041	9.99464	10.0997	10.0606	9.81282	9.87329	9.87206	9.886	FALSE		+	siSenp5_siGl2	0	NaN	18	12	15	12	70.8	1		3.3333	0.00155742	-0.187936	-6.88238			P43155	ENSG00000095321	CRAT	Carnitine O-acetyltransferase
10.2897	10.268	10.269	10.2447	10.0674	10.0906	10.0589	10.1037	FALSE		+	siSenp5_siGl2	0	NaN	9	11	13	11	132.7	1		5.00665	9.01442e-05	-0.187666	-13.5909			Q9Y2K7	ENSG00000173120	KDM2A	Lysine-specific demethylase 2A
7.55459	7.59246	7.7286	7.62571	7.43546	7.25267	7.66178	7.40088	FALSE				0	NaN	1	2	2	2	161.5	1		1.05208	0.126953	-0.187643	-2.02971			Q9BZ95	ENSG00000147548	NSD3	Histone-lysine N-methyltransferase NSD3
8.03067	8.08481	8.06932	7.94895	7.82909	7.82337	7.80993	7.92125	FALSE		+	siSenp5_siGl2	0	NaN	7	4	5	3	56.8	1		2.49317	0.00740913	-0.187528	-4.73364			Q92536	ENSG00000103064	SLC7A6	Y+L amino acid transporter 2
12.0587	12.0088	12.0722	12.0683	11.8323	11.9112	11.874	11.8415	FALSE		+	siSenp5_siGl2	2	NaN	46	24	58	22	58.4	1		3.72185	0.000773758	-0.187272	-8.10126			O60749	ENSG00000205302	SNX2	Sorting nexin-2
10.1834	10.1825	10.1941	10.1736	10.032	10.0076	9.92407	10.0215	FALSE		+	siSenp5_siGl2	0	NaN	38	14	17	14	50.1	1		3.53596	0.00107576	-0.18709	-7.49751			Q96Q11	ENSG00000072756	TRNT1	CCA tRNA nucleotidyltransferase 1, mitochondrial
9.53528	9.60955	9.55267	9.56567	9.39853	9.39081	9.38003	9.34674	FALSE		+	siSenp5_siGl2	0	NaN	36	9	13	9	29.6	1		4.12565	0.00039196	-0.186765	-9.55867			O60762	ENSG00000000419	DPM1	Dolichol-phosphate mannosyltransferase subunit 1
9.79782	9.80445	9.83573	9.86712	9.61489	9.59096	9.62589	9.72792	FALSE		+	siSenp5_siGl2	0	NaN	13	14	17	14	163.7	1		2.80124	0.00415596	-0.186367	-5.45473			Q96T23	ENSG00000048649	RSF1	Remodeling and spacing factor 1
13.7743	13.7809	13.8165	13.7753	13.607	13.5959	13.5979	13.6008	FALSE		+	siSenp5_siGl2	1	NaN	54	21	173	20	36.7	1		5.73664	3.14363e-05	-0.186337	-18.0942			P00338	ENSG00000134333;ENSG00000288299	LDHA	L-lactate dehydrogenase A chain
10.4103	10.3982	10.3424	10.3615	10.1833	10.2348	10.1731	10.1762	FALSE		+	siSenp5_siGl2	0	NaN	10	10	10	10	110.1	1		3.89256	0.000576996	-0.186291	-8.69178			Q9P253	ENSG00000104142	VPS18	Vacuolar protein sorting-associated protein 18 homolog
8.29094	8.25267	8.1809	8.2148	7.94193	8.17393	8.06932	8.00955	FALSE		+	siSenp5_siGl2	0	NaN	23	4	6	4	22.1	1		1.84267	0.026221	-0.186148	-3.40733			P07203	ENSG00000233276	GPX1	Glutathione peroxidase 1
10.9114	10.9337	10.9217	10.8657	10.6629	10.7202	10.7592	10.7463	FALSE		+	siSenp5_siGl2	0	NaN	64	9	53	5	17.1	1		3.42326	0.00132758	-0.18594	-7.15011			P15531	ENSG00000239672	NME1	Nucleoside diphosphate kinase A
8.43045	8.39361	8.40429	8.3336	8.31288	8.25314	8.15026	8.10224	FALSE		+	siSenp5_siGl2	0	NaN	9	5	7	5	81.4	1		1.92809	0.0221887	-0.185859	-3.56883			Q9BRZ2	ENSG00000169871	TRIM56	E3 ubiquitin-protein ligase TRIM56
9.39618	9.34806	9.29875	9.40493	9.12954	9.21018	9.22328	9.14236	FALSE		+	siSenp5_siGl2	0	NaN	21	9	9	9	57.9	1		2.80122	0.00415596	-0.185639	-5.45466			Q8N108	ENSG00000198160	MIER1	Mesoderm induction early response protein 1
11.07	11.0627	11.0568	11.1222	10.8983	10.9353	10.8777	10.8588	FALSE		+	siSenp5_siGl2	0	NaN	25	23	26	23	99.2	1		3.79388	0.000684431	-0.18542	-8.34605			Q15276	ENSG00000029725	RABEP1	Rab GTPase-binding effector protein 1
7.14262	7.18289	7.17193	7.3156	7.1639	7.0433	6.93782	6.92719	FALSE				0	NaN	2	1	1	1	37.5	1		1.47957	0.053912	-0.185209	-2.75332			Q5JPI3	ENSG00000179021	C3orf38	Uncharacterized protein C3orf38
7.16491	7.05745	7.11061	7.09592	6.91648	7.08321	6.8505	6.83794	FALSE		+	siSenp5_siGl2	0	NaN	2	5	5	5	343.3	1		1.64948	0.0384524	-0.185191	-3.0534			Q6ZRS2	ENSG00000080603	SRCAP	Helicase SRCAP
8.43296	8.37895	8.3837	8.43338	8.21772	8.19623	8.26397	8.21189	FALSE		+	siSenp5_siGl2	0	NaN	24	5	5	5	33.3	1		3.93364	0.000544571	-0.184794	-8.83935			P55212	ENSG00000138794	CASP6	Caspase-6
5.45286	5.54844	5.29646	5.36107	5.03122	5.52356	5.24413	5.12102	FALSE				0	NaN	8	1	1	1	17.5	1		0.754782	0.229278	-0.184724	-1.53419			Q96B96	ENSG00000011638;ENSG00000283997	LDAF1	Promethin
10.8688	11.0105	10.9771	11.0422	10.7249	10.8383	10.7915	10.8052	FALSE		+	siSenp5_siGl2	5	NaN	27	8	21	4	22.4	1		2.21692	0.0126106	-0.184691	-4.14149			Q9NR31	ENSG00000079332	SAR1A	GTP-binding protein SAR1a
7.07039	7.06717	7.04111	7.06609	6.92481	6.85922	6.79961	6.92244	FALSE		+	siSenp5_siGl2	0	NaN	4	3	3	3	95.6	1		3.03233	0.00270024	-0.184669	-6.04395			Q14644	ENSG00000185989;ENSG00000280477	RASA3	Ras GTPase-activating protein 3
9.54206	9.57118	9.47573	9.56491	9.3733	9.38176	9.34141	9.31967	FALSE		+	siSenp5_siGl2	0	NaN	25	10	12	10	52.5	1		3.39209	0.00140502	-0.184438	-7.0564			Q9Y5X2	ENSG00000106266	SNX8	Sorting nexin-8
7.87774	7.91169	7.83162	7.8586	7.66107	7.6844	7.59171	7.80478	FALSE		+	siSenp5_siGl2	0	NaN	8	7	7	6	148.4	1		2.09099	0.0161024	-0.184428	-3.88647			Q5XPI4	ENSG00000164068	RNF123	E3 ubiquitin-protein ligase RNF123
8.25125	8.38241	8.23266	8.34207	8.13443	8.1467	8.05907	8.13083	FALSE		+	siSenp5_siGl2	0	NaN	8	6	6	6	101.7	1		2.38432	0.00913179	-0.184341	-4.49465			Q96JC1	ENSG00000166887	VPS39	Vam6/Vps39-like protein
7.15684	7.27891	7.12825	7.26115	7.03892	6.9542	7.02459	7.07039	FALSE		+	siSenp5_siGl2	0	NaN	2	1	1	1	73.1	1		2.20451	0.0129006	-0.184268	-4.11596			Q0P6H9	ENSG00000137842	TMEM62	Transmembrane protein 62
8.2738	8.25692	8.27473	8.30332	8.08428	8.10434	8.0268	8.15735	FALSE		+	siSenp5_siGl2	0	NaN	7	8	8	7	139.9	1		3.17324	0.00209497	-0.184	-6.42591			Q8NDI1	ENSG00000115504	EHBP1	EH domain-binding protein 1
7.63735	7.61985	7.65464	7.7039	7.44791	7.3505	7.5306	7.55075	FALSE		+	siSenp5_siGl2	0	NaN	13	2	3	2	16.3	1		2.02163	0.0184558	-0.183997	-3.74961			Q8WUR7	ENSG00000169609	C15orf40	UPF0235 protein C15orf40
6.30561	6.33628	6.18388	6.30925	6.20555	6.03782	6.06824	6.08746	FALSE		+	siSenp5_siGl2	0	NaN	7	4	4	4	73.8	1		1.98468	0.019832	-0.183987	-3.67769			Q9P2N7	ENSG00000003096	KLHL13	Kelch-like protein 13
11.218	11.2355	11.2292	11.2382	11.0585	11.0311	11.0652	11.0305	FALSE		+	siSenp5_siGl2	0	NaN	35	22	34	22	91.9	1		5.74514	3.12242e-05	-0.18387	-18.1543			Q9UKN8	ENSG00000125484	GTF3C4	General transcription factor 3C polypeptide 4
11.8246	11.8224	11.8496	11.7994	11.5907	11.6287	11.6815	11.6598	FALSE		+	siSenp5_siGl2	0	NaN	45	20	44	20	51.3	1		3.76851	0.000716621	-0.183813	-8.25914			P55084	ENSG00000138029	HADHB	Trifunctional enzyme subunit beta, mitochondrial
11.1271	11.1484	11.1185	11.0604	10.9073	10.907	10.9257	10.9796	FALSE		+	siSenp5_siGl2	0	NaN	32	26	44	26	89.8	1		3.44564	0.00127279	-0.183692	-7.21803			Q96GQ7		DDX27	Probable ATP-dependent RNA helicase DDX27
12.6697	12.7358	12.6369	12.684	12.4225	12.5299	12.4483	12.5925	FALSE		+	siSenp5_siGl2	8	NaN	43	10	80	2	14.1	1		2.23044	0.0122733	-0.183279	-4.1694			Q93077	ENSG00000180573	H2AC6	Histone H2A type 1-C
8.64638	8.74012	8.66498	8.78431	8.54921	8.48099	8.55919	8.51373	FALSE		+	siSenp5_siGl2	0	NaN	21	5	6	5	30.8	1		2.5964	0.00612685	-0.183168	-4.96766			Q9NUI1	ENSG00000242612;ENSG00000274296	DECR2	Peroxisomal 2,4-dienoyl-CoA reductase
7.77347	7.83226	7.65893	7.86851	7.63662	7.62571	7.48301	7.65535	FALSE		+	siSenp5_siGl2	0	NaN	10	2	4	2	21.8	1		1.63357	0.039655	-0.183118	-3.02489			Q9P000	ENSG00000110442	COMMD9	COMM domain-containing protein 9
11.1095	11.0754	11.0937	11.0648	10.9056	10.9333	10.9236	10.8486	FALSE		+	siSenp5_siGl2	0	NaN	33	16	31	16	56.2	1		3.85692	0.000610552	-0.183056	-8.56551			Q16401	ENSG00000095261	PSMD5	26S proteasome non-ATPase regulatory subunit 5
9.99478	9.98968	9.93502	9.95303	9.76072	9.76255	9.8125	9.80574	FALSE		+	siSenp5_siGl2	0	NaN	48	14	26	11	37.8	1		4.02039	0.000469882	-0.182749	-9.15819			O94905	ENSG00000147475	ERLIN2	Erlin-2
6.824	6.78267	7.09276	7.03122	6.7046	6.76288	6.78267	6.74953	FALSE				0	NaN	11	2	3	2	26.6	1		1.24006	0.0868405	-0.182742	-2.3439			P41273	ENSG00000125657	TNFSF9	Tumor necrosis factor ligand superfamily member 9
10.1746	10.1744	10.1792	10.1344	10.0447	10.0389	9.94105	9.90734	FALSE		+	siSenp5_siGl2	0	NaN	10	12	17	12	140.3	1		2.62986	0.00577417	-0.182648	-5.0451			O43314	ENSG00000145725	PPIP5K2	Inositol hexakisphosphate and diphosphoinositol-pentakisphosphate kinase 2
10.4116	10.3625	10.3824	10.3509	10.1798	10.1179	10.2234	10.256	FALSE		+	siSenp5_siGl2	2	NaN	44	13	21	11	39.4	1		2.85494	0.00375592	-0.182599	-5.58774			Q14558	ENSG00000161542	PRPSAP1	Phosphoribosyl pyrophosphate synthase-associated protein 1
11.3054	11.377	11.3289	11.3134	11.1609	11.1618	11.1206	11.1511	FALSE		+	siSenp5_siGl2	0	NaN	31	28	42	28	116.9	1		4.17654	0.000356368	-0.182576	-9.75786			O15294	ENSG00000147162	OGT	UDP-N-acetylglucosamine--peptide N-acetylglucosaminyltransferase 110 kDa subunit
5.53605	5.52042	5.53605	5.53294	5.35403	5.2555	5.33985	5.44626	FALSE		+	siSenp5_siGl2	0	NaN	4	1	1	1	33	1		2.45546	0.00796936	-0.182458	-4.64997			O14972	ENSG00000157538	VPS26C	Down syndrome critical region protein 3
4.53605	4.59694	4.67807	4.83289	4.40599	4.37851	4.62644	4.50462	FALSE				0	NaN	4	1	1	1	28	1		1.11473	0.111895	-0.182097	-2.13401			Q9BSH5	ENSG00000119431	HDHD3	Haloacid dehalogenase-like hydrolase domain-containing protein 3
7.21529	7.46842	7.41954	7.56072	7.2211	7.31832	7.13955	7.25739	FALSE				0	NaN	12	2	2	2	15	1		1.16487	0.101006	-0.181901	-2.21773			Q9BPZ3	ENSG00000120727	PAIP2	Polyadenylate-binding protein-interacting protein 2
13.2003	13.1608	13.1719	13.1473	12.9995	12.9842	12.9826	12.9872	FALSE		+	siSenp5_siGl2	4	NaN	60	25	178	21	39.4	1		5.3033	5.79745e-05	-0.181717	-15.2736			P04075	ENSG00000149925	ALDOA	Fructose-bisphosphate aldolase A
10.4172	10.3482	10.425	10.4541	10.2031	10.1945	10.271	10.2494	FALSE		+	siSenp5_siGl2	0	NaN	31	14	22	14	61.3	1		3.11587	0.00232508	-0.181634	-6.26824			Q9HCC0	ENSG00000131844	MCCC2	Methylcrotonoyl-CoA carboxylase beta chain, mitochondrial
7.5306	7.3733	7.37851	7.46679	7.16692	7.27426	7.24222	7.33985	FALSE		+	siSenp5_siGl2	0	NaN	6	4	4	3	61.5	1		1.88191	0.0242247	-0.181489	-3.48112			P19532	ENSG00000068323	TFE3	Transcription factor E3
9.13545	9.18785	9.10852	9.11035	8.95361	8.92392	8.92748	9.01179	FALSE		+	siSenp5_siGl2	0	NaN	22	8	11	8	50.3	1		3.23684	0.001864	-0.181343	-6.60432			Q01415	ENSG00000156958	GALK2	N-acetylgalactosamine kinase
8.27146	8.22689	8.2293	8.19081	7.96347	8.10957	8.11842	8.00225	FALSE		+	siSenp5_siGl2	0	NaN	9	2	2	2	36.9	1		2.29568	0.0108332	-0.181188	-4.30554			Q06609	ENSG00000051180	RAD51	DNA repair protein RAD51 homolog 1
12.529	12.5213	12.5612	12.5352	12.3263	12.3441	12.373	12.3789	FALSE		+	siSenp5_siGl2	7	NaN	36	29	72	24	85.5	1		4.69226	0.000149976	-0.181089	-11.9996			Q01813	ENSG00000067057	PFKP	ATP-dependent 6-phosphofructokinase, platelet type {ECO:0000255|HAMAP-Rule:MF_03184}
10.0479	10.0997	10.0971	10.1415	9.88173	10.0443	9.88081	9.85518	FALSE		+	siSenp5_siGl2	0	NaN	68	6	14	6	10.9	1		2.05784	0.0171865	-0.181073	-3.82075			Q9NP97	ENSG00000125971	DYNLRB1	Dynein light chain roadblock-type 1
9.26913	9.30993	9.23817	9.27216	9.07173	9.03562	9.1249	9.13288	FALSE		+	siSenp5_siGl2	0	NaN	17	5	7	5	31.5	1		3.24817	0.00182294	-0.181063	-6.63652			Q9UBP6	ENSG00000037897	METTL1	tRNA (guanine-N(7)-)-methyltransferase {ECO:0000255|HAMAP-Rule:MF_03055}
9.63789	9.66302	9.59152	9.57667	9.40642	9.38068	9.50323	9.45533	FALSE		+	siSenp5_siGl2	0	NaN	25	14	23	11	74.3	1		2.76287	0.00446469	-0.180865	-5.36107			Q96SB4	ENSG00000096063	SRPK1	SRSF protein kinase 1
8.97928	9.01346	9.10276	9.06555	8.85922	8.95216	8.926	8.70079	FALSE		+	siSenp5_siGl2	0	NaN	20	9	12	9	60.9	1		1.55318	0.0464714	-0.180722	-2.88218			O15460	ENSG00000072682	P4HA2	Prolyl 4-hydroxylase subunit alpha-2
6.38888	6.12309	6.51096	6.01346	6.13955	6.23266	6.00225	5.94251	FALSE				0	NaN	3	1	1	1	47.6	1		0.65029	0.282409	-0.179852	-1.35662			Q13286	ENSG00000188603	CLN3	Battenin
9.00619	9.13186	9.10826	9.00871	8.824	8.82687	8.89936	8.98613	FALSE		+	siSenp5_siGl2	0	NaN	7	3	4	3	78.4	1		1.92564	0.0223016	-0.179665	-3.56416			Q86UA1	ENSG00000185246	PRPF39	Pre-mRNA-processing factor 39
6.93664	7.16591	6.88753	6.88874	6.88509	6.64241	6.8125	6.82018	FALSE				0	NaN	2	1	2	1	46.7	1		1.11409	0.112011	-0.179661	-2.13294			P35716	ENSG00000176887	SOX11	Transcription factor SOX-11
11.6329	11.6227	11.579	11.5659	11.4125	11.4566	11.3896	11.4236	FALSE		+	siSenp5_siGl2	0	NaN	39	12	33	12	41.3	1		3.79865	0.000679606	-0.179538	-8.3625			Q9BWD1	ENSG00000120437	ACAT2	Acetyl-CoA acetyltransferase, cytosolic
4.45943	4.67807	4.43962	4.45286	4.63807	4.49185	3.97269	4.20945	FALSE				0	NaN	3	1	1	1	61.1	1		0.521003	0.366426	-0.179478	-1.13081			Q96NY9	ENSG00000172732	MUS81	Crossover junction endonuclease MUS81
6.03342	5.80735	6.1918	5.95187	5.57592	5.81762	5.9331	5.94017	FALSE				0	NaN	11	2	3	2	32	1		0.754947	0.229235	-0.179409	-1.53447			O95070	ENSG00000174851	YIF1A	Protein YIF1A
9.23002	9.2293	9.26842	9.33226	9.07788	9.16415	9.00787	9.09249	FALSE		+	siSenp5_siGl2	0	NaN	36	5	11	5	21.2	1		2.3716	0.00935415	-0.179402	-4.4672			Q07812	ENSG00000087088	BAX	Apoptosis regulator BAX
6.97613	6.97613	7.01123	6.89482	6.78921	6.853	6.77347	6.7252	FALSE		+	siSenp5_siGl2	0	NaN	7	3	3	3	55.8	1		2.59524	0.00614115	-0.179361	-4.96497			Q96SQ9	ENSG00000167600	CYP2S1	Cytochrome P450 2S1
9.03094	8.97039	8.98299	8.98157	8.82687	8.87928	8.76918	8.77479	FALSE		+	siSenp5_siGl2	0	NaN	34	5	10	5	15	1		3.07468	0.00249675	-0.178947	-6.15688			P35080	ENSG00000070087	PFN2	Profilin-2
9.74534	9.64997	9.73826	9.65285	9.47167	9.55363	9.51313	9.53255	FALSE		+	siSenp5_siGl2	0	NaN	23	5	9	5	33.4	1		2.89626	0.00347067	-0.178858	-5.69165			Q16762	ENSG00000128311	TST	Thiosulfate sulfurtransferase
10.3512	10.3178	10.3356	10.3375	10.1459	10.1703	10.0941	10.2165	FALSE		+	siSenp5_siGl2	7	NaN	36	16	23	9	55.6	1		3.29576	0.0016681	-0.178805	-6.77309			Q13043	ENSG00000101109	STK4	Serine/threonine-protein kinase 4
7.73674	7.71631	7.69975	7.78202	7.73674	7.55536	7.38543	7.54226	FALSE				0	NaN	1	2	2	2	124.5	1		1.28219	0.0798232	-0.178756	-2.41501			Q92619	ENSG00000180448	ARHGAP45	Rho GTPase-activating protein 45 {ECO:0000312|HGNC:HGNC:17102}
11.1182	11.0898	11.0654	11.0486	10.893	10.9229	10.8846	10.9069	FALSE		+	siSenp5_siGl2	0	NaN	34	21	44	21	84.7	1		4.31535	0.000284565	-0.178679	-10.3202			O60568	ENSG00000106397	PLOD3	Multifunctional procollagen lysine hydroxylase and glycosyltransferase LH3
9.58946	9.55861	9.57421	9.48321	9.31786	9.40663	9.36763	9.39874	FALSE		+	siSenp5_siGl2	0	NaN	14	5	8	5	35.2	1		2.92425	0.00330074	-0.178658	-5.76284			Q08722	ENSG00000196776	CD47	Leukocyte surface antigen CD47
14.2251	14.2014	14.2068	14.2015	14.0119	14.0506	14.0202	14.039	FALSE		+	siSenp5_siGl2	1	NaN	69	57	229	56	74.1	1		5.59273	3.90214e-05	-0.178293	-17.106			P02545	ENSG00000160789	LMNA	Prelamin-A/C
9.89011	9.74231	10.0542	9.91394	9.74349	9.87021	9.75439	9.5218	FALSE				0	NaN	24	5	12	5	11.5	1		0.934873	0.160784	-0.177668	-1.83501			P20962	ENSG00000159335	PTMS	Parathymosin
11.7665	11.7986	11.9607	12.0038	11.6838	11.7872	11.729	11.6202	FALSE				4	NaN	56	25	87	9	28.5	1		1.38488	0.0650825	-0.177343	-2.58983			P67936	ENSG00000167460	TPM4	Tropomyosin alpha-4 chain
9.75054	9.79344	9.80703	9.81202	9.65338	9.59358	9.66764	9.53916	FALSE		+	siSenp5_siGl2	0	NaN	32	8	16	8	40.5	1		2.79195	0.00422418	-0.177317	-5.43193			Q9UBS4	ENSG00000090520	DNAJB11	DnaJ homolog subfamily B member 11
6.96578	7.0268	6.75889	6.83036	6.73606	6.69905	6.71836	6.71973	FALSE		+	siSenp5_siGl2	0	NaN	5	2	2	2	47.9	1		1.54535	0.0471776	-0.177156	-2.86839			Q96C92	ENSG00000165689	ENTR1	Endosome-associated-trafficking regulator 1 {ECO:0000305}
7.85362	8.03617	7.82273	7.95942	7.70321	7.87897	7.57213	7.81057	FALSE				0	NaN	14	2	4	2	15.9	1		1.11174	0.112597	-0.176766	-2.12901			Q86WQ0	ENSG00000184162	NR2C2AP	Nuclear receptor 2C2-associated protein
10.6198	10.6127	10.5936	10.5955	10.4676	10.4321	10.3692	10.446	FALSE		+	siSenp5_siGl2	0	NaN	32	16	22	16	65.6	1		3.68815	0.00082275	-0.176655	-7.98884			Q5BKZ1	ENSG00000162664	ZNF326	DBIRD complex subunit ZNF326
8.17293	8.11322	8.04712	8.19476	7.95652	8.02569	7.95128	7.88813	FALSE		+	siSenp5_siGl2	0	NaN	23	8	34	3	44.8	1		2.17935	0.0135495	-0.176599	-4.06449			P07205	ENSG00000170950	PGK2	Phosphoglycerate kinase 2
11.6636	11.6578	11.6653	11.6578	11.4567	11.5023	11.4884	11.492	FALSE		+	siSenp5_siGl2	7	NaN	46	28	51	22	83.7	1		5.65855	3.58941e-05	-0.176268	-17.5513			P51812	ENSG00000177189	RPS6KA3	Ribosomal protein S6 kinase alpha-3
10.0783	10.049	10.0363	10.0338	9.92333	9.90253	9.87098	9.79572	FALSE		+	siSenp5_siGl2	0	NaN	18	18	20	18	135.5	1		2.9856	0.00293843	-0.176228	-5.92119			O75128	ENSG00000106078	COBL	Protein cordon-bleu
13.0667	13.0647	13.1089	13.1107	12.911	12.9152	12.9496	12.8723	FALSE		+	siSenp5_siGl2	4	NaN	56	16	108	12	22.1	1		3.88154	0.000586074	-0.175708	-8.65256			Q06830	ENSG00000117450	PRDX1	Peroxiredoxin-1
7.88935	7.89239	7.83226	7.81954	7.66107	7.56148	7.6632	7.84549	FALSE		+	siSenp5_siGl2	0	NaN	16	4	4	4	34.4	1		1.52068	0.0495334	-0.175576	-2.82507			Q13889	ENSG00000111358	GTF2H3	General transcription factor IIH subunit 3
10.0611	10.0637	10.0329	10.0319	9.88325	9.84502	9.85034	9.90869	FALSE		+	siSenp5_siGl2	0	NaN	19	17	20	17	100.4	1		4.27988	0.000302015	-0.175559	-10.1738			Q9BZJ0	ENSG00000101343	CRNKL1	Crooked neck-like protein 1
9.63681	9.5932	9.58477	9.48382	9.37308	9.35226	9.42417	9.44915	FALSE		+	siSenp5_siGl2	0	NaN	38	4	9	4	15	1		2.36314	0.00950707	-0.174985	-4.44902			Q9NPJ3	ENSG00000112304	ACOT13	Acyl-coenzyme A thioesterase 13
8.22641	8.2293	8.07575	8.01514	7.97441	7.98128	7.83099	8.0607	FALSE				0	NaN	4	5	7	5	162.1	1		1.28588	0.0792925	-0.174803	-2.42125			Q96P48	ENSG00000186635	ARAP1	Arf-GAP with Rho-GAP domain, ANK repeat and PH domain-containing protein 1
4.71699	4.3505	4.62059	4.42626	4.33628	4.23266	4.23266	4.61471	FALSE				0	NaN	1	1	1	1	107.5	1		0.681341	0.26546	-0.174506	-1.40974			Q86UT6	ENSG00000160703	NLRX1	NLR family member X1
8.7652	8.72417	8.77808	8.78692	8.53138	8.57289	8.61802	8.63408	FALSE		+	siSenp5_siGl2	0	NaN	24	7	11	7	48.4	1		3.18435	0.00205345	-0.174501	-6.45681			Q6DKJ4	ENSG00000167693	NXN	Nucleoredoxin
9.73386	9.7199	9.67136	9.72928	9.50243	9.56662	9.52023	9.56796	FALSE		+	siSenp5_siGl2	0	NaN	32	12	18	12	47.4	1		3.67576	0.000840053	-0.174292	-7.94785			Q9Y606	ENSG00000177192	PUS1	tRNA pseudouridine synthase A
10.7592	10.7295	10.8073	10.7346	10.5506	10.5171	10.6521	10.6138	FALSE		+	siSenp5_siGl2	0	NaN	49	14	26	13	37.9	1		2.58556	0.0062548	-0.174256	-4.94273			Q9H2U2	ENSG00000138777	PPA2	Inorganic pyrophosphatase 2, mitochondrial
10.1117	10.1208	10.1211	10.1144	9.94574	10.0164	9.92452	9.88432	FALSE		+	siSenp5_siGl2	0	NaN	31	17	19	17	81.7	1		3.11938	0.00230947	-0.174246	-6.2778			Q8IYI6	ENSG00000116903	EXOC8	Exocyst complex component 8
7.23649	7.25833	7.25739	7.28077	6.96	7.02791	7.26679	7.08215	FALSE				0	NaN	7	1	2	1	18.3	1		1.40289	0.062747	-0.174034	-2.62075			Q9Y6A9	ENSG00000114902	SPCS1	Signal peptidase complex subunit 1
5.61176	5.61471	5.41616	5.18982	5.42962	5.39232	5.19377	5.12102	FALSE				0	NaN	3	1	1	1	35.9	1		0.666317	0.273099	-0.173935	-1.38408			O14734	ENSG00000101473	ACOT8	Acyl-coenzyme A thioesterase 8
7.72928	7.76553	7.74349	7.73335	7.55459	7.50621	7.55995	7.65678	FALSE		+	siSenp5_siGl2	0	NaN	5	2	3	2	63.2	1		2.74945	0.00458721	-0.173532	-5.32858			Q8TF68	ENSG00000126746	ZNF384	Zinc finger protein 384
9.29393	9.19943	9.23338	9.30218	9.0642	9.06932	9.04658	9.15482	FALSE		+	siSenp5_siGl2	0	NaN	10	10	10	10	94.1	1		2.62161	0.00584647	-0.173501	-5.02592			P42226	ENSG00000166888	STAT6	Signal transducer and activator of transcription 6
8.46883	8.50779	8.32103	8.50621	8.28817	8.33807	8.28956	8.19476	FALSE		+	siSenp5_siGl2	0	NaN	15	7	8	7	76	1		1.75447	0.031295	-0.173325	-3.24389			Q9UGJ1	ENSG00000137822	TUBGCP4	Gamma-tubulin complex component 4
8.92896	8.86511	8.85237	8.90268	8.81442	8.66178	8.78365	8.59619	FALSE		+	siSenp5_siGl2	0	NaN	35	9	11	9	42	1		1.72939	0.0328949	-0.173271	-3.198			Q9BX40	ENSG00000149657	LSM14B	Protein LSM14 homolog B
9.98428	10.003	9.99676	10.0891	9.88295	9.79247	9.83257	9.87237	FALSE		+	siSenp5_siGl2	0	NaN	4	6	7	6	157	1		2.81306	0.00406322	-0.173171	-5.48379			Q86UU0	ENSG00000186174	BCL9L	B-cell CLL/lymphoma 9-like protein
14.4095	14.3783	14.4309	14.3875	14.2077	14.2353	14.2693	14.2034	FALSE		+	siSenp5_siGl2	7	NaN	54	84	268	78	189.1	1		3.97154	0.000510885	-0.172626	-8.97742			P46940	ENSG00000140575	IQGAP1	Ras GTPase-activating-like protein IQGAP1
6.68089	6.9542	6.93192	7.05528	6.63517	6.78921	6.77742	6.73064	FALSE				0	NaN	7	3	4	3	42.4	1		1.02464	0.134205	-0.172461	-1.98411			Q6DKK2	ENSG00000011295	TTC19	Tetratricopeptide repeat protein 19, mitochondrial
8.26303	8.26491	8.25456	8.40045	8.14466	8.06717	8.20212	8.07948	FALSE		+	siSenp5_siGl2	0	NaN	23	4	4	4	19.3	1		1.98263	0.0198865	-0.172381	-3.67371			P58557	ENSG00000182362	YBEY	Endoribonuclease YbeY {ECO:0000305}
9.18735	9.23745	9.21213	9.22593	9.0337	9.05202	9.00927	9.07868	FALSE		+	siSenp5_siGl2	0	NaN	6	7	8	7	138.5	1		4.10261	0.000409178	-0.172297	-9.46972			O00411	ENSG00000099821	POLRMT	DNA-directed RNA polymerase, mitochondrial
8.85019	8.82114	8.78365	8.76155	8.68124	8.68018	8.54496	8.62095	FALSE		+	siSenp5_siGl2	0	NaN	27	7	7	7	34.4	1		2.41726	0.00858616	-0.172297	-4.56615			Q9HA64	ENSG00000141560	FN3KRP	Ketosamine-3-kinase
8.85237	8.79701	8.83952	8.6471	8.55612	8.70908	8.60881	8.57327	FALSE		+	siSenp5_siGl2	0	NaN	13	5	5	5	32.5	1		1.59466	0.0428838	-0.17218	-2.95553			Q86WA6	ENSG00000137274	BPHL	Valacyclovir hydrolase
7.98982	8.00562	7.98527	8.18587	7.90689	7.87529	7.79377	7.90207	FALSE		+	siSenp5_siGl2	0	NaN	16	5	6	5	38	1		1.69454	0.0352192	-0.172141	-3.13464			Q11206	ENSG00000110080	ST3GAL4	CMP-N-acetylneuraminate-beta-galactosamide-alpha-2,3-sialyltransferase 4
7.70113	7.80478	7.74752	7.71356	7.58646	7.55919	7.54921	7.58496	FALSE		+	siSenp5_siGl2	0	NaN	15	4	5	4	29	1		3.33054	0.00156423	-0.171792	-6.87429			Q96JC9	ENSG00000144597	EAF1	ELL-associated factor 1
8.68264	8.62169	8.60177	8.538	8.40854	8.46107	8.4149	8.47249	FALSE		+	siSenp5_siGl2	0	NaN	6	3	5	3	69.8	1		2.64023	0.00566072	-0.171775	-5.06926			Q9H6U8	ENSG00000086848	ALG9	Alpha-1,2-mannosyltransferase ALG9 {ECO:0000305}
10.3838	10.4997	10.4501	10.4843	10.3082	10.2789	10.2408	10.3036	FALSE		+	siSenp5_siGl2	0	NaN	13	15	17	15	117.8	1		2.90665	0.00340916	-0.171618	-5.71801			Q9Y6X9	ENSG00000133422	MORC2	MORC family CW-type zinc finger protein 2
10.5194	10.4882	10.4939	10.2549	10.1672	10.4866	10.1687	10.2476	FALSE				0	NaN	38	10	18	9	33.3	1		0.88991	0.175836	-0.1716	-1.76024			Q00535	ENSG00000164885	CDK5	Cyclin-dependent-like kinase 5
9.21699	9.15532	9.17667	9.18611	8.96174	9.00927	9.06205	9.01903	FALSE		+	siSenp5_siGl2	0	NaN	6	10	14	10	191.2	1		3.38784	0.00141406	-0.170753	-7.04371			Q99758	ENSG00000167972	ABCA3	ATP-binding cassette sub-family A member 3
8.28494	8.27193	8.34563	8.33226	8.15228	8.10171	8.18933	8.10852	FALSE		+	siSenp5_siGl2	2	NaN	5	5	5	3	102.8	1		3.12137	0.00230517	-0.170726	-6.28322			Q7Z7L1	ENSG00000172716	SLFN11	Schlafen family member 11 {ECO:0000305}
6.34163	6.42459	6.4545	6.38543	6.05961	6.36807	6.12928	6.36632	FALSE				0	NaN	1	3	3	3	491.6	1		1.0585	0.125427	-0.170716	-2.04039			Q5THJ4	ENSG00000048707	VPS13D	Vacuolar protein sorting-associated protein 13D
7.42459	7.47573	7.2854	7.3637	7.14873	7.35138	7.15279	7.21432	FALSE				0	NaN	4	1	1	1	21.2	1		1.46336	0.0556863	-0.170549	-2.72516			Q8TBF2	ENSG00000157870	PRXL2B	Prostamide/prostaglandin F synthase {ECO:0000305}
9.39938	9.46168	9.50104	9.41638	9.3015	9.3031	9.25786	9.23506	FALSE		+	siSenp5_siGl2	0	NaN	6	9	9	9	192.5	1		3.01136	0.00280112	-0.170244	-5.98864			Q9UKK3	ENSG00000102699	PARP4	Protein mono-ADP-ribosyltransferase PARP4 {ECO:0000305}
9.31764	9.3423	9.24745	9.25597	9.13904	9.12386	9.14134	9.07922	FALSE		+	siSenp5_siGl2	0	NaN	19	9	10	9	58.8	1		3.09862	0.00238808	-0.169975	-6.22141			Q13356	ENSG00000100023	PPIL2	RING-type E3 ubiquitin-protein ligase PPIL2 {ECO:0000305}
7.18488	7.28817	7.34696	7.27426	7.23649	7.15987	6.84172	7.17792	FALSE				0	NaN	6	2	2	2	38.8	1		0.904259	0.170912	-0.169566	-1.78412			Q9H939	ENSG00000152229	PSTPIP2	Proline-serine-threonine phosphatase-interacting protein 2
9.62553	9.62516	9.59096	9.49366	9.36129	9.44812	9.42459	9.42899	FALSE		+	siSenp5_siGl2	0	NaN	10	3	4	3	26.6	1		2.44097	0.00820636	-0.168082	-4.61808			O75352	ENSG00000129255	MPDU1	Mannose-P-dolichol utilization defect 1 protein
10.751	10.707	10.7189	10.7064	10.537	10.5923	10.5382	10.5438	FALSE		+	siSenp5_siGl2	0	NaN	13	23	25	23	243.2	1		4.22656	0.000328291	-0.168013	-9.95723			Q13459	ENSG00000099331	MYO9B	Unconventional myosin-IXb
9.28933	9.271	9.23769	9.24008	9.12179	9.09724	9.09513	9.05284	FALSE		+	siSenp5_siGl2	0	NaN	9	7	7	7	107.8	1		3.93074	0.00054684	-0.16777	-8.82885			Q9H270		VPS11	Vacuolar protein sorting-associated protein 11 homolog
11.4276	11.4094	11.3542	11.3678	11.1831	11.2222	11.233	11.251	FALSE		+	siSenp5_siGl2	0	NaN	57	18	35	18	42.1	1		3.52548	0.00109617	-0.167457	-7.46463			P36952	ENSG00000206075	SERPINB5	Serpin B5
8.25644	8.21772	8.1267	8.26303	8.08958	8.04985	7.96	8.0954	FALSE		+	siSenp5_siGl2	0	NaN	26	3	4	3	11.7	1		2.03518	0.0179562	-0.167267	-3.77615			Q96DE5	ENSG00000166295	ANAPC16	Anaphase-promoting complex subunit 16
9.50263	9.5308	9.50184	9.44481	9.25833	9.30447	9.385	9.36326	FALSE		+	siSenp5_siGl2	0	NaN	17	4	11	3	22.7	1		2.58051	0.00630945	-0.167255	-4.93116			P45877	ENSG00000168938	PPIC	Peptidyl-prolyl cis-trans isomerase C {ECO:0000305}
6.91886	6.94837	6.96116	7.06717	6.59694	6.93546	6.86666	6.82782	FALSE				0	NaN	2	1	1	1	52.8	1		1.08514	0.118758	-0.16717	-2.08471			Q9NRM2	ENSG00000198839	ZNF277	Zinc finger protein 277
8.54612	8.5157	8.52042	8.39575	8.29783	8.3637	8.36107	8.28771	FALSE		+	siSenp5_siGl2	0	NaN	18	9	11	5	67.5	1		2.27319	0.0113046	-0.166921	-4.25834			Q9BTC8	ENSG00000057935	MTA3	Metastasis-associated protein MTA3
8.8275	8.88692	8.8505	8.84831	8.70356	8.67666	8.65177	8.7139	FALSE		+	siSenp5_siGl2	0	NaN	30	5	11	5	20.6	1		3.96303	0.000519019	-0.166834	-8.94627			P62256	ENSG00000186591	UBE2H	Ubiquitin-conjugating enzyme E2 H
9.58815	9.60548	9.54361	9.55478	9.44977	9.44274	9.3981	9.3345	FALSE		+	siSenp5_siGl2	1	NaN	21	10	12	9	64.1	1		2.83054	0.00393529	-0.16673	-5.52701			A0AV96	ENSG00000163694	RBM47	RNA-binding protein 47
10.9865	11.0798	11.1335	11.1976	10.9429	10.9259	10.9431	10.9191	FALSE		+	siSenp5_siGl2	0	NaN	51	10	24	10	12.8	1		1.99374	0.0194853	-0.166606	-3.69526			O75347	ENSG00000171530	TBCA	Tubulin-specific chaperone A
11.0852	11.0717	11.0938	11.0345	10.9045	10.959	10.8832	10.8745	FALSE		+	siSenp5_siGl2	0	NaN	49	19	34	19	56.6	1		3.44098	0.00128552	-0.16601	-7.20384			Q9UHG3	ENSG00000116005	PCYOX1	Prenylcysteine oxidase 1
7.07575	7.13648	7.2114	7.20653	7.12309	6.98527	6.84046	7.02015	FALSE				0	NaN	14	4	4	4	30.5	1		1.31903	0.0742595	-0.165296	-2.47745			Q9Y580	ENSG00000076053	RBM7	RNA-binding protein 7
11.2147	11.2076	11.1653	11.1813	11.0277	11.0416	11.0283	11.0107	FALSE		+	siSenp5_siGl2	0	NaN	26	16	24	16	82.5	1		4.81499	0.000121186	-0.165131	-12.5988			Q9NY33	ENSG00000254986	DPP3	Dipeptidyl peptidase 3
11.2059	11.1965	11.1895	11.1931	11.08	11.0307	10.9816	11.0327	FALSE		+	siSenp5_siGl2	0	NaN	38	24	38	24	83.5	1		3.71871	0.000776874	-0.165006	-8.09072			Q02809	ENSG00000083444	PLOD1	Procollagen-lysine,2-oxoglutarate 5-dioxygenase 1
9.47147	9.41891	9.45635	9.56586	9.34274	9.35755	9.38586	9.16717	FALSE				0	NaN	14	4	6	4	40.5	1		1.51433	0.0501653	-0.164819	-2.81395			Q8NBK3	ENSG00000144455	SUMF1	Formylglycine-generating enzyme {ECO:0000303|PubMed:12757705}
8.89542	8.82114	8.84643	8.83447	8.62278	8.7418	8.63154	8.74382	FALSE		+	siSenp5_siGl2	0	NaN	10	8	8	8	104.7	1		2.3516	0.00971248	-0.164377	-4.42428			Q01974	ENSG00000169071	ROR2	Tyrosine-protein kinase transmembrane receptor ROR2
9.21165	9.1871	9.20163	9.22183	9.02292	9.14797	9.0129	8.98157	FALSE		+	siSenp5_siGl2	0	NaN	28	13	15	13	78.5	1		2.33817	0.00996629	-0.164212	-4.39558			Q6NZY4	ENSG00000033030	ZCCHC8	Zinc finger CCHC domain-containing protein 8
7.18587	7.17792	7.224	7.09487	6.79051	7.26021	6.65249	7.32283	FALSE				0	NaN	2	1	1	1	44.1	1		0.431148	0.436973	-0.164154	-0.967726			Q14627	ENSG00000123496	IL13RA2	Interleukin-13 receptor subunit alpha-2
9.58553	9.5947	9.5795	9.66622	9.53586	9.50184	9.38866	9.34319	FALSE		+	siSenp5_siGl2	0	NaN	32	5	7	4	30.3	1		1.77899	0.0297578	-0.164102	-3.28899			O43741	ENSG00000131791	PRKAB2	5'-AMP-activated protein kinase subunit beta-2
10.8898	10.8347	10.8734	10.8804	10.6882	10.7386	10.7099	10.6856	FALSE		+	siSenp5_siGl2	0	NaN	19	27	34	27	178.9	1		4.11388	0.00040086	-0.164035	-9.51312			Q9H3S7	ENSG00000076201	PTPN23	Tyrosine-protein phosphatase non-receptor type 23
7.28448	7.31198	7.21237	7.36282	7.13955	7.17493	7.13955	7.06286	FALSE		+	siSenp5_siGl2	0	NaN	6	2	2	2	38.2	1		2.22943	0.0122979	-0.163691	-4.16732			P56937	ENSG00000132196	HSD17B7	3-keto-steroid reductase
10.1118	10.1718	10.133	10.1259	9.84408	10.0355	9.99831	10.0105	FALSE		+	siSenp5_siGl2	0	NaN	27	4	11	4	20.7	1		1.9525	0.0210995	-0.163533	-3.6156			Q96EK6	ENSG00000100522	GNPNAT1	Glucosamine 6-phosphate N-acetyltransferase
7.25927	7.17493	6.89845	6.63807	6.7211	7.04221	6.49025	7.06501	FALSE				0	NaN	17	4	4	4	31.1	1		0.356634	0.505231	-0.163039	-0.82694			Q9ULW3	ENSG00000146109	ABT1	Activator of basal transcription 1
7.89118	7.86666	7.96347	7.95128	7.84046	7.79442	7.78136	7.60437	FALSE		+	siSenp5_siGl2	0	NaN	18	6	6	6	42.9	1		1.54485	0.0472202	-0.162997	-2.86751			Q8IU85	ENSG00000183049	CAMK1D	Calcium/calmodulin-dependent protein kinase type 1D
11.9544	11.9223	11.9139	11.8802	11.7577	11.73	11.7762	11.7558	FALSE		+	siSenp5_siGl2	18	NaN	43	34	53	18	98	1		3.9928	0.000493491	-0.162791	-9.05569			P50570	ENSG00000079805	DNM2	Dynamin-2
11.7766	11.7449	11.7141	11.704	11.5877	11.5515	11.5521	11.5987	FALSE		+	siSenp5_siGl2	0	NaN	40	18	52	18	43.6	1		3.67984	0.000834662	-0.162408	-7.96134			P31153	ENSG00000168906	MAT2A	S-adenosylmethionine synthase isoform type-2
10.4148	10.3982	10.367	10.3489	10.2236	10.2247	10.2086	10.2236	FALSE		+	siSenp5_siGl2	0	NaN	50	14	21	14	37.4	1		4.36915	0.000258714	-0.162081	-10.5459			Q9UJ70	ENSG00000124357	NAGK	N-acetyl-D-glucosamine kinase
9.95841	9.97943	9.95971	9.94178	9.83558	9.83226	9.79002	9.73352	FALSE		+	siSenp5_siGl2	0	NaN	13	10	14	10	80.7	1		3.18967	0.00203417	-0.161986	-6.47163			Q8N556	ENSG00000196526	AFAP1	Actin filament-associated protein 1
12.5265	12.5078	12.5379	12.5345	12.3625	12.3644	12.3842	12.3492	FALSE		+	siSenp5_siGl2	2	NaN	42	17	61	15	61.8	1		5.48311	4.55668e-05	-0.161605	-16.3884			Q92804	ENSG00000270647;ENSG00000276833	TAF15	TATA-binding protein-associated factor 2N
9.61305	9.58853	9.61342	9.60028	9.42249	9.42312	9.42647	9.49705	FALSE		+	siSenp5_siGl2	0	NaN	23	6	7	6	34.3	1		3.81091	0.000664488	-0.161539	-8.40486			P55210	ENSG00000165806	CASP7	Caspase-7
6.40088	6.40939	6.43962	6.43962	6.23266	6.28355	6.25739	6.27053	FALSE		+	siSenp5_siGl2	0	NaN	3	1	1	1	30.5	1		4.44586	0.00022745	-0.161347	-10.8756			Q96BZ8		LENG1	Leukocyte receptor cluster member 1
9.29875	9.25739	9.25739	9.26772	9.12283	9.04603	9.10696	9.16415	FALSE		+	siSenp5_siGl2	0	NaN	10	8	11	8	110.2	1		3.04535	0.002639	-0.16032	-6.0785			Q8N3X1	ENSG00000109920;ENSG00000285182	FNBP4	Formin-binding protein 4
5.46597	5.4822	5.47573	5.71699	5.37851	5.30012	5.44626	5.37504	FALSE				0	NaN	10	1	1	1	19.7	1		1.25525	0.0843966	-0.160243	-2.3695			Q9BQD3	ENSG00000105700	KXD1	KxDL motif-containing protein 1
7.59842	7.79766	7.57818	7.80735	7.49105	7.52199	7.55152	7.57667	FALSE				0	NaN	9	4	4	4	51.3	1		1.3171	0.0744872	-0.160098	-2.47418			Q92743	ENSG00000166033	HTRA1	Serine protease HTRA1
8.47776	8.41743	8.38068	8.46761	8.19229	8.23888	8.38154	8.29094	FALSE		+	siSenp5_siGl2	0	NaN	6	3	4	3	44.4	1		1.86185	0.0252528	-0.159953	-3.4433			Q13888	ENSG00000145736;ENSG00000275045;ENSG00000276910	GTF2H2	General transcription factor IIH subunit 2
7.95303	8.02625	7.76354	7.72042	7.6489	7.78136	7.6844	7.71012	FALSE				0	NaN	13	2	4	2	26	1		1.05078	0.127278	-0.159617	-2.02756			Q8IYL3	ENSG00000198912	C1orf174	UPF0688 protein C1orf174
9.09355	9.05121	9.01235	9.03425	8.8173	8.97413	8.8505	8.91169	FALSE		+	siSenp5_siGl2	0	NaN	26	8	10	8	34.3	1		2.20879	0.0127976	-0.159432	-4.12476			P35914	ENSG00000117305	HMGCL	Hydroxymethylglutaryl-CoA lyase, mitochondrial
10.8937	10.8489	10.8773	10.8626	10.6707	10.7441	10.6964	10.7338	FALSE		+	siSenp5_siGl2	0	NaN	37	11	26	11	26.9	1		3.74307	0.000748063	-0.159376	-8.17271			O00299	ENSG00000206394;ENSG00000213719;ENSG00000223639;ENSG00000226248;ENSG00000226417;ENSG00000226651;ENSG00000230685	CLIC1	Chloride intracellular channel protein 1
11.2706	11.2827	11.3225	11.2687	11.1237	11.166	11.0835	11.1345	FALSE		+	siSenp5_siGl2	0	NaN	36	14	24	14	41.9	1		3.54558	0.00105799	-0.159186	-7.52779			O60547	ENSG00000112699	GMDS	GDP-mannose 4,6 dehydratase
7.14364	7.13545	7.31379	7.17592	6.95768	7.01235	7.10119	7.06178	FALSE		+	siSenp5_siGl2	0	NaN	4	1	2	1	24.8	1		1.6578	0.0378199	-0.158953	-3.06834			P00846	ENSG00000198899	MT-ATP6	ATP synthase subunit a
8.15532	8.25692	8.09592	8.15026	7.99039	8.04549	7.99435	7.99266	FALSE		+	siSenp5_siGl2	0	NaN	12	4	4	3	39.3	1		2.34027	0.00993379	-0.158884	-4.40007			Q96GD4	ENSG00000178999	AURKB	Aurora kinase B
6.1416	6.15785	5.926	6.28725	5.99774	6.00225	6.0268	5.8505	FALSE				0	NaN	1	1	1	1	64.1	1		0.956168	0.154359	-0.15885	-1.87039			Q9NS93	ENSG00000064115	TM7SF3	Transmembrane 7 superfamily member 3
10.4813	10.4717	10.4808	10.4525	10.2256	10.3242	10.3271	10.3746	FALSE		+	siSenp5_siGl2	0	NaN	34	10	24	10	31.3	1		2.59152	0.00618278	-0.158713	-4.95643			P47756	ENSG00000077549	CAPZB	F-actin-capping protein subunit beta
8.6749	8.62022	8.61361	8.58271	8.42752	8.52943	8.28401	8.61581	FALSE				0	NaN	15	6	7	6	46.4	1		1.12319	0.11	-0.158662	-2.1481			Q12765	ENSG00000136193	SCRN1	Secernin-1
8.94954	9.07735	9.04412	8.9969	8.89603	8.87283	8.80768	8.85736	FALSE		+	siSenp5_siGl2	0	NaN	14	4	4	4	32.9	1		2.48712	0.00748996	-0.158502	-4.72016			Q9UL40	ENSG00000113761	ZNF346	Zinc finger protein 346
9.51668	9.51708	9.48039	9.52748	9.37069	9.35535	9.34207	9.33985	FALSE		+	siSenp5_siGl2	0	NaN	21	12	16	12	66.8	1		4.82441	0.000119451	-0.158416	-12.6459			Q9UJX3		ANAPC7	Anaphase-promoting complex subunit 7
6.69627	6.69766	6.63372	6.47573	6.40599	6.51096	6.47411	6.47897	FALSE				0	NaN	4	2	2	2	55	1		1.50246	0.0514176	-0.158338	-2.79321			O95822	ENSG00000103150	MLYCD	Malonyl-CoA decarboxylase, mitochondrial
11.0468	11.0564	11.0505	11.0162	10.8999	10.9039	10.8514	10.8825	FALSE		+	siSenp5_siGl2	0	NaN	17	26	32	26	175.4	1		4.37673	0.000254928	-0.158058	-10.5781			Q6PGP7	ENSG00000198677	TTC37	Tetratricopeptide repeat protein 37
10.3547	10.3113	10.3743	10.2905	10.181	10.1613	10.1683	10.1887	FALSE		+	siSenp5_siGl2	4	NaN	12	13	17	9	126.4	1		3.63162	0.000913191	-0.157862	-7.80326			Q14671	ENSG00000134644	PUM1	Pumilio homolog 1 {ECO:0000305}
9.87943	9.84925	9.87221	9.83384	9.62699	9.68036	9.75372	9.74315	FALSE		+	siSenp5_siGl2	0	NaN	41	8	12	8	23	1		2.62381	0.00582747	-0.157629	-5.03104			Q9NP72	ENSG00000099246	RAB18	Ras-related protein Rab-18
8.69279	8.59842	8.75121	8.79247	8.47654	8.64386	8.48864	8.59544	FALSE				0	NaN	22	9	15	7	52.8	1		1.44161	0.0581064	-0.157601	-2.6875			P40123	ENSG00000112186	CAP2	Adenylyl cyclase-associated protein 2
11.5688	11.5739	11.5965	11.5948	11.4301	11.4171	11.4349	11.4221	FALSE		+	siSenp5_siGl2	0	NaN	32	21	36	21	85.8	1		5.90302	2.5523e-05	-0.157449	-19.3057			Q12797	ENSG00000198363	ASPH	Aspartyl/asparaginyl beta-hydroxylase
6.31107	6.52826	6.46271	6.50779	6.40939	6.20945	6.26303	6.29829	FALSE				0	NaN	1	1	1	1	121.9	1		1.29128	0.0785093	-0.157414	-2.43039			Q9P2G1	ENSG00000001629	ANKIB1	Ankyrin repeat and IBR domain-containing protein 1
3.54844	3.66676	3.44626	3.51096	2.94486	3.49825	3.66676	3.43296	FALSE				0	NaN	6	2	2	1	60.5	1		0.434036	0.434304	-0.157396	-0.97307			Q9NZI7	ENSG00000153560	UBP1	Upstream-binding protein 1
7.55995	7.80349	7.54381	7.57667	7.50859	7.41616	7.28725	7.64241	FALSE				0	NaN	2	2	2	2	122.3	1		0.809945	0.205832	-0.157375	-1.62681			Q6ZN30	ENSG00000173068	BNC2	Zinc finger protein basonuclin-2
11.2262	11.2469	11.1977	11.2308	11.0732	11.0579	11.0522	11.0891	FALSE		+	siSenp5_siGl2	0	NaN	45	17	38	17	39.8	1		4.68122	0.000152568	-0.157297	-11.947			Q9Y376	ENSG00000135932	CAB39	Calcium-binding protein 39
8.26772	8.29921	8.32868	8.39318	8.2635	8.09117	8.24317	8.06178	FALSE				0	NaN	10	4	5	4	47.2	1		1.45323	0.0568574	-0.157289	-2.7076			Q14653	ENSG00000126456	IRF3	Interferon regulatory factor 3
7.45615	7.32012	7.4187	7.26866	7.0864	7.24127	7.16189	7.34518	FALSE				0	NaN	12	5	6	5	45.5	1		1.17588	0.0987367	-0.157222	-2.23615			P24468	ENSG00000185551	NR2F2	COUP transcription factor 2
7.10643	7.25927	7.21335	7.24031	7.06393	7.05637	6.95536	7.11582	FALSE		+	siSenp5_siGl2	0	NaN	6	3	3	3	66	1		1.77409	0.0300396	-0.156971	-3.27996			O95243	ENSG00000129071	MBD4	Methyl-CpG-binding domain protein 4
10.9609	10.9246	10.9543	10.8839	10.7247	10.7372	10.832	10.802	FALSE		+	siSenp5_siGl2	0	NaN	25	9	27	9	41.5	1		2.62826	0.00578911	-0.156923	-5.04138			Q8TCT9	ENSG00000101294	HM13	Minor histocompatibility antigen H13
6.3733	6.52513	6.52356	6.28355	6.40259	6.24413	6.25739	6.17393	FALSE				0	NaN	3	1	1	1	43.1	1		1.06626	0.123473	-0.156879	-2.0533			Q9BQ90	ENSG00000124702	KLHDC3	Kelch domain-containing protein 3
6.90087	7.05311	6.88509	7.02015	6.87406	6.81121	6.79442	6.75221	FALSE		+	siSenp5_siGl2	0	NaN	19	3	4	3	20	1		1.72586	0.0331202	-0.156827	-3.19155			Q8N5M4	ENSG00000162222	TTC9C	Tetratricopeptide repeat protein 9C
10.0819	10.107	10.0972	10.1022	9.94178	10.0077	9.91379	9.89905	FALSE		+	siSenp5_siGl2	0	NaN	33	10	12	10	39.7	1		3.14266	0.00221091	-0.156492	-6.34148			P53990	ENSG00000182149	IST1	IST1 homolog
8.07682	8.08268	8.08481	8.17143	7.90869	7.90147	7.94603	8.03452	FALSE		+	siSenp5_siGl2	0	NaN	7	4	4	4	51.8	1		2.2037	0.0129205	-0.156254	-4.11431			P53634	ENSG00000109861	CTSC	Dipeptidyl peptidase 1
14.1119	14.1213	14.145	14.0687	13.9631	14.0008	13.9018	13.9565	FALSE		+	siSenp5_siGl2	0	NaN	61	37	257	37	57.9	1		3.02637	0.0027281	-0.156152	-6.02819			P14618	ENSG00000067225	PKM	Pyruvate kinase PKM
9.61949	9.58252	9.60807	9.56758	9.39382	9.39596	9.51471	9.45039	FALSE		+	siSenp5_siGl2	1	NaN	7	19	32	4	271.4	1		2.62946	0.00577543	-0.155692	-5.04416			Q9Y4G6	ENSG00000171914	TLN2	Talin-2
8.45492	8.47411	8.40897	8.46801	8.31967	8.2555	8.28494	8.32328	FALSE		+	siSenp5_siGl2	0	NaN	24	2	4	2	7.3	1		3.4264	0.00132072	-0.155653	-7.1596			P63218	ENSG00000174021	GNG5	Guanine nucleotide-binding protein G(I)/G(S)/G(O) subunit gamma-5
11.5948	11.6312	11.6337	11.5611	11.4203	11.4214	11.4871	11.4703	FALSE		+	siSenp5_siGl2	0	NaN	36	15	30	15	36	1		3.17269	0.00209569	-0.155423	-6.42438			Q9NZ01	ENSG00000099797	TECR	Very-long-chain enoyl-CoA reductase {ECO:0000305}
9.8558	9.8173	9.86109	9.83257	9.64079	9.63045	9.73251	9.74164	FALSE		+	siSenp5_siGl2	0	NaN	18	9	11	9	46.6	1		2.60509	0.00602717	-0.155347	-4.98769			Q9ULX3	ENSG00000141101	NOB1	RNA-binding protein NOB1
12.7092	12.6631	12.722	12.6551	12.5002	12.5414	12.557	12.5301	FALSE		+	siSenp5_siGl2	3	NaN	46	32	92	29	70.8	1		3.56009	0.00103235	-0.155205	-7.57367			P13797	ENSG00000102024	PLS3	Plastin-3
10.8184	10.8368	10.8525	10.8489	10.6238	10.657	10.7041	10.7511	FALSE		+	siSenp5_siGl2	0	NaN	13	30	31	30	250.6	1		2.77144	0.00439641	-0.155154	-5.3819			P50748	ENSG00000184445	KNTC1	Kinetochore-associated protein 1
10.5298	10.6713	10.5899	10.6319	10.4599	10.3473	10.5155	10.4797	FALSE		+	siSenp5_siGl2	0	NaN	20	17	18	17	118.5	1		1.77514	0.0299827	-0.15513	-3.2819			Q5GLZ8	ENSG00000148634	HERC4	Probable E3 ubiquitin-protein ligase HERC4
9.24555	9.24603	9.31786	9.26842	9.01987	9.11764	9.03672	9.28355	FALSE				0	NaN	12	14	17	14	155.2	1		1.31789	0.0743975	-0.155021	-2.47553			Q68CZ2	ENSG00000136205	TNS3	Tensin-3
11.0836	11.0076	10.9554	11.0176	10.8867	10.8863	10.8623	10.8098	FALSE		+	siSenp5_siGl2	0	NaN	22	24	44	24	150.5	1		2.54252	0.00675903	-0.154779	-4.8446			Q8WX93	ENSG00000129116	PALLD	Palladin
7.2211	7.1819	7.28817	7.15886	7.20457	6.96809	6.87283	7.18686	FALSE				0	NaN	21	5	6	5	36.4	1		0.90322	0.171252	-0.154423	-1.78239			Q9NPF4	ENSG00000092094	OSGEP	Probable tRNA N6-adenosine threonylcarbamoyltransferase {ECO:0000255|HAMAP-Rule:MF_03180}
6.01569	6.17792	6.23458	6.0917	5.9331	5.96578	6.06178	5.94251	FALSE				0	NaN	1	1	1	1	110.1	1		1.4679	0.0551804	-0.154179	-2.73304			Q86T82	ENSG00000135913	USP37	Ubiquitin carboxyl-terminal hydrolase 37
9.07066	9.07948	9.15355	9.1871	9.01235	8.97097	8.92392	8.96953	FALSE		+	siSenp5_siGl2	0	NaN	12	5	6	4	49.6	1		2.41511	0.00862306	-0.153508	-4.56146			O95429	ENSG00000156735	BAG4	BAG family molecular chaperone regulator 4
7.56224	7.49985	7.44708	7.3733	7.32823	7.3733	7.24603	7.32103	FALSE		+	siSenp5_siGl2	0	NaN	7	6	6	6	107.4	1		1.72983	0.03287	-0.153473	-3.19881			Q9P0V3	ENSG00000130147	SH3BP4	SH3 domain-binding protein 4
10.0735	10.088	10.1389	10.1695	9.92896	9.96102	10.0137	9.95332	FALSE		+	siSenp5_siGl2	0	NaN	37	10	15	10	36	1		2.76297	0.00446469	-0.153221	-5.36131			Q16698	ENSG00000104325	DECR1	2,4-dienoyl-CoA reductase, mitochondrial
11.8208	11.8302	11.8104	11.825	11.6087	11.6808	11.696	11.689	FALSE		+	siSenp5_siGl2	0	NaN	37	18	36	18	49.2	1		3.50788	0.00113393	-0.152985	-7.40968			P55010	ENSG00000100664	EIF5	Eukaryotic translation initiation factor 5
4.64386	4.32912	5.05745	4.49185	4.49185	4.37851	4.38543	4.65535	FALSE				0	NaN	2	1	1	1	66.4	1		0.397134	0.466852	-0.152784	-0.904184			Q16526	ENSG00000008405	CRY1	Cryptochrome-1
5.05745	5.39917	5.32193	5.27426	5.07895	5.1416	5.10434	5.11686	FALSE				0	NaN	3	2	2	2	70.4	1		1.06618	0.123473	-0.152766	-2.05317			Q8N9R8	ENSG00000173611	SCAI	Protein SCAI
11.1072	11.049	11.0134	11.0433	10.8371	10.9459	10.873	10.9458	FALSE		+	siSenp5_siGl2	0	NaN	42	8	22	8	25	1		2.41165	0.00868327	-0.152764	-4.55393			P49755	ENSG00000170348	TMED10	Transmembrane emp24 domain-containing protein 10
9.16189	9.20114	9.13648	9.17218	9.02846	9.03039	9.01653	8.98698	FALSE		+	siSenp5_siGl2	0	NaN	17	4	9	4	31.4	1		4.00901	0.000478861	-0.152332	-9.11578			O75663	ENSG00000143155	TIPRL	TIP41-like protein
9.55478	9.36457	9.54863	9.60955	9.33002	9.41066	9.33204	9.39553	FALSE				0	NaN	12	8	9	8	76.2	1		1.42243	0.0602421	-0.152319	-2.65438			Q8TAF3	ENSG00000114742	WDR48	WD repeat-containing protein 48
9.02237	8.95478	9.108	9.10565	8.95158	8.824	8.8933	8.91438	FALSE		+	siSenp5_siGl2	0	NaN	15	5	7	5	38.3	1		1.80389	0.0283176	-0.151882	-3.33506			Q13426	ENSG00000152422	XRCC4	DNA repair protein XRCC4
7.55919	7.54381	7.39917	7.43546	7.39489	7.36457	7.2817	7.2891	FALSE		+	siSenp5_siGl2	0	NaN	14	3	3	3	28.7	1		1.69424	0.035225	-0.151841	-3.1341			O95926	ENSG00000117614	SYF2	Pre-mRNA-splicing factor SYF2
11.7257	11.7127	11.8044	11.7408	11.6062	11.5595	11.6519	11.5598	FALSE		+	siSenp5_siGl2	0	NaN	47	26	52	26	63.8	1		2.63028	0.00577069	-0.151575	-5.04608			Q86UE4	ENSG00000147649	MTDH	Protein LYRIC
11.4598	11.4217	11.464	11.3897	11.282	11.281	11.2992	11.267	FALSE		+	siSenp5_siGl2	20	NaN	47	22	45	5	53.9	1		3.71938	0.000776768	-0.151497	-8.09296			Q9NUU7	ENSG00000168872	DDX19A	ATP-dependent RNA helicase DDX19A
8.41321	8.44956	8.52904	8.54303	8.33002	8.31786	8.30652	8.37504	FALSE		+	siSenp5_siGl2	0	NaN	20	9	10	9	58.7	1		2.32457	0.0102285	-0.151349	-4.36666			Q5JPH6	ENSG00000103356	EARS2	Probable glutamate--tRNA ligase, mitochondrial
7.65964	7.59991	7.67807	7.87529	7.66888	7.51412	7.58946	7.4363	FALSE				0	NaN	14	2	2	2	22	1		0.998369	0.14159	-0.151037	-1.94047			Q08117	ENSG00000104964	TLE5	Amino-terminal enhancer of split
10.0062	9.94808	9.96073	9.92125	9.77297	9.82512	9.83147	9.80381	FALSE		+	siSenp5_siGl2	0	NaN	30	8	19	8	35.1	1		3.31168	0.00161917	-0.150717	-6.81925			O00764	ENSG00000160209	PDXK	Pyridoxal kinase
5.1334	5.16189	4.83289	5.2891	4.89239	4.91169	5.01346	5	FALSE				0	NaN	4	1	1	1	36.5	1		0.722484	0.244425	-0.149932	-1.47964			Q9H1A3	ENSG00000197006;ENSG00000284548	METTL9	Methyltransferase-like protein 9
6.47573	6.46271	6.57743	6.5345	6.3733	6.34696	6.3733	6.35755	FALSE		+	siSenp5_siGl2	0	NaN	7	4	4	4	98	1		2.80396	0.00413787	-0.149814	-5.4614			Q9UKY1	ENSG00000165156	ZHX1	Zinc fingers and homeoboxes protein 1
11.2807	11.2983	11.3058	11.3686	11.2253	11.1674	11.1599	11.1017	FALSE		+	siSenp5_siGl2	0	NaN	51	17	39	17	38.8	1		2.48849	0.00747394	-0.149797	-4.72322			O14745	ENSG00000109062	SLC9A3R1	Na(+)/H(+) exchange regulatory cofactor NHE-RF1
7.82018	7.78005	7.62205	7.71287	7.6453	7.73403	7.46597	7.49105	FALSE				0	NaN	5	2	2	2	41.9	1		0.998815	0.141475	-0.149698	-1.94121			Q68CQ7	ENSG00000016864	GLT8D1	Glycosyltransferase 8 domain-containing protein 1
10.4334	10.4483	10.3949	10.4075	10.344	10.2621	10.2312	10.2512	FALSE		+	siSenp5_siGl2	0	NaN	21	8	12	8	39.1	1		2.7774	0.00434409	-0.148887	-5.39641			Q9BW91	ENSG00000170502	NUDT9	ADP-ribose pyrophosphatase, mitochondrial
8.78136	8.83731	8.83384	8.81794	8.71459	8.61728	8.64097	8.70252	FALSE		+	siSenp5_siGl2	0	NaN	3	2	3	2	65.5	1		2.83913	0.00386433	-0.148773	-5.54833			O75419	ENSG00000093009	CDC45	Cell division control protein 45 homolog
10.3783	10.3896	10.4243	10.4063	10.2104	10.2102	10.2844	10.2989	FALSE		+	siSenp5_siGl2	0	NaN	23	7	15	7	38.6	1		2.93321	0.00324668	-0.148668	-5.78578			Q96C86	ENSG00000110063	DCPS	m7GpppX diphosphatase
10.9174	10.9517	10.8974	10.9088	10.8238	10.8247	10.726	10.7069	FALSE		+	siSenp5_siGl2	0	NaN	13	34	40	34	307.4	1		2.35607	0.0096287	-0.148428	-4.43384			Q12802	ENSG00000170776	AKAP13	A-kinase anchor protein 13
10.9098	10.9658	10.9402	10.9515	10.7846	10.7643	10.7905	10.8344	FALSE		+	siSenp5_siGl2	0	NaN	27	23	29	23	110.4	1		3.64032	0.000900509	-0.148379	-7.8316			Q96A65	ENSG00000131558	EXOC4	Exocyst complex component 4
11.2299	11.2003	11.2187	11.2194	11.1066	11.0923	11.0432	11.0329	FALSE		+	siSenp5_siGl2	1	NaN	37	23	44	22	81.7	1		3.62154	0.000929242	-0.148345	-7.77056			P14923	ENSG00000173801	JUP	Junction plakoglobin
6.6907	6.76553	6.80864	6.86171	6.75622	6.66676	6.59395	6.51728	FALSE				0	NaN	2	3	3	3	122.5	1		1.25474	0.0844657	-0.148094	-2.36864			Q8WVS4	ENSG00000126870	DYNC2I1	WD repeat-containing protein 60
9.76454	9.81234	9.70287	9.71768	9.5409	9.62571	9.67948	9.56033	FALSE		+	siSenp5_siGl2	0	NaN	12	9	14	9	89.2	1		1.9833	0.0198663	-0.147748	-3.67501			P19447	ENSG00000163161	ERCC3	General transcription and DNA repair factor IIH helicase subunit XPB
9.76471	9.75539	9.78316	9.76769	9.67842	9.58928	9.63099	9.58177	FALSE		+	siSenp5_siGl2	0	NaN	13	10	14	10	80.9	1		3.17202	0.00209794	-0.147621	-6.42253			Q8IVL5	ENSG00000090530	P3H2	Prolyl 3-hydroxylase 2 {ECO:0000312|HGNC:HGNC:19317}
9.37134	9.42164	9.42354	9.44128	9.26162	9.34518	9.2293	9.23122	FALSE		+	siSenp5_siGl2	0	NaN	11	7	10	7	54.3	1		2.50363	0.0072576	-0.147619	-4.75703			Q9Y6W5	ENSG00000158195	WASF2	Wiskott-Aldrich syndrome protein family member 2
9.30675	9.26115	9.25338	9.17493	9.12205	9.0917	9.1004	9.09196	FALSE		+	siSenp5_siGl2	0	NaN	19	9	14	9	64.9	1		2.70247	0.0050285	-0.147521	-5.21596			P49902	ENSG00000076685	NT5C2	Cytosolic purine 5'-nucleotidase
12.0362	12.0645	12.1236	12.1368	11.8964	11.9276	11.9982	11.9492	FALSE		+	siSenp5_siGl2	0	NaN	58	11	31	11	17.3	1		2.42972	0.00839068	-0.147393	-4.5934			P16949	ENSG00000117632	STMN1	Stathmin
9.00506	8.95652	8.89118	8.90749	8.70598	8.88722	8.79669	8.78103	FALSE		+	siSenp5_siGl2	0	NaN	46	7	9	7	17.8	1		1.76168	0.0308285	-0.147333	-3.25713			P11441	ENSG00000102178	UBL4A	Ubiquitin-like protein 4A {ECO:0000305}
9.54844	9.58195	9.58759	9.57043	9.39103	9.44522	9.40216	9.46107	FALSE		+	siSenp5_siGl2	0	NaN	13	8	12	8	104.1	1		3.62783	0.000917466	-0.147231	-7.79096			Q01968	ENSG00000122126	OCRL	Inositol polyphosphate 5-phosphatase OCRL-1
8.90989	8.90749	8.91707	8.90087	8.76487	8.83384	8.71459	8.73335	FALSE		+	siSenp5_siGl2	0	NaN	10	5	6	5	52.3	1		2.84863	0.00379728	-0.147168	-5.57198			O95363	ENSG00000145982	FARS2	Phenylalanine--tRNA ligase, mitochondrial
11.8914	11.926	11.9508	11.8943	11.7565	11.7611	11.7676	11.7888	FALSE		+	siSenp5_siGl2	0	NaN	29	34	55	34	143.6	1		4.06059	0.000440252	-0.147135	-9.30933			Q5JTH9	ENSG00000052749	RRP12	RRP12-like protein
7.8716	8	7.98982	8.03837	7.84423	7.87283	7.76487	7.82972	FALSE		+	siSenp5_siGl2	0	NaN	25	4	5	4	18.2	1		1.86464	0.0251112	-0.147032	-3.44856			Q9UBK9	ENSG00000126756	UXT	Protein UXT
10.3903	10.339	10.3054	10.3302	10.2282	10.179	10.1902	10.1797	FALSE		+	siSenp5_siGl2	0	NaN	37	10	15	10	25.7	1		3.34161	0.00153554	-0.146937	-6.90676			Q9P016	ENSG00000151500	THYN1	Thymocyte nuclear protein 1
7.26209	7.29278	7.13134	7.10224	7.07575	7.10852	7.03232	6.98413	FALSE				0	NaN	5	2	2	2	37.4	1		1.45097	0.0570852	-0.146933	-2.70369			Q9UBV7	ENSG00000027847	B4GALT7	Beta-1,4-galactosyltransferase 7
8.76719	8.71184	8.67101	8.732	8.56605	8.47978	8.62205	8.62644	FALSE		+	siSenp5_siGl2	0	NaN	8	5	6	5	60.1	1		2.0006	0.0192384	-0.146928	-3.7086			Q96E52	ENSG00000162600	OMA1	Metalloendopeptidase OMA1, mitochondrial
8.49985	8.52435	8.60028	8.633	8.47086	8.40769	8.46761	8.32373	FALSE		+	siSenp5_siGl2	0	NaN	29	4	6	4	19.1	1		1.70582	0.0344229	-0.146895	-3.1551			O43598	ENSG00000112667	DNPH1	2'-deoxynucleoside 5'-phosphate N-hydrolase 1 {ECO:0000255|HAMAP-Rule:MF_03036}
8.73437	8.85985	8.90479	8.89361	8.71253	8.69975	8.71459	8.67842	FALSE		+	siSenp5_siGl2	0	NaN	13	6	7	6	43.2	1		1.98186	0.0199159	-0.14683	-3.67223			Q9Y282	ENSG00000125991	ERGIC3	Endoplasmic reticulum-Golgi intermediate compartment protein 3
8.78627	8.76388	8.77841	8.75922	8.60881	8.66142	8.58383	8.64746	FALSE		+	siSenp5_siGl2	0	NaN	10	6	10	6	85.1	1		3.62379	0.000924977	-0.146562	-7.77784			Q8IZ83	ENSG00000161618	ALDH16A1	Aldehyde dehydrogenase family 16 member A1
8.52042	8.54959	8.48744	8.51373	8.39746	8.32868	8.36982	8.38931	FALSE		+	siSenp5_siGl2	0	NaN	23	5	7	5	25.6	1		3.48423	0.00118711	-0.14648	-7.33636			Q9H5V9	ENSG00000018610	STEEP1	UPF0428 protein CXorf56
8.8645	8.92481	8.86882	8.88753	8.84109	8.7211	8.62753	8.77017	FALSE		+	siSenp5_siGl2	0	NaN	18	8	8	8	42.5	1		1.68759	0.0357228	-0.146441	-3.12205			Q8TBM8	ENSG00000164031	DNAJB14	DnaJ homolog subfamily B member 14 {ECO:0000312|HGNC:HGNC:25881}
5.0268	4.90207	5.11686	5.05745	5.04002	4.95884	4.71149	4.80735	FALSE				0	NaN	1	1	1	1	83.9	1		0.847302	0.191282	-0.14637	-1.68924			Q9P246	ENSG00000109689	STIM2	Stromal interaction molecule 2
13.3355	13.3295	13.3551	13.3377	13.1933	13.1675	13.2485	13.1646	FALSE		+	siSenp5_siGl2	0	NaN	50	47	160	47	117.8	1		3.44701	0.00127079	-0.145989	-7.2222			P22314	ENSG00000130985	UBA1	Ubiquitin-like modifier-activating enzyme 1
10.3799	10.3705	10.3828	10.3896	10.2331	10.2502	10.1904	10.2653	FALSE		+	siSenp5_siGl2	0	NaN	42	15	25	15	41	1		3.91414	0.000560002	-0.145959	-8.76904			Q9Y2Z0	ENSG00000165416	SUGT1	Protein SGT1 homolog {ECO:0000250|UniProtKB:Q08446}
12.3068	12.2859	12.3055	12.2908	12.1409	12.1057	12.1924	12.167	FALSE		+	siSenp5_siGl2	0	NaN	50	31	80	31	82.9	1		3.55838	0.0010347	-0.14577	-7.56825			P40939	ENSG00000084754	HADHA	Trifunctional enzyme subunit alpha, mitochondrial
6.99661	7.00225	6.99661	6.88142	6.82528	6.82018	6.80607	6.84298	FALSE		+	siSenp5_siGl2	0	NaN	6	2	3	2	44.9	1		2.52693	0.00694469	-0.1456	-4.80937			Q66PJ3		ARL6IP4	ADP-ribosylation factor-like protein 6-interacting protein 4
9.29462	9.30652	9.23122	9.24627	9.14491	9.09645	9.07922	9.17617	FALSE		+	siSenp5_siGl2	0	NaN	9	7	9	7	74	1		2.63492	0.00571773	-0.145467	-5.05688			P26374	ENSG00000203668	CHML	Rab proteins geranylgeranyltransferase component A 2
7.07146	6.90448	6.84549	7.02348	6.84549	6.79571	6.83036	6.79181	FALSE				0	NaN	8	4	4	4	61.8	1		1.45062	0.0571185	-0.145384	-2.70307			Q5JTD0	ENSG00000137221	TJAP1	Tight junction-associated protein 1
10.013	9.98939	9.97928	9.95696	9.83573	9.88753	9.81394	9.82002	FALSE		+	siSenp5_siGl2	0	NaN	32	10	14	10	46.6	1		3.41903	0.00133447	-0.145364	-7.13733			P34949	ENSG00000178802	MPI	Mannose-6-phosphate isomerase
8.2031	8.21626	8.2817	8.17642	8.04439	8.10224	8.1267	8.02292	FALSE		+	siSenp5_siGl2	0	NaN	20	10	10	10	57	1		2.34206	0.00989618	-0.145306	-4.40388			Q96T60	ENSG00000039650	PNKP	Bifunctional polynucleotide phosphatase/kinase
10.4858	10.4613	10.4197	10.4788	10.2947	10.3722	10.2542	10.3435	FALSE		+	siSenp5_siGl2	0	NaN	23	6	16	6	22.1	1		2.53893	0.00680086	-0.145238	-4.83647			Q7LBR1	ENSG00000255112	CHMP1B	Charged multivesicular body protein 1b
6.72656	6.70598	6.58346	6.78398	6.65678	6.44791	6.41616	6.69905	FALSE				0	NaN	28	8	17	3	37.2	1		0.878522	0.179819	-0.145017	-1.74128			P62140	ENSG00000213639	PPP1CB	Serine/threonine-protein phosphatase PP1-beta catalytic subunit
8.38457	8.40981	8.43796	8.52513	8.26819	8.3336	8.29875	8.27752	FALSE		+	siSenp5_siGl2	0	NaN	11	6	7	6	52.1	1		2.28234	0.011111	-0.144852	-4.27751			Q9BQC3	ENSG00000132768	DPH2	2-(3-amino-3-carboxypropyl)histidine synthase subunit 2 {ECO:0000305}
8.76918	8.74517	8.74551	8.64602	8.61508	8.52826	8.60251	8.5812	FALSE		+	siSenp5_siGl2	0	NaN	17	5	8	5	44.4	1		2.30653	0.0105994	-0.144705	-4.32844			Q15427	ENSG00000143368	SF3B4	Splicing factor 3B subunit 4
9.1127	9.19918	9.15987	9.19131	9.06447	8.91648	9.0669	9.03645	FALSE		+	siSenp5_siGl2	0	NaN	24	6	8	6	34.4	1		1.92549	0.0223032	-0.144691	-3.56387			Q9H936	ENSG00000177542	SLC25A22	Mitochondrial glutamate carrier 1
7.41616	7.35755	7.33271	7.17891	7.17792	7.1416	7.08428	7.30287	FALSE				0	NaN	14	4	4	4	35.4	1		1.10034	0.115268	-0.14467	-2.11001			Q9H2D1	ENSG00000164933	SLC25A32	Mitochondrial folate transporter/carrier
13.0424	13.0395	13.0731	13.0453	12.8764	12.9005	12.9156	12.9299	FALSE		+	siSenp5_siGl2	0	NaN	37	42	95	42	136.3	1		4.34443	0.000269986	-0.144481	-10.4417			Q86VP6	ENSG00000111530	CAND1	Cullin-associated NEDD8-dissociated protein 1
6.98527	7.04767	6.8802	6.90929	6.75087	7.04111	6.49025	6.96232	FALSE				0	NaN	1	1	3	1	164.2	1		0.515148	0.370703	-0.14447	-1.12037			Q9UPV0	ENSG00000110274	CEP164	Centrosomal protein of 164 kDa
8.66035	8.66711	8.64024	8.64169	8.45162	8.60326	8.51254	8.46475	FALSE		+	siSenp5_siGl2	0	NaN	21	5	5	5	25.9	1		2.20897	0.0127962	-0.144307	-4.12513			Q7Z4W1	ENSG00000169738	DCXR	L-xylulose reductase
14.9453	14.9372	14.9544	14.9316	14.7745	14.8152	14.8059	14.7957	FALSE		+	siSenp5_siGl2	0	NaN	47	209	440	209	532.1	1		5.14771	7.24271e-05	-0.144304	-14.3678			Q14204	ENSG00000197102	DYNC1H1	Cytoplasmic dynein 1 heavy chain 1
7.45943	7.48784	7.37069	7.46189	7.2317	7.45286	7.1375	7.38111	FALSE				0	NaN	3	4	4	4	138.4	1		0.975882	0.148246	-0.144168	-1.90313			Q9UPW5	ENSG00000135049	AGTPBP1	Cytosolic carboxypeptidase 1
7.05094	7.08215	6.76553	6.73877	6.71836	7.02015	6.01792	7.30469	FALSE				0	NaN	7	5	5	5	105.5	1		0.195054	0.69223	-0.144066	-0.495028			Q8N612	ENSG00000051009	FHIP1B	FTS and Hook-interacting protein
7.89966	8.00282	8.01903	7.89057	7.8189	7.8392	7.78725	7.79051	FALSE		+	siSenp5_siGl2	0	NaN	9	5	6	5	65.4	1		2.15737	0.0141367	-0.144053	-4.01982			Q8NHP8	ENSG00000151176	PLBD2	Putative phospholipase B-like 2
7.85736	7.90929	7.94075	8.13031	7.93133	7.93605	7.6388	7.75622	FALSE				0	NaN	5	5	6	5	117.8	1		0.756086	0.228767	-0.14383	-1.53638			Q8TDZ2	ENSG00000135596	MICAL1	[F-actin]-monooxygenase MICAL1 {ECO:0000305}
10.5593	10.5223	10.5632	10.4813	10.3863	10.3526	10.3622	10.4507	FALSE		+	siSenp5_siGl2	1	NaN	67	14	33	11	22.5	1		2.57383	0.00636908	-0.143578	-4.91586			P61026	ENSG00000084733	RAB10	Ras-related protein Rab-10
6.22882	6.15583	6.24222	6.02015	5.91409	6.19377	6.07039	5.89482	FALSE				0	NaN	5	2	2	2	50.5	1		0.824224	0.200201	-0.143488	-1.6507			Q96SW2	ENSG00000113851	CRBN	Protein cereblon
6.99209	6.82018	6.8679	7.09803	6.73606	6.87036	6.88387	6.71425	FALSE				0	NaN	3	4	4	4	186.8	1		0.955924	0.154414	-0.143414	-1.86998			Q9P2K8	ENSG00000128829	EIF2AK4	eIF-2-alpha kinase GCN2 {ECO:0000250|UniProtKB:Q9QZ05}
5.41954	5.70321	5.52042	5.64097	5.16993	5.43962	5.72247	5.37851	FALSE				0	NaN	8	1	1	1	17.2	1		0.504033	0.378471	-0.143404	-1.10048			Q8IVP5	ENSG00000069509	FUNDC1	FUN14 domain-containing protein 1
6.27612	6.49346	6.37504	6.29094	6.1375	6.3906	6.23649	6.09803	FALSE				0	NaN	6	3	4	2	67.1	1		0.880955	0.178913	-0.143233	-1.74534			Q9UJY4	ENSG00000103365	GGA2	ADP-ribosylation factor-binding protein GGA2
5.45615	4.95884	5.30743	5.27798	5.17792	5.20163	5.06609	4.98185	FALSE				0	NaN	1	1	1	1	81.9	1		0.577284	0.327901	-0.143228	-1.23016			Q96T17	ENSG00000184368	MAP7D2	MAP7 domain-containing protein 2
8.28725	8.3336	8.23506	8.37025	8.16641	8.31107	8.06717	8.10905	FALSE				0	NaN	33	10	10	10	44.2	1		1.24688	0.0857492	-0.143117	-2.35539			Q9NYB0	ENSG00000166848	TERF2IP	Telomeric repeat-binding factor 2-interacting protein 1
11.969	11.9752	11.9605	11.9738	11.8321	11.8516	11.8039	11.8187	FALSE		+	siSenp5_siGl2	0	NaN	53	18	60	18	38.7	1		4.97676	9.42607e-05	-0.143065	-13.4315			P04083	ENSG00000135046	ANXA1	Annexin A1
7.94953	7.91946	7.98755	8.06717	7.74551	7.97384	7.86481	7.76752	FALSE				0	NaN	3	4	4	4	161.7	1		1.23592	0.0874879	-0.143008	-2.33693			Q8N3P4	ENSG00000156931	VPS8	Vacuolar protein sorting-associated protein 8 homolog
6.02901	5.1334	6.42459	6.46271	5.90448	5.98641	5.47573	6.1127	FALSE				0	NaN	2	1	1	1	75.2	1		0.162277	0.737121	-0.142594	-0.421298			Q8WZA1	ENSG00000085998	POMGNT1	Protein O-linked-mannose beta-1,2-N-acetylglucosaminyltransferase 1
9.20653	9.20653	9.28401	9.21165	9.13417	9.00394	9.06286	9.13853	FALSE		+	siSenp5_siGl2	1	NaN	10	11	12	10	161.8	1		2.05655	0.0172283	-0.142305	-3.8182			Q8N3D4	ENSG00000173442	EHBP1L1	EH domain-binding protein 1-like protein 1
8.71836	8.63626	8.63045	8.68264	8.60548	8.55036	8.41827	8.52474	FALSE		+	siSenp5_siGl2	0	NaN	8	10	11	10	175.6	1		1.73152	0.0327606	-0.142216	-3.20188			P41229	ENSG00000126012	KDM5C	Lysine-specific demethylase 5C
11.2477	11.2855	11.2838	11.3849	11.1781	11.1329	11.1763	11.1468	FALSE		+	siSenp5_siGl2	0	NaN	68	11	28	11	20.1	1		2.38866	0.00905601	-0.141958	-4.50402			Q9H910	ENSG00000206053	JPT2	Jupiter microtubule associated homolog 2 {ECO:0000312|HGNC:HGNC:14137}
5.16591	5.14975	5.20945	5.07468	4.85798	5.04002	5.02237	5.1127	FALSE				1	NaN	6	6	13	1	100.4	1		1.23509	0.0876027	-0.141681	-2.33553			P23497	ENSG00000067066	SP100	Nuclear autoantigen Sp-100
11.9494	11.9157	11.9088	11.9599	11.8043	11.7921	11.8323	11.7386	FALSE		+	siSenp5_siGl2	0	NaN	49	12	36	12	26.5	1		3.04534	0.002639	-0.141605	-6.07848			P54819	ENSG00000004455	AK2	Adenylate kinase 2, mitochondrial {ECO:0000255|HAMAP-Rule:MF_03168}
9.26936	9.21626	9.19205	9.281	9.13417	9.09645	9.10329	9.05853	FALSE		+	siSenp5_siGl2	0	NaN	26	12	26	7	65.7	1		2.7714	0.00439641	-0.141557	-5.38179			Q9UHD9	ENSG00000188021	UBQLN2	Ubiquilin-2
7.1334	7.07146	7.14771	7.07146	6.89724	6.90448	6.95187	7.10538	FALSE				0	NaN	2	1	1	1	44.5	1		1.44503	0.0577059	-0.141265	-2.69341			Q6JBY9	ENSG00000198771	RCSD1	CapZ-interacting protein
9.14593	9.17268	9.23146	9.11894	8.87221	9.12386	9.0207	9.08773	FALSE				0	NaN	4	1	6	1	21.6	1		1.23207	0.0881685	-0.141126	-2.33045			P30408	ENSG00000169908	TM4SF1	Transmembrane 4 L6 family member 1
8.81506	8.82432	8.73911	8.83794	8.63008	8.71046	8.67136	8.64024	FALSE		+	siSenp5_siGl2	0	NaN	15	7	10	7	62.6	1		2.58033	0.00630945	-0.14107	-4.93073			P34913	ENSG00000120915	EPHX2	Bifunctional epoxide hydrolase 2
10.0206	9.94163	10.0261	9.96362	9.8197	9.86109	9.86743	9.84125	FALSE		+	siSenp5_siGl2	0	NaN	9	7	9	7	125.5	1		3.00537	0.00283156	-0.140614	-5.9729			Q13625	ENSG00000143514	TP53BP2	Apoptosis-stimulating of p53 protein 2
13.2263	13.2173	13.2454	13.1917	13.0402	13.0434	13.1098	13.126	FALSE		+	siSenp5_siGl2	0	NaN	48	42	130	42	101.9	1		2.87677	0.00359331	-0.14033	-5.64247			Q7KZF4	ENSG00000197157	SND1	Staphylococcal nuclease domain-containing protein 1
8.67631	8.50024	8.58684	8.57478	8.43505	8.51175	8.43671	8.39361	FALSE		+	siSenp5_siGl2	0	NaN	15	6	7	6	41.9	1		1.73678	0.0324672	-0.140265	-3.2115			O43427	ENSG00000172500	FIBP	Acidic fibroblast growth factor intracellular-binding protein
9.39767	9.43024	9.42375	9.41574	9.2427	9.33114	9.27612	9.25904	FALSE		+	siSenp5_siGl2	0	NaN	18	12	13	12	72	1		3.31219	0.00161887	-0.139602	-6.82074			Q6P1M0	ENSG00000167114	SLC27A4	Long-chain fatty acid transport protein 4
9.98741	9.98613	9.97169	10.0236	9.90959	9.82161	9.79523	9.88463	FALSE		+	siSenp5_siGl2	0	NaN	23	9	12	9	53.2	1		2.537	0.00682393	-0.139443	-4.83212			Q9NUQ7	ENSG00000109775	UFSP2	Ufm1-specific protease 2
9.27006	9.21213	9.26045	9.2427	9.07735	9.20482	9.05338	9.09461	FALSE		+	siSenp5_siGl2	2	NaN	38	10	12	8	33.3	1		2.0837	0.0163268	-0.138797	-3.87197			Q9BPW8	ENSG00000184117	NIPSNAP1	Protein NipSnap homolog 1
13.6255	13.6217	13.5989	13.5872	13.4487	13.4464	13.4749	13.5083	FALSE		+	siSenp5_siGl2	0	NaN	49	53	169	53	120.8	1		3.72451	0.000770911	-0.138749	-8.11017			P53396	ENSG00000131473	ACLY	ATP-citrate synthase
10.5226	10.5076	10.471	10.5189	10.372	10.4361	10.3391	10.3192	FALSE		+	siSenp5_siGl2	2	NaN	65	9	18	7	18.9	1		2.57232	0.00638489	-0.13843	-4.91241			Q9UMY4	ENSG00000147164	SNX12	Sorting nexin-12
10.7759	10.7872	10.743	10.7272	10.5989	10.5993	10.6598	10.6222	FALSE		+	siSenp5_siGl2	0	NaN	28	7	17	7	27.6	1		3.34085	0.00153747	-0.138301	-6.90452			Q9NX40	ENSG00000109180	OCIAD1	OCIA domain-containing protein 1
10.9236	10.8701	10.941	10.885	10.7427	10.7389	10.8012	10.7841	FALSE		+	siSenp5_siGl2	0	NaN	48	13	26	13	35.8	1		3.06273	0.00256081	-0.138157	-6.12484			Q14914	ENSG00000106853	PTGR1	Prostaglandin reductase 1
10.2495	10.1919	10.1943	10.2416	10.0784	10.0794	10.0917	10.0761	FALSE		+	siSenp5_siGl2	5	NaN	28	14	20	9	64.4	1		3.92932	0.000548246	-0.137917	-8.82373			Q9H0L4	ENSG00000177613	CSTF2T	Cleavage stimulation factor subunit 2 tau variant
11.2319	11.4414	11.2016	11.3504	11.2658	11.0005	11.2031	11.2055	FALSE				0	NaN	59	10	29	10	25.5	1		0.864727	0.18483	-0.137603	-1.7183			Q9Y2Q3	ENSG00000197448	GSTK1	Glutathione S-transferase kappa 1
11.2657	11.1798	11.2285	11.1982	11.0848	11.0405	11.0831	11.1135	FALSE		+	siSenp5_siGl2	0	NaN	44	15	39	15	45.2	1		2.90526	0.00341874	-0.137546	-5.71447			P24752	ENSG00000075239	ACAT1	Acetyl-CoA acetyltransferase, mitochondrial
11.5354	11.5393	11.5392	11.5231	11.3883	11.3585	11.4271	11.4136	FALSE		+	siSenp5_siGl2	0	NaN	18	19	39	19	136.2	1		3.92699	0.000548922	-0.137363	-8.81531			Q9HAV4	ENSG00000124571	XPO5	Exportin-5
9.80687	9.79831	9.81842	9.72741	9.68018	9.62589	9.63463	9.66089	FALSE		+	siSenp5_siGl2	0	NaN	19	4	10	4	20.8	1		2.90978	0.00339303	-0.137356	-5.72595			Q5BJF2	ENSG00000109084	TMEM97	Sigma intracellular receptor 2 {ECO:0000305}
10.117	10.1635	10.1601	10.1255	9.94764	10.1077	9.94178	10.021	FALSE		+	siSenp5_siGl2	0	NaN	13	18	19	18	160.8	1		1.825	0.0271847	-0.137012	-3.37433			Q10570	ENSG00000071894;ENSG00000285049	CPSF1	Cleavage and polyadenylation specificity factor subunit 1
9.87314	9.85565	9.92139	9.89754	9.68965	9.73318	9.77248	9.80462	FALSE		+	siSenp5_siGl2	5	NaN	37	9	13	3	25.7	1		2.51038	0.00717028	-0.136948	-4.77216			P09488	ENSG00000134184	GSTM1	Glutathione S-transferase Mu 1
14.4822	14.4851	14.437	14.4501	14.3245	14.3458	14.2858	14.3507	FALSE		+	siSenp5_siGl2	1	NaN	78	23	321	22	36	1		3.44579	0.00127279	-0.136937	-7.21847			P04406	ENSG00000111640	GAPDH	Glyceraldehyde-3-phosphate dehydrogenase
10.2055	10.2174	10.1993	10.2115	10.0713	10.1059	10.0347	10.0753	FALSE		+	siSenp5_siGl2	0	NaN	20	17	23	17	101.9	1		3.99062	0.000494899	-0.136621	-9.04766			Q9NV70	ENSG00000090989	EXOC1	Exocyst complex component 1
13.2429	13.1695	13.1829	13.1617	12.9872	13.0692	13.0603	13.0945	FALSE		+	siSenp5_siGl2	10	NaN	51	25	125	17	63.1	1		2.44501	0.00814411	-0.136457	-4.62696			P06744	ENSG00000105220	GPI	Glucose-6-phosphate isomerase
10.0107	10.0507	10.0808	10.1104	9.93059	9.90479	10.0179	9.85347	FALSE		+	siSenp5_siGl2	0	NaN	31	13	18	13	50.7	1		1.82442	0.0272136	-0.136435	-3.37325			O43159	ENSG00000132275	RRP8	Ribosomal RNA-processing protein 8
5.30378	5.42962	5.20945	5.42626	5.2555	5.45286	4.98641	5.12928	FALSE				0	NaN	2	1	1	1	76	1		0.567799	0.333975	-0.136265	-1.21354			Q8N448	ENSG00000139517	LNX2	Ligand of Numb protein X 2
11.1147	11.0974	11.0857	11.1055	11.0039	10.9377	10.935	10.9816	FALSE		+	siSenp5_siGl2	0	NaN	26	24	35	24	108.1	1		3.55849	0.0010347	-0.136252	-7.5686			O60716	ENSG00000198561	CTNND1	Catenin delta-1
10.7915	10.7819	10.8222	10.8311	10.7144	10.7447	10.6604	10.5621	FALSE		+	siSenp5_siGl2	0	NaN	35	18	25	18	61	1		1.76352	0.0307143	-0.13625	-3.26051			P13674	ENSG00000122884	P4HA1	Prolyl 4-hydroxylase subunit alpha-1
4.17792	4.16189	4.45286	4.17792	4.3147	4.32193	3.80735	3.98185	FALSE				0	NaN	3	1	1	1	42.3	1		0.414258	0.452013	-0.136188	-0.936315			Q6ZNW5	ENSG00000183208	GDPGP1	GDP-D-glucose phosphorylase 1
8.53644	8.53372	8.54187	8.49065	8.33851	8.37069	8.43588	8.41321	FALSE		+	siSenp5_siGl2	0	NaN	14	3	6	2	27.5	1		2.82142	0.00400139	-0.136099	-5.50444			P0CG30	ENSG00000133433;ENSG00000278695	GSTT2B	Glutathione S-transferase theta-2B
7.86604	7.83731	7.90689	7.83226	7.68159	7.77808	7.71699	7.72178	FALSE		+	siSenp5_siGl2	1	NaN	2	3	3	2	101.8	1		2.68471	0.00519354	-0.136016	-5.17379			Q9Y6K1	ENSG00000119772	DNMT3A	DNA (cytosine-5)-methyltransferase 3A
10.6939	10.6808	10.6577	10.6491	10.4908	10.5609	10.5333	10.5532	FALSE		+	siSenp5_siGl2	0	NaN	24	26	34	26	131.9	1		3.44735	0.00127046	-0.13581	-7.22324			O43795	ENSG00000128641	MYO1B	Unconventional myosin-Ib
6.50779	6.66107	6.55305	6.63081	6.47897	6.42794	6.41109	6.49346	FALSE		+	siSenp5_siGl2	0	NaN	12	2	2	2	23.3	1		1.81462	0.0277304	-0.135318	-3.35499			O15551	ENSG00000165215	CLDN3	Claudin-3
6.17792	6.45615	5.92362	6.04002	5.80993	6.05745	5.97039	6.21917	FALSE				0	NaN	25	1	1	1	11.7	1		0.419138	0.447893	-0.135191	-0.945417			Q8N2U0	ENSG00000205544;ENSG00000283771	TMEM256	Transmembrane protein 256
8.33226	8.35403	8.5672	8.52826	8.3474	8.34829	8.26303	8.28263	FALSE				0	NaN	21	2	3	2	12.5	1		1.10717	0.113642	-0.135099	-2.12139			O43920	ENSG00000168653	NDUFS5	NADH dehydrogenase [ubiquinone] iron-sulfur protein 5
12.4475	12.4399	12.411	12.3996	12.2948	12.2552	12.2955	12.313	FALSE		+	siSenp5_siGl2	1	NaN	40	34	55	33	85.7	1		3.70693	0.000794067	-0.134863	-8.05134			Q9NW13	ENSG00000106344	RBM28	RNA-binding protein 28
12.5605	12.5614	12.5841	12.5604	12.4542	12.3775	12.4419	12.4536	FALSE		+	siSenp5_siGl2	0	NaN	41	33	87	33	106.8	1		3.37929	0.00143669	-0.134816	-7.01822			Q14697	ENSG00000089597	GANAB	Neutral alpha-glucosidase AB
10.6519	10.6206	10.5764	10.6054	10.4851	10.4706	10.46	10.4994	FALSE		+	siSenp5_siGl2	0	NaN	64	24	34	24	47.3	1		3.54409	0.0010593	-0.134762	-7.5231			O75955	ENSG00000137312;ENSG00000206379;ENSG00000206480;ENSG00000230143;ENSG00000232280	FLOT1	Flotillin-1
11.509	11.5283	11.4887	11.539	11.3825	11.3311	11.3932	11.4199	FALSE		+	siSenp5_siGl2	0	NaN	35	19	42	19	72.5	1		3.09612	0.00239868	-0.13458	-6.21464			Q9H4A4	ENSG00000176393	RNPEP	Aminopeptidase B
8.51333	8.07521	8.29002	7.95942	7.82972	8.47573	7.9472	8.04767	FALSE				0	NaN	30	8	9	8	40.5	1		0.302691	0.562178	-0.134415	-0.720888			Q7Z6M1	ENSG00000136933	RABEPK	Rab9 effector protein with kelch motifs
5.64962	5.62059	5.71149	5.6893	5.3147	5.49185	5.62644	5.70044	FALSE				0	NaN	1	1	1	1	148.6	1		0.759938	0.22732	-0.134392	-1.54287			Q9UHC9	ENSG00000015520	NPC1L1	NPC1-like intracellular cholesterol transporter 1 {ECO:0000312|HGNC:HGNC:7898}
8.97985	9.03452	8.95652	8.99209	8.88234	8.85362	8.88966	8.79993	FALSE		+	siSenp5_siGl2	0	NaN	12	5	5	5	45.2	1		2.67253	0.00531736	-0.134361	-5.14504			A6NKD9	ENSG00000205476	CCDC85C	Coiled-coil domain-containing protein 85C
6.66818	6.56377	6.68229	6.51412	6.35755	6.51412	6.53916	6.48059	FALSE				0	NaN	3	1	1	1	32.5	1		1.24001	0.0868405	-0.134234	-2.34382			P07992	ENSG00000012061	ERCC1	DNA excision repair protein ERCC-1
7.01123	6.94603	7.04439	6.94953	6.79051	6.74819	6.9472	6.92837	FALSE				0	NaN	9	2	2	2	23.3	1		1.29522	0.0778894	-0.134228	-2.43706			Q8NB37	ENSG00000177225	GATD1	Glutamine amidotransferase-like class 1 domain-containing protein 1 {ECO:0000312|HGNC:HGNC:26616}
9.27403	9.30811	9.33718	9.23362	9.13057	9.195	9.12412	9.16667	FALSE		+	siSenp5_siGl2	0	NaN	10	6	11	4	77.4	1		2.53584	0.00683515	-0.134144	-4.82948			Q9BQL6	ENSG00000101311	FERMT1	Fermitin family homolog 1
11.0201	11.022	10.9711	10.9829	10.8731	10.8846	10.8303	10.8724	FALSE		+	siSenp5_siGl2	1	NaN	20	23	33	22	113.5	1		3.56963	0.00101956	-0.133896	-7.60397			Q5T8P6	ENSG00000139746	RBM26	RNA-binding protein 26
8.25644	8.2738	8.2384	8.29737	8.25503	8.06393	8.18933	8.02237	FALSE				0	NaN	9	6	6	6	78.1	1		1.27999	0.0801926	-0.13384	-2.41129			Q71SY5	ENSG00000104973	MED25	Mediator of RNA polymerase II transcription subunit 25
7.83857	7.8505	7.83162	7.98242	7.86233	7.79766	7.64386	7.66391	FALSE				0	NaN	3	2	3	2	72.2	1		1.0955	0.116256	-0.13384	-2.10196			Q9NTW7	ENSG00000020256	ZFP64	Zinc finger protein 64 homolog, isoforms 3 and 4
9.14721	9.09223	9.23026	9.13597	9.08375	9.17343	8.88996	8.92333	FALSE				0	NaN	26	6	10	6	42.8	1		0.934759	0.160793	-0.1338	-1.83482			Q92597	ENSG00000104419	NDRG1	Protein NDRG1
8.80993	8.7502	8.70321	8.84549	8.68405	8.62644	8.63662	8.62717	FALSE		+	siSenp5_siGl2	1	NaN	9	9	10	8	147.2	1		2.09111	0.0161024	-0.133639	-3.8867			Q14678	ENSG00000107104	KANK1	KN motif and ankyrin repeat domain-containing protein 1
10.5982	10.5715	10.6211	10.6612	10.4386	10.5421	10.44	10.4976	FALSE		+	siSenp5_siGl2	0	NaN	30	13	26	12	46.8	1		2.27181	0.0113264	-0.133439	-4.25545			Q9Y5X3	ENSG00000089006	SNX5	Sorting nexin-5
8.20261	8.12877	8.09434	8.22978	8.08162	8.11061	7.93074	8	FALSE				0	NaN	6	3	3	3	61.1	1		1.38217	0.0654185	-0.133134	-2.58519			Q9Y251	ENSG00000173083	HPSE	Heparanase
9.2031	9.38392	9.19672	9.20506	9.19746	8.86357	9.17193	9.22424	FALSE				2	NaN	8	6	8	4	80.6	1		0.668118	0.272071	-0.132902	-1.38716			P08047	ENSG00000185591	SP1	Transcription factor Sp1
8.89026	8.97871	8.97269	8.98356	8.84768	8.84956	8.76719	8.82941	FALSE		+	siSenp5_siGl2	0	NaN	17	9	10	9	65.1	1		2.39819	0.00890918	-0.132847	-4.52467			Q5VV42	ENSG00000145996	CDKAL1	Threonylcarbamoyladenosine tRNA methylthiotransferase
4.59694	4.83289	4.88753	4.67807	4.71699	4.6837	4.47249	4.59096	FALSE				0	NaN	2	1	1	1	51.1	1		0.752543	0.230285	-0.132821	-1.53041			Q9BT40	ENSG00000132376	INPP5K	Inositol polyphosphate 5-phosphatase K {ECO:0000305}
7.69349	7.78136	7.7046	7.76354	7.6893	7.633	7.54921	7.54071	FALSE		+	siSenp5_siGl2	0	NaN	30	5	7	4	22.8	1		1.7264	0.0330962	-0.132694	-3.19254			P14649	ENSG00000196465	MYL6B	Myosin light chain 6B
13.2921	13.2598	13.2724	13.2602	13.1116	13.1399	13.164	13.1388	FALSE		+	siSenp5_siGl2	0	NaN	41	38	106	38	106.7	1		4.26092	0.000310562	-0.132553	-10.0963			P49588	ENSG00000090861	AARS1	Alanine--tRNA ligase, cytoplasmic {ECO:0000255|HAMAP-Rule:MF_03133}
11.4449	11.455	11.4394	11.4603	11.3623	11.3501	11.2696	11.2885	FALSE		+	siSenp5_siGl2	0	NaN	58	11	29	11	16.4	1		2.89851	0.00345674	-0.132276	-5.69735			O60869	ENSG00000107223	EDF1	Endothelial differentiation-related factor 1
10.2541	10.2427	10.2071	10.2803	10.1198	10.0469	10.1098	10.1787	FALSE		+	siSenp5_siGl2	0	NaN	28	6	14	6	31.4	1		2.27936	0.011177	-0.132257	-4.27125			P10768	ENSG00000139684	ESD	S-formylglutathione hydrolase
9.2305	9.2281	9.21165	9.24317	9.09856	9.18165	9.13237	8.97327	FALSE		+	siSenp5_siGl2	0	NaN	5	8	8	8	172.4	1		1.58314	0.0438277	-0.131893	-2.93511			Q13017	ENSG00000100852	ARHGAP5	Rho GTPase-activating protein 5
8.18488	8.10643	7.99209	8.18537	8.00394	8.00225	7.8679	8.06717	FALSE				0	NaN	13	5	5	5	36.7	1		1.11073	0.112832	-0.131878	-2.12734			Q13227	ENSG00000132522;ENSG00000288325	GPS2	G protein pathway suppressor 2 {ECO:0000303|PubMed:19917673, ECO:0000303|PubMed:8943324}
8.63807	8.70598	8.58383	8.76388	8.50104	8.56643	8.55152	8.54651	FALSE		+	siSenp5_siGl2	0	NaN	16	2	4	2	15.9	1		1.70439	0.0345273	-0.131565	-3.15251			Q9Y2V2	ENSG00000153048	CARHSP1	Calcium-regulated heat-stable protein 1
7.96521	7.98071	7.94603	8.10486	7.79571	7.94369	7.76421	7.96694	FALSE				0	NaN	10	3	3	3	45	1		1.09562	0.116249	-0.131565	-2.10217			Q5T7V8		GORAB	RAB6-interacting golgin
5.36107	5.76818	5.56682	5.71699	5.40599	5.58797	5.27053	5.62352	FALSE				0	NaN	3	2	2	2	76.4	1		0.485661	0.392013	-0.131264	-1.0674			Q9NYJ8	ENSG00000055208	TAB2	TGF-beta-activated kinase 1 and MAP3K7-binding protein 2
12.2076	12.1961	12.2131	12.224	12.1075	12.0886	12.0502	12.0709	FALSE		+	siSenp5_siGl2	0	NaN	46	10	36	10	15.9	1		4.15267	0.000372659	-0.130906	-9.66396			P00441	ENSG00000142168	SOD1	Superoxide dismutase [Cu-Zn]
6.66249	6.43962	6.6851	6.74147	6.59246	6.23649	6.52669	6.64962	FALSE				0	NaN	13	1	3	1	11.9	1		0.535055	0.356019	-0.130855	-1.1558			P62942	ENSG00000088832	FKBP1A	Peptidyl-prolyl cis-trans isomerase FKBP1A
9.90041	9.88539	9.8392	9.88371	9.75389	9.78529	9.71785	9.72843	FALSE		+	siSenp5_siGl2	0	NaN	22	14	19	14	82.6	1		3.21471	0.00194196	-0.130817	-6.54181			Q96JJ3	ENSG00000062598	ELMO2	Engulfment and cell motility protein 2
4.848	5.19377	5.04002	5.07895	4.93074	4.82782	4.85798	5.02237	FALSE				0	NaN	5	4	4	3	97.5	1		0.766693	0.224203	-0.130458	-1.55424			Q12979	ENSG00000159842;ENSG00000276016;ENSG00000278741	ABR	Active breakpoint cluster region-related protein
11.5243	11.5401	11.5373	11.5066	11.3649	11.4368	11.4068	11.3781	FALSE		+	siSenp5_siGl2	0	NaN	41	19	41	19	53.1	1		3.49313	0.00116679	-0.130429	-7.36388			P52209	ENSG00000142657	PGD	6-phosphogluconate dehydrogenase, decarboxylating
11.8774	11.8444	11.884	11.8967	11.7528	11.7692	11.7501	11.7112	FALSE		+	siSenp5_siGl2	0	NaN	37	31	58	31	93.2	1		3.63428	0.000908671	-0.129788	-7.81191			Q05682	ENSG00000122786	CALD1	Caldesmon
7.02015	7	6.86047	6.853	6.82655	6.926	6.64386	6.8189	FALSE				0	NaN	3	1	1	1	50.1	1		0.890082	0.175832	-0.129576	-1.76053			Q9NVA4	ENSG00000164168	TMEM184C	Transmembrane protein 184C
10.6449	10.6491	10.6384	10.6158	10.5101	10.4815	10.4764	10.5631	FALSE		+	siSenp5_siGl2	0	NaN	20	17	28	17	118.2	1		3.0518	0.00260887	-0.129288	-6.09567			P53992	ENSG00000176986	SEC24C	Protein transport protein Sec24C {ECO:0000305}
4.46597	4.47249	4.53605	4.30012	4.42626	4.40599	4.23266	4.19377	FALSE				0	NaN	1	1	1	1	155.8	1		0.828763	0.198474	-0.128987	-1.65829			Q9ULJ7	ENSG00000151458	ANKRD50	Ankyrin repeat domain-containing protein 50
9.68703	9.66267	9.68878	9.70442	9.58871	9.58346	9.50918	9.54574	FALSE		+	siSenp5_siGl2	0	NaN	9	9	10	9	119.2	1		3.13119	0.00225931	-0.12895	-6.31005			Q05397	ENSG00000169398	PTK2	Focal adhesion kinase 1
5.74685	5.63807	5.68089	5.70598	5.44626	5.62936	5.51412	5.66676	FALSE				0	NaN	8	8	10	2	122.9	1		1.2182	0.0908055	-0.128824	-2.30714			O43896	ENSG00000129250	KIF1C	Kinesin-like protein KIF1C
8.49745	8.48301	8.58459	8.51846	8.35931	8.57137	8.32193	8.3156	FALSE				0	NaN	24	5	8	5	22.4	1		1.03118	0.132509	-0.128823	-1.99497			Q16890	ENSG00000111907	TPD52L1	Tumor protein D53
6.74012	6.73335	6.67666	6.6453	6.50303	6.5744	6.4545	6.74953	FALSE				0	NaN	6	2	2	2	40.1	1		0.959184	0.153481	-0.12849	-1.8754			A6NED2	ENSG00000166965	RCCD1	RCC1 domain-containing protein 1
10.1575	10.2123	10.1381	10.0608	9.9928	10.0508	9.99195	10.0196	FALSE		+	siSenp5_siGl2	0	NaN	17	10	18	10	64.4	1		2.0196	0.0185156	-0.128392	-3.74564			Q5VTL8	ENSG00000134186	PRPF38B	Pre-mRNA-splicing factor 38B
8.824	8.68965	8.63916	8.69349	8.55689	8.57289	8.56605	8.63699	FALSE		+	siSenp5_siGl2	0	NaN	23	5	8	5	29.4	1		1.5932	0.0430066	-0.12837	-2.95294			Q9H6H4	ENSG00000168476	REEP4	Receptor expression-enhancing protein 4
9.17842	9.22207	9.18289	9.15608	9.01709	9.08428	9.04275	9.08242	FALSE		+	siSenp5_siGl2	0	NaN	21	8	12	4	42.9	1		3.02351	0.00274138	-0.128232	-6.02065			P31483	ENSG00000116001	TIA1	Nucleolysin TIA-1 isoform p40
5.17393	5.26303	5.20555	5.1416	5.12928	5.08321	5.16189	4.89724	FALSE				0	NaN	6	1	2	1	13.9	1		1.02517	0.134101	-0.128121	-1.98498			Q9Y5J5	ENSG00000174307	PHLDA3	Pleckstrin homology-like domain family A member 3
11.8626	11.8028	11.8702	11.9346	11.7265	11.7561	11.7171	11.7588	FALSE		+	siSenp5_siGl2	0	NaN	56	11	48	11	16.8	1		2.35246	0.00969648	-0.127943	-4.42611			P0DP25	ENSG00000160014	CALM3	Calmodulin-3 {ECO:0000312|HGNC:HGNC:1449}
7.58946	7.71356	7.6532	7.69209	7.50859	7.47573	7.56529	7.58721	FALSE		+	siSenp5_siGl2	0	NaN	7	2	3	2	28.1	1		1.8506	0.0258073	-0.127872	-3.42219			P19256	ENSG00000116815	CD58	Lymphocyte function-associated antigen 3
10.9781	10.9416	11.0331	10.9508	10.8037	10.9255	10.8179	10.8458	FALSE		+	siSenp5_siGl2	0	NaN	32	14	24	14	51.7	1		2.01772	0.0185852	-0.127669	-3.74197			Q53EL6	ENSG00000150593	PDCD4	Programmed cell death protein 4
10.2319	10.307	10.2024	10.2159	10.1161	10.0885	10.0961	10.1461	FALSE		+	siSenp5_siGl2	0	NaN	39	16	21	16	49.9	1		2.51711	0.00708196	-0.127614	-4.78728			Q9Y6N5	ENSG00000137767	SQOR	Sulfide:quinone oxidoreductase, mitochondrial {ECO:0000305}
11.5094	11.5044	11.5078	11.4787	11.3354	11.3765	11.3889	11.3893	FALSE		+	siSenp5_siGl2	0	NaN	28	18	39	18	89	1		3.90266	0.000567658	-0.127584	-8.72786			Q12788	ENSG00000183751	TBL3	Transducin beta-like protein 3
6.31651	6.33807	6.27426	6.13545	6.12928	6.1334	6.31651	5.97499	FALSE				0	NaN	20	2	2	2	14.7	1		0.752191	0.230427	-0.127528	-1.52982			Q9NRG0	ENSG00000104472	CHRAC1	Chromatin accessibility complex protein 1
5.66676	5.8505	5.93074	5.86295	5.65821	5.84549	5.69766	5.59991	FALSE				0	NaN	7	1	1	1	28.1	1		0.826163	0.199424	-0.127416	-1.65394			A6NIH7	ENSG00000175970	UNC119B	Protein unc-119 homolog B
3.7761	3.96347	3.3505	3.54844	4.26303	3.88753	3.27798	2.70044	FALSE				0	NaN	5	1	1	1	49.1	1		0.129907	0.783695	-0.127382	-0.345557			Q6PID8	ENSG00000128607	KLHDC10	Kelch domain-containing protein 10
9.7065	9.70165	9.67455	9.71733	9.53761	9.63554	9.55631	9.56205	FALSE		+	siSenp5_siGl2	0	NaN	9	10	13	10	138.7	1		2.79497	0.00420433	-0.12713	-5.43934			Q01970	ENSG00000149782	PLCB3	1-phosphatidylinositol 4,5-bisphosphate phosphodiesterase beta-3
11.2195	11.1635	11.2215	11.2018	11.1011	11.0356	11.0986	11.0646	FALSE		+	siSenp5_siGl2	1	NaN	24	14	31	13	71.4	1		3.07742	0.00248598	-0.126607	-6.16424			Q13409	ENSG00000077380	DYNC1I2	Cytoplasmic dynein 1 intermediate chain 2
11.2438	11.2359	11.2524	11.2117	11.1366	11.0767	11.09	11.1346	FALSE		+	siSenp5_siGl2	4	NaN	11	27	40	23	250.6	1		3.4284	0.00131534	-0.126492	-7.16565			Q9H4A3	ENSG00000060237	WNK1	Serine/threonine-protein kinase WNK1 {ECO:0000305}
12.0414	12.0399	12.0748	12.0286	11.9159	11.8976	11.9593	11.9075	FALSE		+	siSenp5_siGl2	0	NaN	44	26	46	26	57.6	1		3.52888	0.00109046	-0.126093	-7.47527			O60832	ENSG00000130826	DKC1	H/ACA ribonucleoprotein complex subunit DKC1
6.63952	6.60733	6.70736	6.6879	6.5744	6.58346	6.44294	6.53761	FALSE		+	siSenp5_siGl2	0	NaN	4	2	3	2	64.1	1		1.72988	0.03287	-0.125925	-3.1989			A0AVF1	ENSG00000105948	TTC26	Intraflagellar transport protein 56 {ECO:0000250|UniProtKB:Q8BS45}
9.5411	9.54264	9.60344	9.50343	9.38111	9.51708	9.38952	9.39938	FALSE		+	siSenp5_siGl2	2	NaN	9	13	13	11	202.7	1		1.78733	0.0292771	-0.125879	-3.3044			Q9NQT8	ENSG00000197892	KIF13B	Kinesin-like protein KIF13B
8.29921	8.27705	8.14211	8.23362	8.12153	8.17792	8.08534	8.06555	FALSE		+	siSenp5_siGl2	0	NaN	12	4	5	4	45.3	1		1.58766	0.0434493	-0.125412	-2.94312			O60870	ENSG00000151657	KIN	DNA/RNA-binding protein KIN17
7.26209	7.21237	7.09276	7.1819	7.05202	7.16189	7.06501	6.96924	FALSE				0	NaN	7	1	1	1	20.7	1		1.24782	0.0856008	-0.125239	-2.35698			Q8IXL7	ENSG00000174099	MSRB3	Methionine-R-sulfoxide reductase B3
6.65392	6.58045	6.54381	6.71699	6.45286	6.55305	6.42962	6.55919	FALSE				0	NaN	2	1	1	1	58.1	1		1.30137	0.0768634	-0.125112	-2.44749			Q96S94	ENSG00000221978	CCNL2	Cyclin-L2
8.65285	8.61839	8.59134	8.57969	8.52787	8.48301	8.45245	8.47978	FALSE		+	siSenp5_siGl2	0	NaN	7	5	5	5	100	1		2.83407	0.00390656	-0.124789	-5.53576			Q9ULV3	ENSG00000148337	CIZ1	Cip1-interacting zinc finger protein
10.5394	10.5181	10.5241	10.5275	10.3719	10.4244	10.3994	10.4149	FALSE		+	siSenp5_siGl2	0	NaN	28	16	26	16	73.7	1		4.26591	0.000308728	-0.1246	-10.1166			P23786	ENSG00000157184	CPT2	Carnitine O-palmitoyltransferase 2, mitochondrial
11.0101	10.9563	10.9819	10.979	10.8407	10.8296	10.8784	10.8803	FALSE		+	siSenp5_siGl2	0	NaN	33	7	37	6	20.8	1		3.47741	0.00120332	-0.124534	-7.31532			Q13185	ENSG00000122565	CBX3	Chromobox protein homolog 3
11.9956	11.9738	11.9889	11.9691	11.8554	11.8427	11.8712	11.8606	FALSE		+	siSenp5_siGl2	0	NaN	53	20	40	20	45.4	1		5.17096	7.04582e-05	-0.12438	-14.4998			Q6YN16	ENSG00000119471	HSDL2	Hydroxysteroid dehydrogenase-like protein 2
10.1932	10.1678	10.2316	10.2419	10.1272	10.1029	10.0845	10.0225	FALSE		+	siSenp5_siGl2	0	NaN	27	6	13	6	21.3	1		2.34384	0.00986529	-0.124308	-4.40768			P52815	ENSG00000262814	MRPL12	39S ribosomal protein L12, mitochondrial
11.0686	11.052	11.0174	11.0136	10.9413	10.9106	10.9036	10.899	FALSE		+	siSenp5_siGl2	0	NaN	45	17	27	17	40.2	1		3.55627	0.00103859	-0.124257	-7.56156			Q14320	ENSG00000071859	FAM50A	Protein FAM50A
8.44956	8.51412	8.48018	8.4363	8.34784	8.31606	8.36588	8.35403	FALSE		+	siSenp5_siGl2	0	NaN	8	10	10	10	121.1	1		3.05378	0.00260154	-0.124088	-6.10095			Q9Y6K5	ENSG00000111331	OAS3	2'-5'-oligoadenylate synthase 3
8.22882	8.23074	8.13494	8.27566	8.11374	8.19672	7.97842	8.08534	FALSE				0	NaN	14	3	4	3	24.1	1		1.21382	0.0915839	-0.123982	-2.29977			Q9UJG1	ENSG00000101928	MOSPD1	Motile sperm domain-containing protein 1
10.4355	10.4694	10.4958	10.4587	10.3424	10.4496	10.2738	10.2984	FALSE		+	siSenp5_siGl2	0	NaN	6	28	28	28	591	1		1.63799	0.0393236	-0.1238	-3.03279			Q63HN8	ENSG00000173821	RNF213	E3 ubiquitin-protein ligase RNF213 {ECO:0000305}
9.96	9.9491	9.93958	9.89011	9.75004	9.83226	9.84486	9.81698	FALSE		+	siSenp5_siGl2	0	NaN	21	11	12	11	67.6	1		2.49051	0.00744188	-0.123662	-4.72772			Q96AX1	ENSG00000139719	VPS33A	Vacuolar protein sorting-associated protein 33A
14.5365	14.5107	14.5292	14.5162	14.3757	14.4174	14.4095	14.3954	FALSE		+	siSenp5_siGl2	14	NaN	49	114	315	100	290.8	1		4.55554	0.000188409	-0.123632	-11.3634			Q14315	ENSG00000128591	FLNC	Filamin-C
6.23074	6.24413	6.1334	5.83036	6	5.99548	5.80735	6.1416	FALSE				0	NaN	2	3	3	2	158.9	1		0.4733	0.401473	-0.123547	-1.04501			P54132	ENSG00000197299	BLM	Bloom syndrome protein
9.78152	9.76553	9.63717	9.54921	9.42438	9.53275	9.51629	9.76603	FALSE				0	NaN	5	1	5	1	26.3	1		0.648029	0.283671	-0.123497	-1.35274			Q15125	ENSG00000147155	EBP	3-beta-hydroxysteroid-Delta(8),Delta(7)-isomerase
9.15987	9.12179	9.09064	9.16466	8.9884	9.08401	8.97126	8.99972	FALSE		+	siSenp5_siGl2	0	NaN	20	6	7	6	35.8	1		2.16809	0.0138717	-0.123394	-4.04156			Q9P0W2	ENSG00000064961	HMG20B	SWI/SNF-related matrix-associated actin-dependent regulator of chromatin subfamily E member 1-related
5	5.24793	5.15785	5.36107	5.21335	5.03122	5.1416	4.88753	FALSE				0	NaN	4	1	1	1	37.5	1		0.55077	0.344991	-0.12329	-1.18359			Q70Z53	ENSG00000148690	FRA10AC1	Protein FRA10AC1
12.4111	12.4033	12.3867	12.4186	12.2803	12.2874	12.2844	12.2746	FALSE		+	siSenp5_siGl2	3	NaN	55	31	104	23	67.5	1		5.53239	4.20702e-05	-0.123244	-16.7074			Q96AE4	ENSG00000162613	FUBP1	Far upstream element-binding protein 1
8.45615	8.38888	8.35887	8.43588	8.24698	8.29737	8.25644	8.34607	FALSE		+	siSenp5_siGl2	0	NaN	8	4	5	4	50.3	1		2.09684	0.0159386	-0.123227	-3.89813			Q13952	ENSG00000066136	NFYC	Nuclear transcription factor Y subunit gamma
11.8316	11.8605	11.8316	11.8772	11.7346	11.7323	11.7344	11.7072	FALSE		+	siSenp5_siGl2	5	NaN	31	14	47	10	46.5	1		4.08363	0.000423546	-0.12312	-9.39698			Q9Y383	ENSG00000146963	LUC7L2	Putative RNA-binding protein Luc7-like 2
5.33271	4.96347	5.09592	5.2891	5.0917	5.04876	5.04876	5	FALSE				0	NaN	2	1	1	1	95.9	1		0.673913	0.26892	-0.122996	-1.39706			Q9P2N6	ENSG00000114982	KANSL3	KAT8 regulatory NSL complex subunit 3
9.90509	9.86233	9.96967	9.893	9.69627	9.79035	9.81474	9.837	FALSE		+	siSenp5_siGl2	0	NaN	37	4	14	4	10.3	1		1.73537	0.0325494	-0.122931	-3.20892			P61513	ENSG00000197756	RPL37A	60S ribosomal protein L37a
9.12076	9.10669	9.05094	9.0493	8.87866	8.95187	8.97126	9.0348	FALSE		+	siSenp5_siGl2	0	NaN	12	3	4	3	36.3	1		1.78842	0.0292243	-0.122776	-3.30642			P13716	ENSG00000148218	ALAD	Delta-aminolevulinic acid dehydratase
8.10119	8.08852	8.10014	8.20114	8.03287	8.05311	7.97499	7.93899	FALSE		+	siSenp5_siGl2	0	NaN	11	2	3	2	23.7	1		1.78834	0.0292243	-0.122757	-3.30627			Q8N128	ENSG00000151327	FAM177A1	Protein FAM177A1
8.58909	8.63372	8.57743	8.64097	8.52278	8.48261	8.46842	8.47695	FALSE		+	siSenp5_siGl2	0	NaN	15	6	7	6	53.8	1		3.07373	0.00250115	-0.122614	-6.15431			Q96CU9	ENSG00000110074	FOXRED1	FAD-dependent oxidoreductase domain-containing protein 1 {ECO:0000312|HGNC:HGNC:26927}
5.21723	5.20163	5.1819	4.78136	5.03562	5.04002	5.04002	4.7761	FALSE				0	NaN	5	1	1	1	34.6	1		0.443358	0.426426	-0.122591	-0.990269			Q969X1	ENSG00000135926	TMBIM1	Protein lifeguard 3
8.48422	8.56339	8.50462	8.52199	8.42626	8.37417	8.38672	8.39703	FALSE		+	siSenp5_siGl2	0	NaN	15	6	9	6	41.9	1		3.0453	0.002639	-0.122507	-6.07837			Q7LGA3	ENSG00000153936	HS2ST1	Heparan sulfate 2-O-sulfotransferase 1
4.36457	4.34341	4.60881	3.99095	4.30743	4.84298	3.94486	3.72247	FALSE				0	NaN	1	1	1	1	98.8	1		0.172395	0.724135	-0.122503	-0.444355			Q6ZN55	ENSG00000105732	ZNF574	Zinc finger protein 574
10.9851	10.9711	11.0666	11.0303	10.8994	10.947	10.8512	10.8662	FALSE		+	siSenp5_siGl2	0	NaN	21	25	32	25	151.5	1		2.1576	0.0141336	-0.122346	-4.02028			Q5VZK9	ENSG00000079691	CARMIL1	F-actin-uncapping protein LRRC16A {ECO:0000305}
7.94895	8.0207	7.99152	7.84674	7.8936	7.82337	7.76752	7.83416	FALSE				0	NaN	24	5	8	5	21.6	1		1.42552	0.0598574	-0.122318	-2.65971			O75915	ENSG00000144746	ARL6IP5	PRA1 family protein 3
8.56529	8.57592	8.6893	8.5812	8.4363	8.5542	8.41996	8.51215	FALSE		+	siSenp5_siGl2	0	NaN	2	3	4	3	131.3	1		1.53333	0.0483589	-0.122275	-2.84726			Q9UBN7	ENSG00000094631	HDAC6	Histone deacetylase 6
7.52356	7.47978	7.59096	7.47897	7.38888	7.47249	7.32733	7.39575	FALSE		+	siSenp5_siGl2	0	NaN	3	4	5	4	115.6	1		1.66145	0.0375796	-0.122208	-3.0749			Q8IZA0	ENSG00000142687	KIAA0319L	Dyslexia-associated protein KIAA0319-like protein {ECO:0000305|PubMed:20697954}
8.72826	8.65285	8.66142	8.62388	8.52552	8.53411	8.58082	8.53761	FALSE		+	siSenp5_siGl2	0	NaN	25	4	6	4	21.8	1		2.53453	0.00684854	-0.122087	-4.82653			Q9H0A8	ENSG00000140365	COMMD4	COMM domain-containing protein 4
4.00899	4.26303	3.96347	4.23266	4.23266	3.8679	3.97269	3.90689	FALSE				0	NaN	1	1	1	1	81.1	1		0.497199	0.383305	-0.122004	-1.0882			Q5W0B1	ENSG00000152193	OBI1	RING finger protein 219
6.35931	6.50144	6.39232	6.4363	6.39917	6.35403	6.17393	6.27426	FALSE				0	NaN	3	2	2	2	85.9	1		1.09215	0.117132	-0.121993	-2.09638			Q9P2E5	ENSG00000033100	CHPF2	Chondroitin sulfate glucuronyltransferase
7.79116	7.66178	7.70529	7.74079	7.5932	7.65607	7.54303	7.61912	FALSE		+	siSenp5_siGl2	0	NaN	14	5	6	5	43.6	1		1.81812	0.0275374	-0.121899	-3.3615			Q53HC9	ENSG00000032389	EIPR1	EARP and GARP complex-interacting protein 1 {ECO:0000305|PubMed:27440922}
7.31016	7.36807	7.26021	7.20945	7.0917	7.24603	7.15583	7.16692	FALSE				0	NaN	12	3	3	3	24.8	1		1.40517	0.062449	-0.121855	-2.62466			Q9Y3Q3	ENSG00000166557	TMED3	Transmembrane emp24 domain-containing protein 3
7.52904	7.58571	7.6844	7.6893	7.57213	7.55228	7.56682	7.31016	FALSE				0	NaN	5	1	1	1	20.4	1		0.812901	0.204597	-0.121765	-1.63176			Q96GF1	ENSG00000138942	RNF185	E3 ubiquitin-protein ligase RNF185
7.64674	7.75355	7.79636	7.81442	7.61985	7.63735	7.73132	7.53605	FALSE				0	NaN	11	4	4	4	49.6	1		1.16311	0.101349	-0.121625	-2.21479			O95396	ENSG00000124217	MOCS3	Adenylyltransferase and sulfurtransferase MOCS3 {ECO:0000255|HAMAP-Rule:MF_03049}
6.66959	6.9542	6.78136	6.76022	6.76155	6.66107	6.55305	6.70321	FALSE				0	NaN	2	1	2	1	42.3	1		0.820386	0.201659	-0.121622	-1.64428			P41221	ENSG00000114251	WNT5A	Protein Wnt-5a
8.71253	8.71733	8.67631	8.73944	8.67701	8.62425	8.50581	8.55267	FALSE		+	siSenp5_siGl2	0	NaN	5	8	9	8	185	1		1.63665	0.0394149	-0.121468	-3.0304			Q5TAX3	ENSG00000134744	TUT4	Terminal uridylyltransferase 4 {ECO:0000305}
9.8586	9.86341	9.89118	9.92985	9.76321	9.75372	9.77923	9.76155	FALSE		+	siSenp5_siGl2	0	NaN	30	11	17	11	46.1	1		3.39015	0.00140768	-0.121333	-7.05061			Q9BY77	ENSG00000100227	POLDIP3	Polymerase delta-interacting protein 3
6.46271	6.51885	6.34518	6.54535	6.32912	6.47573	6.37851	6.20359	FALSE				0	NaN	4	1	1	1	26.9	1		0.845071	0.192152	-0.121282	-1.68552			Q70IA6	ENSG00000182208	MOB2	MOB kinase activator 2
8.28448	8.41193	8.35182	8.34563	8.21578	8.28309	8.17642	8.23362	FALSE		+	siSenp5_siGl2	0	NaN	13	6	6	6	56.9	1		1.91691	0.0226849	-0.121239	-3.5475			Q6NXR4	ENSG00000129696	TTI2	TELO2-interacting protein 2
10.2021	10.2021	10.1709	10.2321	10.0658	10.1415	10.0482	10.067	FALSE		+	siSenp5_siGl2	0	NaN	14	14	18	10	103.9	1		2.61388	0.00593414	-0.121175	-5.00802			Q16512	ENSG00000123143	PKN1	Serine/threonine-protein kinase N1
10.2395	10.2046	10.2229	10.218	10.1083	10.0532	10.1704	10.0692	FALSE		+	siSenp5_siGl2	0	NaN	22	16	22	16	91.8	1		2.37272	0.00933908	-0.120951	-4.46963			P30260	ENSG00000004897	CDC27	Cell division cycle protein 27 homolog
8.48945	8.51964	8.45162	8.53722	8.44667	8.41743	8.30332	8.34696	FALSE		+	siSenp5_siGl2	0	NaN	6	4	4	4	79.7	1		1.73534	0.0325494	-0.120886	-3.20887			Q8WYA0	ENSG00000122970	IFT81	Intraflagellar transport protein 81 homolog
6.46761	6.59544	6.61324	6.71836	6.49665	6.6893	6.38716	6.33807	FALSE				0	NaN	19	1	1	1	6.3	1		0.614473	0.303729	-0.120868	-1.29488			A0A0B4J2F0	ENSG00000225973	PIGBOS1	Protein PIGBOS1 {ECO:0000305}
7.46434	7.40769	7.42794	7.4187	7.18587	7.37243	7.28633	7.39146	FALSE				0	NaN	4	2	2	2	38.4	1		1.32291	0.0736664	-0.120647	-2.48405			Q96B01	ENSG00000111247	RAD51AP1	RAD51-associated protein 1
4.19377	4.07039	4.03562	3.97269	3.7761	3.45943	4.23266	4.32193	FALSE				0	NaN	2	1	1	1	64.4	1		0.235286	0.641762	-0.120588	-0.582061			P22736	ENSG00000123358	NR4A1	Nuclear receptor subfamily 4 group A member 1
5.80735	5.67525	5.64386	5.59991	5.50779	5.73064	5.50144	5.50462	FALSE				0	NaN	1	1	1	1	88.3	1		0.837056	0.195068	-0.12047	-1.67214			Q32MK0	ENSG00000140795	MYLK3	Myosin light chain kinase 3
7.86666	7.82591	7.78725	7.71768	7.63081	7.75822	7.66605	7.66107	FALSE		+	siSenp5_siGl2	0	NaN	4	3	3	3	79.4	1		1.54457	0.0472388	-0.120338	-2.86702			Q9NZJ0	ENSG00000143476	DTL	Denticleless protein homolog
7.66463	7.65105	7.64818	7.81442	7.56453	7.6014	7.51491	7.61692	FALSE				0	NaN	12	3	4	3	35.7	1		1.39488	0.0637742	-0.12013	-2.60699			Q9H1D9	ENSG00000132664	POLR3F	DNA-directed RNA polymerase III subunit RPC6
5.47573	5.81506	5.47573	5.54535	5.36107	5.20945	5.56377	5.69766	FALSE				0	NaN	2	1	1	1	49.9	1		0.389745	0.47388	-0.119982	-0.890227			Q03181	ENSG00000112033	PPARD	Peroxisome proliferator-activated receptor delta
6.13955	6.12102	5.9331	6.29278	6	5.95652	5.9542	6.09592	FALSE				0	NaN	5	3	4	2	68.6	1		0.725422	0.243196	-0.119952	-1.48462			Q9NSK0	ENSG00000137171	KLC4	Kinesin light chain 4
9.88096	9.8381	9.81073	9.86264	9.66729	9.76736	9.7303	9.74886	FALSE		+	siSenp5_siGl2	2	NaN	50	8	19	6	28.3	1		2.38953	0.00904082	-0.119655	-4.5059			P04632	ENSG00000126247	CAPNS1	Calpain small subunit 1
[truncated: 4,902 more rows]
