# Supplementary material for: Characterization of nucleolar SUMO isopeptidases unveils a general p53-independent checkpoint of impaired ribosome biogenesis
Source: Nat Commun. 2023 Dec 8;14:8121. doi: 10.1038/s41467-023-43751-9 (PMC10709353; doi:10.1038/s41467-023-43751-9)
Supplement: Supplementary file 9 — Supplementary Data 6 [file 41467_2023_43751_MOESM9_ESM.xlsx]

## Sheet: Interactors_siSENP3
siControl_IgG_1	siControl_IgG_2	siControl_IgG_3	siControl_IgG_4	siControl_IP_1	siControl_IP_2	siControl_IP_3	siControl_IP_4	siSENP3_IgG_1	siSENP3_IgG_2	siSENP3_IgG_3	siSENP3_IgG_4	siSENP3_IP_1	siSENP3_IP_2	siSENP3_IP_3	siSENP3_IP_4	Student's T-test Significant siControl_IP_siControl_IgG	Student's T-test Significant siSENP3_IP_siSENP3_IgG	Student's T-test Significant siSENP3_IP_siControl_IP	Student's T-test significant	Peptides	Razor + unique peptides	Unique peptides	Sequence coverage [%]	Unique + razor sequence coverage [%]	Unique sequence coverage [%]	Mol. weight [kDa]	Q-value	Score	Intensity	iBAQ peptides	MS/MS count		Gene names		-Log Student's T-test p-value siControl_IP vs siControl_IgG	Student's T-test q-value siControl_IP vs siControl_IgG	Student's T-test Difference siControl_IP vs siControl_IgG	Student's T-test Test statistic siControl_IP vs siControl_IgG	significantly regulated (log2>1)		-Log Student's T-test p-value siSENP3_IP vs siSENP3_IgG	Student's T-test q-value siSENP3_IP vs siSENP3_IgG	Student's T-test Difference siSENP3_IP vs siSENP3_IgG	Student's T-test Test statistic siSENP3_IP vs siSENP3_IgG	significantly regulated (log2>1)		Gene names		-Log Student's T-test p-value siSENP3_IP vs siControl_IP
20.7875	21.2062	20.5655	21.8274	22.8234	21.9521	22.099	21.5726	21.1903	21.1893	19.7387	20.1677	19.6469	20.5454	20.9808	20.3367			+	siSENP3_IP_Gl2_IP;siSENP3and5_IP_Gl2_IP	2	2	2	19.4	19.4	19.4	11.428	0.0024096	3.5045	152140000	6	11		ATP5L		1.42621	0.275707	1.01512	2.6609	+		NaN	NaN	0	NaN			ATP5L		2.40565
20.3493	20.7154	20.0366	21.6673	23.8838	24.2113	24.3928	24.7327	20.2135	20.5863	19.9083	20.4064	22.2331	21.6137	22.3235	21.3732	+		+	Gl2_IP_Gl2_CTRL;siSENP3_IP_Gl2_IP;siSENP3and5_IP_siSENP3_IP;siSENP3and5_IP_siSENP3and5_CTRL;SENP5_IP_SENP5_CTRL	13	13	13	33.4	33.4	33.4	49.601	0	33.594	1136900000	25	95		BYSL		4.01525	0.00994741	3.61299	9.13901	+		2.96378	0.113614	1.60725	5.86451	+		BYSL		3.77303
20.9445	20.6456	21.4711	20.5261	23.2404	22.6488	23.4585	22.837	22.783	20.8124	20.5935	20.8432	19.7469	21.2702	21.3309	22.7828	+			Gl2_IP_Gl2_CTRL	2	2	2	8.8	8.8	8.8	37.687	0.0013441	5.416	197070000	19	27		DUSP12		3.59063	0.0156444	2.14936	7.671	+		0.0103203	0.989732	0.0246577	0.0306841			DUSP12		1.46401
21.1618	20.079	22.0861	19.9224	22.8468	22.3204	22.1881	22.0413	21.59	21.7717	20.104	21.3709	20.4448	20.4746	21.6859	21.4394			+	siSENP3_IP_Gl2_IP;SENP5_IP_Gl2_IP	4	4	4	32.3	32.3	32.3	14.095	0	11.84	151940000	5	17		HIST2H2AA3;HIST1H2AG;HIST1H2AJ;H2AFJ;HIST2H2AC;HIST1H2AC;HIST3H2A;HIST1H2AB;HIST1H2AH;HIST1H2AD;H2AFX;HIST1H2AA;HIST2H2AB;H2AFV;H2AFZ		1.5456	0.24134	1.53683	2.86883	+		0.152535	0.928373	-0.197964	-0.398828			HIST2H2AA3;HIST1H2AG;HIST1H2AJ;H2AFJ;HIST2H2AC;HIST1H2AC;HIST3H2A;HIST1H2AB;HIST1H2AH;HIST1H2AD;H2AFX;HIST1H2AA;HIST2H2AB;H2AFV;H2AFZ		1.9679
20.2146	20.1801	20.9852	19.8952	23.6394	24.4566	24.1837	24.4259	21.418	21.1864	21.4814	21.2321	19.8314	22.0751	22.0016	22.5966	+		+	Gl2_IP_Gl2_CTRL;siSENP3_IP_Gl2_IP;siSENP3and5_IP_Gl2_IP;siSENP3and5_IP_siSENP3and5_CTRL;SENP5_IP_SENP5_CTRL	7	7	7	9.7	9.7	9.7	97.667	0	42.637	455900000	38	30		NOP14		4.86321	0.00272688	3.85763	12.8418	+		0.188727	0.906282	0.296713	0.481006			NOP14		2.13614
20.495	20.9392	21.5307	21.0046	23.8609	24.5535	24.4223	24.6027	19.4452	19.2396	21.0686	21.3432	21.291	21.5272	21.0841	22.2181	+		+	Gl2_IP_Gl2_CTRL;siSENP3_IP_Gl2_IP;siSENP3and5_IP_siSENP3_IP;siSENP3and5_IP_siSENP3and5_CTRL;SENP5_IP_SENP5_CTRL	12	12	12	21.6	21.6	21.6	73.45	0	44.687	988700000	29	100		PARN		4.76845	0.00272688	3.36747	12.3684	+		1.09896	0.529064	1.25595	2.10772			PARN		4.09431
20.6669	20.7263	20.496	20.6629	23.5235	23.3918	23.4909	23.417	19.9875	19.4368	20.0973	20.6806	21.8394	21.6877	21.1903	21.7285	+		+	Gl2_IP_Gl2_CTRL;siSENP3_IP_Gl2_IP;siSENP3and5_IP_Gl2_IP;siSENP3and5_IP_siSENP3_IP;siSENP3and5_IP_siSENP3and5_CTRL;SENP5_IP_SENP5_CTRL	7	7	7	35.7	35.7	35.7	27.924	0	39.596	465540000	14	59		PNO1		8.27724	6.76033e-06	2.81778	48.2988	+		2.75062	0.132651	1.56091	5.33143	+		PNO1		4.79977
21.3753	21.9042	21.6245	21.1726	22.3381	23.1486	22.8574	22.7716	21.4808	20.6827	20.4706	21.0098	21.3645	19.7734	20.4136	21.6639	+		+	Gl2_IP_Gl2_CTRL;siSENP3_IP_Gl2_IP;siSENP3and5_IP_Gl2_IP	4	4	4	7.4	7.4	7.4	72.683	0	9.5808	140750000	32	10		PRMT5		2.80602	0.0440022	1.25974	5.46646	+		0.0792286	0.973351	-0.107137	-0.219896			PRMT5		2.26386
23.6908	23.7811	23.5761	23.7905	24.5347	25.0625	24.8945	24.9465	23.3673	22.8431	23.2286	23.2437	24.1013	24.017	23.9496	24.2302	+		+	Gl2_IP_Gl2_CTRL;siSENP3_IP_Gl2_IP;siSENP3and5_IP_siSENP3_IP;siSENP3and5_IP_siSENP3and5_CTRL	9	9	9	43.4	43.4	43.4	17.718	0	56.879	2039400000	9	188		RPS18		4.04593	0.00994741	1.14993	9.25395	+		3.38197	0.113614	0.903844	7.02619			RPS18		3.05004
22.8352	23.0093	21.5278	21.8038	23.225	23.4666	23.6693	23.5552	22.5742	22.0547	22.6345	22.3898	20.9599	22.8354	20.6224	22.9623					3	3	3	22.4	22.4	22.4	13.742	0	6.957	398680000	5	50		RPS25		1.68272	0.202761	1.18498	3.11325	+		0.398623	0.835021	-0.568299	-0.906991			RPS25		1.4113
23.9509	23.8242	24.1112	23.8626	24.9731	25.2514	25.0581	25.0871	23.8245	23.334	23.2235	24.2139	24.704	24.5078	23.9708	24.3288	+		+	Gl2_IP_Gl2_CTRL;siSENP3_IP_Gl2_IP;siSENP3and5_IP_Gl2_IP;siSENP3and5_IP_siSENP3_IP;siSENP3and5_IP_siSENP3and5_CTRL	11	11	11	43.9	43.9	43.9	29.945	0	126.93	3392200000	17	249		RPS3A		4.96617	0.00272688	1.1552	13.3754	+		1.4084	0.406935	0.728868	2.63023			RPS3A		2.29093
21.4545	17.1469	17.4092	19.8714	24.994	25.4501	25.2899	25.6406	19.4432	18.724	17.3102	21.4614	21.9707	21.7348	21.563	21.9643	+		+	Gl2_IP_Gl2_CTRL;siSENP3_IP_Gl2_IP;siSENP3and5_IP_Gl2_IP;siSENP3and5_IP_siSENP3_IP;siSENP3and5_IP_siSENP3and5_CTRL;SENP5_IP_Gl2_IP	25	25	25	23.1	23.1	23.1	143.7	0	100.24	2142000000	66	196		RRP12		3.06475	0.0306304	6.37316	6.13026	+		1.59611	0.332916	2.57352	2.95811	+		RRP12		6.11642
23.5513	23.6766	23.565	23.5206	24.6553	24.924	25.0567	25.3181	23.3137	23.5191	23.9274	20.4217	24.1061	24.2721	24.7085	24.3289	+		+	Gl2_IP_Gl2_CTRL;siSENP3_IP_Gl2_IP;siSENP3and5_IP_siSENP3_IP;siSENP3and5_IP_siSENP3and5_CTRL;SENP5_IP_SENP5_CTRL	4	4	4	38.4	38.4	38.4	14.199	0	158.65	1505500000	7	115		TRMT112		4.21783	0.00775146	1.41014	9.92216	+		0.986299	0.582614	1.55846	1.92043			TRMT112		1.82821
18.1671	20.3979	21.327	16.9274	24.7639	24.8507	25.0997	24.8349	20.916	21.7682	20.3172	21.7193	21.8838	21.8511	22.1765	22.3621	+		+	Gl2_IP_Gl2_CTRL;siSENP3_IP_Gl2_IP;siSENP3and5_IP_Gl2_IP;siSENP3and5_IP_siSENP3_IP;siSENP3and5_IP_siSENP3and5_CTRL	13	13	13	20.1	20.1	20.1	91.809	0	52.698	1358400000	33	136		TSR1		2.86906	0.0412003	5.68245	5.62309	+		1.27912	0.470304	0.888198	2.40981			TSR1		5.96566
20.4661	20.9048	20.624	22.2271	23.3094	23.4348	23.6373	23.4846	21.3005	21.3044	19.9994	21.8194	22.1862	22.4615	19.6933	20.5712	+			Gl2_IP_Gl2_CTRL	5	5	5	21.4	21.4	21.4	31.88	0	13.023	402700000	11	18		WBSCR22		2.98874	0.0337908	2.41102	5.92938	+		0.0562523	0.984177	0.122139	0.159496			WBSCR22		1.82489
20.7293	22.162	21.2756	21.0481	22.0949	21.9714	22.0651	22.1697	20.9471	21.3719	20.5608	20.6854	20.253	19.6622	20.4663	21.2903			+	siSENP3_IP_Gl2_IP	3	3	3	4.8	4.8	4.8	111.54	0	13.024	163130000	55	11		ARHGEF2		1.32595	0.302158	0.771546	2.48922			0.583208	0.77457	-0.473365	-1.24051			ARHGEF2		2.55989
24.0838	23.8147	24.0758	23.8333	23.889	24.5458	24.5032	24.4491	23.0309	22.6511	22.1502	22.8232	23.4144	23.6348	23.7536	24.089				siSENP3and5_IP_Gl2_IP	13	13	12	34	34	32.4	54.12	0	102.63	1295900000	22	208		G3BP2		1.22175	0.332244	0.3949	2.31309			2.39092	0.170871	1.05908	4.50892	+		G3BP2		1.61462
23.3803	23.6731	23.7388	23.4951	24.0434	24.1507	24.287	24.8574	23.3477	23.4923	22.6802	21.5516	21.8116	20.2497	19.7951	23.6113					4	4	4	16.6	16.6	16.6	28.825	0	10.983	602470000	14	42		NUBP2		2.06468	0.126959	0.76277	3.83427			0.701272	0.730076	-1.40103	-1.44367			NUBP2		1.81859
19.8839	20.6106	22.4736	22.6898	22.4465	22.4362	22.6368	22.4998	20.6701	20.7082	20.3478	20.7399	21.2576	21.1959	22.1748	21.5428			+	siSENP3_IP_Gl2_IP;siSENP3and5_IP_SENP5_IP;SENP5_IP_Gl2_IP	4	4	4	7.6	7.6	7.6	80.172	0	18.857	257630000	27	28		PEG10		0.77812	0.524937	1.09037	1.57345			2.0655	0.216893	0.926288	3.83588			PEG10		2.25003
24.1301	24.8709	24.7975	23.9093	25.2454	25.044	24.9466	25.316	24.0411	23.7873	20.2819	23.6363	23.7151	24.3917	23.9763	24.0276			+	siSENP3_IP_Gl2_IP;siSENP3and5_IP_Gl2_IP	6	6	6	33.6	33.6	33.6	24.577	0	45.553	1189000000	8	85		RPL10;RPL10L		1.50092	0.254037	0.711036	2.79051			0.567304	0.782447	1.09103	1.21268			RPL10;RPL10L		3.2992
23.5603	23.324	23.717	23.6317	23.9882	24.1139	24.2926	24.3254	23.0479	23.0538	22.9391	23.0705	23.4349	23.1922	23.2334	23.5954	+		+	Gl2_IP_Gl2_CTRL;siSENP3_IP_Gl2_IP;siSENP3and5_IP_siSENP3_IP;SENP5_IP_Gl2_IP	5	5	5	32.1	32.1	32.1	21.397	0	79.06	1246800000	9	143		RPL17		2.76962	0.0440022	0.621752	5.37746			1.84945	0.276864	0.336146	3.42003			RPL17		3.25681
24.4024	24.5985	24.5402	24.4361	25.3863	25.5472	25.3616	25.2866	24.2987	23.8615	23.8154	24.4316	24.9428	24.9423	24.6979	24.5948	+		+	Gl2_IP_Gl2_CTRL;siSENP3_IP_Gl2_IP;siSENP3and5_IP_Gl2_IP;siSENP3and5_IP_siSENP3_IP;siSENP3and5_IP_SENP5_IP	16	16	16	57.8	57.8	57.8	29.597	0	49.872	3600800000	16	232		RPS4X		4.82461	0.00272688	0.901134	12.647			2.09297	0.209541	0.692643	3.89042			RPS4X		2.93567
22.0448	21.9362	21.9877	21.8321	22.3651	22.4674	22.687	23.3255	21.1008	21.6555	21.296	21.8475	21.4348	21.5342	21.5652	21.6493			+	siSENP3_IP_Gl2_IP;siSENP3and5_IP_Gl2_IP;SENP5_IP_Gl2_IP	7	7	7	6.5	6.5	6.5	121.67	0	51.407	226790000	45	20		SREBF1		1.86895	0.155683	0.761069	3.45667			0.155374	0.923773	0.0708971	0.405404			SREBF1		2.73651
23.0366	22.5942	23.0041	22.8011	23.6589	24.0244	23.5656	24.0248	22.4056	22.5305	22.1304	22.6073	22.0925	22.8816	22.3045	22.5758	+		+	Gl2_IP_Gl2_CTRL;siSENP3_IP_Gl2_IP;siSENP3and5_IP_Gl2_IP;SENP5_IP_Gl2_IP	5	5	5	21.9	21.9	21.9	36.724	0	31.713	382270000	11	35		WDR77		3.03981	0.0315647	0.959452	6.06377			0.0812691	0.973351	0.0451088	0.225148			WDR77		3.19236
22.1801	21.5325	22.0718	21.768	22.2253	22.4568	22.7406	22.7914	22.2048	22.4056	22.4934	22.9769	22.8892	23.3818	23.6176	24.3939					4	4	4	23	23	23	21.225	0	6.9832	308440000	11	23		FTH1		1.82112	0.162858	0.66538	3.36709			1.60237	0.331607	1.05045	2.96923	+		FTH1		1.61402
18.8877	19.9831	19.083	19.3089	21.9834	21.3628	21.9745	21.975	22.4781	22.3035	22.4298	23.3196	25.022	23.8346	24.6725	25.3107	+		+	Gl2_IP_Gl2_CTRL;siSENP3_IP_Gl2_IP	31	31	31	21.6	21.6	21.6	152.1	0	145.26	1556800000	76	95		TCOF1		3.93341	0.00994741	2.50823	8.83851	+		2.72102	0.132651	2.0772	5.26024	+		TCOF1		3.73259
19.8413	22.1416	21.4709	22.6382	22.7254	22.711	22.8726	22.7416	22.8725	22.8027	20.5105	21.174	23.8571	23.4007	24.0331	24.0002			+	siSENP3_IP_Gl2_IP	4	4	4	14.8	14.8	14.8	45.566	0	13.629	250900000	22	28		DAP3		1.05244	0.394172	1.23967	2.03031			1.75931	0.288796	1.98282	3.25278	+		DAP3		3.38869
22.3062	22.5418	23.1708	22.068	22.9504	23.0287	23.9726	23.6655	23.8424	24.3441	24.0037	24.036	24.7646	24.3892	24.9497	24.9606			+	siSENP3_IP_Gl2_IP	7	7	7	25.8	25.8	25.8	33.67	0	32.656	952260000	17	135		HNRNPC;HNRNPCL1;HNRNPCL3;HNRNPCL2;HNRNPCL4		1.37488	0.291454	0.882592	2.5727			2.2365	0.195638	0.709469	4.18195			HNRNPC;HNRNPCL1;HNRNPCL3;HNRNPCL2;HNRNPCL4		2.53813
20.1154	20.738	20.1076	21.3005	21.1066	21.2193	21.6414	21.4497	22.7254	22.6158	22.6818	23.7436	21.9893	22.7255	22.1978	23.0416			+	siSENP3_IP_Gl2_IP;siSENP3and5_IP_Gl2_IP	5	5	5	13.3	13.3	13.3	63.137	0	19.456	253900000	29	42		HEXB		1.35839	0.294199	0.788891	2.54451			0.592623	0.77457	-0.453088	-1.25694			HEXB		2.25491
23.9823	24.0584	24.4981	24.0211	24.6136	24.907	25.0053	24.7512	25.6157	25.8143	25.3978	26.4086	25.7921	26.0036	25.9063	26.3283			+	siSENP3_IP_Gl2_IP	33	33	33	42.1	42.1	42.1	90.725	0	242.93	7645900000	38	615		TOP1		2.42714	0.0779635	0.679333	4.58774			0.346428	0.848297	0.198475	0.80717			TOP1		3.7666
24.1777	24.1133	24.1163	24.1335	24.4911	24.7221	24.8921	24.8421	26.2927	26.5175	25.8876	27.1768	25.7773	25.8962	26.293	26.9767	+		+	Gl2_IP_Gl2_CTRL;siSENP3_IP_Gl2_IP;siSENP3and5_IP_Gl2_IP;siSENP3and5_IP_SENP5_IP;SENP5_IP_Gl2_IP	16	16	16	46	46	46	49.03	0	323.31	9238700000	25	466		ETF1		3.25004	0.0246697	0.601621	6.64183			0.248419	0.869465	-0.232871	-0.609745			ETF1		2.72189
20.8189	21.0533	20.7722	20.409	22.5929	21.8373	21.9166	22.2133	22.8652	23.0864	23.7879	24.2418	24.0793	23.7126	23.9766	24.686	+		+	Gl2_IP_Gl2_CTRL;siSENP3_IP_Gl2_IP;siSENP3and5_IP_Gl2_IP;siSENP3and5_IP_siSENP3_IP;siSENP3and5_IP_SENP5_IP;SENP5_IP_Gl2_IP	6	6	6	31.9	31.9	31.9	26.888	0	44.079	1339300000	13	111		ALYREF		3.14425	0.0278259	1.37669	6.34585	+		0.815052	0.694414	0.618319	1.63536			ALYREF		3.49533
20.6846	20.5713	20.6962	20.5254	20.6105	20.5778	21.4693	21.4194	21.5482	21.8348	21.3651	21.9493	21.8575	22.6152	22.2472	23.086			+	siSENP3_IP_Gl2_IP	4	4	4	2.6	2.6	2.6	201.56	0	8.851	111470000	76	14		RBBP6		NaN	NaN	0	NaN			1.41625	0.402983	0.777106	2.64373			RBBP6		2.14105
20.9019	21.3273	21.1333	21.41	21.3677	21.3503	21.6765	22.1928	23.061	22.5798	22.5151	22.6303	23.6273	23.1904	23.6439	23.0297			+	siSENP3_IP_Gl2_IP;siSENP3and5_IP_Gl2_IP;siSENP3and5_IP_SENP5_IP;SENP5_IP_Gl2_IP	10	10	9	16.3	16.3	14.4	87.343	0	54.764	727620000	40	116		DDX21		1.03341	0.405898	0.453669	1.99868			1.84209	0.276864	0.676307	3.40625			DDX21		3.3343
22.6483	22.806	22.8118	22.7617	22.8672	22.7118	22.7345	22.7927	22.8687	22.7177	22.6642	23.0851	23.3287	23.5645	23.6747	23.542			+	siSENP3_IP_Gl2_IP;siSENP3and5_IP_siSENP3_IP;SENP5_IP_Gl2_IP	9	9	9	24.6	24.6	24.6	47.346	0	14.034	605430000	26	32		TRMT10C		0.145087	0.905073	0.0195971	0.381467			2.95321	0.113614	0.693531	5.8372			TRMT10C		4.07443
24.311	24.4325	24.3888	24.5049	24.8146	24.9938	24.9286	24.7653	24.7347	24.4975	24.8047	24.649	25.3488	25.604	25.6136	26.0133	+		+	Gl2_IP_Gl2_CTRL;siSENP3_IP_Gl2_IP;siSENP3and5_IP_Gl2_IP;siSENP3and5_IP_siSENP3_IP;siSENP3and5_IP_siSENP3and5_CTRL;siSENP3and5_IP_SENP5_IP;SENP5_IP_Gl2_IP	9	9	9	33.5	33.5	33.5	35.619	0	60.979	2866600000	16	261		SFXN1		3.39166	0.0211132	0.466289	7.05511			3.16018	0.113614	0.973464	6.38975			SFXN1		2.71274
23.8992	23.993	23.9812	24.1106	24.3775	24.4193	24.3613	24.3531	23.3692	23.6509	23.0888	22.9841	23.9035	23.8117	23.8839	23.9718	+		+	Gl2_IP_Gl2_CTRL;siSENP3_IP_Gl2_IP;siSENP3and5_IP_Gl2_IP	7	7	6	30.4	30.4	26.3	33.36	0	27.91	1238400000	15	124		PYCR1		3.78298	0.0123328	0.381797	8.30861			2.16626	0.195638	0.619498	4.03784			PYCR1		4.97822
26.3962	26.4627	25.6991	26.3781	26.7501	26.8072	26.5378	26.4739	25.5894	25.732	24.6595	25.5606	25.8371	26.0693	26.1829	26.342			+	siSENP3_IP_Gl2_IP	8	8	8	59.4	59.4	59.4	17.818	0	301.38	4549100000	9	213		RPL12		1.08043	0.378506	0.408222	2.07687			1.45292	0.386458	0.722445	2.70705			RPL12		2.15161
24.7456	25.0258	24.6407	24.7042	25.5266	25.3949	25.3401	25.3601	23.9748	23.8908	24.2274	24.2415	24.9846	25.0496	24.8063	24.6057	+		+	Gl2_IP_Gl2_CTRL;siSENP3_IP_Gl2_IP;siSENP3and5_IP_Gl2_IP	7	7	7	43.8	43.8	43.8	21.863	0	52.187	1873400000	9	155		RPL9		3.23793	0.0246697	0.626341	6.6074			2.95065	0.113614	0.777915	5.8306			RPL9		2.62476
25.7396	25.6738	25.6988	25.7073	26.3448	26.5049	26.3161	26.416	25.258	25.3881	24.6126	25.3559	26.0966	26.0464	25.5536	25.6768	+		+	Gl2_IP_Gl2_CTRL;siSENP3_IP_Gl2_IP;siSENP3and5_IP_Gl2_IP	7	7	7	43.7	43.7	43.7	18.431	0	28.24	3983700000	10	171		RPS11		5.35908	0.00253671	0.690582	15.6114			1.64346	0.314933	0.689674	3.04259			RPS11		2.10652
25.6682	25.5247	25.3413	25.3539	26.3442	26.3781	26.2355	26.1765	25.1269	25.2425	25.0014	24.5067	25.8899	25.9149	25.6644	25.8715	+		+	Gl2_IP_Gl2_CTRL;siSENP3_IP_Gl2_IP;siSENP3and5_IP_Gl2_IP;siSENP3and5_IP_siSENP3_IP	7	7	7	52.3	52.3	52.3	14.839	0	58.961	4441400000	8	140		RPS15A		3.96339	0.00994741	0.811541	8.94759			2.62696	0.140685	0.865795	5.03836			RPS15A		3.02906
25.3574	25.3529	25.4692	25.2595	26.3572	26.2573	26.5043	26.3238	25.3979	25.1056	24.5567	24.8243	25.9387	26.0747	25.6826	26.0649	+		+	Gl2_IP_Gl2_CTRL;siSENP3_IP_Gl2_IP	10	10	10	57.5	57.5	57.5	16.445	0	17.997	4165900000	11	173		RPS16		5.22582	0.00253671	1.00087	14.8159	+		2.51321	0.154726	0.969091	4.77851			RPS16		2.14683
23.8124	23.8486	23.9242	23.7916	24.5651	24.5107	24.7116	24.7879	23.4147	23.0478	23.6668	23.3906	23.9699	24.058	24.1642	24.3441	+		+	Gl2_IP_Gl2_CTRL;siSENP3_IP_Gl2_IP;siSENP3and5_IP_siSENP3_IP;siSENP3and5_IP_siSENP3and5_CTRL;siSENP3and5_IP_SENP5_IP;SENP5_IP_Gl2_IP;SENP5_IP_SENP5_CTRL	4	4	4	36.3	36.3	36.3	15.55	0	133.32	2138300000	5	206		RPS17		4.55441	0.00396789	0.799606	11.3582			2.61572	0.140685	0.754075	5.01227			RPS17		2.59097
25.6897	25.6829	25.5681	25.7403	26.4463	26.5551	26.6287	26.4136	25.5157	25.6016	25.3041	25.7262	25.9905	25.9502	26.0661	26.4381	+			Gl2_IP_Gl2_CTRL;siSENP3and5_IP_siSENP3and5_CTRL	7	7	7	46.2	46.2	46.2	16.06	0	28.703	7288300000	10	200		RPS19		5.02222	0.00272688	0.840681	13.6747			2.16097	0.195638	0.574325	4.02711			RPS19		1.77098
22.377	22.4742	22.0904	22.1917	23.0452	23.1526	22.7373	22.8878	22.6965	22.9048	22.5447	22.9064	23.248	23.3104	23.1436	23.3865	+			Gl2_IP_Gl2_CTRL;siSENP3and5_IP_siSENP3_IP	4	4	4	20.2	20.2	20.2	28.134	0	13.548	464520000	13	74		MRPS7		2.75617	0.0440022	0.672356	5.34483			2.61005	0.140685	0.509014	4.99914			MRPS7		1.63708
21.6499	22.0627	22.2254	21.8645	23.0799	23.8834	23.9269	23.7336	19.935	22.3609	21.7556	22.7837	23.5334	23.782	23.6689	24.5049	+			Gl2_IP_Gl2_CTRL	11	11	11	16.2	16.2	16.2	78.365	0	38.266	750150000	21	78		CAPRIN1		3.48316	0.0191263	1.70531	7.33304	+		1.76176	0.288796	2.16349	3.25729	+		CAPRIN1		0.311949
23.5531	23.2826	23.677	23.6233	24.1314	24.3777	24.5306	24.6704	22.9742	23.18	23.0181	23.7079	23.9485	24.0164	23.7899	24.5626	+			Gl2_IP_Gl2_CTRL;siSENP3and5_IP_Gl2_IP;SENP5_IP_Gl2_IP	10	9	9	29.6	27.9	27.9	52.164	0	71.878	1260900000	22	149		G3BP1		3.07905	0.0304857	0.8935	6.1686			1.95064	0.248614	0.859316	3.61203			G3BP1		0.85898
27.9848	27.9622	28.3801	27.8999	28.8417	28.8933	29.0558	29.1699	28.6824	29.4093	28.5226	29.3432	28.913	29.3241	29.214	29.9045	+			Gl2_IP_Gl2_CTRL;siSENP3and5_IP_Gl2_IP;siSENP3and5_IP_siSENP3_IP;SENP5_IP_Gl2_IP	6	6	6	49.3	49.3	49.3	17.259	0	323.31	20943000000	8	386		SSBP1		3.38471	0.0211132	0.93343	7.03438			0.525348	0.782447	0.349512	1.13855			SSBP1		0.78143
23.6548	23.3539	23.0676	23.5739	23.7941	24.0196	24.2757	24.1375	24.2992	23.5173	23.5958	23.5164	24.2664	24.0906	23.7498	23.465				siSENP3and5_IP_Gl2_IP;SENP5_IP_Gl2_IP	10	10	10	30.5	30.5	30.5	48.442	0	45.056	949160000	19	69		UQCRC2		2.08422	0.126959	0.644171	3.873			0.251813	0.869465	0.160753	0.616846			UQCRC2		0.3412
20.6338	21.5556	20.7028	19.8223	21.5511	21.6043	21.5427	21.7046	20.3703	20.381	21.2081	21.261	22.1075	21.7374	21.2927	22.4579					3	3	3	11.3	11.3	11.3	35.277	0	8.5699	107290000	13	18		MAGEB2		1.38458	0.291454	0.922048	2.58931			1.6783	0.311492	1.09378	3.10527	+		MAGEB2		0.548767
23.9236	23.0292	23.6498	23.4486	23.6351	24.5043	24.2277	24.3678	22.7811	22.9828	22.9246	24.5142	23.8012	23.6768	24.1082	24.6724				siSENP3and5_IP_SENP5_IP;SENP5_IP_Gl2_IP	7	7	7	23	23	23	44.965	0	23.392	819760000	18	81		SERBP1		1.33165	0.299716	0.67094	2.49892			0.823155	0.684038	0.763994	1.64891			SERBP1		0.155753
19.7955	19.2278	20.4093	20.175	21.3248	21.3138	20.5094	21.6737	22.3374	22.7404	22.0488	19.8642	23.1141	22.9818	20.465	23.0647				siSENP3and5_IP_Gl2_IP	3	3	3	14.9	14.9	14.9	34.91	0	13.743	158140000	8	25		PURA		1.97219	0.141789	1.30351	3.65353	+		0.302921	0.851046	0.658694	0.721349			PURA		0.873458
21.7334	22.0934	20.2483	20.5114	22.054	22.1503	22.5327	22.4454	23.1288	23.9354	21.2097	23.1161	22.714	22.7363	22.4348	24.672					10	10	10	16.7	16.7	16.7	71.666	0	15.632	440410000	32	28		KLHL22		1.31109	0.306557	1.14897	2.46398	+		0.142965	0.929609	0.291745	0.376491			KLHL22		0.792403
21.5515	21.5407	21.434	20.5815	22.6288	22.6918	22.4441	22.2339	22.2351	22.3615	22.4011	22.1625	22.6064	22.8253	22.8339	23.3202					5	5	5	23.7	23.7	23.7	21.77	0	9.3838	286720000	12	31		MRPS23		2.52026	0.066316	1.22275	4.79435	+		2.03539	0.223521	0.606388	3.77657			MRPS23		1.13821
22.2803	22.3143	21.9833	21.9225	22.5095	22.6663	22.8678	23.1559	22.6457	22.2246	21.7292	22.808	22.9813	22.8823	22.7286	23.6676					11	11	7	19.9	19.9	14.1	69.602	0	49.057	570160000	32	87		SYNCRIP		2.11046	0.121041	0.674754	3.92534			1.17874	0.497501	0.713068	2.24094			SYNCRIP		0.481685
21.1812	21.6089	21.1376	21.6211	22.0826	22.0906	22.1712	21.5886	21.4077	21.4861	21.3635	21.7955	22.5883	21.972	22.0049	22.1662					10	10	10	8	8	8	166.57	0	18.419	384830000	58	31		EIF3A		1.72047	0.190523	0.596016	3.18174			2.09494	0.209541	0.669619	3.89434			EIF3A		0.463441
20.001	20.3802	20.8673	20.7238	20.6528	21.4749	21.3969	21.2431	20.5998	21.5789	20.467	20.1904	21.4237	21.4502	20.3779	21.3428				siSENP3and5_IP_Gl2_IP;SENP5_IP_Gl2_IP;SENP5_IP_SENP5_CTRL	6	6	6	15.8	15.8	15.8	54.854	0	61.683	157160000	19	17		LTV1		1.39386	0.288734	0.698867	2.60523			0.507369	0.788842	0.439629	1.10645			LTV1		0.0476303
20.8287	20.8612	20.2477	20.4829	21.2941	21.4975	21.4965	21.6566	21.7983	22.072	21.559	21.1255	21.4579	20.4571	21.7635	22.0247	+			Gl2_IP_Gl2_CTRL	2	2	2	9.2	9.2	9.2	24.279	0.0023952	3.4337	121220000	15	15		GRPEL1		2.76164	0.0440022	0.881046	5.35809			0.213657	0.891337	-0.212888	-0.535711			GRPEL1		0.0609183
24.4182	24.347	24.3037	24.6645	25.1056	25.5039	25.3985	25.6674	24.2282	24.1374	24.6812	23.1968	25.1739	25.0124	25.2672	25.6566	+			Gl2_IP_Gl2_CTRL;siSENP3and5_IP_Gl2_IP;siSENP3and5_IP_siSENP3_IP;siSENP3and5_IP_siSENP3and5_CTRL	5	5	5	35.1	35.1	35.1	17.222	0	35.532	2929800000	9	185		RPS13		3.336	0.0218698	0.985535	6.8903			1.93112	0.25046	1.21667	3.57463	+		RPS13		0.333225
25.2117	25.2706	25.145	24.8707	25.6062	25.8754	25.7521	25.6446	24.8949	24.7514	24.8483	25.4684	25.4567	25.5751	25.5332	25.6471	+			Gl2_IP_Gl2_CTRL	6	6	6	22.5	22.5	22.5	28.68	0	77.449	3734300000	8	205		RPS6		2.84243	0.0421435	0.595068	5.55654			1.82317	0.279221	0.562295	3.37092			RPS6		1.21467
17.2239	20.8623	18.4434	20.9306	27.5725	27.3416	27.6033	27.9676	20.419	18.5467	18.8739	20.9709	27.2848	27.449	27.1869	27.7891	+	+		Gl2_IP_Gl2_CTRL;siSENP3_IP_siSENP3_CTRL;siSENP3and5_IP_siSENP3and5_CTRL;SENP5_IP_SENP5_CTRL	46	46	32	63.9	63.9	47.9	87.977	0	323.31	27639000000	40	617		UTP14A		3.95026	0.00994741	8.2562	8.89965	+		4.85977	0.017416	7.72481	12.8243	+		UTP14A		0.475106
24.945	24.5237	24.2849	24.2643	25.3439	25.0507	25.0767	25.0244	24.0183	24.1668	24.0171	24.3915	24.7902	25.1154	24.7018	25.0301					4	4	4	28.7	28.7	28.7	15.807	0	10.864	2946600000	6	148		RPS23		1.9161	0.14579	0.619453	3.54597			2.93134	0.113614	0.760989	5.78098			RPS23		0.88407
23.1347	23.0835	23.7074	22.6145	23.7103	24.1528	24.1783	23.9769	22.8415	23.304	23.143	22.7259	23.9839	23.8108	23.1626	23.9366					3	3	3	28.6	28.6	28.6	15.423	0	20.656	778180000	6	94		RPS24		1.89197	0.151991	0.869552	3.50014			1.6736	0.311492	0.719882	3.09679			RPS24		0.608304
25.4349	25.4606	25.5057	25.2215	25.9428	26.0025	26.0589	26.3257	25.5438	25.2979	25.329	26.3352	25.612	25.8186	25.6518	26.0355	+			Gl2_IP_Gl2_CTRL;SENP5_IP_SENP5_CTRL	6	6	6	32.7	32.7	32.7	24.205	0	218.79	3649900000	9	203		RPS8		3.17068	0.0270012	0.676748	6.41881			0.237306	0.871295	0.152997	0.586342			RPS8		1.25226
20.112	21.4053	20.1085	21.4989	22.5529	22.5159	21.095	23.1593	22.6753	22.7405	20.4812	21.2416	22.6387	22.6942	22.7297	19.8667					3	3	3	12.1	12.1	12.1	35.979	0	104.37	223820000	19	29		BCCIP		1.42007	0.276454	1.54958	2.65032	+		0.0793434	0.973351	0.197692	0.220192			BCCIP		0.161606
24.9317	24.3977	24.868	24.7229	25.0777	25.7206	26.2865	26.4686	23.9842	23.667	24.4079	24.4035	25.1284	24.9669	25.8358	25.6701					6	6	6	64.2	64.2	64.2	16.273	0	120.37	2772300000	4	128		RPS14		1.86668	0.155683	1.15828	3.45239	+		2.46101	0.16249	1.28466	4.66223	+		RPS14		0.614475
22.708	23.0103	22.7077	21.601	23.831	24.108	23.8048	23.4439	22.5004	22.6754	23.1539	20.3581	24.1005	23.0747	22.8927	23.0454					6	6	6	37.7	37.7	37.7	22.876	0	16.94	533180000	10	67		RPS5		2.05148	0.128758	1.29019	3.8082	+		0.811224	0.69805	1.10642	1.62895			RPS5		0.841948
22.5144	20.754	20.8872	20.7988	22.6284	23.0484	23.612	23.2818	22.9245	20.4514	21.3719	21.0094	21.7037	22.7501	22.9561	22.7583					9	9	9	12.3	12.3	12.3	115.51	0	21.677	463690000	48	23		SSH1		2.15728	0.114123	1.90403	4.01964	+		0.934665	0.612706	1.10278	1.83466			SSH1		0.860715
19.7133	19.8007	20.8696	21.0013	20.1476	23.941	23.444	24.2391	20.9885	20.9568	19.996	21.2306	20.8378	20.8127	20.3575	20.9008					6	6	6	26	26	26	34.352	0	30.293	340490000	17	36		AIMP1		1.38001	0.291454	2.59674	2.58149	+		NaN	NaN	0	NaN			AIMP1		1.22701
25.2225	25.0436	25.2324	25.163	25.0386	25.12	24.9234	25.1408	24.4566	24.5789	24.4368	24.5054	24.4348	24.5462	24.3211	24.5716			+	siSENP3_IP_Gl2_IP;siSENP3and5_IP_siSENP3_IP	7	7	7	47.2	47.2	47.2	20.567	0	65.987	2269200000	12	133		CSRP1		0.835747	0.495984	-0.109652	-1.66996			0.151581	0.928449	-0.0259862	-0.396614			CSRP1		3.61956
23.1004	22.9782	23.1976	23.166	23.2654	23.0867	22.859	23.1386	22.335	22.4294	22.5729	21.8367	22.8629	22.525	22.2509	22.3605			+	siSENP3_IP_Gl2_IP	8	8	8	9	9	9	123.87	0	15.787	467960000	65	49		COBLL1		0.085724	0.954466	-0.0231318	-0.236552			0.443422	0.825905	0.206316	0.990387			COBLL1		2.00348
24.0714	23.8108	23.6351	23.5705	24.4408	23.7997	24.2228	24.0892	23.4713	23.8039	23.6497	23.2247	23.6364	23.4923	23.5793	23.4749			+	siSENP3_IP_Gl2_IP	4	4	4	14.4	14.4	14.4	38.087	0	7.8624	613310000	16	56		RDH10		1.092	0.3746	0.366188	2.09613			0.0218445	0.989732	0.00834131	0.0641361			RDH10		2.26985
25.0154	24.5305	24.8893	24.5931	24.3957	24.7311	24.7419	24.6169	24.1409	24.3371	24.5816	24.36	23.7102	24.0835	24.0391	24.2815			+	siSENP3_IP_Gl2_IP;siSENP3and5_IP_Gl2_IP;siSENP3and5_IP_SENP5_IP	9	9	9	48.7	48.7	48.7	24.95	0	76.207	1291400000	14	123		CHMP4B		0.426808	0.697341	-0.135692	-0.95968			1.14933	0.505144	-0.326336	-2.19174			CHMP4B		2.21654
22.0763	22.0811	21.8706	22.2722	22.3967	22.6354	22.7756	22.6787	21.0483	21.6637	21.5446	22.5185	22.0641	21.8071	22.0045	22.1936			+	siSENP3_IP_Gl2_IP	4	3	3	14	11	11	40.089	0	9.3413	232220000	13	44		YBX3		2.50299	0.0669996	0.546518	4.75559			0.461871	0.812231	0.323554	1.0242			YBX3		2.74171
24.2377	24.0942	24.1131	23.9177	23.9166	24.1697	24.1063	23.9354	23.5672	23.2926	23.6884	23.1099	23.6591	23.4205	23.4173	23.2005			+	siSENP3_IP_Gl2_IP;siSENP3and5_IP_Gl2_IP;siSENP3and5_IP_siSENP3_IP;SENP5_IP_Gl2_IP	34	34	34	24.3	24.3	24.3	181.79	0	247.75	2285000000	88	252		TNKS1BP1		0.265697	0.817016	-0.0586982	-0.645675			0.0206993	0.989732	0.00979948	0.0608484			TNKS1BP1		2.77576
22.7435	22.6397	22.64	22.4321	22.7542	23.2661	22.7504	22.5283	22.2426	22.3339	21.7874	22.1708	22.3644	22.2994	21.9624	22.2157			+	siSENP3_IP_Gl2_IP;siSENP3and5_IP_siSENP3_IP	15	15	15	14.3	14.3	14.3	146.67	0	55.293	964820000	68	101		CLUH		0.585952	0.613737	0.21097	1.24531			0.204284	0.898816	0.0767779	0.515311			CLUH		1.85129
26.427	26.568	26.295	26.2946	26.5921	26.5562	26.3833	26.3756	25.8454	25.6668	25.7171	25.9092	25.8916	25.9212	25.767	25.855			+	siSENP3_IP_Gl2_IP;siSENP3and5_IP_Gl2_IP;siSENP3and5_IP_siSENP3_IP;siSENP3and5_IP_SENP5_IP	25	25	25	36.1	36.1	36.1	90.069	0	128.56	6028700000	44	408		RRM1		0.412587	0.706163	0.080636	0.933192			0.523727	0.782447	0.074079	1.13567			RRM1		4.0819
26.0219	26.0408	25.9472	25.8945	26.268	26.1626	26.5133	26.7019	25.5204	25.3219	25.6954	25.691	25.6444	25.951	25.8561	25.7056			+	siSENP3_IP_Gl2_IP;siSENP3and5_IP_Gl2_IP	8	8	8	40.3	40.3	40.3	20.762	0	24.986	3224700000	9	175		RPL18A		1.86575	0.155683	0.435349	3.45064			1.07035	0.543656	0.232124	2.0601			RPL18A		2.35792
26.4325	26.3002	26.174	26.2358	26.2918	26.2848	26.3955	26.2628	25.6604	25.6538	25.6001	25.3167	25.7053	25.6296	25.6117	25.797			+	siSENP3_IP_Gl2_IP;siSENP3and5_IP_Gl2_IP;siSENP3and5_IP_SENP5_IP;SENP5_IP_Gl2_IP	49	49	49	46.9	46.9	46.9	138.34	0	323.31	14538000000	70	1038		COPA		0.139542	0.91274	0.0231137	0.368433			0.673691	0.740486	0.128156	1.39668			COPA		4.70922
25.7508	25.5406	25.3046	25.6406	26.0388	26.1284	25.9608	25.8428	25.162	25.1398	24.5363	25.011	25.5039	25.3899	25.123	25.4619			+	siSENP3_IP_Gl2_IP;SENP5_IP_Gl2_IP	5	5	5	24.7	24.7	24.7	23.432	0	37.559	3142800000	6	156		RPL14		2.07012	0.126959	0.433541	3.84502			1.27912	0.470304	0.407433	2.40982			RPL14		2.99414
22.0483	22.5552	22.5036	21.3392	22.5995	22.3261	22.3408	21.9889	22.1379	21.9316	21.4749	20.3463	21.674	21.7783	22.068	21.2283					3	3	3	10.5	10.5	10.5	46.291	0	12.967	203990000	20	30		GMPPA		0.27096	0.817016	0.202271	0.656513			0.193419	0.905166	0.214475	0.491414			GMPPA		1.57556
23.0712	22.9799	23.0119	23.3529	22.6158	23.4154	22.7968	23.0949	22.3391	22.6889	22.0146	23.5216	22.2966	21.9549	22.3124	22.8517				siSENP3and5_IP_siSENP3_IP	5	5	5	3	3	3	205.42	0	28.078	465300000	106	45		NACA		0.259174	0.823308	-0.123221	-0.632173			0.326916	0.848297	-0.287156	-0.769004			NACA		1.30699
25.8779	25.8096	25.9949	25.6595	26.3174	26.1253	26.2125	26.082	25.0901	25.0367	25.1777	25.3421	25.463	25.4036	25.7611	25.5855			+	siSENP3_IP_Gl2_IP;siSENP3and5_IP_Gl2_IP;SENP5_IP_Gl2_IP	6	6	6	32.4	32.4	32.4	17.258	0	74.262	2680700000	6	194		RPL26;RPL26L1		2.14675	0.114123	0.348811	3.99831			2.04056	0.223521	0.391641	3.78671			RPL26;RPL26L1		3.26129
23.6846	23.5876	22.5894	23.3506	23.4078	23.9065	23.3357	23.4907	22.8348	22.8573	21.1433	22.7025	22.7795	22.9937	23.194	22.6341			+	siSENP3_IP_Gl2_IP;siSENP3and5_IP_Gl2_IP	8	8	7	31.3	31.3	28.6	34.095	0	32.458	565020000	19	45		CDK1		0.359236	0.743325	0.232107	0.831959			0.555367	0.782447	0.515833	1.19169			CDK1		1.93646
24.2842	24.3056	24.0449	23.8549	24.2421	24.1628	23.9419	23.9341	23.4546	23.3756	23.6707	23.2122	23.3861	23.5839	23.5595	23.1842			+	siSENP3_IP_Gl2_IP;siSENP3and5_IP_Gl2_IP;siSENP3and5_IP_SENP5_IP	17	17	17	36.1	36.1	36.1	73.457	0	116.85	1697100000	35	197		RECQL		0.150451	0.904967	-0.0521717	-0.393989			0.000465648	0.998928	0.000185966	0.00139996			RECQL		2.73777
24.2789	23.8141	23.9465	24.1062	23.9735	24.0008	24.2809	24.2848	23.3462	23.1488	23.6395	23.2091	23.6024	23.5855	23.8082	22.941				siSENP3and5_IP_Gl2_IP;SENP5_IP_Gl2_IP	13	13	13	25.7	25.7	25.7	64.63	0	98.102	1730400000	29	222		FBXO46		0.315777	0.782089	0.0985703	0.746985			0.283458	0.868431	0.148353	0.682063			FBXO46		1.70293
25.2436	25.2104	25.0817	25.3206	25.1821	25.5099	25.5567	25.3486	24.5237	23.5774	24.1313	24.6555	25.0677	24.3224	24.5672	25.0116				SENP5_IP_Gl2_IP	6	6	6	52.2	52.2	52.2	12.784	0	17.951	2023700000	6	66		RPL30		0.962056	0.433809	0.185257	1.88016			0.870429	0.66123	0.520257	1.72781			RPL30		1.79197
23.4395	23.9591	24.1	23.4307	23.7665	24.005	23.6504	23.5314	24.2443	23.1959	23.3867	23.0412	23.2492	22.8697	23.1251	23.0754			+	siSENP3_IP_Gl2_IP	7	7	7	25.5	25.5	25.5	39.149	0	33.157	837710000	23	92		MRI1		0.00998384	0.995948	0.00597477	0.0296947			0.665689	0.74804	-0.387156	-1.38301			MRI1		2.66809
25.2651	25.1153	25.2641	25.1725	25.0371	25.1642	25.0216	24.914	24.2576	24.3017	24.2567	24.9607	23.9817	24.2307	24.443	24.8083			+	siSENP3_IP_Gl2_IP;siSENP3and5_IP_Gl2_IP;SENP5_IP_Gl2_IP	22	22	13	39.2	39.2	20.4	70.67	0	221.91	3638700000	36	302		PABPC1;PABPC3		1.44623	0.267909	-0.17001	-2.69547			0.118658	0.937954	-0.0782576	-0.318466			PABPC1;PABPC3		1.97789
23.3965	23.3084	23.2281	23.5017	23.5377	23.2659	23.6231	23.5271	22.652	23.1014	21.8575	23.127	23.2101	23.1873	22.6299	22.2282					31	31	31	19.7	19.7	19.7	265.55	0	150.38	1746300000	120	204		ACACA		0.638788	0.581127	0.129761	1.33685			0.127991	0.935817	0.129383	0.340973			ACACA		1.45323
23.417	23.6525	23.4092	23.5142	23.4758	23.6605	23.5954	23.6131	23.4559	22.9226	23.1706	22.3352	23.3469	23.2256	22.654	22.3868				siSENP3and5_IP_Gl2_IP;SENP5_IP_Gl2_IP	9	9	9	22.6	22.6	22.6	63.367	0	52.937	538580000	27	61		NT5E		0.603069	0.604654	0.0879464	1.2751			0.0734249	0.977828	-0.0677185	-0.204863			NT5E		1.58493
22.6268	22.6693	23.0245	23.0476	23.3115	23.2452	23.4706	23.2001	20.4062	22.8049	21.2599	23.487	22.6231	22.264	22.623	22.9749			+	siSENP3_IP_Gl2_IP	6	6	6	17.9	17.9	17.9	57.033	0	53.487	503240000	26	38		XPNPEP3		1.97458	0.141789	0.464802	3.65815			0.383813	0.835021	0.63177	0.878979			XPNPEP3		2.32836
23.6425	23.457	23.2747	23.4198	23.4248	23.5932	23.527	23.2728	23.0567	22.6915	22.9002	22.4846	22.7432	22.9548	22.6346	22.732			+	siSENP3_IP_Gl2_IP;siSENP3and5_IP_siSENP3_IP;SENP5_IP_Gl2_IP	9	9	9	20.4	20.4	20.4	55.859	0	24.693	736520000	30	95		TRAF2		0.0196341	0.985603	0.00594711	0.0577833			0.0419903	0.986852	-0.017096	-0.120737			TRAF2		3.40477
23.3366	22.9544	22.5376	22.855	22.885	22.8774	22.9877	23.075	21.9649	22.0486	22.3894	21.4516	22.4304	22.1383	21.9478	22.4839			+	siSENP3_IP_Gl2_IP	7	7	7	7.3	7.3	7.3	122.53	0	23.47	425280000	51	63		TRIM33		0.0741409	0.961083	0.0353856	0.206726			0.582238	0.77457	0.286461	1.23882			TRIM33		2.71519
24.3367	24.3724	24.4596	24.6688	24.7051	24.3936	24.3721	24.4905	23.916	23.8799	23.9557	23.7222	23.8963	23.3348	24.0049	23.8841			+	siSENP3_IP_Gl2_IP	11	11	11	45.1	45.1	45.1	41.35	0	65.661	1906800000	17	174		ACAT2		0.107455	0.940286	0.0309796	0.291053			0.222635	0.885567	-0.0884185	-0.555069			ACAT2		2.24703
25.0425	24.8563	24.8124	24.7558	24.7414	24.8787	24.8527	24.9516	24.2182	24.021	24.3026	23.9802	24.1154	24.2185	24.4263	23.7794			+	siSENP3_IP_Gl2_IP;siSENP3and5_IP_Gl2_IP;siSENP3and5_IP_siSENP3_IP;SENP5_IP_Gl2_IP	44	44	43	51.6	51.6	50.7	116.53	0	323.31	4510200000	61	400		MPRIP		0.0491385	0.975853	-0.010643	-0.140292			0.00947144	0.989732	0.00438595	0.0281868			MPRIP		2.64659
22.7411	23.1435	22.893	22.9457	22.6271	22.8463	22.7645	22.859	21.6604	22.0186	22.1264	21.0699	22.2717	22.0914	22.1816	21.6648			+	siSENP3_IP_Gl2_IP;siSENP3and5_IP_Gl2_IP;siSENP3and5_IP_SENP5_IP	12	12	12	18.3	18.3	18.3	103.08	0	35.859	697890000	55	78		UNC45A		0.785653	0.520297	-0.1566	-1.5861			0.571478	0.782427	0.333571	1.22			UNC45A		2.60801
23.003	23.0478	23.3848	23.0852	23.3333	23.2558	23.4298	23.4187	22.0842	22.3478	22.0446	23.0483	22.9691	22.8204	22.509	22.2449			+	siSENP3_IP_Gl2_IP;siSENP3and5_IP_Gl2_IP;SENP5_IP_Gl2_IP	21	21	21	14.3	14.3	14.3	218	0	57.091	885890000	89	123		CHD4		1.27162	0.319837	0.229209	2.39714			0.394606	0.835021	0.25461	0.899415			CHD4		2.31092
22.8659	23.4619	22.9423	23.3675	23.5861	23.3683	23.3672	23.3901	22.7582	22.5422	22.7036	21.4046	22.7575	22.8296	22.7424	22.4748			+	siSENP3_IP_Gl2_IP;siSENP3and5_IP_Gl2_IP;siSENP3and5_IP_SENP5_IP	5	5	5	19.8	19.8	19.8	35.386	0	16.031	512030000	15	79		RDH11		0.849743	0.49374	0.268534	1.69332			0.482774	0.806866	0.348944	1.06219			RDH11		3.60644
21.1371	21.2262	20.0082	19.833	21.346	21.7715	21.0575	21.1916	19.9868	21.4306	20.8533	21.1744	20.3915	20.6954	20.2634	21.0906					4	4	4	7.2	7.2	7.2	78.767	0.00067613	5.5721	159180000	40	12		METTL13		1.02694	0.408745	0.790514	1.98793			NaN	NaN	0	NaN			METTL13		1.64258
23.0731	22.9178	23.0205	23.2794	22.9131	22.8948	23.1596	22.8862	22.347	22.1292	21.6747	22.6348	22.4192	22.1758	22.1837	22.0546			+	siSENP3_IP_Gl2_IP;siSENP3and5_IP_siSENP3_IP	16	16	16	11.8	11.8	11.8	175.49	0	69.445	1068000000	68	153		EIF4G1		0.496963	0.655325	-0.109279	-1.08778			0.0186449	0.989732	0.0118814	0.0549308			EIF4G1		3.53861
23.7807	23.9729	23.7666	23.9319	23.8609	23.9179	24.1784	23.9627	23.2698	23.3433	23.0686	23.5633	23.2107	23.2089	23.1903	23.2489			+	siSENP3_IP_Gl2_IP;siSENP3and5_IP_Gl2_IP;siSENP3and5_IP_siSENP3_IP;siSENP3and5_IP_SENP5_IP	13	11	11	29.6	26.1	26.1	50.909	0	30.899	1448900000	23	186		IDH2		0.64402	0.577593	0.116958	1.34585			0.415471	0.835021	-0.0965352	-0.93858			IDH2		4.44332
23.4853	23.7877	23.1742	23.1575	23.4216	23.6797	23.285	22.9983	22.9433	22.7247	22.3786	22.3815	22.7251	22.9055	22.5624	22.1299			+	siSENP3_IP_Gl2_IP;siSENP3and5_IP_Gl2_IP;siSENP3and5_IP_siSENP3_IP;SENP5_IP_Gl2_IP	6	6	6	29.7	29.7	29.7	27.131	0	34.858	1179900000	14	144		DIABLO		0.0977705	0.94278	-0.0549893	-0.26699			0.0423436	0.986852	-0.026289	-0.12171			DIABLO		1.89567
23.0677	22.9633	23.1077	23.1771	22.9995	22.9896	23.1432	22.794	22.3298	22.1108	22.6986	20.4876	22.2929	22.1295	22.0646	22.3275			+	siSENP3_IP_Gl2_IP;siSENP3and5_IP_siSENP3_IP	3	3	3	6.7	6.7	6.7	54.083	0	47.642	357890000	13	64		SLC2A1		0.533322	0.63713	-0.0973701	-1.15272			0.245203	0.869465	0.296919	0.602997			SLC2A1		3.73126
26.7025	26.79	26.4244	26.4589	26.5146	26.5517	26.055	26.1543	25.9003	25.5762	25.8251	25.5663	25.5599	25.6496	25.7356	25.2036			+	siSENP3_IP_Gl2_IP;siSENP3and5_IP_Gl2_IP;SENP5_IP_Gl2_IP	20	20	20	58.4	58.4	58.4	47.996	0	323.31	11478000000	25	720		TES		0.901952	0.460977	-0.275069	-1.78028			0.583844	0.77457	-0.179804	-1.24163			TES		2.41319
22.0936	20.636	22.1338	22.7676	21.2294	21.3157	21.8072	21.4675	20.2248	20.0091	21.0086	21.9805	20.4539	19.9902	21.1224	21.1115					6	5	5	7.9	6.9	6.9	72.759	0	8.4533	104050000	35	22		LZTS2		0.430176	0.693974	-0.452797	-0.965926			0.0948907	0.958847	-0.136257	-0.259766			LZTS2		1.3855
26.8797	26.7061	26.6181	26.7557	26.5961	26.6861	26.5808	26.5757	26.0127	25.6889	26.0691	25.4198	26.0017	25.9996	25.8524	25.3989			+	siSENP3_IP_Gl2_IP;siSENP3and5_IP_Gl2_IP;siSENP3and5_IP_SENP5_IP;SENP5_IP_Gl2_IP	77	77	77	44.2	44.2	44.2	247.74	0	323.31	27795000000	120	1882		SVIL		1.12799	0.363669	-0.130247	-2.15612			0.0255559	0.989732	0.0155282	0.0747372			SVIL		2.82051
26.0642	25.9788	26.0913	25.9054	26.2192	26.1455	26.1378	25.9727	25.3518	25.283	25.4291	25.4728	25.315	25.293	25.2749	25.4034			+	siSENP3_IP_Gl2_IP;siSENP3and5_IP_Gl2_IP	23	23	21	66.2	66.2	62.3	46.659	0	243.08	9024500000	25	530		IDH1		0.807803	0.506352	0.108861	1.62323			0.579313	0.77457	-0.0626082	-1.23371			IDH1		4.97721
23.3564	23.3248	23.3772	23.4389	23.2125	23.2254	22.8909	23.2299	22.9607	22.8418	23.7247	22.7205	22.1245	22.2448	22.4746	22.4916			+	siSENP3_IP_Gl2_IP;siSENP3and5_IP_Gl2_IP;siSENP3and5_IP_siSENP3_IP;siSENP3and5_IP_SENP5_IP;SENP5_IP_Gl2_IP	14	11	11	28.6	23.1	23.1	70.253	0	89.673	768260000	36	55		PLS1		1.45732	0.264095	-0.234632	-2.71468			1.61464	0.325794	-0.728074	-2.99109			PLS1		3.2335
24.0625	24.0793	22.8972	23.8364	23.3063	24.0942	24.0049	24.2581	22.6494	23.2185	23.8125	22.466	23.5663	22.8515	23.1036	22.8821				siSENP3and5_IP_Gl2_IP;siSENP3and5_IP_siSENP3_IP;SENP5_IP_Gl2_IP	4	4	4	22.8	22.8	22.8	35.505	0	32.333	347350000	15	31		MACROD1		0.226719	0.841453	0.197026	0.563818			0.0661502	0.984177	0.0643048	0.18581			MACROD1		1.64937
23.3534	23.0663	21.8991	21.8022	23.2076	22.3201	22.6193	22.1899	21.6022	20.9781	21.4449	22.7332	21.5244	21.4892	21.6368	22.3089				SENP5_IP_Gl2_IP	9	9	9	13.2	13.2	13.2	84.87	0	20.766	357470000	39	54		TFRC		0.0410213	0.976221	0.0539804	0.118066			0.0416927	0.986852	0.0502429	0.119917			TFRC		1.53089
29.0458	29.1289	28.949	29.0193	28.9357	29.1213	28.8338	28.893	28.1254	28.1185	28.1413	28.1796	28.0747	28.2067	28.0053	28.1184			+	siSENP3_IP_Gl2_IP;siSENP3and5_IP_Gl2_IP;siSENP3and5_IP_SENP5_IP	8	8	8	69.3	69.3	69.3	15.054	0	213.19	52089000000	9	492		PFN1		0.583629	0.613737	-0.0898004	-1.24125			0.395516	0.835021	-0.039937	-0.901133			PFN1		4.53176
24.8926	24.8175	24.542	24.8903	24.9519	24.7655	24.8297	24.9627	23.7177	23.8003	23.4521	23.7	23.901	24.015	23.837	24.3695			+	siSENP3_IP_Gl2_IP;siSENP3and5_IP_Gl2_IP;SENP5_IP_Gl2_IP	10	10	10	30.4	30.4	30.4	43.66	0	65.225	1611900000	18	140		MAT2A		0.425902	0.697493	0.0918908	0.957998			1.38162	0.413345	0.363119	2.58425			MAT2A		3.2388
22.7439	22.6304	21.9801	22.2265	22.791	22.8837	22.7515	22.7914	22.1163	21.8104	21.9377	21.8577	22.2845	22.4811	21.58	21.4798				siSENP3and5_IP_Gl2_IP	7	7	7	13	13	13	82.562	0	21.266	275130000	36	37		NCAPH		1.20093	0.341455	0.40917	2.27813			0.0344152	0.989732	0.0258446	0.0997207			NCAPH		1.82117
24.8323	24.6645	24.7946	24.6364	24.8541	25.1932	24.815	25.0183	24.0901	23.7415	24.2266	24.0444	24.211	24.1429	23.9654	24.1584			+	siSENP3_IP_Gl2_IP;siSENP3and5_IP_Gl2_IP;siSENP3and5_IP_SENP5_IP;SENP5_IP_Gl2_IP	19	19	19	55.1	55.1	55.1	51.294	0	144.2	3571200000	26	342		HADHB		1.27887	0.319837	0.238175	2.40939			0.349169	0.848297	0.0937624	0.812492			HADHB		3.80299
25.0744	25.1814	25.0698	25.1429	25.1231	24.7302	25.2237	25.1853	24.2424	24.236	24.3043	24.2669	24.5544	23.3147	24.5856	24.397				siSENP3and5_IP_SENP5_IP	10	10	10	35.3	35.3	35.3	41.796	0	56.414	2485500000	20	199		ACOT7		0.170953	0.889278	-0.0515647	-0.441085			0.0577487	0.984177	-0.0494843	-0.163504			ACOT7		1.41431
24.6807	24.6751	24.9541	24.6225	25.0141	24.7902	24.9687	24.8463	23.8115	23.9825	24.041	24.4314	23.9931	24.0721	24.0796	24.0486			+	siSENP3_IP_Gl2_IP;siSENP3and5_IP_Gl2_IP;siSENP3and5_IP_siSENP3_IP;siSENP3and5_IP_SENP5_IP	32	32	32	43.6	43.6	43.6	102	0	214.28	5003800000	53	490		SND1		0.963845	0.433371	0.171709	1.88314			0.0482247	0.986852	-0.0182519	-0.137807			SND1		5.32186
23.828	23.7624	24.0627	24.5104	23.806	23.891	24.335	24.0918	23.2293	22.7803	23.4919	22.913	23.2288	23.5367	23.0857	22.835			+	siSENP3_IP_Gl2_IP;siSENP3and5_IP_Gl2_IP	12	10	10	24.2	19.8	19.8	79.187	0	47.265	808360000	35	103		ACSL4		0.0163807	0.987324	-0.00997496	-0.0483789			0.116471	0.94085	0.0679321	0.313149			ACSL4		2.42081
23.526	23.9932	23.5451	24.1717	24.1029	24.1229	24.2209	24.3661	23.5193	20.5201	22.8565	22.9592	23.8255	22.8507	23.2034	23.4668			+	siSENP3_IP_Gl2_IP;siSENP3and5_IP_Gl2_IP;SENP5_IP_Gl2_IP	3	3	3	29.3	29.3	29.3	10.275	0	17.295	659350000	4	64		RPL37A		1.20237	0.341455	0.394194	2.28056			0.591656	0.77457	0.872802	1.25525			RPL37A		2.1654
25.2859	24.864	24.7959	25.018	25.4717	25.372	25.1458	25.1081	24.1217	24.043	23.7558	23.556	24.4401	24.3437	24.7311	24.1005			+	siSENP3_IP_Gl2_IP;siSENP3and5_IP_Gl2_IP;SENP5_IP_Gl2_IP	4	4	4	25.6	25.6	25.6	18.565	0	48.807	1793600000	6	109		RPL21		1.05063	0.394172	0.283433	2.02729			1.56126	0.342562	0.534703	2.89642			RPL21		2.8343
21.0612	22.1817	22.1933	22.0214	22.215	22.1289	21.9833	22.238	21.4203	21.6438	20.7093	21.6927	21.0471	21.679	21.4382	20.8675			+	siSENP3_IP_Gl2_IP;siSENP3and5_IP_SENP5_IP;SENP5_IP_Gl2_IP	5	5	5	26.2	26.2	26.2	40.329	0	38.044	214750000	16	24		ATP6V0D1		0.449105	0.68407	0.276892	1.00083			0.140866	0.930301	-0.108577	-0.371553			ATP6V0D1		2.42339
24.2148	24.3455	24.1942	24.1319	24.3499	24.2371	24.2159	24.0406	22.9901	23.3836	22.5812	20.7865	23.4386	23.3301	23.303	23.2363			+	siSENP3_IP_Gl2_IP;siSENP3and5_IP_Gl2_IP;siSENP3and5_IP_siSENP3_IP;siSENP3and5_IP_SENP5_IP	7	7	7	38.8	38.8	38.8	26.319	0	52.783	1711400000	11	186		IDI1		0.0478555	0.975853	-0.0106874	-0.136801			0.764453	0.710364	0.891622	1.55047			IDI1		4.59593
29.0393	29.0325	29.0034	28.9943	28.989	29.0199	29.0115	28.9233	28.0041	27.9394	27.9553	27.7819	28.1793	28.1596	28.0334	28.0348			+	siSENP3_IP_Gl2_IP;siSENP3and5_IP_Gl2_IP;siSENP3and5_IP_siSENP3_IP;siSENP3and5_IP_SENP5_IP	57	57	57	62.4	62.4	62.4	120.84	0	323.31	41986000000	59	1647		ACLY		0.609414	0.599397	-0.0314436	-1.28611			1.57707	0.337292	0.181579	2.92436			ACLY		5.95141
23.1075	22.9961	22.6803	22.679	23.1069	23.1895	23.1108	22.7114	22.4678	22.1321	22.1287	22.1032	22.1235	22.3074	22.0891	22.0589			+	siSENP3_IP_Gl2_IP;siSENP3and5_IP_siSENP3_IP;siSENP3and5_IP_SENP5_IP	12	12	12	47	47	47	31.121	0	28.26	842690000	17	109		DDAH1		0.484569	0.658358	0.163932	1.06543			0.249633	0.869465	-0.0632248	-0.612289			DDAH1		3.46929
24.1374	24.3056	23.9751	23.8996	23.5822	24.4237	23.8587	23.8462	23.1655	23.5169	22.3325	23.5399	22.7743	22.8722	23.0907	23.4314			+	siSENP3_IP_Gl2_IP;siSENP3and5_IP_SENP5_IP	18	10	9	33.7	16.9	15.5	70.782	0	25.409	1239100000	32	127		PABPC4		0.323713	0.774784	-0.151669	-0.762691			0.112784	0.94776	-0.0965438	-0.304149			PABPC4		2.07824
22.6894	23.5254	23.201	22.4499	23.2481	23.482	22.8279	22.4501	22.5759	22.251	22.4108	22.1565	22.5053	22.26	21.7968	21.89					6	6	6	24.5	24.5	24.5	35.882	0	19.353	371150000	22	34		ANXA4		0.0368923	0.97662	0.0355892	0.106628			0.587641	0.77457	-0.235511	-1.24825			ANXA4		1.70731
25.4939	25.4476	25.9133	25.6065	25.6262	25.644	25.6494	25.4657	24.7582	24.7469	24.8735	24.6925	24.5367	24.8652	24.5457	24.878			+	siSENP3_IP_Gl2_IP;siSENP3and5_IP_Gl2_IP;siSENP3and5_IP_SENP5_IP	8	8	8	52.3	52.3	52.3	22.326	0	90.93	3225600000	13	217		IL18		0.0592451	0.975788	-0.0190225	-0.167501			0.242463	0.869465	-0.0613642	-0.597233			IL18		3.83079
21.6108	22.3432	22.9262	22.9923	22.6358	22.775	22.8809	22.7611	21.7105	21.8505	21.8603	22.1055	21.8392	21.7951	21.8188	22.0099			+	siSENP3_IP_Gl2_IP;siSENP3and5_IP_Gl2_IP;siSENP3and5_IP_siSENP3_IP;SENP5_IP_Gl2_IP	7	7	7	17.4	17.4	17.4	54.389	0	14.556	294880000	19	25		ANXA11		0.399517	0.713411	0.295091	0.908674			0.0589846	0.984177	-0.0159349	-0.166806			ANXA11		4.85728
24.0794	23.6836	23.3817	23.7127	24.1114	23.7191	24.1902	24.4131	22.1566	23.1986	23.7553	23.4741	23.2399	22.9541	22.9748	23.599			+	siSENP3_IP_Gl2_IP;SENP5_IP_Gl2_IP	5	5	5	23.4	23.4	23.4	32.592	0	47.804	664600000	12	51		ERGIC1		0.997253	0.416713	0.394121	1.93862			0.0419351	0.986852	0.0458169	0.120585			ERGIC1		2.3359
22.2364	22.1501	20.2144	20.0641	22.1038	22.0699	21.4561	22.2125	20.8017	20.4843	20.7529	20.5497	20.7931	21.2451	20.8913	21.2041			+	siSENP3_IP_Gl2_IP	2	2	2	2.2	2.2	2.2	124.98	0.0012903	4.6878	127580000	48	19		PDE3A;PDE3B		0.608856	0.599397	0.794318	1.28514			NaN	NaN	0	NaN			PDE3A;PDE3B		2.40146
24.0692	23.9958	23.9386	24.3721	24.2795	24.2666	24.2376	24.3973	23.1884	23.0248	22.742	22.2628	23.6038	23.4929	23.3846	22.9517			+	siSENP3_IP_Gl2_IP;siSENP3and5_IP_Gl2_IP;siSENP3and5_IP_siSENP3_IP;SENP5_IP_Gl2_IP	22	22	22	38	38	38	89.813	0	243.54	4693100000	40	320		UHRF1		1.01053	0.41097	0.201334	1.96066			1.17434	0.497501	0.553742	2.23357			UHRF1		3.1552
29.646	29.3702	29.6675	29.5789	29.6161	29.7406	29.6575	29.5976	28.6882	28.6318	28.7706	28.5392	28.7173	28.6455	28.7638	28.6536			+	siSENP3_IP_Gl2_IP;siSENP3and5_IP_Gl2_IP;siSENP3and5_IP_siSENP3_IP;siSENP3and5_IP_SENP5_IP	32	32	20	80	80	58.1	48.057	0	323.31	84355000000	26	954		KRT18		0.54067	0.635472	0.0873036	1.16574			0.277242	0.869465	0.0375586	0.669389			KRT18		6.31128
24.196	24.0893	23.7705	24.1874	23.7041	24.1893	24.1461	23.8961	23.4203	23.4015	22.6086	22.7545	22.7842	22.9613	22.8637	23.3549			+	siSENP3_IP_Gl2_IP;siSENP3and5_IP_Gl2_IP;SENP5_IP_Gl2_IP	4	4	4	27.7	27.7	27.7	21.701	0	63.701	782300000	9	95		LSM12		0.201421	0.86651	-0.0769048	-0.509041			0.0804507	0.973351	-0.0551991	-0.223044			LSM12		2.95455
24.0855	23.9747	23.9683	23.9135	23.3592	23.9178	23.686	23.6243	22.5	22.7393	22.8614	23.2548	22.4249	22.3511	22.6009	23.2246			+	siSENP3_IP_Gl2_IP;siSENP3and5_IP_Gl2_IP;SENP5_IP_Gl2_IP	18	18	17	17.2	17.2	16.5	113.37	0	56.954	1528200000	39	166		ATXN2L		1.51448	0.249854	-0.338677	-2.81422			0.314109	0.848297	-0.188492	-0.743672			ATXN2L		2.31481
23.2504	23.1736	22.6809	22.4638	22.8538	23.1727	22.6951	22.6867	21.6934	21.8001	20.8422	21.4956	22.0839	21.7882	22.3052	21.1578			+	siSENP3_IP_Gl2_IP	9	9	9	17.1	17.1	17.1	69.81	0	22.768	613740000	35	82		SRPR		0.064279	0.972602	-0.0401216	-0.18087			0.528115	0.782447	0.375922	1.14347			SRPR		2.00698
25.5378	25.322	25.3648	25.3383	25.3941	25.5247	25.2994	25.1868	24.3419	24.2921	24.2244	24.0008	24.3657	24.2875	24.3191	24.3507			+	siSENP3_IP_Gl2_IP;siSENP3and5_IP_Gl2_IP;siSENP3and5_IP_siSENP3_IP	15	15	15	30	30	30	63.944	0	79.202	4242400000	33	344		PDLIM5		0.175959	0.885469	-0.0394936	-0.452412			0.734539	0.720809	0.115926	1.50003			PDLIM5		5.05197
26.2871	26.2245	26.2958	26.1995	26.4813	26.3708	26.4603	26.5895	25.322	25.0323	25.5322	24.4998	25.8105	25.7941	25.3275	24.8851			+	siSENP3_IP_Gl2_IP;siSENP3and5_IP_Gl2_IP;siSENP3and5_IP_SENP5_IP;SENP5_IP_Gl2_IP	93	93	93	55.4	55.4	55.4	233.11	0	323.31	27906000000	104	2004		MYO18A		2.34568	0.085249	0.223755	4.41162			0.525697	0.782447	0.357709	1.13917			MYO18A		2.40612
25.053	24.8456	24.7715	24.6881	24.983	24.9704	24.5667	24.6689	23.9757	23.8462	24.1227	24.0007	23.6727	23.8265	23.6531	23.9388			+	siSENP3_IP_Gl2_IP;siSENP3and5_IP_Gl2_IP;SENP5_IP_Gl2_IP	24	24	24	57.1	57.1	57.1	59.256	0	103.96	2769900000	35	282		G6PD		0.120016	0.928116	-0.0422869	-0.321758			1.2862	0.470304	-0.213562	-2.42179			G6PD		3.74102
23.3561	23.4	23.7708	23.6443	23.3269	23.3605	23.4016	23.7176	22.3907	22.6313	22.6083	22.0316	22.3328	22.6967	22.4309	22.2044			+	siSENP3_IP_Gl2_IP;siSENP3and5_IP_siSENP3_IP	13	13	13	19.1	19.1	19.1	66.509	0	27.991	1371300000	24	171		ENAH		0.283144	0.807294	-0.0911393	-0.681424			0.00140701	0.998349	0.000734329	0.00422558			ENAH		3.54154
21.6735	22.2123	21.726	21.0221	21.7968	21.9299	21.5418	22.0819	20.3466	19.945	20.494	20.5512	21.8005	20.3878	20.0656	20.9356					6	6	6	9.4	9.4	9.4	102.43	0	13.746	168370000	45	34		ARHGEF1		0.274548	0.813016	0.179144	0.663874			0.530746	0.782447	0.463159	1.14815			ARHGEF1		1.40482
23.4952	23.4659	23.863	22.8931	23.6541	23.6991	23.9558	23.7591	22.4551	22.4804	23.0003	22.9412	22.8321	22.6759	22.6505	22.7018			+	siSENP3_IP_Gl2_IP;siSENP3and5_IP_Gl2_IP	9	9	9	28.8	28.8	28.8	41.949	0	21.58	798670000	26	52		GMDS		0.794306	0.516014	0.337736	1.60061			0.00933112	0.989732	-0.00420189	-0.0277736			GMDS		4.99357
23.2805	23.4791	23.9374	23.3251	23.6448	23.6042	23.5354	23.0373	22.6102	22.2544	21.5515	21.3689	22.5818	22.405	22.2925	22.3338			+	siSENP3_IP_Gl2_IP;siSENP3and5_IP_Gl2_IP;siSENP3and5_IP_SENP5_IP	9	9	7	53.3	53.3	35.6	20.511	0	33.061	774350000	11	118		ARF4		0.0883081	0.952997	-0.0501037	-0.24313			0.750924	0.716474	0.457027	1.52769			ARF4		3.30141
24.1607	24.6061	23.7345	24.234	24.2266	24.5874	24.4099	24.5973	22.6357	22.8882	22.9267	23.4439	23.9748	23.5881	23.0243	23.0175			+	siSENP3_IP_Gl2_IP;siSENP3and5_IP_Gl2_IP	13	13	6	51.3	51.3	24.2	34.769	0	165.38	1456100000	16	100		PRPS2		0.654534	0.577556	0.271443	1.3639			0.724063	0.720809	0.427516	1.48232			PRPS2		2.25953
26.5659	26.4831	26.7708	26.7554	26.3667	26.6487	26.5828	26.417	25.8538	25.7183	25.8373	25.4085	25.2788	25.5947	25.8288	25.0889			+	siSENP3_IP_Gl2_IP;siSENP3and5_IP_Gl2_IP;SENP5_IP_Gl2_IP	12	12	10	58.7	58.7	47.1	22.764	0	83.989	4310600000	14	258		MYL6B		0.696864	0.562026	-0.140004	-1.43617			0.630665	0.767283	-0.256688	-1.32285			MYL6B		2.99778
23.4811	22.5749	23.854	21.5644	22.1585	23.0399	22.2575	22.5976	21.9125	21.959	22.6249	23.8662	21.0097	20.7238	21.8516	22.1941				siSENP3and5_IP_Gl2_IP;siSENP3and5_IP_siSENP3_IP;SENP5_IP_Gl2_IP	15	15	6	49.6	49.6	27	28.521	0	168.97	748620000	15	67		TPM4		0.266697	0.817016	-0.355226	-0.647738			1.03659	0.563175	-1.14583	-2.00397			TPM4		1.43559
25.8643	25.874	25.4987	25.892	25.9206	25.6716	25.8571	25.8135	24.5075	24.5497	24.5875	23.4308	24.7925	24.7429	24.7918	24.6458			+	siSENP3_IP_Gl2_IP;siSENP3and5_IP_Gl2_IP;siSENP3and5_IP_SENP5_IP;SENP5_IP_Gl2_IP	33	33	33	57.7	57.7	57.7	82.999	0	323.31	10621000000	41	796		HADHA		0.114451	0.934794	0.033422	0.308225			0.843181	0.677293	0.474348	1.68237			HADHA		5.57603
23.5536	23.3673	23.4373	23.6299	23.4586	23.5958	23.909	23.816	22.4269	22.4443	22.2693	22.5347	22.7649	22.4812	22.4664	22.7165			+	siSENP3_IP_Gl2_IP;siSENP3and5_IP_Gl2_IP;siSENP3and5_IP_siSENP3_IP;SENP5_IP_Gl2_IP	17	17	17	29.7	29.7	29.7	65.401	0	78.791	1711000000	42	216		2009-09-01		0.838829	0.495984	0.197835	1.6751			1.02033	0.567613	0.188421	1.97694			2009-09-01		3.82482
24.6418	24.2332	24.4674	24.5006	24.5095	24.8302	24.5206	24.2376	23.5998	23.3592	23.6556	23.0917	23.4619	23.7316	23.2574	23.1946			+	siSENP3_IP_Gl2_IP;siSENP3and5_IP_Gl2_IP;siSENP3and5_IP_SENP5_IP	12	5	5	43.7	16.7	16.7	34.834	0	34.133	1380700000	16	151		PRPS1		0.166628	0.894259	0.0637393	0.431246			0.0294876	0.989732	-0.0151806	-0.0858799			PRPS1		3.2003
23.8412	23.3807	23.9345	23.4482	23.9354	24.1886	24.0414	23.8339	23.0527	23.461	22.1286	22.5345	23.3566	23.1201	23.1344	21.8606				siSENP3and5_IP_Gl2_IP;siSENP3and5_IP_siSENP3_IP;SENP5_IP_Gl2_IP	21	21	21	22.6	22.6	22.6	121.89	0	51.744	933640000	57	86		FAM120A		1.15782	0.353175	0.348662	2.20594			0.0581531	0.984177	0.0737572	0.164585			FAM120A		1.75683
22.9529	23.0276	23.0123	22.9004	23.0653	23.2947	23.4366	23.0917	22.1106	22.5063	22.4718	22.348	22.4365	22.6603	22.4726	20.7761					8	8	8	45.8	45.8	45.8	21.995	0	24.766	523920000	12	76		PMVK		1.44012	0.270125	0.248804	2.68491			0.247695	0.869465	-0.272813	-0.608228			PMVK		1.35217
23.4399	23.3188	23.5243	23.1645	23.4519	23.2646	23.5606	23.1603	22.5038	22.5857	22.6313	22.8572	21.8541	22.3604	22.4923	22.1518			+	siSENP3_IP_Gl2_IP;siSENP3and5_IP_Gl2_IP;siSENP3and5_IP_SENP5_IP	12	12	11	31.7	31.7	29	55.992	0	52.634	924640000	29	133		SHMT2		0.00715645	0.998082	-0.00254869	-0.0213527			1.45734	0.3859	-0.429841	-2.71471			SHMT2		3.34064
22.7795	22.9225	22.2334	22.4736	22.8138	22.5224	22.3623	22.4581	21.8826	22.0249	21.3871	21.2257	22.0808	21.8187	21.1145	20.5563				siSENP3and5_IP_Gl2_IP;siSENP3and5_IP_siSENP3_IP;SENP5_IP_Gl2_IP	10	10	10	17.3	17.3	17.3	69.899	0	32.037	762080000	33	101		BIRC2		0.129932	0.922279	-0.0631089	-0.345617			0.244281	0.869465	-0.237535	-0.601058			BIRC2		1.72776
22.2206	22.6511	21.8238	22.0195	22.5303	22.7177	22.3743	22.6546	22.1604	21.598	21.8776	22.4156	22.1188	20.3659	21.3862	21.7146					7	7	7	7.8	7.8	7.8	141.45	0	23.124	333100000	66	29		HDLBP		1.0508	0.394172	0.39044	2.02759			0.727536	0.720809	-0.616501	-1.48819			HDLBP		1.65752
22.2293	21.9543	21.611	21.9879	21.9853	22.2994	21.5651	21.8827	20.5797	20.656	20.6559	21.2098	20.7192	20.4417	20.969	20.9105			+	siSENP3_IP_Gl2_IP;siSENP3and5_IP_Gl2_IP;siSENP3and5_IP_siSENP3_IP;siSENP3and5_IP_SENP5_IP;SENP5_IP_Gl2_IP	6	6	6	6.8	6.8	6.8	99.462	0	25.542	489880000	46	60		SYNPO		0.0214996	0.985603	-0.012485	-0.0631467			0.0277629	0.989732	-0.0152407	-0.0810029			SYNPO		3.05259
21.4962	21.029	21.4606	21.3263	21.1968	21.7591	21.6961	21.5418	20.6107	19.7422	19.8433	20.7108	19.9391	20.0091	20.6763	20.8389			+	siSENP3_IP_Gl2_IP;siSENP3and5_IP_siSENP3_IP;siSENP3and5_IP_SENP5_IP;SENP5_IP_Gl2_IP	16	16	16	19.6	19.6	19.6	120.87	0	42.077	777790000	50	75		SRGAP2		0.640148	0.581127	0.22043	1.33919			0.156554	0.923255	0.139062	0.408132			SRGAP2		2.39864
27.7765	27.7806	27.6899	27.8054	27.8778	27.7895	27.7301	27.7889	26.5597	26.4952	26.4593	26.3795	26.6683	26.6387	26.5773	26.5497			+	siSENP3_IP_Gl2_IP;siSENP3and5_IP_Gl2_IP;siSENP3and5_IP_siSENP3_IP;siSENP3and5_IP_SENP5_IP;SENP5_IP_Gl2_IP	113	113	113	64.3	64.3	64.3	273.42	0	323.31	102550000000	125	3563		FASN		0.367132	0.735105	0.0334892	0.847142			1.56859	0.340504	0.135077	2.90937			FASN		6.95951
25.6678	25.275	25.2234	25.4256	25.2942	25.2363	25.1457	25.2911	24.0224	24.1203	24.6537	22.4843	24.2879	24.1439	24.1926	23.5589			+	siSENP3_IP_Gl2_IP;siSENP3and5_IP_Gl2_IP;siSENP3and5_IP_siSENP3_IP;SENP5_IP_Gl2_IP	44	44	44	53	53	53	110.04	0	323.31	4068700000	59	353		RAI14		0.722458	0.547455	-0.156125	-1.4796			0.1776	0.912152	0.225648	0.45611			RAI14		3.40405
25.0246	24.8245	24.6811	25.211	25.2442	25.0014	24.7267	24.8558	23.4477	23.3968	23.9915	24.8398	23.7289	23.3996	23.7914	23.9135			+	siSENP3_IP_Gl2_IP;siSENP3and5_IP_Gl2_IP;SENP5_IP_Gl2_IP	8	8	8	23	23	23	47.137	0	127.5	1114700000	23	89		AGK		0.0473834	0.975853	0.0217328	0.135515			0.242385	0.869465	-0.210582	-0.597067			AGK		3.69094
23.9195	23.3605	22.4368	22.7045	22.7859	23.4264	24.0163	23.6064	22.4973	21.9171	22.0703	22.3118	22.3028	22.2341	22.1706	22.1193			+	siSENP3_IP_Gl2_IP;siSENP3and5_IP_siSENP3_IP	6	6	6	13.9	13.9	13.9	49.222	0	10.689	467450000	22	34		EIF5		0.363619	0.738805	0.353401	0.840396			0.0192104	0.989732	0.00760031	0.0565622			EIF5		2.53737
23.4874	23.5416	23.5839	23.5877	23.4944	23.4543	23.5703	23.5495	22.0478	22.1595	21.8861	21.0415	22.4164	21.8671	22.1557	22.4096			+	siSENP3_IP_Gl2_IP;siSENP3and5_IP_Gl2_IP;siSENP3and5_IP_siSENP3_IP	23	23	23	31.4	31.4	31.4	129.63	0	127.07	1323000000	59	179		PC		0.414875	0.705472	-0.0330501	-0.937467			0.736183	0.720809	0.428443	1.50281			PC		4.19576
20.7892	21.8594	21.9721	21.7492	22.0259	21.9473	23.0688	21.2153	20.747	21.1169	20.9468	20.3536	20.922	20.9362	20.7169	20.4075				siSENP3and5_IP_Gl2_IP	9	4	4	25.1	11	11	55.102	0	13.649	89301000	21	7		HDAC1		0.452913	0.681458	0.471827	1.00782			NaN	NaN	0	NaN			HDAC1		1.77958
23.2656	23.1775	23.5811	23.0254	23.1614	23.1595	22.8537	22.8952	22.0381	22.0138	19.717	21.2255	21.5047	21.8706	21.8761	21.5322			+	siSENP3_IP_Gl2_IP;siSENP3and5_IP_Gl2_IP;siSENP3and5_IP_siSENP3_IP	4	4	4	22.2	22.2	22.2	22.574	0	13.68	434640000	11	55		SSU72		0.856811	0.492084	-0.24492	-1.70511			0.346645	0.848297	0.447304	0.807592			SSU72		4.2406
22.919	22.5545	23.2224	22.9164	22.8927	23.0688	22.7912	23.1538	22.1248	22.0643	22.3799	22.1693	21.5219	21.6462	21.7998	21.6121			+	siSENP3_IP_Gl2_IP;siSENP3and5_IP_siSENP3_IP	8	8	8	23.4	23.4	23.4	39.829	0	43.524	760140000	17	134		VASP		0.179857	0.885469	0.0735407	0.461184			3.0211	0.113614	-0.539593	-6.01429			VASP		4.93946
21.0135	21.2942	20.5214	22.0278	20.7524	22.6266	22.6315	22.6028	21.5315	20.4487	19.4556	21.1375	21.2349	21.3389	20.2299	20.4557					3	3	3	26.7	26.7	26.7	22.168	0	8.4165	167240000	10	11		BTF3		0.83425	0.495984	0.939071	1.66745			NaN	NaN	0	NaN			BTF3		1.31138
24.1668	24.1568	24.073	24.1163	24.103	24.2098	24.122	24.204	22.9086	22.9822	22.6336	22.4017	22.7768	22.5793	22.9267	22.9646			+	siSENP3_IP_Gl2_IP;siSENP3and5_IP_Gl2_IP;siSENP3and5_IP_siSENP3_IP;siSENP3and5_IP_SENP5_IP	12	12	12	41.3	41.3	41.3	42.1	0	114.12	1682800000	22	191		SERPINB5		0.396223	0.713411	0.0314817	0.902466			0.199334	0.900424	0.0803399	0.504459			SERPINB5		5.2055
25.5541	25.4113	25.3843	25.4703	25.3824	25.5517	25.3953	25.6263	23.8528	23.9037	24.0413	23.5499	24.4329	24.0552	24.463	23.6119			+	siSENP3_IP_Gl2_IP;siSENP3and5_IP_Gl2_IP;SENP5_IP_Gl2_IP	30	30	30	32	32	32	134.41	0	278.67	5280500000	56	382		PLEKHG3		0.188031	0.879283	0.0338783	0.479459			0.648176	0.755976	0.303807	1.35299			PLEKHG3		3.19324
24.0128	23.5691	24.0456	23.8255	23.5609	24.2598	23.8717	24.1681	22.7602	22.778	23.3269	22.8239	22.9611	22.7674	22.7211	21.9343			+	siSENP3_IP_Gl2_IP;siSENP3and5_IP_siSENP3_IP;siSENP3and5_IP_SENP5_IP;SENP5_IP_Gl2_IP	16	16	16	26.6	26.6	26.6	87.687	0	102.35	1848400000	52	187		ABLIM1		0.210922	0.85907	0.101869	0.529777			0.580375	0.77457	-0.326262	-1.23557			ABLIM1		2.59077
20.5714	21.7897	21.9596	20.5564	21.9461	22.1504	22.1254	22.2395	20.6284	19.8953	21.9287	19.9915	21.0534	19.7727	20.9524	21.1652			+	siSENP3_IP_Gl2_IP	3	3	3	17.6	17.6	17.6	27.56	0	14.674	210450000	15	25		MRTO4		1.23057	0.332244	0.896062	2.32793			0.079022	0.973351	0.124934	0.219364			MRTO4		2.23687
23.3715	20.0451	21.1779	22.5621	23.4764	23.6762	23.0331	23.1327	19.9624	21.3445	22.8609	21.1751	20.9471	21.3368	22.779	22.7264					5	5	5	17.1	17.1	17.1	32.996	0	11.653	257070000	13	35		ATP5C1		1.06348	0.388048	1.54046	2.04867			0.345813	0.848297	0.611598	0.805975			ATP5C1		1.50205
26.4244	26.2859	26.2116	26.1933	26.1112	26.1597	26.245	26.3317	25.0048	24.5273	25.2064	24.4727	24.9656	24.9154	25.0721	24.3631			+	siSENP3_IP_Gl2_IP;siSENP3and5_IP_Gl2_IP;SENP5_IP_Gl2_IP	49	49	49	31.1	31.1	31.1	192.69	0	323.31	11019000000	96	900		LMO7		0.413618	0.706163	-0.0669031	-0.935119			0.0379079	0.988121	0.0262623	0.10945			LMO7		3.78935
22.2769	22.4186	20.1234	20.5301	22.3841	22.5739	22.6475	22.442	22.247	22.3139	20.553	20.258	20.3897	20.8145	21.2018	22.0902			+	siSENP3_IP_Gl2_IP	5	5	5	14.6	14.6	14.6	48.897	0	13.57	223410000	26	9		VPS4A;VPS4B		1.02251	0.408745	1.17461	1.98056			0.125372	0.935817	-0.21895	-0.334685			VPS4A;VPS4B		2.03691
22.5762	22.1327	23.2465	22.272	22.7012	22.5719	22.977	22.8462	21.7533	21.1434	21.5572	22.0323	21.9226	21.8563	21.13	20.4517			+	siSENP3_IP_Gl2_IP	7	7	7	15	15	15	64.953	0	15.663	353510000	28	59		MAGED2		0.356261	0.74448	0.217238	0.826219			0.299818	0.851046	-0.281398	-0.715126			MAGED2		2.15426
23.3047	23.1774	22.2672	23.3612	22.6575	23.9038	22.7842	22.8877	21.9988	22.4384	22.031	20.111	22.2335	21.9899	20.3835	21.8264					7	7	7	10.7	10.7	10.7	79.274	0	16.452	481390000	36	41		GNE		0.0273801	0.979878	0.0306802	0.0799181			0.0185359	0.989732	-0.0364375	-0.0546161			GNE		1.54595
22.0041	21.7969	22.3164	23.3875	21.7728	22.1181	21.7942	21.7905	20.8029	20.5734	20.812	20.3197	20.2174	21.169	19.6361	20.5953			+	siSENP3_IP_Gl2_IP;siSENP3and5_IP_Gl2_IP	5	5	5	5.5	5.5	5.5	169.01	0	10.157	119320000	70	10		VPRBP		0.673628	0.570024	-0.507302	-1.39658			0.267563	0.869465	-0.222546	-0.649523			VPRBP		2.34016
22.4532	22.286	21.2642	22.6716	22.3143	22.3142	22.2583	20.8624	21.5359	20.5435	20.5891	20.4163	20.6288	20.3647	20.446	20.4044			+	siSENP3_IP_Gl2_IP	7	7	3	15.4	15.4	7.1	57.81	0	11.134	173330000	17	12		KPNA3		0.191509	0.877504	-0.231451	-0.487184			NaN	NaN	0	NaN			KPNA3		2.17915
23.7662	23.3773	23.7556	23.6688	23.7736	23.4641	23.7942	23.6688	22.6222	22.3855	21.2986	21.4293	22.3679	22.1751	22.155	22.0878			+	siSENP3_IP_Gl2_IP;siSENP3and5_IP_Gl2_IP;siSENP3and5_IP_siSENP3_IP;siSENP3and5_IP_SENP5_IP	21	21	13	22.7	22.7	13.5	109.68	0	90.546	1069600000	60	110		KIF5B		0.103458	0.940286	0.0332246	0.281164			0.329732	0.848297	0.262601	0.774542			KIF5B		5.31067
23.6546	23.2012	22.8894	22.3573	23.4079	23.6819	23.4628	22.8325	22.337	22.206	22.7453	22.5486	21.0441	21.0331	23.0746	22.2486					7	7	7	13.3	13.3	13.3	59.851	0	13.623	515310000	29	64		PGM3		0.437565	0.691547	0.320639	0.979589			0.554442	0.782447	-0.609169	-1.19006			PGM3		1.51984
24.513	24.423	24.3235	24.5499	24.5669	24.9544	24.8609	24.8706	22.9204	23.1966	23.9654	23.0031	23.5753	23.1702	23.4718	22.9103			+	siSENP3_IP_Gl2_IP;siSENP3and5_IP_siSENP3_IP	12	12	12	15.8	15.8	15.8	84.051	0	24.36	1621000000	30	97		MAP7		1.97415	0.141789	0.360882	3.65733			0.0125696	0.989732	0.0105176	0.0372785			MAP7		3.93773
24.3256	24.4057	23.9998	24.062	24.4639	23.8429	24.2347	24.2731	22.3832	22.6201	22.8061	21.9022	23.0999	23.295	22.7629	21.5217			+	siSENP3_IP_Gl2_IP	27	27	27	25.1	25.1	25.1	124.2	0	111.99	2786500000	57	260		ANLN		0.0110569	0.995074	0.00537109	0.0328471			0.21822	0.887149	0.241997	0.545571			ANLN		1.97601
23.4981	23.7891	23.7303	23.4467	23.6302	23.6557	23.5831	23.6416	22.1414	22.017	22.2002	21.3856	22.0926	22.1239	22.0446	22.0474			+	siSENP3_IP_Gl2_IP;siSENP3and5_IP_Gl2_IP;siSENP3and5_IP_siSENP3_IP;siSENP3and5_IP_SENP5_IP	11	11	10	9.2	9.2	8.4	150.56	0	26.355	998080000	63	107		PALLD		0.0472489	0.975853	0.0116091	0.135148			0.316701	0.848297	0.141057	0.748818			PALLD		8.95563
20.7956	22.628	22.4494	21.1107	22.5761	22.8055	22.7388	22.5665	21.4122	22.8602	21.4323	22.8425	20.9111	22.4184	21.0924	20.0297				siSENP3and5_IP_SENP5_IP;SENP5_IP_Gl2_IP	5	5	5	3.4	3.4	3.4	213.62	0	21.665	360090000	74	20		NUP214		1.02247	0.408745	0.925802	1.98051			0.789389	0.709021	-1.02388	-1.59236			NUP214		1.69637
22.7547	23.263	23.158	22.9677	23.0859	22.9415	23.3602	23.1553	22.418	22.4697	20.9916	21.5551	22.2485	22.5598	21.0558	20.4194					5	5	5	16.3	16.3	16.3	65.746	0	16.714	321070000	26	30		LPP		0.294475	0.794412	0.0998597	0.704375			0.182365	0.912152	-0.287718	-0.466809			LPP		1.65827
22.825	20.9534	20.5779	23.1012	23.0478	22.3199	21.994	22.8262	20.917	20.574	20.8774	20.6448	21.6656	21.0248	21.103	19.9399			+	siSENP3_IP_Gl2_IP;siSENP3and5_IP_Gl2_IP	4	4	4	9.8	9.8	9.8	56.882	0	19.981	193970000	31	35		BAIAP2L1		0.44706	0.685479	0.682559	0.997079			0.190968	0.905166	0.180016	0.485984			BAIAP2L1		2.01128
22.4892	22.9187	23.2181	22.9484	22.2233	22.293	22.528	22.6748	20.9678	19.7336	20.7211	20.4878	20.1708	21.1473	20.5031	21.432			+	siSENP3_IP_Gl2_IP;siSENP3and5_IP_Gl2_IP;siSENP3and5_IP_SENP5_IP	15	15	15	8.4	8.4	8.4	231.43	0	29.43	444240000	124	62		CIT		1.34963	0.294199	-0.463827	-2.52956			NaN	NaN	0	NaN			CIT		2.71992
21.9339	21.8061	22.1711	22.1658	22.0487	22.2112	22.9429	22.6042	20.7343	19.791	20.8159	20.7144	21.2339	21.3748	19.6595	21.031			+	siSENP3_IP_Gl2_IP;siSENP3and5_IP_Gl2_IP;siSENP3and5_IP_SENP5_IP	5	4	4	4.8	4	4	145.26	0	9.272	193510000	60	19		MYPN		1.01252	0.410906	0.432526	1.96397			0.278241	0.869465	0.310897	0.67143			MYPN		1.98204
24.0005	23.9927	23.6344	24.3216	23.8934	23.8356	23.9854	24.1426	21.7906	22.5573	22.0677	19.8415	22.6263	22.3653	22.3265	22.011			+	siSENP3_IP_Gl2_IP;siSENP3and5_IP_Gl2_IP;siSENP3and5_IP_SENP5_IP	4	4	4	18.8	18.8	18.8	31.321	0	126.12	603660000	13	69		IMPA2		0.0521736	0.975853	-0.0230999	-0.148516			0.595124	0.77457	0.768039	1.26129			IMPA2		4.57032
24.3637	24.604	23.8685	24.122	24.4246	24.2011	24.0604	23.937	22.9499	22.6749	22.7398	22.2605	22.5254	22.9432	22.6282	21.9837			+	siSENP3_IP_Gl2_IP;siSENP3and5_IP_Gl2_IP	5	5	5	36.4	36.4	36.4	18.998	0	21.36	1042800000	7	96		SSR4		0.171378	0.889278	-0.083777	-0.442049			0.221421	0.885785	-0.136145	-0.552461			SSR4		3.45798
24.6657	24.3596	24.4239	24.7911	24.2529	24.5756	24.4333	24.6457	22.3802	23.2475	23.1574	23.441	22.6607	22.5778	22.9744	23.1206			+	siSENP3_IP_Gl2_IP;siSENP3and5_IP_Gl2_IP;SENP5_IP_Gl2_IP	11	11	11	23.9	23.9	23.9	76.12	0	88.433	864810000	26	71		NUFIP2		0.255012	0.825037	-0.0831838	-0.623519			0.362689	0.83875	-0.223122	-0.838607			NUFIP2		4.3845
20.8225	20.9224	22.7658	22.8388	22.7695	22.4932	21.7467	22.7046	20.4227	22.3305	21.2278	22.2508	21.4147	20.8789	20.4513	20.3638			+	siSENP3_IP_Gl2_IP	1	1	1	4.9	4.9	4.9	48.357	0.0051136	2.7842	189520000	18	13		CSTF1		0.436112	0.691547	0.591112	0.976908			0.746023	0.720713	-0.78078	-1.51942			CSTF1		2.57278
26.076	26.1661	25.3154	25.5635	26.0545	25.9199	26.457	26.1476	24.4782	24.233	25.0398	24.1276	24.397	24.418	24.4765	24.487			+	siSENP3_IP_Gl2_IP;siSENP3and5_IP_Gl2_IP;SENP5_IP_Gl2_IP	6	6	6	4.8	4.8	4.8	183.16	0	16.815	1349700000	76	46		DNMT1		0.769654	0.52803	0.364455	1.55922			0.0425657	0.986852	-0.0250673	-0.122321			DNMT1		5.19417
23.1777	23.1567	23.2072	23.1719	23.4059	23.571	23.264	23.1478	19.3213	23.0008	22.4392	22.4365	20.4067	21.0399	22.5916	22.5241					8	8	8	23.9	23.9	23.9	55.594	0	18.311	539790000	22	50		TBL1XR1;TBL1X;TBL1Y		0.934846	0.447125	0.168811	1.83496			0.0561034	0.984177	-0.158881	-0.159096			TBL1XR1;TBL1X;TBL1Y		1.66799
22.9736	22.7245	22.9079	22.4101	22.9074	23.3556	22.9218	22.8954	22.1775	22.2236	21.9477	22.1422	21.9393	21.4342	19.5433	22.048				siSENP3and5_IP_Gl2_IP	6	6	6	6.4	6.4	6.4	134.28	0	17.476	401850000	60	19		EGFR		0.780213	0.524254	0.266019	1.57696			0.739062	0.720809	-0.881542	-1.50767			EGFR		1.62166
22.824	22.7673	21.7525	21.8527	22.4335	22.8304	23.1092	23.025	19.5332	20.1626	20.9274	20.2477	21.8555	21.0991	20.3561	20.8032			+	siSENP3_IP_Gl2_IP;siSENP3and5_IP_Gl2_IP;SENP5_IP_Gl2_IP	3	3	3	20.6	20.6	20.6	32.235	0	47.146	140200000	10	37		SSR1		0.851091	0.49374	0.550395	1.69557			0.97848	0.582614	0.810752	1.90744			SSR1		2.70191
23.8209	23.9362	23	24.1236	23.9514	24.0843	24.1361	23.7342	22.3138	21.8819	22.7542	21.651	22.5236	22.0324	22.1753	21.542			+	siSENP3_IP_Gl2_IP;siSENP3and5_IP_Gl2_IP;siSENP3and5_IP_siSENP3_IP;siSENP3and5_IP_SENP5_IP	10	10	10	23.5	23.5	23.5	51.355	0	32.156	779650000	29	113		TIMM44		0.433378	0.691547	0.256299	0.971853			0.0941835	0.959502	-0.0819144	-0.257986			TIMM44		3.86116
25.5612	25.6375	25.4259	25.4172	25.2908	25.3903	25.3125	25.3069	23.5012	23.4756	23.7801	22.0616	23.6212	23.5069	23.1816	23.0023			+	siSENP3_IP_Gl2_IP;siSENP3and5_IP_Gl2_IP;siSENP3and5_IP_siSENP3_IP;siSENP3and5_IP_SENP5_IP;SENP5_IP_Gl2_IP	26	26	26	40.1	40.1	40.1	112.15	0	193.66	3900400000	51	321		SIPA1		1.72491	0.190523	-0.185285	-3.18984			0.110664	0.94776	0.123397	0.29895			SIPA1		5.04495
26.0058	25.8736	25.7629	25.8598	25.7897	25.7049	25.6853	25.6197	23.854	23.6596	23.7253	23.497	23.6931	23.8102	23.6232	23.5859			+	siSENP3_IP_Gl2_IP;siSENP3and5_IP_Gl2_IP;siSENP3and5_IP_SENP5_IP;SENP5_IP_Gl2_IP	38	38	38	41	41	41	144.75	0	323.31	7042500000	63	548		FLII		1.55145	0.240681	-0.175617	-2.87912			0.0224515	0.989732	-0.0058713	-0.0658755			FLII		7.32059
23.706	23.7757	23.5299	23.8073	24.066	23.8718	23.8744	23.6992	21.994	21.5594	22.0702	20.1678	22.4831	22.0393	21.883	20.7703			+	siSENP3_IP_Gl2_IP;siSENP3and5_IP_siSENP3_IP	29	29	29	18.2	18.2	18.2	237.34	0	140.74	2341900000	99	332		MYO10		0.902245	0.460977	0.173137	1.78077			0.246128	0.869465	0.346083	0.60494			MYO10		2.86221
25.8391	25.5389	25.4625	25.8682	25.5672	25.8191	25.8661	25.8107	23.3246	23.3773	23.7177	22.9732	24.0338	23.6093	23.8268	22.7127			+	siSENP3_IP_Gl2_IP;siSENP3and5_IP_Gl2_IP;SENP5_IP_Gl2_IP	35	35	35	33.2	33.2	33.2	135.62	0	259.47	4810000000	64	398		COBL		0.301534	0.787789	0.0885606	0.71857			0.244396	0.869465	0.197438	0.601301			COBL		3.51647
24.0607	23.7273	24.3794	23.7844	24.1077	24.5862	23.4255	23.8048	22.7873	20.9908	23.8512	24.3787	21.2005	23.0973	22.9017	19.8145				siSENP3and5_IP_Gl2_IP;siSENP3and5_IP_siSENP3_IP;SENP5_IP_Gl2_IP	12	4	4	28.8	12.6	12.6	32.95	0	33.046	2670100000	16	84		TPM3		0.00805171	0.997312	-0.00689316	-0.0239998			0.537511	0.782447	-1.24848	-1.16015			TPM3		1.47385
25.3921	25.11	24.9853	25.1005	24.6018	24.8164	24.9878	25.1999	23.0912	22.8288	23.1511	22.2872	23.1994	22.9128	23.3483	21.193			+	siSENP3_IP_Gl2_IP;siSENP3and5_IP_Gl2_IP;SENP5_IP_Gl2_IP	15	15	15	38.2	38.2	38.2	53.248	0	147.57	1980700000	19	159		CORO1C		0.792677	0.516014	-0.245499	-1.59788			0.122951	0.935817	-0.176234	-0.328856			CORO1C		2.31752
23.0007	22.8327	22.4544	22.6451	23.0757	23.0068	23.6413	22.9313	22.0651	21.5043	21.5584	21.8237	21.1871	20.608	21.3114	20.3567			+	siSENP3_IP_Gl2_IP;siSENP3and5_IP_Gl2_IP;siSENP3and5_IP_siSENP3_IP	6	6	6	43.3	43.3	43.3	19.608	0	20.277	410650000	12	64		APRT		1.12402	0.364404	0.430541	2.1495			1.79515	0.279221	-0.872098	-3.31887			APRT		3.75189
26.9942	26.9302	26.9886	27.0931	26.683	26.8483	26.8395	26.7141	24.7138	24.2969	24.8694	24.2735	24.4649	24.5293	24.6631	24.2197			+	siSENP3_IP_Gl2_IP;siSENP3and5_IP_Gl2_IP;SENP5_IP_Gl2_IP	19	19	19	26.6	26.6	26.6	82.17	0	323.31	7169400000	36	296		LRRFIP2		2.26617	0.0949978	-0.230289	-4.24366			0.149782	0.928449	-0.0691218	-0.392431			LRRFIP2		6.30195
25.6827	25.3836	25.8059	25.7718	25.2437	25.0592	25.2767	25.3612	22.6835	22.6792	23.4335	22.783	23.2708	23.0768	23.3624	21.9776			+	siSENP3_IP_Gl2_IP;siSENP3and5_IP_Gl2_IP;siSENP3and5_IP_siSENP3_IP;siSENP3and5_IP_SENP5_IP;SENP5_IP_Gl2_IP	23	23	23	26.5	26.5	26.5	110.06	0	223.25	3998000000	50	339		KIF23		1.99397	0.141789	-0.425808	-3.69571			0.025142	0.989732	0.027072	0.0735591			KIF23		3.4008
23.2323	23.1866	23.4187	23.3188	23.1301	23.0497	23.328	23.4803	20.786	20.7488	21.7369	20.5206	21.2037	20.2843	21.3277	20.9157			+	siSENP3_IP_Gl2_IP;siSENP3and5_IP_Gl2_IP;siSENP3and5_IP_siSENP3_IP;siSENP3and5_IP_SENP5_IP	15	15	14	10.3	10.3	9.8	194.61	0	35.797	541420000	92	67		SIPA1L3		0.145707	0.905073	-0.0420847	-0.382918			0.0144408	0.989732	-0.0152168	-0.04274			SIPA1L3		4.02441
23.6297	23.5826	23.4394	23.7859	23.6747	23.388	23.6919	23.8402	20.6112	22.1265	20.5224	20.3486	22.3713	21.7472	20.2356	20.8217			+	siSENP3_IP_Gl2_IP;siSENP3and5_IP_Gl2_IP	6	6	6	28.4	28.4	28.4	41.522	0	22.949	599930000	13	63		SCD		0.124212	0.926405	0.0393128	0.331894			0.254813	0.869465	0.391764	0.623106			SCD		2.54951
23.0013	22.9989	23.1191	22.4331	22.709	23.2669	23.2001	22.9631	22.2623	22.6664	21.1907	22.6274	21.2019	19.8272	20.2786	21.3102			+	siSENP3_IP_Gl2_IP	4	4	4	17.3	17.3	17.3	26.534	0	25.554	340450000	13	36		TXNDC9		0.309705	0.78524	0.14667	0.734907			1.66213	0.314933	-1.53221	-3.07613			TXNDC9		3.10441
22.7682	22.5422	22.9751	22.3544	23.1281	23.4192	23.2057	22.5507	20.5748	20.4752	20.763	20.6059	20.6251	20.9578	20.9904	20.2067			+	siSENP3_IP_Gl2_IP;siSENP3and5_IP_Gl2_IP	4	4	4	23.6	23.6	23.6	22.225	0	7.9077	253400000	10	20		CBX5		0.921723	0.449883	0.415927	1.81315			NaN	NaN	0	NaN			CBX5		4.01763
23.3457	23.9254	23.8455	23.2305	22.6775	23.6733	23.5695	23.1104	19.6722	20.4332	21.6515	20.5465	21.2934	20.6578	21.1025	20.3608			+	siSENP3_IP_Gl2_IP;siSENP3and5_IP_SENP5_IP	14	14	14	35.8	35.8	35.8	54.178	0	57.097	1222700000	25	120		CEP55		0.527855	0.63713	-0.32911	-1.14301			0.246059	0.869465	0.277782	0.604794			CEP55		3.60471
23.6438	24.0747	19.4765	22.9655	23.8479	24.2208	23.6146	23.4219	20.1852	22.8847	19.6895	22.5543	20.5417	20.3422	20.5733	22.2991			+	siSENP3_IP_Gl2_IP;siSENP3and5_IP_Gl2_IP;SENP5_IP_Gl2_IP	9	9	5	31	31	17.3	36.788	0	84.909	320860000	19	19		AKR1C1;AKR1C2		0.540655	0.635472	1.23616	1.16572			0.160811	0.919505	-0.389363	-0.417934			AKR1C1;AKR1C2		2.94647
24.1077	23.2928	23.3668	23.4282	22.9232	23.0114	23.8088	24.4377	20.8808	20.6677	21.3627	20.3931	20.8267	20.6103	20.8829	20.3335			+	siSENP3_IP_Gl2_IP;siSENP3and5_IP_Gl2_IP;SENP5_IP_Gl2_IP	15	15	15	17.9	17.9	17.9	111.44	0	29.05	374870000	43	49		JMY		0.00298376	0.998415	-0.00361824	-0.00894479			0.281779	0.869465	-0.162726	-0.678646			JMY		3.56917
24.3005	24.3367	24.1382	24.4741	24.3431	24.0863	24.2324	24.4973	21.2109	20.5928	20.6314	19.9436	21.8551	21.4802	21.3843	20.7469			+	siSENP3_IP_Gl2_IP;siSENP3and5_IP_Gl2_IP;siSENP3and5_IP_siSENP3_IP	16	16	16	34.2	34.2	34.2	71.026	0	194.61	2057500000	33	235		RACGAP1		0.0729984	0.961083	-0.022614	-0.203752			1.17092	0.497501	0.771966	2.22786			RACGAP1		4.66713
24.5947	24.4697	24.1131	24.2848	24.55	24.9468	23.773	23.2505	23.4399	23.8427	23.9454	20.5395	23.5066	19.9688	19.6093	21.2736					8	8	6	14.9	14.9	11.4	62.333	0	49.95	440400000	20	36		YTHDF2		0.241553	0.832811	-0.235516	-0.595314			0.763515	0.710364	-1.85228	-1.54889			YTHDF2		1.71177
24.4751	24.2838	23.9839	23.7955	23.4985	23.768	23.4866	23.8037	21.1811	20.2439	20.4749	20.6972	19.6846	19.9064	21.8511	20.2917			+	siSENP3_IP_Gl2_IP;siSENP3and5_IP_Gl2_IP;SENP5_IP_Gl2_IP	16	16	16	18.3	18.3	18.3	121.87	0	56.415	652760000	61	68		LIMCH1		1.53467	0.244255	-0.495377	-2.84962			0.156777	0.923255	-0.215857	-0.408646			LIMCH1		3.18556
29.7859	29.7676	29.8102	29.8764	29.6625	29.6208	29.6799	29.6943	26.6037	26.4072	26.7551	26.2225	26.5972	26.6144	26.4691	26.1506			+	siSENP3_IP_Gl2_IP;siSENP3and5_IP_Gl2_IP;siSENP3and5_IP_SENP5_IP;SENP5_IP_Gl2_IP	142	142	116	68.3	68.3	57.6	226.53	0	323.31	213420000000	104	3846		MYH9		2.64809	0.0532997	-0.14564	-5.08763			0.0904356	0.96267	-0.0392871	-0.248526			MYH9		6.99995
30.4888	30.418	30.395	30.4415	30.2989	30.324	30.3452	30.3202	27.28	27.0749	27.2659	26.6278	27.2368	27.2126	27.1765	26.7052			+	siSENP3_IP_Gl2_IP;siSENP3and5_IP_Gl2_IP;siSENP3and5_IP_SENP5_IP;SENP5_IP_Gl2_IP	132	114	105	65.4	57.5	53.2	229	0	323.31	185600000000	102	3316		MYH10		2.66498	0.0522343	-0.11377	-5.12725			0.0360309	0.989432	0.0206218	0.10423			MYH10		6.6244
25.0914	24.9923	25.9138	24.8808	21.3149	25.1877	25.0433	24.7826	21.3835	20.6699	21.4459	20.7847	20.3045	20.7695	21.1675	21.0387			+	siSENP3_IP_Gl2_IP;siSENP3and5_IP_Gl2_IP;SENP5_IP_Gl2_IP	9	3	3	62.2	23.8	23.8	19.827	0	17.003	269400000	9	10		MYL9		0.554534	0.626504	-1.13743	-1.19022			NaN	NaN	0	NaN			MYL9		1.86517
24.8983	25.1481	22.5604	25.0674	25.615	24.9757	25.4144	24.4439	20.897	20.3964	20.7372	21.9531	19.6799	24.6707	21.3871	20.7567					6	6	6	29.3	29.3	29.3	33.733	0	25.244	877250000	16	43		MEMO1		0.464884	0.67621	0.693646	1.0297			0.223684	0.885567	0.627709	0.55732			MEMO1		1.70531
21.0969	19.7281	26.5	25.7347	25.4377	25.4062	24.8026	25.5625	20.2213	26.5681	26.4872	26.8479	19.6533	25.4738	20.9093	21.0508					2	2	2	20	20	20	11.284	0	11.382	1418600000	5	52		DCD		0.564754	0.625587	2.03733	1.2082			0.788452	0.709021	-3.25933	-1.59079			DCD		1.47664
24.6475	24.284	24.8199	24.927	24.6055	25.1025	24.8677	24.4113	20.0066	20.9212	20.4536	21.0974	20.0311	20.9578	20.1481	20.8064			+	siSENP3_IP_Gl2_IP;siSENP3and5_IP_Gl2_IP	7	7	7	44.8	44.8	44.8	22.345	0	17.439	504070000	11	35		ABHD14B		0.141716	0.9103	0.0771384	0.373555			NaN	NaN	0	NaN			ABHD14B		5.32242
25.1869	24.7348	24.8391	25.198	24.7775	24.9511	25.0833	25.0545	21.7435	20.5409	21.6999	19.8296	20.0726	21.5501	21.0266	19.911			+	siSENP3_IP_Gl2_IP;siSENP3and5_IP_Gl2_IP;SENP5_IP_Gl2_IP	28	28	27	31.1	31.1	30.4	124.54	0	199.79	2220200000	54	184		SPECC1L		0.0594333	0.975788	-0.0231199	-0.168003			0.204078	0.898816	-0.313377	-0.514861			SPECC1L		4.45291
26.9053	26.9233	27.2695	27.2018	26.805	26.904	27.0204	27.218	23.3645	21.1484	20.8653	20.6834	19.617	20.2135	19.6194	21.818			+	siSENP3_IP_Gl2_IP;siSENP3and5_IP_Gl2_IP;SENP5_IP_Gl2_IP	14	3	3	6.6	1.9	1.9	227.87	0	14.235	1376300000	103	43		MYH14		0.283527	0.807294	-0.0881114	-0.682203			0.720451	0.720809	-1.19845	-1.4762			MYH14		4.82574
23.2381	23.0593	22.8204	23.2222	22.6492	22.5676	22.8835	22.959	22.834	23.4266	23.1122	23.3664	23.1133	23.1934	23.5005	23.58			+	siSENP3_IP_Gl2_IP	7	7	7	12.3	12.3	12.3	83.785	0	32.275	639830000	34	60		GYS1		1.26188	0.321275	-0.320144	-2.38068			0.403082	0.835021	0.161991	0.915378			GYS1		2.12421
22.8266	23.0564	22.9852	23.2669	22.8095	23.3155	23.143	23.227	23.9249	23.8162	23.5129	23.6754	23.5778	23.8995	23.6256	23.7324			+	siSENP3_IP_Gl2_IP;siSENP3and5_IP_Gl2_IP	7	7	7	28.1	28.1	28.1	39.648	0	42.893	710640000	21	95		SEH1L		0.257112	0.825037	0.0900135	0.627889			0.0738499	0.977769	-0.02352	-0.205969			SEH1L		2.36315
27.0898	27.1066	27.1103	27.173	26.9847	27.0161	26.9851	26.9313	27.5211	27.6239	28.0483	27.7283	27.651	27.6241	27.7395	27.2512	+		+	Gl2_IP_Gl2_CTRL;siSENP3_IP_Gl2_IP;siSENP3and5_IP_Gl2_IP;siSENP3and5_IP_siSENP3_IP;siSENP3and5_IP_SENP5_IP;SENP5_IP_Gl2_IP	7	7	7	47.8	47.8	47.8	20.546	0	122.45	10909000000	10	343		ARPC3		2.83903	0.0421435	-0.140633	-5.54807			0.472764	0.806866	-0.163985	-1.04404			ARPC3		2.76585
24.0347	24.0043	23.9989	23.8666	23.6929	24.0373	23.9804	24.1245	24.3807	24.2862	24.6061	23.7531	24.9645	24.5977	24.2995	24.3628				siSENP3and5_IP_Gl2_IP;siSENP3and5_IP_siSENP3_IP;SENP5_IP_Gl2_IP	30	30	29	11.7	11.7	11.4	358.2	0	86.28	2261800000	188	193		RANBP2		0.0611121	0.974568	-0.0173593	-0.172473			0.602365	0.77457	0.299596	1.27388			RANBP2		1.82386
24.7013	24.782	24.7977	24.8933	24.8297	24.7198	24.8215	24.739	25.3347	25.4648	25.4626	25.648	25.3939	25.3653	25.213	25.5572			+	siSENP3_IP_Gl2_IP;siSENP3and5_IP_Gl2_IP;siSENP3and5_IP_SENP5_IP	18	18	18	49.4	49.4	49.4	56.157	0	323.31	4529600000	25	450		OXCT1		0.124406	0.926405	-0.0160761	-0.332361			0.446775	0.825905	-0.095201	-0.996554			OXCT1		3.68189
23.364	23.4133	23.3243	23.2559	23.7766	23.2564	23.396	23.2894	23.8636	23.792	23.9426	23.9979	24.0676	23.9792	23.9943	24.0992			+	siSENP3_IP_Gl2_IP;siSENP3and5_IP_siSENP3_IP	7	7	7	35.1	35.1	35.1	33.824	0	24.323	932160000	15	107		SRM		0.306062	0.785872	0.0902047	0.727636			1.35747	0.421994	0.136014	2.54293			SRM		2.57933
24.4144	24.6671	24.9295	24.9562	24.9411	24.7454	24.8146	24.7424	25.3536	25.5718	25.5091	25.8689	25.3775	25.3103	25.3136	25.6702			+	siSENP3_IP_Gl2_IP;siSENP3and5_IP_siSENP3_IP	23	23	23	43.9	43.9	43.9	82.704	0	239.35	5445700000	38	526		XRCC5		0.201942	0.86651	0.069068	0.510184			0.530173	0.782447	-0.157946	-1.14713			XRCC5		3.1041
27.376	27.5427	27.7342	27.6834	27.1329	27.2546	27.3232	27.4016	27.9359	27.8383	28.0615	27.2633	27.947	27.9227	27.9494	27.7794			+	siSENP3_IP_Gl2_IP;siSENP3and5_IP_siSENP3_IP	11	11	11	65.5	65.5	65.5	19.667	0	323.31	21325000000	9	463		ARPC4		1.67965	0.202761	-0.306008	-3.10771			0.287238	0.864336	0.124902	0.689739			ARPC4		3.94835
24.2502	24.5523	24.1363	23.9841	24.4621	24.4415	24.5199	24.4289	24.8382	25.1436	25.0728	25.1041	24.97	24.936	25.2637	25.1851			+	siSENP3_IP_Gl2_IP;siSENP3and5_IP_Gl2_IP	13	13	13	21.7	21.7	21.7	94.622	0	95.29	2259500000	37	237		MATR3		0.97732	0.426779	0.232361	1.90552			0.181133	0.912152	0.0490317	0.464049			MATR3		3.55555
23.6809	23.9298	23.5253	23.8779	24.362	23.997	24.1949	24.1736	24.2978	24.2055	24.3861	24.2343	24.8495	24.8942	24.5946	24.8982			+	siSENP3_IP_Gl2_IP	9	9	9	16.8	16.8	16.8	63.972	0	28.295	1134400000	25	128		EIF3D		1.93977	0.142759	0.42841	3.59118			3.15949	0.113614	0.528215	6.38784			EIF3D		3.02826
25.8111	25.3872	25.5919	25.6793	25.1553	25.4697	25.458	25.2711	26.1682	25.9844	26.3374	25.8382	26.083	26.1113	26.0374	25.638			+	siSENP3_IP_Gl2_IP;siSENP3and5_IP_Gl2_IP;siSENP3and5_IP_siSENP3_IP;siSENP3and5_IP_SENP5_IP;SENP5_IP_Gl2_IP	29	29	29	56.2	56.2	56.2	73.525	0	323.31	7187200000	41	529		ZNF185		1.26202	0.321275	-0.278835	-2.38092			0.311537	0.848297	-0.114637	-0.738556			ZNF185		2.46699
24.2288	24.2857	23.8946	23.9939	24.342	24.31	24.105	24.4034	24.7736	24.7253	25.0449	25.2449	24.9963	25.044	24.8239	24.8453			+	siSENP3_IP_Gl2_IP;siSENP3and5_IP_Gl2_IP	13	13	13	27.7	27.7	27.7	70.905	0	54.086	2747500000	32	190		TXNRD1		0.834588	0.495984	0.189385	1.66802			0.0522882	0.986852	-0.0198445	-0.148825			TXNRD1		3.54563
27.8134	27.7284	27.8283	27.6141	27.5568	27.5544	27.556	27.3843	28.4722	28.3346	28.3816	28.2504	28.1689	28.3354	28.2357	27.867			+	siSENP3_IP_Gl2_IP;siSENP3and5_IP_Gl2_IP;siSENP3and5_IP_siSENP3_IP;SENP5_IP_Gl2_IP	29	29	29	56.4	56.4	56.4	61.585	0	323.31	55479000000	27	1158		CTTN		1.93148	0.14411	-0.233193	-3.57532			0.958042	0.59355	-0.207962	-1.8735			CTTN		2.9497
23.1004	22.4911	23.1904	23.2117	23.0614	22.8229	22.9324	22.9018	23.8884	23.7516	23.7171	23.8024	23.6362	23.5323	23.6544	23.4901			+	siSENP3_IP_Gl2_IP;siSENP3and5_IP_siSENP3_IP;SENP5_IP_Gl2_IP	9	9	9	12.6	12.6	12.6	85.852	0	21.686	649630000	51	104		HTATSF1		0.147319	0.905073	-0.0687795	-0.386687			2.08925	0.209541	-0.211646	-3.883			HTATSF1		4.28552
22.273	22.1042	22.8499	21.9408	21.9647	22.581	22.4587	22.319	22.875	22.8124	22.887	22.6041	23.1458	23.1222	22.8579	22.8281			+	siSENP3_IP_Gl2_IP;siSENP3and5_IP_Gl2_IP;SENP5_IP_Gl2_IP	10	9	9	34.2	31.6	31.6	39.595	0	34.861	747770000	19	72		TMOD2		0.0575345	0.975788	0.0388813	0.162931			0.922632	0.615612	0.193892	1.81467			TMOD2		2.23062
23.6781	23.7458	23.7705	23.5833	23.6735	24.0047	23.7183	23.8112	24.4519	24.3108	24.3522	24.7102	24.4508	24.3731	24.7178	24.3271			+	siSENP3_IP_Gl2_IP;siSENP3and5_IP_Gl2_IP	13	13	13	32.4	32.4	32.4	49.654	0	28.46	1499200000	26	200		AP2M1		0.600947	0.605323	0.107484	1.27142			0.0299624	0.989732	0.0109186	0.0872194			AP2M1		2.95044
25.8318	26.0087	26.0239	25.8938	25.5136	25.8888	25.8877	25.867	26.5918	26.7664	26.6381	27.3944	25.8991	26.3894	26.5728	26.9602				siSENP3and5_IP_Gl2_IP;siSENP3and5_IP_siSENP3_IP;SENP5_IP_Gl2_IP	15	15	15	68.9	68.9	68.9	28.068	0	136.38	5497800000	16	448		C14orf166		0.710767	0.553644	-0.150321	-1.45979			0.65264	0.755976	-0.392265	-1.36065			C14orf166		1.50058
25.9544	26.0723	26.1695	26.2064	25.7106	26.063	26.016	25.8938	26.3769	26.7854	26.6622	27.2676	26.2639	26.5899	26.5808	26.9411			+	siSENP3_IP_Gl2_IP;siSENP3and5_IP_Gl2_IP;siSENP3and5_IP_siSENP3_IP;SENP5_IP_Gl2_IP	34	34	34	60.4	60.4	60.4	82.431	0	246.62	12087000000	39	793		DDX1		0.948821	0.441745	-0.179775	-1.85818			0.32919	0.848297	-0.179121	-0.773477			DDX1		2.25951
23.0891	21.3827	22.6331	22.3336	22.9949	23.0066	22.9673	22.3741	24.2184	20.3369	23.3213	23.4585	23.302	23.8554	23.4325	23.4454			+	siSENP3_IP_Gl2_IP	5	5	5	14.8	14.8	14.8	47.405	0	11.343	573110000	19	56		WDR18		0.56781	0.623888	0.476101	1.21356			0.333318	0.848297	0.675071	0.781581			WDR18		1.86349
27.8892	27.9696	27.8404	27.8671	27.6108	27.7834	27.6278	27.5903	28.3569	28.442	28.4222	27.9668	28.3716	28.4079	28.3891	28.1636			+	siSENP3_IP_Gl2_IP;siSENP3and5_IP_siSENP3_IP	15	15	15	54.8	54.8	54.8	44.76	0	323.31	25629000000	13	736		ACTR2		2.4202	0.0779635	-0.238547	-4.57257			0.106244	0.948463	0.0360813	0.288065			ACTR2		4.09432
23.8686	24.4039	24.0121	24.1098	24.3761	24.1344	24.1287	24.0197	25.1348	24.6889	24.9227	24.6863	24.9638	25.2404	24.7585	24.4229			+	siSENP3_IP_Gl2_IP;siSENP3and5_IP_Gl2_IP;siSENP3and5_IP_SENP5_IP;SENP5_IP_Gl2_IP	18	18	18	27	27	27	95.785	0	47.81	1566600000	39	138		USP5		0.191291	0.877504	0.0661407	0.486701			0.0196513	0.989732	-0.0117459	-0.057833			USP5		1.95807
23.961	23.7738	23.7576	23.7471	24.1912	23.9798	23.1114	23.5765	24.3473	24.5261	24.0719	24.5243	24.4056	24.4388	24.4695	24.3286				siSENP3and5_IP_siSENP3_IP	11	10	10	31.5	30	30	52.645	0	76.634	939120000	24	95		UQCRC1		0.149136	0.905073	-0.0951748	-0.390927			0.148251	0.928743	0.0432668	0.388864			UQCRC1		1.56274
19.8644	22.057	22.1451	22.27	21.9916	22.2271	22.8802	22.877	23.1078	23.8274	23.3681	20.819	23.1237	23.0277	23.4086	23.2122				siSENP3and5_IP_siSENP3_IP;siSENP3and5_IP_SENP5_IP;SENP5_IP_Gl2_IP	3	3	3	12.6	12.6	12.6	27.701	0	8.5309	216860000	12	36		PRKCDBP		0.717871	0.549998	0.909836	1.47183			0.248848	0.869465	0.412466	0.610645			PRKCDBP		1.56192
24.4916	24.4695	24.052	24.4213	23.9841	24.192	24.5255	24.041	25.1816	25.0454	24.2725	25.889	24.5132	24.9481	25.2074	24.9137			+	siSENP3_IP_Gl2_IP	13	5	5	44.6	19.5	19.5	40.361	0	35.303	1144100000	15	90		GNAI1		0.495222	0.655848	-0.172924	-1.08465			0.224152	0.885567	-0.201533	-0.558324			GNAI1		2.03636
27.1523	27.2757	26.996	26.7962	26.8654	27.2932	26.3706	26.7121	28.0594	28.0097	27.7029	27.8114	27.597	27.8783	27.4851	27.1682				siSENP3and5_IP_siSENP3_IP;siSENP3and5_IP_SENP5_IP;SENP5_IP_Gl2_IP	4	4	4	25	25	25	14.177	0	52.898	5747600000	6	160		CD59		0.517737	0.641079	-0.244713	-1.12499			1.12535	0.513505	-0.363687	-2.15172			CD59		1.61567
29.0622	28.9044	28.9207	29.0055	29.2936	29.4796	29.4279	29.4057	30.2961	30.5198	29.69	30.8149	29.8776	29.9074	29.9665	30.7536	+		+	Gl2_IP_Gl2_CTRL;siSENP3_IP_Gl2_IP	41	41	40	64.9	64.9	63.9	73.68	0	323.31	228510000000	38	2473		HSPA9		3.6747	0.0135356	0.428504	7.94436			0.263924	0.869465	-0.203925	-0.642012			HSPA9		1.83508
24.3619	24.1411	24.1218	24.2207	24.4106	24.1662	24.2646	24.228	24.9075	25.0363	25.0339	25.3671	25.0291	24.9615	24.88	25.1908			+	siSENP3_IP_Gl2_IP;siSENP3and5_IP_Gl2_IP;siSENP3and5_IP_SENP5_IP	20	20	20	37.7	37.7	37.7	66.115	0	108.6	4038600000	34	446		FARSB		0.314376	0.78269	0.0560203	0.744202			0.2431	0.869465	-0.0708723	-0.598574			FARSB		3.95423
22.9478	22.8969	22.7856	22.607	23.1696	22.8991	23.216	22.9105	24.0343	23.7694	23.6436	23.6651	23.8982	23.8698	24.0142	23.4244			+	siSENP3_IP_Gl2_IP	27	27	18	33.7	33.7	23.1	107.54	0	157.39	1554900000	53	216		AP2A1		1.10931	0.36864	0.239466	2.12497			0.0524616	0.986852	0.0235257	0.149294			AP2A1		2.5586
24.8409	24.6047	24.5987	24.3701	24.5501	24.7486	24.7196	24.9225	25.4245	25.3835	25.4765	24.9495	25.6323	25.6102	25.5451	25.2207			+	siSENP3_IP_Gl2_IP;siSENP3and5_IP_SENP5_IP;SENP5_IP_Gl2_IP	12	12	12	42.3	42.3	42.3	43.476	0	145.84	2670100000	16	193		PTRF		0.488518	0.657249	0.131601	1.07256			0.591046	0.77457	0.193558	1.25419			PTRF		3.11708
25.2548	25.2493	25.2418	24.8567	24.9517	25.0968	25.1075	24.7046	25.9487	25.9611	26.1104	25.3983	26.115	25.9768	25.8195	25.0362				siSENP3and5_IP_Gl2_IP;siSENP3and5_IP_siSENP3_IP;siSENP3and5_IP_SENP5_IP;SENP5_IP_Gl2_IP	9	9	9	55.3	55.3	55.3	17.068	0	200.93	15314000000	9	357		AIF1L		0.656402	0.576251	-0.185512	-1.3671			0.157127	0.923255	-0.117732	-0.409454			AIF1L		1.60933
23.023	20.288	22.5306	23.1505	22.812	22.9721	22.9121	23.1718	23.8245	23.6794	20.3429	23.7395	23.7458	23.5879	23.402	24.2528			+	siSENP3_IP_Gl2_IP	8	8	8	22.7	22.7	22.7	46.971	0	14.062	525410000	20	36		ERP44		0.487758	0.657249	0.718965	1.07119			0.435839	0.826777	0.850551	0.976402			ERP44		2.12042
24.3688	24.094	24.1132	24.1025	24.1092	24.591	24.098	24.3399	24.6351	25.9007	24.8291	25.7714	24.7763	24.9849	24.9984	25.5501			+	siSENP3_IP_Gl2_IP;siSENP3and5_IP_Gl2_IP;SENP5_IP_Gl2_IP	13	13	12	36.8	36.8	34.3	37.429	0	136.29	3100900000	20	323		HNRNPA2B1		0.372341	0.732833	0.114902	0.857118			0.22982	0.881185	-0.206646	-0.570441			HNRNPA2B1		2.10675
25.0158	24.9943	25.011	25.0654	24.9546	24.9683	25.0136	25.0397	26.1438	25.8512	25.9402	25.6646	25.8434	25.9517	25.8782	25.506			+	siSENP3_IP_Gl2_IP;siSENP3and5_IP_Gl2_IP;siSENP3and5_IP_SENP5_IP;SENP5_IP_Gl2_IP	34	34	33	39	39	38.4	121.68	0	179.87	5364500000	56	489		MYO1C		0.505707	0.647602	-0.0275764	-1.10348			0.317169	0.848297	-0.105179	-0.749745			MYO1C		3.6736
22.8488	22.207	23.1035	22.865	21.9811	22.0443	22.5384	22.0397	22.787	22.5813	22.4058	23.1417	23.2524	23.0618	22.5745	22.9433			+	siSENP3_IP_Gl2_IP;siSENP3and5_IP_Gl2_IP;siSENP3and5_IP_SENP5_IP;SENP5_IP_Gl2_IP	11	3	3	25.9	8.6	8.6	48.991	0	13.33	399050000	19	37		DDX39B		1.39629	0.288734	-0.60517	-2.60941			0.48996	0.805834	0.229068	1.07517			DDX39B		2.23534
22.2315	22.4198	22.3659	21.6637	22.389	22.5615	21.9935	21.8781	23.6898	22.7357	23.7084	22.6049	23.2626	22.9571	23.5312	22.3473				siSENP3and5_IP_SENP5_IP;SENP5_IP_Gl2_IP	5	5	5	15.3	15.3	15.3	31.73	0	8.5163	345600000	15	30		STOM		0.0523736	0.975853	0.0353131	0.149056			0.156774	0.923255	-0.160172	-0.408639			STOM		1.45953
21.1181	20.0765	21.2895	21.5387	20.7915	20.1395	20.7852	20.646	21.2693	21.2384	20.9544	20.5424	21.7119	21.7494	21.0429	21.1523			+	siSENP3_IP_Gl2_IP;SENP5_IP_Gl2_IP	3	3	3	11.2	11.2	11.2	46.691	0	14.886	89110000	26	24		NSUN5		0.539938	0.635472	-0.415173	-1.16445			0.826232	0.684038	0.413025	1.65406			NSUN5		1.85423
26.2325	26.1801	26.357	26.0819	26.272	26.0525	26.2344	26.1953	27.2292	26.9587	27.2123	26.9694	27.0593	27.1213	27.13	26.7582			+	siSENP3_IP_Gl2_IP;siSENP3and5_IP_Gl2_IP;SENP5_IP_Gl2_IP	19	19	17	58.6	58.6	52.4	41.569	0	323.31	14586000000	21	481		ARPC1A		0.121608	0.927192	-0.024332	-0.325611			0.269946	0.869465	-0.0752106	-0.654428			ARPC1A		3.77656
24.6697	24.4388	24.6723	24.6306	24.147	23.8963	23.8147	24.2025	25.0523	24.846	25.5633	25.6766	24.7061	25.0621	24.9357	24.6995	+		+	Gl2_IP_Gl2_CTRL;siSENP3_IP_Gl2_IP;siSENP3and5_IP_Gl2_IP;siSENP3and5_IP_SENP5_IP;SENP5_IP_Gl2_IP	14	14	14	62.6	62.6	62.6	22.693	0	284.67	3071000000	13	254		BASP1		2.76643	0.0440022	-0.587714	-5.3697			1.02463	0.567613	-0.433682	-1.9841			BASP1		3.17625
28.408	28.0935	28.7234	27.9008	28.4636	28.1286	28.288	28.4626	29.4429	29.8738	28.6153	30.0753	29.003	28.8462	29.1225	29.8019			+	siSENP3_IP_Gl2_IP	4	4	4	15.2	15.2	15.2	36.105	0	25.348	17482000000	15	82		IGHG1;IGHG3;IGHG4		0.100728	0.940721	0.0542555	0.274375			0.342153	0.848297	-0.308433	-0.798851			IGHG1;IGHG3;IGHG4		2.0499
23.944	24.3648	23.9796	24.4294	24.3009	24.438	24.2442	23.8385	24.8163	24.914	24.1806	24.8877	24.9972	25.3789	24.6662	25.2242			+	siSENP3_IP_Gl2_IP;SENP5_IP_Gl2_IP	8	8	8	55	55	55	32.444	0	212.84	1523300000	11	177		SDCBP		0.0503721	0.975853	0.0259476	0.14364			0.77884	0.709021	0.367004	1.57466			SDCBP		2.28141
21.3016	21.4691	21.5294	20.9238	21.7075	21.6641	20.3175	21.246	21.8659	21.9269	22.4492	22.1573	22.4321	22.1387	22.0298	21.8097					3	3	3	18.4	18.4	18.4	28.048	0	8.3274	169040000	14	45		SPR		0.0739314	0.961083	-0.0722113	-0.206181			0.00498286	0.994904	0.00275803	0.0149039			SPR		1.3318
21.5991	21.8081	21.6487	20.9089	21.7836	21.7157	21.6789	21.7413	22.1601	22.5789	22.1846	23.7685	22.1663	22.2507	22.6199	23.386				siSENP3and5_IP_Gl2_IP	5	5	5	29.8	29.8	29.8	29.804	0	38.273	348190000	18	82		PHB		0.55516	0.626504	0.238708	1.19133			0.0503379	0.986852	-0.0673137	-0.143547			PHB		1.69713
21.9477	21.684	20.6323	20.7948	21.7864	21.4338	21.5604	21.8363	22.2377	22.8735	20.0131	20.9234	22.543	22.8027	22.652	22.1337			+	siSENP3_IP_Gl2_IP;siSENP3and5_IP_Gl2_IP;SENP5_IP_Gl2_IP	5	5	5	8.9	8.9	8.9	70.182	0	11.402	319840000	31	68		NXF1		0.533128	0.63713	0.389534	1.15238			0.762987	0.710364	1.02094	1.548			NXF1		2.65859
21.7285	21.6591	21.8464	21.5958	21.86	21.5606	21.4985	21.5659	22.7003	22.8044	22.2488	22.4417	22.7127	22.6289	22.0163	22.6531			+	siSENP3_IP_Gl2_IP;siSENP3and5_IP_Gl2_IP;SENP5_IP_Gl2_IP	12	12	12	9.1	9.1	9.1	227.92	0	107.72	628360000	98	87		NUP205		0.387881	0.718788	-0.0861764	-0.886698			0.0806343	0.973351	-0.0460315	-0.223516			NUP205		2.54061
22.4754	22.3953	22.5548	19.4129	22.1157	21.968	22.7232	22.5782	23.0092	22.7663	22.7079	22.7988	23.4156	23.5247	23.1086	22.9356			+	siSENP3_IP_Gl2_IP	6	6	6	7.4	7.4	7.4	123.92	0	15.704	541700000	57	25		UBE3C		0.347213	0.750243	0.636676	0.808694			1.51762	0.361232	0.425557	2.81972			UBE3C		2.13706
22.3404	22.333	22.5495	22.289	22.1551	22.1462	22.2225	22.0853	23.9133	22.9701	23.0694	22.9039	23.1621	22.9564	23.1527	22.9743			+	siSENP3_IP_Gl2_IP;siSENP3and5_IP_Gl2_IP;SENP5_IP_Gl2_IP	5	5	5	27.5	27.5	27.5	23.399	0	16.435	470950000	15	41		RRAS2		1.88546	0.152869	-0.225675	-3.48783			0.258921	0.869465	-0.152847	-0.631649			RRAS2		5.18761
24.1147	24.2728	24.2648	24.2868	23.9414	23.8399	23.9723	23.912	25.0495	25.1341	25.12	24.8728	24.7546	25.0005	24.9846	24.5917	+		+	Gl2_IP_Gl2_CTRL;siSENP3_IP_Gl2_IP;siSENP3and5_IP_Gl2_IP;siSENP3and5_IP_siSENP3_IP;siSENP3and5_IP_SENP5_IP;SENP5_IP_Gl2_IP	18	18	16	38.9	38.9	36.1	60.801	0	79.991	1567700000	25	190		YES1		3.1883	0.0267637	-0.318411	-6.46782			0.936277	0.612706	-0.211248	-1.83734			YES1		3.97198
22.7757	22.8191	22.3598	22.9104	22.475	23.1126	22.8854	22.4003	22.9563	23.6112	23.4475	23.2704	23.7713	23.502	23.6838	23.6295			+	siSENP3_IP_Gl2_IP;siSENP3and5_IP_Gl2_IP	10	10	8	21.1	21.1	18.5	69.72	0	50.021	842750000	28	105		FXR1		0.00328117	0.998415	0.00205183	0.00983302			1.12617	0.513505	0.325305	2.15308			FXR1		2.69761
26.2398	26.0486	26.1967	26.0014	25.812	26.1295	26.1225	26.0003	27.2388	27.121	27.1608	26.8851	27.1287	26.9465	27.0565	26.6581			+	siSENP3_IP_Gl2_IP;siSENP3and5_IP_Gl2_IP;siSENP3and5_IP_siSENP3_IP;SENP5_IP_Gl2_IP	33	31	29	74.2	71	67.4	53.651	0	323.31	9966700000	34	725		VIM		0.518189	0.641079	-0.105536	-1.1258			0.559205	0.782447	-0.15396	-1.19845			VIM		3.47731
22.4326	22.1637	22.2329	22.6996	22.4485	22.5428	22.9147	22.7118	23.8117	23.9506	23.8627	24.2935	23.3553	23.3819	23.5002	24.1553			+	siSENP3_IP_Gl2_IP	7	7	7	29.3	29.3	29.3	36.067	0	25.87	589440000	22	102		DECR1		0.868261	0.484246	0.272246	1.72419			0.886658	0.641973	-0.381441	-1.75483			DECR1		2.34098
24.8228	24.2643	24.6563	24.4171	24.1742	24.2859	24.5321	24.4464	25.3775	25.035	25.6387	24.2967	25.418	25.3378	25.6046	24.8541			+	siSENP3_IP_Gl2_IP;siSENP3and5_IP_Gl2_IP;siSENP3and5_IP_siSENP3_IP;SENP5_IP_Gl2_IP	18	17	17	29.3	28	28	89.333	0	198.21	2331400000	31	184		PPP1R9B		0.572774	0.617911	-0.180503	-1.22227			0.268972	0.869465	0.21663	0.652425			PPP1R9B		2.72788
22.4392	22.7215	20.4609	19.8774	22.421	22.4015	22.061	21.8298	22.537	23.0034	21.4283	23.1065	23.5505	22.7906	23.1668	23.0254			+	siSENP3_IP_Gl2_IP;siSENP3and5_IP_Gl2_IP	14	5	5	21.7	10.8	10.8	103.96	0	58.387	286180000	49	29		AP2A2		0.510374	0.644726	0.803554	1.11184			0.721619	0.720809	0.614532	1.47818			AP2A2		2.37212
23.2004	23.0424	22.4188	22.9007	23.5885	22.7072	22.9966	22.5671	23.6951	23.5797	23.274	23.168	24.055	24.0504	23.8891	23.7576			+	siSENP3_IP_Gl2_IP;siSENP3and5_IP_SENP5_IP	11	11	11	14.9	14.9	14.9	113.79	0	29.384	1036900000	43	98		IARS2		0.0961782	0.9445	0.0742426	0.262999			1.91665	0.250461	0.508843	3.547			IARS2		2.19709
22.5051	22.5285	22.6093	22.8656	22.4971	23.2308	22.4723	22.5753	23.5328	23.1097	23.8388	23.2653	23.9915	24.1077	23.5088	23.1049					18	18	18	16	16	16	174.91	0	74.148	751510000	76	98		SCRIB		0.126197	0.926047	0.0667701	0.336669			0.373776	0.835021	0.24159	0.859859			SCRIB		1.81706
20.1996	20.1176	21.0058	20.6238	20.1313	20.0667	20.4813	20.1328	21.3848	21.7314	21.3869	20.1389	20.8906	21.2268	20.4149	22.2383				siSENP3and5_IP_Gl2_IP	3	3	3	10.1	10.1	10.1	58.252	0	6.2274	77070000	31	10		PMPCA		0.59156	0.611625	-0.283676	-1.25508			0.020989	0.989732	0.0321584	0.061681			PMPCA		1.32583
26.849	26.9727	27.1536	27.1458	26.8413	26.9207	26.8955	26.8027	28.6129	27.8377	28.1538	27.7748	27.9778	27.934	27.9379	27.6564			+	siSENP3_IP_Gl2_IP;siSENP3and5_IP_siSENP3_IP;siSENP3and5_IP_SENP5_IP;SENP5_IP_Gl2_IP	6	6	6	22.1	22.1	22.1	40.251	0	266.58	8056600000	7	265		GPRC5A		1.10343	0.370826	-0.165221	-2.11517			0.483128	0.806866	-0.218288	-1.06282			GPRC5A		4.86607
22.2772	21.7832	21.8224	21.8454	21.9294	22.2337	22.5055	21.8066	23.0629	22.9904	22.5956	23.0522	22.7786	23.0942	23.2442	23.4433			+	siSENP3_IP_Gl2_IP;siSENP3and5_IP_Gl2_IP;SENP5_IP_Gl2_IP	9	9	9	11	11	11	128.98	0	33.629	540180000	57	47		NUP133		0.42537	0.697493	0.186742	0.95701			0.56094	0.782447	0.214795	1.2015			NUP133		2.54573
23.7548	23.7646	24.3284	23.4649	23.5662	24.1316	24.4524	24.2238	24.9478	25.3896	25.0011	26.1242	24.5964	25.1496	25.0371	25.6886			+	siSENP3_IP_Gl2_IP;siSENP3and5_IP_Gl2_IP;siSENP3and5_IP_siSENP3_IP;SENP5_IP_Gl2_IP	10	10	7	19	19	14.6	58.795	0	39.462	838210000	19	109		MITF		0.457896	0.67778	0.265349	1.01694			0.293946	0.857923	-0.247707	-0.703307			MITF		1.88968
22.239	22.0307	22.2122	21.4743	23.0187	22.6059	22.4861	22.1942	22.9119	24.4597	23.9349	24.626	23.165	23.1817	24.0513	24.0514			+	siSENP3_IP_Gl2_IP;siSENP3and5_IP_Gl2_IP;siSENP3and5_IP_siSENP3_IP;siSENP3and5_IP_SENP5_IP	8	8	7	19.8	19.8	17.2	39.586	0	26.212	793870000	15	75		SRSF6		1.26214	0.321275	0.587175	2.38113			0.344013	0.848297	-0.370747	-0.802473			SRSF6		1.83278
25.131	24.9824	25.3437	25.3355	25.2957	25.274	25.6321	25.5074	26.3362	26.7589	26.5053	27.2855	26.042	26.3598	26.4317	27.0421			+	siSENP3_IP_Gl2_IP;siSENP3and5_IP_siSENP3_IP	14	14	14	18.7	18.7	18.7	73.602	0	83.918	6404400000	33	378		NOLC1		0.955643	0.437544	0.229167	1.86951			0.373025	0.835021	-0.25257	-0.858426			NOLC1		2.43608
22.8768	22.5633	22.9035	22.9969	22.5291	23.0912	22.777	23.0668	23.8739	23.6824	24.1099	23.1384	24.0611	23.9431	24.0797	23.6104			+	siSENP3_IP_Gl2_IP;siSENP3and5_IP_Gl2_IP;siSENP3and5_IP_siSENP3_IP;SENP5_IP_Gl2_IP	48	47	47	46.3	45.7	45.7	133.96	0	323.31	7681200000	65	693		TJP2		0.0675799	0.966941	0.0309076	0.189573			0.422432	0.835021	0.222416	0.951551			TJP2		3.07415
24.0476	24.3095	23.6495	23.7017	23.9417	23.9517	23.6501	23.5346	25.0576	24.8577	25.2343	24.6518	25.0398	24.9626	25.0075	24.3651			+	siSENP3_IP_Gl2_IP;siSENP3and5_IP_siSENP3_IP;siSENP3and5_IP_SENP5_IP	9	9	9	54	54	54	23.354	0	74.262	1108000000	12	129		SNAP23		0.364054	0.738805	-0.157556	-0.841232			0.207862	0.895032	-0.106599	-0.523122			SNAP23		2.86171
29.7406	29.9156	30.0034	29.598	29.6567	29.6	29.702	29.4519	30.9434	30.6911	31.1131	30.2467	30.635	30.8715	30.608	30.6237			+	siSENP3_IP_Gl2_IP;siSENP3and5_IP_siSENP3_IP;SENP5_IP_Gl2_IP	13	13	13	21	21	21	68.985	0	41.753	84390000000	32	295		MSLN		1.03723	0.403728	-0.211709	-2.00502			0.120314	0.937675	-0.0640221	-0.32248			MSLN		4.90365
22.8069	22.742	22.9834	22.545	22.8999	22.4582	22.7965	22.7035	24.0424	23.6282	24.2304	23.5822	23.8735	23.9738	23.7577	23.6841			+	siSENP3_IP_Gl2_IP;siSENP3and5_IP_Gl2_IP;siSENP3and5_IP_siSENP3_IP;siSENP3and5_IP_SENP5_IP	8	7	7	7.7	6.7	6.7	111.02	0	16.796	820710000	34	105		GNAS		0.161177	0.896418	-0.0547624	-0.418774			0.104794	0.948463	-0.0485673	-0.284476			GNAS		4.1679
20.7441	21.2828	19.4645	20.9709	21.4747	20.73	22.2167	22.6827	19.8419	23.1267	22.9576	21.2257	22.7075	22.8902	22.9914	23.0471				siSENP3and5_IP_siSENP3_IP;SENP5_IP_Gl2_IP	5	2	2	7	3	3	61.52	0.0023543	3.25	92119000	20	12		TFE3		1.02324	0.408745	1.1604	1.98178			0.695806	0.730076	1.12108	1.43438			TFE3		1.39442
21.679	21.5673	21.8271	22.0126	21.3513	21.3141	22.3851	21.5115	23.1084	22.4495	23.6038	22.226	23.1081	22.8132	23.2209	21.9621				siSENP3and5_IP_Gl2_IP;siSENP3and5_IP_SENP5_IP	11	11	11	12.9	12.9	12.9	131.87	0	26.234	452760000	65	47		PKP4		0.190833	0.877504	-0.13098	-0.485685			0.0591284	0.984177	-0.070878	-0.16719			PKP4		1.61282
24.1091	24.1459	23.5867	24.1749	24.5043	24.2307	24.5917	24.5826	25.3954	25.5303	25.6414	25.9805	25.6161	25.6575	25.626	25.5604			+	siSENP3_IP_Gl2_IP;siSENP3and5_IP_Gl2_IP;siSENP3and5_IP_SENP5_IP	26	26	26	29.4	29.4	29.4	113.08	0	78.336	3143600000	51	257		PARP1		1.56125	0.239137	0.473166	2.8964			0.0612214	0.984177	-0.0218906	-0.172764			PARP1		4.91173
21.9902	20.4599	21.259	21.0431	20.701	21.6135	20.4955	21.7304	22.196	22.2991	22.164	22.3326	22.3244	22.4164	22.2065	22.206			+	siSENP3_IP_Gl2_IP;siSENP3and5_IP_Gl2_IP;SENP5_IP_Gl2_IP	7	7	7	28.3	28.3	28.3	41.401	0	16.652	291420000	20	25		BRIX1		0.0413228	0.976221	-0.0529571	-0.118898			0.254133	0.869465	0.0404072	0.621688			BRIX1		1.95926
21.6543	21.5322	21.0528	20.303	21.9592	21.431	21.7493	21.7872	22.7592	22.192	22.3132	22.9898	22.8819	23.1041	23.1281	22.5544			+	siSENP3_IP_Gl2_IP	4	4	4	4.3	4.3	4.3	101	0	8.1864	210840000	43	20		CHD1L		0.932474	0.447125	0.596101	1.83102			0.757873	0.710364	0.353536	1.53939			CHD1L		3.32734
20.2391	21.0365	21.7254	19.7909	21.2273	20.9293	21.1345	21.4785	22.414	22.2197	21.3918	22.7324	22.1563	22.9887	22.6015	21.7703			+	siSENP3_IP_Gl2_IP;siSENP3and5_IP_Gl2_IP	6	6	6	13	13	13	69.837	0	14.417	151050000	42	18		DDX41		0.512157	0.643134	0.494396	1.11502			0.191262	0.905166	0.189712	0.486636			DDX41		2.20507
23.6276	22.9549	23.515	23.1358	22.0983	22.7579	22.7468	22.2448	23.9906	23.7599	24.3386	23.498	23.6487	23.6858	24.2047	23.1364			+	siSENP3_IP_Gl2_IP;siSENP3and5_IP_SENP5_IP;SENP5_IP_Gl2_IP	9	7	7	21.1	18.2	18.2	58.573	0	31.001	519770000	27	67		LYN		1.9671	0.141789	-0.846354	-3.64372			0.347133	0.848297	-0.227859	-0.808541			LYN		2.32159
22.9537	22.9088	22.5935	22.5641	22.4543	22.7935	22.5077	22.612	24.1	23.4859	23.7407	23.5787	23.9182	24.0223	24.283	22.9765			+	siSENP3_IP_Gl2_IP;siSENP3and5_IP_Gl2_IP;siSENP3and5_IP_SENP5_IP	3	3	3	11.5	11.5	11.5	27.661	0	11.67	351270000	12	46		PRNP		0.610316	0.599397	-0.163188	-1.28768			0.084545	0.970033	0.0736737	0.233542			PRNP		2.19678
29.889	29.5067	29.982	29.8293	29.9386	30.2363	29.0543	29.8436	31.2898	31.5713	31.325	31.8996	30.6386	30.9417	30.8327	31.643			+	siSENP3_IP_Gl2_IP;siSENP3and5_IP_siSENP3_IP	24	24	24	57.8	57.8	57.8	63.544	0	323.31	158610000000	22	1196		GRN		0.0428758	0.976221	-0.0335712	-0.123174			1.00422	0.578665	-0.507404	-1.95019			GRN		2.01198
25.2333	25.1479	24.7222	25.29	24.6548	24.9374	25.0521	24.8843	26.5073	26.4265	25.9624	26.0847	26.168	26.2741	26.2164	25.9364			+	siSENP3_IP_Gl2_IP;siSENP3and5_IP_Gl2_IP;siSENP3and5_IP_siSENP3_IP;siSENP3and5_IP_SENP5_IP;SENP5_IP_Gl2_IP	14	7	7	45.8	24.3	24.3	40.532	0	150.83	2252700000	15	196		GNAI3		0.680939	0.569958	-0.216211	-1.40906			0.262737	0.869465	-0.0964794	-0.639558			GNAI3		4.55291
24.8162	24.9539	24.8371	24.2611	24.6422	24.4291	25.0154	24.6178	25.3072	26.8395	25.4773	26.5357	25.3833	26.0401	25.8454	26.5769			+	siSENP3_IP_Gl2_IP	7	5	5	18.8	14.4	14.4	53.425	0	93.962	1941100000	13	127		FUS		0.0742836	0.961083	-0.0409403	-0.207096			0.0612898	0.984177	-0.0784836	-0.172946			FUS		2.45958
25.7092	25.3859	25.6186	25.3759	25.2657	25.3863	25.5424	25.5428	26.8564	26.7275	26.8882	26.474	26.919	26.9013	26.7778	26.3876			+	siSENP3_IP_Gl2_IP;siSENP3and5_IP_Gl2_IP;siSENP3and5_IP_siSENP3_IP;siSENP3and5_IP_SENP5_IP	24	24	23	29.3	29.3	28.4	123.34	0	215.23	4618800000	47	310		PPP1R9A		0.353018	0.747625	-0.0880632	-0.81995			0.0216527	0.989732	0.00988245	0.0635862			PPP1R9A		4.06431
23.5176	23.9736	23.4117	24.0581	23.6191	23.4984	23.9419	23.2459	24.6892	24.6585	23.5101	25.2219	24.7517	24.5627	25.0146	25.2444			+	siSENP3_IP_Gl2_IP;siSENP3and5_IP_Gl2_IP	19	19	19	6.7	6.7	6.7	481.89	0	67.526	1279300000	184	126		HUWE1		0.320546	0.777538	-0.163956	-0.756432			0.425257	0.835021	0.373402	0.9568			HUWE1		3.14156
25.5493	25.3051	25.697	26.1541	25.0425	24.9449	25.7264	25.705	26.3747	27.0461	27.3704	28.5802	26.666	26.4973	26.8156	26.7461			+	siSENP3_IP_Gl2_IP;siSENP3and5_IP_siSENP3_IP	6	6	6	6.9	6.9	6.9	136.68	0	16.008	1552600000	65	59		WDR11		0.54241	0.635472	-0.321669	-1.16882			0.685993	0.730076	-0.661608	-1.41767			WDR11		3.02355
25.4598	25.3306	25.4285	25.4224	25.0785	25.5793	25.2362	25.542	27.0465	26.8866	27.107	26.551	26.6317	26.9061	26.7972	26.4542			+	siSENP3_IP_Gl2_IP;siSENP3and5_IP_Gl2_IP;SENP5_IP_Gl2_IP	35	35	35	56.3	56.3	56.3	71.639	0	323.31	22087000000	37	1033		KIAA1598		0.158756	0.896418	-0.0513144	-0.413208			0.594937	0.77457	-0.200437	-1.26096			KIAA1598		3.85776
20.3488	19.4478	21.3894	20.8101	20.3756	21.2169	20.0485	20.5467	21.698	20.5301	22.0921	21.035	22.05	21.6614	21.9629	22.1789			+	siSENP3_IP_Gl2_IP;siSENP3and5_IP_Gl2_IP;siSENP3and5_IP_SENP5_IP;SENP5_IP_Gl2_IP	4	4	4	8.7	8.7	8.7	75.019	0	7.9625	187950000	31	9		NUP85		0.034553	0.977315	0.0478678	0.100106			0.863854	0.663572	0.624517	1.71685			NUP85		2.7189
21.1413	20.6107	20.9711	20.838	20.8101	21.1356	20.8106	20.8455	21.9815	22.791	22.0191	23.1822	22.1239	22.2049	22.0406	22.934			+	siSENP3_IP_Gl2_IP;siSENP3and5_IP_Gl2_IP;siSENP3and5_IP_SENP5_IP;SENP5_IP_Gl2_IP	6	6	6	19.3	19.3	19.3	36.224	0	9.6788	345740000	13	44		HNRNPAB		0.0253756	0.980835	0.0101628	0.0742243			0.18173	0.912152	-0.167611	-0.465386			HNRNPAB		3.19167
20.4088	22.1227	19.7655	19.7901	21.0155	22.061	19.8151	20.8973	22.3042	22.3624	22.1682	20.3058	22.3636	22.6941	22.5347	22.0168					2	2	2	23.9	23.9	23.9	17.663	0	16.314	182660000	6	17		FAM96B		0.239668	0.833853	0.425466	0.591336			0.558311	0.782447	0.617166	1.19687			FAM96B		1.63194
22.3982	22.1046	22.4098	21.9847	22.4173	22.4843	22.4261	22.049	23.7214	24.1002	23.4265	24.3581	23.7376	23.4171	23.853	24.1998			+	siSENP3_IP_Gl2_IP;siSENP3and5_IP_Gl2_IP;siSENP3and5_IP_siSENP3_IP;siSENP3and5_IP_SENP5_IP;SENP5_IP_Gl2_IP	7	7	7	31	31	31	27.744	0	34.31	953070000	13	106		SRSF1		0.353994	0.74739	0.119854	0.821837			0.14511	0.929019	-0.0996799	-0.381521			SRSF1		3.59451
23.4951	23.8925	23.8069	23.8808	23.7387	23.4315	23.6619	23.5819	25.149	25.1592	25.4539	24.8839	24.9624	25.347	25.1196	24.8352			+	siSENP3_IP_Gl2_IP;siSENP3and5_IP_Gl2_IP;siSENP3and5_IP_siSENP3_IP;siSENP3and5_IP_SENP5_IP	32	32	32	38.4	38.4	38.4	124.57	0	235.41	2492600000	55	292		CACNA2D1		0.705144	0.557144	-0.165341	-1.45024			0.241448	0.869666	-0.0954223	-0.595093			CACNA2D1		4.56331
20.3042	20.5509	21.8494	20.446	20.296	20.797	20.196	20.7372	21.7088	22.7347	21.1312	21.3746	21.7324	21.9332	22.2389	22.1014			+	siSENP3_IP_Gl2_IP;siSENP3and5_IP_Gl2_IP;siSENP3and5_IP_siSENP3_IP;siSENP3and5_IP_SENP5_IP	5	5	5	37.9	37.9	37.9	17.561	0	21.758	241450000	11	45		SAP18		NaN	NaN	0	NaN			0.299773	0.851046	0.264174	0.715036			SAP18		3.6838
24.1684	24.0863	24.3273	24.2914	24.01	23.9935	23.972	24.0618	25.464	25.6615	25.5258	25.0978	25.0717	25.5077	25.2394	26.2591			+	siSENP3_IP_Gl2_IP;siSENP3and5_IP_Gl2_IP;siSENP3and5_IP_SENP5_IP	6	6	6	43.3	43.3	43.3	31.362	0	140.98	1196900000	13	80		C1QBP		1.91903	0.14579	-0.208983	-3.55154			0.104906	0.948463	0.082212	0.284754			C1QBP		2.91532
23.9037	24.2417	23.7911	23.0196	23.1219	23.9788	23.1753	23.78	24.921	24.9683	24.7236	24.5465	25.2561	24.9786	24.8492	25.0674			+	siSENP3_IP_Gl2_IP;siSENP3and5_IP_siSENP3_IP;SENP5_IP_Gl2_IP	5	5	5	6.6	6.6	6.6	81.537	0	9.8751	572040000	27	47		CD44		0.277417	0.812212	-0.225077	-0.669747			0.985695	0.582614	0.247968	1.91942			CD44		3.2296
21.4457	22.1805	22.0129	21.7844	21.7277	22.3513	22.1373	22.4117	23.3659	23.9874	24.0086	24.908	23.6144	23.7459	23.3109	24.1877			+	siSENP3_IP_Gl2_IP;siSENP3and5_IP_Gl2_IP;siSENP3and5_IP_SENP5_IP;SENP5_IP_Gl2_IP	6	6	5	25.2	25.2	25.2	27.366	0	20.101	764160000	10	97		SRSF7		0.650634	0.577593	0.301128	1.35721			0.429172	0.835021	-0.352736	-0.964065			SRSF7		3.20664
23.6824	24.1674	24.7664	24.6185	24.1232	24.7767	25.264	24.9914	25.4499	26.3177	25.5821	26.9333	25.8149	26.3662	26.4518	26.8409			+	siSENP3_IP_Gl2_IP;siSENP3and5_IP_Gl2_IP;siSENP3and5_IP_siSENP3_IP;SENP5_IP_Gl2_IP	10	10	10	31.7	31.7	31.7	29.096	0	30.829	1709500000	16	95		TFAM		0.670982	0.570024	0.480153	1.39206			0.310038	0.848297	0.297698	0.735571			TFAM		2.56744
22.9753	22.6662	22.6459	22.3775	22.5755	22.8746	22.4987	22.314	23.8843	24.5686	24.1834	24.9127	23.7397	24.1761	23.9525	24.7427			+	siSENP3_IP_Gl2_IP;siSENP3and5_IP_Gl2_IP	4	4	4	50.6	50.6	50.6	10.058	0	33.728	442770000	6	75		BANF1		0.241207	0.832811	-0.10048	-0.594585			0.318946	0.848297	-0.234478	-0.753266			BANF1		3.18814
26.8983	27.2073	26.6742	26.7295	26.6572	27.0576	26.6555	26.5805	28.5703	28.5344	28.3877	27.9418	28.4352	28.5584	28.312	28.03			+	siSENP3_IP_Gl2_IP;siSENP3and5_IP_Gl2_IP;siSENP3and5_IP_siSENP3_IP;SENP5_IP_Gl2_IP	12	9	9	48.8	42.1	42.1	26.697	0	236.26	26605000000	11	299		EFHD2		0.376534	0.7308	-0.139652	-0.865124			0.0469836	0.986852	-0.0246572	-0.134425			EFHD2		4.2867
26.9935	27.0794	27.635	26.9235	26.6606	26.7066	26.461	26.7268	28.6736	28.4312	28.3479	30.1461	27.7653	28.0908	28.3571	28.7549			+	siSENP3_IP_Gl2_IP;siSENP3and5_IP_siSENP3_IP	2	2	2	10.7	10.7	10.7	23.063	0	12.125	4121700000	13	72		IGLL5;IGLC1;IGLC6		1.61759	0.217437	-0.519102	-2.99634			0.674574	0.740486	-0.657675	-1.39819			IGLL5;IGLC1;IGLC6		3.48909
21.8925	21.5598	20.4898	21.9455	21.7767	21.8218	22.2035	20.866	23.6074	23.2959	23.1335	22.8138	22.9819	23.2706	23.1993	23.6559			+	siSENP3_IP_Gl2_IP;siSENP3and5_IP_siSENP3_IP	8	4	4	25.8	17.2	17.2	47.607	0	33.105	169910000	20	30		ACTR3B		0.171349	0.889278	0.195127	0.441983			0.109586	0.94776	0.0642843	0.296303			ACTR3B		2.64761
22.4734	21.2847	21.9944	21.7566	22.2698	22.6307	22.3424	23.2297	23.568	24.449	23.1959	25.6703	24.2139	23.9748	23.8169	25.0644			+	siSENP3_IP_Gl2_IP;siSENP3and5_IP_siSENP3_IP;SENP5_IP_Gl2_IP	11	11	11	18.3	18.3	18.3	85.104	0	36.516	508700000	36	53		HNRNPUL2		1.18143	0.346075	0.740895	2.24545			0.0259178	0.989732	0.0466857	0.0757666			HNRNPUL2		2.46361
21.9841	20.0754	21.9522	20.9996	20.7194	21.8105	20.8732	20.8084	22.6338	23.4716	23.2078	20.4136	22.8573	23.1927	22.5317	22.5299			+	siSENP3_IP_Gl2_IP	4	4	4	66.7	66.7	66.7	8.0061	0	14.79	160660000	4	27		GNG12		0.146203	0.905073	-0.199934	-0.38408			0.190828	0.905166	0.346209	0.485674			GNG12		2.92156
22.482	22.4125	22.5349	22.8763	22.9474	23.2575	22.5512	22.5141	25.0138	24.9369	24.822	24.1977	24.7344	24.8907	24.6803	24.3828			+	siSENP3_IP_Gl2_IP;siSENP3and5_IP_siSENP3_IP;siSENP3and5_IP_SENP5_IP;SENP5_IP_Gl2_IP	23	7	7	39.4	16.4	16.4	85.696	0	115.48	903040000	34	116		GSN		0.548935	0.631132	0.241155	1.18035			0.123197	0.935817	-0.0705314	-0.329448			GSN		3.97911
21.6248	21.3701	22.6939	22.094	22.158	22.4197	22.2087	22.0569	24.516	24.7549	23.9008	25.1077	23.7894	24.0223	23.9076	24.6034			+	siSENP3_IP_Gl2_IP;SENP5_IP_Gl2_IP	11	11	11	21	21	21	58.112	0	25.466	983220000	31	122		PSAP		0.384996	0.7216	0.265139	0.881225			0.77584	0.709021	-0.489157	-1.56962			PSAP		4.11944
22.5751	22.0809	22.7841	22.3559	21.7398	22.0051	21.8977	21.5356	23.9537	23.8873	23.9199	23.3167	23.8768	23.7723	23.8411	23.1868			+	siSENP3_IP_Gl2_IP;siSENP3and5_IP_Gl2_IP;siSENP3and5_IP_SENP5_IP;SENP5_IP_Gl2_IP	6	6	6	14.9	14.9	14.9	39.641	0	11.046	357420000	16	55		RP2		1.94242	0.142759	-0.654459	-3.59625			0.175383	0.912152	-0.100149	-0.451111			RP2		4.18172
21.6554	21.1662	20.6285	21.7037	20.9903	20.3233	20.5185	20.7525	22.2381	22.0906	19.9642	21.689	22.4634	22.3538	22.5065	22.9559			+	siSENP3_IP_Gl2_IP;siSENP3and5_IP_Gl2_IP;SENP5_IP_Gl2_IP	5	5	5	37	37	37	20.116	0	15.294	217860000	9	20		MRPS25		1.16396	0.352414	-0.642282	-2.2162			1.02805	0.567613	1.07443	1.98977			MRPS25		4.18981
22.4567	22.2253	22.3184	20.0899	20.9122	21.1367	21.1732	20.5574	22.9866	20.8499	21.528	21.098	22.1768	22.9878	23.51	23.0934			+	siSENP3_IP_Gl2_IP;siSENP3and5_IP_Gl2_IP	2	2	2	3.8	3.8	3.8	99.808	0	8.1253	187690000	37	12		CDH2;CDH4		0.690935	0.562026	-0.827713	-1.42609			1.27146	0.471976	1.3264	2.39686			CDH2;CDH4		3.15922
22.874	20.8681	21.0532	21.8099	20.026	21.8734	21.4872	21.7153	22.4874	22.7367	22.9941	23.1371	23.1449	22.822	23.7532	23.5111			+	siSENP3_IP_Gl2_IP;siSENP3and5_IP_Gl2_IP;siSENP3and5_IP_siSENP3_IP;siSENP3and5_IP_SENP5_IP	11	11	11	25.6	25.6	25.6	42.331	0	23.405	871540000	25	86		RBMX;RBMXL1		0.245606	0.832811	-0.375813	-0.603844			0.960066	0.59355	0.468983	1.87686			RBMX;RBMXL1		2.30128
23.5183	23.4725	22.38	22.7515	22.8149	22.6212	22.726	22.9016	25.0252	24.8603	25.0723	24.4951	24.8957	24.977	24.8931	24.5749			+	siSENP3_IP_Gl2_IP;siSENP3and5_IP_Gl2_IP;siSENP3and5_IP_siSENP3_IP	16	16	8	58.6	58.6	33.5	40.45	0	281.49	842910000	17	89		GNAI2		0.40941	0.708317	-0.264655	-0.927247			0.0629457	0.984177	-0.0280557	-0.177341			GNAI2		5.9
26.5737	26.6446	27.1613	27.184	26.2638	26.5629	27.1668	26.9768	28.9522	29.3642	28.8981	29.6458	28.3515	28.9395	29.0609	29.3014			+	siSENP3_IP_Gl2_IP;siSENP3and5_IP_siSENP3_IP	11	11	9	27.7	27.7	23.8	61.829	0	84.001	7730800000	31	175		TAF15		0.228886	0.841453	-0.148287	-0.568448			0.516777	0.786504	-0.301768	-1.12328			TAF15		3.56098
22.6214	20.5088	22.7953	22.6482	20.7807	20.3781	22.0574	21.6341	23.2406	22.9615	23.0294	22.8793	23.8746	23.7171	23.3979	22.7679			+	siSENP3_IP_Gl2_IP;siSENP3and5_IP_siSENP3_IP	6	6	6	12.2	12.2	12.2	92.923	0	36.201	277940000	50	34		EFR3A		0.671847	0.570024	-0.930865	-1.39354			0.796149	0.709021	0.41171	1.6037			EFR3A		2.5604
20.5622	22.6246	21.0511	20.8912	22.5215	22.9799	20.8868	20.5869	23.7581	23.6076	24.3078	23.448	24.2055	24.4994	24.1636	23.3869			+	siSENP3_IP_Gl2_IP	3	3	3	8.9	8.9	8.9	42.915	0	9.0086	214920000	19	25		MICA		0.251485	0.826895	0.461524	0.616162			0.414979	0.835021	0.283498	0.937662			MICA		1.96349
20.4403	20.189	22.9304	21.0081	19.948	20.4189	22.6288	19.9859	20.2239	19.7924	24.6352	22.8516	23.0698	23.5098	23.0684	22.9426			+	siSENP3_IP_Gl2_IP	5	5	5	6	6	6	114.71	0	11.02	213050000	53	12		POP1		0.173146	0.889278	-0.396529	-0.446055			0.508067	0.788842	1.27189	1.1077			POP1		1.99743
26.8798	26.7538	26.9824	26.9235	26.5895	27.0451	27.2131	27.1145	29.3319	29.5719	29.5418	29.9882	29.2001	29.3033	29.6614	29.8149			+	siSENP3_IP_Gl2_IP;siSENP3and5_IP_Gl2_IP;siSENP3and5_IP_SENP5_IP;SENP5_IP_Gl2_IP	44	44	43	37.7	37.7	37.7	108.66	0	323.31	147160000000	42	1774		THRAP3		0.303264	0.786605	0.105648	0.722037			0.228559	0.881415	-0.11357	-0.56775			THRAP3		4.79324
26.0109	25.7966	26.0263	25.9945	25.748	26.1206	26.1529	26.0854	28.5008	28.7107	28.6121	29.2787	28.3789	28.4944	28.8528	29.1336			+	siSENP3_IP_Gl2_IP;siSENP3and5_IP_Gl2_IP;siSENP3and5_IP_SENP5_IP;SENP5_IP_Gl2_IP	36	35	35	42.4	41.2	41.2	106.12	0	323.31	82023000000	35	1404		BCLAF1		0.26454	0.817016	0.0696487	0.643285			0.0903558	0.96267	-0.0606332	-0.248323			BCLAF1		5.02781
27.8132	27.9271	28.3206	27.7455	27.615	27.7367	27.7376	27.8267	30.964	31.5822	30.9732	31.5547	30.4262	30.6359	30.8372	31.0933			+	siSENP3_IP_Gl2_IP;siSENP3and5_IP_Gl2_IP;siSENP3and5_IP_SENP5_IP;SENP5_IP_Gl2_IP;SENP5_IP_SENP5_CTRL	6	6	6	75	75	75	12.259	0	276.4	76499000000	5	313		ERH		0.818019	0.502979	-0.222634	-1.64032			1.22601	0.486616	-0.520359	-2.32026			ERH		6.02951
19.8029	21.0774	21.4234	20.6404	20.2095	21.4577	21.3613	22.0679	26.0761	20.3222	20.281	26.9464	20.7554	26.0064	26.0141	26.4928					3	3	3	2.3	2.3	2.3	160.88	0.0012837	4.6499	1111900000	69	20		CPSF1		NaN	NaN	0	NaN			0.255844	0.869465	1.41077	0.625252			CPSF1		1.33673
21.4224	21.573	22.1073	21.7664	21.5961	21.4852	21.4072	21.5687	19.7111	20.8845	19.7366	20.6598	21.9988	22.0268	21.8328	21.7032			+	siSENP3_IP_Gl2_IP;siSENP3and5_IP_Gl2_IP	6	6	6	17.1	17.1	17.1	59.345	0	33.868	242010000	36	25		TBCE		0.62841	0.590576	-0.202994	-1.31896			2.69925	0.132651	1.64241	5.2083	+		TBCE		2.30584
24.2847	24.3405	24.3981	24.3834	24.4547	24.4452	24.5142	24.3925	24.2741	24.321	24.3067	24.7044	24.564	24.5326	24.633	24.5391			+	siSENP3_IP_Gl2_IP;SENP5_IP_Gl2_IP	24	24	24	35	35	35	87.301	0	163.04	3942900000	45	401		ALDH18A1		1.51042	0.25011	0.0999737	2.80712			0.789616	0.709021	0.165607	1.59275			ALDH18A1		1.84298
31.3418	31.3043	31.3267	31.4081	31.4306	31.3096	31.3607	31.3253	31.483	31.3811	31.4919	31.3549	31.5112	31.5039	31.5055	31.4653			+	siSENP3_IP_Gl2_IP;siSENP3and5_IP_Gl2_IP;siSENP3and5_IP_siSENP3_IP;siSENP3and5_IP_SENP5_IP;SENP5_IP_Gl2_IP	77	77	75	66.9	66.9	65.9	164.94	0	323.31	249340000000	77	3202		CPS1		0.120924	0.927192	0.0113225	0.323957			0.96471	0.592098	0.0687437	1.88457			CPS1		2.54389
24.3468	24.1792	24.4389	24.4255	24.5678	24.6221	24.5452	24.4696	24.5591	24.9849	24.4456	24.9235	24.8201	24.6109	24.6616	24.6733				siSENP3and5_IP_Gl2_IP;siSENP3and5_IP_siSENP3_IP;SENP5_IP_Gl2_IP	17	13	13	45	39.2	39.2	46.871	0	59.775	2729000000	23	249		EIF4A3		1.62724	0.216193	0.203571	3.01356			0.0957163	0.958847	-0.0367818	-0.26184			EIF4A3		1.36321
24.5959	24.3191	24.2189	24.4402	24.5077	24.5427	24.5633	24.4873	24.4292	24.4859	24.7319	24.6146	24.7077	24.7119	24.8028	24.5399				SENP5_IP_Gl2_IP	16	16	16	31.4	31.4	31.4	63.472	0	101.39	3596700000	29	398		LRRC47		0.786009	0.520297	0.131711	1.58669			0.697232	0.730076	0.12516	1.4368			LRRC47		1.55224
23.8563	24.147	24.1326	23.9863	23.7903	23.8475	23.8648	23.8072	24.079	23.9263	23.4906	24.1799	23.857	23.9952	24.0386	24.0914				siSENP3and5_IP_Gl2_IP;SENP5_IP_Gl2_IP	10	10	10	39.2	39.2	39.2	38.324	0	42.307	1577500000	21	181		SORD		1.54968	0.240681	-0.20313	-2.876			0.187647	0.907532	0.0766129	0.478603			SORD		1.71205
25.1066	24.8826	25.084	25.1752	25.0583	25.1415	25.0718	24.8829	24.9162	24.9652	25.4952	25.4859	25.1451	25.1827	25.3048	25.1964					14	14	14	41.5	41.5	41.5	45.199	0	265.83	4214000000	23	361		ACAT1		0.103257	0.940286	-0.0234513	-0.280665			0.0174375	0.989732	-0.00836945	-0.0514407			ACAT1		1.39197
25.5457	25.9034	25.9977	25.6517	25.8846	25.9153	26.0507	25.7756	26.0654	25.9656	26.0865	26.1149	26.1533	26.0665	26.0484	26.0535				siSENP3and5_IP_siSENP3_IP;SENP5_IP_Gl2_IP	10	10	10	30.7	30.7	30.7	40.094	0	91.021	6748300000	18	309		SLC25A3		0.504178	0.648699	0.131899	1.10074			0.21936	0.88711	0.0223122	0.548027			SLC25A3		1.51555
25.8826	25.8591	25.9245	25.8149	25.8978	25.8406	25.7895	25.8225	26.0497	26.0858	25.9794	26.176	26.0802	25.9526	26.0164	26.0144			+	siSENP3_IP_Gl2_IP;siSENP3and5_IP_Gl2_IP;siSENP3and5_IP_siSENP3_IP;siSENP3and5_IP_SENP5_IP;SENP5_IP_Gl2_IP	65	65	53	54.5	54.5	46.1	191.61	0	323.31	19064000000	90	1357		CLTC		0.456968	0.678198	-0.0327067	-1.01524			0.543687	0.782447	-0.0567975	-1.17108			CLTC		2.67915
27.208	27.0547	27.0341	27.0398	26.8629	27.0127	26.9867	26.9873	27.2735	27.0779	27.4201	26.899	27.1913	27.2447	27.2387	26.9504				siSENP3and5_IP_Gl2_IP	44	44	43	43.8	43.8	43	115.28	0	323.31	33325000000	48	1459		PPP1R12A		1.20005	0.341455	-0.121737	-2.27666			0.0290857	0.989732	-0.011301	-0.0847451			PPP1R12A		1.33535
25.6683	25.4505	25.1087	25.541	25.556	25.6206	25.5258	25.6257	25.2041	25.5882	25.5357	25.4153	25.8626	25.8279	25.7235	25.7142			+	siSENP3_IP_Gl2_IP;siSENP3and5_IP_Gl2_IP;siSENP3and5_IP_SENP5_IP	18	18	18	61	61	61	38.388	0	323.31	4855600000	20	344		EIF2S2		0.528639	0.63713	0.139925	1.14441			2.00673	0.234264	0.346254	3.72054			EIF2S2		2.38006
25.686	25.6076	25.5246	25.5736	25.6632	25.6916	25.5177	25.5198	25.6297	25.671	25.6881	25.7288	25.7134	25.8133	25.8016	25.8752			+	siSENP3_IP_Gl2_IP;siSENP3and5_IP_siSENP3_IP	17	17	17	55.2	55.2	55.2	36.112	0	206.33	6810300000	22	477		EIF2S1		0.000861017	0.998787	0.000148296	0.00258745			1.67728	0.311492	0.121477	3.10342			EIF2S1		1.92387
20.8375	20.7419	20.4458	20.7282	20.8653	20.8831	20.9282	20.8976	21.4701	20.8284	21.3036	21.5098	20.9871	21.0476	21.0975	21.3172				siSENP3and5_IP_Gl2_IP	5	5	5	6.3	6.3	6.3	117.8	0	11.869	110670000	58	14		SKIV2L2		1.274	0.319837	0.205183	2.40116			0.428271	0.835021	-0.165633	-0.962394			SKIV2L2		1.61523
23.9363	23.9381	23.6056	23.7966	24.0522	24.0026	23.9451	24.0635	24.2636	23.893	24.1582	24.1126	24.3193	24.1966	24.2106	24.2213			+	siSENP3_IP_Gl2_IP	20	20	20	31.7	31.7	31.7	106.49	0	97.506	2574600000	41	329		LONP1		1.25432	0.323945	0.196672	2.36793			0.776744	0.709021	0.130111	1.57114			LONP1		2.8961
23.8828	23.9179	23.6364	23.5247	23.8288	23.6263	23.6599	23.5571	23.6802	23.6755	23.7589	23.7954	23.8774	23.9241	23.7513	24.0207					17	17	17	20.2	20.2	20.2	123.38	0	82.289	2241600000	53	295		XPO1		0.267635	0.817016	-0.072413	-0.649672			1.40197	0.409626	0.165862	2.61916			XPO1		1.50803
25.5633	25.391	25.467	25.3164	25.3164	25.1229	25.3334	25.5096	25.7605	25.7201	25.6482	25.6543	25.5566	25.6476	25.479	25.5073				siSENP3and5_IP_siSENP3_IP;siSENP3and5_IP_SENP5_IP;SENP5_IP_Gl2_IP	19	19	19	47.5	47.5	47.5	61.68	0	133.75	3709100000	28	350		GPC1		0.558766	0.626504	-0.113875	-1.19767			1.74876	0.292057	-0.148149	-3.23342			GPC1		1.39148
25.2608	25.2568	25.2648	25.2646	25.322	25.2219	25.2077	25.1544	25.4435	25.3829	25.2803	25.4846	25.5127	25.4474	25.3615	25.4984			+	siSENP3_IP_Gl2_IP;siSENP3and5_IP_Gl2_IP;SENP5_IP_Gl2_IP	125	125	125	35.3	35.3	35.3	469.08	0	323.31	20813000000	220	2123		PRKDC		0.451665	0.682387	-0.0352325	-1.00553			0.459838	0.814523	0.0571742	1.02049			PRKDC		2.46557
24.0701	24.1286	24.3305	24.0668	24.4095	24.149	24.3143	24.2362	24.2414	24.3032	24.4619	23.7444	24.4048	24.5562	24.5261	24.5457			+	siSENP3_IP_Gl2_IP;SENP5_IP_Gl2_IP	14	14	14	54.8	54.8	54.8	36.501	0	53.377	1708100000	19	231		EIF3I		0.757774	0.529372	0.128284	1.53923			1.04499	0.560056	0.320478	2.01792			EIF3I		1.9012
25.1227	25.1013	25.3371	25.1296	25.1935	25.1443	25.0918	25.1519	25.2185	25.4472	25.4078	25.8468	25.3584	25.36	25.3749	25.458			+	siSENP3_IP_Gl2_IP;siSENP3and5_IP_Gl2_IP;SENP5_IP_Gl2_IP	21	21	21	45.2	45.2	45.2	59.75	0	204.46	7225800000	31	498		ATP5A1		0.180656	0.885469	-0.027298	-0.462979			0.286014	0.865624	-0.092196	-0.687257			ATP5A1		3.59402
24.5327	24.5698	24.3936	24.459	24.4452	24.3746	24.508	24.4144	24.7128	24.8823	24.5619	24.6778	24.7769	24.7503	24.61	24.6007			+	siSENP3_IP_Gl2_IP;siSENP3and5_IP_Gl2_IP	25	25	25	40.3	40.3	40.3	91.706	0	239.17	4284800000	42	465		VPS35		0.505617	0.647602	-0.0532289	-1.10332			0.111234	0.94776	-0.02423	-0.300351			VPS35		2.4387
23.0105	22.3815	22.4304	22.5001	22.3009	22.1592	22.3154	22.4485	22.3739	22.5795	22.691	22.7522	22.5798	22.4884	22.6758	22.4997			+	siSENP3_IP_Gl2_IP;siSENP3and5_IP_Gl2_IP	12	12	12	10.7	10.7	10.7	153.89	0	33.65	511410000	73	52		RAD50		0.8838	0.472767	-0.274615	-1.75007			0.156301	0.923255	-0.038218	-0.407546			RAD50		1.87938
25.3166	25.3844	25.0042	25.0486	25.351	25.1421	25.1705	25.1578	25.3019	25.1623	25.4158	25.4182	25.5724	25.6039	25.3759	25.2937				siSENP3and5_IP_Gl2_IP;siSENP3and5_IP_siSENP3_IP;SENP5_IP_Gl2_IP	26	26	8	47.8	47.8	17	71.368	0	284.56	3483300000	34	238		ATAD3A		0.0557499	0.975853	0.0168986	0.158148			0.685897	0.730076	0.136952	1.41751			ATAD3A		1.53626
23.8956	24.0608	23.9264	24.0818	23.7166	23.8315	23.6431	23.6159	24.0165	23.9212	24.0349	24.2346	23.7801	23.9668	24.0962	24.0113					13	13	12	32.7	32.7	31.3	54.366	0	54.506	1464700000	26	212		PMPCB		2.29474	0.0913892	-0.289369	-4.30358			0.416505	0.835021	-0.0882158	-0.940508			PMPCB		1.71858
24.1707	24.1525	24.2924	24.0246	24.422	24.2649	24.1323	24.2729	24.5943	24.5596	24.5254	24.3762	24.7126	24.6114	24.2935	24.5543				siSENP3and5_IP_Gl2_IP;SENP5_IP_Gl2_IP	16	16	16	62.4	62.4	62.4	47.366	0	184.16	2840400000	25	343		PSMC4		0.675994	0.570024	0.112988	1.40062			0.105551	0.948463	0.0290456	0.286351			PSMC4		1.34275
24.0272	23.9229	24.2399	24.1572	24.1906	24.0578	24.0947	23.9839	24.2118	24.041	24.2442	24.2782	24.3288	24.3299	24.3036	24.4629			+	siSENP3_IP_Gl2_IP	12	12	11	43.7	43.7	41.6	38.169	0	74.186	2185600000	19	249		VPS26A		0.020879	0.985603	-0.00504112	-0.0613648			1.35826	0.421994	0.162492	2.54428			VPS26A		2.56422
27.2882	27.4183	27.2998	27.0819	27.0886	27.1309	27.092	27.1317	27.2975	27.1831	26.8569	27.2526	27.3116	27.5161	27.3279	27.4018			+	siSENP3_IP_Gl2_IP	16	16	9	48.8	48.8	30.7	49.229	0	323.31	13544000000	18	357		HNRNPH1		1.19913	0.341455	-0.16121	-2.27511			1.15302	0.505144	0.241854	2.19792			HNRNPH1		2.93695
23.3469	23.5497	23.3522	23.328	23.3655	23.2547	23.473	23.3171	23.6223	23.647	23.5154	23.1443	23.4799	23.9196	23.6107	23.5305				siSENP3and5_IP_Gl2_IP;siSENP3and5_IP_SENP5_IP	8	8	8	34	34	34	28.772	0	42.974	759670000	15	95		CLIC4		0.243175	0.832811	-0.0416479	-0.598733			0.450474	0.825905	0.152891	1.00335			CLIC4		1.38925
24.1269	24.0889	23.9507	23.881	24.2537	24.3017	24.2398	24.123	24.4474	24.6207	24.4118	24.5287	24.5429	24.6357	24.3257	24.5579			+	siSENP3_IP_Gl2_IP;siSENP3and5_IP_Gl2_IP;SENP5_IP_Gl2_IP	11	11	11	42.3	42.3	42.3	35.079	0	76.055	2552100000	20	279		ETFA		1.70332	0.19496	0.217674	3.15056			0.0583969	0.984177	0.0134001	0.165237			ETFA		2.01561
24.2273	24.227	24.1828	24.1549	24.1544	24.0856	24.0592	24.2414	24.3681	24.4754	24.1489	24.2177	24.2529	24.4862	24.3671	24.5899			+	siSENP3_IP_Gl2_IP;siSENP3and5_IP_Gl2_IP;siSENP3and5_IP_siSENP3_IP;SENP5_IP_Gl2_IP	12	12	12	36.6	36.6	36.6	39.591	0	47.721	2326900000	21	223		IDH3A		0.684417	0.567929	-0.0628414	-1.41499			0.544228	0.782447	0.121471	1.17204			IDH3A		1.86907
24.9091	24.8234	24.6846	24.7351	24.5489	24.789	24.699	24.5915	24.8679	24.8156	25.19	24.5851	25.0508	25.0038	25.0612	24.6986				siSENP3and5_IP_Gl2_IP;SENP5_IP_Gl2_IP	46	46	46	47.7	47.7	47.7	120.27	0	323.31	10704000000	60	1020		LUZP1		0.904959	0.460977	-0.130953	-1.78528			0.237899	0.871146	0.0889387	0.587596			LUZP1		1.57484
23.8365	23.8875	23.8726	24.1897	23.866	23.8551	23.7971	23.7424	23.9406	24.2557	24.3015	24.3518	24.1531	24.2701	24.1514	23.8762				siSENP3and5_IP_Gl2_IP	14	14	14	40.3	40.3	40.3	54.889	0	113.05	1756700000	25	239		ADSL		0.745112	0.530406	-0.131439	-1.51788			0.342089	0.848297	-0.0996981	-0.798726			ADSL		1.82216
23.5544	23.6302	23.1922	23.2292	23.5099	23.3855	23.2626	23.5842	23.8897	23.9413	23.5863	24.0178	23.6366	23.6358	23.728	23.9361				siSENP3and5_IP_Gl2_IP	6	6	6	16.9	16.9	16.9	36.091	0	16.053	855380000	16	105		ELAVL1		0.0940691	0.947353	0.0340285	0.257699			0.479406	0.806866	-0.124695	-1.05609			ELAVL1		1.61114
24.6427	24.5032	24.5716	24.3596	24.33	24.5312	24.5463	24.4756	24.791	24.7655	25.0211	24.9458	24.7165	24.5648	24.8713	24.9315				siSENP3and5_IP_SENP5_IP	16	16	16	58.1	58.1	58.1	32.004	0	43.074	2977900000	20	258		PGAM5		0.25458	0.825037	-0.0485401	-0.622619			0.48688	0.806866	-0.109839	-1.06961			PGAM5		1.6916
26.026	25.9511	26.0264	25.8607	25.816	25.8016	25.8884	25.8226	26.3855	26.2041	26.3133	25.9428	26.1246	26.2414	26.2538	25.9395			+	siSENP3_IP_Gl2_IP;siSENP3and5_IP_siSENP3_IP;siSENP3and5_IP_SENP5_IP;SENP5_IP_Gl2_IP	31	31	31	42	42	42	122.29	0	323.31	9669100000	46	766		DSG2		1.65182	0.210072	-0.133885	-3.0576			0.239156	0.869666	-0.0716009	-0.590255			DSG2		2.18876
20.9398	19.9718	21.2783	22.2522	22.1293	22.0858	22.0656	22.3863	21.9951	22.4368	22.1584	22.1844	22.6258	22.3961	22.6406	22.2513				siSENP3and5_IP_Gl2_IP	5	5	5	18.4	18.4	18.4	45.479	0	10.774	345900000	21	32		AARSD1		1.1644	0.352414	1.05624	2.21695			1.13756	0.510362	0.284774	2.1721			AARSD1		1.38933
22.2807	22.5049	22.5271	22.7232	22.5113	22.2599	22.7745	22.6809	22.8105	22.7149	22.8828	21.3074	22.9293	22.9774	22.7717	22.8068					13	13	13	12	12	12	160.25	0	76.961	809000000	75	125		YTHDC2		0.123116	0.927192	0.0476465	0.329252			0.542223	0.782447	0.442386	1.16849			YTHDC2		1.36582
24.5858	24.5698	24.7234	24.4221	24.7567	24.6441	24.6121	24.4934	25.0099	24.7905	24.7479	24.7665	25.0429	24.9101	24.8467	24.972			+	siSENP3_IP_Gl2_IP;siSENP3and5_IP_siSENP3_IP	36	36	36	36.3	36.3	36.3	140.47	0	202.79	7402600000	59	734		VARS		0.255826	0.825037	0.051271	0.625214			0.758919	0.710364	0.114199	1.54116			VARS		2.44002
23.168	23.2439	22.6871	22.6365	23.1582	22.9607	22.9066	22.8621	23.3828	23.1632	23.3209	22.1674	23.3295	23.2337	23.3641	23.2367			+	siSENP3_IP_Gl2_IP;siSENP3and5_IP_Gl2_IP;siSENP3and5_IP_siSENP3_IP	3	3	3	33.1	33.1	33.1	19.343	0	64.881	639700000	8	96		NPM3		0.0801686	0.960683	0.0380421	0.222318			0.441727	0.826777	0.282434	0.987265			NPM3		2.32239
26.3643	26.3343	26.2697	26.222	26.2081	26.5598	26.4719	26.4571	26.5597	26.4783	26.7155	26.6313	26.7688	26.666	26.8589	26.7098			+	siSENP3_IP_Gl2_IP	25	25	25	65.1	65.1	65.1	49.874	0	323.31	19956000000	30	938		TUFM		0.760563	0.529372	0.126627	1.54392			1.24877	0.477262	0.154658	2.35858			TUFM		2.04027
23.8646	23.9284	24.0599	24.1517	23.8179	23.7301	24.0549	23.7583	24.4003	24.2274	23.9127	24.3423	24.2127	24.242	23.9131	24.3043				siSENP3and5_IP_Gl2_IP;SENP5_IP_Gl2_IP	8	7	7	21.9	20	20	46.437	0	34.31	1444800000	20	135		HNRNPDL		0.817607	0.502979	-0.160859	-1.63964			0.143608	0.929408	-0.0526748	-0.378001			HNRNPDL		1.54616
23.4516	23.5088	23.6059	23.6791	23.5773	23.6869	23.4338	23.5142	23.7242	23.5762	23.9976	24.1231	23.9379	23.9443	23.7147	23.9611			+	siSENP3_IP_Gl2_IP	15	15	14	21.8	21.8	20.8	88.583	0	65.714	1375200000	45	171		AFG3L2		0.0391968	0.97662	-0.00831032	-0.113023			0.0902959	0.96267	0.0342126	0.248172			AFG3L2		2.26857
25.3416	25.248	25.3045	25.1784	25.3493	25.389	25.4166	25.2021	25.7565	25.7731	25.5992	25.9254	25.5084	25.6903	25.5856	25.9216					27	27	27	38.1	38.1	38.1	88.549	0	323.31	11659000000	32	902		TRIM28		0.556456	0.626504	0.0710902	1.19361			0.331946	0.848297	-0.0871263	-0.77889			TRIM28		1.79311
27.4246	27.3917	27.4396	27.4391	27.3297	27.2889	27.3705	27.3115	27.739	27.5185	27.9059	27.2793	27.8021	27.7674	27.7432	27.3539				siSENP3and5_IP_Gl2_IP;siSENP3and5_IP_SENP5_IP;SENP5_IP_Gl2_IP	71	71	71	56.2	56.2	56.2	143.23	0	323.31	61781000000	72	2457		SMC1A		2.51474	0.066316	-0.0986104	-4.78194			0.121694	0.935995	0.0559702	0.325818			SMC1A		1.73632
25.5257	25.4915	25.557	25.6692	25.4422	25.4013	25.4769	25.3517	25.7408	25.9364	25.7544	25.4405	25.9182	25.8658	25.6636	25.6111			+	siSENP3_IP_Gl2_IP	20	18	17	32.7	30.4	29.2	85.182	0	143.97	5554300000	33	365		PFKM		1.64037	0.212304	-0.142832	-3.03707			0.138806	0.930993	0.0466413	0.366697			PFKM		2.31513
24.0863	24.4789	24.476	24.2437	24.0661	24.1464	24.407	24.4787	24.3746	24.5725	24.447	24.5189	24.4877	24.652	24.7684	24.6009					8	8	8	35.6	35.6	35.6	36.876	0	66.324	1281800000	14	117		RCN2		0.126721	0.926047	-0.0466895	-0.337926			1.06873	0.543656	0.149024	2.05739			RCN2		1.65123
23.9726	23.796	23.5921	23.8129	23.8211	24.0401	24.0418	23.7066	24.3539	23.8531	24.1573	24.496	24.316	24.2811	24.1614	24.29			+	siSENP3_IP_Gl2_IP;siSENP3and5_IP_Gl2_IP	18	18	18	23.1	23.1	23.1	100.67	0	75.298	2408800000	44	279		SRRT		0.424192	0.697493	0.108994	0.954822			0.122631	0.935817	0.0470443	0.328082			SRRT		2.14294
24.7316	24.6358	24.6727	24.5879	25.022	24.8674	24.7216	24.8446	24.6035	24.9484	24.9235	25.1734	25.3064	25.2435	25.2175	25.1304			+	siSENP3_IP_Gl2_IP	20	20	20	40.4	40.4	40.4	69.842	0	166.39	3853800000	32	403		XRCC6		1.62566	0.216193	0.206908	3.01076			1.35762	0.421994	0.312251	2.5432			XRCC6		2.62401
23.4561	23.2664	23.5429	23.5486	23.7195	23.6988	23.4758	23.5045	24.0218	23.6613	23.6642	23.8986	23.84	24.1244	23.75	24.1568				siSENP3and5_IP_Gl2_IP;siSENP3and5_IP_siSENP3_IP;SENP5_IP_Gl2_IP	18	18	18	39.1	39.1	39.1	57.136	0	43.583	2399100000	37	215		DARS		0.791404	0.516014	0.146135	1.59575			0.534261	0.782447	0.15634	1.15439			DARS		1.6585
24.0223	24.0674	24.146	23.7341	24.1443	24.0061	24.2002	24.1059	24.4403	24.5944	24.5658	24.4447	24.3627	24.4865	24.4225	24.6612			+	siSENP3_IP_Gl2_IP;SENP5_IP_Gl2_IP	9	9	9	35.4	35.4	35.4	39.233	0	55.454	1546000000	21	177		PDHB		0.57871	0.613962	0.121664	1.23266			0.139981	0.930562	-0.0280666	-0.369469			PDHB		2.5382
24.5454	24.7332	24.6583	24.7284	24.8672	24.9599	25.4142	25.2785	24.6243	24.9157	25.0679	25.167	25.4757	25.4513	25.6334	25.4443				siSENP3and5_IP_SENP5_IP;SENP5_IP_Gl2_IP	23	23	23	31.4	31.4	31.4	95.337	0	196.49	4944900000	37	459		ILF3		1.83583	0.160122	0.463624	3.39454			2.34399	0.178473	0.557474	4.40801			ILF3		1.45633
23.1942	23.4554	23.0902	23.338	23.329	23.2257	23.6166	23.5283	23.8264	23.6007	23.5699	24.1643	23.9532	23.6405	23.9424	23.6523				siSENP3and5_IP_Gl2_IP;siSENP3and5_IP_SENP5_IP	9	9	9	26.5	26.5	26.5	50.097	0	48.151	1520000000	20	173		ADSS		0.613554	0.599397	0.155457	1.29329			0.0141393	0.989732	0.00680065	0.0418617			ADSS		1.60809
24.4305	24.3872	24.398	24.6239	24.607	24.4994	24.5646	24.4587	25.0542	24.9127	24.8884	24.9657	24.8907	24.8897	24.9534	24.8903			+	siSENP3_IP_Gl2_IP;siSENP3and5_IP_Gl2_IP;siSENP3and5_IP_siSENP3_IP;siSENP3and5_IP_SENP5_IP;SENP5_IP_Gl2_IP	27	27	27	48.9	48.9	48.9	74.175	0	171.13	3213500000	34	406		SLC25A13		0.517109	0.641079	0.0725417	1.12387			0.578186	0.77457	-0.0492291	-1.23174			SLC25A13		4.28575
27.5163	27.5243	27.4549	27.3577	27.3052	27.39	27.1995	27.2171	27.948	27.7696	27.9601	27.3971	27.5874	27.6946	27.8123	27.5228			+	siSENP3_IP_Gl2_IP;siSENP3and5_IP_siSENP3_IP;siSENP3and5_IP_SENP5_IP;SENP5_IP_Gl2_IP	17	17	17	58.8	58.8	58.8	41.4	0	239.15	14300000000	23	423		CD55		1.71667	0.190523	-0.185357	-3.17482			0.334789	0.848297	-0.114419	-0.784464			CD55		2.55552
24.2431	24.1686	24.3179	24.1092	24.0672	23.9867	24.1462	24.0868	24.39	23.9562	24.6758	23.9888	24.299	24.5171	24.7972	24.1802					12	12	12	36.2	36.2	36.2	43.295	0	68.613	2125500000	22	240		PDHA1		1.31107	0.306557	-0.137989	-2.46394			0.391231	0.835021	0.195684	0.893039			PDHA1		1.44843
23.9721	23.9941	24.521	24.0249	24.1996	24.1264	24.1318	24.2807	24.8501	24.7192	24.329	24.713	24.6082	24.5965	24.3597	24.7096			+	siSENP3_IP_Gl2_IP	17	17	17	33.9	33.9	33.9	72.2	0	61.334	1683300000	35	175		SAMHD1		0.159559	0.896418	0.0565701	0.415055			0.256158	0.869465	-0.0843077	-0.625906			SAMHD1		2.45939
23.7752	23.7504	24.2239	23.9012	23.7772	23.7613	23.9546	23.6363	24.0455	24.3089	23.5696	24.1227	23.9882	24.1802	24.2037	24.3147			+	siSENP3_IP_Gl2_IP;siSENP3and5_IP_Gl2_IP	9	9	9	46.1	46.1	46.1	31.284	0	118.59	1927500000	15	190		OTUB1		0.462803	0.676461	-0.130336	-1.0259			0.412869	0.835021	0.160018	0.933718			OTUB1		2.211
25.7237	25.5364	25.4722	25.5646	25.6854	25.8794	25.6412	25.6326	26.2241	26.1091	26.0682	25.9875	26.1039	26.1849	25.9896	26.1407			+	siSENP3_IP_Gl2_IP;siSENP3and5_IP_siSENP3_IP;siSENP3and5_IP_SENP5_IP	30	22	22	46.5	34.8	34.8	80.272	0	176.29	13197000000	37	694		DDX17		0.86599	0.485429	0.135406	1.72041			0.0406772	0.986852	0.00756788	0.117116			DDX17		2.83601
22.2126	22.2107	22.6772	22.1698	22.1692	22.3084	22.0854	22.1165	22.6776	22.7572	22.5151	21.0322	22.4997	22.4935	22.4906	22.7792			+	siSENP3_IP_Gl2_IP	5	5	5	19.6	19.6	19.6	31.629	0	12.094	260990000	18	53		SDHB		0.524107	0.63713	-0.147711	-1.13634			0.3294	0.848297	0.320179	0.77389			SDHB		2.41981
23.8345	23.7866	23.896	23.4424	23.6131	23.7132	23.8945	23.5677	23.894	24.0338	24.0221	23.7556	23.917	24.2314	24.2971	23.9822			+	siSENP3_IP_Gl2_IP;siSENP3and5_IP_Gl2_IP;siSENP3and5_IP_siSENP3_IP;siSENP3and5_IP_SENP5_IP;SENP5_IP_Gl2_IP	7	7	7	29.6	29.6	29.6	34.012	0	33.463	677980000	17	122		SLC25A1		0.128532	0.923736	-0.0427279	-0.342267			0.78962	0.709021	0.180534	1.59275			SLC25A1		1.88188
26.1414	26.0953	26.0394	26.1696	25.9149	26.0702	26.0311	26.0215	26.1523	26.3969	26.3648	26.5813	26.3028	26.3494	26.5082	26.5261			+	siSENP3_IP_Gl2_IP;siSENP3and5_IP_siSENP3_IP;SENP5_IP_Gl2_IP	45	45	45	48.2	48.2	48.2	140.96	0	323.31	15063000000	61	1038		DHX9		1.23247	0.332244	-0.102006	-2.33113			0.178567	0.912152	0.0477891	0.458286			DHX9		3.13637
26.0361	25.7632	25.9457	26.0458	25.9054	26.0898	26.0245	25.9448	26.3518	26.3825	26.1962	26.4898	26.3209	26.4114	26.4232	26.4782			+	siSENP3_IP_Gl2_IP;siSENP3and5_IP_siSENP3_IP	41	41	41	55.9	55.9	55.9	77.515	0	205.57	17180000000	47	1120		HNRNPM		0.225485	0.841453	0.0434232	0.561179			0.329707	0.848297	0.053339	0.774494			HNRNPM		3.6749
23.9937	23.9301	24.1286	24.2646	23.8844	23.9786	24.1113	24.1285	24.5908	24.6122	24.3403	24.8755	24.2394	24.4183	24.4133	24.7324			+	siSENP3_IP_Gl2_IP	11	11	11	14.2	14.2	14.2	114.53	0	76.086	1502900000	29	221		UBAP2L		0.229041	0.841453	-0.0535655	-0.568778			0.462592	0.812231	-0.153811	-1.02552			UBAP2L		1.94912
24.7646	25.0534	24.6738	24.835	24.8734	24.9658	24.8277	24.937	25.1761	25.3662	25.084	25.0628	25.6107	25.3979	25.2967	25.0121				siSENP3and5_IP_Gl2_IP	9	9	9	35.6	35.6	35.6	43.062	0	79.228	3268700000	19	216		ILF2		0.34233	0.757737	0.0693002	0.799196			0.505896	0.789405	0.157075	1.10382			ILF2		1.80727
23.5934	23.5403	23.5814	23.178	23.5567	23.1445	23.1292	23.2536	23.7694	23.8804	23.7765	24.1363	23.5954	23.8324	23.4659	23.9143				siSENP3and5_IP_Gl2_IP	6	6	6	42.3	42.3	42.3	20.505	0	79.732	1169700000	10	155		VPS29		0.700667	0.560444	-0.202268	-1.44264			0.676621	0.740486	-0.188671	-1.40169			VPS29		1.62099
22.0794	22.0037	22.0931	22.1785	22.1893	21.7491	22.0387	21.7107	22.3249	22.4299	23.3859	22.5726	22.1169	22.5142	22.4343	22.3481				siSENP3and5_IP_Gl2_IP;siSENP3and5_IP_siSENP3_IP;SENP5_IP_Gl2_IP	12	11	11	22.2	20.8	20.8	66.408	0	21.574	564810000	35	58		LMNB1		0.664273	0.572917	-0.166714	-1.38058			0.599654	0.77457	-0.324975	-1.26917			LMNB1		1.62033
25.2966	25.4146	25.1157	25.036	25.2552	25.1689	25.2267	24.931	25.7357	25.7895	25.85	25.2277	25.7906	25.806	25.4999	25.2125					23	23	23	41	41	41	75.475	0	173.82	4540000000	40	341		ABCD3		0.253873	0.825037	-0.0702682	-0.621145			0.138773	0.930993	-0.0734859	-0.366619			ABCD3		1.4612
25.3728	25.3408	25.316	25.3119	25.4321	25.4382	25.4231	25.3962	25.8106	25.5685	25.8734	25.2907	26.0662	25.9913	25.8132	25.5468			+	siSENP3_IP_Gl2_IP;siSENP3and5_IP_Gl2_IP;SENP5_IP_Gl2_IP	220	208	208	36.1	34.9	34.9	838.3	0	323.31	36882000000	424	3908		MACF1		2.68711	0.0505943	0.0870466	5.17947			0.585115	0.77457	0.218574	1.24385			MACF1		2.01135
23.4178	23.329	23.5987	23.4777	23.5715	23.2621	23.4269	23.3003	23.7037	23.9916	23.3545	23.8908	23.85	23.657	23.7006	24.0913			+	siSENP3_IP_Gl2_IP;siSENP3and5_IP_Gl2_IP;siSENP3and5_IP_SENP5_IP	12	12	12	46.4	46.4	46.4	41.943	0	49.029	1152600000	25	159		PTGES2		0.306595	0.785872	-0.0655541	-0.7287			0.208091	0.895032	0.0895696	0.52362			PTGES2		1.9491
24.1658	24.0824	23.6598	23.9086	24.2466	24.1268	24.0661	23.953	24.2738	24.3507	24.3047	24.5801	24.5035	24.6316	24.4997	24.498			+	siSENP3_IP_Gl2_IP;siSENP3and5_IP_Gl2_IP;SENP5_IP_Gl2_IP	18	18	18	51.5	51.5	51.5	45.626	0	234.28	3201400000	24	334		PSMC5		0.520649	0.640106	0.144027	1.13018			1.05226	0.558774	0.155857	2.03002			PSMC5		3.1143
28.631	28.6414	28.9442	28.7464	28.884	28.9851	29.1575	29.2013	29.1056	29.4658	29.0096	29.8206	29.4029	29.2452	29.5213	29.8356				siSENP3and5_IP_Gl2_IP;siSENP3and5_IP_siSENP3_IP;SENP5_IP_Gl2_IP	23	23	23	35.3	35.3	35.3	90.583	0	323.31	32898000000	37	658		HNRNPU		1.64508	0.211547	0.316256	3.04551			0.280383	0.869465	0.150853	0.675801			HNRNPU		1.65126
22.5128	22.6996	22.408	22.9088	22.2743	22.3225	22.323	22.3978	22.6587	23.0812	22.3795	22.7155	22.8274	22.8375	22.7112	22.7296			+	siSENP3_IP_Gl2_IP;siSENP3and5_IP_Gl2_IP	7	7	7	23.7	23.7	23.7	32.544	0	13.639	400650000	22	97		C2orf47		1.43667	0.270706	-0.302887	-2.67894			0.178355	0.912152	0.067708	0.45781			C2orf47		4.42666
26.7203	26.7812	26.8379	26.6451	26.5503	26.6369	26.385	26.3065	27.1786	27.2314	27.1007	27.1664	26.9069	26.8741	26.8791	27.0109			+	siSENP3_IP_Gl2_IP;siSENP3and5_IP_siSENP3_IP	12	12	8	65.1	65.1	44	18.502	0	189.58	7208300000	10	281		CFL1		1.73836	0.187043	-0.276469	-3.21438			3.02799	0.113614	-0.251534	-6.03247			CFL1		2.80853
24.3611	24.4502	24.8403	23.8414	24.3979	24.3337	24.4732	24.6339	25.0913	25.546	24.3144	25.671	25.1354	24.9943	24.9422	24.5705				siSENP3and5_IP_Gl2_IP;siSENP3and5_IP_siSENP3_IP;SENP5_IP_Gl2_IP	5	5	5	46.6	46.6	46.6	11.367	0	15.506	1474300000	6	171		HIST1H4A		0.153526	0.902527	0.0864401	0.401128			0.314027	0.848297	-0.245097	-0.743509			HIST1H4A		1.7832
22.5563	22.447	22.553	22.9078	22.5365	22.1211	22.7801	22.5637	22.8057	22.8223	22.6795	22.5948	23.0255	22.827	23.1735	22.7806					6	6	6	19.3	19.3	19.3	58.486	0	35.632	354190000	25	76		ALDH7A1		0.28172	0.80809	-0.115666	-0.678525			1.11585	0.519607	0.226098	2.13587			ALDH7A1		1.46862
24.03	24.4189	24.1868	24.2757	24.0182	23.7565	23.8018	23.7592	24.3663	24.2778	24.4095	24.4514	24.0619	24.201	24.2151	24.6651					28	28	25	48.3	48.3	43.2	81.744	0	200.53	2924100000	46	390		JUP		2.06859	0.126959	-0.393918	-3.84201			0.274547	0.869465	-0.0904455	-0.663873			JUP		1.68289
23.0806	23.231	23.4554	23.2961	23.3181	22.8889	23.1399	23.2822	23.2473	23.4405	23.3907	23.1476	23.576	23.5945	23.647	23.6223			+	siSENP3_IP_Gl2_IP	17	17	17	27.2	27.2	27.2	89.677	0	115.6	1565100000	46	213		CUL1		0.379698	0.728464	-0.108509	-0.871154			2.34647	0.178473	0.303408	4.41329			CUL1		2.42818
22.977	20.4968	22.7351	22.7091	22.8443	22.9827	22.6691	22.5285	23.5433	23.6158	23.0655	23.3235	23.0911	23.0752	23.2131	23.4569			+	siSENP3_IP_Gl2_IP	7	7	7	30.3	30.3	30.3	38.534	0	21.227	353970000	18	49		STOML2		0.391698	0.71467	0.526655	0.893922			0.543269	0.782447	-0.177965	-1.17034			STOML2		1.84362
22.7513	22.9901	22.7442	23.0047	22.8106	23.2453	22.9059	22.8042	23.4248	23.6863	23.2648	23.7702	23.4768	23.3228	23.3692	23.4338			+	siSENP3_IP_Gl2_IP;siSENP3and5_IP_Gl2_IP	8	8	8	23	23	23	46.513	0	29.246	874730000	18	111		LUC7L2		0.218023	0.850999	0.0689511	0.545146			0.513973	0.786504	-0.135925	-1.11827			LUC7L2		2.24468
26.3906	26.2641	26.5816	26.4443	26.2899	26.5017	26.6	26.4824	27.094	27.0072	26.9769	27.08	26.9036	26.9757	26.9248	26.9075			+	siSENP3_IP_Gl2_IP;siSENP3and5_IP_siSENP3_IP;siSENP3and5_IP_SENP5_IP;SENP5_IP_Gl2_IP	83	83	83	34.8	34.8	34.8	629.09	0	323.31	17565000000	376	1144		AHNAK		0.208152	0.862466	0.0483742	0.523754			1.84346	0.276864	-0.111632	-3.40881			AHNAK		3.32618
24.4961	24.5595	24.7732	24.5624	24.5124	24.7071	24.7499	24.4525	25.2158	25.3828	25.0384	25.147	24.7956	25.1658	24.9866	25.3484					5	5	5	19.7	19.7	19.7	28.994	0	47.386	1299500000	12	108		EMD		0.0277628	0.979878	0.00765133	0.0810028			0.3833	0.835021	-0.121926	-0.878006			EMD		1.82236
27.3796	27.0747	27.2829	27.2642	27.0875	27.4492	27.3588	27.2611	27.7574	27.9119	28.0376	28.0607	27.7099	27.764	27.7071	27.8734			+	siSENP3_IP_Gl2_IP;siSENP3and5_IP_Gl2_IP;SENP5_IP_Gl2_IP	25	25	25	63.5	63.5	63.5	50.976	0	323.31	34126000000	23	950		HNRNPK		0.147154	0.905073	0.0387468	0.386303			1.17578	0.497501	-0.178328	-2.23598			HNRNPK		2.81061
28.0868	28.1965	28.0942	27.9607	27.9341	28.0373	27.9593	27.8946	28.5431	28.4801	28.6889	28.1358	28.6648	28.5478	28.4957	28.0544			+	siSENP3_IP_Gl2_IP	20	20	20	74.7	74.7	74.7	34.333	0	323.31	37113000000	20	852		ARPC2		1.18669	0.345545	-0.128228	-2.25426			0.0416848	0.986852	-0.0212998	-0.119896			ARPC2		1.91232
22.7819	22.9551	22.9699	22.9107	23.2621	23.1104	22.979	23.061	23.869	23.4196	23.5643	23.2513	23.4799	23.6576	23.3476	23.8667			+	siSENP3_IP_Gl2_IP;siSENP3and5_IP_Gl2_IP;siSENP3and5_IP_SENP5_IP;SENP5_IP_Gl2_IP	14	14	14	23.6	23.6	23.6	83.471	0	44.056	1210100000	41	178		GFM1		1.45578	0.264095	0.198715	2.71202			0.135352	0.932423	0.0619197	0.358522			GFM1		2.05128
27.1181	27.1309	27.1257	27.2069	27.0091	26.9961	27.0376	26.9306	27.5816	27.4995	27.6887	27.1288	27.5665	27.5992	27.6287	27.119			+	siSENP3_IP_Gl2_IP;siSENP3and5_IP_SENP5_IP;SENP5_IP_Gl2_IP	78	78	78	61.1	61.1	61.1	141.54	0	323.31	84028000000	65	3011		SMC3		2.59287	0.0573415	-0.152085	-4.95952			0.00721611	0.991383	0.003685	0.0215293			SMC3		2.12638
26.4417	26.3577	26.7102	26.4526	26.3681	26.4875	26.7487	26.6647	27.222	27.1033	27.6959	26.8248	27.1263	26.9955	27.2824	26.8112			+	siSENP3_IP_Gl2_IP;siSENP3and5_IP_siSENP3_IP	8	7	7	47.7	42.5	42.5	16.941	0	118.47	5510000000	9	160		ARPC5L		0.276632	0.812705	0.0766931	0.66814			0.322593	0.848297	-0.157666	-0.760478			ARPC5L		1.99317
22.7881	23.0721	23.2254	22.8964	23.0194	22.7696	23.0956	22.6161	23.5422	23.7204	23.4928	23.0318	23.2909	23.4584	23.4558	23.2491			+	siSENP3_IP_Gl2_IP;siSENP3and5_IP_Gl2_IP	7	7	7	19	19	19	47.578	0	21.192	769230000	27	93		CNP		0.352337	0.747625	-0.120325	-0.818632			0.211732	0.893232	-0.0832181	-0.531536			CNP		2.12222
22.5637	22.5669	22.9728	22.393	22.4445	22.1539	22.2596	22.4383	22.4918	23.1358	22.6666	23.4925	22.6672	22.9853	22.8223	22.7955			+	siSENP3_IP_Gl2_IP;siSENP3and5_IP_Gl2_IP;siSENP3and5_IP_SENP5_IP	9	9	9	15.8	15.8	15.8	106.87	0	35.337	450050000	43	77		GANAB		1.10029	0.370826	-0.299986	-2.10994			0.218538	0.887149	-0.129108	-0.546257			GANAB		2.65733
28.5133	28.6791	28.6129	28.6756	28.5298	28.3555	28.5873	28.5136	29.1378	29.3279	29.2548	28.8162	28.9668	29.0593	29.1463	28.7994			+	siSENP3_IP_Gl2_IP;siSENP3and5_IP_siSENP3_IP	21	21	17	73.2	73.2	64.6	47.371	0	323.31	55027000000	21	1011		ACTR3		1.01262	0.410906	-0.123645	-1.96414			0.47325	0.806866	-0.141242	-1.04492			ACTR3		2.84464
22.9539	23.1214	23.087	23.1805	22.9127	23.2129	23.19	22.9831	23.4059	23.7759	23.6091	23.2799	23.6855	23.4391	23.5068	23.6668			+	siSENP3_IP_Gl2_IP;siSENP3and5_IP_Gl2_IP;SENP5_IP_Gl2_IP	9	9	9	12.7	12.7	12.7	69.491	0	20.11	715160000	23	117		RBM14		0.0431698	0.976221	-0.0110111	-0.123982			0.17685	0.912152	0.0568447	0.454421			RBM14		2.6967
24.9034	24.7394	25.1162	24.9782	24.8575	25.0181	24.6428	24.983	25.6604	25.2775	25.7581	24.923	25.2698	25.7045	25.6261	24.901				siSENP3and5_IP_SENP5_IP;SENP5_IP_Gl2_IP	6	6	6	39.9	39.9	39.9	20.471	0	38.817	2701200000	10	201		CAV1		0.201869	0.86651	-0.0589442	-0.510023			0.038344	0.988121	-0.0293794	-0.11066			CAV1		1.31176
22.6521	22.8313	23.2307	22.9419	22.7937	22.6725	22.9843	22.85	23.0224	22.7072	22.9039	22.7046	23.3138	23.3863	23.4056	23.2079			+	siSENP3_IP_Gl2_IP	6	6	6	21.3	21.3	21.3	39.336	0	22.348	588330000	19	94		RTCA		0.266083	0.817016	-0.0888638	-0.646472			2.81367	0.132651	0.493886	5.4853			RTCA		3.16292
23.3889	23.3637	23.4178	23.4178	23.2457	23.2869	23.3764	23.5162	23.7424	23.9254	23.8458	24.0633	23.7618	23.8138	23.9194	23.9597			+	siSENP3_IP_Gl2_IP;siSENP3and5_IP_Gl2_IP;siSENP3and5_IP_siSENP3_IP;SENP5_IP_Gl2_IP	13	13	13	35.4	35.4	35.4	54.177	0	140.32	2543300000	22	308		DLD		0.275215	0.813016	-0.0407572	-0.665241			0.141753	0.930301	-0.0305362	-0.373641			DLD		3.28112
24.353	24.4625	24.3088	24.3385	24.5744	24.4817	24.6156	24.6706	25.0674	25.0518	25.2604	25.3088	25.2118	25.21	25.0143	24.9602			+	siSENP3_IP_Gl2_IP;siSENP3and5_IP_Gl2_IP;siSENP3and5_IP_SENP5_IP	18	18	18	47.2	47.2	47.2	57.563	0	323.31	3490900000	23	398		FARSA		2.25636	0.0958555	0.2199	4.2232			0.335686	0.848297	-0.0729885	-0.78622			FARSA		3.26958
24.2716	24.4758	23.8077	23.5774	23.6576	23.8791	23.807	23.7757	24.3311	24.3564	24.0737	23.9888	24.4878	24.3794	24.4043	23.9036			+	siSENP3_IP_Gl2_IP;siSENP3and5_IP_SENP5_IP;SENP5_IP_Gl2_IP	27	27	25	20.8	20.8	19.7	197.3	0	80.419	1770200000	83	132		CDC42BPA		0.558635	0.626504	-0.253277	-1.19744			0.272693	0.869465	0.106256	0.660072			CDC42BPA		1.98219
23.2468	23.3869	23.7644	23.6533	23.4424	23.5211	23.2571	23.4046	23.4202	23.6283	20.9179	23.8902	24.0145	23.8553	23.5973	24.2266			+	siSENP3_IP_Gl2_IP;siSENP3and5_IP_Gl2_IP;siSENP3and5_IP_siSENP3_IP	8	8	8	32.2	32.2	32.2	34.061	0	31.932	569000000	17	101		SLC25A11		0.349171	0.747956	-0.106546	-0.812496			0.656597	0.753943	0.959259	1.36744			SLC25A11		1.94315
24.183	24.1479	24.2962	24.4153	24.2441	24.3853	24.2146	24.1213	24.8581	25.137	25.0426	25.3292	24.7056	24.7472	24.7867	24.8001			+	siSENP3_IP_Gl2_IP;siSENP3and5_IP_siSENP3_IP	8	8	8	66.2	66.2	66.2	15.945	0	71.203	1955600000	9	270		COTL1		0.0855635	0.954466	-0.0192575	-0.236143			1.7885	0.279221	-0.331861	-3.30656			COTL1		3.93312
24.8428	24.4296	24.9715	24.9224	24.4894	24.8589	24.923	24.9566	25.1795	25.1752	25.4157	25.3478	25.2577	25.1979	25.316	25.5465			+	siSENP3_IP_Gl2_IP;siSENP3and5_IP_siSENP3_IP	14	14	13	27	27	24.8	63.48	0	70.748	2806700000	30	294		IGF2BP1		0.0324225	0.977315	0.0154347	0.0941398			0.20328	0.898816	0.0499735	0.513114			IGF2BP1		2.1267
25.6919	25.6322	25.6969	25.6303	25.4066	25.8042	25.7887	25.9225	25.98	26.3723	26.0729	26.6339	26.0449	26.232	26.118	26.6196				siSENP3and5_IP_Gl2_IP;siSENP3and5_IP_siSENP3_IP;SENP5_IP_Gl2_IP	20	20	20	52.1	52.1	52.1	55.21	0	242.82	7653700000	24	491		RTCB		0.242113	0.832811	0.0677099	0.596495			0.0193329	0.989732	-0.0111694	-0.0569154			RTCB		1.66213
24.4007	24.3126	24.3848	24.4127	24.4125	24.5478	24.2551	24.151	25.1512	24.6624	24.5377	24.7063	24.7115	24.8437	24.6755	25.3097				siSENP3and5_IP_Gl2_IP	11	11	11	42.6	42.6	42.6	41.268	0	115.26	1462200000	20	151		SMS		0.153491	0.902527	-0.0361352	-0.401045			0.248359	0.869465	0.120756	0.609621			SMS		1.72732
23.9138	24.0021	24.0992	24.0301	23.8836	23.8589	23.9149	23.934	24.3502	24.3489	24.4506	24.276	24.4386	24.3076	24.4119	24.6225			+	siSENP3_IP_Gl2_IP;SENP5_IP_Gl2_IP	26	26	26	35.2	35.2	35.2	104.55	0	127.2	3119900000	44	403		AP2B1		1.4563	0.264095	-0.113447	-2.71292			0.553238	0.782447	0.0887189	1.18794			AP2B1		3.72073
21.8034	20.478	19.9394	20.112	21.2901	21.0007	20.9442	20.9458	21.8743	22.3477	21.9278	22.6046	21.1185	21.7634	21.6244	21.8745					5	5	5	20.4	20.4	20.4	28.433	0	9.5212	187350000	13	26		PSMA3		0.489601	0.657249	0.462008	1.07452			1.30739	0.453532	-0.593391	-2.45769			PSMA3		1.59285
24.1625	24.3181	23.9118	23.9043	23.8844	24.0536	23.9566	24.1954	24.0901	23.898	24.4631	24.7628	24.4991	24.3643	24.6975	24.7497			+	siSENP3_IP_Gl2_IP;siSENP3and5_IP_Gl2_IP;siSENP3and5_IP_siSENP3_IP;SENP5_IP_Gl2_IP	8	8	7	22.2	22.2	20.8	55.272	0	187.61	978410000	23	126		FAM98A		0.164131	0.895062	-0.0516577	-0.425543			0.611464	0.77457	0.274108	1.28966			FAM98A		2.59572
22.9836	22.4258	22.5557	22.5235	23.2643	22.8264	23.1863	22.9736	23.3434	23.3115	23.1886	23.5599	23.6112	23.5906	23.5922	23.73			+	siSENP3_IP_Gl2_IP;siSENP3and5_IP_siSENP3_IP	11	11	11	15.6	15.6	15.6	105.34	0	69.996	1041800000	42	146		EIF3C;EIF3CL		1.49024	0.256154	0.440488	2.7719			1.8009	0.279221	0.280172	3.32953			EIF3C;EIF3CL		2.77799
22.2491	22.7662	22.4082	22.5008	22.353	22.289	22.0838	22.0401	23.3508	23.0464	22.4118	22.3057	23.0194	22.9295	22.9173	22.2046				siSENP3and5_IP_SENP5_IP;SENP5_IP_Gl2_IP	5	5	5	15.8	15.8	15.8	50.813	0	12.762	339210000	18	42		SMPDL3B		1.14494	0.35397	-0.289575	-2.18442			0.0117844	0.989732	-0.0109982	-0.03498			SMPDL3B		1.52093
25.8356	25.8182	25.7631	25.8243	25.7754	25.7337	25.7655	25.7562	25.5701	25.7062	25.6422	25.495	25.693	25.6617	25.5833	25.6808			+	siSENP3_IP_Gl2_IP;siSENP3and5_IP_Gl2_IP;SENP5_IP_Gl2_IP	26	26	23	45.4	45.4	40.7	85.595	0	323.31	10060000000	32	668		PFKP		1.53627	0.244255	-0.0526147	-2.85243			0.443707	0.825905	0.0513415	0.990913			PFKP		2.11303
25.4887	25.6136	25.5408	25.3663	25.2783	25.2207	25.2363	25.286	25.2624	25.1717	25.3826	25.1491	25.1027	25.1216	25.1249	25.2496				siSENP3and5_IP_siSENP3_IP;siSENP3and5_IP_SENP5_IP;SENP5_IP_Gl2_IP	122	122	122	47.7	47.7	47.7	331.77	0	323.31	21663000000	163	2158		DSP		2.40308	0.0790596	-0.247021	-4.53528			0.711178	0.725471	-0.0917435	-1.46048			DSP		1.52835
24.2605	24.2854	24.2138	24.2641	24.3323	24.5112	24.3367	24.3247	24.238	24.2322	24.0203	23.9312	24.1362	24.1763	24.2479	24.2843				siSENP3and5_IP_siSENP3_IP;siSENP3and5_IP_SENP5_IP;SENP5_IP_Gl2_IP	19	19	19	52.7	52.7	52.7	51.156	0	114.75	3758400000	27	382		RUVBL2		1.35108	0.294199	0.120289	2.53203			0.593203	0.77457	0.105727	1.25794			RUVBL2		1.58497
26.7234	26.5594	26.6223	26.6963	26.693	26.8621	26.8227	26.6939	26.4209	26.2888	26.3243	26.9508	26.4954	26.5797	26.6043	26.7073				siSENP3and5_IP_Gl2_IP;SENP5_IP_Gl2_IP	11	11	11	44.8	44.8	44.8	29.225	0	109.41	7294700000	12	313		RPL7		1.06454	0.388048	0.117581	2.05044			0.256855	0.869465	0.100466	0.627355			RPL7		1.4904
23.8929	23.7595	23.7451	23.8407	23.879	23.843	23.7768	23.7403	23.3357	23.2819	23.8494	23.1322	23.529	23.6105	23.6545	23.7122			+	siSENP3_IP_Gl2_IP	19	19	19	20.8	20.8	20.8	133.01	0	81.117	2114400000	47	245		SEC31A		0.00155397	0.998787	0.000218868	0.00466615			0.682458	0.733819	0.226754	1.41165			SEC31A		1.98684
24.3452	24.2697	24.035	24.2232	24.4164	24.3748	24.4666	24.3392	24.3427	24.3687	24.0662	24.0377	24.1941	24.4026	24.0856	24.1758					25	25	25	31.6	31.6	31.6	96.022	0	111.01	2921000000	48	266		PDCD6IP		1.34972	0.294199	0.180946	2.5297			0.0334265	0.989732	0.0107284	0.0969545			PDCD6IP		1.36159
24.1189	24.0054	24.0352	24.2063	24.0708	24.0122	24.0184	24.0029	23.7697	24.0565	24.0355	23.4986	23.9154	23.922	23.7205	23.8064			+	siSENP3_IP_Gl2_IP;siSENP3and5_IP_Gl2_IP	12	12	12	37.2	37.2	37.2	69.283	0	120.07	1347800000	23	165		RPN2		0.658546	0.574848	-0.065372	-1.37078			0.002344	0.998349	0.000982761	0.00703202			RPN2		1.97705
24.5623	24.7239	24.7854	24.6563	24.6748	24.6476	24.7319	24.6363	24.4383	24.6276	24.3947	24.7352	24.5127	24.5604	24.3252	24.4987			+	siSENP3_IP_Gl2_IP;SENP5_IP_Gl2_IP	29	29	29	42	42	42	107.14	0	244.37	6502600000	48	646		COPB1		0.0630589	0.973623	-0.00929928	-0.177641			0.335163	0.848297	-0.0747066	-0.785197			COPB1		1.92568
26.4724	26.2003	26.2613	26.5719	26.5416	26.6366	26.4319	26.5523	26.3509	26.281	26.5623	26.4038	26.3265	26.3921	26.2842	26.3454			+	siSENP3_IP_Gl2_IP	24	24	24	57.8	57.8	57.8	56.65	0	278.72	15560000000	24	577		PHGDH		0.849046	0.49374	0.164102	1.69215			0.436486	0.826777	-0.0624189	-0.977597			PHGDH		2.28176
22.0687	22.5218	22.1969	21.6434	22.1798	22.0548	22.2092	21.8936	21.9211	22.109	20.2528	21.5173	21.853	21.9288	21.839	21.8729					5	5	5	11.8	11.8	11.8	65.853	0	21.585	218510000	21	35		CARM1		0.0415085	0.976221	-0.0233407	-0.11941			0.45543	0.819377	0.423395	1.01243			CARM1		1.52357
26.8404	26.7112	26.5245	26.8994	26.7777	27.0961	26.915	26.9586	26.4414	26.4404	26.5303	26.3724	26.7358	26.6728	26.7603	26.7016				siSENP3and5_IP_siSENP3_IP	29	29	29	55.8	55.8	55.8	60.533	0	323.31	29131000000	31	1141		CCT3		0.92807	0.448239	0.192961	1.82371			3.44511	0.113614	0.271478	7.21642			CCT3		1.73461
24.0484	24.1316	24.1859	24.2288	24.1642	24.099	24.1544	24.0336	23.7419	23.6748	23.8874	24.0826	23.9465	23.8209	23.8768	23.9096			+	siSENP3_IP_Gl2_IP;siSENP3and5_IP_siSENP3_IP;siSENP3and5_IP_SENP5_IP;SENP5_IP_Gl2_IP	32	32	32	44.6	44.6	44.6	107.77	0	174.88	3112900000	48	444		GART		0.306738	0.785872	-0.035821	-0.728986			0.172165	0.912152	0.0417876	0.443833			GART		2.85469
24.7847	24.4981	24.6765	24.6392	24.6472	24.7142	24.6444	24.6897	24.3544	24.3477	24.0691	24.3288	24.605	24.5452	24.3422	24.304					19	19	19	48.1	48.1	48.1	62.293	0	180.67	4343800000	31	366		DPYSL2		0.15049	0.904967	0.0242581	0.394078			0.866261	0.66355	0.174138	1.72086			DPYSL2		1.59418
27.395	27.343	27.3701	27.3081	27.3442	27.3851	27.3995	27.2807	27.023	27.0278	27.088	27.1522	27.2266	27.1475	27.1403	26.9618			+	siSENP3_IP_Gl2_IP	20	20	20	52.2	52.2	52.2	50.118	0	281.96	31016000000	24	708		EEF1G		0.0176971	0.985879	-0.00169611	-0.0521919			0.306282	0.851046	0.0463414	0.728075			EEF1G		2.02934
23.163	23.2754	23.5993	23.258	23.3239	23.4911	23.2798	23.1562	23.1333	23.1249	23.3287	23.3557	22.9274	23.1091	23.1721	23.1018				siSENP3and5_IP_siSENP3_IP;SENP5_IP_Gl2_IP	11	11	11	37.7	37.7	37.7	38.438	0	38.825	1536100000	21	155		STRAP		0.0327759	0.977315	-0.0111885	-0.0951313			1.00383	0.578665	-0.158046	-1.94955			STRAP		1.45259
27.6553	27.4859	27.9165	27.4901	27.6612	27.7453	27.7958	27.5101	27.5333	27.4134	27.5703	27.8981	27.2939	27.3673	27.5551	27.5278					13	13	13	67.3	67.3	67.3	22.782	0	323.31	19399000000	14	457		HSPB1		0.130147	0.922279	0.0411658	0.346129			0.665834	0.74804	-0.167761	-1.38325			HSPB1		1.46577
28.245	28.1285	28.1584	28.1118	28.0668	28.116	28.0864	28.0485	28.0478	27.6557	28.0558	27.524	27.8819	27.9025	27.9147	27.6278			+	siSENP3_IP_Gl2_IP;siSENP3and5_IP_Gl2_IP;siSENP3and5_IP_siSENP3_IP	37	37	37	65.8	65.8	65.8	75.356	0	323.31	37759000000	34	1126		MISP		1.31524	0.306557	-0.081449	-2.47102			0.0244683	0.989732	0.0109057	0.071639			MISP		1.91754
25.5383	25.5335	25.4137	25.5346	25.665	25.6655	25.4883	25.4937	25.2034	25.0739	25.4212	25.2488	25.344	25.3467	25.3617	25.2122			+	siSENP3_IP_Gl2_IP;siSENP3and5_IP_SENP5_IP	47	47	47	69.2	69.2	69.2	101.53	0	323.31	15239000000	52	1117		MTHFD1		0.584991	0.613737	0.0731368	1.24363			0.445388	0.825905	0.0793037	0.994004			MTHFD1		2.28364
25.5437	25.3455	25.4954	25.235	25.4433	25.5401	25.2776	25.2814	25.4945	25.303	25.4336	25.6015	25.1	25.1839	25.0508	25.1532			+	siSENP3_IP_Gl2_IP;siSENP3and5_IP_Gl2_IP;siSENP3and5_IP_siSENP3_IP;siSENP3and5_IP_SENP5_IP;SENP5_IP_Gl2_IP	99	82	82	51.2	45.6	45.6	280.74	0	323.31	26067000000	134	2014		FLNA		0.0723422	0.961488	-0.0193076	-0.202042			2.55887	0.149825	-0.336166	-4.88172			FLNA		2.00938
24.1086	24.4749	24.3727	23.6282	24.5539	24.7558	24.6127	24.6048	23.4406	23.9356	23.8989	23.9744	24.35	24.3657	24.227	24.5059			+	siSENP3_IP_Gl2_IP;siSENP3and5_IP_Gl2_IP;siSENP3and5_IP_siSENP3_IP;siSENP3and5_IP_SENP5_IP;SENP5_IP_SENP5_CTRL	3	3	1	38.1	38.1	13.1	9.461	0	11.696	1122500000	4	64		RPS27		1.33458	0.299205	0.48571	2.5039			2.14953	0.195638	0.549743	4.00395			RPS27		2.02854
23.2559	23.571	23.7444	23.5191	23.4868	23.5204	23.5679	23.5653	23.4035	23.4083	23.0705	22.9156	23.2033	23.317	23.3337	23.2057			+	siSENP3_IP_Gl2_IP;siSENP3and5_IP_Gl2_IP	13	13	13	50.1	50.1	50.1	51.169	0	148.15	1323700000	22	173		TUBG1;TUBG2		0.0422242	0.976221	0.0124965	0.121381			0.201987	0.898816	0.0654173	0.510281			TUBG1;TUBG2		3.2831
24.0127	23.8609	24.3036	23.9333	24.0396	24.159	24.2632	24.2621	24.094	24.1477	23.5246	25.1429	23.8108	23.7618	23.8988	24.151					10	10	10	17.6	17.6	17.6	67.567	0	36.955	1299100000	32	175		CANX		0.667445	0.572111	0.153354	1.38601			0.409068	0.835021	-0.321677	-0.926608			CANX		1.45536
26.4446	26.5941	26.4753	26.291	26.7123	26.7133	26.8191	26.6494	26.2771	26.3207	26.3275	26.8586	26.4406	26.3501	26.2713	26.7187					9	9	9	41.2	41.2	41.2	24.146	0	44.471	5603100000	11	280		RPL15		2.04804	0.128758	0.272291	3.80144			0.00158838	0.998349	-0.000805855	-0.00476926			RPL15		1.44017
24.1053	23.859	24.0737	24.0705	23.9593	23.9971	24.0678	23.9487	23.6164	23.8842	23.8712	23.7908	23.5686	23.7061	23.7813	23.7916			+	siSENP3_IP_Gl2_IP;siSENP3and5_IP_Gl2_IP;SENP5_IP_Gl2_IP	9	9	9	36.3	36.3	36.3	28.048	0	22.153	1414800000	16	142		CMBL		0.216035	0.851586	-0.0339022	-0.540855			0.438273	0.826777	-0.0787463	-0.980897			CMBL		2.54259
23.9819	24.1403	24.1644	24.3356	24.1199	24.0865	23.8616	23.7182	23.8124	24.1024	23.8727	23.2409	23.7161	23.7878	23.6614	23.4689				siSENP3and5_IP_SENP5_IP;SENP5_IP_Gl2_IP	6	6	6	14	14	14	49.469	0	16.639	829100000	18	84		SLC16A3		0.881511	0.473665	-0.208995	-1.74626			0.199325	0.900424	-0.0985518	-0.504438			SLC16A3		1.30653
26.4168	26.3736	26.3717	26.4272	26.3652	26.3987	26.3582	26.3013	26.3196	26.0848	26.1339	26.1821	26.1326	26.1545	26.0823	25.8983			+	siSENP3_IP_Gl2_IP;siSENP3and5_IP_Gl2_IP	22	22	22	57.6	57.6	57.6	51.109	0	292.19	10932000000	21	602		EIF2S3;EIF2S3L		0.835604	0.495984	-0.0414405	-1.66972			0.715734	0.722174	-0.113177	-1.46821			EIF2S3;EIF2S3L		2.47381
24.9135	25.1396	25.1757	24.9916	24.9157	24.8833	25.1153	25.0861	24.6423	24.4077	24.6785	24.3328	24.5621	24.705	24.6378	24.9136				siSENP3and5_IP_Gl2_IP;SENP5_IP_Gl2_IP	18	18	18	33	33	33	70.973	0	84.047	3571400000	31	351		TRIM25		0.265272	0.817016	-0.0549569	-0.644797			0.829515	0.684038	0.189287	1.65954			TRIM25		1.66888
24.8313	24.7952	24.6528	24.7687	24.7001	24.6313	24.5753	24.6154	24.2246	24.2391	24.4052	23.9116	24.3669	24.351	24.0631	24.5109				siSENP3and5_IP_SENP5_IP;SENP5_IP_Gl2_IP	28	28	28	33.2	33.2	33.2	114.76	0	194.31	5201200000	46	427		ATP2A2		1.52083	0.248915	-0.131496	-2.82533			0.404314	0.835021	0.127847	0.917692			ATP2A2		1.70829
23.4559	23.6925	23.6862	23.7469	23.6381	23.4887	23.571	23.5983	23.4004	23.0563	23.409	23.9737	23.2008	23.1653	23.2631	23.4306			+	siSENP3_IP_Gl2_IP	13	13	13	37.9	37.9	37.9	47.463	0	51.855	1342900000	27	224		PSMD11		0.444242	0.685875	-0.0713525	-0.991897			0.437896	0.826777	-0.194903	-0.980201			PSMD11		2.44679
23.3084	23.4218	23.5612	23.4464	23.685	23.6202	23.747	23.6942	23.4492	23.0722	23.1551	23.1701	23.3097	23.4151	23.5638	23.2158			+	siSENP3_IP_Gl2_IP	12	12	12	31.7	31.7	31.7	54.416	0	49.134	1459900000	28	160		DDX6		2.3156	0.0896928	0.252165	4.34763			0.724197	0.720809	0.164467	1.48254			DDX6		2.11184
24.2114	24.5394	24.1335	24.2482	24.2802	24.4958	24.5613	24.5425	23.8285	24.2407	24.4444	24.8476	24.1151	23.9414	24.1723	24.4073				siSENP3and5_IP_Gl2_IP	7	7	7	15.4	15.4	15.4	75.491	0	39.692	891840000	36	72		TMPO		0.854396	0.493069	0.186798	1.70108			0.33166	0.848297	-0.181311	-0.778329			TMPO		1.43799
23.7143	23.7859	23.8709	23.69	23.9284	24.0345	24.0175	24.2021	23.4086	23.1389	23.1736	23.482	23.5869	23.7727	23.8945	23.6769			+	siSENP3_IP_Gl2_IP;siSENP3and5_IP_Gl2_IP	19	19	19	38.8	38.8	38.8	71.289	0	67.653	2173900000	33	275		ABCF2		2.14706	0.114123	0.280366	3.99894			2.15457	0.195638	0.432002	4.01415			ABCF2		1.93767
27.5231	27.4115	27.5766	27.6074	27.2256	27.493	27.489	27.1771	27.3305	27.025	27.2445	26.8586	27.0166	27.0388	27.102	26.9655			+	siSENP3_IP_Gl2_IP;siSENP3and5_IP_siSENP3_IP	18	18	15	69	69	62.3	26.927	0	323.31	15425000000	14	457		EFHD1		0.997985	0.416713	-0.18345	-1.93983			0.321826	0.848297	-0.0838914	-0.758963			EFHD1		1.91907
25.622	25.6166	25.9437	25.7503	25.6472	25.5045	25.7252	25.5953	25.5319	25.3614	25.5698	25.5061	25.1782	25.3665	25.2983	25.3647			+	siSENP3_IP_Gl2_IP	13	13	13	42.7	42.7	42.7	48.121	0	146.61	5562500000	17	396		PDIA6		0.608621	0.599397	-0.115094	-1.28474			1.61941	0.325704	-0.190365	-2.99959			PDIA6		2.58369
20.4369	22.2805	22.6547	22.4528	22.734	22.7227	22.6116	22.4178	22.6114	22.6818	22.4586	22.5952	22.2164	22.1156	22.5324	22.3322					3	3	3	25.4	25.4	25.4	13.133	0.0013405	5.3436	230260000	9	31		TCEB2		0.609246	0.599397	0.6653	1.28582			1.53505	0.353697	-0.287591	-2.85028			TCEB2		1.49901
26.1036	26.0256	25.8538	25.5841	26.2306	26.2248	26.0502	26.2001	25.4062	25.5712	25.4	25.5082	25.847	25.6708	25.886	25.9838			+	siSENP3_IP_Gl2_IP;siSENP3and5_IP_Gl2_IP;SENP5_IP_Gl2_IP	10	10	10	46.2	46.2	46.2	29.995	0	44.61	5014200000	10	268		RPL7A		1.22591	0.332244	0.284656	2.32009			2.54492	0.149825	0.375513	4.85003			RPL7A		2.25667
26.415	26.4013	25.8291	25.8835	26.482	26.3005	25.9754	26.2247	25.7715	25.9562	25.6981	25.4546	25.8745	25.9975	25.903	25.8838					15	15	10	69.9	69.9	54.5	37.497	0	323.31	6236800000	17	271		PCBP1		0.240704	0.832811	0.113458	0.593524			0.919008	0.615612	0.19461	1.80864			PCBP1		1.64385
23.5375	23.5167	23.2914	23.295	23.6548	23.6153	23.4147	23.6898	23.2628	23.284	23.274	23.1124	23.2541	23.3206	23.3055	23.168			+	siSENP3_IP_Gl2_IP	21	21	21	30.8	30.8	30.8	108.17	0	94.006	1807000000	48	167		CTNND1		1.03771	0.403728	0.183482	2.00583			0.215628	0.890085	0.0287209	0.539975			CTNND1		2.47854
25.7022	25.7267	25.668	25.6818	25.846	25.7445	25.6124	25.5548	25.3735	25.3247	25.3321	25.3819	25.4354	25.3906	25.2024	25.4012			+	siSENP3_IP_Gl2_IP;siSENP3and5_IP_siSENP3_IP;siSENP3and5_IP_SENP5_IP	61	59	59	39.8	39.1	39.1	242.98	0	323.31	15893000000	103	1207		CAD		0.0268397	0.979878	-0.00523758	-0.0783854			0.0274211	0.989732	0.00435972	0.0800344			CAD		2.12335
26.1702	26.2421	26.1895	26.2541	26.3107	26.4141	26.0789	26.143	25.9687	25.8588	25.8575	25.9686	25.9101	25.9181	25.9041	25.8682			+	siSENP3_IP_Gl2_IP;siSENP3and5_IP_Gl2_IP;SENP5_IP_Gl2_IP	12	12	12	37.2	37.2	37.2	48.275	0	183.6	6180900000	18	367		FDPS		0.105296	0.940286	0.0226707	0.28572			0.150258	0.928449	-0.0132861	-0.39354			FDPS		2.31282
25.9768	26.0268	26.0592	25.9423	26.2558	26.1697	26.2056	26.2047	25.5941	25.516	25.7396	25.6276	25.9094	25.8648	25.9162	25.7928	+		+	Gl2_IP_Gl2_CTRL;siSENP3_IP_Gl2_IP;siSENP3and5_IP_Gl2_IP;siSENP3and5_IP_siSENP3_IP;SENP5_IP_Gl2_IP	27	27	27	62.5	62.5	62.5	57.924	0	323.31	17049000000	33	702		CCT4		3.23889	0.0246697	0.207693	6.61015			2.44273	0.16249	0.251456	4.62194			CCT4		4.26328
25.9597	25.7943	25.7515	25.8335	25.7965	25.8423	25.8002	25.6877	25.3366	25.5756	25.2642	25.2926	25.3679	25.4203	25.4111	25.5501			+	siSENP3_IP_Gl2_IP;SENP5_IP_Gl2_IP	10	10	10	44.8	44.8	44.8	37.493	0	159.12	3584400000	14	278		RCN3		0.423067	0.697654	-0.0530796	-0.95273			0.375645	0.835021	0.0700827	0.86343			RCN3		3.27443
24.5185	24.2116	24.8047	24.2293	24.4114	24.5082	24.3117	24.352	24.2038	24.3784	23.5353	24.1357	24.0591	24.0704	24.0077	24.0599			+	siSENP3_IP_Gl2_IP	17	16	16	28.6	27.6	27.6	87.798	0	51.03	2023100000	45	203		QARS		0.114547	0.934794	-0.0451941	-0.308459			0.0261055	0.989732	-0.0140247	-0.0763004			QARS		3.60327
24.9536	25.1373	25.3149	24.8745	25.1202	25.0857	24.8389	24.7855	24.8621	24.5778	24.4977	24.5523	24.6009	24.7871	24.4871	24.5406				siSENP3and5_IP_SENP5_IP	15	15	15	35.2	35.2	35.2	60.13	0	50.826	3346300000	24	257		CPNE3		0.376694	0.7308	-0.112512	-0.86543			0.0629549	0.984177	-0.0185413	-0.177365			CPNE3		1.78535
27.0134	26.9187	26.8086	27.2038	27.0553	27.2578	27.2465	27.3945	26.6994	26.8501	26.9754	27.0101	26.8634	26.8425	26.8636	26.964			+	siSENP3_IP_Gl2_IP	25	25	21	75.3	75.3	63.5	44.614	0	323.31	27260000000	27	915		PGK1		1.22357	0.332244	0.252434	2.31615			0.00157057	0.998349	-0.000356197	-0.0047159			PGK1		2.49697
26.7532	26.614	26.6186	26.6902	26.8305	26.7344	26.6444	26.7385	26.4126	26.3562	26.4596	26.8136	26.4487	26.3998	26.3796	26.2935			+	siSENP3_IP_Gl2_IP;siSENP3and5_IP_Gl2_IP;siSENP3and5_IP_siSENP3_IP;SENP5_IP_Gl2_IP	38	38	37	50.7	50.7	49.5	95.337	0	312.41	21089000000	45	1035		EEF2		0.646629	0.577593	0.0679779	1.35033			0.561425	0.782447	-0.130086	-1.20235			EEF2		3.42013
25.8894	26.0409	26.0971	25.7976	26.2083	26.3362	26.466	26.3583	25.6051	25.5274	25.3033	25.9157	25.9688	25.9611	25.7457	26.2634				siSENP3and5_IP_Gl2_IP	11	11	11	34.4	34.4	34.4	32.728	0	76.723	5361500000	13	300		RPL6		2.36409	0.083864	0.385948	4.45106			1.27339	0.471976	0.396863	2.40013			RPL6		1.62541
25.5715	25.8467	25.7212	25.5584	25.6946	25.5364	25.465	25.3678	25.3043	25.1821	25.2249	25.633	24.9948	25.3013	25.077	25.2575			+	siSENP3_IP_Gl2_IP;SENP5_IP_Gl2_IP	8	8	8	58.5	58.5	58.5	14.716	0	162.8	5101900000	9	269		LGALS1		0.814915	0.502979	-0.158507	-1.63513			0.688696	0.730076	-0.178432	-1.42228			LGALS1		1.93135
28.6535	28.7344	28.6327	28.5102	28.8556	28.6384	28.6407	28.4765	28.3661	28.4045	28.0778	28.2875	28.2249	28.3922	28.1881	28.3612			+	siSENP3_IP_Gl2_IP;siSENP3and5_IP_siSENP3_IP;siSENP3and5_IP_SENP5_IP;SENP5_IP_Gl2_IP	37	37	21	57.7	57.7	35.2	83.263	0	323.31	58229000000	33	869		HSP90AB1		0.0800901	0.960683	0.0201068	0.222116			0.0296414	0.989732	0.0076375	0.086314			HSP90AB1		2.09984
26.28	26.2432	26.2742	26.2739	26.4429	26.4809	26.1224	26.0709	25.8398	25.9991	26.0772	26.0373	25.9476	25.935	25.8663	25.9049			+	siSENP3_IP_Gl2_IP;siSENP3and5_IP_siSENP3_IP;siSENP3and5_IP_SENP5_IP	19	19	19	48.8	48.8	48.8	47.716	0	308.17	14050000000	20	632		AHCY		0.0371706	0.97662	0.011445	0.107401			0.652276	0.755976	-0.0749116	-1.36003			AHCY		1.83578
24.7105	24.5165	24.5434	24.4997	24.9205	24.8265	24.8433	24.7449	24.1804	24.3434	24.1647	24.2296	24.7735	24.3786	24.4401	24.2407				SENP5_IP_Gl2_IP	11	11	11	59.5	59.5	59.5	24.74	0	121.66	2569800000	12	236		SEC22B		2.34401	0.085249	0.266288	4.40805			0.976786	0.582614	0.228675	1.90463			SEC22B		1.71156
24.9216	24.8092	24.7803	24.7621	24.9485	24.9149	25.2193	25.0698	24.5622	24.4244	24.6943	24.3727	24.8056	24.6245	24.8066	24.4074					24	24	24	27	27	27	102.36	0	76.902	3677600000	50	375		EIF4G2		1.52377	0.248837	0.219853	2.8305			0.581752	0.77457	0.147618	1.23797			EIF4G2		1.74029
32.0897	32.164	32.3461	32.4057	31.9446	32.05	32.2665	31.9774	31.8455	32.002	31.9633	31.4948	31.5351	31.6432	32.0205	31.5023				siSENP3and5_IP_Gl2_IP;siSENP3and5_IP_SENP5_IP;SENP5_IP_Gl2_IP	11	9	9	82.8	66.9	66.9	16.93	0	323.31	264030000000	10	564		MYL6		0.941884	0.443417	-0.191765	-1.84666			0.40119	0.835021	-0.151134	-0.911822			MYL6		1.48389
26.2472	26.4558	26.139	26.0767	26.3708	26.7372	26.5052	26.5754	25.8778	25.9252	25.5466	25.945	26.1758	26.1554	26.1491	26.1657			+	siSENP3_IP_Gl2_IP;siSENP3and5_IP_Gl2_IP	13	13	13	32.8	32.8	32.8	47.697	0	75.569	7402900000	16	302		RPL4		1.51362	0.249854	0.317473	2.81272			1.94931	0.248614	0.337844	3.60948			RPL4		2.62835
25.6461	25.863	25.6186	25.3287	25.8574	25.8036	25.66	25.5407	25.5068	25.326	25.4955	25.4771	25.4776	25.181	25.345	25.3061			+	siSENP3_IP_Gl2_IP;siSENP3and5_IP_Gl2_IP;SENP5_IP_Gl2_IP	9	9	9	26.6	26.6	26.6	36.034	0	44.887	4178300000	13	282		TECR		0.32896	0.768292	0.101271	0.773025			0.835516	0.68208	-0.123949	-1.66957			TECR		2.20795
25.2706	25.2501	25.6472	25.2208	25.8223	25.7465	25.6152	25.8291	24.9492	25.1353	24.9127	25.4797	25.2453	25.2957	25.3732	25.5465			+	siSENP3_IP_Gl2_IP;siSENP3and5_IP_Gl2_IP;SENP5_IP_Gl2_IP	7	7	7	30	30	30	28.024	0	215.02	3514900000	10	212		RPL8		1.95557	0.141789	0.40609	3.6215			0.848194	0.677293	0.245935	1.69073			RPL8		2.47834
24.9435	24.7754	24.7053	24.7682	25.0118	25.195	24.9234	24.9668	24.4326	24.4026	23.942	24.7659	24.8003	24.8615	24.2362	24.6411					2	2	2	13.8	13.8	13.8	14.551	0	15.046	1096600000	3	65		RPL35		1.55265	0.240681	0.226161	2.88124			0.520978	0.782447	0.248955	1.13077			RPL35		1.36023
23.7275	23.4389	23.3581	23.7495	23.5732	23.937	23.8602	23.8917	23.4807	23.2999	23.46	23.2984	23.2068	23.3619	23.5801	23.5495				SENP5_IP_Gl2_IP	4	4	4	19.3	19.3	19.3	25.268	0	10.506	924820000	15	85		AK4		0.981022	0.425852	0.247034	1.91166			0.151623	0.928449	0.0397892	0.396713			AK4		1.76412
25.653	25.6373	25.4631	25.5749	25.766	25.6905	25.377	25.2778	25.1365	25.204	25.2026	25.1138	25.0318	25.1383	25.0098	25.3597					10	10	10	58.9	58.9	58.9	26.922	0	148.24	4054900000	15	331		CLIC1		0.166198	0.894259	-0.0542498	-0.430266			0.132663	0.935817	-0.0293159	-0.352131			CLIC1		1.47666
24.787	24.8606	24.6356	24.5922	25.1107	24.9847	25.1681	25.098	24.5252	24.6827	24.4499	25.1955	24.6563	24.6291	24.6949	24.7874			+	siSENP3_IP_Gl2_IP;siSENP3and5_IP_Gl2_IP;SENP5_IP_Gl2_IP	6	6	6	36.8	36.8	36.8	13.293	0	12.036	1561000000	6	99		RPL34		2.62484	0.0552086	0.371528	5.03343			0.0435361	0.986852	-0.0214219	-0.124989			RPL34		3.60429
24.0509	24.0163	23.9671	24.1053	24.1073	24.0959	24.1108	24.1798	23.8832	23.877	23.6495	23.8838	23.7812	23.7787	23.6147	23.7118			+	siSENP3_IP_Gl2_IP;siSENP3and5_IP_siSENP3_IP	21	21	21	30.2	30.2	30.2	88.884	0	127.55	2874700000	46	280		CSDE1		1.35874	0.294199	0.088522	2.5451			0.708636	0.727219	-0.101798	-1.45617			CSDE1		4.04294
23.7357	23.532	23.3094	23.2925	23.2799	23.3558	23.2503	23.0326	23.136	23.2467	23.2503	22.8458	23.0373	22.7969	22.9495	22.5215					4	4	4	12.4	12.4	12.4	41.817	0	10.906	597390000	11	74		MBNL1;MBNL2		0.969288	0.430657	-0.237744	-1.89218			1.02565	0.567613	-0.293386	-1.98579			MBNL1;MBNL2		1.64228
26.6283	26.5888	26.3395	26.6188	26.8993	26.9008	26.8292	26.8009	26.1752	26.2745	25.9396	26.4097	26.4045	26.478	26.3522	26.473			+	siSENP3_IP_Gl2_IP;siSENP3and5_IP_Gl2_IP;SENP5_IP_Gl2_IP	18	18	18	50.4	50.4	50.4	46.108	0	153.52	9199500000	19	504		RPL3		2.28898	0.0913892	0.31373	4.29146			1.15019	0.505144	0.227181	2.19318			RPL3		4.4703
23.3496	23.0598	23.0457	23.1652	23.5114	23.3911	23.242	23.3318	22.8842	22.6118	22.2825	22.3914	23.1186	22.8746	23.083	22.6654			+	siSENP3_IP_Gl2_IP;siSENP3and5_IP_Gl2_IP;siSENP3and5_IP_siSENP3_IP;SENP5_IP_Gl2_IP	11	11	11	10.4	10.4	10.4	117.36	0	37.361	875480000	53	113		DDX46		1.2598	0.321341	0.21399	2.37718			1.22625	0.486616	0.3929	2.32067			DDX46		1.96588
24.9511	24.8897	24.7976	24.9971	25.0408	24.994	25.3741	25.236	24.4309	24.7988	24.4539	24.7476	24.5983	24.6506	24.7592	24.899			+	siSENP3_IP_Gl2_IP;siSENP3and5_IP_Gl2_IP	6	6	6	25.6	25.6	25.6	23.577	0	12.799	2038300000	9	149		RPL13A;RPL13AP3		1.37338	0.291454	0.252367	2.57013			0.458393	0.815718	0.119002	1.01785			RPL13A;RPL13AP3		2.11436
24.0715	23.9864	24.3518	23.7197	24.36	24.4039	24.218	24.3409	23.4843	23.038	21.257	23.9553	23.6852	23.8333	23.7603	24.2865				siSENP3and5_IP_Gl2_IP	6	6	6	41.7	41.7	41.7	17.695	0	40.102	1386000000	6	147		RPL23A		1.14906	0.35397	0.298336	2.19129			0.784196	0.709021	0.957664	1.58365			RPL23A		1.68561
25.3211	25.2672	25.8552	25.7292	25.7611	25.6373	25.8049	25.7471	24.7508	25.1684	24.3976	24.884	25.2027	25.2012	25.0813	25.7077					6	6	5	24.6	24.6	22	45.374	0	95.481	2547500000	14	103		NAP1L1		0.611535	0.599397	0.19443	1.28979			1.2417	0.480538	0.497981	2.34667			NAP1L1		1.64954
26.0141	25.9433	26.1463	25.9878	25.9611	25.9945	26.022	26.0192	25.4767	25.6044	25.6486	25.818	25.5769	25.5652	25.5529	25.5308			+	siSENP3_IP_Gl2_IP;siSENP3and5_IP_Gl2_IP;siSENP3and5_IP_siSENP3_IP	13	13	11	66.1	66.1	55.6	30.375	0	323.31	5103700000	17	298		CBR1		0.204422	0.866137	-0.0236611	-0.515613			0.520754	0.782447	-0.0804601	-1.13037			CBR1		6.64144
24.232	24.2628	24.5382	24.4935	24.3521	24.4089	24.5099	24.1885	23.8894	23.8514	24.1149	23.4549	24.1245	23.9414	24.0471	23.5721				siSENP3and5_IP_SENP5_IP	33	33	32	36.6	36.6	35.7	116.2	0	239.74	4200800000	62	518		MYO1D		0.0575476	0.975788	-0.0168171	-0.162966			0.201576	0.898816	0.0936151	0.50938			MYO1D		1.71869
23.3412	23.2437	23.3055	23.278	23.1419	23.276	23.4608	23.2717	22.7688	22.9446	23.2415	22.7889	22.8522	22.6381	22.771	23.1127			+	siSENP3_IP_Gl2_IP	9	9	9	17.4	17.4	17.4	68.259	0	26.619	976160000	22	107		CLINT1		0.0223407	0.985267	-0.00450754	-0.0655581			0.255506	0.869465	-0.0924487	-0.624549			CLINT1		2.00348
25.1938	25.1349	25.1934	24.9536	25.2678	25.3554	25.1864	25.0572	25.0713	24.7581	24.6205	24.8849	24.6536	24.7767	24.8284	24.8267			+	siSENP3_IP_Gl2_IP;siSENP3and5_IP_siSENP3_IP;siSENP3and5_IP_SENP5_IP;SENP5_IP_Gl2_IP	18	18	18	39	39	39	67.993	0	323.31	6347900000	29	417		SLC3A2		0.531068	0.63713	0.0977783	1.14872			0.242983	0.869465	-0.0623775	-0.598326			SLC3A2		2.97676
23.6465	23.7544	24.1294	24.1396	23.8218	23.6372	23.9255	23.555	23.5505	23.3098	23.0521	23.0386	23.1736	23.4611	23.1483	23.357			+	siSENP3_IP_Gl2_IP;siSENP3and5_IP_siSENP3_IP	8	8	8	49.8	49.8	49.8	29.299	0	54.776	1254600000	13	155		UCK2		0.557304	0.626504	-0.182582	-1.1951			0.123905	0.935817	0.0472636	0.331155			UCK2		2.13894
25.9977	26.0691	25.8582	25.7194	26.0933	26.0629	25.8424	25.6004	25.5376	25.4079	25.4548	25.6855	25.4231	25.487	25.2969	25.5828			+	siSENP3_IP_Gl2_IP;siSENP3and5_IP_Gl2_IP;siSENP3and5_IP_SENP5_IP	17	17	16	72.4	72.4	68.4	26.559	0	251.87	7289600000	17	372		GSTM3		0.02811	0.979878	-0.0113254	-0.0819857			0.376702	0.835021	-0.0739775	-0.865446			GSTM3		1.89305
23.3675	23.718	23.0484	23.5976	23.5274	23.4669	23.1102	23.1776	23.3657	23.0879	20.6887	20.7962	23.1134	23.0412	22.7465	22.5062					10	10	10	17.3	17.3	17.3	102.36	0	36.174	647380000	46	96		ESYT2		0.255123	0.825037	-0.112363	-0.623752			0.550258	0.782447	0.867159	1.18269			ESYT2		1.44421
24.8758	24.8184	24.6437	24.9001	24.9896	24.9734	25.0441	24.9012	24.3487	24.202	24.3673	24.2162	24.5514	24.5563	24.5109	24.4096			+	siSENP3_IP_Gl2_IP;siSENP3and5_IP_siSENP3_IP	22	22	22	17.9	17.9	17.9	152.78	0	112.31	3541600000	71	330		MSH6		1.37927	0.291454	0.167558	2.58022			2.17837	0.195638	0.223518	4.06249			MSH6		4.34424
22.2215	22.6098	22.3877	22.5044	22.4138	22.2446	22.6399	22.8885	22.2487	22.0213	22.1259	22.4462	22.2155	22.1885	21.8837	21.9977				siSENP3and5_IP_siSENP3_IP;siSENP3and5_IP_SENP5_IP	15	15	15	8.9	8.9	8.9	190.68	0	29.231	550470000	94	84		PIK3C2A		0.298424	0.790003	0.11588	0.712324			0.532964	0.782447	-0.139195	-1.15209			PIK3C2A		1.59681
26.8851	26.8006	26.7699	27.0498	27.0502	27.0676	26.9204	27.1	26.5037	26.7599	26.463	26.5469	26.6164	26.6385	26.5222	26.4574			+	siSENP3_IP_Gl2_IP;siSENP3and5_IP_siSENP3_IP	12	12	12	39	39	39	44.868	0	132.47	6421800000	21	329		DNAJA1		1.11544	0.367499	0.158218	2.13519			0.0433932	0.986852	-0.00976562	-0.124596			DNAJA1		3.76513
25.6079	25.8327	25.4948	25.8159	25.9238	26.0486	26.0759	25.9817	25.446	25.3046	25.3604	24.861	25.6772	25.544	25.5585	25.3381			+	siSENP3_IP_Gl2_IP	14	14	14	49.5	49.5	49.5	42.592	0	166.51	5439300000	20	362		FEN1		1.94012	0.142759	0.319672	3.59186			0.992298	0.582614	0.286433	1.93039			FEN1		3.05587
25.6393	25.4495	25.4422	25.3987	25.817	25.8577	25.7465	25.8261	25.1568	25.1263	25.0073	25.3147	25.4129	25.4012	25.1782	25.3299	+		+	Gl2_IP_Gl2_CTRL;siSENP3_IP_Gl2_IP;siSENP3and5_IP_Gl2_IP;SENP5_IP_Gl2_IP	10	10	10	31.6	31.6	31.6	34.362	0	114.35	5477800000	11	312		RPL5		2.87561	0.0412003	0.329374	5.63955			1.12725	0.513505	0.179272	2.15488			RPL5		3.74369
24.1165	23.9667	24.1588	23.7358	24.0755	24.0864	23.8718	24.0649	23.7332	23.5925	23.2842	23.5031	23.7009	23.5974	23.4741	23.399			+	siSENP3_IP_Gl2_IP;siSENP3and5_IP_Gl2_IP	10	10	10	31.9	31.9	31.9	48.586	0	34.911	1376700000	25	165		AP1M1		0.102503	0.940369	0.0302119	0.278793			0.0440319	0.986852	0.0145779	0.126349			AP1M1		2.91243
26.1677	26.1079	26.2111	26.2608	26.1436	26.2696	26.1879	26.0627	25.6989	25.6735	25.5033	25.0662	25.8202	25.8697	25.8772	25.1661				siSENP3and5_IP_Gl2_IP;siSENP3and5_IP_siSENP3_IP;SENP5_IP_Gl2_IP	15	15	15	49.3	49.3	49.3	35.822	0	231.03	14324000000	16	472		CCDC50		0.14769	0.905073	-0.0209441	-0.387555			0.380914	0.835021	0.19782	0.873469			CCDC50		1.45398
25.4053	25.3816	25.4886	25.5235	25.5707	25.7409	25.8049	25.9654	25.179	24.7489	24.9377	25.4371	25.2011	25.1664	25.4363	25.3432			+	siSENP3_IP_Gl2_IP	5	5	5	29.3	29.3	29.3	21.634	0	46.569	2926400000	7	136		RPL18		1.96151	0.141789	0.320755	3.63293			0.619626	0.772331	0.211077	1.30379			RPL18		2.47628
24.7142	25.4115	25.2162	25.4495	25.141	25.1362	25.1942	24.9695	25.2153	25.0321	24.8924	24.6558	24.8891	24.5086	24.7411	24.3539			+	siSENP3_IP_Gl2_IP;siSENP3and5_IP_Gl2_IP;SENP5_IP_Gl2_IP	8	8	8	29.2	29.2	29.2	35.97	0	63.4	2112500000	18	140		LYPD3		0.196325	0.872066	-0.0876145	-0.497833			0.999961	0.579971	-0.325733	-1.94312			LYPD3		2.03953
29.0706	29.3122	29.0659	29.1553	29.233	29.1045	29.1764	29.0991	28.6327	28.7621	28.5156	28.5203	28.8563	28.685	28.5302	28.5859			+	siSENP3_IP_Gl2_IP;siSENP3and5_IP_Gl2_IP	20	5	4	64.4	19.4	16	49.67	0	323.31	35414000000	20	324		TUBB		0.0115213	0.994804	0.00225019	0.034209			0.250687	0.869465	0.0566611	0.614494			TUBB		3.10579
22.8981	22.8797	22.6291	22.9953	22.7659	22.7803	23.273	23.453	22.8422	22.2605	22.4578	23.6846	22.6256	22.3568	22.5594	22.7677					8	8	8	17.9	17.9	17.9	59.902	0	13.951	483630000	23	58		PRMT3		0.525634	0.63713	0.217473	1.13906			0.300483	0.851046	-0.233947	-0.71646			PRMT3		1.34915
24.0433	23.9973	24.1007	23.9678	24.4663	24.4386	24.304	24.4427	23.5982	23.8083	23.1856	24.0343	24.1467	24.033	23.7823	23.7106	+		+	Gl2_IP_Gl2_CTRL;siSENP3_IP_Gl2_IP;siSENP3and5_IP_Gl2_IP;SENP5_IP_Gl2_IP	5	5	5	35.5	35.5	35.5	12.538	0	11.135	1681400000	7	156		RPL35A		3.76088	0.0123328	0.385616	8.23312			0.593742	0.77457	0.261514	1.25888			RPL35A		2.40021
24.2904	24.2563	24.0996	24.3022	24.3329	24.2345	24.2983	24.2269	23.8372	23.9271	23.4828	23.9878	23.7184	23.7481	23.7207	23.914			+	siSENP3_IP_Gl2_IP;siSENP3and5_IP_Gl2_IP;SENP5_IP_Gl2_IP	14	14	14	51.9	51.9	51.9	46.44	0	153.73	2966100000	23	362		SERPINH1		0.28	0.810317	0.0360365	0.675021			0.100461	0.952939	-0.0334554	-0.27371			SERPINH1		4.07069
22.675	22.9282	22.7015	22.7221	22.9035	23.2347	23.1706	23.0744	23.418	23.205	22.8635	23.3113	22.671	22.8733	22.7804	22.0406				SENP5_IP_Gl2_IP	17	17	17	9.6	9.6	9.6	273.6	0	54.395	1136300000	127	136		PRPF8		1.97881	0.141789	0.339131	3.66634			1.46262	0.3859	-0.608124	-2.72387			PRPF8		1.33435
24.0837	24.0331	24.0309	23.7239	24.0056	24.0688	23.9782	23.9739	23.4035	23.5747	23.8322	23.1773	23.6221	23.3377	23.4799	23.5659			+	siSENP3_IP_Gl2_IP	16	16	14	28.8	28.8	24.4	80.419	0	93.587	2125700000	33	223		ACSL3		0.17714	0.885469	0.0387273	0.455072			0.00989618	0.989732	0.0044589	0.0294369			ACSL3		3.59776
25.5758	25.4802	25.5523	25.1203	25.6449	25.2123	25.2851	25.5309	24.8296	25.013	24.6378	25.3061	25.163	24.8351	24.8295	24.8201			+	siSENP3_IP_Gl2_IP	20	12	9	72.9	45.5	38.1	49.857	0	245.93	3546100000	20	257		TUBB6		0.032482	0.977315	-0.0138507	-0.0943069			0.0754546	0.976084	-0.0346799	-0.210137			TUBB6		2.06888
24.4779	24.5432	24.3504	24.7172	24.6812	24.5677	24.7524	24.6458	24.0523	24.0524	24.0686	24.2159	24.2946	24.0657	24.0147	24.2283			+	siSENP3_IP_Gl2_IP;siSENP3and5_IP_Gl2_IP;siSENP3and5_IP_SENP5_IP;SENP5_IP_Gl2_IP	23	23	17	45.5	45.5	32.8	78.806	0	155.97	2747300000	43	281		GFPT1		0.813775	0.502979	0.139572	1.63322			0.289526	0.860936	0.0535531	0.694376			GFPT1		3.26424
25.349	25.0675	25.3566	25.1982	25.5612	25.5534	25.548	25.5688	24.8541	24.7668	24.7124	24.8479	25.0532	25.2702	24.9424	24.9204			+	siSENP3_IP_Gl2_IP;siSENP3and5_IP_Gl2_IP	10	10	10	58.1	58.1	58.1	24.831	0	101.14	5508400000	10	323		RPL10A		2.41598	0.0779635	0.315008	4.56336			1.55738	0.342562	0.251273	2.88957			RPL10A		3.15647
24.297	24.3646	23.9132	23.7974	23.803	23.9798	23.8908	23.8812	23.7745	23.7928	23.1404	21.0157	23.5945	23.3584	23.1431	23.4109			+	siSENP3_IP_Gl2_IP;siSENP3and5_IP_Gl2_IP	4	4	4	39.1	39.1	39.1	20.749	0	37.418	588020000	10	82		GNPNAT1		0.683599	0.567929	-0.20435	-1.41359			0.278903	0.869465	0.445859	0.672782			GNPNAT1		2.66909
28.2609	28.3104	28.3983	28.4678	28.3232	28.449	28.4216	28.2831	28.0089	27.934	28.0107	27.8664	27.8397	27.9217	27.7995	27.8643			+	siSENP3_IP_Gl2_IP;siSENP3and5_IP_Gl2_IP;siSENP3and5_IP_siSENP3_IP;siSENP3and5_IP_SENP5_IP	26	26	13	75.6	75.6	47.5	46.153	0	323.31	34614000000	23	731		EIF4A1		0.057591	0.975788	0.00987673	0.163082			1.21271	0.489046	-0.0987005	-2.29792			EIF4A1		4.45489
24.1369	23.7859	23.8014	23.7835	23.8843	24.1425	24.3855	23.8809	20.7305	23.6331	23.7845	23.4344	23.9221	23.4596	23.4682	23.3608					4	4	4	14.2	14.2	14.2	27.978	0	24.661	672760000	11	47		TMEM33		0.629459	0.590576	0.196381	1.32077			0.391051	0.835021	0.657061	0.892698			TMEM33		1.61347
26.8998	26.7068	26.7028	26.868	26.6462	26.8397	27.0467	26.9345	26.3868	25.9624	26.0139	25.9309	26.2704	26.5965	26.3172	26.1375			+	siSENP3_IP_Gl2_IP;siSENP3and5_IP_siSENP3_IP	12	7	7	52.1	37	37	38.58	0	259.81	6248500000	17	203		PCBP2		0.306093	0.785872	0.0724397	0.727697			0.909808	0.623315	0.256866	1.79335			PCBP2		2.23299
23.7772	23.5104	23.29	24.1227	23.682	23.4623	23.515	23.7185	22.7792	23.1094	22.9582	22.8077	22.8924	22.9277	23.0762	23.3012			+	siSENP3_IP_Gl2_IP;siSENP3and5_IP_Gl2_IP;siSENP3and5_IP_SENP5_IP	10	10	10	18.7	18.7	18.7	79.994	0	54.703	975550000	33	88		CAPN2		0.163645	0.895151	-0.0806246	-0.42443			0.520624	0.782447	0.135756	1.13014			CAPN2		2.55315
24.7443	24.8533	24.8998	24.426	25.3251	25.159	25.2321	24.9545	24.4439	24.2666	24.0103	24.5623	24.6992	24.5582	24.493	24.7205			+	siSENP3_IP_Gl2_IP;SENP5_IP_Gl2_IP	6	6	6	47.8	47.8	47.8	15.798	0	30.134	3069500000	6	204		RPL27		1.78122	0.173632	0.436831	3.29312			1.18371	0.497501	0.296914	2.24927			RPL27		2.90909
23.6162	23.775	23.7216	23.5634	23.8332	23.6858	23.8138	23.7536	23.3613	22.9744	23.4125	22.9806	23.5334	23.4061	23.2332	22.657					23	23	23	26.3	26.3	26.3	101.27	0	78.797	2335000000	52	274		NAA15		0.88356	0.472767	0.102546	1.74967			0.0385379	0.988121	0.0252409	0.111197			NAA15		1.54815
26.1162	25.8486	25.9955	26.4369	26.1223	26.4579	26.4499	26.6648	25.6284	25.9199	25.886	26.1889	25.5902	25.7805	26.0016	26.0402			+	siSENP3_IP_Gl2_IP;siSENP3and5_IP_Gl2_IP;SENP5_IP_Gl2_IP	10	10	10	63.5	63.5	63.5	20.252	0	87.707	4169000000	10	166		RPL11		0.992633	0.418528	0.32441	1.93095			0.127325	0.935817	-0.0526786	-0.339375			RPL11		2.00688
25.3308	25.3089	25.4009	25.3944	25.1913	25.2758	25.2442	25.4255	24.7377	24.4939	24.6796	24.3467	24.8793	24.8436	24.6784	24.4306			+	siSENP3_IP_Gl2_IP;siSENP3and5_IP_Gl2_IP;SENP5_IP_Gl2_IP	36	36	36	44.2	44.2	44.2	127.06	0	323.31	7682200000	58	690		MYO1E		0.646746	0.577593	-0.0745659	-1.35053			0.479753	0.806866	0.143487	1.05672			MYO1E		2.63471
25.5255	25.5519	25.329	25.2944	25.2856	25.2213	25.2947	25.1582	24.8623	24.71	24.9517	24.7265	24.5843	24.6974	24.574	24.7841			+	siSENP3_IP_Gl2_IP;siSENP3and5_IP_Gl2_IP;siSENP3and5_IP_siSENP3_IP;siSENP3and5_IP_SENP5_IP;SENP5_IP_Gl2_IP	13	13	13	47.3	47.3	47.3	47.687	0	323.31	2359800000	20	165		SQSTM1		1.34631	0.294199	-0.185217	-2.5239			1.0362	0.563175	-0.15265	-2.00332			SQSTM1		4.18693
20.8129	19.7959	20.9947	20.4499	20.8602	20.6451	20.9291	21.2293	20.6423	20.102	20.4688	20.708	20.9759	21.8016	19.9778	21.189					3	3	3	6.6	6.6	6.6	78.728	0	6.8388	594170000	37	36		CLPB		NaN	NaN	0	NaN			NaN	NaN	0	NaN			CLPB		NaN
20.3727	21.8568	21.2717	22.0489	20.7757	20.0822	20.8075	20.8897	20.2743	21.1858	20.5604	20.7026	19.8038	20.5399	19.6122	20.3125				SENP5_IP_Gl2_IP	2	2	2	17.1	17.1	17.1	8.496	0	13.843	176960000	3	33		SNRPG;SNRPGP15		0.902433	0.460977	-0.748774	-1.78108			NaN	NaN	0	NaN			SNRPG;SNRPGP15		NaN
20.4863	20.6929	20.1351	21.0288	20.8451	20.834	20.4663	20.813	19.7572	20.0406	20.9147	21.0144	20.4763	19.9581	20.3943	20.2799				siSENP3and5_IP_Gl2_IP;siSENP3and5_IP_siSENP3_IP;siSENP3and5_IP_siSENP3and5_CTRL	2	2	2	5.8	5.8	5.8	50.24	0.00067981	5.7765	123090000	25	7		EIF2B3		NaN	NaN	0	NaN			NaN	NaN	0	NaN			EIF2B3		NaN
19.9469	22.4346	20.2812	20.7686	20.66	20.7426	19.4803	21.3585	20.0958	19.9663	21.6993	21.2607	19.8513	20.8483	21.4565	20.9396				siSENP3and5_IP_Gl2_IP;siSENP3and5_IP_siSENP3_IP	3	3	3	12.8	12.8	12.8	54.141	0	12.302	140810000	25	14		ARMC6		0.170144	0.890019	-0.297457	-0.439249			NaN	NaN	0	NaN			ARMC6		NaN
20.5393	19.6245	22.6186	21.6111	20.9422	19.7612	21.2292	20.5839	20.5171	20.6362	20.824	20.796	19.5898	21.645	21.381	21.513					3	2	2	18.3	18.3	18.3	19.329	0	9.2569	271800000	7	20		SRSF3		0.267316	0.817016	-0.469221	-0.649014			NaN	NaN	0	NaN			SRSF3		NaN
20.5328	20.0937	21.5466	21.0844	20.8572	19.1463	20.8986	21.5364	21.3378	21.1403	21.4196	21.3302	21.0015	20.3602	21.6377	21.6637					3	3	3	16.5	16.5	16.5	26.396	0	52.721	153870000	9	13		CHTOP		NaN	NaN	0	NaN			NaN	NaN	0	NaN			CHTOP		NaN
20.045	20.3119	22.2707	20.1356	20.5236	19.6325	19.8537	20.5435	20.7428	21.0306	21.6659	20.3311	20.4089	20.553	20.1873	21.4848					3	3	3	17.5	17.5	17.5	25.898	0	18.823	42298000	13	28		PSMA2		0.424403	0.697493	-0.552479	-0.955213			NaN	NaN	0	NaN			PSMA2		NaN
20.5234	20.7357	21.3755	20.1514	20.1662	21.3788	20.8659	21.0069	21.0914	20.3616	20.8567	21.1883	21.2192	22.0924	21.6646	20.8264					4	4	4	3.3	3.3	3.3	164.98	0.001345	5.4235	134280000	60	10		GAPVD1		NaN	NaN	0	NaN			NaN	NaN	0	NaN			GAPVD1		NaN
20.977	19.4508	20.673	20.0115	20.4595	20.2369	21.5458	21.2318	21.6723	22.9231	22.6428	25.0038	21.0211	20.9785	20.2453	21.6693					6	3	3	47.4	28.3	28.3	17.149	0	6.6645	70380000	9	10		NME1		NaN	NaN	0	NaN			1.47365	0.385192	-2.08197	-2.74302			NME1		NaN
21.0745	20.1298	21.227	20.6958	20.0093	21.5154	21.908	20.4106	21.746	22.6971	21.0609	21.2433	20.6378	20.9542	21.1803	21.419					3	3	3	8.4	8.4	8.4	50.545	0	9.6316	53816000	22	13		CRBN		NaN	NaN	0	NaN			0.786327	0.709021	-0.638986	-1.58723			CRBN		NaN
19.9847	20.1788	20.4353	21.4182	21.7316	20.7913	19.8902	22.5166	21.2175	21.2253	22.2769	21.2502	20.611	21.0186	20.6916	20.6997				siSENP3and5_IP_siSENP3_IP;siSENP3and5_IP_SENP5_IP	6	6	6	9	9	9	109.96	0	10.041	194010000	45	7		XPOT		NaN	NaN	0	NaN			1.42865	0.395173	-0.737242	-2.6651			XPOT		NaN
21.2411	20.471	21.0025	20.7339	21.268	19.5424	21.2521	21.6715	20.0365	20.9221	21.649	20.1998	20.7647	20.7699	20.4447	21.6494					2	2	2	6.5	6.5	6.5	39.666	0.001308	4.8287	66201000	15	17		FEZ2		NaN	NaN	0	NaN			NaN	NaN	0	NaN			FEZ2		NaN
20.6368	20.0937	21.1382	21.2603	21.3636	20.2365	21.1306	21.1734	19.9661	20.6346	21.4719	21.3256	20.9394	20.6381	20.787	20.9091				siSENP3and5_IP_Gl2_IP;siSENP3and5_IP_siSENP3_IP	3	3	3	14.5	14.5	14.5	39.93	0	7.9122	101550000	20	12		EIF3H		NaN	NaN	0	NaN			NaN	NaN	0	NaN			EIF3H		NaN
21.1359	19.7543	20.6174	20.7806	21.4612	20.2815	21.1615	19.8546	23.4871	23.9402	21.1453	24.483	20.9365	20.9277	20.4905	20.8039				siSENP3and5_IP_Gl2_IP;siSENP3and5_IP_siSENP3_IP;siSENP3and5_IP_SENP5_IP	5	5	5	4.4	4.4	4.4	151.86	0	19.15	370280000	68	27		ACIN1		NaN	NaN	0	NaN			1.80293	0.279221	-2.47428	-3.33328			ACIN1		NaN
22.6295	22.5423	19.7804	22.6944	20.4126	20.4826	21.4827	20.1541	21.2145	21.0064	20.638	21.4177	20.7278	19.8794	20.8879	20.4581					2	2	2	10.7	10.7	10.7	19.208	0.0019072	4.4193	148060000	11	36		PPIH		0.831826	0.497444	-1.27865	-1.66341			NaN	NaN	0	NaN			PPIH		NaN
25.7166	25.7935	25.8376	25.7918	25.771	25.778	25.7471	25.7349	25.7016	25.7465	25.6241	25.6113	25.8724	25.8159	25.7819	25.8119					29	29	29	44.1	44.1	44.1	81.307	0	296.54	10543000000	38	864		MCM7		0.44979	0.68407	-0.0271058	-1.00209			2.15472	0.195638	0.149663	4.01443			MCM7		1.58007
26.037	26.0116	26.0533	25.9783	26.059	26.1217	26.0794	26.0724	26.1293	25.9296	26.1816	25.908	26.1828	26.1227	26.1137	26.1495				siSENP3and5_IP_SENP5_IP	35	35	35	61.5	61.5	61.5	86.47	0	323.31	10917000000	44	741		NSUN2		1.60264	0.221924	0.0630512	2.96972			0.722283	0.720809	0.10505	1.4793			NSUN2		1.54535
21.5871	20.7518	21.242	20.6828	20.7681	21.6328	21.5125	20.7722	19.6187	19.9944	20.6208	19.8213	22.1627	22.077	20.5604	23.8342					2	2	2	17.1	17.1	17.1	20.019	0.00067935	5.7633	79608000	8	7		FTL		0.124955	0.926405	0.10549	0.333683			1.64811	0.314933	2.1448	3.05093	+		FTL		0.672002
21.096	20.5243	27.5625	20.1819	20.3163	19.5114	20.7736	27.7481	28.3838	28.8403	29.0036	28.9229	20.518	28.4057	28.5777	28.5147					2	2	2	16.5	16.5	16.5	13.31	0.0013396	5.3197	3883900000	5	34		IGKV2D-28;IGKV2-40;IGKV A18;IGKV2D-26;IGKV2D-30;IGKV2D-29		0.033839	0.977315	-0.25382	-0.0981093			0.52704	0.782447	-2.28365	-1.14156			IGKV2D-28;IGKV2-40;IGKV A18;IGKV2D-26;IGKV2D-30;IGKV2D-29		0.794489
20.4356	20.4846	24.4079	23.5995	21.4244	19.0083	20.2233	23.4606	24.4878	23.7534	24.736	24.2585	20.2662	24.271	24.5985	23.8795					13	13	5	56.2	56.2	30.9	37.331	0	102.72	547840000	13	41		GNB2		0.371801	0.732833	-1.20276	-0.856085			0.462966	0.812231	-1.05512	-1.0262			GNB2		0.798855
23.5706	23.7055	23.2919	23.0963	21.7094	20.1775	21.0724	20.842	23.6378	23.8532	24.1495	23.3687	20.2291	23.8778	23.9082	23.5482	+			Gl2_IP_Gl2_CTRL	3	3	3	6.7	6.7	6.7	42.075	0.0013158	4.959	283960000	23	6		PALM		3.42465	0.0209329	-2.46576	-7.15433			0.421935	0.835021	-0.861448	-0.950625			PALM		1.06579
20.4448	20.0663	20.8249	19.7453	21.2561	18.8182	18.9217	21.0616	21.7253	25.9431	20.777	20.8796	23.9381	22.7716	19.6372	21.2552					5	5	5	13.5	13.5	13.5	43.447	0	13.023	306190000	14	19		TFG		0.137821	0.914566	-0.255898	-0.364368			0.103006	0.950085	-0.430703	-0.280043			TFG		0.822782
22.8546	20.8184	20.5382	19.2821	20.3421	21.2345	20.7859	21.8059	19.8221	24.809	24.7163	20.4834	24.619	24.4252	21.7386	20.8299				siSENP3and5_IP_Gl2_IP	35	35	1	93.3	93.3	4.5	41.792	0	323.31	557690000	20	47		ACTG1		0.0754332	0.961083	0.168817	0.210082			0.0994409	0.953252	0.445497	0.271165			ACTG1		0.946318
22.415	22.2933	20.8316	21.3323	19.2534	22.3086	20.4823	19.7724	22.6925	20.5925	20.1623	21.4315	22.3644	22.1832	22.2444	21.3939					2	2	2	9.5	9.5	9.5	33.886	0	7.4746	107490000	17	27		RTFDC1		0.819876	0.502979	-1.2639	-1.64343			0.663665	0.749011	0.826775	1.37954			RTFDC1		1.19308
24.8837	24.3452	24.6922	21.1061	24.7912	24.7496	20.5408	20.0036	25.2265	25.6495	20.9091	25.5732	25.9952	20.5163	25.4458	24.2523					2	2	2	1.1	1.1	1.1	410.5	0.0024067	3.4874	796550000	178	27		SMG1		0.333912	0.763601	-1.23549	-0.782745			0.0603651	0.984177	-0.287193	-0.170486			SMG1		0.370318
21.8269	21.9691	21.9583	22.477	21.9875	20.8763	22.3509	19.8564	21.9581	22.4036	21.9079	20.6429	22.7338	22.5641	22.2448	22.9894					10	10	8	10.5	10.5	8.8	102.48	0	19.763	219040000	48	37		HK1		0.648999	0.577593	-0.790051	-1.3544			1.1602	0.501153	0.904894	2.20991			HK1		1.23028
25.6832	23.9698	21.3831	24.6495	20.4528	24.4609	23.7272	20.2449	20.4395	25.441	25.1656	25.3177	20.758	24.2471	24.6532	24.6449					11	11	2	38.4	38.4	5.9	36.983	0	94.766	700340000	16	44		PPP1CC		0.555675	0.626504	-1.69994	-1.19223			0.125181	0.935817	-0.515169	-0.334228			PPP1CC		0.415203
21.4283	21.7119	21.4127	21.4828	20.8992	21.4986	21.2669	20.8943	22.1852	22.792	21.8474	24.1518	21.8696	21.7937	21.9967	24.2343					6	3	3	22.1	12.9	12.9	30.54	0	9.5799	199510000	16	26		PRDX4		1.18903	0.345545	-0.369152	-2.25817			0.1309	0.935817	-0.270529	-0.347928			PRDX4		1.15329
21.2683	21.5514	21.1046	22.0494	21.7798	19.9565	22.0744	20.21	21.9339	23.2956	22.0345	21.085	20.6876	22.622	22.7273	23.2716					5	4	4	14	12.2	12.2	39.594	0	13.229	256100000	19	28		HNRNPA3		0.366959	0.735105	-0.488268	-0.846809			0.123671	0.935817	0.239877	0.330591			HNRNPA3		0.850537
21.0918	21.4765	20.943	21.2545	22.2219	22.3035	22.4689	19.954	21.9228	22.2893	22.0432	21.9678	22.804	23.0826	22.6728	23.6373				siSENP3and5_IP_SENP5_IP	5	5	5	18.9	18.9	18.9	41.28	0	31.237	224480000	24	53		MRPS22		0.394014	0.713411	0.545652	0.898298			2.31176	0.186398	0.993426	4.3395			MRPS22		1.07654
20.7695	22.2629	21.5744	22.7619	20.6177	22.9438	20.5134	21.5831	20.4108	20.5899	20.1519	21.164	23.973	20.406	22.9048	23.5753					2	2	2	14.5	14.5	14.5	33.488	0	50.215	210100000	9	19		SET;SETSIP		0.244629	0.832811	-0.427629	-0.601791			1.37719	0.413345	2.1356	2.57666	+		SET;SETSIP		0.633621
20.9874	19.8329	21.4128	19.8125	22.2554	19.0182	22.5524	22.434	20.2709	22.4935	22.0655	22.7066	22.6764	22.4535	22.7944	23.0172					4	4	4	11.1	11.1	11.1	47.611	0	6.7336	151320000	25	19		MRPS27		0.513119	0.642761	1.05358	1.11674			0.736375	0.720809	0.851284	1.50313			MRPS27		0.653542
20.9718	21.3586	20.2449	21.0627	20.3953	21.7423	20.2757	19.9422	20.1348	20.1518	21.0532	20.7492	20.7172	22.3458	22.3569	21.414				siSENP3and5_IP_Gl2_IP;SENP5_IP_Gl2_IP	4	4	4	8.8	8.8	8.8	52.535	0	13.713	234960000	20	14		DAPK3		0.289751	0.801023	-0.320619	-0.694831			1.38511	0.413345	1.18624	2.59023	+		DAPK3		1.03106
23.7605	24.1896	24.109	24.4437	24.148	24.7849	24.6571	20.4414	23.9215	24.2293	24.0425	23.9088	24.998	25.2263	23.9482	24.2995				siSENP3and5_IP_siSENP3_IP	2	2	2	21.7	21.7	21.7	16.516	0.00067705	5.5927	504240000	7	21		MGST3		0.240703	0.832811	-0.617832	-0.593521			0.992181	0.582614	0.592494	1.93019			MGST3		0.467318
21.6143	21.235	20.7574	19.901	20.956	20.3702	20.6396	21.5092	21.4473	21.4291	20.3553	20.9408	22.079	23.7771	20.6905	21.3489					3	3	3	13	13	13	36.844	0	7.9319	130780000	15	17		MRPS35		0.00614624	0.998082	-0.0081377	-0.0183594			0.62084	0.772331	0.93076	1.30589			MRPS35		0.770355
22.2767	25.1568	22.8176	22.2888	21.5556	21.47	21.6805	22.2524	22.451	22.5425	24.4498	22.488	21.3135	22.1886	24.2548	23.6048					14	14	14	20.2	20.2	20.2	113.75	0	75.252	656120000	41	59		DSG1		1.01679	0.410906	-1.39537	-1.97106			0.0609811	0.984177	-0.142412	-0.172125			DSG1		0.791121
19.6561	20.5346	22.6039	20.8028	21.828	19.2058	22.4007	21.9959	22.3059	22.1215	20.6518	23.5185	22.2138	22.3832	22.3945	22.7757					3	3	3	20.2	20.2	20.2	18.658	0	11.465	181910000	10	37		SKP1		0.188256	0.879283	0.458276	0.47996			0.191791	0.905166	0.292402	0.487809			SKP1		0.717581
20.6768	20.4689	20.7814	19.6905	19.9278	20.7725	20.3823	21.0883	20.8745	21.7092	19.8431	20.5485	22.3785	21.3785	22.363	20.363					4	4	4	3.4	3.4	3.4	221.67	0	10.57	91030000	95	9		ARHGEF17		0.150143	0.904967	0.138324	0.393272			0.688482	0.730076	0.876916	1.42191			ARHGEF17		1.02842
22.5504	22.3034	22.3052	20.486	22.334	22.4731	22.4932	20.5444	22.8488	23.5348	23.3825	23.4434	23.2361	23.1379	23.1159	22.6416					3	3	3	24.6	24.6	24.6	17.018	0	8.17	277750000	6	41		AP2S1		0.0253559	0.980835	0.0499387	0.0741681			0.630299	0.767283	-0.269471	-1.32222			AP2S1		1.14149
20.3608	21.9477	20.7386	22.5081	19.34	21.9046	21.3266	21.6968	22.5796	22.769	22.4489	21.9081	22.5404	22.5317	22.4308	20.8819					7	7	5	31.5	31.5	24.2	44.424	0	22.736	218320000	20	34		MAP2K2		0.15982	0.896418	-0.321801	-0.415657			0.312714	0.848297	-0.330193	-0.740899			MAP2K2		0.69974
24.0092	23.9884	23.7876	24.6527	23.6657	23.9171	21.3177	23.2575	24.2163	24.6917	24.4823	23.9486	24.0225	24.7425	24.1967	23.1358					2	2	2	18.5	18.5	18.5	18.291	0	11.915	638030000	8	54		CAV2		0.870906	0.48401	-1.06999	-1.7286			0.362169	0.83875	-0.310338	-0.837608			CAV2		0.707098
20.5042	22.7767	22.9234	22.5941	22.7435	20.968	22.2995	21.9976	22.8191	23.2886	22.9399	24.0167	22.2999	22.8657	23.423	23.2959					4	4	4	29	29	29	20.811	0	12.883	377040000	7	43		CBX3		0.106689	0.940286	-0.197439	-0.289164			0.341453	0.848297	-0.294947	-0.797486			CBX3		1.11345
20.4985	21.4531	20.8029	19.5865	20.1581	20.6169	20.3382	20.3689	22.3269	23.8456	22.3917	24.8769	22.3234	19.8891	22.5926	20.5162				SENP5_IP_Gl2_IP	2	2	2	9.7	9.7	9.7	51.676	0	11.323	63521000	23	4		HPX		NaN	NaN	0	NaN			1.17776	0.497501	-2.02996	-2.2393			HPX		0.691664
21.5665	21.2063	20.3459	20.5503	21.0882	21.5246	21.5226	21.5202	21.7873	22.2799	22.02	20.8472	22.7716	23.1257	22.3657	21.1286					9	9	9	5.1	5.1	5.1	254.41	0	19.79	191750000	112	17		DNAJC13		0.814659	0.502979	0.496663	1.6347			0.530222	0.782447	0.614293	1.14722			DNAJC13		1.08403
22.377	21.9025	22.8962	20.8333	22.3582	22.591	22.7714	21.2825	23.5978	23.7689	22.7026	24.9346	22.8914	23.1121	22.7909	23.8548				siSENP3and5_IP_SENP5_IP	11	11	11	27.9	27.9	27.9	56.782	0	49.351	348060000	29	68		PDIA3		0.175111	0.886282	0.248519	0.450496			0.524412	0.782447	-0.588685	-1.13689			PDIA3		1.16417
20.3505	20.284	20.8843	20.3707	20.5011	20.8647	19.5771	20.6208	24.1676	23.5963	23.1603	24.1533	20.4449	23.5058	20.1213	21.0542					2	2	2	34.6	34.6	34.6	11.765	0	9.3727	142700000	5	16		IGKC		NaN	NaN	0	NaN			1.67277	0.311492	-2.48781	-3.09529			IGKC		0.498773
21.6514	20.4191	21.7961	21.6176	20.8136	21.8751	20.1592	21.9172	21.974	20.2676	21.8433	21.977	22.0507	21.8483	21.9992	22.4135					7	7	7	12.6	12.6	12.6	66.726	0	12.801	223830000	29	19		EIF3L		0.126057	0.926047	-0.179781	-0.336331			0.615133	0.774436	0.562448	1.29602			EIF3L		1.03006
21.0733	21.4418	20.7001	20.7553	20.9965	19.2334	20.405	21.2992	21.3028	21.1264	20.9492	21.2353	21.7241	21.494	21.3847	20.8507					4	4	4	3.6	3.6	3.6	194.81	0	10.739	124350000	94	13		POLR1A		0.473378	0.669301	-0.509123	-1.04515			0.474757	0.806866	0.209968	1.04766			POLR1A		0.90621
22.7553	22.9872	23.0402	21.1852	20.1429	22.4694	23.2184	21.3731	23.2787	21.5729	23.0064	23.5374	23.8005	23.2082	20.4973	23.1932					2	2	2	11.4	11.4	11.4	26.599	0	15.398	274200000	9	18		EIF6		0.374925	0.731524	-0.691029	-0.862055			0.072488	0.97839	-0.174069	-0.202422			EIF6		0.382073
21.87	21.7721	20.1291	21.1757	22.0051	21.5606	20.8511	20.4631	21.8093	21.5088	22.2977	22.2448	22.7679	21.6752	22.6323	21.2619					6	6	6	1.9	1.9	1.9	573.83	0	18.926	177990000	239	30		UBR4		0.0106354	0.995247	-0.0167255	-0.0316097			0.106899	0.948463	0.119219	0.289681			UBR4		0.86197
24.1808	23.9545	20.1423	24.5687	24.0722	23.8352	23.9872	20.5457	24.2359	24.2508	20.6795	21.8268	23.6515	23.861	23.62	24.7244					2	2	2	2.1	2.1	2.1	104.94	0.001336	5.2957	506860000	49	36		PPP6R2		0.0259053	0.980835	-0.101486	-0.075731			0.620853	0.772331	1.21597	1.30591			PPP6R2		0.424225
21.1217	20.749	21.6101	20.3661	19.9026	20.1793	21.2685	20.0078	21.6451	21.6593	20.9654	21.5003	21.4865	21.5689	20.2683	21.3559					3	3	3	7	7	7	68.996	0	7.5792	84345000	34	12		DLAT		0.740756	0.533295	-0.622143	-1.51053			0.338075	0.848297	-0.272636	-0.790893			DLAT		0.972798
23.1036	22.5549	22.5378	22.8636	19.7414	23.9069	20.5282	20.0222	20.1576	20.1317	20.3225	22.9371	23.9593	19.7807	20.4695	23.055					7	7	5	21.8	21.8	15.4	40.736	0	21.519	363140000	14	50		PSMD4		0.888605	0.469962	-1.71531	-1.75807			0.324716	0.848297	0.9289	0.764667			PSMD4		0.220363
20.7409	21.4467	22.1711	21.6163	20.8408	19.7797	21.2125	21.1186	21.5747	21.6113	21.7675	22.2402	21.9549	21.4397	21.4822	21.1276				siSENP3and5_IP_Gl2_IP;SENP5_IP_Gl2_IP	7	7	7	7.6	7.6	7.6	162.12	0	40.394	187000000	60	51		NUP160		0.86041	0.49034	-0.755869	-1.71111			0.615548	0.774436	-0.297322	-1.29674			NUP160		1.06986
26.4807	26.3811	20.344	26.2706	26.3876	26.0721	20.6817	25.8231	26.7024	27.1047	21.041	27.305	27.7131	26.9069	20.3731	26.9273					4	4	4	14.8	14.8	14.8	30.241	0	22.657	4004400000	17	73		NDUFS3		0.0214636	0.985603	-0.127985	-0.0630435			0.00857079	0.990672	-0.0582008	-0.0255322			NDUFS3		0.126782
22.3291	22.4608	23.6125	22.1128	22.5474	22.3341	21.1406	20.9496	21.7633	23.8221	23.1202	25.9939	21.5243	22.0584	22.2968	23.9963					11	11	11	59.4	59.4	59.4	26.669	0	68.843	571120000	17	89		TPI1		0.841105	0.495984	-0.885842	-1.6789			0.542146	0.782447	-1.20594	-1.16835			TPI1		0.49323
23.1484	23.3604	25.1449	23.6822	22.3516	22.8419	22.3692	23.2907	24.1351	24.5934	24.1622	24.1769	22.1401	23.3535	23.6802	24.5681					7	7	7	74.3	74.3	74.3	11.471	0	44.255	731420000	7	104		S100A7;S100A7A		1.17117	0.350693	-1.12062	-2.22827			0.804332	0.706683	-0.831374	-1.61741			S100A7;S100A7A		0.625329
18.7595	20.8467	20.5559	20.0684	19.7716	18.6749	20.3613	21.1424	20.3788	20.8116	20.5215	20.7025	20.4765	20.5044	21.0181	20.7889				siSENP3and5_IP_Gl2_IP;siSENP3and5_IP_siSENP3_IP	8	7	6	14.6	13.3	10.3	71.174	0	32.922	114760000	33	27		FMR1		0.0347956	0.977315	-0.0700622	-0.100783			0.2359	0.873078	0.0934033	0.583364			FMR1		0.631886
21.3512	20.8148	19.8416	21.5201	21.0399	21.2532	21.2205	21.2051	20.6578	20.1757	20.539	21.8043	21.6239	22.7678	21.5663	21.5428					1	1	1	3	3	3	93.303	0	7.3154	81423000	43	12		PDE8A		0.333286	0.763601	0.297719	0.781519			1.24001	0.480538	1.08097	2.34382			PDE8A		1.2167
21.5772	19.9236	21.3323	21.831	21.7947	21.4914	20.0779	19.6277	20.7224	20.9303	20.3633	20.1648	21.6911	21.9961	21.6109	20.4709					5	2	2	33.3	15.6	15.6	20.529	0	7.7332	116800000	11	19		ARF5		0.25124	0.826895	-0.418116	-0.615649			1.26416	0.473292	0.897059	2.38454			ARF5		0.509496
23.2471	22.8812	23.5754	23.2495	20.3154	23.2021	23.057	23.4615	23.2603	23.1924	23.3843	23.1127	23.4854	23.0803	23.1952	22.9819					4	3	3	10.6	7.7	7.7	53.082	0	9.5622	333110000	24	37		SHMT1		0.434021	0.691547	-0.729299	-0.973043			0.161486	0.919048	-0.051693	-0.419482			SHMT1		0.400005
21.6764	21.6478	21.3624	21.3144	21.3191	21.7242	20.5647	20.1098	18.8562	22.153	20.9865	20.3419	22.1989	22.0245	21.7909	20.3955				siSENP3and5_IP_Gl2_IP;SENP5_IP_Gl2_IP	7	7	7	9.2	9.2	9.2	106.37	0	15.191	353510000	51	17		NUP107		0.745755	0.530406	-0.570815	-1.51897			0.600953	0.77457	1.01808	1.27143			NUP107		0.57506
20.0101	20.1373	21.3321	21.3738	20.8235	20.7784	21.6689	20.8405	20.2727	21.1051	20.4054	20.6743	21.2459	21.3711	22.6762	21.3885				siSENP3and5_IP_Gl2_IP;siSENP3and5_IP_siSENP3_IP;siSENP3and5_IP_SENP5_IP	3	3	3	13.9	13.9	13.9	33.665	0	8.4047	213290000	12	28		TRA2B		0.309906	0.78524	0.314521	0.735307			1.4794	0.383606	1.05606	2.75302	+		TRA2B		0.800066
21.9022	21.7776	21.5787	20.4705	21.7754	20.7176	21.695	20.5411	20.5877	20.8406	21.562	21.6752	21.8336	21.9785	21.7946	21.6382					4	4	4	18.8	18.8	18.8	24.682	0	8.9261	196530000	12	17		PSMD9		0.217758	0.850999	-0.24996	-0.544576			1.23484	0.483096	0.644845	2.33511			PSMD9		0.980394
22.2941	21.5358	20.5675	20.2196	20.5922	21.6313	21.9154	20.2628	22.4272	21.2585	20.1003	20.207	22.4283	22.1253	21.8783	20.476					3	3	3	9.8	9.8	9.8	46.029	0	6.35	107550000	28	37		PCID2		0.0299598	0.979243	-0.0538116	-0.087212			0.476029	0.806866	0.728722	1.04997			PCID2		0.484941
23.6076	23.1053	24.1089	23.8985	23.1361	23.338	23.2032	23.4307	23.3985	24.0251	24.0002	25.4292	23.2377	23.682	24.0543	24.5484					11	10	10	64.6	59.1	59.1	21.892	0	54.82	1132300000	13	108		PRDX2		0.897915	0.461731	-0.403098	-1.77357			0.267339	0.869465	-0.332653	-0.649062			PRDX2		1.10067
20.4896	22.6632	22.0814	21.347	21.5951	22.953	19.5955	22.8282	20.2211	23.1351	20.8936	21.122	19.4734	23.2183	23.1848	23.4613					3	3	3	4.7	4.7	4.7	80.551	0	9.025	208590000	32	16		LARP4B		0.0371455	0.97662	0.0976181	0.107332			0.377699	0.835021	0.991484	0.867347			LARP4B		0.188214
22.3492	22.205	20.0387	22.5055	22.4253	22.3619	20.4437	20.693	22.7315	22.7239	19.1689	22.7475	22.6635	22.6658	20.1746	22.7817					4	4	4	10.4	10.4	10.4	73.562	0	8.4526	173410000	35	22		DARS2		0.141559	0.9103	-0.293605	-0.373186			0.0749986	0.976084	0.228426	0.208954			DARS2		0.299986
24.1128	25.4033	24.666	24.8057	23.7806	23.4091	23.9859	24.4016	24.5791	24.8907	26.0636	25.1284	23.8988	24.315	24.966	24.7555					8	8	8	11.1	11.1	11.1	99.986	0	73.292	1900500000	48	188		DSC1		1.3531	0.294199	-0.852657	-2.53548			0.860357	0.666373	-0.681607	-1.71102			DSC1		0.956629
23.947	23.0926	22.9452	20.6894	20.6891	23.2741	19.983	20.4816	23.3284	23.2224	20.3726	21.0383	20.7882	22.9822	21.05	21.9535					2	2	2	19.8	19.8	19.8	10.112	0.0019182	4.5063	350560000	7	15		SRP9		0.758436	0.529372	-1.56159	-1.54034			0.122876	0.935817	-0.296929	-0.328673			SRP9		0.272486
22.2768	20.6774	22.9393	22.0428	21.6715	21.1203	20.047	20.6272	22.0953	19.9704	20.6547	21.6812	22.8196	21.7956	20.7949	20.3931					3	3	3	12.9	12.9	12.9	36.087	0	12.577	130260000	13	28		DNAJB6		0.97415	0.427869	-1.11753	-1.90025			0.189133	0.906282	0.350396	0.481908			DNAJB6		0.398497
22.14	23.1957	22.2404	21.1556	19.6494	20.4826	22.6194	21.9574	20.7255	22.6035	22.7936	20.3088	22.5396	22.623	20.602	21.2806					4	4	4	25	25	25	20.825	0	11.469	240920000	10	29		RAP1B;RAP1A		0.596939	0.607496	-1.00572	-1.26445			0.0679042	0.982891	0.153397	0.190425			RAP1B;RAP1A		0.290758
21.3511	21.5084	20.477	21.1953	21.4373	20.7074	20.6671	21.8781	22.5661	22.2555	19.6861	20.9905	22.3404	22.2533	20.4752	21.951				siSENP3and5_IP_Gl2_IP	8	8	8	6.7	6.7	6.7	197.58	0	37.81	234600000	75	36		NUP98		0.0367331	0.97662	0.0395212	0.106184			0.189389	0.906282	0.380449	0.482477			NUP98		0.509166
22.154	23.5429	24.0285	22.4966	21.9051	23.4396	22.1595	22.201	23.8374	24.5683	24.1487	24.183	22.1199	22.5968	22.9174	24.401					8	8	8	43	43	43	27.679	0	21.87	388730000	15	71		CASP14		0.519743	0.640369	-0.629187	-1.12857			1.20516	0.491402	-1.17554	-2.28523			CASP14		0.432419
23.0325	23.0657	22.9625	23.2497	22.9975	22.1538	22.2373	22.7734	22.8758	23.3401	23.2528	23.6076	23.1034	22.8855	23.0314	23.3786					9	9	9	22.4	22.4	22.4	42.906	0	17.837	582020000	22	90		ILKAP		1.33792	0.298416	-0.537094	-2.5096			0.407781	0.835021	-0.169354	-0.924195			ILKAP		1.29394
21.9491	23.2818	23.4016	22.822	22.627	22.5496	20.6599	22.934	23.4805	23.9672	23.6743	23.7087	19.8973	23.504	23.6486	23.9541					5	5	3	21.9	21.9	14.6	21.865	0	10.109	402920000	9	52		HIST1H1E;HIST1H1C;HIST1H1D;HIST1H1A		0.50019	0.65152	-0.670984	-1.09358			0.446179	0.825905	-0.956689	-0.995459			HIST1H1E;HIST1H1C;HIST1H1D;HIST1H1A		0.203534
23.3527	23.3628	20.111	23.0195	23.6739	21.5126	23.6781	20.35	20.399	23.3476	22.6753	23.3608	24.1357	20.0993	23.9714	23.2118					16	4	4	59.1	13.4	13.4	33.064	0	9.689	336460000	20	57		SLC25A4		0.0483618	0.975853	-0.157811	-0.13818			0.131211	0.935817	0.40886	0.34867			SLC25A4		0.170432
21.6488	21.2864	22.0415	21.9279	22.0455	20.9442	21.9521	19.8517	22.1477	22.214	22.2565	22.0127	20.6728	22.0218	22.2131	22.0703					3	3	3	7.6	7.6	7.6	52.545	0	7.1308	166930000	25	26		NDUFS2		0.436052	0.691547	-0.527779	-0.976796			0.524446	0.782447	-0.413234	-1.13695			NDUFS2		0.379743
24.5037	24.9601	24.1912	25.2065	24.6008	24.5897	24.1264	22.8307	20.779	25.4053	24.7123	23.9269	24.4037	25.0842	25.1936	23.6299					4	4	3	30.2	30.2	25	24.422	0	50.854	742850000	8	84		KDELR2		0.69238	0.562026	-0.678516	-1.42855			0.345294	0.848297	0.871972	0.804966			KDELR2		0.438182
19.9168	21.2922	21.4822	19.8076	20.065	21.2399	20.2783	20.686	19.7815	20.5659	20.2648	21.7597	20.8985	20.8178	21.1243	21.5598					2	2	2	10.8	10.8	10.8	30.394	0	11.635	46357000	11	8		SURF4		0.0388248	0.97662	-0.0573969	-0.111993			0.514932	0.786504	0.507143	1.11998			SURF4		0.873375
20.8284	19.9741	22.0422	20.5486	21.0457	20.0487	20.1735	21.3476	21.0138	20.6748	22.579	22.4529	20.8457	20.7298	22.5869	20.5544				siSENP3and5_IP_Gl2_IP;siSENP3and5_IP_siSENP3_IP;siSENP3and5_IP_SENP5_IP	2	2	2	8.8	8.8	8.8	23.787	0.0018293	3.7033	221750000	9	17		EFNA1		0.135727	0.916289	-0.194427	-0.359409			0.310706	0.848297	-0.500926	-0.736902			EFNA1		0.405273
23.084	23.2963	23.0557	22.76	23.9238	22.8671	22.6693	23.243	23.6484	23.5368	23.4718	23.6619	24.1712	24.106	23.3518	23.1451				siSENP3and5_IP_SENP5_IP;SENP5_IP_Gl2_IP	6	6	6	26.2	26.2	26.2	40.75	0	41.972	320400000	20	38		NDUFA10		0.164483	0.895062	0.126824	0.426349			0.166012	0.915281	0.113775	0.429841			NDUFA10		0.653935
20.4695	20.7642	21.5269	21.2282	21.0841	21.4978	21.4627	20.4195	21.8299	22.0981	20.7748	21.8597	21.9255	21.9216	21.6798	20.9747					5	5	5	3.9	3.9	3.9	158.3	0	7.9693	177780000	82	24		ERBB2IP		0.129959	0.922279	0.118862	0.345682			0.0138914	0.989732	-0.0152402	-0.0411389			ERBB2IP		0.74347
23.3226	23.0266	24.7717	23.0709	22.4213	23.3562	23.0713	23.192	24.4546	24.1149	24.5148	24.8225	21.9591	23.6309	24.0848	24.4016					5	5	5	55.1	55.1	55.1	11.006	0	14.091	388360000	7	66		CSTA		0.540989	0.635472	-0.537765	-1.16631			0.855082	0.671943	-0.957581	-1.70222			CSTA		0.382337
22.5371	22.8735	21.7905	22.0493	22.2329	21.7105	21.1049	21.2633	19.2749	20.1112	22.2708	22.4669	22.4644	21.8353	22.0176	22.0213					7	7	7	30.5	30.5	30.5	39.157	0	24.319	209800000	22	35		RFC2		1.09116	0.3746	-0.734685	-2.09473			0.624195	0.772331	1.05369	1.31169			RFC2		0.895482
23.0223	23.0416	23.4424	23.3134	22.7366	22.9871	23.7279	23.2303	23.274	23.4918	23.5961	19.9179	23.8148	23.9203	23.5932	23.3776					7	7	7	11.3	11.3	11.3	87.99	0	21.408	593070000	37	51		SUPV3L1		0.0513992	0.975853	-0.0344529	-0.146422			0.581042	0.77457	1.10653	1.23673			SUPV3L1		1.08158
22.2463	22.1577	22.2727	22.0198	22.7257	22.3284	22.2801	21.3754	22.6146	22.373	22.7742	22.832	22.4185	22.6428	22.3515	23.3024					4	4	4	13.6	13.6	13.6	41.59	0	15.253	350040000	16	52		TIAL1;TIA1		0.00374638	0.998415	0.00326538	0.0112212			0.0440171	0.986852	0.0303235	0.126309			TIAL1;TIA1		0.674822
20.8111	20.8568	21.4753	20.9738	21.2218	20.5449	20.5142	20.5426	21.0675	21.0554	21.2996	24.0424	21.312	20.695	21.1453	21.6137					5	5	5	16	16	16	35.503	0	13.291	164990000	21	16		MDH2		0.67918	0.570024	-0.323396	-1.40606			0.393198	0.835021	-0.674744	-0.896757			MDH2		0.964659
20.2142	20.72	21.1955	21.082	21.1021	21.1661	19.8834	21.2731	20.2159	20.9462	20.8857	20.7654	21.1953	21.0865	21.1538	21.9164					3	3	3	3.7	3.7	3.7	80.684	0.0019108	4.4385	129770000	26	7		CCNT1		0.0472668	0.975853	0.0532579	0.135197			1.32067	0.446383	0.634689	2.48026			CCNT1		0.599816
20.709	22.0309	23.7785	21.3143	19.6885	21.5325	20.605	20.9834	20.8597	21.687	20.8892	20.8446	21.2381	20.4082	21.5435	21.5199					2	2	2	21.2	21.2	21.2	16.572	0	9.9173	84069000	9	12		PIP		0.813483	0.502979	-1.25584	-1.63274			0.119055	0.937954	0.107342	0.31943			PIP		0.45443
23.4772	23.1361	23.7358	23.3961	23.4871	23.4496	22.9293	23.1344	23.6273	23.901	23.5277	24.8379	23.3684	23.766	23.5478	24.204				siSENP3and5_IP_Gl2_IP	9	9	9	58.7	58.7	58.7	19.891	0	44.068	1147000000	12	144		PARK7		0.46272	0.676461	-0.186189	-1.02575			0.303289	0.851046	-0.251927	-0.722087			PARK7		1.09728
23.7375	23.6165	23.7225	23.8047	23.4116	23.7598	23.702	23.8912	24.2969	23.9903	24.3556	23.6969	24.3305	24.3657	24.2972	23.5867				siSENP3and5_IP_Gl2_IP;siSENP3and5_IP_siSENP3_IP;SENP5_IP_Gl2_IP	55	55	54	42.3	42.3	41.9	195.46	0	323.31	8208100000	91	738		TJP1		0.0984829	0.94278	-0.0291576	-0.268772			0.0908404	0.96267	0.0600848	0.24955			TJP1		1.11685
23.4151	23.6292	23.1114	23.3427	23.6824	23.4377	23.0259	23.0547	23.9842	23.9918	23.4485	23.9642	24.1081	24.0159	23.5322	23.3133				siSENP3and5_IP_Gl2_IP	3	3	3	19.6	19.6	19.6	24.669	0	83.488	788020000	12	104		LYPLA1		0.148729	0.905073	-0.0744414	-0.389977			0.175189	0.912152	-0.104824	-0.450673			LYPLA1		0.904092
21.9366	21.7097	21.7831	21.7633	21.8823	22.1813	22.1413	22.3863	22.7541	22.9788	22.0805	23.2365	22.1295	22.2195	22.5381	23.447				SENP5_IP_Gl2_IP	7	7	7	20.7	20.7	20.7	43.955	0	21.351	564180000	22	103		MTG2		1.6513	0.210072	0.349607	3.05667			0.178962	0.912152	-0.178965	-0.459174			MTG2		0.657697
20.3209	21.8595	20.4582	21.8513	20.201	22.1441	22.0287	20.843	22.1401	21.9268	21.4331	21.188	21.7719	22.256	21.9531	20.9688					4	4	4	6.8	6.8	6.8	61.835	0	7.2289	207140000	23	33		MSTO1		0.105723	0.940286	0.18172	0.286777			0.0662896	0.984177	0.0654478	0.186177			MSTO1		0.339949
22.51	21.9879	22.2634	22.4326	22.933	22.6379	22.6798	22.7456	23.3558	23.6491	22.6455	23.8779	22.9716	22.8382	22.9549	23.9406					9	9	9	44.8	44.8	44.8	35.816	0	65.915	905100000	18	152		ECH1		1.8359	0.160122	0.450616	3.39466			0.222545	0.885567	-0.205747	-0.554875			ECH1		0.802545
21.9681	21.3391	21.0137	20.1564	21.3261	21.983	20.4599	21.7421	21.7098	21.999	22.1651	21.0211	22.2534	21.3023	21.8723	21.778					3	3	3	22.1	22.1	22.1	20.713	0	15.051	147010000	11	32		NTPCR		0.202997	0.866167	0.258441	0.512495			0.0884466	0.96587	0.0777454	0.243482			NTPCR		0.499869
21.9947	22.0021	20.6874	21.0519	21.8657	21.8321	20.2024	20.1333	21.6197	21.5568	19.9539	20.0289	21.6584	21.7473	20.7505	21.5291				siSENP3and5_IP_siSENP3_IP	3	2	2	3.9	3.1	3.1	110.4	0	13.805	171980000	53	24		PPP1R12B		0.303332	0.786605	-0.425683	-0.722173			0.575434	0.777685	0.631485	1.22692			PPP1R12B		0.32736
21.5838	22.0653	20.3199	21.7746	22.0851	21.4111	20.7047	20.6291	20.8704	22.0625	20.1574	20.5314	22.1479	22.3888	21.5277	20.4113					7	7	7	10.3	10.3	10.3	98.063	0	26.266	162060000	48	36		DNM2		0.172202	0.889278	-0.228421	-0.443918			0.549405	0.782447	0.713511	1.18118			DNM2		0.310853
23.693	24.4846	24.2846	23.8161	23.8168	23.3676	22.6491	23.0996	24.2429	24.3754	23.3193	25.9175	23.7025	23.5688	22.6095	24.6855					12	12	12	44	44	44	38.604	0	84.549	1103700000	23	161		ANXA2;ANXA2P2		1.455	0.264095	-0.836282	-2.71066			0.559442	0.782447	-0.822161	-1.19886			ANXA2;ANXA2P2		0.359909
23.7353	23.4935	23.4831	24.3433	23.1672	23.3495	23.6322	23.4946	23.5374	23.5602	23.8332	24.1688	23.5104	23.8783	23.4625	24.4118					7	7	7	19.6	19.6	19.6	60.586	0	36.875	731100000	26	82		CBS		0.77509	0.525286	-0.352913	-1.56836			0.0544226	0.986852	0.0408535	0.15458			CBS		0.842184
22.8895	23.1247	22.441	22.3724	23.06	22.4645	22.9804	22.7764	23.0249	23.1821	22.9182	23.5745	22.817	23.4183	23.4868	23.1628					10	10	10	28	28	28	49.419	0	39.163	679020000	21	81		GRWD1		0.200191	0.8671	0.113415	0.506341			0.0798435	0.973351	0.0462928	0.221481			GRWD1		1.02723
22.8356	22.7733	23.3321	23.2616	22.6884	22.7852	23.0192	22.9587	23.9476	22.8657	23.9852	23.6509	23.2559	23.5306	23.6683	22.7603				siSENP3and5_IP_SENP5_IP;SENP5_IP_Gl2_IP	4	3	3	7.8	5.5	5.5	63.704	0	6.7807	311660000	29	63		IGF2BP3		0.534867	0.63713	-0.187788	-1.15546			0.416355	0.835021	-0.308552	-0.94023			IGF2BP3		1.06775
21.0304	21.9641	20.6179	21.0096	21.7132	22.1274	21.5337	21.841	21.0968	22.3966	21.1128	24.0421	22.5025	21.2846	22.0191	22.9701					5	5	5	18.3	18.3	18.3	59.632	0	32.799	237200000	19	43		PTBP1		1.0817	0.378506	0.64833	2.07899			0.0137777	0.989732	0.0320024	0.0408072			PTBP1		0.461868
22.375	23.0609	22.3819	21.8334	21.5548	21.4293	21.9228	22.5634	22.3321	23.8539	21.0742	25.1855	21.923	22.6057	21.0719	23.4129					3	3	3	26	26	26	14.395	0	8.0193	300210000	5	33		SUB1		0.748893	0.52987	-0.545206	-1.52426			0.362334	0.83875	-0.858073	-0.837925			SUB1		0.287373
24.1944	24.279	24.5572	24.3875	24.3919	24.4393	24.3155	24.0542	24.7984	25.1014	25.0367	24.754	24.7966	24.9894	24.6442	24.306				siSENP3and5_IP_Gl2_IP	9	9	9	50	50	50	24.428	0	38.036	1740500000	12	145		PSMD10		0.182423	0.884313	-0.0542617	-0.46694			0.686794	0.730076	-0.238606	-1.41904			PSMD10		1.20422
27.7169	27.4459	28.136	27.7918	27.8563	28.0118	28.3046	28.3498	28.6245	29.0702	28.4084	29.6363	28.1395	28.2654	28.2538	29.3902					15	15	15	82.8	82.8	82.8	24.636	0	323.31	46720000000	12	743		PCMT1		0.996011	0.416713	0.357948	1.93656			0.479502	0.806866	-0.42264	-1.05626			PCMT1		0.562438
23.1434	23.195	23.5252	22.8048	23.7073	20.3225	23.7553	24.0228	22.8295	22.7481	22.7573	23.5023	23.2327	22.9705	22.9738	24.1483					3	3	3	19.1	19.1	19.1	17.779	0	6.7063	437170000	8	49		RPL24		0.0875832	0.953306	-0.215113	-0.241288			0.513049	0.786504	0.372068	1.11662			RPL24		0.157903
22.7804	23.1906	23.0247	23.1227	22.6746	22.645	22.6833	23.1329	23.2838	23.456	23.1718	23.1426	23.2829	23.4301	23.1182	22.8793				siSENP3and5_IP_SENP5_IP;SENP5_IP_Gl2_IP	6	6	6	23.9	23.9	23.9	34.559	0	81.406	549300000	18	86		TOMM34		0.835283	0.495984	-0.245621	-1.66918			0.255065	0.869465	-0.0859265	-0.623631			TOMM34		1.25695
20.9785	21.5073	20.01	20.6139	20.9282	21.0087	20.3802	20.6003	20.1351	21.0589	21.3096	21.7561	21.0197	21.0117	20.7367	21.6254				siSENP3and5_IP_Gl2_IP	3	3	3	22.4	22.4	22.4	29.506	0.0013289	5.2275	87714000	13	15		PSME3		0.0485033	0.975853	-0.0480809	-0.138565			0.0294603	0.989732	0.0334554	0.0858029			PSME3		0.76538
21.775	21.9983	21.7624	21.7406	22.041	22.4457	21.9484	19.9563	22.0925	21.6483	21.8755	21.888	22.0203	21.8804	21.9016	22.0625				siSENP3and5_IP_siSENP3_IP	5	5	5	12.9	12.9	12.9	27.076	0	9.4815	441450000	7	52		CLTA		0.150638	0.904967	-0.221261	-0.394423			0.390531	0.835021	0.090117	0.891714			CLTA		0.27188
20.8129	23.9299	23.1392	23.9568	23.5129	19.4978	20.9172	23.4595	22.8266	23.0656	21.4607	22.4736	23.3639	21.371	21.2025	22.8941					5	5	5	30.2	30.2	30.2	31.651	0	27.063	558900000	14	49		DPH5		0.395076	0.713411	-1.11286	-0.900302			0.146464	0.928743	-0.248774	-0.384689			DPH5		0.119262
21.6262	21.2607	20.0448	20.8433	19.6774	19.6822	20.3567	20.9543	21.3254	21.7285	20.7556	22.3729	20.1185	20.6446	20.0003	21.3485				siSENP3and5_IP_Gl2_IP;siSENP3and5_IP_siSENP3_IP;siSENP3and5_IP_SENP5_IP	6	6	6	48.6	48.6	48.6	17.163	0	25.626	288620000	10	42		MAGOH;MAGOHB		0.850872	0.49374	-0.776079	-1.6952			1.16575	0.498948	-1.01766	-2.2192			MAGOH;MAGOHB		0.357994
20.358	19.8924	21.1459	21.0817	20.3892	20.8294	22.2541	22.133	21.8634	21.6483	21.8408	19.9262	21.9114	21.6608	21.7312	21.7413				siSENP3and5_IP_siSENP3_IP	2	2	2	4.3	4.3	4.3	56.598	0	7.0628	174880000	16	47		SLC1A5		0.680195	0.569958	0.781909	1.40779			0.41585	0.835021	0.441487	0.939287			SLC1A5		0.325303
21.5204	20.6493	21.5053	19.688	20.2875	20.35	20.64	21.579	20.6348	20.5978	20.725	21.6699	20.7864	20.8366	21.0659	21.6032					2	2	2	5.8	5.8	5.8	55.686	0.0023753	3.3665	48511000	29	4		AKT1;AKT2		0.087135	0.953306	-0.126641	-0.240147			0.208531	0.895032	0.166163	0.524578			AKT1;AKT2		0.459257
24.2084	24.0521	24.3679	24.0511	24.3345	23.9774	23.9768	23.6714	24.24	24.0526	24.2264	24.2513	24.5599	24.4401	24.3797	24.0144				siSENP3and5_IP_Gl2_IP;SENP5_IP_Gl2_IP	16	16	8	45.7	45.7	30.2	49.129	0	107.02	1535400000	19	133		DDX39A		0.536479	0.63713	-0.179818	-1.15832			0.578843	0.77457	0.155993	1.23289			DDX39A		1.0333
22.6829	22.6152	22.4907	22.3526	22.4143	21.9989	22.3327	22.124	23.2713	22.8916	22.4708	22.952	23.0711	22.8762	23.7102	20.6205				siSENP3and5_IP_Gl2_IP;SENP5_IP_Gl2_IP	7	7	7	9.2	9.2	9.2	105.84	0	26.12	520350000	47	90		PSMD1		1.42267	0.276379	-0.317873	-2.65479			0.184449	0.911208	-0.326928	-0.471471			PSMD1		0.205242
21.8466	20.4703	19.7263	19.7452	21.3017	20.5183	20.3776	21.7103	21.6117	21.5139	21.3009	21.7887	21.8942	21.6745	21.3519	20.3883					3	3	3	3.1	3.1	3.1	137.42	0.0013149	4.9432	155790000	35	11		SEC24B		0.393532	0.713411	0.529894	0.897387			0.268835	0.869465	-0.226559	-0.652143			SEC24B		0.323234
22.2694	22.3564	22.7663	22.2706	22.6614	22.7857	22.566	22.4178	22.7878	22.7274	22.2114	22.6184	23.0092	22.5717	23.1429	23.0985					7	7	7	24.5	24.5	24.5	42.621	0	28.979	413000000	21	44		SERPINB6		0.649031	0.577593	0.192056	1.35446			1.03623	0.563175	0.36935	2.00337			SERPINB6		1.20484
23.1967	23.0913	22.8318	23.2014	22.6256	22.3442	23.1105	23.0882	23.1024	22.9785	23.1331	23.1193	23.506	22.9192	23.0016	23.1117					5	5	5	12	12	12	70.832	0	18.439	404400000	33	42		PAPSS1		0.676355	0.570024	-0.288151	-1.40123			0.144849	0.929019	0.0513034	0.380909			PAPSS1		0.738591
20.8796	20.5725	20.3384	21.0154	21.0297	21.0569	19.915	21.1706	21.4046	20.6909	20.2626	21.9508	21.2927	21.4275	20.1704	21.6476					2	2	2	20.4	20.4	20.4	15.649	0	19.43	83780000	7	30		FKBP2		0.101515	0.940721	0.0915732	0.276337			0.0398615	0.987479	0.0573039	0.114862			FKBP2		0.328913
21.2151	20.7773	21.63	20.6462	21.0459	20.7974	19.9869	20.4736	21.5966	21.5001	20.0021	21.7027	21.394	21.399	19.9318	20.94					2	2	2	1.7	1.7	1.7	136.31	0.0013369	5.2962	79424000	62	24		XPO5		0.755857	0.529372	-0.49122	-1.536			0.214053	0.891337	-0.284177	-0.536568			XPO5		0.353858
20.6059	20.1804	22.8813	22.7078	22.3724	22.7385	22.5869	23.0151	23.1352	20.9365	22.8727	23.1586	23.0445	23.1042	22.6586	23.2621				siSENP3and5_IP_Gl2_IP;SENP5_IP_Gl2_IP	3	3	3	10	10	10	30.518	0.0019206	4.5441	346790000	13	33		DCK		0.747557	0.52987	1.08437	1.52201			0.392618	0.835021	0.4916	0.895661			DCK		0.926855
23.0991	23.3888	22.871	22.4936	23.118	23.102	23.5427	23.1498	23.1997	23.5114	23.2975	23.1054	23.3957	23.5317	23.3884	23.9353					4	4	4	10.2	10.2	10.2	71.639	0	11.58	435710000	24	29		AKAP8L		0.574209	0.616987	0.265003	1.22478			0.933289	0.612706	0.284256	1.83238			AKAP8L		1.04283
23.3588	23.6708	23.0637	23.1493	23.1039	23.481	23.3899	23.1155	23.548	23.3523	23.288	23.3512	23.5702	23.3374	23.8471	23.6476				SENP5_IP_Gl2_IP	8	8	8	24.7	24.7	24.7	42.183	0	30.512	778810000	21	73		IDH3B		0.0830248	0.956804	-0.0380459	-0.229652			0.916759	0.615892	0.215677	1.8049			IDH3B		1.21549
21.3899	21.2791	21.2101	20.3502	21.8204	21.5876	21.0232	21.4652	20.7738	20.0095	21.3086	20.5751	21.6793	21.7356	23.1196	20.6469					2	2	2	16.2	16.2	16.2	14.57	0	15.842	125810000	7	23		SRP14		0.693212	0.562026	0.41677	1.42996			1.01388	0.573401	1.12858	1.96623			SRP14		0.244365
25.8883	25.6328	26.2156	25.6758	25.4016	25.5072	25.5172	25.7767	26.2261	25.887	26.119	26.0958	25.5115	25.6891	26.0382	26.2441				SENP5_IP_Gl2_IP	9	9	9	67.4	67.4	67.4	15.164	0	59.894	3494400000	8	185		FABP5		1.00361	0.414839	-0.302451	-1.94917			0.54423	0.782447	-0.211242	-1.17204			FABP5		0.87812
20.4892	21.3322	20.722	21.1123	20.5337	20.6871	20.6016	20.67	20.9604	20.8839	20.6551	20.5114	21.2519	20.8917	21.055	20.5727				siSENP3and5_IP_Gl2_IP	5	5	5	8.1	8.1	8.1	113.29	0	16.929	126870000	49	30		MMS19		0.739363	0.533784	-0.290835	-1.50818			0.489462	0.805834	0.190132	1.07427			MMS19		1.13132
21.6083	21.3237	20.5006	20.5564	21.5983	20.189	21.2729	21.8909	21.1478	20.4301	20.8422	21.1789	21.6077	21.4384	21.7664	21.4084					2	2	2	3.3	3.3	3.3	97.668	0	27.89	121250000	43	14		PPP6R3		0.205897	0.864135	0.240507	0.518836			1.8389	0.276864	0.655448	3.40028			PPP6R3		0.360097
23.1578	22.8261	20.8347	22.6772	23.0269	22.7539	22.9356	22.4343	22.7164	23.2936	20.7807	22.9918	23.2901	23.3343	22.767	22.9974					6	6	6	14.8	14.8	14.8	74.403	0	56.996	461980000	34	71		TTLL12		0.326201	0.771342	0.413671	0.767596			0.513865	0.786504	0.651565	1.11808			TTLL12		0.829485
21.1598	20.9974	20.224	20.9734	21.033	20.6659	20.5123	21.2468	19.8071	21.3853	20.6099	21.6025	21.4469	21.4797	20.592	21.1719					2	2	2	6	6	6	45.285	0.0035026	3.1522	49566000	17	4		GCAT		0.0332485	0.977315	0.0258579	0.0964559			0.294054	0.857923	0.321411	0.703524			GCAT		0.538139
22.7041	20.578	20.7489	20.6254	20.3885	22.1935	20.348	21.3924	21.5743	21.8303	21.5505	22.5136	21.9994	21.9455	20.6706	20.9315					2	2	2	8	8	8	29.574	0	6.4305	135350000	12	48		NNMT		0.0428187	0.976221	-0.0835028	-0.123017			0.544746	0.782447	-0.480396	-1.17295			NNMT		0.218886
24.0623	23.9833	24.7655	23.9869	24.0549	23.9164	23.5679	23.4809	24.1399	24.8325	24.1224	26.1972	23.6992	23.5434	23.9766	25.0238					14	14	14	52.5	52.5	52.5	39.42	0	47.887	2129500000	23	207		ALDOA		0.973472	0.427869	-0.444474	-1.89913			0.612616	0.77457	-0.762243	-1.29166			ALDOA		0.367699
22.7965	22.6555	22.8985	22.5711	22.6677	22.8659	22.6941	22.6749	23.0209	22.8735	23.266	22.8853	22.9476	23.0567	23.3411	22.7746				siSENP3and5_IP_Gl2_IP;siSENP3and5_IP_SENP5_IP;SENP5_IP_Gl2_IP	30	30	30	26	26	26	137.06	0	81.615	1899600000	70	276		CGN		0.0185802	0.985847	-0.00474596	-0.0547441			0.0431043	0.986852	0.018548	0.123802			CGN		1.26187
21.4585	20.4427	19.96	21.9509	19.9081	20.4974	21.917	20.9625	20.2308	21.0119	21.151	20.2543	21.1512	20.9113	20.8547	21.5772					4	4	4	4.9	4.9	4.9	106.92	0	8.2659	141420000	56	6		PRPF6		0.0759945	0.961083	-0.131784	-0.211537			0.775911	0.709021	0.461595	1.56974			PRPF6		0.274905
20.5027	20.4156	20.7286	22.7795	19.6446	20.4179	22.5246	22.3543	22.8023	22.7257	22.7154	20.802	22.6156	20.8017	21.5172	21.2125					3	3	3	17.3	17.3	17.3	18.001	0	6.451	189360000	9	33		NCBP2		0.0496741	0.975853	0.128726	0.141746			0.53943	0.782447	-0.724578	-1.16355			NCBP2		0.140621
21.0557	21.3813	22.0226	21.1847	21.3944	21.2965	21.5924	21.3762	21.306	20.806	21.4483	20.9816	21.1834	21.4426	22.3936	21.8355				SENP5_IP_Gl2_IP	13	13	1	32.8	32.8	3.5	53.926	0	229.57	126000000	27	51		DDX19B		0.0056811	0.998082	0.0037961	0.0169789			0.984833	0.582614	0.578312	1.91799			DDX19B		0.506169
28.5916	28.7134	28.6081	28.6649	28.5911	28.7281	28.3322	28.6023	29.1264	29.0452	29.0017	28.5217	28.8817	29.0495	28.9241	28.593				siSENP3and5_IP_Gl2_IP;SENP5_IP_Gl2_IP	60	39	35	78.3	56.7	54.1	103.06	0	323.31	194400000000	52	2666		ACTN1		0.408351	0.709039	-0.0810804	-0.925264			0.139859	0.930562	-0.0617108	-0.369179			ACTN1		1.24063
23.0365	22.9284	23.2327	22.1552	22.7204	22.5985	22.1801	22.7065	22.4074	23.1154	22.2935	24.6134	22.5615	22.6859	22.6341	23.5838				SENP5_IP_Gl2_IP	6	6	6	38.8	38.8	38.8	25.035	0	26.32	396600000	15	63		PRDX6		0.487121	0.657249	-0.286826	-1.07004			0.158087	0.923255	-0.241059	-0.411666			PRDX6		0.536587
22.7143	22.6778	21.7814	21.0648	22.6771	23.0055	21.04	21.2791	24.1133	23.1745	23.0564	23.56	23.6399	23.6756	21.0529	20.8168					10	4	4	43.9	21.8	21.8	42.293	0	16.586	269630000	19	38		ACTR1B		0.0322419	0.977315	-0.0591488	-0.0936329			0.695542	0.730076	-1.17974	-1.43393			ACTR1B		0.118695
23.8798	23.9804	23.6682	23.1775	23.5914	23.4816	22.786	22.8156	23.8253	23.6347	23.7042	24.1233	23.2797	23.5822	23.722	23.2684					11	5	4	53.3	27.6	22.8	28.082	0	40.959	632260000	14	76		YWHAB		0.928081	0.448239	-0.507814	-1.82372			1.21271	0.489046	-0.358785	-2.29791			YWHAB		0.570698
21.9733	22.2357	22.731	21.9995	22.0875	22.3267	21.8184	21.6532	22.1719	22.5165	22.2379	24.0101	21.9804	21.7853	22.1544	23.126				siSENP3and5_IP_Gl2_IP;SENP5_IP_Gl2_IP	12	12	12	18.8	18.8	18.8	62.639	0	22.772	585710000	35	97		STIP1		0.529318	0.63713	-0.263398	-1.14561			0.395363	0.835021	-0.472581	-0.900844			STIP1		0.37989
21.3637	23.3847	22.5918	20.6957	20.7009	21.8214	20.6339	21.2053	21.723	21.453	22.4391	22.6268	20.4527	22.3094	20.1016	22.6424					5	5	5	39.2	39.2	39.2	19.25	0	25.784	179360000	8	14		LCN1		0.666683	0.572111	-0.918598	-1.38471			0.435351	0.826777	-0.683935	-0.975502			LCN1		0.157152
23.2188	23.1018	23.4262	22.8084	23.298	23.3735	23.4935	23.2339	23.3671	23.5991	23.407	23.5787	23.8186	23.5346	23.2584	23.9256					6	6	6	25	25	25	35.196	0	22.66	671820000	12	90		MSI2		0.735187	0.536486	0.210917	1.50113			0.399013	0.835021	0.146325	0.907724			MSI2		0.900607
26.3071	25.9808	25.7899	26.0169	25.7797	26.1094	26.0637	25.8983	26.6146	26.3435	26.6521	25.7951	26.4253	26.399	26.2943	25.8659					9	9	8	66.9	66.9	61.6	16.32	0	210.96	6609200000	10	257		ARPC5		0.181328	0.885469	-0.0608907	-0.464486			0.172516	0.912152	-0.105189	-0.444629			ARPC5		0.963702
23.1053	23.3015	23.5195	23.6697	23.3056	23.5177	23.7271	23.5709	23.7105	23.6851	24.036	23.7497	23.5304	23.7855	23.9546	23.9741					10	10	10	19	19	19	69.223	0	33.617	1098000000	39	146		CLPX		0.378231	0.729933	0.131358	0.868361			0.0420624	0.986852	0.0158443	0.120936			CLPX		1.08536
24.5596	24.6899	24.7767	24.402	25.0074	24.8906	24.55	24.4349	25.006	25.2314	25.3463	25.4329	25.0441	25.0058	24.8839	25.071					6	6	6	28.6	28.6	28.6	25.097	0	73.721	2648300000	11	184		EIF4E		0.300793	0.787789	0.113726	0.717083			1.33108	0.442054	-0.252947	-2.49796			EIF4E		1.01811
23.6798	23.8508	23.7371	23.531	24.0156	23.7691	23.2241	23.729	24.2864	24.3846	24.0459	23.6417	24.0803	24.0164	24.2217	23.6701				SENP5_IP_Gl2_IP	10	10	10	27.4	27.4	27.4	48.486	0	33.59	1079000000	21	142		PACSIN3		0.0291972	0.979878	-0.0152125	-0.08506			0.177722	0.912152	-0.0924926	-0.456383			PACSIN3		0.75757
23.0916	23.6545	23.2893	20.0597	23.6404	23.8043	23.7348	23.7915	24.015	24.209	21.1999	23.8217	23.6464	24.1966	24.1548	24.0732					4	4	4	23.2	23.2	23.2	26.374	0	19.27	501390000	9	39		ARL6IP4		0.715572	0.549998	1.219	1.46793			0.438773	0.826777	0.706355	0.981819			ARL6IP4		1.08608
24.0976	23.979	24.2705	23.561	24.0891	23.6792	23.9165	24.1615	23.9406	24.2014	23.904	23.9055	24.0976	24.0931	24.2506	24.4786				siSENP3and5_IP_Gl2_IP	11	11	11	47.3	47.3	47.3	38.274	0	77.987	1785100000	20	166		AHSA1		0.0286039	0.979878	-0.0154452	-0.0833833			1.09165	0.529064	0.242109	2.09555			AHSA1		0.981033
23.4777	23.2905	23.7268	23.5547	23.2221	23.3781	23.2603	23.0586	23.9832	23.9645	23.7625	24.7789	23.432	23.0959	23.4901	23.969				siSENP3and5_IP_Gl2_IP;SENP5_IP_Gl2_IP	28	28	27	40.1	40.1	38.9	74.139	0	97.509	2763800000	41	322		LMNA		1.34654	0.294199	-0.282674	-2.52428			1.13913	0.510362	-0.625517	-2.17472			LMNA		0.672123
24.0591	23.8105	24.2758	24.0463	24.1557	23.8263	23.989	23.8295	24.35	24.5742	24.0255	24.3327	24.1978	24.5062	24.0004	24.1574				SENP5_IP_Gl2_IP	11	11	11	21.9	21.9	21.9	69.284	0	44.516	1525900000	35	144		LTA4H		0.339612	0.759528	-0.0977888	-0.793894			0.282373	0.869453	-0.105116	-0.679856			LTA4H		1.04311
20.8742	20.5423	22.5069	21.0135	20.3422	20.0194	20.8426	21.5528	20.6923	22.385	22.0299	23.5633	19.4068	19.945	22.156	22.3051					3	3	3	42.1	42.1	42.1	13.802	0	13.745	170050000	8	13		HINT1		0.444805	0.685875	-0.544981	-0.992933			0.603456	0.77457	-1.21437	-1.27577			HINT1		0.120493
22.9527	22.7733	22.9222	22.6096	23.1991	22.8347	22.6327	22.4863	22.4654	23.1479	22.9914	23.3079	23.1561	22.6951	22.8605	23.4947					10	10	10	15.6	15.6	15.6	87.334	0	29.859	927430000	39	108		STAT1		0.0532652	0.975853	-0.0262575	-0.151462			0.106922	0.948463	0.0734692	0.28974			STAT1		0.518011
21.0612	21.1685	21.654	21.852	21.19	21.1168	21.0649	21.0828	21.2511	21.0054	21.532	20.6189	21.5646	21.6436	20.4369	21.8614				siSENP3and5_IP_Gl2_IP;SENP5_IP_Gl2_IP	5	5	5	5.7	5.7	5.7	128.23	0	14.226	188670000	57	41		POLR1B		0.835356	0.495984	-0.320292	-1.6693			0.310036	0.848297	0.274788	0.735566			POLR1B		0.35311
23.6754	23.2966	23.5207	23.3151	23.844	23.6769	23.7762	23.5645	23.9193	24.1382	23.8378	23.9979	24.1482	23.9944	23.7067	24.0638				siSENP3and5_IP_Gl2_IP;SENP5_IP_Gl2_IP	13	13	13	20.8	20.8	20.8	92.48	0	92.061	1736400000	36	176		EIF3B		1.28619	0.319837	0.263466	2.42177			0.0145503	0.989732	0.00496054	0.0430591			EIF3B		1.22315
22.3064	20.7415	21.9097	21.9231	21.9725	22.1044	22.0487	22.2072	22.4508	22.8583	22.6376	21.3503	22.7628	22.5735	22.8579	21.1856				siSENP3and5_IP_Gl2_IP	7	7	7	21.4	21.4	21.4	53.32	0	15.908	341380000	24	39		NLE1		0.481517	0.660986	0.363032	1.05991			0.0135728	0.989732	0.0207057	0.0402094			NLE1		0.274733
24.0155	24.2531	24.3224	24.6529	24.1494	24.2064	23.9261	24.4524	24.5652	24.3909	21.2499	23.5778	24.5772	24.5775	24.4038	24.2113				siSENP3and5_IP_Gl2_IP	7	7	7	47.1	47.1	47.1	40.786	0	108.27	1051000000	16	71		UROD		0.316395	0.781966	-0.127398	-0.74821			0.616039	0.774436	0.996484	1.29759			UROD		0.95208
20.4628	19.8872	19.7282	21.6733	20.8044	22.4102	21.6443	22.1086	22.2499	20.6061	21.1475	19.668	22.914	20.4861	22.2846	22.3105					1	1	1	12	12	12	10.803	0.0023502	3.2293	211630000	4	45		SNRPE		1.22363	0.332244	1.304	2.31626			0.697304	0.730076	1.08095	1.43692			SNRPE		0.156219
26.4229	26.6834	26.0997	26.0995	26.0129	26.2401	25.7466	25.7268	26.6764	26.5114	26.2546	26.0707	26.1308	26.5878	26.2772	25.8374				SENP5_IP_Gl2_IP	4	4	4	17.8	17.8	17.8	19.769	0	121.76	2463900000	10	96		BST2		1.10417	0.370826	-0.394768	-2.1164			0.355884	0.845091	-0.169975	-0.825491			BST2		0.674384
24.0974	24.1687	24.0926	24.3581	24.1797	24.5089	24.3133	24.4676	24.1359	25.3022	24.7707	25.0097	24.5095	24.1953	24.8114	24.9609					5	5	5	14.9	14.9	14.9	48.227	0	22.681	1201800000	11	108		KHDRBS1		0.989941	0.418528	0.188184	1.92647			0.251836	0.869465	-0.18536	-0.616895			KHDRBS1		0.650304
19.5996	20.4051	20.8468	21.5656	21.0137	21.7086	21.6003	20.5441	20.6819	21.3994	21.8719	20.802	22.0563	22.3574	21.6271	19.833					2	2	2	5.3	5.3	5.3	32.287	0.0034924	3.0904	193790000	8	25		SRSF8;SRSF2		0.584389	0.613737	0.612389	1.24258			0.172394	0.912152	0.27966	0.444353			SRSF8;SRSF2		0.15369
25.7335	25.3056	26.126	25.3031	25.4095	25.6007	25.0699	24.7897	25.3689	25.8977	25.5875	27.3449	24.7034	25.391	25.3033	26.4674					13	13	9	72.4	72.4	54.3	22.11	0	79.16	3879500000	15	226		PRDX1		0.731897	0.538756	-0.399583	-1.49557			0.454838	0.819377	-0.583485	-1.01135			PRDX1		0.247945
21.688	21.686	21.3809	19.8339	21.3948	21.8795	20.2031	20.8148	19.8071	20.727	20.5377	20.4193	21.8787	21.4783	21.4895	20.438					3	3	3	4.5	4.5	4.5	110.52	0	9.6877	111220000	50	11		RAB3GAP1		0.0451578	0.976221	-0.0741634	-0.129435			1.3804	0.413345	0.948345	2.58216			RAB3GAP1		0.206872
23.1479	23.4901	23.2771	21.7275	23.3744	23.0089	23.1469	23.1316	24.0354	23.8745	22.592	19.9145	23.9049	23.3467	23.313	23.0763				siSENP3and5_IP_Gl2_IP;siSENP3and5_IP_SENP5_IP	8	8	8	21.4	21.4	21.4	60.541	0	77.183	579900000	26	115		ATL3		0.255599	0.825037	0.254788	0.624741			0.359232	0.843151	0.806112	0.83195			ATL3		0.605425
22.2636	21.949	22.2095	21.7137	22.671	21.8353	21.3935	22.4837	22.6316	22.1976	22.165	22.3853	22.0061	22.5976	22.2424	22.5065				siSENP3and5_IP_Gl2_IP;siSENP3and5_IP_siSENP3_IP;siSENP3and5_IP_SENP5_IP	4	4	4	12.3	12.3	12.3	55.18	0	22.262	346100000	19	35		PRPF19		0.0688914	0.964921	0.0619416	0.193017			0.0132258	0.989732	-0.00672245	-0.0391962			PRPF19		0.316473
23.8553	24.091	24.3465	23.7902	23.9185	24.0427	23.8252	23.6169	24.1056	24.1686	24.3563	24.2481	23.9594	24.0325	23.9482	24.4315					14	14	14	61.3	61.3	61.3	37.154	0	131.07	2041400000	15	254		BUB3		0.501684	0.65033	-0.169927	-1.09626			0.449505	0.825905	-0.126755	-1.00157			BUB3		0.832332
21.5396	23.6021	20.9217	21.7086	20.6214	20.5072	21.4839	21.2081	21.6331	22.0112	22.1696	22.9041	21.2405	20.8964	21.5289	21.1229					8	8	8	20.4	20.4	20.4	52.562	0	24.747	249140000	26	20		BLMH		0.784206	0.520742	-0.987835	-1.58367			1.7879	0.279221	-0.982364	-3.30546			BLMH		0.396034
22.2342	22.6104	22.4496	22.3845	22.322	22.8602	22.4336	22.744	23.3641	22.3777	23.2772	21.8712	23.1072	22.8799	23.1093	22.1992					9	9	9	9.2	9.2	9.2	149.69	0	46.408	453730000	63	68		MYO6		0.528516	0.63713	0.170321	1.14419			0.087561	0.96612	0.10135	0.241231			MYO6		0.414597
21.2011	21.4726	20.9342	19.8802	21.4202	21.1872	21.1361	21.4174	21.7386	21.3435	20.8899	20.334	22.2391	21.8112	21.651	20.395				siSENP3and5_IP_Gl2_IP	2	2	2	3.4	3.4	3.4	59.058	0.0018259	3.6617	115080000	18	19		CPNE1		0.54501	0.634647	0.41818	1.17342			0.393894	0.835021	0.447568	0.898071			CPNE1		0.234232
23.9404	24.2515	24.3485	24.0638	24.2577	24.0478	24.1298	23.9012	24.3376	24.314	24.1924	24.2157	24.5075	24.3699	24.1424	24.2447				siSENP3and5_IP_Gl2_IP;siSENP3and5_IP_SENP5_IP	22	22	22	23.8	23.8	23.8	136.37	0	115.89	2788300000	62	361		CAND1		0.227422	0.841453	-0.0669088	-0.565321			0.239259	0.869666	0.0511799	0.590473			CAND1		1.11465
25.9927	25.8454	26.137	25.8712	25.9283	26.2013	26.0016	25.7867	26.1186	25.8062	26.1425	26.0838	26.313	26.2586	26.1501	26.1163					7	7	7	54.2	54.2	54.2	23.31	0	128.53	4853000000	8	196		RANBP1		0.0579157	0.975788	0.0178919	0.16395			0.970321	0.587037	0.171669	1.89389			RANBP1		1.24425
21.0284	19.9368	22.1658	20.2136	20.3716	20.7883	21.0277	20.9544	20.3501	19.87	21.0569	21.2152	20.4728	21.5121	20.781	21.2919					2	2	2	4.9	4.9	4.9	60.867	0.0023852	3.3999	37393000	38	7		BAIAP2		0.0335151	0.977315	-0.050662	-0.0972025			NaN	NaN	0	NaN			BAIAP2		0.354111
23.4194	23.3692	23.5324	23.0482	23.7187	23.2228	23.9715	23.5979	23.836	23.4857	23.2523	23.6222	23.6759	23.539	23.9876	24.223					9	9	9	38.9	38.9	38.9	37.563	0	67.932	1239000000	15	149		EIF3F		0.748888	0.52987	0.285386	1.52425			0.771212	0.710364	0.307328	1.56184			EIF3F		0.472463
22.54	22.8809	22.2561	22.686	22.3661	22.5546	22.7247	22.6494	22.9536	22.9664	23.0215	21.028	23.1498	23.1249	22.9917	21.9872				siSENP3and5_IP_Gl2_IP;siSENP3and5_IP_SENP5_IP;SENP5_IP_Gl2_IP	9	9	9	13.4	13.4	13.4	118.63	0	27.106	451480000	51	83		FARP1		0.0386802	0.97662	-0.0170383	-0.111592			0.230296	0.881185	0.320997	0.571455			FARP1		0.359085
22.8288	22.7088	22.4514	22.6017	23.0041	22.6454	22.5575	22.6336	22.5447	22.7162	22.5359	22.6748	22.7949	23.0697	22.5872	23.2842				siSENP3and5_IP_Gl2_IP;SENP5_IP_Gl2_IP	7	7	7	27.3	27.3	27.3	42.502	0	82.566	994870000	18	177		EIF3M		0.191838	0.877504	0.06251	0.487914			1.02242	0.567613	0.31609	1.98042			EIF3M		0.574381
23.5838	22.6054	22.3665	22.9452	22.8169	22.8913	22.7312	23.4314	22.2866	22.7668	21.1039	22.853	23.112	22.9844	22.8112	23.8501					8	8	8	32.5	32.5	32.5	35.611	0	91.618	509080000	19	71		EIF3G		0.111212	0.937728	0.0924816	0.300297			1.04813	0.558774	0.936853	2.02314			EIF3G		0.3416
25.6442	25.7436	25.7303	25.6564	25.1289	25.4847	25.4536	25.7766	25.4539	25.4028	25.5975	25.7834	25.5652	25.522	25.8122	25.8231					19	19	17	42.7	42.7	39.5	54.231	0	123.93	6880800000	21	430		NONO		0.868992	0.484246	-0.23265	-1.72541			0.469919	0.807003	0.121203	1.03887			NONO		0.68815
21.1579	20.8994	21.0546	21.5325	21.1153	21.3719	21.3286	21.365	21.57	21.5972	21.6	21.9727	21.4572	21.3948	21.3957	21.8037				siSENP3and5_IP_Gl2_IP	5	5	5	12.6	12.6	12.6	56.578	0	13.006	136370000	30	26		DYNC1LI1		0.398938	0.713411	0.134115	0.907583			0.590696	0.77457	-0.172144	-1.25358			DYNC1LI1		0.966103
31.8312	31.91	31.8058	31.7786	31.6945	31.7988	31.63	31.7122	32.1766	32.0056	32.064	31.5966	31.9396	32.1015	32.0707	31.6229				siSENP3and5_IP_Gl2_IP;siSENP3and5_IP_siSENP3_IP;SENP5_IP_Gl2_IP	73	73	50	83.6	83.6	60.2	104.85	0	323.31	1305200000000	55	3911		ACTN4		1.4669	0.264095	-0.122541	-2.7313			0.0570774	0.984177	-0.0270343	-0.161707			ACTN4		1.00939
23.5031	23.2275	23.0295	23.5216	23.3295	23.5022	23.8649	23.2196	23.3336	23.5975	23.9317	24.1894	23.7067	23.4843	23.6583	23.9288					5	5	5	36.1	36.1	36.1	16.46	0	35.346	905330000	7	124		EIF1AX;EIF1AY		0.374978	0.731524	0.158611	0.862155			0.122799	0.935817	-0.0685496	-0.328488			EIF1AX;EIF1AY		0.606465
30.085	30.1296	30.0205	30.0822	29.9573	29.9714	29.9286	29.9375	30.1809	30.1017	30.2111	29.7144	30.3166	30.2589	30.1547	29.905	+			Gl2_IP_Gl2_CTRL;siSENP3and5_IP_Gl2_IP;siSENP3and5_IP_SENP5_IP;SENP5_IP_Gl2_IP	172	172	159	78.4	78.4	73	274.61	0	323.31	1696900000000	142	9735		SPTBN1		2.75832	0.0440022	-0.130636	-5.35003			0.306504	0.851046	0.106768	0.728519			SPTBN1		1.21161
21.1003	21.3111	21.6892	21.4507	21.6386	21.0916	20.638	20.9038	19.7055	21.828	20.4468	20.999	21.6113	21.6307	20.2307	21.6298				SENP5_IP_Gl2_IP	4	4	4	6.4	6.4	6.4	65.173	0	9.5683	187570000	26	46		CTNNBL1		0.620058	0.597295	-0.319827	-1.30454			0.413823	0.835021	0.530787	0.935502			CTNNBL1		0.201558
28.3304	28.2897	28.6541	28.5538	28.5032	28.3194	28.2586	28.0992	28.5285	28.621	28.159	29.2078	28.473	28.4368	28.5497	28.5102					9	9	9	49.7	49.7	49.7	18.012	0	131.2	33439000000	10	407		PPIA		0.639214	0.581127	-0.161908	-1.33758			0.25588	0.869465	-0.136668	-0.625328			PPIA		1.19635
23.9879	24.0036	24.1236	23.976	24.0357	23.9261	23.8917	23.7385	24.2531	24.1598	24.2853	24.4375	24.232	23.9361	24.1691	24.0418				siSENP3and5_IP_Gl2_IP;SENP5_IP_Gl2_IP	17	17	17	55.5	55.5	55.5	44.172	0	118.25	2789800000	21	364		PSMC6		0.900117	0.461601	-0.124778	-1.77723			1.12892	0.513505	-0.189202	-2.15766			PSMC6		1.14335
26.7954	26.753	26.7955	26.7402	26.8579	26.9931	27.0099	26.9614	27.1277	27.2865	26.9474	27.9148	26.8833	26.9533	27.1303	27.638					28	27	27	51.2	48.8	48.8	72.332	0	323.31	28308000000	30	994		HSPA5		2.60722	0.0564675	0.18454	4.99261			0.253437	0.869465	-0.167881	-0.620237			HSPA5		0.518287
24.4057	24.4114	24.5031	24.4923	24.6072	24.5867	24.6453	24.5374	25.1396	24.7754	24.9747	24.6081	24.6961	24.9478	24.8978	24.6164				SENP5_IP_Gl2_IP	11	11	11	46.5	46.5	46.5	35.39	0	106.96	1879200000	18	213		TSFM		2.20456	0.103792	0.141045	4.11607			0.246003	0.869465	-0.0849085	-0.604677			TSFM		1.25567
24.0389	24.2374	24.2636	24.0212	24.0572	24.2966	24.1263	20.4023	23.8277	20.8945	23.376	23.5372	24.3582	24.3112	23.8711	21.1086					3	3	3	45.1	45.1	45.1	16.297	0	68.942	490920000	5	60		HSPB11		0.435247	0.691547	-0.919662	-0.975309			0.192184	0.905166	0.503424	0.488679			HSPB11		0.0553959
21.9435	21.9744	21.7003	22.1057	22.18	22.1575	22.2115	22.7407	21.6777	22.056	22.0124	22.4332	22.8244	22.4583	22.1815	22.5905					10	10	10	13.7	13.7	13.7	112.91	0	23.886	364660000	57	40		LIG3		1.27062	0.319837	0.391476	2.39545			1.20846	0.490749	0.468858	2.29077			LIG3		0.441545
23.0702	22.7863	22.9799	22.8604	22.8835	23.112	22.9609	22.907	23.3573	22.9718	22.9618	23.0505	23.102	23.2098	23.3038	23.0013				siSENP3and5_IP_Gl2_IP;SENP5_IP_Gl2_IP	24	24	24	32.4	32.4	32.4	93.487	0	126.35	1978200000	51	350		NUP93		0.203117	0.866167	0.0416431	0.512757			0.246702	0.869465	0.068871	0.606145			NUP93		1.19131
23.3232	23.3251	23.2517	22.981	23.244	23.4427	23.0228	22.7299	23.0633	22.7575	23.1524	23.3737	23.4087	23.5343	23.1942	23.0518					8	8	8	20.6	20.6	20.6	52.221	0	23.148	641470000	26	78		UMPS		0.261474	0.82184	-0.110408	-0.636942			0.594293	0.77457	0.210543	1.25984			UMPS		0.449531
22.8005	21.9696	22.3544	22.2275	22.7028	22.4765	22.344	22.4083	22.6613	22.5088	22.1685	22.5895	23.2245	22.5546	22.5171	22.3696					14	14	14	11.4	11.4	11.4	174.76	0	34.06	657990000	93	58		AGL		0.322685	0.775632	0.144889	0.76066			0.363868	0.83875	0.1844	0.840875			AGL		0.390897
31.4528	31.5269	31.3921	31.3436	31.4449	31.3546	31.2648	31.2808	31.7083	31.5883	31.6111	31.1413	31.6121	31.6205	31.5676	31.2775				siSENP3and5_IP_Gl2_IP;siSENP3and5_IP_SENP5_IP;SENP5_IP_Gl2_IP	181	181	181	76.5	76.5	76.5	284.54	0	323.31	2574200000000	143	10861		SPTAN1		0.806178	0.506352	-0.0925283	-1.62051			0.0161626	0.989732	0.00717878	0.0477461			SPTAN1		1.03811
23.4878	23.6613	23.542	23.5185	23.3648	23.5393	23.4934	23.4672	23.6643	23.5995	23.6723	23.3542	24.0151	23.4298	23.3758	23.7688				siSENP3and5_IP_Gl2_IP	6	6	6	24.8	24.8	24.8	31.387	0	18.525	702060000	18	87		ECHS1		0.810287	0.505402	-0.0862093	-1.62739			0.173151	0.912152	0.074841	0.446065			ECHS1		0.543585
32.3643	32.4631	32.3289	32.4085	32.2941	32.2661	32.2258	32.3017	32.6604	32.4606	32.5802	31.9138	32.5183	32.6263	32.6164	32.0477				siSENP3and5_IP_SENP5_IP;SENP5_IP_Gl2_IP	107	107	103	74.8	74.8	72.7	189.25	0	323.31	2139700000000	83	7539		IQGAP1		1.9141	0.14579	-0.1193	-3.54215			0.0804259	0.973351	0.0484071	0.22298			IQGAP1		0.620649
22.723	20.1628	22.4593	22.4431	22.7052	20.8056	22.2219	22.4164	22.3167	22.1696	21.8332	21.1935	22.448	22.3828	21.9787	22.0604					3	3	3	5.8	5.8	5.8	83.735	0	6.8524	266070000	44	18		RPS6KA3;RPS6KA1		0.0428776	0.976221	0.0902052	0.123179			0.578199	0.77457	0.33923	1.23176			RPS6KA3;RPS6KA1		0.157946
22.0578	22.0795	22.1449	21.5743	20.1999	22.0942	22.313	21.5016	22.2772	22.024	22.3929	22.8953	22.2608	20.1207	22.1908	22.2449					5	5	5	20.5	20.5	20.5	29.555	0	7.8261	312710000	17	29		PSMA1		0.388367	0.718788	-0.436942	-0.887618			0.582951	0.77457	-0.693047	-1.24007			PSMA1		0.0908205
23.147	22.9909	22.7272	22.888	23.002	23.0266	22.8216	22.6047	23.1326	23.0173	22.9477	23.2081	23.1857	22.9329	22.9195	23.1238					12	12	12	33	33	33	48.207	0	46.729	1238100000	20	167		DBNL		0.227904	0.841453	-0.0745411	-0.566351			0.155147	0.923773	-0.0359845	-0.404879			DBNL		0.728956
29.5091	29.4642	29.3946	29.2415	29.4518	29.4176	29.2038	29.2197	29.7614	29.559	29.596	29.2914	29.5938	29.7242	29.6549	29.0853				siSENP3and5_IP_Gl2_IP;siSENP3and5_IP_siSENP3_IP;SENP5_IP_Gl2_IP	15	13	13	46.2	38.2	38.2	40.949	0	323.31	31099000000	18	432		ARPC1B		0.398001	0.713411	-0.0791278	-0.905819			0.0768079	0.975615	-0.0374122	-0.213644			ARPC1B		0.560603
24.434	24.2804	24.2597	24.5159	24.3633	24.2324	24.5118	24.4869	24.5444	24.3886	24.4164	24.5493	24.5513	24.674	24.5849	24.4771				SENP5_IP_Gl2_IP	27	27	27	26.8	26.8	26.8	136.06	0	132.15	4739600000	69	534		ADAR		0.108277	0.940286	0.0260811	0.29308			0.827858	0.684038	0.0971174	1.65677			ADAR		1.19985
23.775	23.6851	23.6763	23.4392	23.9718	24.0524	23.8808	23.3047	24.0989	24.0146	23.7114	23.4497	24.213	24.0034	23.927	23.7561					8	8	8	46.5	46.5	46.5	27.547	0	20.358	856540000	13	89		PGLS		0.374308	0.731572	0.158533	0.860877			0.388066	0.835021	0.156235	0.887047			PGLS		0.388453
24.0068	24.0519	24.0347	24.0863	24.1801	24.2292	24.2059	24.0759	24.4977	24.2581	24.2122	24.3389	24.1951	24.1303	24.5439	24.4942				SENP5_IP_Gl2_IP	10	10	10	37.6	37.6	37.6	27.843	0	41.378	1931800000	14	217		ETFB		1.83457	0.160122	0.127827	3.39218			0.0405101	0.986852	0.0141897	0.116655			ETFB		0.754963
23.3899	24.8176	25.9526	24.7061	22.7243	22.815	20.5734	21.2005	23.2869	24.1261	24.3061	26.1376	21.1	21.0763	22.8693	22.9387					5	5	5	47.3	47.3	47.3	10.834	0	35.492	471390000	8	51		S100A8		2.03204	0.132107	-2.88825	-3.76999			1.67318	0.311492	-2.46808	-3.09603			S100A8		0.0788712
22.0719	22.1061	22.2924	22.2318	22.6317	22.3381	22.3366	22.184	20.6876	23.1094	22.628	23.2403	22.6044	23.239	20.7915	23.5254				siSENP3and5_IP_Gl2_IP	4	4	4	5.3	5.3	5.3	90.932	0	9.9848	325300000	39	54		DHX15		0.937971	0.446078	0.197052	1.84016			0.0509613	0.986852	0.12376	0.145236			DHX15		0.0988809
22.8381	22.384	22.5614	23.0758	22.4875	22.8056	22.9729	22.7084	22.5872	22.5377	22.723	22.1794	23.0712	23.1727	23.0527	22.3455				siSENP3and5_IP_Gl2_IP;siSENP3and5_IP_SENP5_IP	10	10	10	12.4	12.4	12.4	132.94	0	55.101	658110000	69	62		WAPAL		0.0554036	0.975853	0.0287657	0.157218			0.92132	0.615612	0.403704	1.81249			WAPAL		0.329847
20.452	22.2469	22.5724	22.0927	22.4692	22.1055	22.2322	21.1752	21.1407	21.3606	21.9737	19.5854	22.2847	22.4933	22.3619	21.4854					6	6	6	17.1	17.1	17.1	68.569	0	17.901	287230000	37	13		RPN1		0.102946	0.940286	0.15453	0.279892			1.06397	0.546882	1.14123	2.04948			RPN1		0.171396
24.7894	25.0664	25.0213	25.0824	24.955	24.9494	24.7029	24.9602	25.2883	25.2913	24.9202	24.5057	25.1902	25.1507	25.0148	24.9179				siSENP3and5_IP_Gl2_IP;siSENP3and5_IP_siSENP3_IP;siSENP3and5_IP_SENP5_IP;SENP5_IP_Gl2_IP	17	17	17	15.2	15.2	15.2	161.69	0	73.921	2007700000	66	221		CD109		0.479678	0.662753	-0.0980206	-1.05658			0.127625	0.935817	0.0670071	0.340096			CD109		1.0256
27.9464	27.9088	27.9498	27.8867	27.8603	28.037	27.958	28.072	28.2657	28.4001	28.2874	27.5557	28.2646	28.4449	28.1077	27.7436				siSENP3and5_IP_Gl2_IP	11	9	9	59.4	50	50	32.922	0	323.31	26136000000	13	449		CAPZA1		0.55533	0.626504	0.0588832	1.19163			0.018087	0.989732	0.0129924	0.0533194			CAPZA1		0.455959
19.7933	20.3419	20.8969	18.4576	20.1671	21.3507	22.876	22.9192	20.8172	21.5071	21.5671	20.9624	23.0993	21.363	23.2244	20.2572					4	4	4	15.3	15.3	15.3	32.854	0	8.2054	241350000	15	19		PSMG1		1.22382	0.332244	1.95582	2.31657			0.472293	0.806866	0.772541	1.04318			PSMG1		0.0570521
26.1701	26.1464	26.2411	26.2452	26.1478	26.0587	26.0742	25.9876	26.3412	26.2352	26.4519	26.5345	26.1465	26.106	26.3376	26.3071					23	23	23	55.6	55.6	55.6	54.529	0	253.67	14501000000	28	650		FSCN1		1.75106	0.183119	-0.133619	-3.23763			0.982076	0.582614	-0.166437	-1.91341			FSCN1		1.25717
29.8728	29.801	29.594	29.6107	29.8868	29.6596	29.5613	29.2835	29.987	29.6277	29.9109	29.4546	29.7379	29.9986	29.7006	29.5812					4	2	2	2.3	1.3	1.3	180.58	0.0023627	3.2949	20882000000	84	37		IQGAP2		0.369756	0.7345	-0.121815	-0.85217			0.0213646	0.989732	0.00953484	0.0627593			IQGAP2		0.46275
23.2115	22.2876	22.8652	23.3133	22.5381	22.5777	22.7445	22.5361	22.566	22.789	23.1948	22.5983	23.019	22.5998	22.5331	22.8714				siSENP3and5_IP_Gl2_IP;SENP5_IP_Gl2_IP	8	8	8	19.5	19.5	19.5	67.867	0	25.94	541300000	25	40		ILVBL		0.648466	0.577593	-0.320247	-1.35349			0.059898	0.984177	-0.031179	-0.169242			ILVBL		0.593896
26.1453	26.0072	26.0573	25.8578	26.2365	25.8113	25.6054	25.5057	25.9069	26.0498	26.097	26.1107	25.7801	26.1988	25.9055	25.9011					8	8	8	50.3	50.3	50.3	19.463	0	80.766	5338000000	13	233		CNBP		0.626072	0.590576	-0.227191	-1.31493			0.417706	0.835021	-0.0947137	-0.942749			CNBP		0.367433
24.1892	24.2648	24.0844	24.1957	24.1005	24.5164	24.4182	24.3028	24.189	24.3907	24.4862	24.5724	24.3651	24.3615	24.2854	24.9494					12	12	12	37.1	37.1	37.1	53.5	0	58.58	2331000000	15	232		U2AF2		0.769848	0.52803	0.150963	1.55955			0.180219	0.912152	0.0807261	0.461999			U2AF2		0.381566
23.9999	24.0157	24.1021	23.3632	23.8702	24.0976	23.9245	24.1677	23.3519	24.5007	22.9723	24.4738	24.3997	23.8675	23.8062	24.5942				SENP5_IP_Gl2_IP	10	9	8	34.4	32	30.1	38.746	0	87.912	1868000000	18	197		HNRNPA1;HNRNPA1L2		0.335121	0.762478	0.144783	0.785114			0.334658	0.848297	0.3422	0.784207			HNRNPA1;HNRNPA1L2		0.308554
24.1865	24.321	24.19	24.1458	24.496	24.6779	24.1494	24.36	24.6704	24.6761	24.9153	21.5841	24.444	24.3555	24.5713	24.9153					3	3	3	31.7	31.7	31.7	13.916	0	15.368	645560000	6	59		SNRPD3		0.903515	0.460977	0.209989	1.78288			0.321742	0.848297	0.610038	0.758797			SNRPD3		0.399307
26.6227	26.4387	26.7058	26.4786	26.4282	26.5845	26.77	26.6648	26.6425	26.5815	26.6659	26.337	26.6071	26.7626	26.7414	26.9366					17	17	17	33.6	33.6	33.6	68.137	0	255.5	5250700000	30	311		RPA1		0.210812	0.85907	0.0504251	0.52954			1.04995	0.558774	0.205202	2.02618			RPA1		0.745287
23.8897	23.873	23.8534	23.4182	24.0549	23.8231	23.7792	24.0135	23.8457	23.7559	23.8306	24.2481	23.9965	24.174	23.86	24.2373				SENP5_IP_Gl2_IP	13	13	10	25.2	25.2	21	61.64	0	80.452	2002500000	32	191		FUBP3		0.559618	0.626504	0.159123	1.19917			0.474221	0.806866	0.146906	1.04669			FUBP3		0.652904
23.1579	23.1622	23.3695	22.9981	23.3496	23.2883	23.2332	23.157	23.6822	23.4962	23.7443	23.9764	23.2925	23.3295	23.3957	23.5988				siSENP3and5_IP_Gl2_IP;siSENP3and5_IP_siSENP3_IP;SENP5_IP_Gl2_IP	9	9	9	26.6	26.6	26.6	37.432	0	20.324	1122900000	18	109		GLRX3		0.440441	0.690266	0.0851369	0.984895			1.42838	0.395173	-0.320636	-2.66464			GLRX3		0.942069
24.0786	24.2907	24.2097	24.2811	24.3356	24.0127	24.2887	23.9936	24.1939	24.4415	24.511	24.4459	24.1859	24.1932	24.4136	24.4217				siSENP3and5_IP_siSENP3_IP;SENP5_IP_Gl2_IP	6	6	6	18.5	18.5	18.5	45.283	0	21.695	754250000	17	107		LANCL1		0.225539	0.841453	-0.0574007	-0.561295			0.439848	0.826777	-0.0944872	-0.983802			LANCL1		0.623382
22.5065	22.5089	22.6871	23.2462	22.7814	22.9592	23.0296	22.8889	22.7686	22.9241	22.9069	23.1055	22.7412	23.0238	22.9438	23.5315				siSENP3and5_IP_Gl2_IP	5	5	5	18.9	18.9	18.9	45.143	0	19.965	497460000	18	49		CSNK2A1;CSNK2A3		0.433439	0.691547	0.177573	0.971966			0.310584	0.848297	0.133832	0.736658			CSNK2A1;CSNK2A3		0.355624
23.3952	22.7782	22.7349	22.6326	22.8149	22.7857	22.4132	22.7116	22.9752	22.902	20.5439	20.6186	22.8503	22.8181	23.0852	22.5512					5	5	5	20.2	20.2	20.2	42.272	0	35.499	422950000	18	45		GALK1		0.4716	0.669962	-0.203887	-1.04192			0.761976	0.710364	1.06627	1.5463			GALK1		0.456296
22.4049	20.4682	22.7753	21.9317	22.2021	22.1273	22.1918	19.886	21.5286	22.6765	22.6935	24.9692	20.3611	20.7493	22.3363	23.5369					7	7	4	52.6	52.6	33.6	17.298	0	14.223	272940000	11	31		NME2;NME2P1		0.146137	0.905073	-0.293234	-0.383924			0.552544	0.782447	-1.22105	-1.18672			NME2;NME2P1		0.054506
24.4733	24.1913	24.287	24.0953	24.2332	24.1661	24.403	24.1462	24.2954	24.0646	24.3227	24.6201	24.3621	24.4267	24.2721	24.4534				siSENP3and5_IP_Gl2_IP;SENP5_IP_Gl2_IP	21	21	10	52.5	52.5	27.5	55.755	0	115.56	1809400000	26	157		GSPT1		0.0900121	0.951	-0.0246348	-0.247453			0.169296	0.913288	0.0528598	0.437321			GSPT1		1.03056
23.4686	23.647	23.8582	23.7541	23.4929	23.5823	23.444	23.7223	23.3188	23.9836	20.7686	23.5849	23.7498	23.7547	23.7534	23.5487				siSENP3and5_IP_Gl2_IP	4	4	4	18.2	18.2	18.2	43.383	0	114.64	955970000	10	134		DAZAP1		0.547676	0.631862	-0.121587	-1.17813			0.492235	0.805834	0.7877	1.07927			DAZAP1		0.898839
24.4686	24.3784	24.5759	24.6108	24.5119	24.257	24.5833	24.4528	24.6218	24.6416	24.7974	24.5892	24.5831	24.6307	24.3801	24.7678					10	10	10	42.1	42.1	42.1	40.307	0	94.084	1510600000	16	142		NANS		0.268742	0.817016	-0.0571918	-0.651951			0.331366	0.848297	-0.0720739	-0.777752			NANS		0.621193
25.1664	25.1033	25.1776	24.9502	25.2398	25.0496	25.101	24.9348	25.0561	24.9248	25.0658	25.1464	25.2349	25.1342	25.2016	25.309				siSENP3and5_IP_Gl2_IP;SENP5_IP_Gl2_IP	47	47	46	42.3	42.3	41.7	170.59	0	323.31	8450900000	82	848		EPRS		0.0795781	0.960749	-0.0181251	-0.220797			1.58167	0.337292	0.17162	2.93251			EPRS		0.974379
26.0971	26.0268	26.1393	26.0413	25.9228	26.1463	26.1431	26.2192	26.1105	26.2301	26.2629	26.5823	26.1581	26.1734	26.2776	26.3712					32	32	31	57.1	57.1	55.4	73.243	0	323.31	16212000000	39	987		DDX3X;DDX3Y		0.178542	0.885469	0.0317082	0.458229			0.17813	0.912152	-0.0513835	-0.457302			DDX3X;DDX3Y		0.848213
22.1341	21.9959	22.1433	22.2717	21.9797	21.977	21.805	21.4429	21.8919	22.1743	22.1385	22.3277	21.7279	22.2563	21.6371	22.1289					4	4	4	11.2	11.2	11.2	53.488	0	26.524	259810000	26	73		ATXN10		1.28785	0.319837	-0.335102	-2.42459			0.511082	0.788472	-0.195514	-1.1131			ATXN10		0.289317
23.6235	22.7883	23.1251	22.681	23.2949	23.1176	23.1152	22.8276	23.1003	23.3049	23.0225	22.7229	23.4961	23.3113	22.9876	23.1036				siSENP3and5_IP_Gl2_IP	8	8	8	22.1	22.1	22.1	51.596	0	18.455	737590000	21	78		COPS2		0.0517592	0.975853	0.0343404	0.147396			0.522409	0.782447	0.186996	1.13332			COPS2		0.40304
22.9591	20.9841	20.435	21.8786	21.2001	21.7675	20.6681	20.3588	21.5657	20.1344	20.7888	24.0512	21.2247	20.3536	22.1554	20.8014					3	3	3	30.4	30.4	30.4	10.932	0	7.9158	129780000	8	20		HSPE1		0.39157	0.71467	-0.565593	-0.893679			0.212758	0.892152	-0.501233	-0.533763			HSPE1		0.100531
23.6186	23.6455	24.017	23.698	23.9148	23.8491	23.4951	23.5826	23.7119	23.8185	23.9513	24.2659	23.7368	23.6549	23.9755	24.0145				siSENP3and5_IP_Gl2_IP	25	25	25	35.1	35.1	35.1	103.28	0	119.34	2722900000	48	252		NPEPPS		0.0912697	0.951	-0.034379	-0.250636			0.250205	0.869465	-0.0914655	-0.613484			NPEPPS		0.450531
23.094	22.9467	23.1228	23.1371	22.9699	22.8148	23.2982	23.0054	22.95	23.1332	22.5883	21.6754	23.2302	23.1139	23.0095	23.2748				siSENP3and5_IP_Gl2_IP;SENP5_IP_Gl2_IP	24	24	24	13	13	13	292.71	0	77.963	1223000000	164	148		GCN1L1		0.189488	0.879283	-0.0530968	-0.482699			0.871956	0.66123	0.570399	1.73035			GCN1L1		0.53253
22.1941	22.4496	22.2916	22.3602	20.659	20.7589	22.4658	21.6637	20.3117	22.5543	22.3633	23.1096	22.2443	19.8458	22.5391	21.4555					2	2	2	8.7	8.7	8.7	33.296	0	5.9182	114890000	22	14		PHB2		1.14742	0.35397	-0.937067	-2.18855			0.270614	0.869465	-0.563578	-0.655802			PHB2		0.0647188
21.0244	21.6988	21.1597	19.8656	20.8402	20.9488	21.6993	19.6469	21.904	20.8841	22.1258	22.2101	22.0898	20.3574	19.7706	21.4455				siSENP3and5_IP_Gl2_IP	2	2	2	18.8	18.8	18.8	15.136	0	6.1699	114850000	8	10		NDUFA6		0.0979219	0.94278	-0.153332	-0.267369			0.692074	0.730076	-0.8652	-1.42803			NDUFA6		0.0700436
22.999	23.2992	23.4191	22.8832	23.5017	23.3086	23.2186	23.0743	23.3266	23.2701	23.4534	23.8678	23.5039	23.5401	23.1142	23.4721					8	8	5	23.4	23.4	18	47.535	0	32.327	501350000	21	62		CTBP1		0.351002	0.747625	0.125668	0.816045			0.166054	0.915281	-0.0719137	-0.429937			CTBP1		0.442665
31.8107	31.4904	31.5383	31.7047	31.2994	31.5212	31.5594	31.5558	31.7586	31.6097	31.8752	31.4774	31.7009	31.7196	31.8011	31.2398				siSENP3and5_IP_Gl2_IP;siSENP3and5_IP_SENP5_IP	35	35	35	37.5	37.5	37.5	118.58	0	323.31	88463000000	61	811		SPECC1		0.777508	0.524937	-0.152097	-1.57242			0.162545	0.918274	-0.0649028	-0.421911			SPECC1		0.410349
23.1984	22.9727	23.3631	23.2973	23.2283	23.2358	23.2259	23.1747	23.8109	23.5485	23.6277	23.649	23.2624	23.5919	23.4002	23.1302				siSENP3and5_IP_Gl2_IP;SENP5_IP_Gl2_IP	13	13	13	44.6	44.6	44.6	44.23	0	48.077	1231200000	20	115		DCTN2		0.0332403	0.977315	0.00834274	0.096433			1.48772	0.379813	-0.312838	-2.7675			DCTN2		0.619482
21.8724	21.7647	20.582	21.4555	21.883	21.8677	20.767	20.715	22.0992	22.4618	20.9486	20.0161	22.3904	22.2975	20.5916	20.4669				siSENP3and5_IP_SENP5_IP	4	4	4	8.4	8.4	8.4	79.467	0	8.9227	168460000	41	9		NDUFS1		0.0916393	0.951	-0.110501	-0.25157			0.0246292	0.989732	0.0552192	0.0720979			NDUFS1		0.0744913
25.1918	25.1389	25.241	25.0548	25.4311	24.9157	24.9969	25.0961	25.5015	25.5546	25.8672	26.1654	24.9038	25.4855	25.2761	25.2844					3	3	3	55.1	55.1	55.1	10.366	0	31.699	1940700000	5	79		DYNLL1;DYNLL2		0.148271	0.905073	-0.0466824	-0.38891			1.46535	0.3859	-0.534746	-2.72861			DYNLL1;DYNLL2		0.326589
23.6915	23.6887	23.6535	23.8414	23.7125	23.6285	23.6974	23.5601	23.8614	23.6222	23.9099	23.8123	23.7838	23.574	23.919	23.8283					20	20	20	29.6	29.6	29.6	87.156	0	117.36	2150500000	46	248		PLAA		0.599283	0.606502	-0.0691504	-1.26852			0.0953423	0.958847	-0.0251641	-0.260901			PLAA		0.772299
25.2065	25.2322	25.2745	25.0992	25.2296	25.218	25.3248	25.0428	25.3167	25.2669	25.3908	25.0632	25.3677	25.3639	25.386	25.2036				siSENP3and5_IP_Gl2_IP;SENP5_IP_Gl2_IP	29	29	29	39.5	39.5	39.5	92.888	0	262.25	8187500000	48	716		MCM6		0.00340267	0.998415	0.000710011	0.0101957			0.376075	0.835021	0.0709109	0.86425			MCM6		0.88035
20.4895	20.8887	20.9859	20.8724	21.0985	20.6762	20.7906	20.657	20.1629	19.6883	20.6755	21.2843	21.2763	20.8331	20.9311	20.6845					3	3	3	2.5	2.5	2.5	196.04	0	7.7113	83030000	80	17		NUP188		0.00800829	0.997312	-0.00357103	-0.0238715			0.623703	0.772331	0.478519	1.31084			NUP188		0.330769
24.875	24.8683	24.6759	24.7388	24.8635	24.6607	24.5748	24.6651	24.6038	24.8139	24.6441	24.4515	24.8817	24.7745	24.7469	24.8609				siSENP3and5_IP_SENP5_IP;SENP5_IP_Gl2_IP	28	28	28	27.7	27.7	27.7	144.5	0	260.11	4215700000	58	457		IARS		0.591826	0.611625	-0.0984726	-1.25555			1.21863	0.489046	0.187699	2.30786			IARS		0.915534
22.9857	22.3548	22.3032	22.2588	22.3085	23.0196	22.4	22.7936	22.9341	23.3719	22.8424	20.0838	23.2624	23.1625	23.5557	21.0393					4	4	4	26.2	26.2	26.2	27.872	0	32.13	403370000	11	36		U2AF1		0.266503	0.817016	0.154814	0.647337			0.184631	0.911208	0.446934	0.471878			U2AF1		0.0742406
31.5217	31.6498	31.6037	31.5821	31.4227	31.6093	31.4221	31.3299	31.8694	31.8966	31.8605	31.4534	31.6669	31.6879	31.762	31.1589				siSENP3and5_IP_SENP5_IP	14	14	12	91.3	91.3	86.6	16.837	0	323.31	232490000000	9	770				1.16959	0.350693	-0.143298	-2.22562			0.534717	0.782447	-0.20106	-1.1552					0.352307
24.3319	24.4535	24.2285	24.3076	24.2892	24.0095	24.396	24.4873	24.4535	24.2856	24.4799	24.5362	24.4793	24.4826	24.354	24.349					39	39	39	42.3	42.3	42.3	134.46	0	201.46	4820300000	62	558		LARS		0.114005	0.934794	-0.0348821	-0.307136			0.129384	0.935817	-0.022584	-0.344307			LARS		0.501757
24.4785	24.3693	24.6779	24.3621	24.6708	24.2816	24.1099	23.9585	24.4364	24.4803	23.9474	25.47	24.293	24.2523	24.2095	24.728					11	10	10	37.1	33.5	33.5	36.638	0	54.034	1780600000	17	163		LDHB		0.602099	0.604861	-0.216739	-1.27342			0.255178	0.869465	-0.212837	-0.623867			LDHB		0.240041
24.686	24.5068	24.7597	24.7919	24.57	24.682	24.9713	24.7269	24.4603	24.7341	24.7318	24.9099	24.7909	24.837	24.698	25.0857					16	16	16	49.1	49.1	49.1	50.227	0	305.22	3656300000	22	424		RUVBL1		0.19085	0.877504	0.0514584	0.485722			0.535666	0.782447	0.143888	1.15688			RUVBL1		0.434699
22.2585	22.0796	22.2593	22.8164	21.5964	21.9418	22.4255	20.4847	20.7374	20.3468	21.823	21.1179	22.9883	22.5039	21.0544	20.3607					4	4	4	12.1	12.1	12.1	42.461	0	9.2615	244610000	21	49		PRMT1		0.839088	0.495984	-0.741302	-1.67553			0.473554	0.806866	0.720556	1.04547			PRMT1		0.0546517
21.679	20.1606	21.9789	22.096	21.9754	21.8043	21.8545	21.7527	22.2919	21.8339	22.2311	22.2409	22.4314	22.1096	22.065	21.2354				siSENP3and5_IP_Gl2_IP	4	4	4	14.2	14.2	14.2	50.195	0	6.7355	201020000	26	17		NFS1		0.351465	0.747625	0.368081	0.816942			0.284696	0.867106	-0.189089	-0.684579			NFS1		0.169596
24.2039	24.0966	23.9491	23.9659	24.1745	24.101	24.0485	23.8683	24.2312	24.2072	24.0961	24.1091	24.179	24.2105	24.0828	24.1662				siSENP3and5_IP_Gl2_IP;siSENP3and5_IP_siSENP3_IP;SENP5_IP_Gl2_IP	32	32	27	36.2	36.2	31.5	112.89	0	323.31	5481000000	45	547		ATP1A1		0.0223451	0.985267	-0.00580835	-0.0655707			0.00989698	0.989732	-0.00128555	-0.0294393			ATP1A1		0.780392
24.1749	24.0252	24.3135	24.329	24.1481	24.0727	24.2213	24.2113	24.2518	24.1784	23.9467	23.8142	24.3454	24.2733	24.2891	24.1914				SENP5_IP_Gl2_IP	27	27	27	24.3	24.3	24.3	155.2	0	94.444	2727500000	57	290		NUP155		0.244439	0.832811	-0.0473385	-0.601391			1.11553	0.519607	0.226998	2.13533			NUP155		1.26304
24.1981	24.0469	23.9339	24.0023	24.0883	23.9296	24.0223	23.9879	24.1078	24.4246	23.7803	24.5078	24.1534	24.3523	24.1087	23.8514				siSENP3and5_IP_Gl2_IP;SENP5_IP_Gl2_IP	13	13	13	47.4	47.4	47.4	38.449	0	118.16	1795100000	22	182		SAE1		0.238155	0.834668	-0.0382733	-0.588139			0.176815	0.912152	-0.0886698	-0.454341			SAE1		0.454712
27.2799	27.447	27.4731	27.5495	27.2282	27.2185	27.472	27.2711	27.4827	27.5914	27.4116	27.793	27.2312	27.3733	27.5017	27.5207					6	6	6	45	45	45	18.697	0	118.73	11970000000	9	208		PTGES3		0.856462	0.492084	-0.139958	-1.70452			0.74997	0.716474	-0.162963	-1.52608			PTGES3		0.572128
26.4674	26.696	26.6389	26.2943	26.7671	26.9298	26.6374	26.7111	26.5064	26.7323	26.3197	27.0171	26.5245	26.7419	26.8884	27.3141					15	15	15	62.8	62.8	62.8	35.076	0	181	10448000000	20	441		GNB2L1		1.12865	0.363669	0.237192	2.15722			0.445985	0.825905	0.22335	0.995103			GNB2L1		0.241545
25.4655	25.5893	25.3136	25.5213	25.4398	25.3126	24.9745	24.9853	25.4032	25.4288	25.3999	25.3589	25.3057	25.2126	25.3144	25.3001					15	15	15	40.3	40.3	40.3	49.973	0	160.74	3443500000	26	313		RNH1		1.18047	0.346075	-0.294384	-2.24384			2.20786	0.195638	-0.114491	-4.12286			RNH1		0.383539
24.3153	24.3095	24.3985	24.1817	24.4046	24.4191	24.3545	24.3631	25.0637	24.8186	24.429	24.8384	24.3789	24.4058	24.3376	24.8384					4	4	4	45.5	45.5	45.5	12.473	0	78.528	1668100000	7	154		TCEB1		0.897513	0.461731	0.0840535	1.7729			0.846139	0.677293	-0.297229	-1.6873			TCEB1		0.389105
26.8609	26.828	27.6018	27.3392	26.7053	26.87	27.2569	27.1812	27.0296	27.0517	26.636	26.4085	27.0822	26.9259	27.0782	27.3366					17	6	3	67.8	36.6	19.1	32.866	0	59.383	5638000000	20	145		SLC25A6		0.278923	0.811351	-0.154106	-0.672822			0.924689	0.615612	0.324298	1.81809			SLC25A6		0.272255
21.2295	22.1942	20.8374	20.762	22.1872	21.5872	21.193	20.6602	21.8234	22.0394	21.8915	21.2719	22.3064	22.1956	21.1412	20.3938					6	6	6	17.6	17.6	17.6	55.455	0	57.768	180040000	21	57		PRPF31		0.122649	0.927192	0.15111	0.328127			0.201757	0.898816	-0.247294	-0.509778			PRPF31		0.0653013
24.2967	24.2111	24.3475	24.1163	24.3237	24.4637	24.1319	24.1625	24.6229	24.7141	24.2823	24.3896	24.1958	24.3653	24.5103	24.4185				siSENP3and5_IP_Gl2_IP;SENP5_IP_Gl2_IP	27	27	27	41.4	41.4	41.4	100.2	0	200.22	5083000000	49	516		PSMD2		0.110648	0.937728	0.0275459	0.298911			0.493421	0.805834	-0.129781	-1.0814			PSMD2		0.451771
22.7842	22.9411	22.6334	22.9225	23.0255	23.1364	23.0499	23.2233	22.7794	22.5412	21.2105	21.6568	23.3484	23.2414	23.1272	23.1246					6	6	6	16	16	16	72.911	0	37.107	514430000	35	81		AGPS		1.84718	0.160122	0.288455	3.41577			1.68739	0.311492	1.16347	3.1217	+		AGPS		0.708121
23.6091	23.7548	21.8332	23.4629	23.635	23.9189	23.375	23.6702	23.3209	23.49	23.4507	20.4859	23.9486	23.8223	23.7265	23.5083					2	2	2	25.5	25.5	25.5	10.918	0	9.1953	530010000	4	83		ATP5J2		0.476284	0.666911	0.484803	1.05043			0.697841	0.730076	1.06458	1.43784			ATP5J2		0.292903
22.6342	22.4598	23.1384	22.6393	22.3131	22.753	22.574	22.4631	22.1158	22.5118	22.3849	22.6811	22.7391	22.5275	22.6544	22.5809				siSENP3and5_IP_Gl2_IP;siSENP3and5_IP_siSENP3_IP	12	12	12	24.9	24.9	24.9	70.729	0	48.894	542070000	34	73		SRP68		0.509203	0.645388	-0.192132	-1.10974			0.78361	0.709021	0.202105	1.58267			SRP68		0.429029
24.2596	24.3177	24.4202	24.2296	24.4217	24.5804	24.7489	24.3205	24.0014	23.9091	24.4071	24.8992	24.0859	24.0258	24.9844	25.3605				SENP5_IP_Gl2_IP	10	10	10	37.2	37.2	37.2	27.049	0	23.315	1418200000	15	137		HTATIP2		1.06713	0.387517	0.211078	2.05474			0.328701	0.848297	0.309951	0.772516			HTATIP2		0.10276
25.1895	25.1659	25.031	25.2303	25.1297	25.0938	25.1592	25.0861	25.2692	25.0544	25.6306	24.7812	25.284	25.3039	25.3908	24.8747				siSENP3and5_IP_SENP5_IP;SENP5_IP_Gl2_IP	21	21	21	46.8	46.8	46.8	71.689	0	211.32	6765600000	26	581		RAD21		0.341458	0.758273	-0.0369763	-0.797496			0.0484203	0.986852	0.0294862	0.138339			RAD21		0.355945
23.4902	23.2847	23.5685	22.9146	23.3498	22.9972	23.359	23.68	23.3659	23.8684	23.2463	25.3629	23.233	22.9253	23.5231	24.3445				siSENP3and5_IP_SENP5_IP;SENP5_IP_Gl2_IP	9	9	9	28.8	28.8	28.8	48.141	0	55.681	801850000	21	99		CALR		0.0558435	0.975853	0.0319934	0.158399			0.338436	0.848297	-0.454392	-0.791597			CALR		0.187034
26.0732	26.1279	26.2104	26.0853	26.4696	26.5042	26.5097	26.2192	26.1769	26.2837	26.3612	26.3694	26.3537	26.4746	26.3687	26.8869					10	10	10	46.8	46.8	46.8	32.854	0	296.73	8498000000	13	354		RPSA		2.13087	0.116911	0.301459	3.96629			0.843163	0.677293	0.223181	1.68234			RPSA		0.276125
24.1681	24.195	24.1109	24.1821	24.3815	24.12	24.1132	24.0006	24.239	24.3301	24.2099	24.2336	24.3127	24.3059	24.1928	24.1802					22	22	22	38.2	38.2	38.2	75.378	0	59.336	4071800000	37	505		RARS		0.0428917	0.976221	-0.010201	-0.123218			0.041112	0.986852	-0.00524187	-0.118316			RARS		0.485331
25.366	25.1547	25.1734	25.1735	25.4685	25.1287	25.1278	25.0185	25.3801	25.5529	25.4535	25.352	25.2764	25.1622	25.2446	25.4291					14	14	14	32.8	32.8	32.8	53.801	0	52.798	4056100000	25	322		ALDH9A1		0.104143	0.940286	-0.0310287	-0.282863			1.14665	0.505416	-0.156577	-2.18726			ALDH9A1		0.352799
23.7347	23.7347	22.7504	22.845	23.6066	23.6377	23.1629	23.0941	23.4413	23.3675	23.0465	22.9723	23.8456	23.5641	23.3475	23.1104					6	6	3	16.4	16.4	7.8	52.264	0	54.172	673340000	16	103		SEC61A1		0.134176	0.91824	0.109113	0.355729			0.637335	0.762879	0.260008	1.33435			SEC61A1		0.166718
24.2344	24.1108	24.4087	24.1963	24.3446	24.3202	24.1993	24.1164	24.5248	24.6663	24.4091	24.371	24.2081	24.2648	24.2985	24.575				siSENP3and5_IP_Gl2_IP;SENP5_IP_Gl2_IP	26	26	26	58.2	58.2	58.2	51.804	0	144.34	5689400000	31	460		FKBP4		0.0318364	0.977424	0.00761175	0.0924944			0.725113	0.720809	-0.156202	-1.48409			FKBP4		0.415
22.1086	22.694	23.1228	22.5464	22.1298	22.1231	22.4828	22.6012	22.9186	22.8467	23.2832	23.4736	22.6896	23.1103	20.6792	23.2194					5	5	5	16.7	16.7	16.7	39.646	0	20.868	380580000	14	67		TIMM50		0.543447	0.635472	-0.283737	-1.17066			0.534439	0.782447	-0.705914	-1.1547			TIMM50		0.0524658
25.7972	25.8283	25.7637	25.7647	25.8821	25.8029	25.7504	25.6364	25.8655	25.8431	25.7934	25.6807	25.8033	25.7216	25.84	26.0667				SENP5_IP_Gl2_IP	30	30	30	49.2	49.2	49.2	83.434	0	242.96	13515000000	42	825		TARS		0.144917	0.905073	-0.0205002	-0.381069			0.310093	0.848297	0.0622096	0.73568			TARS		0.447959
23.5867	24.0819	24.1893	23.4742	23.6426	23.5629	24.206	24.6738	23.063	23.8382	20.9251	23.9623	24.2198	24.0966	24.073	24.0525					10	10	10	9.6	9.6	9.6	148.85	0	34.147	784340000	69	152		MYBBP1A		0.242612	0.832811	0.188311	0.597546			0.825609	0.684038	1.16332	1.65302			MYBBP1A		0.127102
23.7294	23.4987	23.6888	23.5541	23.6029	23.4848	23.5254	23.4167	23.5814	23.4793	23.5491	23.7155	23.4959	23.7021	23.595	23.5755				siSENP3and5_IP_Gl2_IP;siSENP3and5_IP_siSENP3_IP;SENP5_IP_Gl2_IP	16	16	16	49.7	49.7	49.7	49.203	0	208.07	1837600000	27	321		PSMC3		0.821606	0.502979	-0.110327	-1.64632			0.0585921	0.984177	0.0108161	0.165758			PSMC3		0.717295
25.28	24.8744	25.2051	25.0224	25.3622	25.4572	25.6379	25.8559	24.201	24.8423	20.6188	20.2276	25.6686	25.6076	25.6956	25.6683					3	3	3	27	27	27	13.015	0	8.8627	1556900000	5	78		RPS26;RPS26P11		1.83765	0.160122	0.482821	3.39793			1.4324	0.395173	3.18759	2.67157	+		RPS26;RPS26P11		0.312581
24.9956	25.0372	24.8128	24.906	24.9644	25.2537	25.1275	24.9611	24.9051	24.8907	24.8784	25.0245	25.2191	25.1301	25.2384	25.0422				siSENP3and5_IP_siSENP3_IP	13	13	13	29.6	29.6	29.6	62.942	0	99.187	3964300000	22	342		NARS		0.796831	0.51474	0.138776	1.60485			2.21349	0.195638	0.232754	4.13444			NARS		0.428979
25.1876	25.0574	25.2913	25.227	25.0094	25.0354	25.1539	25.219	25.0895	25.1634	25.4012	26.2681	24.9326	24.9023	25.244	25.6603				siSENP3and5_IP_Gl2_IP	23	23	23	55	55	55	61.054	0	193.92	6642200000	32	560		HSPD1		0.580994	0.613962	-0.0864158	-1.23665			0.403029	0.835021	-0.295765	-0.915279			HSPD1		0.16996
25.243	25.087	25.2063	25.0956	25.034	25.263	25.194	25.0879	25.167	25.0481	25.0871	25.2103	25.2304	25.237	25.1693	25.2592				siSENP3and5_IP_Gl2_IP;siSENP3and5_IP_siSENP3_IP;SENP5_IP_Gl2_IP	27	27	27	40.8	40.8	40.8	96.557	0	323.31	6714200000	45	620		MCM4		0.0733554	0.961083	-0.0132623	-0.204682			1.21529	0.489046	0.0958219	2.30224			MCM4		0.699075
25.6253	25.5925	25.7279	25.6637	25.6142	25.595	25.5114	25.4007	25.6562	25.6032	25.7294	25.8185	25.6096	25.6313	25.5727	25.6238				siSENP3and5_IP_Gl2_IP;siSENP3and5_IP_siSENP3_IP;SENP5_IP_Gl2_IP	65	65	64	54	54	53.5	157.9	0	323.31	14789000000	90	1342		LRPPRC		1.12655	0.363669	-0.12201	-2.15371			0.978069	0.582614	-0.0924811	-1.90676			LRPPRC		0.776145
19.8415	19.9247	22.6397	21.596	22.4457	20.5145	20.1183	22.6571	23.0204	22.9979	22.9127	22.8951	19.7293	22.9692	20.5954	22.7445					4	4	4	35	35	35	18.048	0	10.973	155410000	10	21		C1orf123		0.179472	0.885469	0.433413	0.460321			0.919576	0.615612	-1.44693	-1.80959			C1orf123		0.0250916
30.7852	31.0415	30.9671	30.8406	30.7778	30.982	30.7967	30.8426	31.1013	30.8803	31.1663	30.6218	30.8679	31.0935	31.0761	30.6628				SENP5_IP_Gl2_IP	35	35	35	66.3	66.3	66.3	71.428	0	323.31	275630000000	27	1958		DBN1		0.337803	0.759969	-0.0588212	-0.790361			0.0377192	0.988121	-0.0173721	-0.108925			DBN1		0.28064
24.3056	24.4065	24.4853	24.1967	24.4565	24.5159	24.2346	24.3783	24.4973	24.5054	24.9358	25.7862	24.3141	24.4053	24.4834	24.6836					15	15	12	66.3	66.3	59.2	29.174	0	99.277	2128700000	17	247		YWHAE		0.219245	0.850901	0.0477967	0.547781			0.716075	0.722174	-0.459593	-1.46879			YWHAE		0.320708
24.5991	24.9414	24.631	24.6476	24.8823	24.8653	24.6616	24.6114	24.76	24.83	24.7085	24.7442	24.856	24.8535	24.8658	24.7415				siSENP3and5_IP_Gl2_IP;siSENP3and5_IP_siSENP3_IP;SENP5_IP_Gl2_IP	26	26	26	32.2	32.2	32.2	104.74	0	134.94	3865100000	45	393		MSH2		0.187166	0.879283	0.050384	0.477532			0.891181	0.640345	0.0685091	1.76236			MSH2		0.439652
22.0531	22.4127	21.7199	20.3138	22.1994	21.7253	20.1362	21.9681	21.0845	22.0504	20.421	20.9805	22.2188	21.8875	22.0166	20.2003					4	4	4	8.8	8.8	8.8	94.693	0	30.267	208720000	39	33		VPS16		0.0637947	0.97283	-0.11766	-0.179589			0.330751	0.848297	0.446713	0.776544			VPS16		0.0386781
23.4438	23.3158	23.5602	23.2173	23.3593	23.2778	23.2276	23.1534	23.1295	23.3306	22.983	22.5687	23.3158	23.4423	23.3707	23.1836					5	5	5	32.7	32.7	32.7	25.497	0	18.209	615910000	15	90		GSTK1		0.73573	0.536486	-0.129756	-1.50204			0.979183	0.582614	0.325133	1.90861			GSTK1		0.478705
20.4008	20.3462	20.2543	20.6907	20.6276	21.0982	20.8876	20.7755	20.8275	20.3782	20.0558	20.3963	20.5057	21.1505	20.9987	21.0219					4	4	4	14.6	14.6	14.6	42.509	0	6.9735	77116000	27	13		NDUFA9		1.67613	0.202875	0.424233	3.10136			1.25827	0.473292	0.504757	2.37459			NDUFA9		0.159982
20.5876	19.818	21.3845	20.4929	20.716	21.0807	20.7776	20.9471	19.1598	20.93	21.5358	21.6141	20.8786	21.3873	20.7722	20.7647					3	3	3	14	14	14	26.152	0.0013201	5.0857	96703000	9	5		LGALS3		0.413195	0.706163	0.309566	0.934328			0.0865913	0.967281	0.140805	0.238763			LGALS3		0.159697
24.39	24.1456	24.4995	24.4325	24.4007	24.6111	24.5768	24.7212	24.6154	24.552	24.4868	24.7411	24.693	24.604	24.5934	24.6979					16	16	16	32.2	32.2	32.2	68.047	0	141.9	4566000000	30	480		KARS		1.07471	0.382164	0.21054	2.06735			0.337904	0.848297	0.0482397	0.790558			KARS		0.429531
21.7852	21.0219	20.1193	20.6678	21.795	20.898	20.5066	21.6913	19.9482	21.215	19.3211	21.9179	21.2029	22.0147	22.1241	19.8239					4	4	4	8.5	8.5	8.5	70.755	0	9.0227	78990000	36	14		CCDC22		0.288781	0.801836	0.324194	0.692867			0.379492	0.835021	0.690859	0.870761			CCDC22		0.0386807
23.5581	23.7367	23.6285	23.2518	23.9328	23.5698	23.7111	24.0532	23.5261	23.5462	20.1845	23.4161	23.977	23.8486	23.9273	23.7838					7	7	7	37.6	37.6	37.6	31.462	0	56.103	1069300000	14	151		ESD		0.922977	0.449883	0.272961	1.81524			0.714374	0.722289	1.21596	1.4659			ESD		0.233451
25.9816	25.8881	25.838	25.7949	25.841	25.9157	25.769	25.7331	26.1396	25.9979	26.0095	26.1803	25.9039	25.8934	25.8218	25.9067				siSENP3and5_IP_Gl2_IP;siSENP3and5_IP_SENP5_IP;SENP5_IP_Gl2_IP	116	116	99	56	56	49.9	291.02	0	323.31	38491000000	151	2766		FLNC		0.486707	0.657249	-0.060935	-1.06929			2.1465	0.195638	-0.200383	-3.99782			FLNC		0.721291
20.76	23.4468	23.2184	23.1394	23.3823	20.5666	23.1392	20.6909	20.5801	20.3987	22.8228	22.8778	21.4558	20.1507	23.362	23.0745					3	3	3	9.8	9.8	9.8	37.251	0	6.705	324020000	17	46		LIMS1		0.294411	0.794412	-0.696396	-0.704244			0.126121	0.935817	0.340902	0.336486			LIMS1		0.0210256
23.821	23.6273	23.605	23.5638	23.8653	23.5586	23.6646	23.3144	23.8941	23.7049	23.5479	23.8239	23.7218	23.6756	23.4838	23.7854					14	14	14	27.2	27.2	27.2	66.9	0	76.53	1770200000	31	194		AIFM1		0.160928	0.896418	-0.0535846	-0.418202			0.323386	0.848297	-0.0760522	-0.762044			AIFM1		0.197394
23.7717	23.0311	23.8293	23.797	23.4298	23.3988	23.9267	24.0816	23.7089	23.4007	24.6798	23.0794	24.4361	24.0034	24.273	23.5961				siSENP3and5_IP_Gl2_IP;siSENP3and5_IP_siSENP3_IP;SENP5_IP_Gl2_IP	16	16	16	25.5	25.5	25.5	86.625	0	55.007	902660000	48	78		FGD4		0.150338	0.904967	0.101955	0.393726			0.405449	0.835021	0.359958	0.919823			FGD4		0.709539
19.9364	20.8726	22.6176	20.5808	21.5746	22.798	20.9678	21.4892	19.6539	22.8303	20.1295	20.7257	22.5785	22.6696	21.3262	20.5088					3	3	3	11.4	11.4	11.4	40.968	0	17.085	208000000	13	17		RAE1		0.459564	0.67772	0.705551	1.01999			0.488545	0.805947	0.935927	1.07261			RAE1		0.0336841
24.8036	24.9473	24.9691	24.6706	24.4609	24.2679	24.233	24.1121	23.931	24.0325	24.1394	24.2099	24.4484	24.2093	24.3611	24.3023	+			Gl2_IP_Gl2_CTRL	7	6	6	47.3	43	43	18.506	0	16.697	856430000	11	59		DSTN		2.92878	0.0377029	-0.579159	-5.77442			1.72273	0.302244	0.252104	3.18586			DSTN		0.293316
23.7695	23.5207	23.8426	23.706	23.886	24.3122	23.8199	23.7353	23.5437	24.1966	23.4758	23.2357	23.8516	24.0469	24.0753	24.0341				siSENP3and5_IP_SENP5_IP;SENP5_IP_Gl2_IP	8	8	8	34.2	34.2	34.2	29.634	0	19.906	812270000	16	72		DPM1		0.775613	0.525286	0.228619	1.56924			0.936699	0.612706	0.38902	1.83804			DPM1		0.179734
23.5484	23.3911	23.2514	23.56	23.5556	23.6424	23.6268	23.603	23.6836	23.6882	23.7481	23.4923	23.8049	23.7209	23.6753	23.4692				siSENP3and5_IP_Gl2_IP;siSENP3and5_IP_siSENP3_IP;SENP5_IP_Gl2_IP	17	17	17	40.5	40.5	40.5	56.166	0	77.068	1790100000	29	221		LAP3		1.17887	0.346075	0.169201	2.24117			0.0568014	0.984177	0.0145564	0.160968			LAP3		0.353827
26.9378	26.8792	26.8143	26.7538	27.0146	26.9358	26.8088	26.7165	27.0198	27.051	26.754	27.4966	26.8053	27.0313	26.8516	27.03				siSENP3and5_IP_Gl2_IP;siSENP3and5_IP_siSENP3_IP	30	18	18	46.3	29.9	29.9	84.659	0	323.31	15117000000	33	670		HSP90AA1		0.108345	0.940286	0.0226479	0.293249			0.402703	0.835021	-0.150804	-0.914665			HSP90AA1		0.283961
21.4249	21.2374	20.8656	21.348	21.4696	21.1403	21.2734	20.9942	20.927	21.1151	21.0344	21.743	21.3174	21.2536	21.3276	21.2137				siSENP3and5_IP_Gl2_IP;siSENP3and5_IP_siSENP3_IP;SENP5_IP_Gl2_IP	5	5	5	17.2	17.2	17.2	40.542	0	8.2217	164790000	23	47		DRG1		0.000859428	0.998787	0.000412941	0.00258268			0.150783	0.928449	0.0732045	0.394759			DRG1		0.225508
24.6726	24.6099	24.2539	24.4043	24.6641	24.5281	24.4653	24.3634	24.3547	24.5141	24.8975	24.4686	24.6094	24.6325	24.5998	24.4091				siSENP3and5_IP_Gl2_IP	25	25	23	51.1	51.1	46.7	66.69	0	273.93	5276800000	30	485		CTPS1		0.0619156	0.973972	0.0200462	0.174608			0.0103125	0.989732	0.00394392	0.0306612			CTPS1		0.295256
25.1871	25.2211	25.298	25.2213	25.2281	25.3253	25.3771	25.3439	25.3305	25.18	25.256	25.2024	25.3941	25.3438	25.4831	25.2822				siSENP3and5_IP_Gl2_IP;siSENP3and5_IP_siSENP3_IP;SENP5_IP_Gl2_IP	31	31	31	48	48	48	82.285	0	265.03	9995000000	42	786		MCM5		1.14588	0.35397	0.0867429	2.18598			1.31526	0.448654	0.133567	2.47107			MCM5		0.490559
25.0308	25.2224	25.1228	25.1264	25.2112	25.3088	25.4141	25.077	25.1097	25.0705	25.1214	25.1349	25.276	25.4021	25.1694	25.389					14	14	14	39.1	39.1	39.1	53.165	0	134.54	3896000000	23	349		WARS		0.767928	0.528849	0.127181	1.55632			1.92234	0.250461	0.20003	3.55785			WARS		0.255987
22.668	22.403	23.6382	23.2115	22.917	22.7166	20.5993	20.1537	21.8068	21.213	22.7139	20.1486	23.6321	22.0409	19.182	21.7552					2	2	2	23.4	23.4	23.4	12.326	0	9.3962	287660000	5	47		SH3BGRL2		0.921356	0.449883	-1.3835	-1.81255			0.0603977	0.984177	0.181967	0.170573			SH3BGRL2		0.0162544
22.1567	22.3493	22.1517	22.4223	22.4373	22.2595	22.3963	22.2029	22.075	22.4314	21.9677	23.1115	22.3852	22.2228	22.2727	22.6385				siSENP3and5_IP_Gl2_IP;siSENP3and5_IP_siSENP3_IP	7	7	7	12.8	12.8	12.8	89.321	0	22.478	462260000	45	65		VCP		0.249762	0.828759	0.0539856	0.612558			0.0205729	0.989732	-0.0165901	-0.0604852			VCP		0.204984
25.6116	25.5196	25.7956	26.0201	25.4393	25.7477	25.7145	25.7183	25.6593	25.8323	25.9215	25.7279	25.7645	25.7203	25.7177	25.6296					12	12	11	34.1	34.1	31.8	38.434	0	132.41	6072100000	13	323		HNRNPD		0.253035	0.825385	-0.0817895	-0.619399			0.561465	0.782447	-0.0772305	-1.20242			HNRNPD		0.284445
25.1009	25.1558	25.027	25.0743	25.2419	25.22	25.1688	25.0351	25.2291	25.067	25.1574	25.1002	25.2101	25.2196	25.1888	25.2584					19	19	19	49.3	49.3	49.3	53.139	0	174.69	5503900000	24	377		PGD		0.695974	0.562026	0.0769234	1.43466			1.09718	0.529064	0.0807996	2.10475			PGD		0.495638
23.1163	22.7625	22.9155	22.5934	23.0163	22.7981	22.8542	22.9508	22.6813	23.3127	22.5687	22.1107	23.1973	23.0595	22.9465	22.624					6	5	5	26.4	22.5	22.5	39.393	0	34.245	255420000	21	54		PRPSAP1		0.186731	0.879283	0.0579019	0.476564			0.472982	0.806866	0.288485	1.04444			PRPSAP1		0.150988
22.087	19.4392	19.976	21.7584	20.544	20.7717	22.2601	21.7307	20.855	19.4782	21.2736	21.5007	22.2067	22.1015	20.7561	20.4473					2	2	2	24.1	24.1	24.1	15.237	0	10.746	170140000	7	19				0.275999	0.812914	0.51149	0.666846			0.415174	0.835021	0.601024	0.938025					0.0289967
23.2726	22.9323	23.5561	23.3839	23.1848	23.3902	23.1609	23.204	23.2034	23.1559	23.301	23.4595	23.2856	23.2066	23.4437	23.1981					7	6	6	20.5	17.8	17.8	33.304	0	10.673	843680000	19	109		CDK5		0.136712	0.915107	-0.0512509	-0.361745			0.0134782	0.989732	0.00351143	0.0399333			CDK5		0.256485
22.2849	22.6768	22.833	22.62	22.6325	22.8698	22.6374	22.8353	22.6262	22.6779	22.9625	22.5036	22.9953	22.5644	22.9648	22.6379				siSENP3and5_IP_SENP5_IP;SENP5_IP_Gl2_IP	5	4	4	9.6	8.2	8.2	58.743	0	8.299	315360000	20	41		PSPC1		0.483927	0.658358	0.140067	1.06427			0.275788	0.869465	0.098074	0.666414			PSPC1		0.139239
23.6586	23.1646	23.703	23.4133	23.4913	23.8148	23.7909	23.6788	23.3935	23.81	23.5526	23.6865	23.9628	23.8851	23.5601	23.5527					5	5	5	24.6	24.6	24.6	20.9	0	13.113	712670000	11	76		UBE2M		0.70287	0.558836	0.209105	1.44638			0.409509	0.835021	0.129545	0.927433			UBE2M		0.133849
22.0564	22.0817	22.3974	21.8559	22.0118	21.9324	22.0503	22.2906	22.3151	22.2759	22.0019	24.9011	21.6227	22.1381	22.1131	22.6532				SENP5_IP_Gl2_IP	6	6	6	11.3	11.3	11.3	63.146	0	10.127	298560000	26	12		GPI		0.0698977	0.964921	-0.0265884	-0.195654			0.472103	0.806866	-0.741755	-1.04284			GPI		0.0989734
24.2299	24.2919	24.2752	24.4356	24.4149	24.3076	24.286	24.1676	24.2976	24.2811	24.6695	20.7349	24.2452	24.0615	24.8461	24.2018				siSENP3and5_IP_Gl2_IP;siSENP3and5_IP_SENP5_IP	12	12	12	7.5	7.5	7.5	234.71	0	26.879	856640000	124	75		MYOF		0.0752411	0.961083	-0.014132	-0.209583			0.392737	0.835021	0.842858	0.895886			MYOF		0.0897195
23.2533	22.9727	23.3423	22.9671	22.9649	23.0043	22.5637	22.6322	22.6981	22.743	22.9228	22.7281	23.0005	22.7611	22.8059	22.773					5	5	5	17.6	17.6	17.6	40.262	0	17.579	452910000	23	40		OTULIN		1.21938	0.332244	-0.342564	-2.30912			0.354236	0.845091	0.0621204	0.822306			OTULIN		0.131065
23.3604	22.9204	23.5	23.3487	22.9886	23.4468	23.3766	23.5918	23.9286	22.5659	23.4977	23.8546	23.1906	23.3928	23.8558	23.1398				siSENP3and5_IP_Gl2_IP;siSENP3and5_IP_siSENP3_IP	8	8	8	25.7	25.7	25.7	34.856	0	18.766	874450000	21	89		STUB1		0.145129	0.905073	0.0686145	0.381565			0.0676074	0.982891	-0.0669441	-0.189645			STUB1		0.0756565
23.9868	23.8986	23.8302	24.0434	24.1283	24.2562	24.4305	24.4092	24.3224	24.1037	24.8337	24.2854	24.5449	24.6175	24.202	24.0299				siSENP3and5_IP_Gl2_IP	8	8	8	24.1	24.1	24.1	49.184	0	88.155	1287000000	25	136		PSMC1		2.29552	0.0913892	0.366299	4.3052			0.0638489	0.984177	-0.0377116	-0.179733			PSMC1		0.0996729
27.4659	27.4167	27.5094	27.3369	27.7859	27.5831	27.5169	27.3152	27.4855	27.5764	27.7356	27.9618	27.3876	27.5831	27.5108	27.8891					9	9	9	63.6	63.6	63.6	16.832	0	227.98	24126000000	8	465		EIF5A;EIF5AL1		0.524391	0.63713	0.118045	1.13685			0.268439	0.869465	-0.0972228	-0.651328			EIF5A;EIF5AL1		0.108602
26.0441	25.9387	25.7705	26.0066	26.1965	25.9918	25.9438	25.8178	26.0916	26.0724	25.8356	26.4315	26.0184	26.0102	25.9476	26.1427				siSENP3and5_IP_Gl2_IP;siSENP3and5_IP_siSENP3_IP;SENP5_IP_Gl2_IP	109	109	109	28.9	28.9	28.9	532.4	0	323.31	11329000000	257	1178		DYNC1H1		0.187318	0.879283	0.0474677	0.477871			0.245571	0.869465	-0.0780296	-0.603769			DYNC1H1		0.186718
24.0829	23.9725	24.011	23.8667	24.0341	23.9974	23.8175	23.6008	23.9089	24.0658	24.1248	24.42	24.0786	23.9805	23.6491	23.9044					17	17	17	41.9	41.9	41.9	56.068	0	98.4	2429600000	25	409		USP14		0.508514	0.645388	-0.120818	-1.10851			0.79901	0.709021	-0.22672	-1.6085			USP14		0.111469
25.3021	25.2086	25.545	25.4624	25.4026	25.9769	26.1144	25.9643	25.2539	25.2912	25.3207	25.5615	25.71	25.5294	26.0592	26.322					9	8	8	57	52.7	52.7	18.898	0	85.108	5307600000	8	307		RPS10		1.48919	0.256154	0.485009	2.77007			1.55215	0.343339	0.548321	2.88036			RPS10		0.0605934
24.5519	24.4651	24.8572	24.9121	24.2602	24.6835	24.6883	24.1711	23.9991	25.569	24.2399	21.1727	24.7381	24.1434	24.7033	24.3752				siSENP3and5_IP_SENP5_IP	8	8	8	5	5	5	216.85	0	30.011	805040000	104	54		SHROOM3		0.673552	0.570024	-0.245822	-1.39645			0.340942	0.848297	0.744831	0.796489			SHROOM3		0.0712623
22.6671	23.1025	23.2492	23.4904	25.1627	23.1285	23.3903	23.6356	22.7541	23.5744	23.2689	24.0626	23.4777	23.5755	23.7931	24.6518					26	26	26	34.7	34.7	34.7	89.405	0	162.75	2298900000	34	125		UBTF		0.698089	0.562026	0.701966	1.43826			0.559956	0.782447	0.45956	1.19977			UBTF		0.0293799
20.5806	21.5232	21.2019	21.3588	21.6399	21.2718	21.4337	21.4134	21.4896	21.545	21.5971	21.7473	21.5861	20.8843	21.6243	21.8197					2	2	2	7.3	7.3	7.3	28.385	0.0023585	3.2643	133950000	9	4		FAM133B;FAM133A		0.586717	0.613737	0.273558	1.24664			0.219371	0.88711	-0.116165	-0.548051			FAM133B;FAM133A		0.0632926
22.3255	22.1652	22.5563	21.3707	21.9447	22.1845	20.1391	22.1258	22.336	22.5818	22.6061	22.7814	20.5425	22.2202	22.3346	21.4424					3	2	2	13.2	7.8	7.8	22.677	0.0040299	2.9235	183860000	15	16		RAB1A;RAB1B;RAB1C		0.403023	0.713411	-0.505913	-0.915267			1.16461	0.498948	-0.941422	-2.2173			RAB1A;RAB1B;RAB1C		0.0192739
25.0148	25.0192	24.8526	24.9678	25.0439	24.9985	24.9629	24.9045	25.046	24.8722	24.9821	24.8483	24.9582	25.047	25.0175	25.0289					30	30	30	46.8	46.8	46.8	90.98	0	223.82	7182100000	51	728		MCM3		0.1048	0.940286	0.0138516	0.28449			0.737796	0.720809	0.0757871	1.50553			MCM3		0.453645
27.8305	27.8588	27.8274	27.7266	27.8159	27.697	27.6628	27.6359	27.924	27.6631	27.9175	27.4324	27.8466	27.859	27.7586	27.4861				siSENP3and5_IP_SENP5_IP;SENP5_IP_Gl2_IP	273	273	271	61	61	60.7	531.78	0	323.31	118440000000	290	6834		PLEC		1.15246	0.35397	-0.10791	-2.19698			0.00764532	0.991196	0.00333071	0.0227988			PLEC		0.137445
27.5433	27.4719	27.6984	27.4336	27.2379	27.6049	27.5863	27.6109	27.1849	27.5324	28.0119	28.4964	27.3348	27.4768	27.5154	27.8516				siSENP3and5_IP_Gl2_IP;siSENP3and5_IP_siSENP3_IP;SENP5_IP_Gl2_IP	11	11	11	45.9	45.9	45.9	32.575	0	296.93	23815000000	12	462		NPM1		0.0902573	0.951	-0.026803	-0.248074			0.371452	0.835021	-0.261724	-0.855416			NPM1		0.0885728
23.886	23.7124	23.81	23.9614	23.8539	23.6659	23.7252	23.6933	23.8487	23.7744	23.9881	23.3901	23.7754	23.755	23.7409	23.8042					14	14	14	28.5	28.5	28.5	72.233	0	74.387	1629100000	34	199		TRMT1		0.792487	0.516014	-0.107907	-1.59756			0.0505023	0.986852	0.0185347	0.143993			TRMT1		0.334388
19.9123	19.9761	20.8689	22.7279	19.5592	20.4811	22.5764	21.3189	20.3183	22.6907	20.8318	21.3707	21.9448	21.0986	19.9257	21.0986					7	7	7	9.2	9.2	9.2	135.58	0	17.376	261090000	52	16		SF3B3		0.0427191	0.976221	0.112601	0.122743			0.168238	0.914267	-0.28594	-0.434915			SF3B3		0.0146157
26.1488	26.166	26.1698	26.229	26.2556	26.2002	26.1616	26.2288	26.328	26.342	26.2947	26.5932	26.263	26.1679	26.0736	26.4715					23	23	23	46.5	46.5	46.5	72.691	0	323.31	7477400000	31	501		SDHA		0.584792	0.613737	0.0331306	1.24328			0.63494	0.765088	-0.145468	-1.33022			SDHA		0.140643
24.7498	24.8212	24.6375	24.7597	24.7654	24.6686	24.7822	24.6813	24.5478	24.7569	24.3887	24.4449	24.8131	24.85	24.6575	24.6988				siSENP3and5_IP_Gl2_IP;siSENP3and5_IP_siSENP3_IP;SENP5_IP_Gl2_IP	18	18	18	26.8	26.8	26.8	119.52	0	323.31	4866200000	42	529		IPO7		0.139972	0.912733	-0.017705	-0.369448			1.25327	0.475533	0.220279	2.36617			IPO7		0.226979
20.403	20.5592	21.1493	21.1606	20.4896	20.5795	21.2829	21.5293	20.5244	19.3014	20.5748	20.6376	21.1934	20.7668	21.2667	20.7668					3	3	3	19.8	19.8	19.8	29.321	0	6.3191	66274000	15	8		RPP30		0.183764	0.882516	0.1523	0.46994			1.11066	0.521809	0.738879	2.12722			RPP30		0.0333731
25.4665	25.5508	25.5278	25.6276	25.5286	25.5536	25.5825	25.5279	25.5442	25.3919	25.7656	25.5696	25.5755	25.5806	25.6199	25.5259				SENP5_IP_Gl2_IP	23	23	23	50.9	50.9	50.9	55.52	0	323.31	9488400000	29	794		NAMPT		0.0485022	0.975853	0.00495005	0.138562			0.0333762	0.989732	0.00765944	0.0968137			NAMPT		0.548483
21.5275	21.1581	21.6312	20.9724	20.9483	21.0835	21.4994	21.695	21.2648	20.756	20.1988	20.5496	21.4361	21.5103	21.3981	20.985					7	7	7	3.7	3.7	3.7	226.37	0	13.595	193960000	109	17		SMCHD1		0.0230162	0.985267	-0.0157452	-0.0674917			1.35483	0.421994	0.640085	2.53844			SMCHD1		0.0426569
23.1212	23.3924	23.3545	22.9851	23.0348	23.2367	23.289	23.5229	23.0245	23.295	22.7288	23.6369	23.3596	23.3802	23.5722	22.8724					18	14	14	30	24.1	24.1	85.018	0	52.424	900380000	34	146		PFKL		0.158534	0.896418	0.057549	0.412698			0.202263	0.898816	0.124815	0.510887			PFKL		0.0492431
23.2982	23.2608	23.5188	23.5032	23.5422	23.692	23.3872	23.2998	23.3554	24.1216	23.1907	23.4492	23.8414	23.4433	23.6942	23.3265				SENP5_IP_Gl2_IP	7	7	7	30.7	30.7	30.7	31.282	0	48.162	621990000	15	94		SLC25A10		0.330003	0.76756	0.0849967	0.775075			0.0715671	0.978426	0.0471334	0.200019			SLC25A10		0.272736
22.5899	23.2659	23.1763	22.8891	22.8984	22.9094	23.2696	22.9801	23.4021	22.6807	22.9016	22.949	23.0711	23.1117	22.8074	23.1662				siSENP3and5_IP_SENP5_IP	6	6	6	26.2	26.2	26.2	29.702	0	17.347	518350000	16	71		SRPRB		0.069184	0.964921	0.0340919	0.193785			0.121737	0.935995	0.0557356	0.325924			SRPRB		0.0752141
25.3467	25.1064	25.8387	25.5266	25.3964	26.0819	25.8665	25.8411	25.3708	25.664	25.5188	25.5771	25.5728	25.6562	25.8821	26.1725					3	3	3	46.4	46.4	46.4	7.8409	0	27.998	2885600000	3	100		RPS28		0.806161	0.506352	0.341866	1.62048			1.00536	0.578665	0.288245	1.95208			RPS28		0.0432132
21.1104	20.408	21.6668	19.2678	21.0838	20.6426	21.3564	21.11	19.3152	20.266	20.5219	20.3381	20.4748	20.7981	21.0012	22.0055					2	2	2	1.5	1.5	1.5	182.77	0.0013132	4.9401	54003000	75	20		THOC2		NaN	NaN	0	NaN			1.18316	0.497501	0.959599	2.24834			THOC2		0.0203846
25.9865	25.8003	26.2074	25.9659	25.9195	25.78	25.6456	25.8573	25.8012	26.2857	25.8311	27.7966	25.5599	25.3496	25.6259	26.7397					15	15	15	69.9	69.9	69.9	36.053	0	323.31	9443800000	17	523		GAPDH		0.944701	0.443236	-0.189433	-1.85134			0.493585	0.805834	-0.609901	-1.0817			GAPDH		0.0194315
22.5042	20.4314	21.2801	21.6096	23.0016	20.5825	21.7562	21.7856	21.4742	22.6257	21.6604	21.152	21.491	21.1384	21.7819	22.7873					2	2	2	5.5	5.5	5.5	36.573	0.0018773	4.1273	112920000	22	16		AKR1A1		0.196062	0.872066	0.325123	0.497252			0.0529232	0.986852	0.0716052	0.15054			AKR1A1		0.010063
26.6847	26.5865	26.537	26.6583	26.5453	26.6889	26.5513	26.4838	26.6132	26.5467	26.4818	26.7234	26.6527	26.7396	26.4062	26.5423				siSENP3and5_IP_Gl2_IP;SENP5_IP_Gl2_IP	29	29	29	70.1	70.1	70.1	60.343	0	323.31	22871000000	31	975		TCP1		0.394323	0.713411	-0.0493078	-0.898881			0.0233154	0.989732	-0.0060544	-0.0683475			TCP1		0.0765192
28.4705	28.2256	28.2752	28.2452	28.1943	28.3243	28.2121	28.2625	28.3513	28.1577	28.5818	28.0852	28.3612	28.3092	28.3776	28.015				siSENP3and5_IP_Gl2_IP;siSENP3and5_IP_siSENP3_IP;SENP5_IP_Gl2_IP	53	53	53	70.8	70.8	70.8	85.225	0	323.31	145570000000	52	2029		LIMA1		0.383753	0.72268	-0.0557871	-0.878865			0.0723784	0.97839	-0.0282655	-0.202136			LIMA1		0.0693982
22.7649	22.9097	22.5855	22.9616	22.7735	22.1796	22.9179	22.6512	22.8608	22.4843	22.6323	22.5845	22.6983	23.2045	22.5284	22.1493					11	11	11	8.2	8.2	8.2	168.59	0	27.517	643120000	81	98		GEMIN5		0.431119	0.693481	-0.174907	-0.967672			0.00671773	0.991729	0.00467205	0.0200536			GEMIN5		0.0182565
23.055	23.1916	22.5293	23.3553	23.0958	23.6121	23.5258	23.5053	23.0191	23.1573	23.1695	23.3965	23.7844	23.3791	23.4979	23.132					10	10	10	23.4	23.4	23.4	62.094	0	23.961	723480000	21	92		EIF2AK2		0.967897	0.430688	0.401961	1.88987			0.841804	0.677293	0.262747	1.68007			EIF2AK2		0.0261629
21.9157	21.7665	21.1785	21.2439	22.239	21.9276	21.5331	21.5405	21.7581	22.0401	21.7828	21.2306	22.2505	22.0505	21.9092	21.0787				siSENP3and5_IP_Gl2_IP;SENP5_IP_Gl2_IP	6	6	6	31	31	31	19.81	0	13.031	413110000	12	72		EEF1E1		0.52064	0.640106	0.283895	1.13017			0.14739	0.928743	0.119344	0.386854			EEF1E1		0.0133145
22.2001	22.1989	22.0903	22.383	22.2915	22.2706	22.3231	22.2347	22.3041	22.1988	20.0036	21.4536	22.2904	22.1916	22.3587	22.325					3	3	3	9.2	9.2	9.2	52.228	0.0013307	5.2318	214870000	28	10		GPKOW		0.43488	0.691547	0.0618763	0.97463			0.73891	0.720809	0.801387	1.50742			GPKOW		0.104202
27.382	27.2951	27.4159	27.4531	27.5234	27.5449	27.1627	27.5871	27.6847	27.4527	27.5362	26.8939	27.5362	27.6937	27.5611	27.0698				SENP5_IP_Gl2_IP	13	13	11	69.9	69.9	60.5	32.949	0	323.31	14358000000	13	411		CAPZA2		0.270145	0.817016	0.0679755	0.654838			0.124784	0.935817	0.0733371	0.333271			CAPZA2		0.0217085
23.3998	22.3122	22.8754	21.9384	21.4582	22.0274	20.476	21.1562	20.621	20.8078	20.0445	25.0519	19.8072	20.5478	20.9796	23.8227					4	4	4	53.9	53.9	53.9	15.936	0	33.077	201680000	8	21		SOD1		1.60366	0.221924	-1.352	-2.97154			0.0855335	0.968732	-0.34194	-0.236066			SOD1		0.00352902
24.3627	24.3469	24.8986	24.9192	24.552	24.5891	24.5318	24.8003	24.4461	25.0649	24.6841	24.6394	24.3034	24.6153	24.6615	24.9293					8	8	8	20.4	20.4	20.4	52.488	0	60.044	1795700000	22	135		DNAJA3		0.0270415	0.979878	-0.0135465	-0.0789581			0.173066	0.912152	-0.0812707	-0.445873			DNAJA3		0.0216965
26.856	26.9257	26.8131	26.5966	26.8359	26.8191	26.6954	26.6473	26.6203	26.7131	26.6992	26.7837	26.6604	26.6374	26.8623	26.8573					24	24	24	58.9	58.9	58.9	66.193	0	323.31	11314000000	30	634		WDR1		0.230377	0.841453	-0.0484304	-0.571628			0.303348	0.851046	0.0503016	0.722205			WDR1		0.0219622
22.2805	22.3723	23.2967	22.4198	22.5683	22.7176	22.6376	22.3301	22.4519	23.1283	22.3126	22.7779	23.1355	22.5591	22.1725	22.406				siSENP3and5_IP_Gl2_IP	16	16	16	16.1	16.1	16.1	141.69	0	59.485	606380000	62	82		DCTN1		0.0399809	0.97662	-0.0288997	-0.115193			0.137065	0.931706	-0.0993924	-0.36258			DCTN1		0.00732923
24.0839	24.1865	24.3892	24.5855	24.2748	24.1874	23.9996	24.1328	24.1346	23.9425	23.7539	24.0718	24.1979	24.1953	23.8717	24.3437					29	29	29	38.2	38.2	38.2	110.42	0	152.99	3062100000	52	356		CSE1L		0.616158	0.599186	-0.162632	-1.29779			0.648272	0.755976	0.176463	1.35315			CSE1L		0.0102855
26.3626	26.2331	26.1741	26.2891	26.3975	26.3474	26.2893	26.3111	26.3253	26.2808	26.3373	26.4768	26.3096	26.3324	26.3213	26.3936				siSENP3and5_IP_Gl2_IP;siSENP3and5_IP_siSENP3_IP;SENP5_IP_Gl2_IP	34	34	34	41.2	41.2	41.2	112.42	0	188.7	9539700000	48	691		GTF2I		0.755824	0.529372	0.07163	1.53594			0.128171	0.935817	-0.0158119	-0.341403			GTF2I		0.0333834
23.8873	23.9596	24.0808	23.7311	24.2816	24.2176	24.096	23.8069	23.975	23.9718	23.9148	23.8137	24.1226	24.0734	23.3725	24.8437					2	2	2	14.5	14.5	14.5	17.752	0.0018727	4.1175	740740000	4	23		RPL29		0.705505	0.557144	0.185833	1.45086			0.24773	0.869465	0.184221	0.608302			RPL29		0.00265993
21.1304	21.4516	22.0207	21.5015	22.0175	22.1477	21.2217	22.3247	21.4258	20.8609	21.0081	21.6404	20.0962	23.3988	23.0822	21.1422				siSENP3and5_IP_Gl2_IP	3	1	1	38.1	13.1	13.1	9.4771	0.0035088	3.1594	208790000	4	25		RPS27L		0.626362	0.590576	0.401853	1.31543			0.373884	0.835021	0.696099	0.860066			RPS27L		0.000801508
26.895	26.9283	26.9966	27.0483	26.9853	26.9497	26.989	26.9477	26.9579	27.1008	27.0709	26.8687	27.0945	27.0191	26.8143	26.951				siSENP3and5_IP_Gl2_IP;siSENP3and5_IP_siSENP3_IP;SENP5_IP_Gl2_IP	35	35	35	80.4	80.4	80.4	59.67	0	323.31	31614000000	33	1424		CCT5		0.0081866	0.997312	0.000881195	0.0243982			0.14154	0.930301	-0.0298319	-0.373141			CCT5		0.0100099
24.2828	24.3183	25.7533	24.1303	22.9052	23.6595	21.4317	23.2582	23.5614	24.2005	24.6608	25.848	22.031	22.9101	22.0101	24.3088					5	5	5	49.1	49.1	49.1	13.242	0	109.32	1301300000	8	123		S100A9		1.58144	0.229833	-1.80751	-2.9321			1.28465	0.470304	-1.75266	-2.41917			S100A9		0.000622911
25.7076	25.5972	25.6112	25.5396	25.5131	25.5677	25.4774	25.2871	25.8352	25.5986	25.7702	25.4067	25.5355	25.527	25.487	25.2973				siSENP3and5_IP_SENP5_IP	34	34	31	64.9	64.9	59.4	70.81	0	323.31	10460000000	37	818		PLS3		1.1377	0.358543	-0.152554	-2.17232			0.865542	0.66355	-0.190935	-1.71966			PLS3		0.00143895
25.2801	25.0647	25.0256	24.7531	25.071	25.2398	24.8212	24.7675	25.5782	26.0897	25.8659	26.6285	24.864	24.8756	25.0685	25.0844					6	6	6	9.5	9.5	9.5	85.377	0	18.496	1586800000	38	94		AOC1		0.136988	0.915107	-0.055995	-0.362397			2.45075	0.16249	-1.06748	-4.63958			AOC1		0.00462569
22.9667	22.9537	22.988	23.396	22.8275	23.1095	23.2669	22.9769	22.8643	22.8765	23.1317	23.5515	22.7032	22.9542	23.1574	23.3539					5	5	5	40.3	40.3	40.3	20.417	0	19.901	561020000	9	88		ARL1		0.0783596	0.961083	-0.03093	-0.217655			0.11107	0.94776	-0.0638194	-0.299947			ARL1		0.00596002
23.4399	23.5525	23.3362	23.5393	23.4287	23.4406	23.4809	23.2723	23.3549	23.5324	23.1826	22.9894	23.7122	23.5731	23.4558	22.8575					22	22	20	25.9	25.9	24.7	112.03	0	58.167	1444000000	56	155		PKN2		0.395751	0.713411	-0.0613613	-0.901576			0.248253	0.869465	0.134805	0.609398			PKN2		0.0103796
24.5739	24.5533	24.9835	24.8606	24.7044	24.8851	25.1647	25.0754	24.7808	25.2836	25.1362	26.0053	24.6234	25.0481	25.0558	25.3454				siSENP3and5_IP_Gl2_IP;siSENP3and5_IP_siSENP3_IP;SENP5_IP_Gl2_IP	37	37	34	29.6	29.6	27.3	164.19	0	167.96	3572700000	72	345		CUX1		0.705594	0.557144	0.214554	1.45101			0.423438	0.835021	-0.283294	-0.95342			CUX1		0.126174
27.9209	27.9123	28.1649	27.9542	27.9676	28.0701	27.7104	27.7921	28.1781	27.9664	28.2565	27.6221	27.9238	28.0724	28.0373	27.4819				siSENP3and5_IP_Gl2_IP;SENP5_IP_Gl2_IP	17	17	17	73.9	73.9	73.9	30.628	0	323.31	43848000000	16	707		CAPZB		0.458701	0.67772	-0.103033	-1.01841			0.265691	0.869465	-0.126897	-0.645663			CAPZB		0.0131449
26.7251	26.8208	26.9591	26.7985	26.8301	26.4396	26.8784	26.4188	26.7563	26.7227	26.3925	26.9752	26.7334	26.6713	26.5735	26.5576					11	9	9	66.7	61.8	61.8	24.763	0	262.81	6560700000	12	215		EEF1B2		0.669395	0.570918	-0.184115	-1.38934			0.24905	0.869465	-0.0777373	-0.611067			EEF1B2		0.020434
23.8581	23.912	23.8188	23.8167	24.1862	24.1652	24.0314	23.9179	24.1462	24.1975	23.9711	24.3946	24.0483	23.9668	23.951	24.2974				siSENP3and5_IP_Gl2_IP;siSENP3and5_IP_siSENP3_IP;SENP5_IP_Gl2_IP	20	20	20	36.7	36.7	36.7	79.685	0	99.728	2374700000	42	329		HSD17B4		1.81985	0.162858	0.223792	3.36473			0.417234	0.835021	-0.111458	-0.941869			HSD17B4		0.0314101
27.3285	27.2445	26.7843	26.6806	27.073	27.0342	26.7995	26.6956	26.6974	26.7652	26.8638	25.7408	27.1437	27.1546	27.0576	26.2065				siSENP3and5_IP_Gl2_IP;SENP5_IP_Gl2_IP	19	19	19	27.9	27.9	27.9	101.11	0	188.3	6146800000	41	306		MARS		0.236741	0.834668	-0.108912	-0.585146			0.490702	0.805834	0.373766	1.0765			MARS		0.0137018
24.1716	24.209	24.299	24.0209	24.2834	23.8623	23.8765	24.0109	24.1191	24.21	24.0352	23.9837	24.1242	24.0245	23.8744	23.9688				siSENP3and5_IP_Gl2_IP;siSENP3and5_IP_siSENP3_IP	10	10	10	30.8	30.8	30.8	53.126	0	79.148	1898800000	27	170		GRSF1		0.716504	0.549998	-0.166833	-1.46951			0.580725	0.77457	-0.0890565	-1.23618			GRSF1		0.0321449
22.2124	23.6768	22.8186	23.0334	22.7472	22.8535	22.614	22.515	22.4627	22.5506	20.3471	21.1942	23.1996	22.3664	22.6931	22.425					5	5	5	25.9	25.9	25.9	37.025	0	22.391	469240000	15	56		PSMD7		0.34933	0.747956	-0.252907	-0.812804			0.933252	0.612706	1.03238	1.83232			PSMD7		0.0189538
23.0564	23.1968	22.113	22.5225	23.1887	23.1814	22.8881	22.7875	22.6284	22.9404	22.8194	22.9587	23.047	23.1012	22.9114	22.9385				siSENP3and5_IP_Gl2_IP;siSENP3and5_IP_siSENP3_IP;SENP5_IP_Gl2_IP	20	19	19	28.3	27.3	27.3	109.43	0	83.66	1202600000	51	113		EFTUD2		0.48822	0.657249	0.289254	1.07203			0.941047	0.612706	0.162801	1.84527			EFTUD2		0.0368842
22.8861	22.2158	22.4248	22.2667	22.1789	22.937	22.1417	23.0157	22.3845	22.0988	22.6861	21.4586	23.0145	22.5335	22.7508	21.9212				siSENP3and5_IP_Gl2_IP;siSENP3and5_IP_siSENP3_IP;SENP5_IP_Gl2_IP	24	24	24	23.7	23.7	23.7	136.76	0	125.49	2003100000	61	216		KIAA1211		0.16464	0.895062	0.119996	0.426708			0.523589	0.782447	0.397997	1.13542			KIAA1211		0.0135714
21.0713	20.9008	21.207	21.0048	21.2134	20.2811	22.017	22.3597	20.0544	21.4516	22.6642	21.5181	22.8575	19.9467	23.0724	19.9293					2	2	2	10.1	10.1	10.1	33.249	0	6.3361	153400000	18	20		MRPS2		0.396371	0.713411	0.421765	0.902746			0.00964238	0.989732	0.0294094	0.0286901			MRPS2		0.00551009
25.576	25.5393	25.3889	25.2301	25.7071	25.6545	25.6127	25.5318	25.692	25.8605	25.5209	25.6986	25.5115	25.5233	25.5328	25.8661					20	17	9	41.5	37.3	21.8	70.051	0	132.48	3623000000	32	219		HSPA1A;HSPA1B		1.16151	0.35299	0.192962	2.2121			0.325021	0.848297	-0.0845461	-0.76527			HSPA1A;HSPA1B		0.0689824
28.5707	28.6895	28.5796	28.5812	28.6747	28.6872	28.5844	28.5056	28.7025	28.9496	28.3452	29.0599	28.3792	28.5359	28.4518	29.0032				SENP5_IP_Gl2_IP	34	33	23	66.4	65.3	47.7	70.897	0	323.31	69513000000	33	1077		HSPA8		0.0532467	0.975853	0.00771999	0.151412			0.348268	0.848297	-0.171727	-0.810744			HSPA8		0.0486932
24.7747	24.2794	24.2733	24.0065	24.324	24.1301	24.4681	24.4304	23.9587	24.4899	23.7833	24.578	24.2686	24.5445	24.1827	24.2726				siSENP3and5_IP_Gl2_IP	7	7	7	13.6	13.6	13.6	63.541	0	17.579	1124000000	27	101		RANGAP1		0.00878517	0.997312	0.00463772	0.0261645			0.217465	0.887661	0.11462	0.543942			RANGAP1		0.0687725
22.9558	22.9374	22.651	22.894	23.0708	23.1526	23.192	23.1299	23.1568	22.947	23.3352	23.3147	23.3381	23.2945	22.8515	22.9413					14	14	14	37.9	37.9	37.9	61.448	0	32.721	905370000	34	84		PGM1		1.98818	0.141789	0.276783	3.68448			0.215273	0.890085	-0.0820775	-0.539208			PGM1		0.0866426
23.6559	23.6672	23.2772	23.4255	23.1777	23.7497	23.944	23.6448	23.6512	23.6232	23.6447	23.5386	23.7697	23.6964	23.1256	23.8034					5	5	5	30.6	30.6	30.6	28.17	0	71.219	928030000	15	101				0.268588	0.817016	0.122628	0.651634			0.0334529	0.989732	-0.0156608	-0.0970283					0.0465029
23.6984	23.7439	23.2852	23.5812	23.6242	23.4197	23.5142	23.2696	23.5626	23.2802	22.9787	23.8002	23.3918	23.5696	23.3861	23.3565				siSENP3and5_IP_Gl2_IP;siSENP3and5_IP_siSENP3_IP	7	7	7	14.2	14.2	14.2	86.16	0	64.65	681410000	37	94		SEC23A		0.417205	0.70366	-0.120217	-0.941815			0.038832	0.988121	0.020617	0.112013			SEC23A		0.12996
23.3596	23.4092	23.4633	23.497	20.27	20.7679	23.6915	23.8837	19.7532	23.0044	23.1152	21.4498	23.378	20.985	20.3875	23.7235					3	3	3	8.2	8.2	8.2	54.489	0	8.8718	377660000	12	75		DHCR7		0.644033	0.577593	-1.27901	-1.34587			0.0909391	0.96267	0.287832	0.2498			DHCR7		0.00922518
26.5057	26.5299	26.6092	25.996	26.2511	26.3951	26.4659	26.1288	26.2403	25.9835	26.4938	26.6301	26.0866	26.4407	26.2648	26.3035				SENP5_IP_Gl2_IP	10	10	10	38.3	38.3	38.3	29.717	0	61.923	5029300000	14	299		LASP1		0.257988	0.824596	-0.0999703	-0.629711			0.150011	0.928449	-0.0630198	-0.392964			LASP1		0.130468
24.1823	24.1844	24.2408	23.9834	24.1263	24.1102	24.0699	23.9914	24.2154	24.1871	24.1541	24.3173	24.0148	24.0004	24.028	24.1084					24	24	24	60.7	60.7	60.7	48.633	0	233.26	3563900000	28	446		PSMC2		0.529293	0.63713	-0.0732741	-1.14557			2.25641	0.195638	-0.180562	-4.2233			PSMC2		0.419692
27.0017	26.8572	26.9197	26.8057	26.3613	26.6466	26.7841	26.5836	26.85	26.6843	27.0031	26.5386	26.7283	26.644	26.7892	26.3706				siSENP3and5_IP_Gl2_IP;siSENP3and5_IP_siSENP3_IP;SENP5_IP_Gl2_IP	23	23	23	42.6	42.6	42.6	67.942	0	323.31	15845000000	29	664		PPP1R18		1.67151	0.203515	-0.30219	-3.09302			0.445907	0.825905	-0.13597	-0.994959			PPP1R18		0.113698
23.6963	23.8554	23.4705	23.7704	23.9802	23.8234	23.7438	23.6049	23.9344	23.3193	23.8189	23.6323	23.8734	23.9041	23.4529	23.773				siSENP3and5_IP_Gl2_IP;SENP5_IP_Gl2_IP	8	8	8	18.3	18.3	18.3	58.951	0	33.396	769920000	26	105		AHCYL1		0.337673	0.759969	0.0899339	0.790107			0.170767	0.913288	0.0746169	0.440663			AHCYL1		0.105896
20.6405	20.3567	19.3778	20.3084	20.2338	20.2955	21.2583	21.7126	20.1346	21.7018	21.5891	20.8283	20.1586	21.0797	20.9253	21.1791				siSENP3and5_IP_Gl2_IP;siSENP3and5_IP_siSENP3_IP;siSENP3and5_IP_SENP5_IP	5	5	5	43.1	43.1	43.1	19.889	0	32.455	225780000	8	23		RBM8A		0.760258	0.529372	0.704225	1.54341			0.209437	0.894868	-0.2278	-0.52655			RBM8A		0.0313923
22.0848	22.46	22.6519	22.569	22.3514	22.1565	22.5831	22.3092	22.3682	22.2923	22.1437	21.0213	23.023	22.2892	22.3476	21.5824					7	7	7	11.8	11.8	11.8	115.96	0	25.388	301880000	42	35		IPO9		0.242013	0.832811	-0.0913396	-0.596285			0.353712	0.845091	0.354172	0.821292			IPO9		0.0448536
25.9159	25.8568	26.1425	25.8292	25.9798	26.1562	25.8464	25.7417	25.8041	25.0441	25.5504	25.8666	25.6359	25.521	26.026	26.3881				SENP5_IP_Gl2_IP	5	5	5	25.5	25.5	25.5	23.466	0	36.083	2556600000	6	174		RPL19		0.0150833	0.988256	-0.0050993	-0.0446102			0.560587	0.782447	0.326463	1.20088			RPL19		0.062675
22.8715	21.436	23.0829	22.894	23.2474	21.1324	23.0199	19.2871	21.2856	23.193	20.1067	20.8908	21.5666	23.3406	21.289	20.3301					4	4	4	14.7	14.7	14.7	39.249	0	18.09	396210000	17	36		POLR1C		0.394153	0.713411	-0.899401	-0.89856			0.106682	0.948463	0.262522	0.289146			POLR1C		0.0120935
24.3269	24.0775	23.8974	24.2805	24.3034	24.0841	23.9489	23.8626	24.1765	24.4418	24.213	24.8072	24.1106	24.1449	23.8738	23.9081				siSENP3and5_IP_siSENP3_IP	12	9	8	57.1	47	43.3	28.302	0	174.99	1967500000	16	228		YWHAG		0.289896	0.801023	-0.09583	-0.695125			1.32814	0.442054	-0.400275	-2.49294			YWHAG		0.128111
21.8903	21.9121	20.8379	22.0237	21.2212	21.7448	22.1187	20.2327	22.1158	22.0649	20.8987	21.2505	22.1814	22.119	20.3689	20.4815					3	3	3	6	6	6	73.2	0.00067295	5.4532	140280000	31	8		WDR70		0.282829	0.807294	-0.33666	-0.680784			0.199866	0.900424	-0.294786	-0.505628			WDR70		0.022001
23.6321	23.4942	23.3631	23.4756	23.8983	23.7468	23.2289	22.9781	23.4763	23.1664	23.4164	23.4987	23.5237	23.2836	23.7123	23.1522					6	6	6	18.6	18.6	18.6	42.794	0	29.626	427160000	18	58		IDH3G		0.0440937	0.976221	-0.0282068	-0.126519			0.0696523	0.980954	0.0285082	0.195012			IDH3G		0.0642237
24.0781	24.0866	24.0741	23.9522	23.0943	23.6612	23.8128	24.0311	23.0461	23.2788	23.4737	24.1275	23.5834	23.388	23.4737	23.966					15	14	14	20.2	19.1	19.1	76.149	0	51.624	1773400000	30	174		SFPQ		1.01202	0.410906	-0.397891	-1.96315			0.178135	0.912152	0.121225	0.457314			SFPQ		0.071005
24.175	24.2964	24.487	24.3876	24.3522	24.3639	24.0595	24.1542	24.4559	24.1309	24.3866	23.4175	24.2532	24.1707	24.2768	24.0404					24	24	24	39.8	39.8	39.8	82.593	0	88.794	2740100000	47	288		NSF		0.469543	0.671924	-0.10408	-1.03818			0.135949	0.932329	0.0875359	0.359937			NSF		0.202683
23.0427	21.0439	20.5276	22.8654	20.3097	23.0562	20.7573	20.7856	19.8069	20.9009	20.2966	20.7271	20.493	19.9342	23.0793	21.2109					3	3	3	24.6	24.6	24.6	15.536	0	7.8949	189180000	5	10		RBP7		0.304332	0.786605	-0.642749	-0.724176			0.463042	0.812231	0.746491	1.02634			RBP7		0.0175527
24.4707	24.4287	24.0287	24.2848	24.5023	24.3884	24.428	24.2353	24.294	24.3835	24.5485	24.4649	24.3687	24.3966	24.5215	24.0755				siSENP3and5_IP_Gl2_IP;SENP5_IP_Gl2_IP	18	18	18	38	38	38	65.308	0	84.098	3205000000	32	273		PPP2R1A		0.314347	0.78269	0.0852499	0.744144			0.319045	0.848297	-0.0821548	-0.753462			PPP2R1A		0.168684
20.9157	22.3367	22.3765	21.7238	21.762	22.6805	21.9648	21.8811	21.7598	20.895	20.3911	20.6667	21.8084	22.0091	22.1846	22.0929					4	4	4	19.2	19.2	19.2	39.834	0	9.537	159260000	17	26		GMPPB		0.236861	0.834668	0.233952	0.5854			1.93151	0.25046	1.0956	3.57537	+		GMPPB		0.0784964
27.5618	27.5801	27.5508	27.5088	27.6439	27.6214	27.6036	27.6198	27.5904	27.4418	27.5512	26.9495	27.8144	27.7699	27.4888	27.2215				siSENP3and5_IP_Gl2_IP;SENP5_IP_Gl2_IP	311	311	300	47.7	47.7	46.7	860.65	0	323.31	284750000000	429	10908		DST		2.22983	0.0992133	0.0717969	4.16813			0.417356	0.835021	0.19044	0.942097			DST		0.132505
24.6265	24.506	24.5483	24.2947	24.6379	24.6628	24.5851	24.6606	24.3111	24.1682	24.1681	24.5775	24.6553	24.7712	24.9345	24.0256				siSENP3and5_IP_SENP5_IP;SENP5_IP_Gl2_IP	7	7	7	30.3	30.3	30.3	30.727	0	67.633	1372300000	10	128		GCLM		1.00416	0.414839	0.142713	1.95009			0.625825	0.772331	0.290448	1.3145			GCLM		0.0715481
19.4402	20.4775	21.4634	20.462	20.5472	20.4405	20.8672	19.4543	19.7219	19.9941	20.2506	21.0292	20.0871	20.2876	19.6283	21.0985					2	2	2	1.1	1.1	1.1	288.89	0.0061902	2.7004	31974000	131	6		MTOR		0.0950137	0.946165	-0.133498	-0.260075			0.0215939	0.989732	0.0264239	0.0634175			MTOR		0.0417401
22.8776	22.5689	21.9492	22.6352	22.1974	22.8367	22.1285	22.4931	22.7737	22.7474	22.3631	22.6559	22.708	22.5453	21.9526	22.2372					9	9	9	26.7	26.7	26.7	54.794	0	62.413	505200000	27	77		HSPA14		0.13911	0.91275	-0.0938034	-0.367415			0.692033	0.730076	-0.274279	-1.42796			HSPA14		0.0825177
28.6947	28.6328	28.4561	28.8204	28.674	28.6157	28.5498	28.6725	28.155	28.2103	28.4113	28.3706	28.6306	28.5579	28.424	28.6856				SENP5_IP_Gl2_IP	22	22	12	60.8	60.8	35.1	50.14	0	323.31	49374000000	21	604		EEF1A1;EEF1A1P5		0.104134	0.940286	-0.0229921	-0.282842			1.85765	0.276864	0.287683	3.43542			EEF1A1;EEF1A1P5		0.362866
30.8829	31.3304	30.9425	31.547	31.1539	31.1372	31.2815	30.9349	31.974	31.9551	31.4408	31.2109	30.8775	31.015	31.5018	30.8921				SENP5_IP_Gl2_IP	15	5	5	46	23.9	23.9	42.003	0	8.0184	68482000000	21	56		ACTBL2		0.103159	0.940286	-0.0488062	-0.280423			1.26596	0.473292	-0.573617	-2.38757			ACTBL2		0.127034
23.3003	23.26	22.9397	23.6406	23.4375	23.4182	23.1785	22.7324	23.7262	23.2177	22.7989	23.151	23.2417	23.4041	23.0926	22.8014					7	7	7	15.7	15.7	15.7	56.195	0	15.951	765780000	28	66		PSMD5		0.165852	0.894259	-0.093554	-0.429476			0.146459	0.928743	-0.0885015	-0.384678			PSMD5		0.0999026
26.8609	26.8342	26.8216	26.8949	26.9666	26.959	26.9166	26.8541	26.7724	26.7948	26.7213	26.8504	26.9174	26.8231	26.7836	26.9435				siSENP3and5_IP_Gl2_IP;siSENP3and5_IP_siSENP3_IP;SENP5_IP_Gl2_IP	29	29	29	76.1	76.1	76.1	57.488	0	323.31	26086000000	32	1184		CCT2		1.23554	0.332244	0.0711756	2.3363			0.895542	0.636462	0.0821624	1.76962			CCT2		0.586971
20.8114	21.5537	21.5771	21.1862	21.5037	21.5689	21.4469	21.1814	21.8696	22.131	21.5794	20.7221	19.472	21.7605	22.2042	22.0258				siSENP3and5_IP_Gl2_IP;SENP5_IP_Gl2_IP	7	7	7	12	12	12	115.93	0	35.109	323890000	45	23		OGDH		0.300709	0.787789	0.143114	0.716915			0.109769	0.94776	-0.209906	-0.296752			OGDH		0.0318875
22.9783	22.8822	22.9183	23.0414	23.1458	23.2713	23.2373	23.2909	22.9629	23.0575	22.7833	23.0187	23.1743	23.2814	23.1065	23.1372	+			Gl2_IP_Gl2_CTRL;siSENP3and5_IP_Gl2_IP;siSENP3and5_IP_siSENP3_IP;SENP5_IP_Gl2_IP	32	32	32	20.2	20.2	20.2	244.5	0	130.69	2306200000	118	276		SNRNP200		2.98735	0.0337908	0.281278	5.92574			1.6543	0.314933	0.219258	3.06205			SNRNP200		0.579103
23.9722	23.8868	24.3594	23.9212	24.0903	24.0046	24.0127	23.9714	24.3666	23.9953	24.136	23.9763	23.8125	23.8362	23.9121	24.272					8	8	8	32.2	32.2	32.2	35.869	0	78.681	1711000000	14	231		PTGR1		0.0470492	0.975853	-0.0151334	-0.134604			0.531018	0.782447	-0.160382	-1.14863			PTGR1		0.225592
24.3658	24.1626	23.8641	23.8528	24.4101	24.2246	24.2013	23.9762	24.2814	24.2037	24.4105	24.2909	24.2149	24.2382	24.1139	23.9983					9	9	9	29.7	29.7	29.7	44.739	0	102.23	2163900000	13	225		TARDBP		0.409543	0.708317	0.141707	0.927498			1.17615	0.497501	-0.155343	-2.23661			TARDBP		0.239662
22.9305	22.8718	22.6574	22.4968	22.7853	23.1246	23.3171	23.269	22.8262	22.3707	22.227	22.2444	22.9033	22.8474	23.2385	23.2594					12	12	12	15.2	15.2	15.2	130.16	0	47.39	600310000	51	123		AP3D1		1.31119	0.306557	0.384859	2.46415			1.96536	0.248308	0.645078	3.64036			AP3D1		0.145347
22.3497	21.8152	19.9822	20.1575	21.7226	21.6637	21.8243	22.035	21.5031	22.2098	22.2335	21.8492	22.3909	21.5836	21.8469	21.1755					8	6	6	6	4.9	4.9	194.31	0	16.936	186240000	83	24		CDC42BPB		0.577129	0.613962	0.735248	1.22989			0.267322	0.869465	-0.199653	-0.649026			CDC42BPB		0.0841412
22.6601	22.9558	22.4324	22.7954	22.7634	22.9412	23.1813	22.7721	22.6007	22.544	23.0236	22.9737	22.8045	22.687	23.1038	22.8106					4	4	4	26	26	26	16.588	0	10.053	487010000	12	75		DUSP23		0.662062	0.573578	0.203548	1.3768			0.167255	0.914656	0.0659924	0.432675			DUSP23		0.186859
25.0949	24.9105	24.8572	24.9563	24.9325	25.0354	24.9516	24.8484	24.787	24.4868	24.7323	24.9187	24.99	24.9311	24.9059	24.6786					18	18	18	40.7	40.7	40.7	57.21	0	140.11	5113500000	27	451		ARCN1		0.0715452	0.9624	-0.0127501	-0.199962			0.607302	0.77457	0.145222	1.28245			ARCN1		0.362323
23.6098	23.7773	23.6391	23.6225	23.8321	23.4717	23.623	23.7213	23.7059	23.4881	23.3791	23.8632	23.7217	23.7951	23.6358	23.2302					14	14	14	20	20	20	109	0	77.95	1075500000	48	149		DIS3		0.000527064	0.998787	-0.000135899	-0.00158449			0.027568	0.989732	-0.0133877	-0.0804509			DIS3		0.174787
24.5888	24.4638	24.2364	24.4107	24.5837	24.5843	24.3568	24.57	24.4038	24.2923	24.3609	24.0776	24.3476	24.6076	24.4672	24.4					11	11	11	39.2	39.2	39.2	28.763	0	269.63	2565500000	17	230		SBDS		0.489381	0.657249	0.0987377	1.07412			0.958846	0.59355	0.171961	1.87483			SBDS		0.373538
24.4727	24.4057	24.5883	24.4788	24.5187	24.2229	24.1755	24.2219	24.5414	24.5123	24.8353	24.3312	24.5663	24.4324	23.717	24.1401					9	9	9	40.1	40.1	40.1	35.594	0	77.701	1571300000	16	163		PPP2CA;PPP2CB		1.21861	0.332244	-0.201605	-2.30783			0.785571	0.709021	-0.341077	-1.58596			PPP2CA;PPP2CB		0.130612
24.3097	24.4378	25.0602	24.4987	24.4955	24.7851	24.8304	24.8016	24.5128	25.0442	24.6068	24.9679	24.3944	24.7083	24.6534	24.8723				siSENP3and5_IP_Gl2_IP;SENP5_IP_Gl2_IP	18	18	12	70.4	70.4	58.1	47.82	0	323.31	2965800000	16	273		RBBP7		0.356344	0.74448	0.151565	0.82638			0.325141	0.848297	-0.125864	-0.765505			RBBP7		0.226407
23.976	23.9175	23.8816	24.2648	23.9553	23.9808	24.2627	24.1029	24.0513	23.8894	23.699	24.141	24.0279	24.0318	23.9162	24.0301					26	26	26	32.4	32.4	32.4	144.73	0	279.18	3382600000	58	438		PFAS		0.236306	0.834668	0.0653987	0.584224			0.223296	0.885567	0.0563445	0.556488			PFAS		0.435008
20.7643	20.7639	20.8352	20.8755	20.8214	21.4395	20.6117	20.7774	21.2199	21.4098	20.8056	21.471	21.0497	21.1034	20.8685	20.3319					4	4	4	5.8	5.8	5.8	112.42	0	12.574	92971000	51	30		USP15		0.225052	0.841453	0.102782	0.560252			0.840083	0.677454	-0.38819	-1.67719			USP15		0.108303
23.8286	23.5438	23.6936	23.5686	23.8757	23.9131	23.5732	23.5919	23.6559	23.7955	23.5962	24.8148	23.648	23.5409	23.3708	24.0939				siSENP3and5_IP_Gl2_IP;siSENP3and5_IP_siSENP3_IP;SENP5_IP_Gl2_IP	17	17	17	51.8	51.8	51.8	56.559	0	232.96	2512500000	29	312		ATP5B		0.299917	0.788258	0.0798473	0.715325			0.410595	0.835021	-0.302212	-0.929466			ATP5B		0.161623
25.0347	25.1739	24.9714	24.8279	25.1026	24.97	24.9721	25.005	24.8846	24.966	24.7734	24.7557	24.9778	25.0093	24.8693	24.8924				siSENP3and5_IP_Gl2_IP;siSENP3and5_IP_siSENP3_IP;SENP5_IP_Gl2_IP	18	18	18	49.2	49.2	49.2	46.588	0	212.55	4338700000	20	345		ACADM		0.0466099	0.976011	0.0104394	0.133405			0.7617	0.710364	0.0922852	1.54584			ACADM		0.821047
23.7773	23.5571	24.0277	24.2873	23.8653	24.0057	24.1815	23.9966	23.8894	23.8521	23.8782	23.9931	23.7824	23.9575	23.8342	24.1733					11	11	11	28.1	28.1	28.1	60.626	0	42.282	1027800000	29	124		EHD1		0.237223	0.834668	0.099946	0.586167			0.137966	0.931706	0.0336671	0.36471			EHD1		0.289987
25.0603	24.9484	24.9195	24.4556	24.7817	24.9306	24.3391	24.3303	24.4424	24.6622	24.9569	25.4805	24.3268	24.3543	24.5343	24.8611					13	10	8	60.8	50.6	38.8	27.745	0	233.78	1829800000	14	193		YWHAZ		0.577547	0.613962	-0.250527	-1.23062			0.69382	0.730076	-0.366403	-1.431			YWHAZ		0.14786
22.5074	21.9176	22.774	22.8232	23.0909	23.0326	22.6773	22.975	22.6743	22.3116	23.0413	22.6674	23.0404	23.1245	22.463	22.8364					9	9	9	27.7	27.7	27.7	60.082	0	21.929	639690000	30	55		HNRNPLL		0.99111	0.418528	0.438387	1.92842			0.404638	0.835021	0.192415	0.9183			HNRNPLL		0.174127
26.3678	26.3529	26.2306	26.3403	26.4796	26.2728	26.3578	26.3533	26.3606	26.3481	26.2098	26.3815	26.3661	26.3174	26.2264	26.2358				siSENP3and5_IP_Gl2_IP;siSENP3and5_IP_siSENP3_IP;SENP5_IP_Gl2_IP	30	30	30	69.8	69.8	69.8	59.366	0	323.31	20875000000	31	881		CCT7		0.349105	0.747956	0.0429554	0.812368			0.317336	0.848297	-0.0385885	-0.750076			CCT7		0.713796
27.093	27.0665	26.9237	26.9082	27.2516	27.0254	26.8855	26.7515	26.8945	26.9191	26.8102	26.8853	26.9086	26.9032	26.8925	26.884				siSENP3and5_IP_siSENP3_IP	35	35	35	73.9	73.9	73.9	59.62	0	279.97	38941000000	37	1230		CCT8		0.0583477	0.975788	-0.0193172	-0.165105			0.354252	0.845091	0.0198274	0.822336			CCT8		0.322879
23.6415	23.9877	23.5702	23.4068	23.7006	23.8378	23.6311	23.7416	23.6823	23.3832	23.5907	23.1097	23.6495	23.7544	23.6501	23.5275					11	11	11	27.2	27.2	27.2	51.419	0	36.252	1875400000	24	256		ILK		0.237815	0.834668	0.0762153	0.587418			0.73904	0.720809	0.203928	1.50763			ILK		0.617461
23.7319	23.3052	23.6954	23.5814	23.7229	23.7036	23.5886	24.1953	23.143	20.6041	23.4785	23.657	23.5232	23.6321	23.7869	23.9257				siSENP3and5_IP_SENP5_IP	6	6	5	16	16	14.4	55.804	0	22.895	788580000	22	73		IMPDH2		0.649592	0.577593	0.224101	1.35542			0.667333	0.74804	0.996334	1.38582			IMPDH2		0.212489
20.8114	22.1001	20.8357	20.8708	21.649	20.9114	20.8576	20.75	20.5129	20.0019	20.5146	20.8549	21.3885	21.1853	21.0507	20.1964					3	3	3	11.7	11.7	11.7	52.787	0	14.142	66350000	24	19		TTC38		0.110696	0.937728	-0.112508	-0.299031			0.754081	0.714289	0.484125	1.53301			TTC38		0.0952626
24.392	23.2674	24.8833	23.3735	22.9603	23.1042	22.2472	22.1606	22.2393	22.6984	22.6929	25.2716	21.8206	21.5246	22.479	24.3006					5	5	5	36.6	36.6	36.6	11.728	0	9.4792	510790000	6	45		S100A4		1.5891	0.227375	-1.36099	-2.94567			0.315676	0.848297	-0.694294	-0.746783			S100A4		0.04538
24.8092	24.6624	25.0118	24.6759	24.652	24.6715	24.8051	24.6628	24.2813	24.1329	24.2271	24.5014	24.5411	24.4078	24.704	24.7774				siSENP3and5_IP_Gl2_IP	15	15	15	46.1	46.1	46.1	46.53	0	81.616	2858700000	21	294		ASS1		0.468986	0.671924	-0.0919914	-1.03717			1.52081	0.361232	0.321907	2.8253			ASS1		0.448116
22.265	22.5454	20.9601	22.1246	22.4545	22.7605	21.9122	21.8501	22.8584	23.2514	22.0197	22.531	22.6185	21.0502	22.2531	22.6935					6	6	6	9.9	9.9	9.9	91.838	0	15.31	429280000	34	71		NCBP1		0.270921	0.817016	0.27053	0.656432			0.508815	0.788842	-0.511315	-1.10904			NCBP1		0.0739215
26.2244	26.3374	26.3335	26.4313	26.2223	26.3213	26.4403	26.2571	26.1424	26.3045	26.1983	26.7674	26.1093	26.2344	26.1771	26.3566				SENP5_IP_Gl2_IP	15	15	15	81.2	81.2	81.2	28.768	0	263.16	10817000000	16	420		PCNA		0.125307	0.926405	-0.0213895	-0.33453			0.386149	0.835021	-0.133802	-0.883412			PCNA		0.605808
22.9694	22.8212	23.3525	23.0099	23.1538	23.2677	23.2757	23.0746	22.8135	22.9582	23.061	22.7018	23.038	23.2648	23.0688	23.0297					6	6	6	15.4	15.4	15.4	68.262	0	33.616	533930000	24	72		PRKCI		0.597565	0.607496	0.154718	1.26554			1.18033	0.497501	0.216684	2.24361			PRKCI		0.594058
20.1695	20.3092	21.2399	20.8302	20.9546	20.8984	20.8345	20.8272	20.7464	21.1152	21.8093	21.2585	19.9128	20.8003	21.2069	21.2203					3	3	3	35.6	35.6	35.6	11.662	0	7.4382	71381000	7	10		S100A14		0.434458	0.691547	0.241445	0.973849			0.551108	0.782447	-0.44726	-1.18418			S100A14		0.112587
23.0805	23.213	23.1037	22.9929	23.1513	22.7138	23.0546	23.4338	22.7732	22.9941	22.7479	22.4879	22.8768	23.0192	22.2661	23.8133					4	4	4	4.8	4.8	4.8	134.68	0	13.998	415420000	50	26		ATP2B1		0.0199843	0.985603	-0.00912905	-0.0587919			0.30541	0.851046	0.243114	0.726332			ATP2B1		0.0986027
23.2045	23.4603	23.4029	23.301	23.469	23.3374	23.4772	23.0843	23.3685	23.5509	23.1474	23.8332	23.278	23.0964	23.1416	23.4718				SENP5_IP_Gl2_IP	7	7	7	21.9	21.9	21.9	50.8	0	55	636430000	23	105		DDOST		0.000645319	0.998787	-0.000208855	-0.00193973			0.651465	0.755976	-0.228026	-1.35863			DDOST		0.323797
24.0127	24.0926	24.0568	24.1397	24.294	24.1319	24.1357	24.0742	23.9686	23.9549	23.8158	24.1163	23.9958	23.8947	23.8838	24.4777					25	25	25	35.4	35.4	35.4	102.49	0	146.8	3129500000	48	346		COPB2		0.75675	0.529372	0.083508	1.5375			0.265961	0.869465	0.0990944	0.646221			COPB2		0.266638
22.1465	22.4722	22.2259	22.2317	20.7049	22.3171	22.255	22.7083	21.6459	20.3026	20.2765	22.3958	22.0994	22.1951	22.2413	21.064					6	6	6	6.3	6.3	6.3	137.75	0	16.049	280740000	61	29		SKIV2L		0.248264	0.830666	-0.272766	-0.609422			0.591868	0.77457	0.744711	1.25562			SKIV2L		0.0655124
20.8147	21.0577	21.099	21.0501	21.0756	19.9292	20.9601	20.9285	19.8201	20.3963	21.551	20.0909	20.0703	20.6934	21.0959	20.6458					2	2	2	10.1	10.1	10.1	37.499	0	9.7824	74915000	20	17		MARC1		0.464069	0.676437	-0.282034	-1.02821			0.140878	0.930301	0.161774	0.371582			MARC1		0.105103
22.9833	22.5733	22.3504	22.7673	22.5323	22.7307	22.7491	22.5197	22.4209	22.3986	20.2411	20.7809	22.6968	22.3676	22.4461	22.6254				siSENP3and5_IP_Gl2_IP;SENP5_IP_Gl2_IP	7	4	4	18.2	12.8	12.8	48.944	0	29.208	309690000	19	31		CTBP2		0.0869798	0.953306	-0.0356359	-0.239752			0.975499	0.582614	1.0736	1.90249			CTBP2		0.451577
21.1495	21.5949	20.986	20.5868	22.0708	21.882	21.8257	20.3533	21.7562	20.443	20.6996	20.6361	20.7114	21.977	21.6449	21.4023					6	2	2	14.2	6	6	57.886	0	10.38	134240000	16	27		KPNA4		0.455297	0.679781	0.453661	1.01219			0.662746	0.749011	0.550193	1.37797			KPNA4		0.0741909
23.3102	23.0907	22.9677	23.4194	23.246	23.2059	23.1789	23.1222	23.4434	23.4568	23.6536	21.7691	23.5878	23.6594	23.7432	21.3599				siSENP3and5_IP_Gl2_IP	4	4	4	18.9	18.9	18.9	35.668	0	51.6	573660000	15	80		GRHPR		0.0284249	0.979878	-0.00876617	-0.0828769			0.0031608	0.99829	0.0068717	0.0094736			GRHPR		0.0618228
26.6148	26.5825	26.6312	26.7068	26.5431	26.6237	26.6193	26.5128	26.4222	26.3614	26.458	26.4967	26.3872	26.3066	26.4925	26.7095				siSENP3and5_IP_Gl2_IP;SENP5_IP_Gl2_IP	20	20	20	60.1	60.1	60.1	64.132	0	323.31	14803000000	20	657		HNRNPL		0.761553	0.529372	-0.0590978	-1.54559			0.165571	0.915281	0.0393958	0.428835			HNRNPL		0.50401
24.3917	24.2828	24.0605	24.2907	24.4578	24.4751	24.6959	24.7467	23.9656	24.305	24.0615	25.0205	24.3376	24.2345	24.6589	24.7321					21	21	21	31.7	31.7	31.7	76.613	0	89.008	3356300000	35	334		NCL		1.78871	0.173506	0.337426	3.30696			0.229999	0.881185	0.15261	0.570822			NCL		0.305105
23.8818	23.8918	24.0167	23.8428	24.0474	24.2399	23.8796	23.7987	24.1722	23.89	24.0217	24.0023	23.677	24.0741	23.8389	23.9593					14	14	14	42.8	42.8	42.8	41.806	0	91.726	2589800000	18	257		SDF4		0.339672	0.759528	0.0831451	0.794012			0.620183	0.772331	-0.134228	-1.30476			SDF4		0.344671
19.515	20.7786	22.0674	21.5283	21.8505	21.6165	21.838	21.5233	21.7049	22.0526	22.6847	21.4624	21.9036	21.9233	21.8238	20.7574					5	5	5	9.8	9.8	9.8	93.908	0	45.735	226210000	40	16		FAM91A1		0.625817	0.590576	0.734766	1.31449			0.429876	0.835021	-0.374104	-0.965368			FAM91A1		0.13491
22.3114	22.4997	22.7973	19.6417	23.228	22.9124	22.8778	22.7043	20.9473	22.357	22.8865	23.1559	22.4162	22.9372	22.6835	23.2644					4	4	4	22	22	22	21.508	0	7.6383	301630000	8	41		CBFB		0.742716	0.532114	1.11811	1.51384			0.412086	0.835021	0.48867	0.932256			CBFB		0.196592
23.7233	23.7002	23.6008	23.7159	23.8267	23.4467	23.5005	23.6077	23.8796	23.9291	23.7212	23.4338	23.5128	23.6275	23.689	23.1245					12	12	12	26.7	26.7	26.7	64.369	0	49.535	1458100000	29	192		ASNS		0.454208	0.680457	-0.0896463	-1.01019			0.731923	0.720809	-0.252479	-1.49561			ASNS		0.294005
23.0798	23.7435	23.2904	23.4628	23.6579	23.3802	23.4415	23.4483	23.5921	23.4364	22.4862	23.0587	23.6688	23.3458	23.5121	22.9716				siSENP3and5_IP_Gl2_IP	9	9	9	28.5	28.5	28.5	46.637	0	32.668	862500000	23	94		PAFAH1B1		0.231922	0.841247	0.0878744	0.574916			0.344272	0.848297	0.231211	0.802978			PAFAH1B1		0.275211
29.5366	29.4637	29.6484	29.7589	29.4961	29.4741	29.5581	29.5866	29.2454	29.276	29.4598	29.4639	29.3392	29.3541	29.4172	29.573				siSENP3and5_IP_Gl2_IP;SENP5_IP_Gl2_IP	36	36	36	74.2	74.2	74.2	57.936	0	323.31	187680000000	33	2010		PKM		0.475338	0.667325	-0.0731826	-1.04871			0.318601	0.848297	0.0595803	0.752584			PKM		0.920821
24.3969	23.5885	24.519	24.1675	24.1367	24.0419	23.3554	23.2733	23.4631	23.8487	24.0116	25.5416	23.0992	22.9273	24.0223	24.3243					9	9	9	57.8	57.8	57.8	22.391	0	53.665	927080000	13	105		TAGLN2		0.74988	0.52987	-0.466147	-1.52593			0.499222	0.798957	-0.622997	-1.09184			TAGLN2		0.0969476
25.0068	25.1495	24.8785	25.0346	24.8753	25.4686	25.2055	25.216	24.9672	24.85	24.9073	25.3117	25.225	24.7734	25.098	25.2293					5	5	5	53.2	53.2	53.2	12.349	0	49.426	2732600000	8	196		SLIRP		0.617818	0.598056	0.173987	1.30067			0.190711	0.905166	0.0723553	0.485413			SLIRP		0.281629
21.4336	21.9677	21.8642	20.322	21.7886	21.4705	21.7016	21.4566	21.7008	22.174	20.9585	21.6678	22.0376	22.3516	19.6883	21.8945					5	5	5	8.1	8.1	8.1	81.035	0	12.487	170640000	44	28		TARS2		0.214694	0.853286	0.207424	0.537956			0.071867	0.978426	-0.132251	-0.200802			TARS2		0.0643495
26.2733	26.218	26.2722	26.2735	26.5116	26.5789	26.6776	26.6855	26.0699	26.1752	25.9736	26.324	26.387	26.5639	26.5142	26.5377	+			Gl2_IP_Gl2_CTRL	17	17	17	73.7	73.7	73.7	26.688	0	132.23	9651300000	19	492		RPS3		3.71112	0.0131021	0.354169	8.0653			2.29786	0.1868	0.365033	4.31014			RPS3		1.01516
22.7855	22.4382	22.8009	21.8477	22.7262	22.6497	22.4178	22.2691	21.9163	21.9403	22.2227	21.9767	22.378	22.5357	22.387	22.3071					6	6	6	22.9	22.9	22.9	38.496	0	17.147	551130000	24	73		RFC5		0.0688717	0.964921	0.0475922	0.192965			2.40535	0.170871	0.387934	4.54022			RFC5		0.440046
22.8037	22.993	22.8942	22.6324	22.6964	23.0492	22.9476	22.783	22.6081	22.4678	22.806	22.1134	22.9641	22.9969	22.6309	22.4268				SENP5_IP_Gl2_IP	7	7	7	18.4	18.4	18.4	50.317	0	21.581	556350000	27	74		SUCLA2		0.130357	0.922279	0.0382671	0.346632			0.604596	0.77457	0.25584	1.27775			SUCLA2		0.303391
22.5683	22.1715	23.3672	22.5199	22.1152	21.5639	19.4725	20.4401	22.498	20.7107	21.2125	24.1852	20.3281	19.9611	21.5259	21.319					3	3	3	13.4	13.4	13.4	24.423	0	7.5321	262220000	11	26		RAN		1.47363	0.262261	-1.75881	-2.74299			0.785286	0.709021	-1.36811	-1.58548			RAN		0.0576919
24.2167	24.0176	24.0872	24.2974	24.1681	24.3714	24.4822	24.1208	24.0417	24.2626	23.7237	23.6424	23.953	24.0252	24.0715	24.6328					13	13	13	21.5	21.5	21.5	88.367	0	52.466	1099700000	37	113		CPT1A		0.580691	0.613962	0.130904	1.23612			0.556316	0.782447	0.253074	1.19336			CPT1A		0.266269
23.8808	23.4948	23.7789	23.5031	23.5427	23.4674	23.1183	23.5268	23.7419	23.7484	23.6076	24.1303	23.6654	23.1526	23.1261	23.2493					10	5	5	46.9	28.2	28.2	27.764	0	126.82	857960000	14	149		YWHAQ		0.909883	0.459233	-0.250613	-1.79347			1.63212	0.319744	-0.508698	-3.0223			YWHAQ		0.302784
25.4217	25.5273	25.4719	25.4891	26.0501	26.0072	25.9481	25.7611	25.2887	25.0886	25.0222	25.1379	25.9461	25.9221	25.4725	25.9616	+			Gl2_IP_Gl2_CTRL	13	13	13	47.8	47.8	47.8	31.324	0	97.907	5934100000	18	290		RPS2		3.33619	0.0218698	0.464117	6.89085			2.73015	0.132651	0.691209	5.28212			RPS2		0.376887
20.4062	19.9752	20.5094	20.2068	21.4639	20.0532	21.5644	21.3965	20.1471	19.1936	20.4178	21.2324	21.5069	21.0084	21.011	20.4868					2	2	2	5.3	5.3	5.3	32.943	0.0099174	2.4658	70382000	17	3		SLC25A20		1.18256	0.346075	0.845115	2.24733			NaN	NaN	0	NaN			SLC25A20		0.10348
23.7457	23.6594	23.46	23.5996	23.601	23.4925	23.6194	23.7244	23.2832	23.3403	23.1035	24.014	23.3467	23.6059	23.287	24.1737				siSENP3and5_IP_Gl2_IP;SENP5_IP_Gl2_IP	11	11	11	10.3	10.3	10.3	152.45	0	21.526	691320000	95	50		RRBP1		0.030595	0.978614	-0.00681543	-0.0890021			0.239815	0.869666	0.168079	0.591647			RRBP1		0.00975469
22.1653	22.0878	22.4541	22.2828	22.7735	22.4277	22.0952	22.2063	22.1126	22.0612	20.8271	22.5502	22.3188	22.3247	22.3015	22.0835					6	6	6	8.7	8.7	8.7	107.89	0	24.624	344030000	43	46		USO1		0.320513	0.777538	0.128169	0.756368			0.44085	0.826777	0.369343	0.98565			USO1		0.311693
24.951	24.8846	25.2314	24.8598	24.663	24.8149	24.9878	24.8549	24.6353	25.0831	25.0138	24.5377	24.8764	24.8301	25.0183	24.6956				siSENP3and5_IP_Gl2_IP;siSENP3and5_IP_siSENP3_IP;SENP5_IP_Gl2_IP	11	11	11	30	30	30	49.844	0	89.434	1892600000	27	183		PDLIM7		0.673801	0.570024	-0.151522	-1.39687			0.0907193	0.96267	0.037643	0.249244			PDLIM7		0.0968151
26.8298	26.6285	26.599	26.8772	26.8174	26.8765	26.9353	26.9646	26.4743	26.74	26.5792	26.4928	26.9739	26.7969	26.5895	26.7497				siSENP3and5_IP_Gl2_IP;siSENP3and5_IP_siSENP3_IP;SENP5_IP_Gl2_IP	25	25	18	61	61	46.7	58.024	0	323.31	21347000000	26	614		CCT6A		1.11252	0.368601	0.164793	2.13031			1.07432	0.54217	0.205922	2.06671			CCT6A		0.683686
23.1453	23.3629	23.3373	22.7555	23.3507	23.3847	23.3185	23.2313	23.4459	23.3774	23.2123	23.7146	23.5107	23.1014	23.0108	23.1761					5	5	5	21.6	21.6	21.6	44.969	0	66.131	521420000	17	85		RCC1		0.552804	0.626628	0.171037	1.18718			0.778673	0.709021	-0.237824	-1.57438			RCC1		0.485501
23.5904	23.7969	24.0479	22.9618	23.3207	23.5452	23.6396	23.6626	23.6532	23.5051	23.2115	23.7296	22.8551	23.1543	23.8049	23.8645					6	6	6	18.2	18.2	18.2	42.2	0	20.232	526520000	15	60		BSG		0.0845151	0.955255	-0.0571828	-0.233466			0.146838	0.928743	-0.105138	-0.385563			BSG		0.184408
25.8439	25.7089	25.7796	25.7666	25.8231	25.5726	25.6405	25.7231	25.7782	25.7404	25.3584	25.7972	25.6316	25.6798	25.4578	25.4987				SENP5_IP_Gl2_IP	11	11	11	35.4	35.4	35.4	44.468	0	50.218	3177500000	14	192		CDC37		0.674697	0.570024	-0.0849166	-1.3984			0.37933	0.835021	-0.101583	-0.870453			CDC37		0.809379
24.3369	24.1796	24.1787	24.234	24.2275	24.2788	24.154	24.0841	24.0701	24.0785	24.1192	24.117	24.1077	24.1235	24.1883	23.8296				siSENP3and5_IP_Gl2_IP	26	26	25	33.7	33.7	32.8	101.43	0	221.39	3391100000	57	423		ZC3HAV1		0.351767	0.747625	-0.0462098	-0.817527			0.162311	0.918274	-0.0339255	-0.421375			ZC3HAV1		0.65999
23.5176	23.6308	23.5112	23.5118	23.5718	23.4884	23.2767	23.035	23.366	23.4312	23.1151	21.7814	23.095	23.4464	23.2959	23.0359					11	3	3	35.5	11.3	11.3	37.186	0	11.084	515760000	17	59		PPP1CB		0.804858	0.50659	-0.199891	-1.6183			0.312678	0.848297	0.29487	0.740827			PPP1CB		0.351593
20.7567	20.7356	21.2276	20.2252	20.6246	20.7905	21.4786	20.0805	20.3502	20.655	21.5279	20.2687	20.8221	20.495	20.829	20.3292					2	2	2	5.5	5.5	5.5	59.709	0.0019096	4.4305	54847000	30	7		RIC8A		0.00690434	0.998082	0.00728369	0.0206063			0.0950626	0.958847	-0.0816107	-0.260198			RIC8A		0.152019
25.1735	25.2479	25.2504	25.1171	25.0916	25.1265	24.9926	24.8925	25.001	24.8779	24.887	25.3718	24.8843	24.9383	24.8713	24.9087					13	13	11	55.2	55.2	51.2	31.121	0	170.05	3779800000	16	231		EEF1D		1.49339	0.256154	-0.171404	-2.77738			0.528982	0.782447	-0.133771	-1.14502			EEF1D		1.20635
23.8037	23.892	23.8253	23.8836	23.8275	23.8114	24.0234	23.9406	23.7341	23.7891	23.9271	23.4305	23.8001	23.7159	23.856	23.7253				SENP5_IP_Gl2_IP	10	10	9	13.1	13.1	11.6	131.98	0	32.62	718760000	62	76		MYO1B		0.40028	0.713411	0.0495925	0.910109			0.193955	0.905166	0.0541253	0.492599			MYO1B		1.09941
25.9316	25.7308	25.6327	26.0352	25.7473	25.92	25.8322	26.0105	25.5338	25.6724	25.6043	25.6231	25.8323	25.6835	25.7841	25.6941					30	29	22	59.9	58.1	46.1	69.147	0	323.31	11661000000	32	665		DDX5		0.160224	0.896418	0.04494	0.416586			1.64648	0.314933	0.140121	3.04802			DDX5		0.988195
26.2669	26.5046	26.5447	26.3807	26.267	26.3027	26.2442	26.0244	26.104	26.1853	25.9705	26.8546	25.9342	26.0653	25.9317	26.3809				SENP5_IP_Gl2_IP	15	15	14	58.7	58.7	55.1	36.688	0	190.96	11806000000	18	508		LDHA		1.28042	0.319837	-0.214658	-2.41201			0.393362	0.835021	-0.200573	-0.897067			LDHA		0.48705
21.3539	20.6043	20.6591	21.0539	21.3743	20.8181	21.4179	21.4417	20.9486	20.1958	20.7404	21.0579	21.3682	20.1525	21.4201	21.5597					4	4	4	10.7	10.7	10.7	60.576	0	9.9766	116190000	33	10		CDC73		0.731379	0.538756	0.345203	1.49469			0.464021	0.812231	0.38943	1.02813			CDC73		0.146183
24.8085	24.8234	24.8532	24.944	24.5626	24.6025	24.6945	24.5125	24.7891	24.6086	24.881	24.1641	24.4772	24.7008	24.6285	24.0062	+			Gl2_IP_Gl2_CTRL;siSENP3and5_IP_Gl2_IP;siSENP3and5_IP_SENP5_IP;SENP5_IP_Gl2_IP	11	11	11	30.9	30.9	30.9	50.513	0	66.829	2259100000	23	169		CPM		2.7742	0.0440022	-0.264282	-5.38862			0.295487	0.857179	-0.157523	-0.706414			CPM		0.379044
26.7693	26.7238	26.6351	26.6466	26.6667	26.8498	26.6393	26.5552	26.6424	26.4825	26.6381	26.2883	26.7025	26.7035	26.5829	26.1614				siSENP3and5_IP_SENP5_IP;SENP5_IP_Gl2_IP	96	85	85	51.3	46.7	46.7	271.32	0	323.31	19466000000	127	1732		SPTBN2		0.0823158	0.957501	-0.0159059	-0.227835			0.0569941	0.984177	0.0247602	0.161484			SPTBN2		0.438986
25.2953	25.0344	24.8052	25.0776	25.2135	25.5817	24.9166	24.8535	25.1969	25.2951	24.6971	24.6973	24.9669	25.1248	25.0441	24.8684				siSENP3and5_IP_siSENP3_IP	5	5	5	49.4	49.4	49.4	9.1113	0	147.12	2784500000	5	142		RPS21		0.176491	0.885469	0.0881906	0.453611			0.061918	0.984177	0.0294747	0.174615			RPS21		0.343005
21.6603	21.4869	20.6064	21.6469	21.4302	21.9469	20.3576	20.9549	20.6788	19.9275	21.1173	21.1668	20.3099	21.4839	21.8604	20.4682					6	6	6	9	9	9	118.71	0	15.296	134460000	52	27		IPO4		0.162377	0.896418	-0.177747	-0.421527			0.266491	0.869465	0.30801	0.647313			IPO4		0.102424
22.0504	21.9748	19.6217	19.9248	22.1876	21.9964	21.9472	21.848	20.8618	21.8829	22.1929	22.0026	22.1393	22.0591	21.4649	21.7456					9	9	9	12.9	12.9	12.9	114.76	0	35.961	287430000	48	36		DHX36		0.845486	0.495984	1.10189	1.68621			0.131379	0.935817	0.117184	0.349072			DHX36		0.362219
22.3161	22.3503	22.3739	22.0181	22.4013	22.5197	22.6123	21.8736	22.5926	22.3111	22.1557	21.9728	22.2025	21.9835	22.3246	22.324					5	5	5	17.4	17.4	17.4	33.712	0	8.8471	317330000	16	42		EIF2B1		0.184388	0.882178	0.0871062	0.471334			0.119803	0.937675	-0.0494208	-0.321244			EIF2B1		0.332046
22.1683	22.2461	22.1366	22.0731	22.5016	22.1958	22.0673	22.5168	22.2294	22.0854	21.7729	22.6166	22.4279	22.6149	22.3133	21.351					5	5	5	21.3	21.3	21.3	46.321	0	34.845	302310000	21	49		CECR5		0.672738	0.570024	0.164331	1.39506			0.000711863	0.998928	0.000710487	0.00213959			CECR5		0.185064
25.1729	24.1707	25.5392	24.7432	24.7042	24.4434	24.4799	23.9809	24.564	24.6389	24.748	27.0249	23.6087	23.6939	24.2811	25.4493				siSENP3and5_IP_SENP5_IP;SENP5_IP_Gl2_IP	18	18	18	55.3	55.3	55.3	47.168	0	256.09	2134900000	22	182		ENO1		0.74825	0.52987	-0.504378	-1.52318			0.645901	0.75652	-0.985657	-1.34908			ENO1		0.119012
25.4435	25.1003	25.875	24.4765	24.1817	25.0548	24.1923	24.0971	24.7056	25.2866	26.0346	27.0558	23.7376	23.7748	24.3813	25.0563					4	4	4	38.1	38.1	38.1	11.737	0	36.973	1243100000	7	108		TXN		1.19462	0.343566	-0.842335	-2.26756			1.3778	0.413345	-1.53313	-2.5777			TXN		0.142494
22.9781	23.1041	22.6314	22.7637	23.3547	23.5205	22.8137	22.903	22.7822	22.8448	22.4774	23.2607	23.1159	23.2973	22.7867	22.8135				SENP5_IP_Gl2_IP	5	5	5	8.6	8.6	8.6	70.702	0	19.643	613700000	21	97		LBR		0.665009	0.572917	0.278668	1.38184			0.342225	0.848297	0.162085	0.79899			LBR		0.28476
24.2628	24.2907	24.2435	24.3613	23.8553	24.1548	24.0863	24.1297	24.0178	23.904	23.8622	23.4763	23.9829	23.9763	24.1716	23.5154				siSENP3and5_IP_Gl2_IP	17	17	17	49.4	49.4	49.4	47.355	0	78.188	1883900000	27	231		FLOT1		1.71989	0.190523	-0.232995	-3.18069			0.21039	0.894868	0.0964842	0.528622			FLOT1		0.412194
25.9668	26.1171	26.044	25.9896	26.0514	26.075	26.1479	25.956	25.8197	25.7731	25.8489	25.9579	25.7657	25.8898	25.8857	26.1084					15	15	15	62.2	62.2	62.2	37.106	0	323.31	13254000000	16	673		CALU		0.217676	0.850999	0.028204	0.544397			0.326165	0.848297	0.0625324	0.767524			CALU		0.900521
23.6149	23.2994	23.4018	23.0995	23.586	23.3664	23.2809	23.4392	23.0245	23.1444	23.0028	23.2236	23.0046	23.3865	23.2148	23.4823					21	21	21	31	31	31	106.81	0	73.824	1860200000	51	168		AARS		0.203165	0.866167	0.0642376	0.512862			0.722381	0.720809	0.173239	1.47947			AARS		0.551746
24.6718	24.6583	24.6004	24.7872	24.5838	24.4952	24.5369	24.6174	24.3766	24.359	24.6885	24.5446	24.2684	24.4401	24.3564	24.582					18	18	18	36.9	36.9	36.9	76.715	0	258.18	3824900000	42	441		GMPS		1.36544	0.294199	-0.121126	-2.55655			0.335373	0.848297	-0.080441	-0.785607			GMPS		1.05799
21.6886	21.1983	19.9537	20.5871	20.0145	21.8238	20.1387	21.1979	20.8567	20.9952	19.9414	21.7806	20.9851	21.235	20.6686	19.6988					4	4	4	17.6	17.6	17.6	52.726	0	13.873	92598000	22	10		SH2D4A		0.0381272	0.97662	-0.0632043	-0.110058			0.191878	0.905166	-0.24662	-0.488001			SH2D4A		0.0979084
23.6412	23.5472	23.5924	23.748	23.6247	23.5957	23.4925	23.4321	23.2949	23.5348	23.3936	24.619	23.364	23.515	23.3051	23.3696				siSENP3and5_IP_SENP5_IP;SENP5_IP_Gl2_IP	18	17	17	27	25.5	25.5	92.468	0	87.83	1411100000	40	176		HSP90B1		0.759985	0.529372	-0.0959396	-1.54295			0.470107	0.807003	-0.322175	-1.03921			HSP90B1		1.23608
24.0192	24.0494	24.2763	24.2576	24.1146	24.0619	23.9734	24.1063	23.8412	24.2129	23.4812	24.158	24.0831	23.853	23.9084	23.8028				siSENP3and5_IP_SENP5_IP;SENP5_IP_Gl2_IP	24	24	21	35.2	35.2	31.5	97.717	0	214.43	2577400000	49	338		COPG1		0.53516	0.63713	-0.0865669	-1.15598			0.0218285	0.989732	-0.0114918	-0.0640902			COPG1		1.15665
25.4446	25.3437	25.4143	25.4407	25.5539	25.6184	25.6772	25.5267	25.4205	25.2901	25.3068	25.5138	25.5513	25.6001	25.2023	25.4068					19	19	19	58.4	58.4	58.4	43.786	0	323.31	6904100000	22	465		PA2G4		2.37013	0.083864	0.183234	4.46404			0.221992	0.885656	0.0573173	0.553689			PA2G4		0.801672
21.5993	23.6579	23.1858	23.086	22.8523	23.3022	22.6603	20.4035	23.625	23.8512	24.9748	21.1347	23.5527	19.7769	24.809	20.4608					2	2	2	7.7	7.7	7.7	31.641	0	11.295	261730000	7	30		CYBRD1		0.309661	0.78524	-0.577699	-0.734818			0.372285	0.835021	-1.24656	-0.857011			CYBRD1		0.0391247
23.7144	23.5246	23.3244	22.7436	23.9499	23.4948	23.2038	23.422	21.0256	23.0411	20.6028	23.467	23.5909	23.5879	23.1763	23.0948					17	5	5	46.9	16.9	16.9	50.432	0	39.357	681190000	20	69		TUBB3		0.306391	0.785872	0.190907	0.728293			0.930166	0.614515	1.32835	1.82719			TUBB3		0.320734
26.196	26.2763	26.3903	26.106	26.314	26.6016	26.154	26.3263	26.2861	25.9818	25.8373	26.2153	25.9217	26.0476	26.4015	26.3984					6	6	6	53	53	53	14.515	0	54.232	5536200000	7	230		RPS12		0.429177	0.694559	0.106833	0.964073			0.291493	0.860479	0.112198	0.698354			RPS12		0.458605
23.7552	23.7293	23.4599	23.833	23.5822	23.9448	23.8121	23.6939	23.275	23.5116	23.8286	23.3407	23.7642	23.8843	23.7039	23.043				siSENP3and5_IP_Gl2_IP;SENP5_IP_Gl2_IP	16	16	16	39.3	39.3	39.3	47.064	0	43.134	1437500000	26	230		FLOT2		0.228612	0.841453	0.0638943	0.567864			0.19108	0.905166	0.10985	0.486233			FLOT2		0.332371
23.6957	23.6096	23.9638	23.9398	23.6926	23.7973	24.0495	23.9732	23.4701	23.328	23.8049	23.7964	23.6055	23.4257	23.9856	23.8481				SENP5_IP_Gl2_IP	9	9	9	34.5	34.5	34.5	41.924	0	89.833	1168400000	21	140		ACAA2		0.259326	0.823308	0.0759101	0.632489			0.279415	0.869465	0.116393	0.673826			ACAA2		0.496875
22.7781	22.4359	22.08	22.4618	22.9284	22.5257	22.0925	22.2622	22.1496	22.4859	22.7358	22.3456	22.8416	22.8042	22.5765	20.9362					13	13	13	12.7	12.7	12.7	150.25	0	27.264	566530000	63	42		IKBKAP		0.0194189	0.985603	0.0132232	0.0571632			0.109496	0.94776	-0.139553	-0.296082			IKBKAP		0.124126
24.5026	24.4787	24.5505	24.4281	24.7543	24.5534	24.4973	24.5579	24.2952	24.3314	24.2628	24.7586	24.5535	24.3717	24.364	24.4207					30	30	30	46.9	46.9	46.9	97.169	0	317.82	6415600000	40	654		KPNB1		0.813523	0.502979	0.100799	1.6328			0.0433277	0.986852	0.0154743	0.124416			KPNB1		1.20776
24.3628	24.3523	21.8698	24.484	24.408	21.1672	24.5941	24.5051	24.3333	21.1195	20.569	24.8256	24.5565	23.7643	24.3019	21.8495				siSENP3and5_IP_siSENP3_IP;siSENP3and5_IP_SENP5_IP	4	4	4	18	18	18	30.84	0	14.357	551130000	13	20		HNRNPA0		0.0324183	0.977315	-0.0986142	-0.0941281			0.305003	0.851046	0.906214	0.725518			HNRNPA0		0.0165326
23.904	23.7672	23.8107	24.0164	23.8425	24.1456	24.2855	24.0637	23.9957	23.9099	23.9239	24.0706	23.9194	24.1427	23.7307	23.8875					4	4	4	23.7	23.7	23.7	21.445	0	14.828	1043000000	10	137		ITPA		1.00038	0.416575	0.20974	1.94381			0.240582	0.869666	-0.0549402	-0.593265			ITPA		0.621229
24.7843	25.1275	24.8807	24.8143	24.8157	25.42	25.0169	24.7772	25.2289	24.8038	25.0653	25.3876	24.6952	24.9426	24.8656	24.8625					6	6	4	35.8	35.8	22.3	21.768	0	32.24	1773200000	8	119		RHOA;RHOC		0.260422	0.822869	0.10574	0.634762			1.07737	0.542112	-0.27993	-2.07178			RHOA;RHOC		0.482959
22.9891	23.0871	23.3943	23.3129	23.0241	23.1521	23.1351	22.9665	23.3855	23.0424	23.5859	23.6585	22.8825	22.902	22.7071	23.1156				SENP5_IP_Gl2_IP	8	8	8	24.1	24.1	24.1	42.315	0	26.241	827200000	17	96		PPME1		0.564461	0.625587	-0.126394	-1.20769			1.73095	0.300378	-0.516277	-3.20085			PPME1		0.895005
21.9621	21.0657	20.725	20.3472	21.7436	21.2238	21.4684	20.4088	21.4501	20.1587	20.5332	20.2632	22.0404	21.1023	20.1297	20.8994					3	3	3	4	4	4	119.75	0	7.9596	109230000	37	24		SEC24A		0.15921	0.896418	0.186136	0.414253			0.395051	0.835021	0.441663	0.900256			SEC24A		0.129822
26.0236	25.9562	26.1567	26.4724	26.1759	26.2058	26.2197	26.2171	25.3455	25.6028	25.9144	26.5856	25.7515	25.8192	25.9818	26.5886					12	12	12	47.6	47.6	47.6	34.273	0	175.56	7628800000	13	326		RPLP0;RPLP0P6		0.177489	0.885469	0.052422	0.45586			0.209564	0.894868	0.173172	0.526827			RPLP0;RPLP0P6		0.38809
21.0897	20.9289	20.8314	20.2973	21.3558	20.8064	20.9169	20.3618	20.9868	20.5099	21.4583	21.1557	21.2304	20.9659	20.3459	20.2209					4	4	4	4.7	4.7	4.7	171.29	0	14.957	86023000	68	14		AQR		0.101058	0.940721	0.0734057	0.275199			0.489951	0.805834	-0.336899	-1.07515			AQR		0.213008
25.3645	25.3839	25.4264	25.5826	25.2328	25.372	25.4821	25.493	25.2951	24.9959	25.451	24.623	25.2883	25.2863	25.3665	24.9535				siSENP3and5_IP_SENP5_IP;SENP5_IP_Gl2_IP	42	42	42	24.7	24.7	24.7	210.71	0	317.54	8512500000	92	795		MYLK		0.228559	0.841453	-0.044404	-0.56775			0.266943	0.869465	0.132418	0.648244			MYLK		0.767525
22.9471	22.8261	22.7401	22.7726	22.9957	22.7993	22.7537	22.7204	22.6181	22.4781	22.7491	22.2909	22.7146	22.4647	22.6301	22.7329					10	10	10	25.9	25.9	25.9	61.264	0	38.897	742960000	28	76		SNX27		0.0186805	0.985847	-0.00421524	-0.0550335			0.383205	0.835021	0.101517	0.877824			SNX27		1.08941
30.6977	30.4915	30.5205	30.7745	30.9288	30.8367	30.8041	30.8667	30.5647	30.4154	30.7793	30.308	30.8191	30.711	30.758	30.4121				SENP5_IP_Gl2_IP	34	34	34	29.9	29.9	29.9	160.9	0	186.94	101550000000	80	493		ROCK2		1.75278	0.183119	0.238057	3.2408			0.537374	0.782447	0.158187	1.15991			ROCK2		1.00599
21.2158	21.432	20.5422	20.1844	21.5241	20.972	20.5494	22.0842	21.6464	21.0052	19.9766	21.2969	21.1612	20.9901	21.5001	20.7219					5	5	5	10.4	10.4	10.4	58.805	0	8.217	76383000	28	28		PRIM2		0.444635	0.685875	0.438808	0.992619			0.104516	0.948463	0.112045	0.283789			PRIM2		0.201603
23.524	23.348	23.5464	22.9534	23.4065	23.6065	23.5159	23.7065	23.2508	23.3306	23.1182	23.5248	23.5062	23.2462	23.393	23.3275					14	14	14	32.5	32.5	32.5	64.989	0	41.194	1092500000	32	93		EIF2A		0.691004	0.562026	0.215916	1.42621			0.25012	0.869465	0.0620842	0.613307			EIF2A		1.19095
22.293	22.286	22.4745	22.4036	22.2082	22.0677	22.7365	22.6351	22.601	23.0604	21.3626	21.9371	22.2666	22.7297	22.7566	21.1196					5	5	5	11.5	11.5	11.5	72.379	0	16.982	387460000	34	47		SCFD1		0.104159	0.940286	0.0476193	0.282903			0.0140179	0.989732	-0.0221782	-0.0415078			SCFD1		0.181936
22.5021	22.3911	23.2002	21.9778	22.133	22.7507	22.5239	22.178	22.1094	22.6226	21.7963	23.8009	22.4949	21.7857	22.2846	22.2382				siSENP3and5_IP_SENP5_IP	11	11	11	22.4	22.4	22.4	57.116	0	25.415	556040000	35	74		P4HB		0.159071	0.896418	-0.121411	-0.413932			0.353137	0.845091	-0.381436	-0.82018			P4HB		0.412954
26.3875	25.9838	25.8543	25.9378	26.312	26.0619	26.0757	25.8897	25.9426	26.032	25.3519	25.9985	25.8613	25.9071	25.8975	25.8834				siSENP3and5_IP_Gl2_IP;siSENP3and5_IP_siSENP3_IP	7	7	7	57.7	57.7	57.7	13.941	0	42.703	3824200000	8	203		TXNDC17		0.11079	0.937728	0.0439796	0.299261			0.1309	0.935817	0.056067	0.347928			TXNDC17		1.19125
20.4951	21.4525	22.1253	22.2283	22.0135	22.2566	22.2258	22.2862	22.2219	22.2471	21.0338	20.8456	22.4089	22.3109	20.713	22.553					5	5	5	7.1	7.1	7.1	133.94	0	9.0987	200720000	75	8		DHX30		0.755739	0.529372	0.620199	1.5358			0.300351	0.851046	0.409368	0.716196			DHX30		0.178196
25.8566	25.8541	25.8988	25.6749	25.5458	25.7986	25.7363	25.5712	25.7026	25.6045	25.7376	25.5237	25.4387	25.6434	25.6424	25.1291				siSENP3and5_IP_SENP5_IP;SENP5_IP_Gl2_IP	28	28	28	44.3	44.3	44.3	80.657	0	323.31	11992000000	29	639		NEXN		1.02885	0.408745	-0.158136	-1.99111			0.65635	0.753943	-0.178694	-1.36701			NEXN		0.713692
21.8614	21.6988	22.3072	22.4615	22.4745	22.6024	22.2721	22.2152	22.1439	21.8446	22.5589	21.9659	22.5904	21.9724	21.9821	22.2121				SENP5_IP_Gl2_IP	10	10	10	28	28	28	45.518	0	28.948	578130000	24	82		PRKAR2A		0.754039	0.529372	0.308795	1.53294			0.105434	0.948463	0.0609012	0.28606			PRKAR2A		0.551557
23.6242	23.7609	23.5775	23.6857	23.9659	24.4182	23.8205	23.73	23.875	24.0398	24.0001	25.2674	23.8597	23.4628	23.8525	23.9521					4	4	4	22.2	22.2	22.2	27.887	0	32.028	912480000	14	89		PSMA7;PSMA8		1.05653	0.392928	0.321545	2.03711			0.732032	0.720809	-0.513811	-1.49579			PSMA7;PSMA8		0.490693
23.4283	23.6811	22.9895	22.87	23.605	23.477	23.2168	23.2445	22.7541	23.0096	23.1552	23.3295	23.3955	23.4665	22.9769	22.8882					8	8	8	13.1	13.1	13.1	92.218	0	63.215	589530000	45	57		ELAC2		0.282673	0.807294	0.143618	0.680465			0.258173	0.869465	0.119649	0.630096			ELAC2		0.547937
22.9465	22.6411	22.8115	22.6969	22.4425	22.6397	22.8184	23.3939	22.7082	22.2344	22.5239	22.2195	22.4693	22.6926	22.9872	22.3262				siSENP3and5_IP_SENP5_IP	10	10	10	12.3	12.3	12.3	94.659	0	21.618	719070000	36	70		AKAP2		0.083103	0.956804	0.049612	0.229853			0.480313	0.806866	0.197322	1.05773			AKAP2		0.35169
23.4018	23.3343	23.237	23.4003	23.3213	23.4942	23.4674	23.5296	22.8556	22.9145	23.0493	23.0227	23.192	23.1032	23.4531	23.2442				siSENP3and5_IP_SENP5_IP	22	22	22	25.6	25.6	25.6	119.91	0	89.854	1975900000	54	244		SUPT16H		0.931736	0.447125	0.109765	1.8298			1.78554	0.279221	0.287585	3.30109			SUPT16H		1.24364
23.2873	23.4506	23.1499	22.9442	23.3665	22.8909	23.0714	22.7247	23.039	22.5467	23.3985	23.1258	22.5369	22.8464	22.9279	22.9167					9	9	9	18.4	18.4	18.4	64.84	0	42.519	800010000	26	90		TRAFD1		0.513177	0.642761	-0.194658	-1.11685			0.505314	0.789405	-0.220498	-1.10277			TRAFD1		0.588078
28.3726	28.1524	28.5551	28.4959	28.2877	28.1068	28.4852	27.9565	28.2229	28.2456	28.4916	28.8729	28.0145	28.2036	28.0313	27.7528				siSENP3and5_IP_siSENP3_IP	6	6	6	46.8	46.8	46.8	17.965	0	126.47	26326000000	6	242		RPS27A;UBC;UBB;UBA52		0.603936	0.604594	-0.184957	-1.27661			1.37965	0.413345	-0.457676	-2.58087			RPS27A;UBC;UBB;UBA52		0.684533
24.7045	24.396	24.636	24.5571	24.7716	24.5281	24.3854	24.5101	24.6026	24.1053	23.8441	24.5449	24.0247	24.8796	24.4449	24.3757				siSENP3and5_IP_Gl2_IP;siSENP3and5_IP_siSENP3_IP;SENP5_IP_Gl2_IP	24	9	4	41.2	17.7	9.1	72.572	0	31.348	755610000	34	60		ATAD3B		0.0852681	0.954466	-0.0246	-0.235389			0.254349	0.869465	0.156999	0.622138			ATAD3B		0.247869
20.274	20.5583	21.9027	20.6032	20.5177	21.2875	21.0079	20.9211	21.2087	21.009	19.8958	20.1677	20.9468	19.9943	20.7286	21.2068					3	3	3	3.6	3.6	3.6	162.5	0	9.1531	59740000	82	21		UACA		0.0908069	0.951	0.0989742	0.249465			0.136679	0.931706	0.148838	0.361666			UACA		0.293363
22.0345	21.7433	21.8046	20.8024	20.5693	21.6683	20.9883	21.1459	20.4407	20.4955	21.3029	21.4339	21.5588	20.9831	20.1678	20.8009					3	3	3	8.6	8.6	8.6	51.844	0.0012912	4.6904	183950000	25	11		NT5DC1		0.687587	0.565158	-0.503238	-1.42039			0.0361948	0.989432	-0.040606	-0.104686			NT5DC1		0.238549
23.6277	23.5115	23.8385	23.806	23.3894	24.0664	24.0968	23.992	23.8592	23.7813	24.192	23.8338	24.2166	23.8976	22.9323	23.6349					5	5	5	20.6	20.6	20.6	27.385	0	17.906	1026200000	13	73		EIF4H		0.467506	0.673177	0.190254	1.03448			0.370092	0.835021	-0.246238	-0.852814			EIF4H		0.279413
24.5466	24.5537	24.0983	24.1223	24.861	24.6817	24.4337	24.3164	24.5271	23.9047	24.0237	24.4815	24.4886	24.4294	24.106	24.3973					9	9	9	42.2	42.2	42.2	35.348	0	98.125	2022800000	17	245		AIMP2		0.661981	0.573578	0.242976	1.37666			0.279614	0.869465	0.121085	0.674233			AIMP2		0.710833
21.7455	21.4215	21.6435	21.2514	21.6804	21.5472	22.0477	21.2303	21.0529	21.0889	22.1753	22.0327	21.8969	22.0302	20.4355	21.2699					5	5	5	7.9	7.9	7.9	87.679	0	13.817	185260000	48	66		CUL4A		0.219428	0.850901	0.110932	0.548174			0.144577	0.929019	-0.179342	-0.380273			CUL4A		0.21737
20.4955	22.597	22.142	22.361	23.0643	23.1034	22.7416	22.9367	22.6692	22.7318	22.7103	20.0621	22.6057	22.9757	22.8776	22.4969					5	5	5	22.1	22.1	22.1	32.251	0	16	322630000	15	57		TXNL1		1.15203	0.35397	1.06261	2.19627			0.469564	0.807003	0.69565	1.03822			TXNL1		0.795524
24.6597	24.4164	24.9939	24.6436	24.6853	24.196	24.7397	24.9682	24.5108	24.7404	24.8005	23.9819	24.3967	24.4475	24.4171	24.4368					5	5	5	17	17	17	50.287	0	51.064	1203400000	21	110		TRIP6		0.054313	0.975853	-0.0310621	-0.154285			0.174609	0.912152	-0.0838528	-0.449364			TRIP6		0.656951
24.7736	24.8885	25.1383	25.0233	24.8717	24.8693	25.1361	24.7426	24.9372	24.6369	24.7574	24.2692	24.5731	24.6426	24.7409	24.7693					9	9	9	39.9	39.9	39.9	34.482	0	43.699	2396600000	15	221		COPE		0.172564	0.889278	-0.050992	-0.444738			0.0756954	0.976084	0.0312443	0.210762			COPE		1.25568
22.0055	22.0491	22.6763	22.1611	21.9242	22.3542	22.3619	22.3464	21.939	22.057	20.4796	21.602	21.8044	22.0266	21.9811	22.2671					6	6	6	24.2	24.2	24.2	39.681	0	56.414	348850000	19	60		RFC4		0.0437837	0.976221	0.0236683	0.125668			0.643229	0.758567	0.500379	1.34449			RFC4		0.781118
23.9508	24.2328	24.274	23.7245	24.3389	24.351	24.0228	23.9556	24.2016	23.5683	23.8925	24.0472	23.7619	23.9939	24.0141	23.9906				siSENP3and5_IP_siSENP3_IP	7	7	7	25.2	25.2	25.2	35.54	0	109.34	1408500000	13	164		SEC13		0.309731	0.78524	0.121538	0.734958			0.0295576	0.989732	0.0127282	0.0860775			SEC13		0.972886
21.6123	22.0228	22.1276	21.8254	22.3002	22.076	22.811	20.0094	21.3543	21.8637	21.9113	22.1866	21.5811	22.0326	20.4897	22.1827					8	8	8	8.7	8.7	8.7	97.147	0	11.61	260810000	51	17		PYGL		0.0550254	0.975853	-0.0978603	-0.156201			0.249899	0.869465	-0.257451	-0.612846			PYGL		0.116764
22.0123	21.7699	22.177	22.0462	22.0577	21.9972	21.9679	20.9856	22.3116	22.2952	20.6123	20.7222	21.3358	20.8398	22.8859	21.0336					4	4	4	12.6	12.6	12.6	58.449	0	11.758	231520000	30	14		PRPF4		0.407333	0.709695	-0.249211	-0.923357			0.0196856	0.989732	0.038434	0.0579316			PRPF4		0.166044
24.3066	24.4437	24.4566	23.7407	24.1366	24.3454	24.0373	23.8549	23.868	24.0806	24.2567	24.8887	23.5731	23.7548	23.8352	24.2787					8	8	8	51	51	51	26.411	0	81.078	1043600000	11	122		PSMA5		0.305302	0.786272	-0.143318	-0.726116			0.765448	0.710364	-0.413047	-1.55215			PSMA5		0.608938
27.6427	28.1216	27.4907	27.8876	28.0005	27.8208	27.5588	27.8216	27.7389	27.8035	27.5461	27.7354	27.649	27.5893	27.2784	27.85				siSENP3and5_IP_Gl2_IP;SENP5_IP_Gl2_IP	18	18	6	62.4	62.4	30.5	32.852	0	174.4	8164000000	19	147		SLC25A5		0.0306578	0.978614	0.0147877	0.0891792			0.38125	0.835021	-0.114299	-0.874108			SLC25A5		0.674682
22.8382	22.3625	22.8181	22.8685	23.003	22.7454	22.907	22.428	22.7004	22.6222	22.3371	22.3481	22.4251	22.6214	22.7646	22.3207					9	9	9	12.8	12.8	12.8	91.35	0	31.29	543440000	35	70		AP1G1		0.103431	0.940286	0.0489597	0.281097			0.0821827	0.973351	0.0310011	0.227493			AP1G1		0.724352
27.0736	27.1052	27.1578	27.0771	27.0706	27.2447	27.1374	27.1356	27.1179	26.9661	27.0633	26.5799	26.9804	26.9884	27.165	26.488				siSENP3and5_IP_Gl2_IP;SENP5_IP_Gl2_IP	23	23	21	79.5	79.5	74.7	39.594	0	323.31	23931000000	19	840		TMOD3		0.48445	0.658358	0.0436487	1.06521			0.0487094	0.986852	-0.0263705	-0.139125			TMOD3		0.800844
24.3922	24.3584	24.469	24.348	24.1234	24.4818	24.6204	24.2262	23.892	24.3337	23.9985	24.5739	23.8804	24.2081	24.0381	24.3479					8	8	8	32.8	32.8	32.8	27.566	0	33.405	1705000000	14	149		GSTO1		0.0896132	0.951005	-0.0289369	-0.246442			0.167902	0.914267	-0.0809312	-0.434151			GSTO1		0.793209
25.6595	25.6447	25.7956	25.6536	25.8959	25.9665	26.0006	25.7091	25.3234	25.4693	25.287	25.7507	25.5642	25.524	25.5243	25.9779				siSENP3and5_IP_Gl2_IP;SENP5_IP_Gl2_IP	8	8	8	36.5	36.5	36.5	24.261	0	110.54	5498100000	9	258		RPL13		1.48057	0.259691	0.204674	2.75505			0.585477	0.77457	0.190008	1.24448			RPL13		0.982235
24.8783	24.7184	24.2562	24.4527	24.7362	24.5049	24.134	23.979	24.217	24.4336	24.3287	23.4307	24.1108	24.1928	24.1592	23.9061					10	10	10	44.9	44.9	44.9	34.006	0	42.892	1507400000	18	133		PGP		0.490572	0.657249	-0.23785	-1.07627			0.0146795	0.989732	-0.0103002	-0.0434351			PGP		0.639621
23.0666	23.0663	22.5168	22.2492	23.0777	23.052	22.5667	22.6498	23.4584	23.2024	21.6786	23.7155	23.2294	22.8668	23.0988	21.1512					5	5	5	29.4	29.4	29.4	24.737	0	38.42	434300000	12	82		LYPLA2		0.178413	0.885469	0.111793	0.457939			0.263646	0.869465	-0.427201	-0.641438			LYPLA2		0.196307
21.5667	21.578	20.0422	20.3404	21.4031	21.326	21.8597	22.2301	21.423	21.0923	19.9418	20.2275	21.6379	21.4408	21.6924	21.0997					3	3	3	11.1	11.1	11.1	53.261	0	9.0882	112240000	23	16		UFSP2		0.918569	0.451456	0.822925	1.80791			1.10905	0.521809	0.796579	2.12453			UFSP2		0.42054
20.8438	21.0307	20.1652	21.5639	20.2388	20.9169	21.4031	21.2291	21.7281	20.5571	20.4111	22.2115	21.3893	19.4179	20.9219	21.0538					2	2	2	9	9	9	27.692	0.001888	4.269	85557000	15	7		PRDX3		0.0414662	0.976221	0.0460882	0.119293			0.371471	0.835021	-0.531258	-0.855454			PRDX3		0.195367
22.1689	22.5891	22.0518	22.0806	23.0053	22.4101	22.4656	22.6638	22.4034	22.2831	22.3877	22.0341	22.1543	22.4205	22.5865	22.3736					8	8	8	15.5	15.5	15.5	67.314	0	19.03	379390000	30	55		ABCE1		1.18701	0.345545	0.413592	2.25479			0.376418	0.835021	0.106653	0.864904			ABCE1		0.772949
24.4835	24.4242	23.9837	23.954	24.4981	24.8562	21.717	24.241	24.385	24.3669	24.3357	24.5892	23.8681	24.0202	24.3947	22.0112					2	2	2	43.1	43.1	43.1	6.4575	0	100.09	802180000	3	62		USMG5		0.209208	0.86131	-0.383279	-0.526051			0.781541	0.709021	-0.845674	-1.57919			USMG5		0.105231
25.2816	25.1291	25.3533	25.339	25.4126	25.6973	25.5637	25.4825	24.629	24.8447	24.785	25.1187	24.9061	24.9646	25.6641	25.5976				siSENP3and5_IP_Gl2_IP;siSENP3and5_IP_SENP5_IP;SENP5_IP_Gl2_IP	3	3	3	25.2	25.2	25.2	13.373	0	21.928	3015900000	5	153		RPS20		1.78466	0.173632	0.263276	3.29946			0.998852	0.579971	0.438707	1.94127			RPS20		0.568706
24.9115	24.9483	25.1709	25.0876	24.9188	24.9977	25.2509	25.0273	24.6171	24.5925	24.5074	24.3617	24.6873	24.6098	24.9183	24.9359				SENP5_IP_Gl2_IP	15	15	15	39.1	39.1	39.1	55.023	0	79.061	4013800000	28	339		UGDH		0.0733578	0.961083	0.0191197	0.204688			1.43397	0.395173	0.268148	2.6743			UGDH		1.27445
26.7483	26.8137	27.1278	26.8794	26.7604	26.9189	27.0505	26.8825	26.6684	26.7127	26.3753	26.6188	26.4963	26.4741	26.6063	26.9908				siSENP3and5_IP_Gl2_IP;SENP5_IP_Gl2_IP	6	6	6	49.4	49.4	49.4	18.042	0	148.14	4287100000	9	120		ACP1		0.0364975	0.97662	0.0107837	0.105529			0.127419	0.935817	0.048068	0.339602			ACP1		1.00481
21.251	20.9673	20.4131	21.0933	21.5122	21.0054	21.4402	21.3607	19.704	21.6525	20.8057	21.8189	21.2826	21.4659	20.8984	20.6254					3	3	3	5.6	5.6	5.6	80.852	0	9.3293	137220000	43	40		GPD2		0.950627	0.441265	0.398421	1.86118			0.049049	0.986852	0.0728021	0.140049			GPD2		0.553828
21.4565	21.5653	20.7174	21.9908	21.7304	22.0695	21.9054	22.1752	20.5967	21.6931	21.8488	20.4807	21.9186	21.9195	22.0216	20.9742				siSENP3and5_IP_Gl2_IP;SENP5_IP_Gl2_IP	7	6	6	24.5	22.3	22.3	40.569	0	38.312	327600000	19	53		TMOD1		0.977457	0.426779	0.537594	1.90574			0.602961	0.77457	0.553656	1.27491			TMOD1		0.442717
22.0563	22.2218	20.8178	21.6986	21.8997	21.5884	21.1306	21.9098	22.0996	22.1386	21.4392	20.915	22.0961	21.7751	20.7881	20.8098					3	3	3	21.5	21.5	21.5	22.151	0	29.394	186070000	10	37		COMMD3		0.0652038	0.971389	-0.0665102	-0.183313			0.259102	0.869465	-0.280834	-0.632024			COMMD3		0.289513
24.566	24.5901	24.5652	24.6205	24.6674	24.6691	24.5262	24.5662	24.5252	24.301	24.5391	24.4994	24.4357	24.5229	24.4376	23.9675				siSENP3and5_IP_Gl2_IP;siSENP3and5_IP_siSENP3_IP;siSENP3and5_IP_SENP5_IP;SENP5_IP_Gl2_IP	108	96	92	56.7	52.4	51.1	278.16	0	323.31	18571000000	142	1464		FLNB		0.22772	0.841453	0.0217581	0.565959			0.399427	0.835021	-0.125247	-0.908503			FLNB		1.05192
24.039	24.0881	24.2477	24.2722	23.68	24.2956	24.3129	24.2271	23.8554	23.821	23.7502	24.6843	23.4194	23.7422	24.1185	24.1659				siSENP3and5_IP_SENP5_IP;SENP5_IP_Gl2_IP	8	8	8	28.5	28.5	28.5	47.036	0	118.87	1126400000	20	129		CKMT1A		0.0729108	0.961083	-0.0328617	-0.203524			0.239563	0.869666	-0.166216	-0.591115			CKMT1A		0.535637
23.5543	23.4437	22.9975	23.7608	23.6262	23.4779	23.297	23.0962	23.0422	23.5455	23.0792	23.3835	23.1008	23.1409	22.9382	23.2474					20	5	3	68.9	16	10.1	49.585	0	245.93	520370000	20	78		TUBB4A		0.122303	0.927192	-0.0647254	-0.32729			0.522937	0.782447	-0.155752	-1.13426			TUBB4A		1.05657
25.1054	25.1126	25.1132	25.2585	25.1687	24.8267	24.8684	24.9021	24.7283	24.8733	24.725	25.1677	24.7389	24.9288	24.8123	24.2133				siSENP3and5_IP_SENP5_IP;SENP5_IP_Gl2_IP	23	4	4	59.2	12.1	12.1	49.924	0	101.23	2212500000	21	116		TUBA4A		1.27473	0.319837	-0.205962	-2.4024			0.480304	0.806866	-0.20025	-1.05771			TUBA4A		0.747893
20.6326	24.4333	23.9965	24.3285	24.4428	24.8233	24.48	24.4562	24.2369	24.189	24.3303	24.8492	24.2378	24.3547	24.4439	24.0931					4	4	4	46.9	46.9	46.9	9.3697	0	9.7599	1058700000	6	98		NDUFA4		0.626413	0.590576	1.20287	1.31552			0.292171	0.860286	-0.118981	-0.699723			NDUFA4		1.19017
22.9023	22.7845	22.9954	22.8222	22.842	22.7608	22.8126	22.4428	21.9321	22.4337	22.3466	23.037	22.0954	22.3802	22.5478	22.7605					10	10	10	10.2	10.2	10.2	126.97	0	19.165	573000000	55	54		DDB1		0.772455	0.527195	-0.161562	-1.56393			0.0108167	0.989732	0.0086031	0.0321421			DDB1		0.793646
21.2877	21.3661	19.7308	21.4692	20.9635	20.8039	21.2843	21.6182	19.9951	20.5665	20.4311	20.594	21.3116	21.0926	20.9888	20.1965				siSENP3and5_IP_Gl2_IP;siSENP3and5_IP_siSENP3_IP	6	6	6	6.2	6.2	6.2	141.35	0	14.703	177440000	60	28		DIAPH1		0.176258	0.885469	0.204016	0.453084			0.90756	0.624044	0.500722	1.78961			DIAPH1		0.390809
30.0226	29.9856	29.7867	29.6308	29.8017	29.7604	29.6559	29.7223	29.6451	29.5959	29.6627	29.1277	29.4975	29.7081	29.6144	29.1179				siSENP3and5_IP_Gl2_IP;siSENP3and5_IP_siSENP3_IP;siSENP3and5_IP_SENP5_IP;SENP5_IP_Gl2_IP	26	26	9	67.1	67.1	22.4	57.953	0	323.31	30249000000	28	580		ALPP		0.593329	0.611421	-0.121333	-1.25816			0.0448592	0.986852	-0.0233784	-0.128617			ALPP		0.962864
20.3943	21.7425	20.9217	20.674	21.8317	21.9369	20.3292	19.9402	22.1829	22.1586	20.448	21.453	20.2028	20.7681	21.3319	20.6452					3	3	3	11.6	11.6	11.6	35.329	0.00068074	5.7776	90119000	13	10		HIBADH		0.0452873	0.976221	0.0763741	0.129789			0.886741	0.641973	-0.823626	-1.75497			HIBADH		0.19045
22.4695	22.3928	22.663	22.482	22.4447	22.4973	22.4617	22.7563	22.4384	22.4057	22.2307	22.2283	22.1891	22.2027	22.0341	22.6385				SENP5_IP_Gl2_IP	4	3	3	5.7	4.5	4.5	68.563	0.001321	5.0882	239390000	31	26		RDX;MSN;EZR		0.158188	0.896418	0.0381904	0.4119			0.162632	0.918274	-0.0596991	-0.422112			RDX;MSN;EZR		0.937134
25.1011	25.2125	24.9352	24.9457	25.3622	25.3583	25.1339	24.9182	24.8583	25.0019	24.6094	24.9444	24.956	25.0028	24.7888	24.9245				siSENP3and5_IP_Gl2_IP;SENP5_IP_Gl2_IP	11	11	11	45.3	45.3	45.3	38.89	0	133.9	3077000000	15	240		RCN1		0.534332	0.63713	0.144527	1.15451			0.271942	0.869465	0.0645347	0.658529			RCN1		1.26143
26.2067	26.3253	26.1855	26.0538	26.1012	26.1954	26.1707	26.1687	26.0174	26.0518	25.6844	25.8338	25.7688	25.944	25.6216	26.1975					14	12	12	54.2	47.7	47.7	45.671	0	323.31	7659400000	15	402		HNRNPF		0.230372	0.841453	-0.0338235	-0.571616			0.0317075	0.989732	-0.0138621	-0.0921321			HNRNPF		1.15441
22.8503	22.9312	23.5443	23.4396	22.6652	22.6302	23.1384	23.0498	23.5129	23.3918	22.4211	19.8794	22.8326	23.6805	22.8188	21.0431					6	6	6	16.8	16.8	16.8	68.119	0	49.908	424360000	29	87		NPLOC4		0.714009	0.55075	-0.320462	-1.46528			0.106892	0.948463	0.292427	0.289664			NPLOC4		0.191134
25.2739	25.2569	25.2078	25.4731	25.2167	25.3663	25.3162	25.4039	24.9211	24.9279	25.2794	24.4874	25.3184	25.2299	25.1645	24.4805				siSENP3and5_IP_Gl2_IP;siSENP3and5_IP_SENP5_IP;SENP5_IP_Gl2_IP	16	16	16	22.9	22.9	22.9	80.724	0	145.15	4988700000	28	419		AFAP1		0.119661	0.928116	0.0228243	0.320899			0.231833	0.880244	0.144373	0.574726			AFAP1		0.684237
24.5613	23.6422	24.1831	24.1033	23.9176	24.4678	24.0126	24.2787	24.2941	23.7773	24.0727	23.8905	23.7839	24.0038	24.024	23.7524				siSENP3and5_IP_SENP5_IP;SENP5_IP_Gl2_IP	7	7	7	22.3	22.3	22.3	36.249	0	14.298	1011100000	14	67		SUCLG1		0.0739571	0.961083	0.0467391	0.206247			0.384491	0.835021	-0.117611	-0.880267			SUCLG1		0.990047
27.8905	27.8224	27.7442	27.4992	27.1806	27.3241	27.4584	27.2048	27.3072	27.5216	27.7381	27.4205	26.6095	27.1164	27.2412	27.0772					11	11	10	62.8	62.8	57.1	21.258	0	190.59	17484000000	9	430		CDC42		2.24395	0.0973182	-0.447102	-4.1974			1.57914	0.337292	-0.485791	-2.92802			CDC42		0.940312
22.5286	21.9693	22.2805	22.954	22.2432	22.254	22.6574	22.3487	21.8832	22.0408	22.1904	21.9462	21.8887	21.8369	22.2713	22.3575				siSENP3and5_IP_Gl2_IP;SENP5_IP_Gl2_IP	6	6	6	5.9	5.9	5.9	108.91	0	10.586	246410000	49	23		EML4		0.0909304	0.951	-0.057292	-0.249778			0.195808	0.905166	0.0734673	0.496692			EML4		0.886624
25.1481	25.0143	25.5729	25.4872	25.5169	25.4366	25.873	25.9488	24.6939	24.7612	25.2805	25.5488	24.9431	24.9263	25.8913	25.85					3	3	3	39.1	39.1	39.1	14.787	0	91.169	1998700000	4	90		RPL22		1.09658	0.372644	0.38823	2.10376			0.435139	0.826777	0.331545	0.975109			RPL22		0.434768
22.5892	22.7895	22.9107	22.8751	22.9217	22.9259	23.1853	23.1804	22.6255	22.4324	20.8648	22.9711	22.7181	23.088	22.4472	22.7949					3	3	3	21	21	21	20.555	0	10.377	409710000	10	40		MCTS1		1.34761	0.294199	0.262191	2.52611			0.510048	0.788752	0.53856	1.11125			MCTS1		0.987453
21.632	21.956	21.0379	21.8278	22.0236	19.875	21.5638	21.7401	20.4661	20.8208	21.5424	19.818	20.5721	20.8527	21.5675	21.0348					5	5	5	12.3	12.3	12.3	86.478	0	12.271	196000000	38	9		SEC23B		0.241553	0.832811	-0.312769	-0.595314			0.357581	0.84507	0.344957	0.828767			SEC23B		0.223336
22.0137	21.7894	21.1206	19.6626	21.7276	21.5821	21.5174	21.3696	19.1673	21.9646	21.1798	20.5246	21.7733	21.7574	20.9349	20.5549					3	3	3	12.3	12.3	12.3	26.152	0	6.5942	92543000	13	19		CHCHD3		0.318584	0.77902	0.402584	0.75255			0.352953	0.845091	0.546001	0.819825			CHCHD3		0.415094
23.7448	23.4985	23.2408	23.1674	23.263	23.7502	23.2179	23.5023	23.358	22.8537	23.0656	23.8491	22.9602	23.4744	22.8389	23.2825					5	5	5	11.5	11.5	11.5	42.981	0	8.3646	481230000	19	60		PRKAR1A		0.0395472	0.97662	0.0204973	0.113993			0.219251	0.88711	-0.142571	-0.547792			PRKAR1A		0.761013
22.0778	21.9845	21.7365	21.6393	22.1901	21.7556	21.4716	22.6058	21.4532	21.5144	21.1598	20.5755	21.5601	22.0112	21.8492	21.4115				siSENP3and5_IP_SENP5_IP;SENP5_IP_Gl2_IP	7	7	7	12	12	12	101.19	0	36.119	383160000	52	43		OSBPL8		0.217286	0.850999	0.146254	0.543556			1.09195	0.529064	0.532287	2.09605			OSBPL8		0.476498
24.082	24.0546	23.7059	23.9901	24.1864	23.8436	23.7727	23.4608	23.5863	22.9511	23.0433	23.1444	23.8908	23.284	23.5745	23.3164					6	6	6	30.6	30.6	30.6	33.879	0	22.829	553210000	12	46		VTA1		0.356574	0.74448	-0.142278	-0.826823			0.844565	0.677293	0.335166	1.68468			VTA1		0.711958
22.5658	22.2492	22.7894	22.5989	22.6709	22.5541	22.6034	22.6133	22.3984	22.5679	22.2728	22.3009	22.4369	22.3514	21.8608	22.5905					9	9	9	25.5	25.5	25.5	48.55	0	25.591	661510000	24	109		TRIP13		0.206694	0.8636	0.0596061	0.520576			0.169966	0.913288	-0.0751224	-0.438845			TRIP13		0.964564
21.2956	21.2962	20.4234	21.0274	21.1797	21.502	21.4693	21.8395	21.3953	21.5806	21.1467	21.2291	21.0908	21.1353	21.2266	21.3153				siSENP3and5_IP_siSENP3_IP	5	5	5	6.4	6.4	6.4	113.93	0	12.328	184000000	55	15		HLTF		1.02154	0.408745	0.486971	1.97896			0.645553	0.75652	-0.145893	-1.34848			HLTF		1.10813
26.7642	26.7998	26.6298	26.8952	27.2336	27.2608	27.2763	27.3379	26.5711	26.6112	26.4306	26.8647	26.7352	26.8937	26.9099	27.329	+			Gl2_IP_Gl2_CTRL;siSENP3and5_IP_Gl2_IP;SENP5_IP_Gl2_IP	11	11	11	49.5	49.5	49.5	22.591	0	48.706	8632100000	11	303		RPS9		3.84569	0.0114129	0.504905	8.52607			1.17177	0.497501	0.347546	2.22927			RPS9		1.27753
22.489	22.7373	22.9683	22.8191	22.9967	22.548	22.5647	22.8068	22.4673	22.671	22.7642	22.7897	22.3727	22.5793	22.87	21.8515					9	9	8	37.4	37.4	33.6	40.925	0	31.834	560870000	23	46		PRPSAP2		0.0587787	0.975788	-0.0243831	-0.166256			0.51637	0.786504	-0.254663	-1.12255			PRPSAP2		0.614534
23.4815	23.3717	23.8247	23.6798	23.3358	23.8292	23.6649	23.5171	23.6738	25.0317	20.677	25.0764	23.7844	23.9156	23.9763	21.4208					4	4	4	9	9	9	68.477	0	116.94	713440000	17	69		EWSR1		0.00614952	0.998082	-0.00267935	-0.0183691			0.104163	0.948463	-0.340455	-0.282913			EWSR1		0.196221
22.1606	22.336	22.4607	21.8034	22.2136	22.5394	22.4275	22.1184	22.1096	20.9833	19.8888	22.5995	22.1828	21.0113	22.4952	22.3586					4	4	4	18.7	18.7	18.7	32.962	0	9.8481	376240000	14	41		ZC3HAV1L		0.332806	0.763601	0.134539	0.780578			0.388679	0.835021	0.616638	0.888208			ZC3HAV1L		0.38745
24.2437	24.1661	20.684	23.9304	24.1665	23.9847	24.7025	24.5037	23.8593	23.6509	23.4454	20.9011	24.1288	23.9908	23.7606	24.2099					4	4	4	17.9	17.9	17.9	30.692	0	130.88	847750000	8	90		ANP32E		0.581745	0.613962	1.08326	1.23796			0.741841	0.720809	1.05835	1.51236			ANP32E		0.837258
22.4328	22.0135	20.2167	20.7046	22.0581	22.1207	22.9247	20.6648	22.5622	22.4749	22.1787	22.2504	22.3569	22.5224	20.8914	20.7224					4	4	4	18.1	18.1	18.1	36.707	0	10.814	238960000	14	30		NUP37		0.369645	0.7345	0.600202	0.851959			0.758679	0.710364	-0.743279	-1.54075			NUP37		0.187409
24.7093	24.7275	24.862	25.0217	24.688	24.7542	24.7877	24.8123	24.654	24.3898	24.7576	24.0948	24.7638	24.6159	24.603	23.7803				siSENP3and5_IP_Gl2_IP;siSENP3and5_IP_SENP5_IP;SENP5_IP_Gl2_IP	46	46	46	40.3	40.3	40.3	167.7	0	323.31	8120800000	73	780		ARHGEF11		0.395359	0.713411	-0.0695662	-0.900836			0.0433575	0.986852	-0.0333533	-0.124498			ARHGEF11		0.689069
21.3502	21.3784	20.0085	21.5281	21.5126	21.0329	21.5724	21.7622	21.4399	21.3972	21.6986	21.3427	21.7701	19.529	21.7028	21.5734				siSENP3and5_IP_Gl2_IP	7	7	7	14.8	14.8	14.8	80.592	0	29.647	215060000	34	33		MRE11A		0.472037	0.669962	0.403737	1.04272			0.242445	0.869465	-0.325808	-0.597195			MRE11A		0.234692
23.857	23.6063	23.3189	23.4917	23.6543	23.6717	23.3926	23.444	23.3434	23.3112	22.8946	23.1972	23.5271	23.4219	23.0561	22.8519					11	11	11	44.9	44.9	44.9	33.428	0	110.62	1388200000	16	151		BLVRA		0.074693	0.961083	-0.0278106	-0.20816			0.0517207	0.986852	0.0276461	0.147292			BLVRA		0.966869
20.9929	20.9545	20.5269	20.2917	20.4136	20.8168	21.5096	21.1861	20.1193	20.2537	21.4059	20.5706	21.4287	20.1649	20.2169	20.765					2	2	2	4.2	4.2	4.2	83.541	0	30.76	92603000	32	14		NUP88		0.446439	0.685479	0.289982	0.995938			0.0478655	0.986852	0.0564594	0.136829			NUP88		0.391602
22.1185	19.8336	21.0601	22.0946	22.1308	21.1825	22.1513	22.4037	21.9257	20.1489	21.8697	21.3708	20.6372	21.8517	21.9776	22.0479					9	7	7	13.2	11.6	11.6	102.38	0	23.772	284230000	48	32		HK2		0.528106	0.63713	0.690355	1.14346			0.227483	0.881757	0.299786	0.565452			HK2		0.338159
25.4975	24.2667	24.5839	24.7618	25.2005	25.3092	24.7366	24.6561	24.7817	24.6461	23.8738	23.9983	25.0879	25.1188	23.9978	24.3216					6	6	6	39.4	39.4	39.4	15.747	0	19.173	1582700000	8	138		RPL28		0.264543	0.817016	0.198117	0.643291			0.367983	0.83609	0.306549	0.848774			RPL28		0.481519
22.3281	22.3006	22.1065	22.131	22.3865	22.5742	21.8323	22.1666	21.893	22.0681	22.0065	22.1776	21.8328	21.9694	22.2511	21.525				siSENP3and5_IP_Gl2_IP;siSENP3and5_IP_siSENP3_IP	5	5	5	19.9	19.9	19.9	37.489	0	9.8694	475400000	16	36		CHORDC1		0.0483537	0.975853	0.0233836	0.138158			0.381099	0.835021	-0.141685	-0.873821			CHORDC1		0.778236
22.351	22.1382	21.164	22.6416	22.0791	22.5312	22.472	21.2418	22.1081	19.7514	20.8224	20.337	22.6694	22.3761	20.718	21.1702					3	2	2	11.9	7.8	7.8	33.637	0	7.9212	190390000	16	14		PYCR2		0.00560996	0.998082	0.00732613	0.0167676			0.690716	0.730076	0.978687	1.42571			PYCR2		0.256327
24.5362	24.9263	24.631	24.2166	24.814	24.9954	25.0428	25.1792	24.8878	24.8147	24.1948	25.3924	24.6245	24.5683	24.8162	24.9371				siSENP3and5_IP_Gl2_IP;SENP5_IP_Gl2_IP	16	10	10	66.6	54.4	54.4	47.655	0	214.43	1843100000	14	151		RBBP4		1.4	0.287894	0.430331	2.61579			0.123723	0.935817	-0.0859523	-0.330716			RBBP4		1.26258
23.6037	23.3594	23.0899	23.3022	23.0982	23.3439	23.2399	22.9157	22.8141	22.6994	22.5397	22.6979	22.704	23.1291	22.8535	22.5147				SENP5_IP_Gl2_IP	5	5	5	9.4	9.4	9.4	80.595	0	30.673	518850000	26	60		LARP4		0.644755	0.577593	-0.189371	-1.34711			0.340784	0.848297	0.112562	0.796182			LARP4		1.14811
22.6121	22.4209	22.3523	22.3056	22.8779	22.3692	22.6913	22.6815	22.4695	22.1516	22.1965	20.8421	22.5089	22.4762	22.7068	21.5124					6	6	6	17.2	17.2	17.2	45.348	0	14.791	358900000	26	43		TFB2M		0.947287	0.441952	0.232223	1.85563			0.370662	0.835021	0.386177	0.853906			TFB2M		0.576986
21.2711	20.3752	21.5342	21.2861	21.9649	21.5914	21.6602	21.7725	20.7947	20.0477	20.4603	20.5844	21.6675	21.0682	21.6351	21.1926					18	4	4	23.2	7	7	87.187	0	10.414	124980000	39	24		UTP14C		1.24978	0.325864	0.630601	2.36028			2.24178	0.195638	0.919083	4.19289			UTP14C		1.06985
22.2614	22.354	22.2279	22.0613	21.4035	20.7348	20.663	21.8025	21.9111	21.7651	21.2101	21.5664	21.9469	21.9088	19.5938	19.7203					2	2	2	3.8	3.8	3.8	80.954	0	8.1744	126920000	27	13		ADD1		2.06403	0.126959	-1.0752	-3.83297			0.570783	0.782427	-0.820727	-1.21878			ADD1		0.199269
27.4966	27.4921	27.6653	27.2781	27.497	27.9908	27.5779	27.5862	27.4765	27.6279	27.0753	28.0488	26.9537	27.1117	27.3024	27.8418					7	7	6	91.3	91.3	76.5	11.665	0	323.31	11541000000	5	242		RPLP2		0.627922	0.590576	0.179936	1.31812			0.401715	0.835021	-0.254707	-0.912808			RPLP2		0.803731
21.2696	21.0102	20.9565	21.2102	20.988	20.6281	21.0062	21.1713	20.8693	21.3745	20.7539	24.1767	20.0638	21.1147	19.828	21.3418				SENP5_IP_Gl2_IP	4	4	4	19.4	19.4	19.4	38.714	0	10.332	55767000	20	4		ANXA1		0.553831	0.626504	-0.163233	-1.18899			0.650412	0.755976	-1.2065	-1.35683			ANXA1		0.40497
24.3334	24.8344	24.1748	24.734	24.668	25.0805	24.5733	25.1858	24.0692	23.9876	23.8192	24.6446	24.5072	24.2193	24.5139	24.8199					6	6	6	41.5	41.5	41.5	15.86	0	12.828	1485800000	7	102		RPL32		0.81755	0.502979	0.357752	1.63954			0.89729	0.636432	0.384917	1.77252			RPL32		0.951023
21.8288	21.7767	21.2643	20.0131	21.5275	21.7156	21.9156	21.0689	19.2529	19.7037	20.2502	21.0434	21.4881	20.6586	21.5433	21.0755				siSENP3and5_IP_SENP5_IP	2	2	2	3.1	3.1	3.1	71.45	0.0018951	4.3093	137890000	35	10		CD2AP		0.308219	0.785872	0.336217	0.731944			NaN	NaN	0	NaN			CD2AP		0.636728
23.1259	22.8058	23.4391	22.9705	22.7499	22.8837	22.6858	22.3964	22.466	23.0606	22.428	24.8402	21.5741	21.9319	21.9035	23.8393				SENP5_IP_Gl2_IP	16	16	16	33.1	33.1	33.1	67.877	0	65.314	907920000	25	121		TKT		1.27155	0.319837	-0.406382	-2.39702			0.536275	0.782447	-0.886501	-1.15796			TKT		0.291207
21.3798	20.6413	20.9654	21.3862	20.1868	20.4815	21.071	21.6423	20.0657	20.8912	21.4317	19.6107	19.2385	20.9154	20.9597	20.7802				siSENP3and5_IP_SENP5_IP;SENP5_IP_Gl2_IP	8	8	8	10.8	10.8	10.8	93.23	0	25.12	425550000	27	53		CALD1		0.27764	0.812212	-0.247807	-0.670201			0.0153488	0.989732	-0.0263705	-0.0453824			CALD1		0.296724
20.522	21.1121	19.9668	21.0429	20.2571	21.2334	20.9894	20.5972	19.7863	21.1445	20.32	20.3511	20.5851	19.3179	21.0329	20.6534				siSENP3and5_IP_SENP5_IP;SENP5_IP_Gl2_IP	27	20	20	16.5	13.2	13.2	246.47	0	95.006	491950000	127	70		SPTB		0.117833	0.930254	0.108339	0.316463			0.00228416	0.998349	-0.00319576	-0.00685297			SPTB		0.375772
23.8965	24.0088	23.3276	23.4169	23.8015	23.4538	23.5118	23.845	23.1406	23.1427	22.3027	22.8709	23.4901	23.5244	23.3217	22.7668					6	6	6	30.3	30.3	30.3	30.037	0	47.649	670660000	15	75		COMT		0.016188	0.987324	-0.00942087	-0.0478196			0.768476	0.710364	0.411564	1.55724			COMT		0.957068
23.0729	22.917	23.612	23.1177	23.1531	23.1037	23.4134	23.5331	22.7289	22.6266	22.5133	22.7104	22.6726	23.045	22.5814	23.3932					4	4	4	35	35	35	18.243	0	45.405	670160000	10	71		PIN1		0.274385	0.813016	0.120912	0.663541			0.702604	0.730076	0.278258	1.44593			PIN1		0.899597
22.7297	22.3258	22.4055	22.4342	20.9183	22.8617	22.9345	23.4939	20.1863	20.78	21.727	20.8623	22.4482	22.6007	21.9059	21.6974					4	4	4	14.1	14.1	14.1	46.674	0	7.126	347040000	23	26		NOB1		0.0480972	0.975853	0.0782833	0.13746			1.7973	0.279221	1.27416	3.32285	+		NOB1		0.265758
20.6888	22.7834	22.6392	22.7154	20.4237	20.3797	22.9497	23.0434	21.0184	20.3205	22.1337	21.0026	21.4186	22.0857	21.1463	20.5848					5	5	5	9.1	9.1	9.1	88.067	0	15.402	270850000	39	25		STAT3		0.22543	0.841453	-0.50757	-0.561062			0.148494	0.928743	0.190023	0.389429			STAT3		0.188663
26.5267	26.5922	26.5446	26.646	26.4704	26.26	26.2528	26.8261	26.1556	26.1595	25.6114	25.6442	25.814	26.0035	25.8878	26.5233				siSENP3and5_IP_SENP5_IP	26	26	2	75.7	75.7	9.1	49.895	0	323.31	3797900000	21	136		TUBA1C		0.401436	0.713411	-0.125033	-0.912284			0.313362	0.848297	0.164463	0.742186			TUBA1C		0.967839
21.5252	21.5024	20.7451	20.5994	21.5336	21.6443	21.6857	21.9637	20.4188	20.6596	21.6633	21.8176	21.272	21.6012	20.8838	21.4801					6	6	6	10.1	10.1	10.1	113.67	0	20.688	158290000	55	15		MOV10		1.24301	0.329495	0.613777	2.34887			0.170422	0.913288	0.169453	0.439879			MOV10		1.14533
22.4803	22.4125	22.5058	20.5865	22.2827	22.5305	22.4134	22.2609	20.0595	20.2729	22.4673	20.4386	22.3717	22.6094	22.6501	20.2625				SENP5_IP_Gl2_IP	5	5	5	5.4	5.4	5.4	123.56	0	13.928	309190000	62	27		ADNP		0.338466	0.759969	0.375639	0.791657			0.707571	0.727219	1.16387	1.45436			ADNP		0.28761
22.2643	22.7008	20.3282	21.2206	23.1062	22.5239	22.6298	22.8344	21.2472	21.9127	22.6043	21.1212	22.7565	22.4625	21.3713	22.897					5	5	5	12.9	12.9	12.9	55.704	0	23.176	311610000	30	53		SRP54		1.08722	0.375307	1.1451	2.08817			0.639713	0.762714	0.650469	1.33844			SRP54		0.498186
22.0937	22.0898	22.1859	22.0181	21.9011	21.9817	21.6856	22.7741	22.1972	21.8356	22.6474	21.9668	22.1012	22.3974	22.2065	20.0298					7	7	7	18.4	18.4	18.4	51.008	0	13.724	372330000	25	22		ITPKA		0.0158161	0.987379	-0.0112333	-0.0467403			0.353284	0.845091	-0.47805	-0.820465			ITPKA		0.275538
24.2262	24.2517	24.4301	23.743	24.0167	23.6971	24.2175	24.3491	20.7166	24.7091	24.2734	24.7091	24.4967	24.4974	24.7437	20.922					2	2	2	10.3	10.3	10.3	15.404	0.0023739	3.3542	767500000	4	50		HIST1H3A;H3F3A;HIST2H3A;HIST3H3;H3F3C;HIST2H3PS2		0.176459	0.885469	-0.0926824	-0.453539			0.0159706	0.989732	0.0628695	0.0471886			HIST1H3A;H3F3A;HIST2H3A;HIST3H3;H3F3C;HIST2H3PS2		0.169149
21.842	21.7802	21.3154	21.7006	21.7195	20.7121	22.2378	22.2055	22.3368	21.7852	22.2109	20.5491	21.2838	21.9653	21.8737	20.1254					2	2	2	4.9	4.9	4.9	60.977	0	7.0527	168740000	34	35		PSMD3		0.0556454	0.975853	0.0592031	0.157867			0.289705	0.860936	-0.408444	-0.694738			PSMD3		0.309915
22.0986	22.1232	22.0774	22.1792	22.4766	22.3903	22.4329	22.0758	22.6295	21.4809	20.8395	20.7823	22.4698	21.8633	22.2029	21.2115					6	6	6	18.9	18.9	18.9	70.737	0	30.302	353270000	32	49		TBRG4		1.26984	0.319837	0.22435	2.39414			0.444245	0.825905	0.503821	0.991902			TBRG4		0.687428
23.9119	24.2491	24.2359	23.7286	24.2489	24.3893	23.7124	23.7293	23.5968	23.8017	23.9719	23.0101	23.493	23.6745	23.5116	23.7606					6	6	6	22	22	22	28.082	0	12.018	1126700000	16	83		PMM2		0.0178463	0.985879	-0.0113993	-0.0526235			0.0229933	0.989732	0.0147872	0.0674264			PMM2		1.15228
19.9467	20.4277	20.9827	21.5494	20.7111	21.0889	21.5838	21.2185	21.0092	19.9926	20.603	22.0108	20.8859	19.344	21.1738	21.5149					3	3	3	3.9	3.9	3.9	114.33	0	8.5092	54412000	47	10		NCAPG		0.495916	0.655848	0.42398	1.08589			0.0998865	0.953252	-0.174265	-0.272278			NCAPG		0.354025
22.1753	22.58	21.6687	23.0081	22.6625	22.8887	22.7136	22.4535	22.5402	22.2405	23.7245	20.9959	23.1106	22.8123	22.2558	20.8357					4	4	4	11.4	11.4	11.4	52.904	0	18.491	341060000	25	52		PSMD12		0.489008	0.657249	0.321555	1.07345			0.0569298	0.984177	-0.121661	-0.161312			PSMD12		0.358718
22.1146	21.9772	22.4579	22.2589	21.9688	22.1833	22.1946	20.9124	22.1811	22.1465	20.439	22.7255	21.8074	21.8347	20.8516	21.0522					3	3	3	18.4	18.4	18.4	22.222	0	10.466	182690000	11	8		CMPK1		0.561574	0.626504	-0.387365	-1.20261			0.380576	0.835021	-0.486541	-0.872826			CMPK1		0.491556
22.8964	23.1598	22.7162	23.1748	23.5803	22.9959	23.7031	23.3142	22.3294	22.326	22.6716	22.0524	23.4504	23.0657	22.6109	22.726					9	9	9	14.4	14.4	14.4	81.074	0	36.722	1207800000	30	138		SSRP1		1.12152	0.365127	0.411592	2.14532			1.4593	0.3859	0.618382	2.71811			SSRP1		0.897272
22.4129	19.8426	20.8051	21.2593	20.4245	22.2256	22.4311	22.1228	20.9561	19.6494	20.8813	20.4372	21.4069	21.4467	22.3876	20.2192					3	3	3	5.1	5.1	5.1	85.126	0	9.549	172540000	24	27		ALDH16A1		0.459791	0.67772	0.721008	1.02041			0.82362	0.684038	0.884105	1.64969			ALDH16A1		0.282055
22.7535	22.8347	23.1356	22.6486	23.0458	22.7862	22.6548	22.142	22.0514	22.1931	20.2617	21.4652	21.9248	22.3554	22.078	22.4633					10	10	10	41.4	41.4	41.4	38.281	0	33.497	357700000	16	52		GALE		0.372342	0.732833	-0.185906	-0.85712			0.770247	0.710364	0.712523	1.56022			GALE		1.02968
24.2318	24.4986	24.4948	23.9149	24.401	24.3661	24.328	19.8813	24.3639	24.8286	21.2458	24.8915	24.2439	24.1768	20.7499	21.9971				siSENP3and5_IP_SENP5_IP	2	2	2	11.1	11.1	11.1	23.593	0	7.1959	555060000	13	32		RAB6A;RAB6B;RAB39A		0.406372	0.710261	-1.04094	-0.921555			0.369458	0.835021	-1.04052	-0.8516			RAB6A;RAB6B;RAB39A		0.119436
22.6018	22.2893	22.7718	22.5692	22.242	22.2282	23.2623	22.4943	22.3498	22.4938	22.0147	22.3151	22.2062	22.3183	22.0065	21.8287				siSENP3and5_IP_SENP5_IP	6	6	6	25.2	25.2	25.2	33.172	0	18.279	357540000	17	50		NOSIP		0.00171659	0.998787	-0.00135422	-0.00515348			0.661546	0.749037	-0.203452	-1.37591			NOSIP		0.88636
22.6481	22.1806	23.2269	23.2621	22.9334	23.5914	22.7372	22.7202	22.8738	21.6759	23.2015	23.3189	23.5532	23.0496	23.0623	20.4478					7	7	7	23.3	23.3	23.3	45.745	0	15.915	529940000	22	87		DNAJA2		0.19943	0.867689	0.166142	0.504669			0.11112	0.94776	-0.239292	-0.300072			DNAJA2		0.26201
20.1884	22.2829	20.8424	20.9784	20.5567	20.448	20.327	21.8753	20.8831	20.594	20.8688	20.6351	20.8884	20.5088	20.2045	19.7283					4	4	4	12.5	12.5	12.5	37.606	0	6.6689	128310000	18	14		UCHL5		0.187166	0.879283	-0.271245	-0.477532			NaN	NaN	0	NaN			UCHL5		0.490106
23.3616	23.1658	23.0831	23.3966	23.2874	23.36	22.7371	22.6347	22.8784	23.0801	23.0246	22.9688	22.6521	22.5981	22.4582	22.4337					6	6	6	20.9	20.9	20.9	55.01	0	75.75	541830000	18	80		SLC7A5		0.577404	0.613962	-0.246978	-1.23037			3.24283	0.113614	-0.452459	-6.62133			SLC7A5		1.28952
21.5275	19.678	20.8015	20.4026	21.3176	21.669	21.2652	21.6868	21.2061	21.429	20.5124	21.2512	22.0952	20.3048	21.163	20.4778					2	2	2	5.7	5.7	5.7	54.169	0.0012945	4.707	46948000	27	4		TRIM21		1.15059	0.35397	0.882271	2.19386			0.0705053	0.979924	-0.0894742	-0.197245			TRIM21		0.518028
23.1101	23.1086	23.149	22.9653	22.9278	23.1501	23.0831	22.762	23.0685	23.4406	23.0409	21.6999	23.0129	22.8606	22.8439	21.2699				siSENP3and5_IP_SENP5_IP	6	6	6	29.8	29.8	29.8	33.58	0	72.82	642660000	15	95		WDR61		0.489067	0.657249	-0.102515	-1.07355			0.226286	0.883147	-0.315696	-0.562893			WDR61		0.53344
21.5503	21.828	20.7959	22.225	22.028	21.6322	21.4537	21.2675	21.8647	21.3352	21.3089	21.6684	21.1355	21.6534	21.5537	20.0985					4	4	4	27	27	27	27.507	0	15.915	154860000	11	61		GSTT2B;GSTT2		0.00433396	0.998415	-0.00444317	-0.0129725			0.527366	0.782447	-0.43405	-1.14214			GSTT2B;GSTT2		0.583781
21.0176	22.4245	20.5592	21.6306	20.6095	20.0927	21.8049	20.6557	21.1237	19.8002	21.7294	20.9842	20.1293	19.5241	20.7592	20.7858				siSENP3and5_IP_SENP5_IP;SENP5_IP_Gl2_IP	3	3	3	6.2	6.2	6.2	59.356	0	6.4057	362370000	29	17		FAR1		0.52575	0.63713	-0.617265	-1.13927			NaN	NaN	0	NaN			FAR1		0.47387
22.5449	22.8672	22.6405	22.7268	22.6885	22.4394	22.466	22.6278	22.8108	22.5103	22.651	22.5452	22.7274	22.6476	20.3001	22.5744					6	6	6	10.5	10.5	10.5	67.764	0	11.378	317010000	30	47		STXBP3		0.748293	0.52987	-0.139429	-1.52325			0.425641	0.835021	-0.566959	-0.957514			STXBP3		0.360157
21.1732	21.7006	22.0314	22.2815	21.7537	21.7804	20.7152	22.466	21.5093	20.9852	21.7168	21.3121	21.7591	20.8426	21.3303	20.8067					5	5	5	13.6	13.6	13.6	49.96	0	12.328	117060000	32	13		SQRDL		0.0997889	0.941012	-0.117851	-0.272034			0.300034	0.851046	-0.196154	-0.715558			SQRDL		0.53779
22.3271	23.393	22.746	21.2915	22.9301	23.247	23.4409	21.0554	23.3952	23.6547	23.5322	23.7966	23.3974	22.8888	20.8078	21.5916					6	6	6	42.4	42.4	42.4	21.868	0	24.536	488370000	11	60		PDCD6		0.121581	0.927192	0.22895	0.325547			1.25981	0.473292	-1.42325	-2.3772			PDCD6		0.2513
22.2071	24.4063	22.5529	20.2789	21.1241	20.0257	22.3746	20.9145	19.6241	21.9688	20.7848	20.8529	20.3299	20.3099	20.4741	21.3091					11	1	1	80.1	17.5	17.5	19.794	0	25.854	105350000	9	5		MYL12A		0.608509	0.599397	-1.25158	-1.28454			0.143504	0.929408	-0.201876	-0.377756			MYL12A		0.413362
22.9535	22.8057	23.0261	23.0948	22.9328	22.9344	23.1923	23.0228	22.8641	22.6913	23.399	22.3025	22.7339	22.983	23.2318	21.0906				siSENP3and5_IP_Gl2_IP	4	4	4	16.2	16.2	16.2	38.771	0	18.497	562680000	16	72		THOC3		0.235153	0.835947	0.050561	0.581781			0.229287	0.881222	-0.304404	-0.569304			THOC3		0.47456
22.2066	22.1358	20.2578	20.695	22.1673	22.2804	22.3071	22.4818	21.9018	21.7516	21.8744	21.1564	22.4365	22.2748	22.2596	20.2009					3	3	3	14.6	14.6	14.6	43.159	0	20.902	198480000	15	53		HACD3		1.0124	0.410906	0.985327	1.96377			0.0783578	0.973939	0.121909	0.21765			HACD3		0.428458
20.0153	20.6612	20.1355	21.1148	22.1484	20.9751	22.9073	20.4174	19.9114	20.6824	20.0929	21.7149	20.0841	20.672	20.9682	22.634				siSENP3and5_IP_Gl2_IP;siSENP3and5_IP_siSENP3_IP;siSENP3and5_IP_SENP5_IP	4	4	4	6.3	6.3	6.3	101.89	0	7.4276	309930000	44	15		MCM2		0.933061	0.447125	1.13038	1.832			0.301329	0.851046	0.489132	0.718158			MCM2		0.27564
22.9424	23.0565	22.9123	22.3316	23.0145	22.5816	22.1777	22.6363	22.9824	22.7664	22.8511	20.9249	22.5552	22.5115	22.5636	20.6758					3	3	3	37.3	37.3	37.3	17.143	0	15.679	282300000	9	34		POLR2H		0.385045	0.7216	-0.208158	-0.881318			0.175453	0.912152	-0.30465	-0.45127			POLR2H		0.480144
20.3912	24.9754	21.0928	20.9334	21.5459	25.1831	21.1615	25.3828	20.8683	25.8217	21.7527	21.006	25.2238	25.9144	20.0771	19.947					4	4	4	4.2	4.2	4.2	155.23	0	9.3031	660530000	71	45		DHX29		0.420656	0.700155	1.4701	0.948246			0.0774184	0.975145	0.428374	0.215223			DHX29		0.0980269
21.4117	21.4393	21.9703	20.6869	21.6844	21.6811	19.8478	21.6137	19.1567	20.3144	20.475	20.0049	20.8964	20.975	20.3175	20.4994					5	5	5	9.4	9.4	9.4	70.584	0	8.3716	66482000	36	24		VPS33B		0.121268	0.927192	-0.170293	-0.32479			NaN	NaN	0	NaN			VPS33B		0.511678
20.7138	21.6381	20.5114	21.7745	22.0632	22.1732	20.8235	20.6462	19.8185	20.1485	20.3676	20.1271	21.1204	20.7504	20.9199	20.7604					3	3	3	16.5	16.5	16.5	25.456	0	9.8893	69611000	11	17		FAM207A		0.206638	0.8636	0.267128	0.520453			2.78883	0.132651	0.772355	5.4243			FAM207A		0.624015
19.9926	20.5572	24.9299	19.2162	20.2865	21.0167	21.2077	20.8183	21.1555	21.2013	21.082	21.8256	20.4088	20.338	19.5035	20.8749					5	5	5	29.1	29.1	29.1	16.537	0	40.555	953050000	9	20		LYZ		0.0963533	0.9445	-0.341702	-0.263439			1.67984	0.311492	-1.03478	-3.10806			LYZ		0.785078
21.6871	21.7304	20.204	21.2638	21.9086	21.6501	20.3334	20.9769	20.5662	19.6994	21.3586	20.563	20.0432	19.9289	21.4969	21.1522				siSENP3and5_IP_SENP5_IP	4	4	4	5.8	5.8	5.8	102.91	0	9.6485	129080000	46	20		MGEA5		0.00272944	0.998415	-0.00410414	-0.00818475			0.0750105	0.976084	0.108512	0.208985			MGEA5		0.482469
21.6461	21.7506	21.8	21.162	21.6223	21.279	21.9069	21.6669	20.4064	20.0463	20.1005	21.7957	21.0504	20.3996	21.1691	21.6033				siSENP3and5_IP_Gl2_IP;siSENP3and5_IP_SENP5_IP	9	9	9	5.5	5.5	5.5	186.49	0	13.63	161650000	98	21		KIF14		0.0525057	0.975853	0.0291595	0.149413			NaN	NaN	0	NaN			KIF14		1.03905
20.3728	20.9095	20.7097	20.0215	21.1121	22.8216	20.9965	20.3793	20.1792	20.4737	20.2988	19.9446	20.5031	21.394	20.4872	20.5727				siSENP3and5_IP_SENP5_IP;SENP5_IP_Gl2_IP	4	4	4	13.8	13.8	13.8	52.494	0	17.228	182030000	19	21		CLU		0.71983	0.549537	0.823975	1.47515			NaN	NaN	0	NaN			CLU		0.468625
21.8984	22.3288	20.387	22.107	22.2504	19.9284	22.1562	22.2188	20.9674	21.7231	22.8831	20.6663	20.3508	20.9488	22.4175	20.467					4	4	4	12.4	12.4	12.4	44.508	0	21.622	214770000	21	29		FBXO22		0.0197377	0.985603	-0.0418386	-0.0580817			0.317267	0.848297	-0.513944	-0.749939			FBXO22		0.341744
21.945	22.0678	21.5436	21.8143	21.7159	21.8505	21.7681	20.7922	20.4189	22.7752	21.6911	19.386	21.8674	20.7787	20.763	20.341					5	5	5	10.1	10.1	10.1	66.591	0	20.933	147620000	23	38		SNX9		0.527484	0.63713	-0.311053	-1.14235			0.0569241	0.984177	-0.130286	-0.161296			SNX9		0.705037
22.101	19.355	22.3262	20.3451	22.3677	20.249	21.9563	21.9028	22.7443	22.6391	22.6738	22.2475	20.952	20.7253	19.889	22.5125					3	3	3	7.3	7.3	7.3	51.4	0	5.9268	171310000	23	14		CCBL2		0.286476	0.804205	0.587105	0.688193			1.49776	0.374601	-1.55645	-2.78501			CCBL2		0.359071
23.147	23.0897	23.0371	22.8214	23.2403	23.4882	23.1565	23.1499	23.1294	23.2334	23.2638	23.2312	23.1725	23.19	21.0124	23.1758					4	4	4	11.2	11.2	11.2	58.993	0	33.607	498010000	25	72		SCP2		1.15871	0.353175	0.234974	2.20742			0.483278	0.806866	-0.57679	-1.0631			SCP2		0.522963
20.7681	20.7473	21.136	19.5353	20.8106	20.75	21.9781	20.7201	20.6492	20.8798	20.0652	21.4506	20.8102	20.2303	20.3525	20.3582					3	3	3	8.1	8.1	8.1	51.466	0	6.6573	75710000	19	9		LUC7L3		0.513827	0.642761	0.518022	1.11801			0.465409	0.812231	-0.323426	-1.03066			LUC7L3		0.97163
22.0049	21.8206	21.2693	19.8571	21.0556	21.6325	21.4035	21.1708	20.0089	20.4403	21.0316	21.4203	20.1154	21.3155	20.6377	20.6844					6	6	4	14.8	14.8	8	65.309	0	23.167	133160000	36	21		KLC1		0.0543471	0.975853	0.077601	0.154377			0.0320959	0.989732	-0.0370498	-0.0932232			KLC1		1.1929
21.6677	21.5248	20.4917	20.9055	20.5299	21.586	21.0183	22.0419	20.9647	20.3705	20.5417	20.622	21.6116	20.1824	19.9706	20.8992					7	7	7	10.3	10.3	10.3	102.12	0	18.748	178460000	38	27		TCAF1		0.128403	0.923736	0.146626	0.34196			0.0362669	0.989432	0.0412178	0.104887			TCAF1		0.595731
24.0256	23.5905	23.3309	23.9546	23.6208	23.0616	24.2703	23.5268	23.7033	23.8506	23.6854	21.781	23.6035	23.716	23.5558	21.0688					5	5	5	16	16	16	52.623	0	23.174	440160000	23	54		FAF2		0.133851	0.91824	-0.105493	-0.354956			0.124735	0.935817	-0.269081	-0.333153			FAF2		0.40721
22.6758	23.0199	23.2115	23.1256	22.5522	22.4253	23.0174	22.577	22.226	19.9562	21.6131	22.3061	21.178	22.492	22.3158	22.0428					6	6	6	24.6	24.6	24.6	27.325	0	14.226	341750000	16	60		TBCB		1.08932	0.374843	-0.36523	-2.09166			0.332032	0.848297	0.481798	0.77906			TBCB		1.0311
25.3139	24.824	24.9845	24.654	25.0301	24.7301	24.8858	24.5995	24.032	24.22	24.0893	25.4783	23.875	23.9216	23.9996	24.903				siSENP3and5_IP_Gl2_IP	6	6	5	30.9	30.9	27.5	35.924	0	323.31	2020400000	13	144		YBX1		0.335787	0.762292	-0.132735	-0.786418			0.274985	0.869465	-0.280079	-0.66477			YBX1		1.29421
21.914	23.2781	19.5786	21.4451	21.7514	21.9685	21.0872	21.7545	21.6831	21.7509	19.6952	20.6118	21.3534	21.5643	20.4621	20.6234					4	4	4	19.2	19.2	19.2	21.676	0	8.3228	159950000	12	15		SRI		0.0379891	0.97662	0.0864453	0.109675			0.0407684	0.986852	0.0655346	0.117368			SRI		0.994029
22.9372	22.7698	22.4888	23.1691	22.4206	22.5101	23.014	20.6074	21.2883	20.3316	20.204	21.3217	22.2712	20.4376	22.1806	21.0892					3	3	3	6.1	6.1	6.1	64.732	0	8.5048	170810000	31	25		GALNT2		0.610773	0.599397	-0.703218	-1.28847			0.63063	0.767283	0.708221	1.32279			GALNT2		0.413501
21.9279	21.5143	21.7651	20.1722	21.31	21.4589	20.4733	20.2459	22.0238	22.325	21.8777	22.622	20.2713	19.6159	20.5612	20.4495				siSENP3and5_IP_siSENP3_IP	2	2	2	3.1	3.1	3.1	80.109	0.001912	4.4515	134160000	40	7		TRAP1		0.418671	0.70235	-0.472862	-0.944549			3.50625	0.113614	-1.98765	-7.40459			TRAP1		0.889926
20.5944	20.8863	20.2717	21.7842	20.487	22.2112	21.7092	22.0295	19.9018	20.4812	20.441	20.8216	20.9951	20.9701	21.0041	20.848					4	4	4	3.2	3.2	3.2	196.71	0	6.8676	149680000	112	5		KIAA1671		0.694247	0.562026	0.72506	1.43172			NaN	NaN	0	NaN			KIAA1671		0.841611
23.0751	23.451	23.4706	23.1916	22.9786	23.1244	23.1708	22.9788	23.0724	23.1818	22.9835	20.9836	22.9759	23.439	20.1142	23.0608					6	6	6	17.9	17.9	17.9	51.212	0	20.101	458730000	29	45		FKBP5		1.11656	0.367499	-0.233946	-2.13706			0.0600637	0.984177	-0.157861	-0.169683			FKBP5		0.376613
21.1177	21.0761	23.0919	22.8605	21.1773	24.4136	23.3665	23.3983	22.7264	21.3338	22.5395	20.7429	22.9949	22.7852	20.8536	23.0276					4	4	4	25.6	25.6	25.6	14.463	0	7.8695	305960000	7	37		RPL31		0.563388	0.625763	1.05242	1.2058			0.352183	0.845314	0.579684	0.818334			RPL31		0.334348
21.716	20.2069	20.558	21.0876	21.2308	20.3652	21.203	21.5527	20.6172	19.9551	21.0227	20.9913	20.2823	19.3451	20.9616	21.0464					2	2	2	2.8	2.8	2.8	132.82	0	5.8401	94555000	46	7		CCAR1		0.184397	0.882178	0.195772	0.471354			0.20226	0.898816	-0.237755	-0.510881			CCAR1		0.705046
19.0841	22.1285	21.1431	22.0313	19.5697	22.12	21.9778	22.3855	20.5941	21.5085	21.2238	21.5611	20.2636	21.8465	20.0716	21.1348					3	3	3	28.5	28.5	28.5	20.061	0	7.8741	162670000	11	9		AK6		0.167332	0.894259	0.416543	0.432851			0.364229	0.83875	-0.392735	-0.841568			AK6		0.387879
21.5507	23.0748	21.8515	22.2325	23.0833	22.6036	20.7202	22.8604	19.7779	20.8778	21.3123	21.2005	23.1197	22.8241	20.5271	20.0059				SENP5_IP_SENP5_CTRL	3	3	3	10.1	10.1	10.1	57.543	0	11.857	286230000	26	33		SMU1		0.079277	0.960749	0.139472	0.220021			0.42511	0.835021	0.827085	0.956527			SMU1		0.306366
24.5391	24.7572	24.6883	24.7303	24.4272	24.7653	24.6037	24.5906	25.0552	24.7423	24.2122	24.8811	24.8521	24.889	24.5845	21.2467				siSENP3and5_IP_Gl2_IP;SENP5_IP_Gl2_IP	13	13	7	50.3	50.3	28.2	42.613	0	114.92	2254100000	20	122		ACTR1A		0.432968	0.691547	-0.082037	-0.971094			0.40476	0.835021	-0.829625	-0.918529			ACTR1A		0.339091
22.2282	20.1095	22.5159	21.9385	22.0566	22.2004	21.7023	20.7007	20.8505	19.7931	20.5678	21.4014	21.7221	19.9379	20.9184	21.2667				siSENP3and5_IP_Gl2_IP	5	4	4	2.4	2	2	261.37	0	7.8615	42384000	109	12		TRIOBP		0.01752	0.985879	-0.0330319	-0.0516795			NaN	NaN	0	NaN			TRIOBP		0.667581
21.6659	21.6253	21.9321	21.7534	21.5108	21.751	21.6851	22.4724	21.7567	20.5141	20.3002	20.9892	22.0539	20.2227	20.8127	21.491					3	3	3	13.8	13.8	13.8	28.16	0	11.554	179510000	12	14		TP53RK		0.195849	0.872066	0.110616	0.496783			0.196022	0.905166	0.255006	0.497164			TP53RK		0.777286
23.2694	23.2564	22.9944	22.9892	23.2063	23.0778	23.2467	23.1387	20.1974	21.6371	22.733	23.2648	22.9376	23.029	23.0471	20.8001					5	5	5	29.8	29.8	29.8	23.51	0	14.478	441650000	14	48		MAD2L1		0.179891	0.885469	0.0400033	0.461262			0.228164	0.881415	0.495373	0.566907			MAD2L1		0.612351
22.8466	22.6843	21.4219	22.818	20.6055	22.7847	19.4508	22.6106	20.7401	20.065	20.8585	20.5229	19.6628	20.0852	22.6656	20.1457					5	5	5	29.4	29.4	29.4	26.458	0	11.124	224710000	15	15		NAA10		0.578546	0.613962	-1.07979	-1.23237			0.0461285	0.986852	0.093224	0.13209			NAA10		0.284317
22.4333	22.2377	22.4118	22.6172	22.5015	22.2729	22.6237	22.4375	22.0487	22.1543	20.8941	22.9501	21.7791	22.1217	20.4082	22.6104					8	5	5	12.4	8.7	8.7	67.56	0	10.499	329450000	30	38		FUBP1		0.118397	0.929933	0.0338712	0.317832			0.17243	0.912152	-0.281945	-0.444434			FUBP1		0.749349
23.2405	23.0222	22.9247	22.1757	23.6467	22.926	23.0297	23.618	22.8572	23.0716	20.8083	22.429	22.2987	22.2443	22.4252	23.3177				SENP5_IP_Gl2_IP	9	9	9	6.8	6.8	6.8	212.88	0	29.562	592830000	101	55		PTPRF		0.764432	0.529372	0.464323	1.55043			0.193095	0.905166	0.279992	0.490696			PTPRF		1.22935
21.9348	22.13	21.8417	22.2462	22.2436	22.4546	22.2528	22.3285	21.6968	21.3177	21.6181	22.1343	22.3798	22.1898	20.8236	20.8507					8	8	8	18.1	18.1	18.1	68.249	0	33.086	366630000	38	70		LRRC40		1.4552	0.264095	0.281659	2.71101			0.106616	0.948463	-0.130722	-0.288984			LRRC40		0.911318
22.6159	21.0887	26.3232	22.7065	23.8377	20.4621	24.1626	24.0609	23.2877	22.9108	20.5504	24.3411	24.1087	23.8064	20.662	20.8812					4	4	4	33.3	33.3	33.3	13.95	0	16.879	624790000	7	71		HIST1H2BB;HIST1H2BL;HIST1H2BH;HIST1H2BN;HIST2H2BE;HIST1H2BC;HIST1H2BD;HIST1H2BK;HIST2H2BF;HIST1H2BO;HIST1H2BM;H2BFS;HIST1H2BJ;HIST3H2BB;HIST1H2BA		0.0124894	0.993382	-0.0527649	-0.0370439			0.125086	0.935817	-0.407952	-0.333997			HIST1H2BB;HIST1H2BL;HIST1H2BH;HIST1H2BN;HIST2H2BE;HIST1H2BC;HIST1H2BD;HIST1H2BK;HIST2H2BF;HIST1H2BO;HIST1H2BM;H2BFS;HIST1H2BJ;HIST3H2BB;HIST1H2BA		0.242338
22.4868	22.6098	20.7759	20.9923	20.305	22.5008	22.2952	22.1813	20.5564	21.4751	21.229	20.5749	20.6641	21.9959	20.7526	20.7825					2	2	2	9.4	9.4	9.4	34.577	0	6.4411	204230000	15	9		PSMD14		0.0522383	0.975853	0.104399	0.148691			NaN	NaN	0	NaN			PSMD14		0.609694
23.8284	23.4275	22.8451	22.3315	22.8005	23.0294	22.6733	22.6989	22.7395	22.5124	19.7815	23.2111	22.6969	22.646	20.0474	22.7128					4	4	4	15.1	15.1	15.1	36.521	0	10.363	284830000	18	32		DFFA		0.400026	0.713411	-0.307592	-0.909631			0.011704	0.989732	-0.0353246	-0.0347446			DFFA		0.540698
22.3749	22.6157	20.5606	22.48	22.0416	22.3819	22.0028	22.4109	22.9973	22.9256	19.7146	19.6747	22.8004	22.4637	20.3238	20.1331					2	2	2	0.8	0.8	0.8	294.36	0.0023599	3.2772	172490000	139	24		USP24		0.155413	0.901255	0.20149	0.405496			0.0299089	0.989732	0.102183	0.0870686			USP24		0.505048
22.7657	22.6444	22.6744	22.2006	22.9163	22.3125	22.5303	22.3082	22.1122	21.7829	22.2375	22.6381	22.2398	22.0746	22.2485	20.3157					8	8	8	8.7	8.7	8.7	118.32	0	23.744	322130000	40	52		SEC24C		0.105208	0.940286	-0.0544333	-0.285501			0.417595	0.835021	-0.473017	-0.942543			SEC24C		0.808098
23.3881	20.476	20.492	23.5854	19.8152	23.7882	23.9015	24.1572	24.1585	24.3665	24.2988	19.9154	20.2505	20.773	23.713	23.7221					8	8	8	17	17	17	56.44	0	18.512	513260000	32	35		DNAJC7		0.286443	0.804205	0.930114	0.688128			0.31532	0.848297	-1.07014	-0.746076			DNAJC7		0.231818
23.9244	23.6137	23.487	20.3928	23.9943	24.0825	20.9881	20.2702	20.095	20.5065	20.9021	21.3544	24.128	20.9412	19.9839	21.0734					2	2	2	5.6	5.6	5.6	35.503	0.0018226	3.6321	400650000	20	25		SFXN3		0.154189	0.902527	-0.520689	-0.402664			0.379508	0.835021	0.817142	0.870792			SFXN3		0.242904
23.3086	23.1484	23.5721	23.3848	22.8038	22.8009	22.8069	22.7958	20.6881	22.5419	22.6971	23.3094	22.8253	21.3541	22.3838	21.4302	+			Gl2_IP_Gl2_CTRL;siSENP3and5_IP_Gl2_IP;siSENP3and5_IP_siSENP3_IP;SENP5_IP_Gl2_IP	5	5	5	20.4	20.4	20.4	33.697	0	30.568	484300000	13	72		CNN2		3.11596	0.0288248	-0.551594	-6.26849			0.180708	0.912152	-0.310751	-0.463094			CNN2		1.16691
22.3955	22.3449	22.051	22.2891	22.5491	22.4682	22.4638	22.5833	22.0727	20.0015	20.5792	20.8552	22.6585	22.2775	20.8811	21.0244					7	7	7	18.1	18.1	18.1	59.379	0	16.116	379490000	24	42		RBM39		1.62315	0.216193	0.245977	3.00626			0.63857	0.762714	0.833217	1.33647			RBM39		0.917242
22.3056	22.9112	20.1331	21.9964	22.2776	22.4554	22.517	20.6191	20.4476	19.7767	22.2988	21.6944	20.0429	20.2449	22.0649	22.2767					2	2	2	5.7	5.7	5.7	38.036	0.0013063	4.7912	138890000	14	22		MAGT1		0.0617587	0.973972	0.130705	0.174191			0.0436387	0.986852	0.102984	0.12527			MAGT1		0.499115
23.4113	23.7932	23.238	23.5912	23.2716	23.6876	23.3774	23.6881	23.2212	22.7237	22.665	21.1236	23.5124	23.6765	23.0745	20.5188				siSENP3and5_IP_Gl2_IP;SENP5_IP_Gl2_IP	14	14	14	34.4	34.4	34.4	62.788	0	102.37	1247200000	22	132		ANTXR1		0.00470326	0.998415	-0.00225496	-0.014072			0.112294	0.94776	0.262147	0.30295			ANTXR1		0.497651
24.1856	23.7934	21.0857	23.753	23.6764	24.0184	20.1618	20.9846	23.4692	20.604	20.702	23.3884	23.3962	19.9946	21.3655	20.8256					2	2	2	12.2	12.2	12.2	38.374	0	6.5447	263260000	24	27		NDEL1;NDE1		0.358211	0.744093	-0.994156	-0.829983			0.242573	0.869465	-0.645436	-0.597464			NDEL1;NDE1		0.280725
24.9682	26.2158	24.9176	24.7776	25.0071	24.4553	24.5396	24.529	24.9697	25.5536	24.8481	20.9633	25.1854	24.6597	20.7469	24.6581					35	1	1	93.3	4.5	4.5	41.736	0	104.98	1255700000	20	70		ACTB		0.819153	0.502979	-0.587018	-1.64222			0.0655783	0.984177	-0.271192	-0.184302			ACTB		0.338091
21.6545	21.5506	21.6894	21.9444	21.8401	21.6249	22.1337	21.8408	21.676	21.9534	21.727	21.877	19.8173	20.5498	21.6982	22.0804					3	3	3	6.7	6.7	6.7	74.605	0.0013141	4.9428	111020000	33	9		SRP72		0.516181	0.641394	0.150139	1.12221			0.717902	0.722174	-0.771959	-1.47188			SRP72		0.764845
23.7041	20.3864	24.5017	23.14	24.0119	23.2259	21.1818	20.9383	20.1763	21.2041	21.1048	20.8273	19.6248	21.4328	23.3028	21.6908					3	3	3	37.9	37.9	37.9	20.198	0	23.051	299420000	5	29		COPZ1		0.20035	0.8671	-0.593596	-0.50669			0.378581	0.835021	0.684712	0.869026			COPZ1		0.32937
26.0316	24.6959	26.3144	25.3267	24.9326	24.8614	23.919	23.7599	23.8241	24.9895	22.9564	26.3224	23.0222	22.3334	23.7572	25.0363					4	4	4	43.3	43.3	43.3	10.18	0	16.958	873350000	5	58		S100A6		1.37313	0.291454	-1.22392	-2.5697			0.480737	0.806866	-0.985813	-1.0585			S100A6		0.599668
23.3052	23.4094	23.2486	23.4589	23.7357	23.7402	21.9732	23.5069	23.4336	23.4271	23.9632	20.5055	22.8688	23.0417	20.1649	23.5537					5	5	5	26	26	26	19.398	0	12.974	475370000	11	66		NAA50		0.0998442	0.941012	-0.116524	-0.272172			0.148109	0.928743	-0.425115	-0.388531			NAA50		0.423493
22.4193	23.2249	20.5619	22.9278	22.6893	22.5214	22.3842	22.8511	22.4446	22.632	19.8581	21.8282	23.0448	22.4219	20.6459	20.9811					6	6	6	25.4	25.4	25.4	45.394	0	64.713	256530000	28	80		HSDL2		0.21622	0.851586	0.328012	0.541255			0.0333606	0.989732	0.0827169	0.0967699			HSDL2		0.699667
23.147	22.298	22.1006	22.5931	22.1925	22.026	22.3458	22.4013	21.8449	21.8735	21.7552	21.325	21.8589	21.9888	19.8976	21.7576				siSENP3and5_IP_Gl2_IP	8	6	6	16	11.6	11.6	65.677	0	22.958	266790000	34	22		CTPS2		0.564288	0.625587	-0.293298	-1.20738			0.25992	0.869465	-0.323906	-0.633723			CTPS2		0.868137
20.6574	22.1035	21.9436	22.013	22.5841	22.0433	22.5209	22.2953	20.7944	20.4808	19.949	20.3912	22.3221	20.8056	22.1944	20.6418					7	7	7	13.2	13.2	13.2	68.997	0	14.412	254390000	38	19		SWAP70		0.958655	0.435865	0.681499	1.87452			1.19863	0.49575	1.08712	2.27427			SWAP70		0.964696
23.2643	23.2747	23.4028	22.8443	23.1766	23.4386	23.381	22.8316	23.3521	22.4791	23.1656	22.5911	22.9061	23.1917	22.6325	20.6154				siSENP3and5_IP_Gl2_IP;SENP5_IP_Gl2_IP	4	4	4	7.8	7.8	7.8	60.101	0	10.702	319910000	21	41		DHCR24		0.0193865	0.985603	0.0104589	0.0570698			0.394993	0.835021	-0.560527	-0.900145			DHCR24		0.704384
21.8431	21.7432	21.7532	21.5862	21.868	22.1268	21.9543	21.4715	21.1223	21.5656	20.5989	20.4288	21.1878	21.4498	19.532	21.7367					4	4	4	6.9	6.9	6.9	67.454	0	9.8447	175660000	31	37		TOMM70A		0.359461	0.743325	0.123717	0.832393			0.0293357	0.989732	0.0476708	0.0854511			TOMM70A		0.86037
23.2061	22.9213	22.7572	22.8187	22.7541	22.8617	23.36	22.9618	22.0193	22.5834	22.2341	22.5333	22.4871	22.8067	20.479	22.545					10	10	10	11.6	11.6	11.6	124.34	0	22.638	693800000	58	48		UPF1		0.13353	0.91824	0.058569	0.354193			0.185973	0.910027	-0.263116	-0.474873			UPF1		0.813944
22.1059	22.2734	21.9234	21.8228	22.0526	21.9339	22.0585	21.9654	20.4114	21.0859	21.3068	21.1766	20.8769	21.7274	20.0618	21.7076				siSENP3and5_IP_Gl2_IP;siSENP3and5_IP_SENP5_IP;SENP5_IP_Gl2_IP	11	11	11	21.7	21.7	21.7	68.303	0	42.476	450090000	34	61		ATP6V1A		0.101103	0.940721	-0.0287695	-0.27531			0.0797414	0.973351	0.0982957	0.221218			ATP6V1A		1.20417
22.6966	23.1274	22.1913	22.3698	23.0064	23.3864	22.5583	22.2626	21.7228	22.4787	22.4866	21.9609	20.9556	22.4348	22.1771	21.9838					7	7	7	23.4	23.4	23.4	43.359	0	37.874	299180000	21	42		PELO		0.264913	0.817016	0.207129	0.644056			0.306802	0.851046	-0.274431	-0.729114			PELO		1.18162
24.377	24.3257	20.6089	21.5066	24.772	24.2052	20.9897	24.0554	20.3294	24.6448	20.5089	25.2191	24.9621	24.6896	20.429	20.2638					5	3	2	35.4	17.7	17.7	20.601	0	12.819	748160000	10	42		ARF3;ARF1		0.25372	0.825037	0.801038	0.620827			0.0164473	0.989732	-0.0894113	-0.0485721			ARF3;ARF1		0.240499
22.2787	23.3423	21.231	20.0411	22.5078	22.9725	23.8249	23.0945	23.3965	23.7075	23.3823	23.4099	23.1162	24.1612	20.4714	20.9322					7	7	7	22.6	22.6	22.6	42.945	0	40.335	509480000	26	57		PSMD13		0.923543	0.449883	1.37663	1.81618			0.720914	0.720809	-1.30378	-1.47698			PSMD13		0.454011
21.2012	21.2665	21.5751	21.436	20.8829	21.5057	21.2131	21.1034	19.8759	20.0235	20.6003	19.8541	19.1594	20.5994	20.4461	20.774				siSENP3and5_IP_Gl2_IP;siSENP3and5_IP_siSENP3_IP;siSENP3and5_IP_SENP5_IP;SENP5_IP_Gl2_IP	11	6	5	25.7	15.8	11.3	32.708	0	33.731	2259100000	16	103		TPM1		0.589328	0.612697	-0.193449	-1.25119			0.146048	0.928743	0.156288	0.383716			TPM1		1.26634
25.375	25.5566	25.8662	21.8705	25.3034	25.0083	25.8512	25.3181	25.3815	25.4586	21.598	25.7089	25.5774	25.4179	20.9527	25.7944					11	5	5	33.6	19.4	19.4	49.263	0	73.075	1491300000	17	74		HNRNPH2		0.310804	0.78524	0.703178	0.737097			0.0226397	0.989732	-0.101121	-0.0664145			HNRNPH2		0.339816
22.647	21.8784	21.977	22.5574	21.807	21.5667	22.5926	20.722	20.5941	21.6079	20.1436	20.8091	20.0139	19.935	21.4594	21.461					4	4	4	32.2	32.2	32.2	21.764	0	22.039	173790000	12	20		COMMD4		0.658926	0.574848	-0.592935	-1.37143			0.0472925	0.986852	-0.0713215	-0.135267			COMMD4		0.827198
19.932	22.0454	21.5063	22.7949	22.541	22.8186	21.8385	21.9388	21.0385	20.3479	19.4683	21.9191	22.5472	21.4199	21.7198	19.5675					5	5	5	13.6	13.6	13.6	57.861	0	15.835	143140000	20	34		KPNA2		0.502616	0.649986	0.71456	1.09793			0.322371	0.848297	0.620129	0.760039			KPNA2		0.701883
22.4319	22.762	22.6294	22.8053	22.351	23.0291	22.4186	23.0908	21.8817	22.2792	22.3228	22.6968	20.5961	22.4622	22.0023	21.9414				siSENP3and5_IP_Gl2_IP;siSENP3and5_IP_siSENP3_IP	7	7	6	26.5	26.5	23.5	29.999	0	23.966	562670000	15	76		MAPRE1		0.113653	0.934794	0.0652366	0.306275			0.589533	0.77457	-0.544619	-1.25155			MAPRE1		1.13848
24.1774	23.3717	24.5696	24.1422	24.0888	23.5244	23.5939	23.7771	23.4162	23.2089	20.5832	21.1171	23.1568	23.568	21.1325	23.2256					3	3	3	6.8	6.8	6.8	61.277	0	55.806	416840000	24	43		ZYX		0.524886	0.63713	-0.319194	-1.13773			0.321778	0.848297	0.689377	0.758868			ZYX		0.864737
20.4481	22.0909	20.595	21.7768	22.3857	21.5789	21.8039	21.6069	21.6347	21.4939	20.9406	20.9989	19.9128	20.7092	20.9848	21.8435					2	2	2	5.8	5.8	5.8	59.844	0	6.8878	116740000	17	23		NRBP1		0.650173	0.577593	0.616164	1.35642			0.41106	0.835021	-0.404443	-0.930337			NRBP1		1.17201
22.687	22.508	20.7706	21.0508	22.5402	22.1058	22.4636	19.9475	19.8838	20.8548	20.6213	20.7925	19.8005	21.7585	20.652	20.9022					3	2	2	11.3	8.9	8.9	37.031	0	10.291	120180000	16	26		MAPRE2		0.00432192	0.998415	0.0101652	0.0129366			NaN	NaN	0	NaN			MAPRE2		0.643038
21.6209	21.2429	19.7586	19.9149	22.2075	21.6255	20.523	21.8049	19.2704	20.8133	20.7908	21.4228	21.2536	19.5015	21.2831	20.1767					6	6	6	11.2	11.2	11.2	128.4	0	24.039	111410000	53	17		ANKFY1		0.754622	0.529372	0.905895	1.53392			0.0109781	0.989732	-0.020618	-0.0326158			ANKFY1		0.881672
20.5284	21.0819	24.9102	20.5546	20.4395	25.2128	20.7001	24.7461	25.5073	20.0679	20.8268	25.0312	20.5977	20.5295	24.9473	21.0423					6	6	6	16	16	16	35.079	0	8.5802	767920000	17	28		WDR82		0.247151	0.831843	1.00584	0.607086			0.249966	0.869465	-1.07912	-0.612985			WDR82		0.243362
20.8316	20.2802	20.4285	20.9076	21.4053	22.4331	20.378	20.5731	23.1034	21.4832	23.0585	21.3138	20.2227	19.4803	20.4235	20.6741				siSENP3and5_IP_Gl2_IP;siSENP3and5_IP_siSENP3_IP	5	5	5	10.8	10.8	10.8	48.755	0	22.002	340630000	23	51		DLST		0.55365	0.626504	0.585422	1.18867			1.99801	0.23459	-2.03957	-3.70356			DLST		0.953975
22.5496	22.45	22.5307	22.1986	22.5968	22.342	22.5195	22.3932	22.5838	22.3842	22.208	21.4525	22.4504	22.2933	20.4769	20.6288				SENP5_IP_Gl2_IP	3	3	3	6.2	6.2	6.2	60.593	0	8.3682	206370000	21	35		ACBD3		0.114238	0.934794	0.0306373	0.307703			0.556536	0.782447	-0.694815	-1.19375			ACBD3		0.966268
23.3147	23.2842	23.0299	23.4737	23.5798	23.3876	23.2142	23.2943	22.5516	22.4491	21.6098	22.1616	22.9983	22.6559	22.9204	20.8909				siSENP3and5_IP_Gl2_IP	8	8	7	41.9	41.9	36.5	22.774	0	17.293	460210000	12	52		RAB13		0.328477	0.768292	0.0933733	0.772076			0.119637	0.937675	0.173337	0.32084			RAB13		1.0291
22.9928	22.8717	22.9211	23.1781	22.6631	22.7447	22.819	23.213	23.179	23.0283	23.566	23.1068	22.8964	23.0355	20.9292	20.5164					6	6	6	12.7	12.7	12.7	70.698	0	30.372	369830000	36	85		PCK2		0.416615	0.70366	-0.130937	-0.940713			1.07659	0.542112	-1.37567	-2.07048			PCK2		0.750813
23.7253	23.3786	23.5093	23.3651	23.5839	23.6171	23.2679	23.4284	23.3307	23.5993	23.1837	23.1319	19.7014	23.4268	23.4773	23.1985					7	7	7	26.8	26.8	26.8	41.024	0	23.912	737690000	21	64		SUGT1		0.0620174	0.973972	-0.0202422	-0.174879			0.411263	0.835021	-0.860442	-0.930715			SUGT1		0.509281
22.433	22.3679	22.6628	22.5314	22.6881	22.8287	23.0897	22.411	22.7968	22.6949	22.8858	21.1795	22.931	22.8447	20.5042	20.6126					7	7	7	13.7	13.7	13.7	89.594	0	25.706	395230000	47	26		UFL1		0.820899	0.502979	0.255612	1.64514			0.367558	0.83609	-0.666135	-0.847958			UFL1		0.734186
[truncated: 36 more rows]
[truncated: 11 more columns]

## Sheet: Interactors_siSENP5
siControl_IgG_1	siControl_IgG_2	siControl_IgG_3	siControl_IgG_4	siControl_IP_1	siControl_IP_2	siControl_IP_3	siControl_IP_4	siSENP5_IgG_1	siSENP5_IgG_2	siSENP5_IgG_3	siSENP5_IgG_4	siSENP5_IP_1	siSENP5_IP_2	siSENP5_IP_3	siSENP5_IP_4	Student's T-test Significant siControl_IP_siControl_IgG	Student's T-test Significant siSENP5_IP_siSENP5_IgG	Student's T-test Significant siSENP5_IP_siControl_IP	Student's T-test significant	Peptides	Razor + unique peptides	Unique peptides	Sequence coverage [%]	Unique + razor sequence coverage [%]	Unique sequence coverage [%]	Mol. weight [kDa]	Q-value	Score	Intensity	iBAQ peptides	MS/MS count		Gene names		-Log Student's T-test p-value siControl_IP vs siControl_IgG	Student's T-test q-value siControl_IP vs siControl_IgG	Student's T-test Difference siControl_IP vs siControl_IgG	Student's T-test Test statistic siControl_IP vs siControl_IgG	significantly regulated (log2>1)		-Log Student's T-test p-value siSENP5_IP vs siSENP5_IgG	Student's T-test q-value siSENP5_IP vs siSENP5_IgG	Student's T-test Difference siSENP5_IP vs siSENP5_IgG	Student's T-test Test statistic siSENP5_IP vs siSENP5_IgG	significantly regulated (log2>1)		Gene names		-Log Student's T-test p-value siSENP5_IP vs siControl_IP
[truncated: 1,296 more rows]
[truncated: 11 more columns]

[truncated: 1 more sheets: Interactors_siSENP3+siSENP5]
