# Supplementary material for: Characterization of nucleolar SUMO isopeptidases unveils a general p53-independent checkpoint of impaired ribosome biogenesis
Source: Nat Commun. 2023 Dec 8;14:8121. doi: 10.1038/s41467-023-43751-9 (PMC10709353; doi:10.1038/s41467-023-43751-9)
Supplement: Supplementary file 10 — Supplementary Data 7 [file 41467_2023_43751_MOESM10_ESM.xlsx]

## Sheet: post perseus file
Abundances (Normalized) 126, siControl_1	Abundances (Normalized) 127N, siControl_2	Abundances (Normalized) 127C, siControl_3	Abundances (Normalized) 128C, siSENP5_1	Abundances (Normalized) 129N, siSENP5_2	Abundances (Normalized) 129C, siSENP5_3	Abundances (Normalized) 131N, siSENP3_1	Abundances (Normalized) 131C, siSENP3_2	Abundances (Normalized) 132N, siSENP3_3	Abundances (Normalized) 132C, siSENP5+siSENP3_1	Abundances (Normalized) 133N, siSENP5+siSENP3_2	Abundances (Normalized) 133C, siSENP5+siSENP3_3	Contaminant	Modifications	Student's T-test Significant siSENP5_siControl	Student's T-test Significant siSENP3_siControl	Student's T-test Significant siSENP5_siSENP3_siControl	Student's T-test significant	# Razor Peptides	Coverage [%]	# Peptides	# PSMs	# Unique Peptides	MW [kDa]	# Protein Groups		-Log Student's T-test p-value siSENP5_siControl	Student's T-test q-value siSENP5_siControl	Student's T-test Difference siSENP5_siControl	Student's T-test Test statistic siSENP5_siControl	significantly regulated in siSenp5 vs siControl log2>=1		-Log Student's T-test p-value siSENP3_siControl	Student's T-test q-value siSENP3_siControl	Student's T-test Difference siSENP3_siControl	Student's T-test Test statistic siSENP3_siControl	significantly regulated in siSenp5 vs siControl log2>=1		-Log Student's T-test p-value siSENP5_siSENP3_siControl	Student's T-test q-value siSENP5_siSENP3_siControl	Student's T-test Difference siSENP5_siSENP3_siControl	Student's T-test Test statistic siSENP5_siSENP3_siControl	significantly regulated in siSenp5 vs siControl log2>=1		Accession	Gene symbol	Description	Uniprot full protein name	query
6.53761	6.36457	6.41785	6.92481	6.99661	7.08108	6.53138	6.71287	6.82655	7.26021	7.24222	7.30925	FALSE		+		+	siSENP5-3_siGl2;siSENP5-3_siSENP3-9_siGl2	0	43	4	4	4	10.9	1		2.92259	0.00291867	0.560826	8.21788			1.17629	0.079952	0.250257	2.50183			3.95216	0.000408341	0.830551	15.116			A0A096LP01		Small integral membrane protein 26 OS=Homo sapiens (Human) OX=9606 GN=SMIM26 PE=3 SV=1	Small integral membrane protein 26 {ECO:0000312|HGNC:HGNC:43430}	A0A096LP01
5.8125	5.66959	5.78136	4.76553	4.926	4.92125	5.30743	5.34696	5.31832	5.71699	5.79701	5.80735	FALSE		+	+		siSENP3-9_siGl2;siSENP5-3_siGl2	0	6	2	3	2	29.8	1		3.6869	0.000810303	-0.883557	-12.9416			3.17642	0.00137105	-0.43025	-9.56976			0.137263	0.75076	0.0193024	0.371631			A0A1B0GUY1		MARCO-like protein OS=Homo sapiens (Human) OX=9606 GN=MARCOL PE=2 SV=1	MARCO-like protein {ECO:0000305}	A0A1B0GUY1
6.8189	6.98527	7.11061	6.54998	6.66818	6.30925	6.63227	6.75355	6.71149	6.72247	6.4822	6.66249	FALSE		+		+	siSENP5-3_siGl2;siSENP5-3_siSENP3-9_siGl2	0	31	39	67	1	164	1		1.57198	0.0390551	-0.462462	-3.41947			1.38686	0.0513313	-0.272491	-2.97272			1.45876	0.0459964	-0.34921	-3.14225			A0A2R8YFR7		DH domain-containing protein OS=Homo sapiens (Human) OX=9606 GN=ENSG00000285408 PE=4 SV=1		A0A2R8YFR7
5.58797	5.39575	5.47897	5.04439	5.20163	5.17792	5.76288	5.84046	5.94251	5.96578	5.96809	5.9472	FALSE		+	+	+	siSENP3-9_siGl2;siSENP5-3_siGl2;siSENP5-3_siSENP3-9_siGl2	0	30	4	23	1	20.3	1		2.02205	0.01595	-0.346246	-4.67189			2.04386	0.012879	0.361058	4.73967			2.966	0.00228083	0.472796	8.4359			A0A3B3IRV3		Malignant T-cell-amplified sequence OS=Homo sapiens (Human) OX=9606 GN=MCTS2P PE=3 SV=1	Malignant T-cell-amplified sequence {ECO:0000256|PIRNR:PIRNR005067}	A0A3B3IRV3
8.26491	8.32193	8.26819	8.65033	8.6858	8.69732	8.65249	8.66249	8.66889	8.82369	8.81506	8.81602	FALSE		+	+	+	siSENP3-9_siGl2;siSENP5-3_siGl2;siSENP5-3_siSENP3-9_siGl2	0	24	7	11	7	43.5	1		4.14146	0.000399263	0.392806	16.8802			4.40815	0.00016285	0.376277	19.7116			5.04729	8.04131e-05	0.533247	28.5412			A6NKF1		SAC3 domain-containing protein 1 OS=Homo sapiens (Human) OX=9606 GN=SAC3D1 PE=1 SV=2	SAC3 domain-containing protein 1	A6NKF1
9.97083	9.9613	9.9211	10.775	10.8185	10.7868	9.89345	9.81618	9.8716	10.351	10.3907	10.3405	FALSE		+	+	+	siSENP3-9_siGl2;siSENP5-3_siGl2;siSENP5-3_siSENP3-9_siGl2	0	18	16	24	16	125	1		5.72001	6.7722e-05	0.842384	42.0854			1.51831	0.0388161	-0.0906639	-3.28643			4.34341	0.000218218	0.409682	18.9842			A8CG34		Nuclear envelope pore membrane protein POM 121C OS=Homo sapiens (Human) OX=9606 GN=POM121C PE=1 SV=3	Nuclear envelope pore membrane protein POM 121C	A8CG34
11.4058	11.3974	11.3289	11.0022	11.0224	10.9849	10.5667	10.6074	10.6251	10.8992	10.8927	10.9117	FALSE		+	+	+	siSENP3-9_siGl2;siSENP5-3_siGl2;siSENP5-3_siSENP3-9_siGl2	16	25	20	28	5	101.7	1		3.825	0.000652452	-0.374201	-14.0329			4.8885	7.97429e-05	-0.777643	-26.0374			4.34971	0.000216179	-0.476183	-19.0538			A8MPP1		Putative ATP-dependent RNA helicase DDX11-like protein 8 OS=Homo sapiens (Human) OX=9606 GN=DDX11L8 PE=1 SV=1	Putative ATP-dependent RNA helicase DDX11-like protein 8	A8MPP1
8.41278	8.31696	8.38629	8.54148	8.50343	8.4818	8.16189	8.11582	8.13443	8.46516	8.50303	8.45203	FALSE		+	+	+	siSENP3-9_siGl2;siSENP5-3_siGl2;siSENP5-3_siSENP3-9_siGl2	3	13	7	8	3	71.1	1		1.82447	0.0235412	0.136892	4.08954			2.75823	0.00305461	-0.234632	-7.43781			1.45337	0.0464943	0.101396	3.12936			A8MTY0		Zinc finger protein 724 OS=Homo sapiens (Human) OX=9606 GN=ZNF724 PE=2 SV=3	Zinc finger protein 724 {ECO:0000305}	A8MTY0
6.35403	6.44791	6.19377	4.36457	4.20945	5.21335	7.51096	7.54998	7.58195	6.76818	7.05094	6.78136	FALSE		+	+	+	siSENP3-9_siGl2;siSENP5-3_siGl2;siSENP5-3_siSENP3-9_siGl2	0	5	1	1	1	41.8	1		2.24858	0.0103067	-1.73611	-5.41337	+		4.0272	0.000297871	1.21573	15.7928	+		1.97298	0.015884	0.534923	4.52203			A8MVU1		Putative neutrophil cytosol factor 1C OS=Homo sapiens (Human) OX=9606 GN=NCF1C PE=5 SV=1	Putative neutrophil cytosol factor 1C	A8MVU1
3.60881	3.12102	3.3505	4.93074	4.82782	4.86295	3.98185	4.14568	3.93546	5.34341	5.1127	5.01346	FALSE		+	+	+	siSENP3-9_siGl2;siSENP5-3_siGl2;siSENP5-3_siSENP3-9_siGl2	0	19	2	2	2	11.6	1		3.33321	0.00145503	1.51373	10.5049	+		1.8889	0.0177225	0.660889	4.27339			3.3286	0.00116885	1.79642	10.4762	+		B3KNS4		Endogenous retrovirus group K3 member 1 OS=Homo sapiens (Human) OX=9606 GN=ERVK3-1 PE=1 SV=1		B3KNS4
10.586	10.581	10.6188	10.6241	10.6113	10.6806	10.5454	10.5418	10.528	10.718	10.7258	10.772	FALSE			+	+	siSENP3-9_siGl2;siSENP5-3_siSENP3-9_siGl2	1	72	8	18	7	11.2	1		0.824316	0.182754	0.0433788	1.779			1.92334	0.0165262	-0.0568886	-4.37401			2.6488	0.00417847	0.143314	6.9557			L0R819		ASNSD1 upstream open reading frame protein OS=Homo sapiens (Human) OX=9606 GN=ASDURF PE=1 SV=1	ASNSD1 upstream open reading frame protein {ECO:0000312|HGNC:HGNC:53619}	L0R819
9.78986	9.84062	9.83352	10.055	10.0875	10.0503	9.45306	9.54496	9.55861	9.82193	9.77988	9.77198	FALSE		+	+		siSENP3-9_siGl2;siSENP5-3_siGl2	0	23	18	23	17	114.5	1		3.60361	0.000927735	0.242909	12.3235			2.92519	0.00219861	-0.302454	-8.23082			0.607656	0.27661	-0.0300674	-1.3553			O75420		GRB10-interacting GYF protein 1 OS=Homo sapiens (Human) OX=9606 GN=GIGYF1 PE=1 SV=2	GRB10-interacting GYF protein 1	O75420
2.48543	3.3505	3.01792	4.91169	5.25927	5.3505	3.29278	3.89724	3.48543	3.12102	3.47249	2.98185	FALSE		+			siSENP5-3_siGl2	0	5	1	1	1	37.6	1		2.83483	0.0034405	2.22254	7.79268	+		0.918907	0.13901	0.607201	1.96739			0.34176	0.488162	0.240503	0.825966			P01876		Immunoglobulin heavy constant alpha 1 OS=Homo sapiens (Human) OX=9606 GN=IGHA1 PE=1 SV=2	Immunoglobulin heavy constant alpha 1 {ECO:0000303|PubMed:11340299, ECO:0000303|Ref.11}	P01876
7.74012	7.85237	7.89057	7.30743	7.37764	7.54381	7.65964	7.74685	7.86419	7.46434	7.31651	7.30743	FALSE		+		+	siSENP5-3_siGl2;siSENP5-3_siSENP3-9_siGl2	0	21	6	17	1	40.9	1		2.12996	0.0129484	-0.418061	-5.01454			0.402529	0.424575	-0.0707947	-0.950247			2.62066	0.00441233	-0.464927	-6.83624			P01893		Putative HLA class I histocompatibility antigen, alpha chain H OS=Homo sapiens (Human) OX=9606 GN=HLA-H PE=5 SV=3	Putative HLA class I histocompatibility antigen, alpha chain H	P01893
7.6851	7.62132	7.6489	7.7286	7.80413	7.67807	7.28077	7.26491	7.30378	7.48382	7.51333	7.44708	FALSE			+	+	siSENP3-9_siGl2;siSENP5-3_siSENP3-9_siGl2	0	18	6	9	6	51.4	1		0.972694	0.134402	0.085163	2.07612			4.15688	0.000240436	-0.368617	-17.0325			2.5145	0.00542913	-0.170361	-6.40141			P0CG12		Decreased expression in renal and prostate cancer protein OS=Homo sapiens (Human) OX=9606 GN=DERPC PE=1 SV=1	Chromosome transmission fidelity protein 8 homolog isoform 2	P0CG12
11.7764	11.767	11.749	11.4782	11.4765	11.5047	11.6848	11.6802	11.6756	11.6162	11.5926	11.5898	FALSE		+	+	+	siSENP3-9_siGl2;siSENP5-3_siGl2;siSENP5-3_siSENP3-9_siGl2	0	30	16	50	16	60.5	1		4.6628	0.000197935	-0.277694	-22.8485			3.23829	0.0012222	-0.0839278	-9.92903			3.84538	0.000484419	-0.164597	-14.2013			P0DN79		Cystathionine beta-synthase-like protein OS=Homo sapiens (Human) OX=9606 GN=CBSL PE=1 SV=1	Cystathionine beta-synthase-like protein {ECO:0000305}	P0DN79
9.59171	9.57705	9.61747	9.39124	9.41321	9.38737	9.16892	9.12877	9.22304	9.39167	9.36763	9.37981	FALSE		+	+	+	siSENP3-9_siGl2;siSENP5-3_siGl2;siSENP5-3_siSENP3-9_siGl2	0	6	4	6	4	79.6	1		3.80428	0.000674957	-0.198136	-13.8637			3.84231	0.000410754	-0.421834	-14.1758			4.02188	0.000364006	-0.215704	-15.7438			P53794		Sodium/myo-inositol cotransporter OS=Homo sapiens (Human) OX=9606 GN=SLC5A3 PE=1 SV=2	Sodium/myo-inositol cotransporter	P53794
6.61324	6.85798	6.83416	6.89724	6.69627	6.87036	6.57592	6.52042	6.53761	6.49985	6.44626	6.61618	FALSE						0	3	2	2	2	91.6	1		0.203526	0.662538	0.0528345	0.527334			1.31629	0.05954	-0.223809	-2.81088			1.25473	0.0702863	-0.247697	-2.67312			P57078		Receptor-interacting serine/threonine-protein kinase 4 OS=Homo sapiens (Human) OX=9606 GN=RIPK4 PE=1 SV=1	Receptor-interacting serine/threonine-protein kinase 4	P57078
6.56377	6.77479	6.64386	6.31832	6.32193	6.4822	6.06824	5.98641	6.05311	6.62205	6.54381	6.62352	FALSE		+	+		siSENP3-9_siGl2;siSENP5-3_siGl2	0	30	2	2	2	12.9	1		1.60441	0.0365604	-0.286654	-3.50138			3.14734	0.00144836	-0.624883	-9.40505			0.408255	0.423517	-0.0643463	-0.961809			Q13065		G antigen 1 OS=Homo sapiens (Human) OX=9606 GN=GAGE1 PE=1 SV=3	G antigen 1	Q13065
7.2182	7.11061	7.25739	7.54921	7.55842	7.51649	6.03782	5.97269	6.01123	6.76022	6.70044	6.87036	FALSE		+	+	+	siSENP3-9_siGl2;siSENP5-3_siGl2;siSENP5-3_siSENP3-9_siGl2	0	11	2	4	1	28.5	1		2.78782	0.00375242	0.345972	7.57312			4.80914	8.96847e-05	-1.18815	-24.8689	+		2.49043	0.00568224	-0.418392	-6.30619			Q13670		Putative postmeiotic segregation increased 2-like protein 11 OS=Homo sapiens (Human) OX=9606 GN=PMS2P11 PE=5 SV=1	Putative postmeiotic segregation increased 2-like protein 11	Q13670
6.00225	6.09592	6.15178	6.29462	6.26303	6.24603	6	6.19967	5.90689	6.1375	6.20163	5.90448	FALSE		+			siSENP5-3_siGl2	0	29	9	205	1	39.3	1		1.80046	0.0247064	0.184576	4.02247			0.188958	0.67066	-0.0477974	-0.493998			0.00691163	0.985817	-0.00211096	-0.0210535			Q14568		Heat shock protein HSP 90-alpha A2 OS=Homo sapiens (Human) OX=9606 GN=HSP90AA2P PE=1 SV=2	Heat shock protein HSP 90-alpha A2 {ECO:0000305}	Q14568
5.08746	5.01346	7.96694	7.34163	7.19476	7.82464	4.74416	6.10643	5.15381	4.65535	5.27426	5.04002	FALSE						0	48	6	30	1	13	1		0.653341	0.261021	1.43105	1.44429			0.260272	0.576642	-0.687822	-0.653326			0.449376	0.387932	-1.03274	-1.04424			Q5JNZ5		Putative 40S ribosomal protein S26-like 1 OS=Homo sapiens (Human) OX=9606 GN=RPS26P11 PE=5 SV=1	Putative 40S ribosomal protein S26-like 1	Q5JNZ5
11.2024	11.2011	11.2124	11.6658	11.6354	11.6204	10.9391	10.99	10.9944	11.2798	11.2426	11.2883	FALSE		+	+	+	siSENP3-9_siGl2;siSENP5-3_siGl2;siSENP5-3_siSENP3-9_siGl2	0	49	25	54	25	50.4	1		5.21861	0.000105283	0.435212	31.511			3.66158	0.000561206	-0.230784	-12.7506			1.95895	0.0163588	0.0649207	4.47982			Q5T3I0		G patch domain-containing protein 4 OS=Homo sapiens (Human) OX=9606 GN=GPATCH4 PE=1 SV=2	G patch domain-containing protein 4	Q5T3I0
6.73742	6.7211	6.82528	6.88387	6.83289	7	6.76553	6.98071	6.97613	6.66249	6.88387	6.7046	FALSE						0	16	1	3	1	5.8	1		1.14858	0.0932638	0.144321	2.44238			0.872371	0.153743	0.146196	1.8743			0.0499851	0.902072	-0.0109471	-0.145598			Q5VTU8		ATP synthase subunit epsilon-like protein, mitochondrial OS=Homo sapiens (Human) OX=9606 GN=ATP5F1EP2 PE=1 SV=1	ATP synthase subunit epsilon-like protein, mitochondrial	Q5VTU8
11.1299	11.1415	11.1838	10.9478	10.9774	10.9743	11.2702	11.2422	11.2961	11.1339	11.1628	11.1526	FALSE		+	+		siSENP3-9_siGl2;siSENP5-3_siGl2	8	29	14	21	7	50.3	1		3.21848	0.00174312	-0.185268	-9.81265			2.18926	0.00959159	0.117724	5.21091			0.0363405	0.928401	-0.00197792	-0.107286			Q6VEQ5		WAS protein family homolog 2 OS=Homo sapiens (Human) OX=9606 GN=WASH2P PE=2 SV=2	WAS protein family homolog 2	Q6VEQ5
10.6479	10.6545	10.7314	10.176	10.2572	10.2269	9.18165	9.25456	9.19795	9.56205	9.57118	9.57913	FALSE		+	+	+	siSENP3-9_siGl2;siSENP5-3_siGl2;siSENP5-3_siSENP3-9_siGl2	0	28	6	12	6	38	1		3.66949	0.000832117	-0.457922	-12.81			5.72599	2.86908e-05	-1.46657	-42.2307	+		5.65933	3.77876e-05	-1.10717	-40.638	+		Q6ZSR9		Uncharacterized protein FLJ45252 OS=Homo sapiens (Human) OX=9606 GN=- PE=2 SV=2	Uncharacterized protein FLJ45252	Q6ZSR9
7.21335	7.25456	7.19672	7.39917	7.37938	7.46271	7.47492	7.47086	7.71149	7.37938	7.42962	7.36019	FALSE		+	+	+	siSENP3-9_siGl2;siSENP5-3_siGl2;siSENP5-3_siSENP3-9_siGl2	0	9	5	7	5	65.8	1		2.49191	0.00651467	0.192209	6.31203			1.81606	0.0206361	0.330884	4.06595			2.47627	0.00583784	0.168185	6.25074			Q8IZM8		Zinc finger protein 654 OS=Homo sapiens (Human) OX=9606 GN=ZNF654 PE=2 SV=3	Zinc finger protein 654	Q8IZM8
11.7197	11.7074	11.7714	12.1477	12.1893	12.1917	11.0812	11.1215	11.0864	11.725	11.7417	11.7407	FALSE		+	+		siSENP3-9_siGl2;siSENP5-3_siGl2	1	41	53	79	52	196.2	1		4.27736	0.000332007	0.443394	18.2693			4.96821	7.10748e-05	-0.636484	-27.2658			0.0498799	0.902186	0.00295734	0.145306			Q8NI35		InaD-like protein OS=Homo sapiens (Human) OX=9606 GN=PATJ PE=1 SV=3	InaD-like protein	Q8NI35
8.32912	8.21189	8.31152	7.96924	8.03067	7.92244	7.90929	7.87774	7.85362	7.91707	7.97556	8.00619	FALSE		+	+	+	siSENP3-9_siGl2;siSENP5-3_siGl2;siSENP5-3_siSENP3-9_siGl2	0	15	7	8	7	67.6	1		2.52545	0.00610788	-0.310063	-6.44515			3.271	0.00114955	-0.403958	-10.1241			2.67788	0.00394467	-0.317904	-7.08104			Q96C34		RUN domain-containing protein 1 OS=Homo sapiens (Human) OX=9606 GN=RUNDC1 PE=1 SV=3	RUN domain-containing protein 1	Q96C34
4.69488	4.7866	5.02237	4.65535	4.71149	4.96347	5.30743	5.31832	5.42962	4.90207	5.0917	4.74416	FALSE			+		siSENP3-9_siGl2	0	41	10	12	1	32.6	1		0.159606	0.724136	-0.0578411	-0.425363			2.10155	0.0114366	0.517172	4.92255			0.216768	0.634605	0.07803	0.557257			Q96L14		Cep170-like protein OS=Homo sapiens (Human) OX=9606 GN=CEP170P1 PE=5 SV=2	Cep170-like protein	Q96L14
11.659	11.6731	11.6373	11.514	11.4625	11.4688	12.0601	12.0201	12.0298	11.7921	11.881	11.8146	FALSE		+	+	+	siSENP3-9_siGl2;siSENP5-3_siGl2;siSENP5-3_siSENP3-9_siGl2	0	36	13	29	13	35.3	1		3.0868	0.0021874	-0.174747	-9.07066			4.74009	9.89465e-05	0.380181	23.8945			2.41771	0.00655139	0.172728	6.02576			Q9BRJ2		39S ribosomal protein L45, mitochondrial OS=Homo sapiens (Human) OX=9606 GN=MRPL45 PE=1 SV=2	39S ribosomal protein L45, mitochondrial	Q9BRJ2
8.11061	8.10014	8.1629	8.15735	8.20945	8.14517	7.853	7.80735	7.78005	8.05148	8.00338	7.98356	FALSE			+	+	siSENP3-9_siGl2;siSENP5-3_siSENP3-9_siGl2	0	20	3	9	2	23.3	1		0.767178	0.205738	0.0461076	1.66655			3.38005	0.000936725	-0.311082	-10.8005			1.78958	0.0231481	-0.111741	-3.9923			Q9BZK3		Putative nascent polypeptide-associated complex subunit alpha-like protein OS=Homo sapiens (Human) OX=9606 GN=NACA4P PE=5 SV=1	Putative nascent polypeptide-associated complex subunit alpha-like protein {ECO:0000305}	Q9BZK3
7.16189	7.17792	7.07361	7.08321	7.05853	6.99661	7.58421	7.46842	7.48462	7.36545	7.38543	7.25927	FALSE			+	+	siSENP3-9_siGl2;siSENP5-3_siSENP3-9_siGl2	0	14	6	6	6	61.8	1		1.0398	0.11701	-0.0916835	-2.21376			2.81678	0.00271554	0.374614	7.70772			1.76061	0.0245458	0.198913	3.91273			Q9H5J0		Zinc finger and BTB domain-containing protein 3 OS=Homo sapiens (Human) OX=9606 GN=ZBTB3 PE=1 SV=1	Zinc finger and BTB domain-containing protein 3	Q9H5J0
9.07093	9.04712	9.02708	8.77347	8.74012	8.82273	9.30287	9.34207	9.31899	9.11114	9.0232	9.1236	FALSE		+	+		siSENP3-9_siGl2;siSENP5-3_siGl2	0	41	2	3	2	7.3	1		3.23932	0.00168749	-0.269603	-9.93514			4.0523	0.00028597	0.272937	16.0256			0.479784	0.363152	0.0376043	1.10463			Q9HB66		Alternative protein MKKS OS=Homo sapiens (Human) OX=9606 GN=MKKS PE=1 SV=1		Q9HB66
6.87774	6.76951	6.77479	6.67384	6.58346	6.46761	6.89482	7.00225	6.93192	6.64818	6.54071	6.87283	FALSE		+			siSENP5-3_siGl2	0	20	8	14	1	48	1		1.54524	0.0412201	-0.232378	-3.35281			1.34233	0.0563995	0.13565	2.8701			0.505278	0.344123	-0.120108	-1.15495			Q9NQA3		WAS protein family homolog 6 OS=Homo sapiens (Human) OX=9606 GN=WASH6P PE=1 SV=3	WAS protein family homolog 6	Q9NQA3
5.51412	5.2817	5.45286	1.37851	2.60881	2.63227	5.58797	5.51096	5.1416	4.33628	4.54844	4.1375	FALSE		+		+	siSENP5-3_siGl2;siSENP5-3_siSENP3-9_siGl2	0	9	5	6	4	82	1		2.80325	0.00365204	-3.2097	-7.64459	+		0.00577625	0.988364	-0.00271877	-0.0176175			2.84061	0.00288488	-1.07549	-7.82003	+		Q9P2N2		Rho GTPase-activating protein 28 OS=Homo sapiens (Human) OX=9606 GN=ARHGAP28 PE=1 SV=3	Rho GTPase-activating protein 28	Q9P2N2
9.4822	9.44729	9.53138	9.14287	9.15987	9.21505	9.91931	9.9629	9.96578	9.59619	9.57875	9.59824	FALSE		+	+	+	siSENP3-9_siGl2;siSENP5-3_siGl2;siSENP5-3_siSENP3-9_siGl2	0	28	13	17	10	63.3	1		3.18387	0.00184893	-0.314361	-9.61237			4.06424	0.000280516	0.462372	16.1375			1.84132	0.020843	0.104101	4.13709			Q9ULM6		CCR4-NOT transcription complex subunit 6 OS=Homo sapiens (Human) OX=9606 GN=CNOT6 PE=1 SV=2	CCR4-NOT transcription complex subunit 6	Q9ULM6
9.93074	9.9558	9.99788	10.3073	10.3719	10.333	9.62917	9.66285	9.71545	9.94808	9.95012	9.95942	FALSE		+	+		siSENP3-9_siGl2;siSENP5-3_siGl2	0	36	11	14	11	40	1		3.80349	0.000675843	0.375942	13.8573			3.10679	0.00156401	-0.292316	-9.17984			0.169598	0.701565	-0.00893402	-0.448962			Q9UN81		LINE-1 retrotransposable element ORF1 protein OS=Homo sapiens (Human) OX=9606 GN=L1RE1 PE=1 SV=1	LINE-1 retrotransposable element ORF1 protein	Q9UN81
8.05907	8.04821	8.05637	8.42836	8.44874	8.49145	8.48824	8.47492	8.52317	8.08428	8.08375	8.16641	FALSE		+	+		siSENP3-9_siGl2;siSENP5-3_siGl2	0	18	22	25	22	140.8	1		4.54006	0.000233574	0.401631	21.2794			5.12708	5.79284e-05	0.440893	29.8882			0.963769	0.129855	0.0569267	2.05799			Q9UPP5		AP2-interacting clathrin-endocytosis protein OS=Homo sapiens (Human) OX=9606 GN=KIAA1107 PE=1 SV=3	AP2-interacting clathrin-endocytosis protein {ECO:0000303|PubMed:29262337}	Q9UPP5
10.0239	10.1153	10.1436	10.5303	10.5925	10.5483	10.6917	10.7199	10.747	10.7084	10.7325	10.7264	FALSE		+	+	+	siSENP3-9_siGl2;siSENP5-3_siGl2;siSENP5-3_siSENP3-9_siGl2	0	12	44	52	44	439.1	1		3.47223	0.0011541	0.462756	11.4054			4.03132	0.000296022	0.625276	15.8307			4.15833	0.000291407	0.628151	17.047			Q9Y4D8		Probable E3 ubiquitin-protein ligase HECTD4 OS=Homo sapiens (Human) OX=9606 GN=HECTD4 PE=1 SV=5	Probable E3 ubiquitin-protein ligase HECTD4	Q9Y4D8
11.3476	11.3937	11.319	11.4512	11.4579	11.474	11.5748	11.6078	11.5766	11.5239	11.5471	11.5556	FALSE		+	+	+	siSENP3-9_siGl2;siSENP5-3_siGl2;siSENP5-3_siSENP3-9_siGl2	0	38	15	26	15	59.5	1		2.03867	0.0154514	0.107579	4.72348			3.1832	0.0013549	0.23296	9.60852			2.86894	0.00273379	0.188771	7.95553			Q9NRG9	AAAS	Aladin OS=Homo sapiens (Human) OX=9606 GN=AAAS PE=1 SV=1	Aladin	Q9NRG9
12.0825	12.0592	12.0739	12.0493	12.0565	12.0591	12.1635	12.1482	12.1768	12.1591	12.1629	12.1491	FALSE			+	+	siSENP3-9_siGl2;siSENP5-3_siSENP3-9_siGl2	0	26	19	39	19	75.1	1		1.07215	0.109425	-0.0169058	-2.281			2.97816	0.00198945	0.0909824	8.49789			3.36714	0.00109602	0.0851542	10.7183			Q86V21	AACS	Acetoacetyl-CoA synthetase OS=Homo sapiens (Human) OX=9606 GN=AACS PE=1 SV=1	Acetoacetyl-CoA synthetase	Q86V21
9.4365	9.46352	9.53586	9.70321	9.73437	9.72894	9.89921	9.92807	9.8983	9.60696	9.60604	9.66977	FALSE		+	+	+	siSENP3-9_siGl2;siSENP5-3_siGl2;siSENP5-3_siSENP3-9_siGl2	0	22	6	10	6	34.6	1		2.83885	0.00341427	0.243546	7.81173			3.79221	0.000446531	0.429898	13.766			1.82567	0.0215118	0.14896	4.09294			Q6PD74	AAGAB	Alpha- and gamma-adaptin-binding protein p34 OS=Homo sapiens (Human) OX=9606 GN=AAGAB PE=1 SV=1	Alpha- and gamma-adaptin-binding protein p34	Q6PD74
10.777	10.8033	10.8351	10.3644	10.3866	10.427	9.31696	9.35997	9.37439	9.7065	9.65428	9.68563	FALSE		+	+	+	siSENP3-9_siGl2;siSENP5-3_siGl2;siSENP5-3_siSENP3-9_siGl2	0	17	14	20	14	103.8	1		4.11166	0.000417721	-0.412489	-16.5898			6.34748	1.55809e-05	-1.45471	-60.424	+		6.00543	2.50549e-05	-1.12301	-49.6136	+		Q2M2I8	AAK1	AP2-associated protein kinase 1 OS=Homo sapiens (Human) OX=9606 GN=AAK1 PE=1 SV=3	AP2-associated protein kinase 1	Q2M2I8
9.72059	9.66693	9.65785	10.127	10.0743	10.0183	10.0215	9.99704	9.91573	10.0721	9.99986	9.98071	FALSE		+	+	+	siSENP3-9_siGl2;siSENP5-3_siGl2;siSENP5-3_siSENP3-9_siGl2	0	57	7	12	7	13.3	1		3.3464	0.00142269	0.391401	10.5874			2.85805	0.00250493	0.296309	7.90322			3.22777	0.00139776	0.335776	9.86708			Q9H7C9	AAMDC	Mth938 domain-containing protein OS=Homo sapiens (Human) OX=9606 GN=AAMDC PE=1 SV=1	Mth938 domain-containing protein	Q9H7C9
10.925	10.9595	10.9639	10.7814	10.7692	10.8061	10.8678	10.8524	10.8677	10.9633	11.0042	10.9719	FALSE		+	+		siSENP3-9_siGl2;siSENP5-3_siGl2	0	21	9	19	9	46.7	1		3.24825	0.0016637	-0.163893	-9.98805			2.54191	0.00469978	-0.0868352	-6.51134			0.801665	0.182812	0.0303399	1.73432			Q13685	AAMP	Angio-associated migratory cell protein OS=Homo sapiens (Human) OX=9606 GN=AAMP PE=1 SV=2	Angio-associated migratory cell protein	Q13685
10.3878	10.3697	10.4493	10.2047	10.225	10.3026	10.062	10.0953	10.1186	10.2718	10.2734	10.248	FALSE		+	+	+	siSENP3-9_siGl2;siSENP5-3_siGl2;siSENP5-3_siSENP3-9_siGl2	0	36	12	26	12	43.4	1		1.8368	0.023004	-0.158154	-4.12431			3.35693	0.00097892	-0.310299	-10.6537			2.25012	0.00911336	-0.137818	-5.4187			Q9Y312	AAR2	Protein AAR2 homolog OS=Homo sapiens (Human) OX=9606 GN=AAR2 PE=1 SV=2	Protein AAR2 homolog	Q9Y312
12.6139	12.5234	12.4986	12.6083	12.5077	12.5202	12.2758	12.2759	12.221	12.414	12.3726	12.3796	FALSE			+	+	siSENP3-9_siGl2;siSENP5-3_siSENP3-9_siGl2	0	52	48	177	48	106.7	1		0.000913022	0.998014	0.000132243	0.00280014			2.72299	0.00327899	-0.287707	-7.27942			1.86203	0.019971	-0.15652	-4.19604			P49588	AARS1	Alanine--tRNA ligase, cytoplasmic OS=Homo sapiens (Human) OX=9606 GN=AARS1 PE=1 SV=2	Alanine--tRNA ligase, cytoplasmic {ECO:0000255|HAMAP-Rule:MF_03133}	P49588
10.9629	11.0182	11.0312	10.9231	11.0095	11.0019	10.8637	10.8549	10.8624	10.9157	10.9514	10.9046	FALSE			+	+	siSENP3-9_siGl2;siSENP5-3_siSENP3-9_siGl2	0	33	29	40	29	107.3	1		0.304308	0.538975	-0.0259202	-0.74763			2.61339	0.0040731	-0.143747	-6.80567			1.47208	0.044702	-0.0801732	-3.17418			Q5JTZ9	AARS2	Alanine--tRNA ligase, mitochondrial OS=Homo sapiens (Human) OX=9606 GN=AARS2 PE=1 SV=1	Alanine--tRNA ligase, mitochondrial {ECO:0000255|HAMAP-Rule:MF_03133}	Q5JTZ9
10.7908	10.8205	10.8667	11.1488	11.1662	11.1317	11.3861	11.3619	11.4026	11.3556	11.3528	11.3433	FALSE		+	+	+	siSENP3-9_siGl2;siSENP5-3_siGl2;siSENP5-3_siSENP3-9_siGl2	0	43	16	37	16	45.5	1		3.7375	0.000749681	0.322944	13.3316			4.61745	0.00011876	0.557582	22.2559			4.70584	0.000127849	0.524608	23.4252			Q9BTE6	AARSD1	Alanyl-tRNA editing protein Aarsd1 OS=Homo sapiens (Human) OX=9606 GN=AARSD1 PE=1 SV=2	Alanyl-tRNA editing protein Aarsd1	Q9BTE6
6.46597	6.32193	6.47249	6.49665	6.45121	6.49346	6.61471	6.72656	6.73742	6.45121	6.6014	6.48864	FALSE			+		siSENP3-9_siGl2	0	5	6	6	6	122.5	1		0.516107	0.346969	0.06031	1.17626			1.91129	0.0169323	0.272765	4.33863			0.632222	0.26257	0.0936213	1.40316			Q4L235	AASDH	Beta-alanine-activating enzyme OS=Homo sapiens (Human) OX=9606 GN=AASDH PE=1 SV=3	Beta-alanine-activating enzyme {ECO:0000250|UniProtKB:Q80WC9}	Q4L235
11.044	11.0801	11.0751	11.11	11.1124	11.1307	11.0144	11.0369	11.0808	10.9801	11.0006	10.9959	FALSE		+		+	siSENP5-3_siGl2;siSENP5-3_siSENP3-9_siGl2	0	34	10	22	10	35.8	1		1.76796	0.026401	0.0513175	3.93283			0.423603	0.405704	-0.022343	-0.992695			2.34684	0.00751475	-0.0741784	-5.76259			Q9NRN7	AASDHPPT	L-aminoadipate-semialdehyde dehydrogenase-phosphopantetheinyl transferase OS=Homo sapiens (Human) OX=9606 GN=AASDHPPT PE=1 SV=2	L-aminoadipate-semialdehyde dehydrogenase-phosphopantetheinyl transferase	Q9NRN7
9.15203	9.22135	9.25974	9.74433	9.85019	9.81362	9.69923	9.7199	9.82687	10.05	10.1087	10.06	FALSE		+	+	+	siSENP3-9_siGl2;siSENP5-3_siGl2;siSENP5-3_siSENP3-9_siGl2	0	37	14	17	14	63.1	1		3.74302	0.00074367	0.591672	13.3749			3.3532	0.000984856	0.537624	10.6301			4.72649	0.000123989	0.861847	23.707			Q9NY61	AATF	Protein AATF OS=Homo sapiens (Human) OX=9606 GN=AATF PE=1 SV=1	Protein AATF	Q9NY61
2.1375	1.58496	1.67807	1.07039	1.72247	2.29278	5.75489	5.67525	5.77347	3.03562	2.72247	2.96347	FALSE			+	+	siSENP3-9_siGl2;siSENP5-3_siSENP3-9_siGl2	0	2	1	1	1	56.4	1		0.095692	0.825184	-0.104967	-0.267589			4.65049	0.000113531	3.93436	22.686	+		2.32096	0.00792021	1.10701	5.66887	+		P80404	ABAT	4-aminobutyrate aminotransferase, mitochondrial OS=Homo sapiens (Human) OX=9606 GN=ABAT PE=1 SV=3	4-aminobutyrate aminotransferase, mitochondrial	P80404
7.64962	7.60363	7.6388	7.50859	7.6359	7.57516	7.86913	7.91707	7.89542	7.00675	7.12619	7.15076	FALSE			+	+	siSENP3-9_siGl2;siSENP5-3_siSENP3-9_siGl2	0	6	13	14	12	254.1	1		0.662555	0.256124	-0.0574638	-1.46224			3.74827	0.000480149	0.263196	13.4161			3.48707	0.000882625	-0.536114	-11.5058			O95477	ABCA1	Phospholipid-transporting ATPase ABCA1 OS=Homo sapiens (Human) OX=9606 GN=ABCA1 PE=1 SV=3	ATP-binding cassette sub-family A member 1	O95477
9.32868	9.36041	9.36567	9.15	9.22858	9.16892	9.26303	9.29439	9.25503	9.17443	9.18562	9.25951	FALSE		+	+	+	siSENP3-9_siGl2;siSENP5-3_siGl2;siSENP5-3_siSENP3-9_siGl2	1	8	16	20	15	269.7	1		2.51858	0.00618507	-0.169083	-6.41769			2.07764	0.012021	-0.0807651	-4.8461			2.12169	0.0117834	-0.145066	-4.98764			Q9BZC7	ABCA2	ATP-binding cassette sub-family A member 2 OS=Homo sapiens (Human) OX=9606 GN=ABCA2 PE=1 SV=4	ATP-binding cassette sub-family A member 2	Q9BZC7
11.7307	11.7309	11.7684	11.2783	11.3217	11.3465	12.0574	12.0678	12.05	11.6518	11.6461	11.6567	FALSE		+	+	+	siSENP3-9_siGl2;siSENP5-3_siGl2;siSENP5-3_siSENP3-9_siGl2	0	26	41	63	41	191.2	1		4.26808	0.000335815	-0.427854	-18.1709			4.69365	0.0001056	0.315051	23.2604			2.68734	0.00387138	-0.0918125	-7.12222			Q99758	ABCA3	ATP-binding cassette sub-family A member 3 OS=Homo sapiens (Human) OX=9606 GN=ABCA3 PE=1 SV=2	ATP-binding cassette sub-family A member 3	Q99758
6.58646	6.7866	6.58646	4.49185	4.59096	4.69488	8.56415	8.49466	8.50303	6.86047	6.84046	7.02569	FALSE		+	+		siSENP3-9_siGl2;siSENP5-3_siGl2	0	0	1	1	1	255.8	1		4.68948	0.000191548	-2.06061	-23.2043	+		4.92521	7.59785e-05	1.86744	26.5963	+		1.34565	0.0581392	0.255699	2.87769			P78363	ABCA4	Retinal-specific phospholipid-transporting ATPase ABCA4 OS=Homo sapiens (Human) OX=9606 GN=ABCA4 PE=1 SV=3	Retinal-specific ATP-binding cassette transporter	P78363
3.48543	4	3.71149	3.23266	3.74416	3.48543	3.75489	3.81762	3.97269	4.0268	3.64386	4.06178	FALSE						0	1	2	2	2	179.1	1		0.51179	0.350117	-0.244891	-1.16777			0.288933	0.542099	0.116094	0.714999			0.373614	0.455978	0.178504	0.891495			O94911	ABCA8	ATP-binding cassette sub-family A member 8 OS=Homo sapiens (Human) OX=9606 GN=ABCA8 PE=1 SV=3	ATP-binding cassette sub-family A member 8	O94911
11.2094	11.2027	11.217	11.1181	11.142	11.1777	11.6435	11.6448	11.642	11.4181	11.4286	11.4321	FALSE		+	+	+	siSENP3-9_siGl2;siSENP5-3_siGl2;siSENP5-3_siSENP3-9_siGl2	1	33	25	42	24	79.1	1		1.63731	0.0341733	-0.0638107	-3.58566			7.27036	1.1504e-05	0.433724	102.816			5.48236	4.74447e-05	0.216509	36.6938			Q9NRK6	ABCB10	ATP-binding cassette sub-family B member 10, mitochondrial OS=Homo sapiens (Human) OX=9606 GN=ABCB10 PE=1 SV=2	ATP-binding cassette sub-family B member 10, mitochondrial	Q9NRK6
11.0233	10.9882	10.9779	10.5658	10.6319	10.6465	11.0464	11.037	11.0477	10.7474	10.7901	10.7964	FALSE		+	+	+	siSENP3-9_siGl2;siSENP5-3_siGl2;siSENP5-3_siSENP3-9_siGl2	1	35	23	42	22	93.8	1		3.75254	0.000732015	-0.381722	-13.4497			1.54006	0.0370394	0.0472666	3.33997			3.34489	0.00113503	-0.218469	-10.5779			Q9NP58	ABCB6	ATP-binding cassette sub-family B member 6, mitochondrial OS=Homo sapiens (Human) OX=9606 GN=ABCB6 PE=1 SV=1	ATP-binding cassette sub-family B member 6, mitochondrial	Q9NP58
12.1207	12.1593	12.149	12.1742	12.2523	12.2053	12.6091	12.6535	12.6801	12.4629	12.4775	12.4781	FALSE			+	+	siSENP3-9_siGl2;siSENP5-3_siSENP3-9_siGl2	0	33	22	52	21	82.6	1		1.24691	0.0760284	0.0676146	2.65583			4.5401	0.000134193	0.504551	21.2799			4.90275	9.62933e-05	0.329833	26.253			O75027	ABCB7	ATP-binding cassette sub-family B member 7, mitochondrial OS=Homo sapiens (Human) OX=9606 GN=ABCB7 PE=1 SV=2	ATP-binding cassette sub-family B member 7, mitochondrial	O75027
10.1284	10.1467	10.2228	9.45224	9.53197	9.57535	9.7096	9.77972	9.79116	9.59264	9.55861	9.59563	FALSE		+	+	+	siSENP3-9_siGl2;siSENP5-3_siGl2;siSENP5-3_siSENP3-9_siGl2	0	26	16	22	14	79.9	1		3.81883	0.000659171	-0.646105	-13.9823			3.33697	0.00101416	-0.405796	-10.5284			4.31536	0.000227087	-0.583662	-18.6773			Q9NUT2	ABCB8	Mitochondrial potassium channel ATP-binding subunit OS=Homo sapiens (Human) OX=9606 GN=ABCB8 PE=1 SV=3	ATP-binding cassette sub-family B member 8, mitochondrial	Q9NUT2
12.7362	12.742	12.748	11.6386	11.7274	11.6833	12.788	12.7653	12.7918	12.0315	12.0997	12.0803	FALSE		+	+	+	siSENP3-9_siGl2;siSENP5-3_siGl2;siSENP5-3_siSENP3-9_siGl2	2	28	37	55	35	171.5	1		5.67178	7.11867e-05	-1.05898	-40.931	+		1.9455	0.0157987	0.0396535	4.43965			5.27897	5.93746e-05	-0.67156	-32.6288			P33527	ABCC1	Multidrug resistance-associated protein 1 OS=Homo sapiens (Human) OX=9606 GN=ABCC1 PE=1 SV=3	Multidrug resistance-associated protein 1	P33527
5.70874	5.64674	5.7252	5.01792	5.20163	5.49185	6.80219	6.732	6.74953	6.42626	6.25361	6.47086	FALSE		+	+	+	siSENP3-9_siGl2;siSENP5-3_siGl2;siSENP5-3_siSENP3-9_siGl2	0	8	9	11	8	161.5	1		1.50746	0.0445046	-0.456421	-3.25988			5.32487	4.50117e-05	1.06768	33.5051	+		3.21604	0.00142759	0.690022	9.79839			Q5T3U5	ABCC10	Multidrug resistance-associated protein 7 OS=Homo sapiens (Human) OX=9606 GN=ABCC10 PE=1 SV=1	Multidrug resistance-associated protein 7	Q5T3U5
8.05745	8.08746	8.07628	6.03782	6.32912	6.43463	6.19967	6.30743	6.32912	5.67807	5.94017	5.9542	FALSE		+	+	+	siSENP3-9_siGl2;siSENP5-3_siGl2;siSENP5-3_siSENP3-9_siGl2	0	3	5	5	3	169.2	1		3.95976	0.000528262	-1.80654	-15.1832	+		5.78956	2.67636e-05	-1.79499	-43.8077	+		4.78789	0.000114295	-2.21625	-24.5648	+		O15438	ABCC3	Canalicular multispecific organic anion transporter 2 OS=Homo sapiens (Human) OX=9606 GN=ABCC3 PE=1 SV=3	Canalicular multispecific organic anion transporter 2	O15438
11.8379	11.8055	11.7996	11.3631	11.3656	11.3818	11.894	11.922	11.9271	11.7125	11.7231	11.7186	FALSE		+	+	+	siSENP3-9_siGl2;siSENP5-3_siGl2;siSENP5-3_siSENP3-9_siGl2	1	34	41	65	40	149.4	1		5.32355	9.73651e-05	-0.444182	-33.4796			2.50292	0.00508906	0.0999997	6.35545			2.84255	0.0028759	-0.0962817	-7.82928			O15439	ABCC4	Multidrug resistance-associated protein 4 OS=Homo sapiens (Human) OX=9606 GN=ABCC4 PE=1 SV=3	Multidrug resistance-associated protein 4	O15439
11.297	11.2824	11.3044	11.5201	11.5625	11.5724	11.8119	11.8378	11.8614	11.7174	11.7544	11.7462	FALSE		+	+	+	siSENP3-9_siGl2;siSENP5-3_siGl2;siSENP5-3_siSENP3-9_siGl2	1	23	28	45	27	160.6	1		3.92307	0.000559487	0.257067	14.8613			5.37962	4.17383e-05	0.542422	34.581			5.36714	5.38892e-05	0.444736	34.3329			O15440	ABCC5	Multidrug resistance-associated protein 5 OS=Homo sapiens (Human) OX=9606 GN=ABCC5 PE=1 SV=2	Multidrug resistance-associated protein 5	O15440
11.5241	11.5443	11.5439	11.518	11.5456	11.5352	10.3633	10.3385	10.3515	10.8552	10.8342	10.8058	FALSE			+	+	siSENP3-9_siGl2;siSENP5-3_siSENP3-9_siGl2	0	35	23	38	23	82.9	1		0.163873	0.718084	-0.00455093	-0.43547			7.55993	8.36564e-06	-1.18637	-121.471	+		5.82617	3.17158e-05	-0.705743	-44.7424			P33897	ABCD1	ATP-binding cassette sub-family D member 1 OS=Homo sapiens (Human) OX=9606 GN=ABCD1 PE=1 SV=2	ATP-binding cassette sub-family D member 1 {ECO:0000305}	P33897
12.1945	12.2091	12.1982	12.5285	12.5504	12.528	12.4873	12.4985	12.5073	12.4491	12.4513	12.448	FALSE		+	+	+	siSENP3-9_siGl2;siSENP5-3_siGl2;siSENP5-3_siSENP3-9_siGl2	0	46	29	72	29	75.4	1		5.58919	7.56334e-05	0.335025	39.0265			5.67158	3.01112e-05	0.297095	40.9261			6.19573	2.21078e-05	0.248848	55.3648			P28288	ABCD3	ATP-binding cassette sub-family D member 3 OS=Homo sapiens (Human) OX=9606 GN=ABCD3 PE=1 SV=1	ATP-binding cassette sub-family D member 3	P28288
5.4363	5.09592	5.30378	4.80219	4.8679	5.07039	5.70598	5.95652	5.88509	5.35403	5.51096	5.35755	FALSE			+		siSENP3-9_siGl2	0	5	3	4	3	68.6	1		1.33703	0.0631723	-0.365174	-2.85799			1.99953	0.0141027	0.570529	4.60267			0.504278	0.344829	0.128848	1.15298			O14678	ABCD4	ATP-binding cassette sub-family D member 4 OS=Homo sapiens (Human) OX=9606 GN=ABCD4 PE=1 SV=1	ATP-binding cassette sub-family D member 4	O14678
12.1209	12.074	12.079	12.2932	12.2466	12.2543	12.0767	12.0462	12.0459	12.1592	12.1577	12.1746	FALSE		+		+	siSENP5-3_siGl2;siSENP5-3_siSENP3-9_siGl2	0	43	24	75	24	67.3	1		2.95415	0.00276281	0.173435	8.37585			0.907248	0.142587	-0.0350326	-1.94399			1.99574	0.0151659	0.0725463	4.59109			P61221	ABCE1	ATP-binding cassette sub-family E member 1 OS=Homo sapiens (Human) OX=9606 GN=ABCE1 PE=1 SV=1	ATP-binding cassette sub-family E member 1	P61221
12.2494	12.2491	12.2831	12.3544	12.2984	12.3093	12.1564	12.153	12.1331	12.3192	12.287	12.3139	FALSE			+	+	siSENP3-9_siGl2;siSENP5-3_siSENP3-9_siGl2	2	41	36	118	34	95.9	1		1.36929	0.0591215	0.0602109	2.93201			2.96073	0.00205291	-0.112999	-8.40914			1.42772	0.0490497	0.0461976	3.06846			Q8NE71	ABCF1	ATP-binding cassette sub-family F member 1 OS=Homo sapiens (Human) OX=9606 GN=ABCF1 PE=1 SV=2	ATP-binding cassette sub-family F member 1	Q8NE71
12.693	12.6655	12.7087	12.8711	12.8347	12.8564	12.5023	12.499	12.5101	12.8384	12.8156	12.8287	FALSE		+	+	+	siSENP3-9_siGl2;siSENP5-3_siGl2;siSENP5-3_siSENP3-9_siGl2	0	43	35	101	35	71.2	1		3.25468	0.00164865	0.165039	10.0263			3.84674	0.000407457	-0.18524	-14.2126			3.20432	0.00145804	0.138533	9.73025			Q9UG63	ABCF2-H2BK1	ATP-binding cassette sub-family F member 2 OS=Homo sapiens (Human) OX=9606 GN=ABCF2 PE=1 SV=2	ATP-binding cassette sub-family F member 2	Q9UG63
12.0169	12.042	12.0321	12.1387	12.126	12.1109	12.5066	12.5094	12.4845	12.3528	12.3569	12.3391	FALSE		+	+	+	siSENP3-9_siGl2;siSENP5-3_siGl2;siSENP5-3_siSENP3-9_siGl2	0	47	32	63	32	79.7	1		3.02503	0.00244219	0.0948877	8.74081			5.78653	2.67636e-05	0.469851	43.7314			5.41109	5.13376e-05	0.319293	35.215			Q9NUQ8	ABCF3	ATP-binding cassette sub-family F member 3 OS=Homo sapiens (Human) OX=9606 GN=ABCF3 PE=1 SV=2	ATP-binding cassette sub-family F member 3	Q9NUQ8
7.60363	7.55766	7.52435	7.22304	7.26303	7.20261	6.64386	6.57894	6.61618	6.53294	6.6907	6.69349	FALSE		+	+	+	siSENP3-9_siGl2;siSENP5-3_siGl2;siSENP5-3_siSENP3-9_siGl2	0	7	5	5	5	72.3	1		3.47807	0.00114536	-0.332314	-11.4448			5.24263	4.92232e-05	-0.948884	-31.9512			4.04529	0.000350253	-0.922834	-15.9603			Q9UNQ0	ABCG2	Broad substrate specificity ATP-binding cassette transporter ABCG2 OS=Homo sapiens (Human) OX=9606 GN=ABCG2 PE=1 SV=3	ATP-binding cassette sub-family G member 2	Q9UNQ0
11.5876	11.6046	11.6189	11.7412	11.7532	11.7481	11.9443	11.9483	11.9381	11.8345	11.8511	11.8411	FALSE		+	+	+	siSENP3-9_siGl2;siSENP5-3_siGl2;siSENP5-3_siSENP3-9_siGl2	0	51	14	35	14	33.9	1		3.92279	0.000559549	0.143806	14.8588			5.43624	3.90173e-05	0.339877	35.7298			4.69552	0.000129075	0.23851	23.2856			Q9NUJ1	ABHD10	Mycophenolic acid acyl-glucuronide esterase, mitochondrial OS=Homo sapiens (Human) OX=9606 GN=ABHD10 PE=1 SV=1	Mycophenolic acid acyl-glucuronide esterase, mitochondrial	Q9NUJ1
10.2172	10.2251	10.2671	9.96319	9.94749	9.96564	9.92288	9.87021	9.94398	9.73742	9.73775	9.68912	FALSE		+	+	+	siSENP3-9_siGl2;siSENP5-3_siGl2;siSENP5-3_siSENP3-9_siGl2	0	27	9	15	9	34.7	1		4.13612	0.0004021	-0.277713	-16.8279			3.56819	0.000664752	-0.324128	-12.0693			4.67506	0.000132027	-0.515054	-23.0112			Q8NFV4	ABHD11	Protein ABHD11 OS=Homo sapiens (Human) OX=9606 GN=ABHD11 PE=1 SV=1	Protein ABHD11 {ECO:0000305}	Q8NFV4
11.1241	11.1572	11.2235	11.0552	11.1123	11.0762	10.6916	10.741	10.7354	10.7914	10.7879	10.8245	FALSE			+	+	siSENP3-9_siGl2;siSENP5-3_siSENP3-9_siGl2	0	34	12	20	12	45.1	1		1.21591	0.0812307	-0.0870209	-2.58778			3.75283	0.000476865	-0.4456	-13.452			3.51142	0.000846258	-0.367003	-11.6722			Q8N2K0	ABHD12	Lysophosphatidylserine lipase ABHD12 OS=Homo sapiens (Human) OX=9606 GN=ABHD12 PE=1 SV=2	Monoacylglycerol lipase ABHD12 {ECO:0000305}	Q8N2K0
5.14975	5.03122	4.80219	5.01792	5.14975	4.96347	5.08321	5.27426	5.33985	5.01792	4.99095	5.08746	FALSE						0	19	5	6	5	38.5	1		0.159509	0.724213	0.0493282	0.425131			0.866602	0.155576	0.238055	1.86282			0.130865	0.76081	0.037727	0.355982			Q7L211	ABHD13	Protein ABHD13 OS=Homo sapiens (Human) OX=9606 GN=ABHD13 PE=2 SV=1	Protein ABHD13 {ECO:0000305}	Q7L211
7.94603	7.90448	8.01737	7.15886	7.32553	7.32283	7.85112	7.82146	7.9331	7.57818	7.59917	7.61692	FALSE		+		+	siSENP5-3_siGl2;siSENP5-3_siSENP3-9_siGl2	0	9	2	2	2	29.7	1		3.36369	0.00138359	-0.686886	-10.6964			0.866619	0.155576	-0.0873998	-1.86285			3.29679	0.00123475	-0.35787	-10.2804			Q9BUJ0	ABHD14A	Protein ABHD14A OS=Homo sapiens (Human) OX=9606 GN=ABHD14A PE=2 SV=2	Protein ABHD14A {ECO:0000305}	Q9BUJ0
11.4595	11.4706	11.3749	10.3754	10.3524	10.333	9.84612	9.76653	9.81954	9.97169	9.93266	9.93502	FALSE		+	+	+	siSENP3-9_siGl2;siSENP5-3_siGl2;siSENP5-3_siSENP3-9_siGl2	0	48	8	16	8	22.3	1		5.30722	9.81152e-05	-1.08139	-33.1655	+		5.7369	2.84738e-05	-1.62426	-42.4975	+		5.85296	3.09649e-05	-1.48853	-45.4388	+		Q96IU4	ABHD14B	Protein ABHD14B OS=Homo sapiens (Human) OX=9606 GN=ABHD14B PE=1 SV=1	Protein ABHD14B {ECO:0000305}	Q96IU4
6.82909	6.80349	6.92362	6.70598	6.59694	6.68089	7.16088	7.08428	7.16289	6.84423	6.87036	6.94486	FALSE		+	+		siSENP3-9_siGl2;siSENP5-3_siGl2	0	10	5	6	5	51.7	1		1.74749	0.0275204	-0.190799	-3.87705			2.49961	0.00512277	0.283951	6.34239			0.294424	0.539435	0.03442	0.726686			Q6UXT9	ABHD15	Protein ABHD15 OS=Homo sapiens (Human) OX=9606 GN=ABHD15 PE=1 SV=2	Protein ABHD15 {ECO:0000305}	Q6UXT9
10.2819	10.286	10.2504	9.93	9.93059	10.0015	10.6344	10.5877	10.5719	10.3022	10.3008	10.3104	FALSE		+	+		siSENP3-9_siGl2;siSENP5-3_siGl2	0	32	17	27	17	63.2	1		3.57662	0.000968721	-0.31873	-12.1293			3.92545	0.000354846	0.325219	14.882			1.27763	0.067042	0.0316836	2.72402			O95870	ABHD16A	Phosphatidylserine lipase ABHD16A OS=Homo sapiens (Human) OX=9606 GN=ABHD16A PE=1 SV=3	Protein ABHD16A {ECO:0000305}	O95870
5.2854	4.8679	4.6837	4.83794	4.62644	4.93074	4.84298	4.79701	4.79701	4.56072	4.60881	4.60881	FALSE						0	9	2	2	2	32.2	1		0.299942	0.543748	-0.147292	-0.738393			0.303679	0.525541	-0.13333	-0.7463			0.922472	0.141537	-0.352887	-1.97456			Q5VST6	ABHD17B	Alpha/beta hydrolase domain-containing protein 17B OS=Homo sapiens (Human) OX=9606 GN=ABHD17B PE=1 SV=1	Alpha/beta hydrolase domain-containing protein 17B {ECO:0000305}	Q5VST6
5.26679	5.05311	4.82273	4.77083	4.48543	4.96347	4.76553	4.57289	4.58496	4.41954	4.51096	4.27053	FALSE				+	siSENP5-3_siSENP3-9_siGl2	0	4	1	2	1	35.8	1		0.747314	0.2146	-0.307633	-1.62764			1.33395	0.0574016	-0.406414	-2.85097			1.94206	0.0169297	-0.647199	-4.4294			Q6PCB6	ABHD17C	Alpha/beta hydrolase domain-containing protein 17C OS=Homo sapiens (Human) OX=9606 GN=ABHD17C PE=1 SV=2	Alpha/beta hydrolase domain-containing protein 17C {ECO:0000305}	Q6PCB6
6.10434	6.02901	6.29278	6.80735	6.67948	6.7761	6.60881	6.69766	6.65678	6.732	6.80735	6.58195	FALSE		+	+	+	siSENP3-9_siGl2;siSENP5-3_siGl2;siSENP5-3_siSENP3-9_siGl2	0	4	1	1	1	46.9	1		2.66081	0.00475404	0.61227	7.00722			2.4652	0.00549507	0.512375	6.20768			2.27439	0.00868213	0.565059	5.50339			Q0P651	ABHD18	Protein ABHD18 OS=Homo sapiens (Human) OX=9606 GN=ABHD18 PE=2 SV=1	Protein ABHD18 {ECO:0000305}	Q0P651
8.46148	8.54032	8.57969	8.51452	8.62059	8.62498	8.76354	8.67842	8.84392	8.70839	8.84518	8.74719	FALSE			+	+	siSENP3-9_siGl2;siSENP5-3_siSENP3-9_siGl2	0	8	3	3	3	46	1		0.521972	0.342537	0.0595293	1.18779			1.78295	0.0221241	0.234798	3.974			1.95894	0.0163588	0.239754	4.4798			Q8WU67	ABHD3	Phospholipase ABHD3 OS=Homo sapiens (Human) OX=9606 GN=ABHD3 PE=2 SV=2	Phospholipase ABHD3 {ECO:0000305}	Q8WU67
7.2384	7.09698	7.05853	6.97384	7.06932	6.97842	6.04221	6.23649	6.37851	6.42626	6.11478	6.29646	FALSE			+	+	siSENP3-9_siGl2;siSENP5-3_siSENP3-9_siGl2	0	9	3	4	3	38.8	1		0.921673	0.149225	-0.124112	-1.97295			2.91129	0.00225555	-0.912235	-8.162			2.8925	0.00261292	-0.852137	-8.06979			Q8TB40	ABHD4	(Lyso)-N-acylphosphatidylethanolamine lipase OS=Homo sapiens (Human) OX=9606 GN=ABHD4 PE=2 SV=1	Protein ABHD4 {ECO:0000305}	Q8TB40
9.50661	9.60899	9.53566	9.27612	9.36348	9.33695	9.29806	9.32441	9.37286	9.29324	9.34651	9.30401	FALSE		+	+	+	siSENP3-9_siGl2;siSENP5-3_siGl2;siSENP5-3_siSENP3-9_siGl2	0	21	5	7	5	39.1	1		2.30969	0.00919498	-0.224903	-5.62847			2.36443	0.00674408	-0.218644	-5.827			2.61898	0.00442573	-0.235833	-6.82916			Q8WTS1	ABHD5	1-acylglycerol-3-phosphate O-acyltransferase ABHD5 OS=Homo sapiens (Human) OX=9606 GN=ABHD5 PE=1 SV=1	1-acylglycerol-3-phosphate O-acyltransferase ABHD5	Q8WTS1
10.1122	10.132	10.1059	10.1546	10.2273	10.1722	9.62607	9.68212	9.66089	9.68895	9.67895	9.69697	FALSE			+	+	siSENP3-9_siGl2;siSENP5-3_siSENP3-9_siGl2	0	25	8	13	8	38.3	1		1.36507	0.0596216	0.0679747	2.92228			4.84523	8.48537e-05	-0.460332	-25.3937			5.85273	3.09649e-05	-0.428401	-45.4329			Q9BV23	ABHD6	Monoacylglycerol lipase ABHD6 OS=Homo sapiens (Human) OX=9606 GN=ABHD6 PE=1 SV=1	Monoacylglycerol lipase ABHD6 {ECO:0000305}	Q9BV23
10.6213	10.6319	10.5994	10.5917	10.5824	10.5595	10.3125	10.2456	10.2692	10.2614	10.2594	10.2567	FALSE			+	+	siSENP3-9_siGl2;siSENP5-3_siSENP3-9_siGl2	3	26	12	22	9	55	1		1.36971	0.0590729	-0.0396884	-2.93299			4.01336	0.000304872	-0.341777	-15.6658			5.50275	4.62398e-05	-0.358404	-37.128			Q8IZP0	ABI1	Abl interactor 1 OS=Homo sapiens (Human) OX=9606 GN=ABI1 PE=1 SV=4	Abl interactor 1	Q8IZP0
7.26303	7.2384	7.22593	7.01681	7.02126	7.11894	6.69627	6.74551	6.732	6.71836	6.62059	6.56986	FALSE		+	+	+	siSENP3-9_siGl2;siSENP5-3_siGl2;siSENP5-3_siSENP3-9_siGl2	0	23	11	17	8	55.6	1		2.25106	0.0102567	-0.190121	-5.42195			5.03341	6.57079e-05	-0.517864	-28.3132			3.75811	0.000557329	-0.606188	-13.4937			Q9NYB9	ABI2	Abl interactor 2 OS=Homo sapiens (Human) OX=9606 GN=ABI2 PE=1 SV=1	Abl interactor 2 {ECO:0000303|Ref.16}	Q9NYB9
6.7211	6.79831	6.81121	6.2817	6.44294	6.37678	7.22207	7.17493	7.25077	6.83542	6.83542	6.79312	FALSE		+	+		siSENP3-9_siGl2;siSENP5-3_siGl2	0	10	2	5	2	20.4	1		2.77274	0.00386671	-0.409735	-7.5039			3.59618	0.000631755	0.439048	12.2697			0.636859	0.259982	0.0444433	1.4122			Q9NX38	ABITRAM	Protein Abitram OS=Homo sapiens (Human) OX=9606 GN=ABITRAM PE=1 SV=1	Protein Simiate	Q9NX38
9.53722	9.60529	9.53722	9.38672	9.38608	9.39167	9.40237	9.44956	9.46189	9.49605	9.52611	9.53566	FALSE		+	+		siSENP3-9_siGl2;siSENP5-3_siGl2	0	25	24	28	19	122.8	1		2.78192	0.00379977	-0.171752	-7.54596			1.86296	0.0187079	-0.12197	-4.1987			0.725449	0.215128	-0.0406345	-1.58489			P00519	ABL1	Tyrosine-protein kinase ABL1 OS=Homo sapiens (Human) OX=9606 GN=ABL1 PE=1 SV=4	Tyrosine-protein kinase ABL1	P00519
10.7811	10.8125	10.8456	11.1055	11.1171	11.1024	10.7163	10.6917	10.6862	10.9062	10.8966	10.8946	FALSE		+	+	+	siSENP3-9_siGl2;siSENP5-3_siGl2;siSENP5-3_siSENP3-9_siGl2	6	25	25	34	20	128.3	1		3.98689	0.000506268	0.295276	15.4256			2.28291	0.00794453	-0.114994	-5.53335			1.97925	0.015683	0.0860612	4.54098			P42684	ABL2	Tyrosine-protein kinase ABL2 OS=Homo sapiens (Human) OX=9606 GN=ABL2 PE=1 SV=1	Tyrosine-protein kinase ABL2	P42684
7.7252	7.72042	7.82845	7.64386	7.63227	7.68159	7.56682	7.66959	7.64674	7.37591	7.2817	7.25077	FALSE				+	siSENP5-3_siSENP3-9_siGl2	0	12	9	9	9	87.6	1		1.29201	0.0693557	-0.10545	-2.75619			1.29819	0.0618563	-0.130306	-2.77006			3.04183	0.00197033	-0.455229	-8.8294			O14639	ABLIM1	Actin-binding LIM protein 1 OS=Homo sapiens (Human) OX=9606 GN=ABLIM1 PE=1 SV=3	Actin-binding LIM protein 1	O14639
9.65231	9.70926	9.73115	9.59433	9.66747	9.66053	9.52258	9.5567	9.55842	9.56853	9.55612	9.52572	FALSE			+	+	siSENP3-9_siGl2;siSENP5-3_siSENP3-9_siGl2	0	21	17	25	15	97.5	1		0.792349	0.19533	-0.056797	-1.71599			2.35189	0.00691586	-0.151671	-5.78101			2.27874	0.0086101	-0.147449	-5.51867			Q12979	ABR	Active breakpoint cluster region-related protein OS=Homo sapiens (Human) OX=9606 GN=ABR PE=1 SV=2	Active breakpoint cluster region-related protein	Q12979
8.2465	8.33405	8.37808	8.03837	8.10381	8.26162	7.89118	7.87221	7.93487	7.73539	7.8125	7.85175	FALSE			+	+	siSENP3-9_siGl2;siSENP5-3_siSENP3-9_siGl2	0	31	2	3	2	9.1	1		1.13369	0.0962444	-0.184942	-2.41063			3.21558	0.00127254	-0.420124	-9.7957			3.26189	0.00131408	-0.519666	-10.0694			Q9P1F3	ABRACL	Costars family protein ABRACL OS=Homo sapiens (Human) OX=9606 GN=ABRACL PE=1 SV=1	Costars family protein ABRACL	Q9P1F3
9.32215	9.31967	9.39938	9.59675	9.65069	9.67472	10.3072	10.2984	10.3086	10.2037	10.1473	10.1624	FALSE		+	+	+	siSENP3-9_siGl2;siSENP5-3_siGl2;siSENP5-3_siSENP3-9_siGl2	0	26	11	16	11	46.6	1		2.96292	0.0027199	0.293651	8.42023			5.4651	3.78166e-05	0.957654	36.3299			4.91737	9.46478e-05	0.824076	26.4759			Q6UWZ7	ABRAXAS1	BRCA1-A complex subunit Abraxas 1 OS=Homo sapiens (Human) OX=9606 GN=ABRAXAS1 PE=1 SV=2	BRCA1-A complex subunit Abraxas 1 {ECO:0000312|HGNC:HGNC:25829}	Q6UWZ7
11.2548	11.2675	11.3208	10.9833	10.9948	11.0249	11.5185	11.4804	11.471	11.32	11.3006	11.269	FALSE		+	+		siSENP3-9_siGl2;siSENP5-3_siGl2	0	42	15	24	15	46.9	1		3.53138	0.00105146	-0.280031	-11.8103			2.95794	0.00206328	0.208926	8.39503			0.244149	0.598897	0.0155067	0.618095			Q15018	ABRAXAS2	BRISC complex subunit Abraxas 2 OS=Homo sapiens (Human) OX=9606 GN=ABRAXAS2 PE=1 SV=2	BRISC complex subunit Abraxas 2 {ECO:0000312|HGNC:HGNC:28975}	Q15018
4.56072	4.72247	4.93074	5.12928	5.1334	5.40599	5.37156	5.39917	5.40259	5.59395	5.59395	5.57289	FALSE		+	+	+	siSENP3-9_siGl2;siSENP5-3_siGl2;siSENP5-3_siSENP3-9_siGl2	0	10	2	2	2	31.1	1		1.58078	0.0383608	0.484919	3.44159			2.43016	0.00589223	0.653132	6.07301			2.85947	0.00278533	0.848958	7.91			Q9ULW3	ABT1	Activator of basal transcription 1 OS=Homo sapiens (Human) OX=9606 GN=ABT1 PE=1 SV=1	Activator of basal transcription 1	Q9ULW3
7.15583	7.1334	7.41109	7.23554	7.30743	7.42122	6.53761	6.62059	6.8009	6.74551	6.64097	6.76686	FALSE			+	+	siSENP3-9_siGl2;siSENP5-3_siSENP3-9_siGl2	0	10	7	8	7	113.6	1		0.350611	0.489601	0.0879569	0.844268			2.09774	0.011528	-0.580408	-4.9103			2.21736	0.00972672	-0.515661	-5.30606			Q8N961	ABTB2	Ankyrin repeat and BTB/POZ domain-containing protein 2 OS=Homo sapiens (Human) OX=9606 GN=ABTB2 PE=2 SV=2	Ankyrin repeat and BTB/POZ domain-containing protein 2	Q8N961
11.3865	11.3833	11.394	11.131	11.1799	11.1919	12.2436	12.2767	12.2914	11.6364	11.6517	11.6343	FALSE		+	+	+	siSENP3-9_siGl2;siSENP5-3_siGl2;siSENP5-3_siSENP3-9_siGl2	0	35	10	32	10	44.3	1		3.51137	0.00108643	-0.220359	-11.6719			6.36243	1.55224e-05	0.882619	60.9466			5.62912	3.91258e-05	0.25284	39.936			P09110	ACAA1	3-ketoacyl-CoA thiolase, peroxisomal OS=Homo sapiens (Human) OX=9606 GN=ACAA1 PE=1 SV=2	3-ketoacyl-CoA thiolase, peroxisomal	P09110
12.2417	12.225	12.1946	11.8414	11.8415	11.8739	12.0495	12.0164	12.008	11.8415	11.8407	11.8265	FALSE		+	+	+	siSENP3-9_siGl2;siSENP5-3_siGl2;siSENP5-3_siSENP3-9_siGl2	0	53	19	73	19	41.9	1		4.5196	0.000240776	-0.368188	-21.0285			3.32586	0.00103575	-0.19577	-10.4592			4.90613	9.58298e-05	-0.384197	-26.3044			P42765	ACAA2	3-ketoacyl-CoA thiolase, mitochondrial OS=Homo sapiens (Human) OX=9606 GN=ACAA2 PE=1 SV=2	3-ketoacyl-CoA thiolase, mitochondrial	P42765
13.1963	13.1828	13.1696	13.1918	13.1835	13.1894	12.9458	12.9449	12.909	13.1598	13.1576	13.1573	FALSE	Acetyl [N-Term]		+	+	siSENP3-9_siGl2;siSENP5-3_siSENP3-9_siGl2	16	44	92	191	78	265.4	1		0.263551	0.586202	0.00534821	0.660442			4.19321	0.000227305	-0.249626	-17.3966			1.47372	0.0445507	-0.0246452	-3.17812			Q13085	ACACA	Acetyl-CoA carboxylase 1 OS=Homo sapiens (Human) OX=9606 GN=ACACA PE=1 SV=2	Acetyl-CoA carboxylase 1	Q13085
7.68018	7.80478	7.83162	7.90328	7.95361	7.86419	6.81634	7.04111	7.11374	6.95652	7.06501	6.92837	FALSE			+	+	siSENP3-9_siGl2;siSENP5-3_siSENP3-9_siGl2	0	11	22	34	8	276.4	1		1.18803	0.0861454	0.134832	2.52718			2.82467	0.00267428	-0.781796	-7.74473			3.64316	0.000677647	-0.788893	-12.6134			O00763	ACACB	Acetyl-CoA carboxylase 2 OS=Homo sapiens (Human) OX=9606 GN=ACACB PE=1 SV=3	Acetyl-CoA carboxylase 2	O00763
9.41743	9.38241	9.40854	9.08321	9.15987	9.2031	9.87144	9.85829	9.89042	9.38133	9.51313	9.41257	FALSE		+	+		siSENP3-9_siGl2;siSENP5-3_siGl2	0	23	18	20	18	118.8	1		2.64568	0.00489715	-0.254064	-6.94233			5.32423	4.50288e-05	0.47059	33.4928			0.32902	0.501298	0.0328836	0.799488			Q6JQN1	ACAD10	Acyl-CoA dehydrogenase family member 10 OS=Homo sapiens (Human) OX=9606 GN=ACAD10 PE=1 SV=1	Acyl-CoA dehydrogenase family member 10	Q6JQN1
10.6906	10.6984	10.7196	10.3122	10.3247	10.3094	10.2213	10.1589	10.1901	10.0572	10.1308	10.128	FALSE		+	+	+	siSENP3-9_siGl2;siSENP5-3_siGl2;siSENP5-3_siSENP3-9_siGl2	0	29	19	31	19	87.2	1		5.60104	7.5073e-05	-0.387406	-39.2944			4.86125	8.27454e-05	-0.512749	-25.6302			4.6997	0.000128448	-0.597508	-23.342			Q709F0	ACAD11	Acyl-CoA dehydrogenase family member 11 OS=Homo sapiens (Human) OX=9606 GN=ACAD11 PE=1 SV=3	Acyl-CoA dehydrogenase family member 11	Q709F0
9.49665	9.45018	9.59264	9.17093	9.14313	9.21237	10.57	10.6315	10.5764	9.76835	9.7492	9.82353	FALSE		+	+	+	siSENP3-9_siGl2;siSENP5-3_siGl2;siSENP5-3_siSENP3-9_siGl2	0	28	11	15	11	45	1		2.71834	0.00426635	-0.337683	-7.25874			4.69891	0.000104889	1.0795	23.3314	+		2.30892	0.00811208	0.267199	5.62572			Q9UKU7	ACAD8	Isobutyryl-CoA dehydrogenase, mitochondrial OS=Homo sapiens (Human) OX=9606 GN=ACAD8 PE=1 SV=1	Isobutyryl-CoA dehydrogenase, mitochondrial	Q9UKU7
11.9801	11.9511	11.9374	11.7268	11.7085	11.7389	12.2639	12.2691	12.227	11.8175	11.7859	11.833	FALSE		+	+	+	siSENP3-9_siGl2;siSENP5-3_siGl2;siSENP5-3_siSENP3-9_siGl2	0	39	29	57	29	68.7	1		3.94279	0.00054276	-0.231452	-15.0335			4.07651	0.000275571	0.297161	16.2534			2.81333	0.00303659	-0.14403	-7.69158			Q9H845	ACAD9	Complex I assembly factor ACAD9, mitochondrial OS=Homo sapiens (Human) OX=9606 GN=ACAD9 PE=1 SV=1	Acyl-CoA dehydrogenase family member 9, mitochondrial	Q9H845
12.3499	12.298	12.3088	11.8315	11.804	11.8379	12.353	12.3537	12.3177	11.9506	11.9073	11.9882	FALSE		+		+	siSENP5-3_siGl2;siSENP5-3_siSENP3-9_siGl2	0	47	22	73	22	46.6	1		4.8943	0.000147288	-0.494472	-26.1249			0.498023	0.345326	0.0225712	1.14066			3.71085	0.000604686	-0.370235	-13.1248			P11310	ACADM	Medium-chain specific acyl-CoA dehydrogenase, mitochondrial OS=Homo sapiens (Human) OX=9606 GN=ACADM PE=1 SV=1	Medium-chain specific acyl-CoA dehydrogenase, mitochondrial	P11310
10.1464	10.1135	10.1393	9.28355	9.3031	9.25054	10.8328	10.8272	10.7987	9.80961	9.70113	9.83637	FALSE		+	+	+	siSENP3-9_siGl2;siSENP5-3_siGl2;siSENP5-3_siSENP3-9_siGl2	0	18	7	10	7	44.3	1		5.89772	6.02486e-05	-0.854012	-46.6269			5.91873	2.36637e-05	0.686497	47.195			2.92785	0.00245147	-0.350704	-8.24401			P16219	ACADS	Short-chain specific acyl-CoA dehydrogenase, mitochondrial OS=Homo sapiens (Human) OX=9606 GN=ACADS PE=1 SV=1	Short-chain specific acyl-CoA dehydrogenase, mitochondrial	P16219
10.6536	10.703	10.7004	10.8668	10.9019	10.8907	11.1209	11.1379	11.1388	10.8034	10.8416	10.8138	FALSE		+	+	+	siSENP3-9_siGl2;siSENP5-3_siGl2;siSENP5-3_siSENP3-9_siGl2	0	34	11	18	11	47.5	1		3.33386	0.00145382	0.200836	10.509			4.89591	7.8836e-05	0.44689	26.1493			2.61233	0.00448466	0.133932	6.80121			P45954	ACADSB	Short/branched chain specific acyl-CoA dehydrogenase, mitochondrial OS=Homo sapiens (Human) OX=9606 GN=ACADSB PE=1 SV=1	Short/branched chain specific acyl-CoA dehydrogenase, mitochondrial	P45954
12.8829	12.9064	12.8489	12.3139	12.3198	12.2981	12.7689	12.7165	12.7607	12.4006	12.4109	12.4062	FALSE		+	+	+	siSENP3-9_siGl2;siSENP5-3_siGl2;siSENP5-3_siSENP3-9_siGl2	0	52	30	90	30	70.3	1		5.2315	0.000104629	-0.568788	-31.7466			2.30197	0.00766179	-0.130682	-5.60093			5.00932	8.40662e-05	-0.473475	-27.9217			P49748	ACADVL	Very long-chain specific acyl-CoA dehydrogenase, mitochondrial OS=Homo sapiens (Human) OX=9606 GN=ACADVL PE=1 SV=1	Very long-chain specific acyl-CoA dehydrogenase, mitochondrial	P49748
11.231	11.2378	11.3368	11.1887	11.212	11.279	11.1706	11.2138	11.2345	11.1197	11.1077	11.1263	FALSE				+	siSENP5-3_siSENP3-9_siGl2	0	40	24	38	24	88	1		0.408635	0.435021	-0.0419788	-0.962577			0.729915	0.209356	-0.0622218	-1.59361			1.91495	0.0178992	-0.150639	-4.34935			Q15057	ACAP2	Arf-GAP with coiled-coil, ANK repeat and PH domain-containing protein 2 OS=Homo sapiens (Human) OX=9606 GN=ACAP2 PE=1 SV=3	Arf-GAP with coiled-coil, ANK repeat and PH domain-containing protein 2	Q15057
6.97728	6.95536	7.02569	6.87036	6.95768	6.82782	7.28263	7.23936	7.45943	7.3733	7.16088	7.18982	FALSE			+	+	siSENP3-9_siGl2;siSENP5-3_siSENP3-9_siGl2	0	6	4	4	4	92.4	1		1.08955	0.105563	-0.100822	-2.31742			2.07596	0.0120593	0.341028	4.84077			1.66702	0.0297531	0.255224	3.66282			Q96P50	ACAP3	Arf-GAP with coiled-coil, ANK repeat and PH domain-containing protein 3 OS=Homo sapiens (Human) OX=9606 GN=ACAP3 PE=1 SV=2	Arf-GAP with coiled-coil, ANK repeat and PH domain-containing protein 3	Q96P50
11.7109	11.6744	11.6277	11.563	11.4859	11.4847	11.9984	11.9829	11.9381	11.7345	11.7156	11.6918	FALSE		+	+		siSENP3-9_siGl2;siSENP5-3_siGl2	0	52	17	64	17	45.2	1		1.97235	0.017571	-0.159821	-4.52013			3.2556	0.00118117	0.302154	10.0318			0.726471	0.214651	0.0429608	1.58688			P24752	ACAT1	Acetyl-CoA acetyltransferase, mitochondrial OS=Homo sapiens (Human) OX=9606 GN=ACAT1 PE=1 SV=1	Acetyl-CoA acetyltransferase, mitochondrial	P24752
10.6776	10.7068	10.7181	10.4887	10.5475	10.5101	10.4812	10.4716	10.4842	10.4646	10.4686	10.4805	FALSE	Acetyl [N-Term]	+	+	+	siSENP3-9_siGl2;siSENP5-3_siGl2;siSENP5-3_siSENP3-9_siGl2	0	35	12	29	12	41.3	1		3.04373	0.00236157	-0.18543	-8.83945			4.20739	0.000222017	-0.221864	-17.5407			4.2239	0.000262232	-0.229606	-17.71			Q9BWD1	ACAT2	Acetyl-CoA acetyltransferase, cytosolic OS=Homo sapiens (Human) OX=9606 GN=ACAT2 PE=1 SV=2	Acetyl-CoA acetyltransferase, cytosolic	Q9BWD1
11.793	11.8427	11.7679	11.0727	11.1011	11.0767	11.7258	11.68	11.6826	11.5455	11.5573	11.5127	FALSE		+	+	+	siSENP3-9_siGl2;siSENP5-3_siGl2;siSENP5-3_siSENP3-9_siGl2	0	51	16	42	15	60.6	1		5.14936	0.000112564	-0.717689	-30.2755			1.77773	0.0223679	-0.105091	-3.95962			3.28624	0.00125688	-0.26269	-10.2161			Q9H3P7	ACBD3	Golgi resident protein GCP60 OS=Homo sapiens (Human) OX=9606 GN=ACBD3 PE=1 SV=4	Golgi resident protein GCP60	Q9H3P7
10.7839	10.8022	10.8243	11.0141	11.0222	11.0685	11.4397	11.458	11.4669	11.2886	11.3009	11.3187	FALSE		+	+	+	siSENP3-9_siGl2;siSENP5-3_siGl2;siSENP5-3_siSENP3-9_siGl2	0	31	21	43	21	60.1	1		3.4481	0.00120315	0.231472	11.2441			5.87209	2.44508e-05	0.651417	45.9428			5.36173	5.39823e-05	0.499286	34.2257			Q5T8D3	ACBD5	Acyl-CoA-binding domain-containing protein 5 OS=Homo sapiens (Human) OX=9606 GN=ACBD5 PE=1 SV=1	Acyl-CoA-binding domain-containing protein 5	Q5T8D3
8.83794	8.89573	8.86666	9.04576	8.95245	8.97871	8.57061	8.51491	8.59433	8.80316	8.85393	8.82718	FALSE		+	+		siSENP3-9_siGl2;siSENP5-3_siGl2	0	23	6	11	6	31.1	1		1.74632	0.0275752	0.125529	3.87388			3.35411	0.000983557	-0.306827	-10.6359			0.805444	0.181327	-0.0386839	-1.74177			Q9BR61	ACBD6	Acyl-CoA-binding domain-containing protein 6 OS=Homo sapiens (Human) OX=9606 GN=ACBD6 PE=1 SV=1	Acyl-CoA-binding domain-containing protein 6	Q9BR61
7.20359	7.1416	7.13443	6.91049	6.8679	6.89239	7.29737	7.21529	7.07575	7.2114	7.22882	7.31741	FALSE		+			siSENP5-3_siGl2	0	26	2	2	2	9.8	1		3.36479	0.00138058	-0.269612	-10.7034			0.205072	0.647838	0.0362655	0.530846			1.10351	0.0966122	0.0926725	2.34677			Q8N6N7	ACBD7	Acyl-CoA-binding domain-containing protein 7 OS=Homo sapiens (Human) OX=9606 GN=ACBD7 PE=1 SV=1	Acyl-CoA-binding domain-containing protein 7	Q8N6N7
7.57667	7.6532	7.4363	7.81506	8.03672	7.86109	6.78529	6.79571	6.90809	7.20653	7.30287	7.27705	FALSE		+	+	+	siSENP3-9_siGl2;siSENP5-3_siGl2;siSENP5-3_siSENP3-9_siGl2	0	5	2	2	2	48.9	1		1.70515	0.0299289	0.3489	3.76336			3.20174	0.00130782	-0.725692	-9.71529			1.86518	0.0198498	-0.293241	-4.20505			Q96AP0	ACD	Adrenocortical dysplasia protein homolog OS=Homo sapiens (Human) OX=9606 GN=ACD PE=1 SV=4	Adrenocortical dysplasia protein homolog	Q96AP0
5.49506	5.62644	5.2817	4.50462	4.47897	4.21723	5.58797	5.59991	5.33271	4.73877	4.87283	4.54226	FALSE		+		+	siSENP5-3_siGl2;siSENP5-3_siSENP3-9_siGl2	0	1	1	1	1	149.6	1		2.84555	0.00337382	-1.06746	-7.84352	+		0.106125	0.799786	0.0391308	0.294252			2.24365	0.00922801	-0.74978	-5.3963			P12821	ACE	Angiotensin-converting enzyme OS=Homo sapiens (Human) OX=9606 GN=ACE PE=1 SV=1	Angiotensin-converting enzyme	P12821
10.5807	10.5676	10.5921	12.6071	12.5553	12.5656	11.567	11.5933	11.5706	12.0436	12.0145	12.0451	FALSE		+	+	+	siSENP3-9_siGl2;siSENP5-3_siGl2;siSENP5-3_siSENP3-9_siGl2	1	28	41	75	40	151.8	1		7.46669	2.77394e-05	1.99584	115.121	+		7.07399	1.24744e-05	0.996843	91.8228			7.52426	9.37166e-06	1.45428	119.002	+		Q9UKV3	ACIN1	Apoptotic chromatin condensation inducer in the nucleus OS=Homo sapiens (Human) OX=9606 GN=ACIN1 PE=1 SV=2	Apoptotic chromatin condensation inducer in the nucleus	Q9UKV3
12.9573	12.9311	12.9363	12.8779	12.879	12.8505	12.2319	12.2193	12.2359	12.4823	12.4948	12.4592	FALSE		+	+	+	siSENP3-9_siGl2;siSENP5-3_siGl2;siSENP5-3_siSENP3-9_siGl2	0	52	55	268	55	120.8	1		2.38162	0.00802482	-0.07243	-5.89052			6.73295	1.34171e-05	-0.712546	-75.4482			5.41272	5.1264e-05	-0.462833	-35.2482			P53396	ACLY	ATP-citrate synthase OS=Homo sapiens (Human) OX=9606 GN=ACLY PE=1 SV=3	ATP-citrate synthase	P53396
12.7691	12.7594	12.7663	12.8319	12.8198	12.7998	12.9622	12.9637	12.9485	12.829	12.8184	12.8297	FALSE		+	+	+	siSENP3-9_siGl2;siSENP5-3_siGl2;siSENP5-3_siSENP3-9_siGl2	0	44	37	93	37	98.3	1		2.22875	0.0107279	0.0522614	5.34501			5.3648	4.25795e-05	0.193179	34.2866			3.70146	0.000615068	0.0607897	13.0527			P21399	ACO1	Cytoplasmic aconitate hydratase OS=Homo sapiens (Human) OX=9606 GN=ACO1 PE=1 SV=3	Cytoplasmic aconitate hydratase	P21399
11.5471	11.5093	11.5381	11.828	11.7938	11.8465	12.0982	12.0972	12.0487	11.9684	11.9327	11.9218	FALSE		+	+	+	siSENP3-9_siGl2;siSENP5-3_siGl2;siSENP5-3_siSENP3-9_siGl2	0	51	35	101	35	85.4	1		3.95809	0.000529846	0.291249	15.1684			4.98839	6.94062e-05	0.54983	27.5858			4.64344	0.000139015	0.409469	22.5935			Q99798	ACO2	Aconitate hydratase, mitochondrial OS=Homo sapiens (Human) OX=9606 GN=ACO2 PE=1 SV=2	Aconitate hydratase, mitochondrial	Q99798
11.0658	11.0827	11.0649	10.4649	10.4211	10.4098	11.4853	11.48	11.4612	10.9009	10.8986	10.9238	FALSE		+	+	+	siSENP3-9_siGl2;siSENP5-3_siGl2;siSENP5-3_siSENP3-9_siGl2	1	41	17	26	16	46.2	1		5.44953	8.64385e-05	-0.639242	-36.0051			5.76836	2.73557e-05	0.404339	43.2755			4.10143	0.000319818	-0.163424	-16.4912			Q86TX2	ACOT1	Acyl-coenzyme A thioesterase 1 OS=Homo sapiens (Human) OX=9606 GN=ACOT1 PE=1 SV=1	Acyl-coenzyme A thioesterase 1	Q86TX2
9.04056	8.96376	9.0669	8.90268	8.91289	8.9655	8.30697	8.36063	8.46352	8.66534	8.58609	8.75087	FALSE			+	+	siSENP3-9_siGl2;siSENP5-3_siSENP3-9_siGl2	0	14	10	12	10	68.4	1		1.24256	0.0767577	-0.0967204	-2.64625			3.51221	0.000734185	-0.646699	-11.6777			2.48326	0.00575379	-0.356308	-6.27806			Q8WXI4	ACOT11	Acyl-coenzyme A thioesterase 11 OS=Homo sapiens (Human) OX=9606 GN=ACOT11 PE=1 SV=1	Acyl-coenzyme A thioesterase 11	Q8WXI4
10.6906	10.6866	10.6567	10.582	10.6392	10.6945	10.4749	10.4426	10.5172	10.4949	10.5109	10.5531	FALSE			+	+	siSENP3-9_siGl2;siSENP5-3_siSENP3-9_siGl2	0	38	4	9	4	15	1		0.503734	0.356027	-0.0393836	-1.15191			2.93723	0.00214711	-0.199719	-8.29083			2.82947	0.00294774	-0.158373	-7.76735			Q9NPJ3	ACOT13	Acyl-coenzyme A thioesterase 13 OS=Homo sapiens (Human) OX=9606 GN=ACOT13 PE=1 SV=1	Acyl-coenzyme A thioesterase 13	Q9NPJ3
11.9209	11.9236	11.8977	12.0614	12.0417	12.0401	11.3393	11.3307	11.3528	11.7364	11.7693	11.7518	FALSE		+	+	+	siSENP3-9_siGl2;siSENP5-3_siGl2;siSENP5-3_siSENP3-9_siGl2	0	47	18	67	18	41.8	1		3.62323	0.000902069	0.133652	12.4665			6.17989	1.79672e-05	-0.573093	-54.8619			3.67564	0.000643784	-0.161593	-12.8563			O00154	ACOT7	Cytosolic acyl coenzyme A thioester hydrolase OS=Homo sapiens (Human) OX=9606 GN=ACOT7 PE=1 SV=3	Cytosolic acyl coenzyme A thioester hydrolase	O00154
9.11556	9.15482	9.22352	9.21917	9.24341	9.25574	9.59731	9.68668	9.68738	9.54632	9.52865	9.59917	FALSE			+	+	siSENP3-9_siGl2;siSENP5-3_siSENP3-9_siGl2	0	25	8	12	8	35.9	1		1.05468	0.113434	0.0748049	2.24461			3.46086	0.000803387	0.492486	11.3291			3.30859	0.00121053	0.393411	10.3526			O14734	ACOT8	Acyl-coenzyme A thioesterase 8 OS=Homo sapiens (Human) OX=9606 GN=ACOT8 PE=1 SV=1	Acyl-coenzyme A thioesterase 8	O14734
10.9195	10.9017	10.9893	10.6162	10.6354	10.6972	11.6029	11.6484	11.6391	11.1597	11.1715	11.2242	FALSE		+	+	+	siSENP3-9_siGl2;siSENP5-3_siGl2;siSENP5-3_siSENP3-9_siGl2	0	42	17	39	17	49.9	1		2.86346	0.0032586	-0.287215	-7.92914			4.67596	0.000108581	0.693331	23.0233			2.76379	0.00334553	0.248357	7.46307			Q9Y305	ACOT9	Acyl-coenzyme A thioesterase 9, mitochondrial OS=Homo sapiens (Human) OX=9606 GN=ACOT9 PE=1 SV=2	Acyl-coenzyme A thioesterase 9, mitochondrial	Q9Y305
11.6091	11.6493	11.6598	11.9305	11.9674	11.9427	11.8412	11.8195	11.8672	11.7097	11.7581	11.7064	FALSE		+	+	+	siSENP3-9_siGl2;siSENP5-3_siGl2;siSENP5-3_siSENP3-9_siGl2	0	36	19	41	19	74.4	1		4.0817	0.000436535	0.307498	16.3027			3.22083	0.00126101	0.203251	9.82638			1.70157	0.0277224	0.0853589	3.75384			Q15067	ACOX1	Peroxisomal acyl-coenzyme A oxidase 1 OS=Homo sapiens (Human) OX=9606 GN=ACOX1 PE=1 SV=3	Peroxisomal acyl-coenzyme A oxidase 1 {ECO:0000303|PubMed:8117268}	Q15067
10.7416	10.7411	10.7887	10.9247	10.9826	10.9704	11.2451	11.2521	11.2393	10.8724	10.8583	10.9198	FALSE		+	+	+	siSENP3-9_siGl2;siSENP5-3_siGl2;siSENP5-3_siSENP3-9_siGl2	0	26	14	22	14	77.6	1		2.98756	0.0026047	0.202099	8.54611			5.1396	5.71367e-05	0.48839	30.1051			2.17975	0.0104914	0.126339	5.17903			O15254	ACOX3	Peroxisomal acyl-coenzyme A oxidase 3 OS=Homo sapiens (Human) OX=9606 GN=ACOX3 PE=1 SV=2	Peroxisomal acyl-coenzyme A oxidase 3	O15254
11.2668	11.2943	11.2811	11.0833	11.076	11.0729	11.1322	11.0898	11.115	11.0839	11.0708	11.0535	FALSE		+	+	+	siSENP3-9_siGl2;siSENP5-3_siGl2;siSENP5-3_siSENP3-9_siGl2	0	41	9	44	9	18	1		4.74041	0.000178704	-0.203356	-23.8989			3.48795	0.000767187	-0.168431	-11.5117			4.23482	0.000258174	-0.211347	-17.8228			P24666	ACP1	Low molecular weight phosphotyrosine protein phosphatase OS=Homo sapiens (Human) OX=9606 GN=ACP1 PE=1 SV=3	Low molecular weight phosphotyrosine protein phosphatase	P24666
10.6109	10.6356	10.5728	10.5003	10.5844	10.5603	10.9885	10.9666	10.9827	10.7859	10.7956	10.7657	FALSE			+	+	siSENP3-9_siGl2;siSENP5-3_siSENP3-9_siGl2	0	34	11	23	11	48.3	1		0.87336	0.16505	-0.0580928	-1.87627			4.36262	0.000173755	0.372824	19.1972			3.0118	0.00208485	0.175947	8.67161			P11117	ACP2	Lysosomal acid phosphatase OS=Homo sapiens (Human) OX=9606 GN=ACP2 PE=1 SV=3	Lysosomal acid phosphatase	P11117
10.6271	10.621	10.6355	10.421	10.4098	10.4016	11.2262	11.2585	11.2835	10.8022	10.7921	10.8284	FALSE		+	+	+	siSENP3-9_siGl2;siSENP5-3_siGl2;siSENP5-3_siSENP3-9_siGl2	0	21	9	18	9	48.9	1		5.18665	0.000107357	-0.217068	-30.9348			5.48443	3.73175e-05	0.628191	36.7375			3.99268	0.00038004	0.179656	15.4779			Q9NPH0	ACP6	Lysophosphatidic acid phosphatase type 6 OS=Homo sapiens (Human) OX=9606 GN=ACP6 PE=1 SV=3	Lysophosphatidic acid phosphatase type 6	Q9NPH0
11.3206	11.2933	11.3258	10.4875	10.5708	10.5774	11.5148	11.4961	11.5134	10.8287	10.8289	10.8467	FALSE		+	+	+	siSENP3-9_siGl2;siSENP5-3_siGl2;siSENP5-3_siSENP3-9_siGl2	0	24	13	19	13	68.1	1		4.82331	0.000160793	-0.767971	-25.0737			4.11327	0.000259507	0.194872	16.6054			5.66861	3.74298e-05	-0.478492	-40.8561			Q96CM8	ACSF2	Medium-chain acyl-CoA ligase ACSF2, mitochondrial OS=Homo sapiens (Human) OX=9606 GN=ACSF2 PE=1 SV=2	Acyl-CoA synthetase family member 2, mitochondrial	Q96CM8
10.2584	10.2909	10.2885	10.3783	10.3659	10.4269	10.9915	11.0169	11.0415	10.7429	10.7389	10.8111	FALSE		+	+	+	siSENP3-9_siGl2;siSENP5-3_siGl2;siSENP5-3_siSENP3-9_siGl2	0	28	16	30	15	64.1	1		2.1866	0.0116526	0.111055	5.20198			5.69208	2.96573e-05	0.737338	41.413			4.3376	0.000219985	0.484993	18.9203			Q4G176	ACSF3	Malonate--CoA ligase ACSF3, mitochondrial OS=Homo sapiens (Human) OX=9606 GN=ACSF3 PE=1 SV=3	Acyl-CoA synthetase family member 3, mitochondrial	Q4G176
11.8627	11.8133	11.8727	11.8072	11.7966	11.8142	11.3529	11.4027	11.3856	11.5224	11.5051	11.5195	FALSE			+	+	siSENP3-9_siGl2;siSENP5-3_siSENP3-9_siGl2	1	28	22	43	21	77.9	1		1.07324	0.109184	-0.0435292	-2.28327			4.43212	0.000157394	-0.469116	-19.9878			4.19846	0.000273	-0.333841	-17.4498			P33121	ACSL1	Long-chain-fatty-acid--CoA ligase 1 OS=Homo sapiens (Human) OX=9606 GN=ACSL1 PE=1 SV=1	Long-chain-fatty-acid--CoA ligase 1	P33121
11.8953	11.8779	11.884	11.9441	11.8986	11.9139	11.6195	11.6804	11.6455	11.8218	11.8246	11.8127	FALSE			+	+	siSENP3-9_siGl2;siSENP5-3_siSENP3-9_siGl2	0	37	20	67	18	80.4	1		1.08872	0.105734	0.0330966	2.31568			3.68612	0.000536112	-0.237285	-12.9358			3.34929	0.00112739	-0.0660245	-10.6055			O95573	ACSL3	Long-chain-fatty-acid--CoA ligase 3 OS=Homo sapiens (Human) OX=9606 GN=ACSL3 PE=1 SV=3	Long-chain-fatty-acid--CoA ligase 3	O95573
12.1883	12.2063	12.1884	11.9809	11.987	12.0085	11.7263	11.7036	11.7359	11.9243	11.9278	11.908	FALSE		+	+	+	siSENP3-9_siGl2;siSENP5-3_siGl2;siSENP5-3_siSENP3-9_siGl2	2	43	27	59	25	79.1	1		4.40331	0.000279454	-0.202208	-19.6563			5.71149	2.88945e-05	-0.472395	-41.8792			5.25212	6.16511e-05	-0.274313	-32.1268			O60488	ACSL4	Long-chain-fatty-acid--CoA ligase 4 OS=Homo sapiens (Human) OX=9606 GN=ACSL4 PE=1 SV=2	Long-chain-fatty-acid--CoA ligase 4	O60488
4.06178	3.93546	4.16993	4.08746	3.7761	3.7761	4.14568	3.7866	4.14568	3.59694	3.99095	3.9542	FALSE						0	3	2	2	1	77.7	1		0.640165	0.267957	-0.17583	-1.41863			0.0760278	0.852912	-0.0297366	-0.216205			0.661132	0.246603	-0.208358	-1.45947			Q9UKU0	ACSL6	Long-chain-fatty-acid--CoA ligase 6 OS=Homo sapiens (Human) OX=9606 GN=ACSL6 PE=1 SV=4	Long-chain-fatty-acid--CoA ligase 6	Q9UKU0
11.0936	11.0687	11.1518	10.5968	10.6695	10.6721	11.4807	11.5029	11.5215	10.7821	10.8272	10.8091	FALSE		+	+	+	siSENP3-9_siGl2;siSENP5-3_siGl2;siSENP5-3_siSENP3-9_siGl2	0	19	10	17	10	66.1	1		3.71565	0.000775328	-0.458562	-13.1619			3.88683	0.000379959	0.397007	14.5498			3.36561	0.00109927	-0.298566	-10.7085			Q53FZ2	ACSM3	Acyl-coenzyme A synthetase ACSM3, mitochondrial OS=Homo sapiens (Human) OX=9606 GN=ACSM3 PE=1 SV=2	Acyl-coenzyme A synthetase ACSM3, mitochondrial	Q53FZ2
5.01346	4.85798	5.05745	4.21723	4.24031	4.39232	5.2854	5.16993	5.32912	4.96809	4.43296	4.21723	FALSE		+	+		siSENP3-9_siGl2;siSENP5-3_siGl2	0	2	1	1	1	65.7	1		2.97483	0.00266143	-0.69301	-8.48089			1.68415	0.0272834	0.285186	3.70778			0.879825	0.154826	-0.436871	-1.88916			P0C7M7	ACSM4	Acyl-coenzyme A synthetase ACSM4, mitochondrial OS=Homo sapiens (Human) OX=9606 GN=ACSM4 PE=2 SV=1	Acyl-coenzyme A synthetase ACSM4, mitochondrial	P0C7M7
8.08534	8.03507	8.03672	7.57213	7.55228	7.53372	8.36982	8.34474	8.39917	7.66747	7.60881	7.58571	FALSE		+	+	+	siSENP3-9_siGl2;siSENP5-3_siGl2;siSENP5-3_siSENP3-9_siGl2	0	1	1	2	1	64.7	1		4.82831	0.000159537	-0.499667	-25.1463			3.82019	0.000426604	0.318863	13.9935			3.903	0.000438995	-0.431716	-14.688			Q6NUN0	ACSM5	Acyl-coenzyme A synthetase ACSM5, mitochondrial OS=Homo sapiens (Human) OX=9606 GN=ACSM5 PE=1 SV=2	Acyl-coenzyme A synthetase ACSM5, mitochondrial	Q6NUN0
5.29646	5.1416	5.23649	4.853	5.26679	5.1127	5.74953	5.56682	5.59096	5.60288	5.45286	5.50144	FALSE			+	+	siSENP3-9_siGl2;siSENP5-3_siSENP3-9_siGl2	0	9	4	4	4	74.8	1		0.499375	0.359339	-0.147354	-1.14332			2.3117	0.00751441	0.410922	5.63566			2.01829	0.0145079	0.294212	4.66027			Q9NUB1	ACSS1	Acetyl-coenzyme A synthetase 2-like, mitochondrial OS=Homo sapiens (Human) OX=9606 GN=ACSS1 PE=1 SV=2	Acetyl-coenzyme A synthetase 2-like, mitochondrial	Q9NUB1
11.3691	11.3644	11.4008	11.1452	11.1703	11.1653	11.4022	11.4305	11.4153	11.2781	11.2964	11.3202	FALSE		+		+	siSENP5-3_siGl2;siSENP5-3_siSENP3-9_siGl2	0	16	13	23	13	78.5	1		4.02743	0.000474973	-0.217826	-15.7948			1.26296	0.0665435	0.0378997	2.69136			2.05523	0.0134806	-0.0798502	-4.77529			Q9NR19	ACSS2	Acetyl-coenzyme A synthetase, cytoplasmic OS=Homo sapiens (Human) OX=9606 GN=ACSS2 PE=1 SV=1	Acetyl-coenzyme A synthetase, cytoplasmic	Q9NR19
14.6755	14.6705	14.6831	14.629	14.6292	14.6393	14.6484	14.6526	14.6519	14.4925	14.4861	14.4975	FALSE		+	+	+	siSENP3-9_siGl2;siSENP5-3_siGl2;siSENP5-3_siSENP3-9_siGl2	19	60	22	727	7	41.7	1		3.02461	0.00244252	-0.0438677	-8.73859			2.5402	0.00471569	-0.0254059	-6.50443			5.51324	4.57129e-05	-0.184333	-37.3534			P60709	ACTB	Actin, cytoplasmic 1 OS=Homo sapiens (Human) OX=9606 GN=ACTB PE=1 SV=1	Actin, cytoplasmic 1	P60709
11.1173	11.118	11.1997	11.1507	11.1736	11.1596	11.1648	11.1219	11.1712	10.936	10.9407	10.9828	FALSE				+	siSENP5-3_siSENP3-9_siGl2	0	54	18	547	5	42	1		0.225809	0.633065	0.016263	0.577495			0.0859441	0.835205	0.00761954	0.242309			2.45292	0.00610829	-0.191837	-6.16022			P68032	ACTC1	Actin, alpha cardiac muscle 1 OS=Homo sapiens (Human) OX=9606 GN=ACTC1 PE=1 SV=1	Actin, alpha cardiac muscle 1	P68032
11.4454	11.4709	11.481	11.3989	11.4021	11.4317	11.3661	11.3922	11.3848	11.4993	11.4858	11.491	FALSE		+	+		siSENP3-9_siGl2;siSENP5-3_siGl2	0	34	13	30	13	47.4	1		1.67741	0.0316131	-0.0548916	-3.69005			2.52566	0.0048617	-0.0846933	-6.44599			1.0935	0.0986861	0.0262985	2.3257			O96019	ACTL6A	Actin-like protein 6A OS=Homo sapiens (Human) OX=9606 GN=ACTL6A PE=1 SV=1	Actin-like protein 6A	O96019
7.72315	7.81698	7.86233	6.71836	6.84172	6.74551	7.10224	7.19672	7.24317	7.03122	7.12619	6.98071	FALSE		+	+	+	siSENP3-9_siGl2;siSENP5-3_siGl2;siSENP5-3_siSENP3-9_siGl2	0	12	3	3	3	41.3	1		4.30822	0.000316722	-1.03229	-18.6	+		3.35421	0.000983557	-0.620108	-10.6365			3.66304	0.00065646	-0.754781	-12.7616			Q9H568	ACTL8	Actin-like protein 8 OS=Homo sapiens (Human) OX=9606 GN=ACTL8 PE=1 SV=1	Actin-like protein 8	Q9H568
12.3692	12.3531	12.3468	12.1158	12.0878	12.1111	12.3559	12.3307	12.3125	12.1678	12.1523	12.148	FALSE		+		+	siSENP5-3_siGl2;siSENP5-3_siSENP3-9_siGl2	4	57	45	123	28	103	1		4.67676	0.000194936	-0.251431	-23.034			0.752087	0.199524	-0.0233021	-1.63698			4.62013	0.000143212	-0.200312	-22.2905			P12814	ACTN1	Alpha-actinin-1 OS=Homo sapiens (Human) OX=9606 GN=ACTN1 PE=1 SV=2	Alpha-actinin-1	P12814
13.0781	13.0766	13.0545	12.2121	12.1872	12.2312	13.3944	13.3999	13.3937	12.5765	12.5822	12.5898	FALSE		+	+	+	siSENP3-9_siGl2;siSENP5-3_siGl2;siSENP5-3_siSENP3-9_siGl2	17	56	46	123	31	104.8	1		6.27158	4.85981e-05	-0.859577	-57.8383			5.68903	2.96902e-05	0.326263	41.3401			6.24256	2.11169e-05	-0.486952	-56.8792			O43707	ACTN4	Alpha-actinin-4 OS=Homo sapiens (Human) OX=9606 GN=ACTN4 PE=1 SV=2	Alpha-actinin-4 {ECO:0000305}	O43707
10.7485	10.7688	10.8099	10.7052	10.7184	10.7331	10.7406	10.758	10.7942	10.7497	10.8098	10.7747	FALSE						0	32	10	17	10	46.3	1		1.34442	0.0621844	-0.0568517	-2.87487			0.182922	0.679164	-0.0115108	-0.480051			0.0310959	0.93817	0.00231743	0.0922936			Q9NZ32	ACTR10	Actin-related protein 10 OS=Homo sapiens (Human) OX=9606 GN=ACTR10 PE=1 SV=1	Actin-related protein 10	Q9NZ32
12.2921	12.2746	12.2052	12.2203	12.2003	12.1626	12.2999	12.2893	12.277	12.3121	12.3144	12.2936	FALSE						7	42	13	42	7	42.6	1		0.933332	0.14581	-0.0628484	-1.99642			0.502264	0.342225	0.0314458	1.14902			0.837869	0.169127	0.0494022	1.8058			P61163	ACTR1A	Alpha-centractin OS=Homo sapiens (Human) OX=9606 GN=ACTR1A PE=1 SV=1	Alpha-centractin	P61163
9.08852	9.11582	9.14924	8.68264	8.70874	8.83416	10.0325	10.0105	10.0664	9.56415	9.50462	9.51983	FALSE		+	+	+	siSENP3-9_siGl2;siSENP5-3_siGl2;siSENP5-3_siSENP3-9_siGl2	0	38	11	26	5	42.3	1		2.7779	0.00383208	-0.376016	-7.52751			5.56155	3.40239e-05	0.918587	38.4092			4.09605	0.000322146	0.411673	16.4396			P42025	ACTR1B	Beta-centractin OS=Homo sapiens (Human) OX=9606 GN=ACTR1B PE=1 SV=1	Beta-centractin	P42025
11.167	11.1256	11.1188	11.0272	10.9914	11.019	11.2475	11.273	11.2453	11.1722	11.1625	11.1925	FALSE		+	+		siSENP3-9_siGl2;siSENP5-3_siGl2	0	30	9	40	9	44.7	1		2.59202	0.00540381	-0.12459	-6.71649			2.6011	0.00416942	0.118097	6.75424			1.03875	0.11088	0.0385917	2.21158			P61160	ACTR2	Actin-related protein 2 OS=Homo sapiens (Human) OX=9606 GN=ACTR2 PE=1 SV=1	Actin-related protein 2	P61160
11.2615	11.3057	11.2175	11.217	11.1664	11.2164	11.4558	11.5608	11.5241	11.3621	11.3179	11.3608	FALSE			+		siSENP3-9_siGl2	4	37	16	63	12	47.3	1		0.945212	0.142403	-0.0616179	-2.0204			2.49124	0.00521081	0.251985	6.30938			1.36057	0.0563583	0.0853742	2.91191			P61158	ACTR3	Actin-related protein 3 OS=Homo sapiens (Human) OX=9606 GN=ACTR3 PE=1 SV=3	Actin-related protein 3	P61158
6.61471	6.67525	6.98527	6.93664	6.94251	7.2211	7.23074	7.54071	7.37069	7.47654	7.27426	7.43463	FALSE			+	+	siSENP3-9_siGl2;siSENP5-3_siSENP3-9_siGl2	0	29	10	18	6	47.6	1		0.862614	0.168617	0.275007	1.85489			1.88897	0.0177222	0.622301	4.2736			2.09066	0.0125626	0.636733	4.88761			Q9P1U1	ACTR3B	Actin-related protein 3B OS=Homo sapiens (Human) OX=9606 GN=ACTR3B PE=2 SV=1	Actin-related protein 3B	Q9P1U1
10.6896	10.7356	10.7302	10.8953	10.9535	10.9614	10.4449	10.4332	10.4443	10.5659	10.5438	10.5641	FALSE		+	+	+	siSENP3-9_siGl2;siSENP5-3_siGl2;siSENP5-3_siSENP3-9_siGl2	0	39	15	18	15	68.3	1		2.99799	0.00256138	0.21823	8.59987			4.29977	0.000192215	-0.277712	-18.5089			3.24162	0.00136342	-0.160594	-9.94875			Q9H9F9	ACTR5	Actin-related protein 5 OS=Homo sapiens (Human) OX=9606 GN=ACTR5 PE=1 SV=2	Actin-related protein 5	Q9H9F9
8.81762	8.85425	8.88874	8.92273	8.87221	8.88661	8.55804	8.67207	8.71768	8.95768	8.9847	8.98385	FALSE			+	+	siSENP3-9_siGl2;siSENP5-3_siSENP3-9_siGl2	0	17	6	9	6	45.8	1		0.725215	0.224514	0.0403153	1.58443			1.77397	0.0225517	-0.204275	-3.94931			2.25881	0.00895145	0.121874	5.4489			Q9GZN1	ACTR6	Actin-related protein 6 OS=Homo sapiens (Human) OX=9606 GN=ACTR6 PE=1 SV=1	Actin-related protein 6	Q9GZN1
10.5065	10.511	10.5285	10.6854	10.7391	10.6733	10.1315	10.1798	10.1596	10.3442	10.3299	10.3339	FALSE		+	+	+	siSENP3-9_siGl2;siSENP5-3_siGl2;siSENP5-3_siSENP3-9_siGl2	0	21	12	18	12	70.4	1		3.00562	0.00252555	0.183981	8.63944			4.6799	0.00010797	-0.358349	-23.0759			4.64418	0.000139015	-0.179297	-22.6032			Q9H981	ACTR8	Actin-related protein 8 OS=Homo sapiens (Human) OX=9606 GN=ACTR8 PE=1 SV=2	Actin-related protein 8	Q9H981
3.3505	3.15381	3.21723	3.48543	2.70044	2.94486	4.53605	4.21723	4.32912	4.06178	3.66676	3.75489	FALSE			+	+	siSENP3-9_siGl2;siSENP5-3_siSENP3-9_siGl2	0	7	3	3	3	57.1	1		0.340724	0.499893	-0.196936	-0.823819			3.28233	0.00112526	1.12029	10.1925	+		1.93733	0.0170949	0.587296	4.41536			Q04771	ACVR1	Activin receptor type-1 OS=Homo sapiens (Human) OX=9606 GN=ACVR1 PE=1 SV=1	Activin receptor type-1	Q04771
6.69627	6.67525	6.58045	6.06824	6.05745	6.17991	6.70321	6.69905	6.60733	5.79181	6.14364	5.97039	FALSE		+		+	siSENP5-3_siGl2;siSENP5-3_siSENP3-9_siGl2	0	4	2	3	2	57.8	1		3.31115	0.00150138	-0.54879	-10.3683			0.151109	0.72616	0.0192076	0.405091			2.49818	0.00559859	-0.682041	-6.33671			P27037	ACVR2A	Activin receptor type-2A OS=Homo sapiens (Human) OX=9606 GN=ACVR2A PE=1 SV=1	Activin receptor type-2A	P27037
12.3201	12.3822	12.3956	11.9651	11.9955	11.9996	12.3928	12.4199	12.4459	12.0497	12.0746	12.0826	FALSE		+		+	siSENP5-3_siGl2;siSENP5-3_siSENP3-9_siGl2	0	41	14	40	14	45.9	1		3.9114	0.000567449	-0.379217	-14.7603			0.896627	0.145944	0.053559	1.92272			3.52181	0.000831187	-0.296992	-11.744			Q03154	ACY1	Aminoacylase-1 OS=Homo sapiens (Human) OX=9606 GN=ACY1 PE=1 SV=1	Aminoacylase-1	Q03154
11.1534	11.136	11.1325	11.0022	11.0109	10.991	11.2506	11.2629	11.236	11.3481	11.3276	11.3366	FALSE		+	+	+	siSENP3-9_siGl2;siSENP5-3_siGl2;siSENP5-3_siSENP3-9_siGl2	0	67	8	18	8	11.3	1		4.06037	0.000451205	-0.13929	-16.1012			3.37942	0.000937839	0.10919	10.7965			4.62967	0.00014145	0.196779	22.4141			P07311	ACYP1	Acylphosphatase-1 OS=Homo sapiens (Human) OX=9606 GN=ACYP1 PE=1 SV=2	Acylphosphatase-1	P07311
7.808	7.65033	7.77545	7.91886	7.76885	7.96521	8.53411	8.62059	8.47816	8.47573	8.37286	8.32057	FALSE			+	+	siSENP3-9_siGl2;siSENP5-3_siSENP3-9_siGl2	0	38	5	9	5	11.1	1		0.850673	0.172906	0.139713	1.83117			3.64186	0.000581315	0.799693	12.6037			3.20607	0.00145411	0.645132	9.7404			P14621	ACYP2	Acylphosphatase-2 OS=Homo sapiens (Human) OX=9606 GN=ACYP2 PE=1 SV=2	Acylphosphatase-2	P14621
11.5475	11.586	11.5274	11.8138	11.7985	11.7996	12.018	11.9721	12.0081	12.0554	12.0615	12.0529	FALSE		+	+	+	siSENP3-9_siGl2;siSENP5-3_siGl2;siSENP5-3_siSENP3-9_siGl2	0	49	18	47	18	40.7	1		3.82015	0.000657491	0.250307	13.9932			4.44541	0.000153993	0.445764	20.1426			5.07066	7.86325e-05	0.502945	28.9294			P00813	ADA	Adenosine deaminase OS=Homo sapiens (Human) OX=9606 GN=ADA PE=1 SV=3	Adenosine deaminase	P00813
10.7154	10.7486	10.6978	10.6425	10.6714	10.6259	10.9247	10.9394	10.9617	10.6922	10.6778	10.7364	FALSE		+	+		siSENP3-9_siGl2;siSENP5-3_siGl2	0	25	10	14	10	40.2	1		1.6847	0.0311622	-0.0740172	-3.70921			3.56629	0.000666175	0.221318	12.0558			0.329505	0.500848	-0.0184736	-0.8005			Q6DHV7	ADAL	Adenosine deaminase-like protein OS=Homo sapiens (Human) OX=9606 GN=ADAL PE=1 SV=2	Adenosine deaminase-like protein	Q6DHV7
10.4875	10.5182	10.5193	9.60659	9.6435	9.64494	10.4828	10.457	10.5514	9.96	9.93162	9.93413	FALSE		+		+	siSENP5-3_siGl2;siSENP5-3_siSENP3-9_siGl2	0	32	22	34	22	84.1	1		6.14494	5.39556e-05	-0.876673	-53.7679			0.13885	0.745204	-0.011281	-0.375494			5.67574	3.71491e-05	-0.566428	-41.0244			O14672	ADAM10	Disintegrin and metalloproteinase domain-containing protein 10 OS=Homo sapiens (Human) OX=9606 GN=ADAM10 PE=1 SV=1	Disintegrin and metalloproteinase domain-containing protein 10	O14672
10.4047	10.3977	10.4432	9.59656	9.73166	9.67842	10.2265	10.2277	10.2632	9.97413	10.0898	10.0662	FALSE		+	+	+	siSENP3-9_siGl2;siSENP5-3_siGl2;siSENP5-3_siSENP3-9_siGl2	0	23	15	21	15	92.9	1		4.23971	0.000347345	-0.746298	-17.8737			3.16271	0.00140647	-0.17604	-9.49176			3.21243	0.00143758	-0.37178	-9.77735			Q13444	ADAM15	Disintegrin and metalloproteinase domain-containing protein 15 OS=Homo sapiens (Human) OX=9606 GN=ADAM15 PE=1 SV=4	Disintegrin and metalloproteinase domain-containing protein 15	Q13444
10.0804	10.0946	10.2041	9.54998	9.59842	9.58421	10.141	10.2705	10.2459	9.99605	9.98356	10.032	FALSE		+			siSENP5-3_siGl2	0	33	20	29	20	93	1		3.71831	0.000772367	-0.548831	-13.1824			0.766267	0.193562	0.0927639	1.66477			1.37192	0.0550252	-0.122482	-2.9381			P78536	ADAM17	Disintegrin and metalloproteinase domain-containing protein 17 OS=Homo sapiens (Human) OX=9606 GN=ADAM17 PE=1 SV=1	Disintegrin and metalloproteinase domain-containing protein 17	P78536
4.7866	4.66676	4.32193	4.7761	4.52982	4.70044	5.10434	4.79701	5.15785	4.79181	4.70044	4.80219	FALSE						0	3	3	3	3	100.4	1		0.187257	0.685358	0.077028	0.490075			1.12443	0.0893593	0.427974	2.39099			0.533454	0.323847	0.173055	1.21032			Q9P0K1	ADAM22	Disintegrin and metalloproteinase domain-containing protein 22 OS=Homo sapiens (Human) OX=9606 GN=ADAM22 PE=1 SV=1	Disintegrin and metalloproteinase domain-containing protein 22	Q9P0K1
7.47978	7.49905	7.56986	7.36194	7.36019	7.52356	7.47735	7.56224	7.67948	7.08958	7.22014	7.21043	FALSE				+	siSENP5-3_siSENP3-9_siGl2	0	6	4	5	4	91.9	1		0.765859	0.206277	-0.100997	-1.66397			0.367076	0.45828	0.0567972	0.878118			2.62124	0.00440897	-0.342846	-6.83866			O75077	ADAM23	Disintegrin and metalloproteinase domain-containing protein 23 OS=Homo sapiens (Human) OX=9606 GN=ADAM23 PE=1 SV=1	Disintegrin and metalloproteinase domain-containing protein 23	O75077
10.88	10.8176	10.9452	10.6143	10.5986	10.6205	10.3008	10.3796	10.3412	10.4095	10.4019	10.3957	FALSE		+	+	+	siSENP3-9_siGl2;siSENP5-3_siGl2;siSENP5-3_siSENP3-9_siGl2	0	29	19	26	19	90.5	1		2.70769	0.00436173	-0.269789	-7.21159			3.62535	0.000598267	-0.540408	-12.482			3.68342	0.000635785	-0.478541	-12.9152			Q13443	ADAM9	Disintegrin and metalloproteinase domain-containing protein 9 OS=Homo sapiens (Human) OX=9606 GN=ADAM9 PE=1 SV=1	Disintegrin and metalloproteinase domain-containing protein 9	Q13443
5.65535	5.70874	5.73064	5.76553	5.73335	5.74147	5.71425	5.64386	5.72792	5.80735	5.69766	5.62352	FALSE						0	1	1	1	1	214.6	1		0.9316	0.14631	0.048542	1.99293			0.0284152	0.942356	-0.00290283	-0.0845709			0.0679503	0.869226	0.0112677	0.194635			P59510	ADAMTS20	A disintegrin and metalloproteinase with thrombospondin motifs 20 OS=Homo sapiens (Human) OX=9606 GN=ADAMTS20 PE=2 SV=2	A disintegrin and metalloproteinase with thrombospondin motifs 20	P59510
6.74416	6.74012	6.62059	6.2854	6.42291	6.39403	5.91648	6.11478	6.03342	5.90689	6.07253	5.91169	FALSE		+	+	+	siSENP3-9_siGl2;siSENP5-3_siGl2;siSENP5-3_siSENP3-9_siGl2	0	1	2	2	1	135.5	1		2.33924	0.008713	-0.334174	-5.73496			3.19229	0.00133194	-0.680061	-9.66075			3.39135	0.00105097	-0.737916	-10.873			O15072	ADAMTS3	A disintegrin and metalloproteinase with thrombospondin motifs 3 OS=Homo sapiens (Human) OX=9606 GN=ADAMTS3 PE=1 SV=4	A disintegrin and metalloproteinase with thrombospondin motifs 3	O15072
6.18587	6.15381	6.33092	6.55459	6.42122	6.51885	7.27984	7.29829	7.44543	7.10224	7.1375	7.11374	FALSE		+	+	+	siSENP3-9_siGl2;siSENP5-3_siGl2;siSENP5-3_siSENP3-9_siGl2	0	7	3	3	3	43.4	1		1.81716	0.0238764	0.274691	4.06905			3.9144	0.000361533	1.11766	14.7861	+		4.06273	0.000340693	0.894298	16.1234			O75689	ADAP1	Arf-GAP with dual PH domain-containing protein 1 OS=Homo sapiens (Human) OX=9606 GN=ADAP1 PE=1 SV=2	Arf-GAP with dual PH domain-containing protein 1	O75689
12.4236	12.4063	12.4515	12.2944	12.2875	12.3154	12.7001	12.7304	12.7347	12.6482	12.6159	12.6389	FALSE		+	+	+	siSENP3-9_siGl2;siSENP5-3_siGl2;siSENP5-3_siSENP3-9_siGl2	0	41	50	149	50	136	1		2.91731	0.0029473	-0.128021	-8.19171			4.17625	0.000233434	0.294601	17.2257			3.65529	0.000665485	0.207233	12.7036			P55265	ADAR	Double-stranded RNA-specific adenosine deaminase OS=Homo sapiens (Human) OX=9606 GN=ADAR PE=1 SV=4	Double-stranded RNA-specific adenosine deaminase	P55265
8.58496	8.56377	8.63045	8.31606	8.21965	8.28401	8.42626	8.48784	8.44087	8.70598	8.75722	8.66782	FALSE		+	+	+	siSENP3-9_siGl2;siSENP5-3_siGl2;siSENP5-3_siSENP3-9_siGl2	0	14	9	10	9	80.7	1		3.12305	0.00205477	-0.319819	-9.26953			2.19388	0.00949643	-0.141402	-5.22647			1.64522	0.0311526	0.117281	3.60609			P78563	ADARB1	Double-stranded RNA-specific editase 1 OS=Homo sapiens (Human) OX=9606 GN=ADARB1 PE=1 SV=1	Double-stranded RNA-specific editase 1	P78563
8.45162	8.48502	8.43505	8.32238	8.28586	8.37069	8.00169	7.96809	7.8586	8.16038	8.28725	8.31967	FALSE		+	+	+	siSENP3-9_siGl2;siSENP5-3_siGl2;siSENP5-3_siSENP3-9_siGl2	0	9	5	6	5	55.4	1		1.98995	0.0169755	-0.13092	-4.57345			3.45259	0.000814747	-0.514437	-11.2739			1.7806	0.0235517	-0.201465	-3.96751			Q9BUB4	ADAT1	tRNA-specific adenosine deaminase 1 OS=Homo sapiens (Human) OX=9606 GN=ADAT1 PE=1 SV=1	tRNA-specific adenosine deaminase 1	Q9BUB4
5.30378	5.6865	5.49825	5.86295	6.07039	6.01123	6.39917	6.41954	6.29094	6.20163	6.30743	6.20163	FALSE		+	+	+	siSENP3-9_siGl2;siSENP5-3_siGl2;siSENP5-3_siSENP3-9_siGl2	0	9	2	3	2	21	1		1.73204	0.0283924	0.485344	3.83531			2.75817	0.00305461	0.873706	7.43752			2.51081	0.00546385	0.740721	6.38674			Q7Z6V5	ADAT2	tRNA-specific adenosine deaminase 2 OS=Homo sapiens (Human) OX=9606 GN=ADAT2 PE=1 SV=1	tRNA-specific adenosine deaminase 2	Q7Z6V5
9.54245	9.66089	9.62461	9.54438	9.67983	9.76487	9.83242	9.86759	9.87667	9.83715	9.81474	9.76603	FALSE			+	+	siSENP3-9_siGl2;siSENP5-3_siSENP3-9_siGl2	0	27	8	13	8	38	1		0.298053	0.545579	0.0537119	0.73439			2.57533	0.00439011	0.249574	6.64757			2.06783	0.0131318	0.196659	4.815			Q96EY9	ADAT3	Probable inactive tRNA-specific adenosine deaminase-like protein 3 OS=Homo sapiens (Human) OX=9606 GN=ADAT3 PE=1 SV=1	Probable inactive tRNA-specific adenosine deaminase-like protein 3	Q96EY9
8.43796	8.44543	8.55497	8.35579	8.49625	8.43463	8.47897	8.64169	8.54071	8.37199	8.42752	8.39189	FALSE						0	14	6	9	6	60.5	1		0.383006	0.458439	-0.0505619	-0.910648			0.541178	0.314649	0.0743367	1.22546			0.935059	0.137829	-0.0823189	-1.99991			Q86TW2	ADCK1	AarF domain-containing protein kinase 1 OS=Homo sapiens (Human) OX=9606 GN=ADCK1 PE=1 SV=2	Uncharacterized aarF domain-containing protein kinase 1	Q86TW2
5.53916	5.62059	5.43962	5.97269	6.06393	5.97499	5.45943	5.18587	5.26303	5.48543	5.38888	5.47249	FALSE		+			siSENP5-3_siGl2	0	6	3	3	3	68.9	1		2.83683	0.00342652	0.470749	7.80216			1.11911	0.0903757	-0.230345	-2.3797			0.626934	0.265515	-0.0841918	-1.39286			Q7Z695	ADCK2	Uncharacterized aarF domain-containing protein kinase 2 OS=Homo sapiens (Human) OX=9606 GN=ADCK2 PE=1 SV=1	Uncharacterized aarF domain-containing protein kinase 2	Q7Z695
5.848	5.97499	6.10643	5.67243	5.68089	5.94953	6.23266	6.42794	6.40088	5.90448	5.8679	5.99548	FALSE			+		siSENP3-9_siGl2	0	4	2	2	2	65.8	1		0.82227	0.183541	-0.208857	-1.77496			1.76088	0.0231817	0.377355	3.91349			0.255712	0.584561	-0.0538505	-0.643403			Q3MIX3	ADCK5	Uncharacterized aarF domain-containing protein kinase 5 OS=Homo sapiens (Human) OX=9606 GN=ADCK5 PE=1 SV=3	Uncharacterized aarF domain-containing protein kinase 5	Q3MIX3
10.1384	10.2033	10.1549	10.021	10.166	10.1152	10.1217	10.0729	10.1313	10.202	10.1534	10.1908	FALSE						0	21	20	27	20	128.9	1		0.623868	0.277346	-0.064834	-1.38689			1.00474	0.115506	-0.0569169	-2.14157			0.27113	0.566279	0.0165154	0.676828			O60266	ADCY3	Adenylate cyclase type 3 OS=Homo sapiens (Human) OX=9606 GN=ADCY3 PE=1 SV=3	Adenylate cyclase type 3	O60266
8.97269	9.01903	9.05664	9.40408	9.49406	9.42626	8.43713	8.42878	8.53489	8.79831	8.893	8.91199	FALSE		+	+	+	siSENP3-9_siGl2;siSENP5-3_siGl2;siSENP5-3_siSENP3-9_siGl2	0	10	11	12	11	130.5	1		3.51534	0.00108087	0.425344	11.6993			3.71145	0.000511196	-0.549191	-13.1295			1.59295	0.0347178	-0.148355	-3.4723			O43306	ADCY6	Adenylate cyclase type 6 OS=Homo sapiens (Human) OX=9606 GN=ADCY6 PE=1 SV=2	Adenylate cyclase type 6	O43306
5.33985	5.21335	5.39917	4.87774	4.926	5.05311	4.94486	4.64962	4.99548	4.69488	4.67807	4.76553	FALSE		+	+	+	siSENP3-9_siGl2;siSENP5-3_siGl2;siSENP5-3_siSENP3-9_siGl2	0	2	2	2	2	120.2	1		2.06959	0.0145579	-0.365171	-4.82058			1.70167	0.026264	-0.454137	-3.75411			3.2354	0.00137822	-0.604627	-9.91201			P51828	ADCY7	Adenylate cyclase type 7 OS=Homo sapiens (Human) OX=9606 GN=ADCY7 PE=1 SV=1	Adenylate cyclase type 7 {ECO:0000305}	P51828
10.4381	10.4199	10.4979	10.3623	10.3607	10.3677	10.6616	10.6099	10.6473	10.6089	10.5846	10.5663	FALSE		+	+	+	siSENP3-9_siGl2;siSENP5-3_siGl2;siSENP5-3_siSENP3-9_siGl2	0	16	20	25	20	150.6	1		1.69436	0.0305658	-0.0883395	-3.73473			2.58017	0.00434681	0.187675	6.66746			2.14553	0.0112404	0.134686	5.06554			O60503	ADCY9	Adenylate cyclase type 9 OS=Homo sapiens (Human) OX=9606 GN=ADCY9 PE=1 SV=4	Adenylate cyclase type 9 {ECO:0000303|PubMed:9628827}	O60503
11.4169	11.4441	11.4515	11.8044	11.7921	11.7834	11.1658	11.1848	11.1894	11.4584	11.4569	11.4442	FALSE		+	+		siSENP3-9_siGl2;siSENP5-3_siGl2	0	32	21	41	21	80.9	1		5.0921	0.000119742	0.355791	29.29			4.44813	0.000153539	-0.257505	-20.1744			0.614608	0.272425	0.0156517	1.36885			P35611	ADD1	Alpha-adducin OS=Homo sapiens (Human) OX=9606 GN=ADD1 PE=1 SV=2	Alpha-adducin	P35611
11.1844	11.2244	11.2434	11.5803	11.6263	11.6226	10.9672	10.9831	11.0224	11.1633	11.2015	11.2105	FALSE		+	+		siSENP3-9_siGl2;siSENP5-3_siGl2	0	39	23	28	23	80.8	1		4.1752	0.000378809	0.392381	17.2152			3.16054	0.00141269	-0.226477	-9.4795			0.493878	0.352523	-0.0256084	-1.13248			P35612	ADD2	Beta-adducin OS=Homo sapiens (Human) OX=9606 GN=ADD2 PE=1 SV=3	Beta-adducin	P35612
10.06	10.0311	10.044	10.7487	10.7118	10.7123	9.97068	9.94822	9.9205	10.4066	10.4437	10.3888	FALSE		+	+	+	siSENP3-9_siGl2;siSENP5-3_siGl2;siSENP5-3_siSENP3-9_siGl2	0	21	14	22	14	79.1	1		5.8679	6.02486e-05	0.679211	45.8319			2.37963	0.0065446	-0.0985607	-5.88317			4.4515	0.000185201	0.367995	20.2139			Q9UEY8	ADD3	Gamma-adducin OS=Homo sapiens (Human) OX=9606 GN=ADD3 PE=1 SV=1	Gamma-adducin	Q9UEY8
7.5157	7.52591	7.4446	7.04658	7.21917	7.20065	7.52435	7.43879	7.56072	7.12515	7.10538	7.17592	FALSE		+		+	siSENP5-3_siGl2;siSENP5-3_siSENP3-9_siGl2	0	12	7	9	5	90.4	1		2.30991	0.0091924	-0.339937	-5.62924			0.101863	0.807205	0.0125467	0.283407			3.3917	0.00105075	-0.359916	-10.8752			Q9UHX3	ADGRE2	Adhesion G protein-coupled receptor E2 OS=Homo sapiens (Human) OX=9606 GN=ADGRE2 PE=1 SV=2	Adhesion G protein-coupled receptor E2 {ECO:0000303|PubMed:25713288}	Q9UHX3
10.9538	10.9649	10.9761	11.1272	11.1016	11.1072	10.6745	10.6934	10.6539	10.9284	10.9091	10.9141	FALSE		+	+	+	siSENP3-9_siGl2;siSENP5-3_siGl2;siSENP5-3_siSENP3-9_siGl2	2	20	12	26	10	91.8	1		3.88936	0.000589655	0.147045	14.5713			4.61544	0.000118946	-0.291036	-22.2299			2.2761	0.00865444	-0.0477622	-5.5094			P48960	ADGRE5	CD97 antigen OS=Homo sapiens (Human) OX=9606 GN=CD97 PE=1 SV=4	CD97 antigen	P48960
9.00871	9.07334	9.03342	7.8857	7.82782	7.99605	9.13494	9.24627	9.24982	8.74113	8.7418	8.78169	FALSE		+	+	+	siSENP3-9_siGl2;siSENP5-3_siGl2;siSENP5-3_siSENP3-9_siGl2	0	6	5	5	5	111.5	1		4.55749	0.000228922	-1.1353	-21.4957	+		1.81992	0.0204626	0.171853	4.07678			3.59622	0.000733092	-0.283616	-12.27			Q8IZP9	ADGRG2	Adhesion G-protein coupled receptor G2 OS=Homo sapiens (Human) OX=9606 GN=ADGRG2 PE=1 SV=2	Adhesion G-protein coupled receptor G2 {ECO:0000303|PubMed:25713288}	Q8IZP9
9.53508	9.60474	9.59712	8.6879	8.75221	8.71596	8.70425	8.76222	8.66	8.5812	8.61618	8.60363	FALSE		+	+	+	siSENP3-9_siGl2;siSENP5-3_siGl2;siSENP5-3_siSENP3-9_siGl2	0	9	11	13	11	136.6	1		5.12222	0.000116215	-0.860288	-29.8043			4.71671	0.000102141	-0.87016	-23.5732			5.64252	3.86488e-05	-0.978644	-40.2459			Q86SQ4	ADGRG6	Adhesion G-protein coupled receptor G6 OS=Homo sapiens (Human) OX=9606 GN=ADGRG6 PE=1 SV=3	Adhesion G-protein coupled receptor G6	Q86SQ4
8.69592	8.67207	8.69732	7.99095	8.03617	8.06717	8.53683	8.55497	8.53333	8.20212	8.2465	8.21189	FALSE		+	+	+	siSENP3-9_siGl2;siSENP5-3_siGl2;siSENP5-3_siSENP3-9_siGl2	0	6	8	11	8	162.6	1		5.00454	0.000131462	-0.657005	-27.8446			3.80354	0.000438887	-0.146726	-13.8577			5.1168	7.37155e-05	-0.468265	-29.7111			O94910	ADGRL1	Adhesion G protein-coupled receptor L1 OS=Homo sapiens (Human) OX=9606 GN=ADGRL1 PE=1 SV=1	Adhesion G protein-coupled receptor L1 {ECO:0000312|HGNC:HGNC:20973}	O94910
12.4865	12.4369	12.439	12.429	12.388	12.3986	12.7459	12.7351	12.6929	12.5529	12.5494	12.5674	FALSE			+	+	siSENP3-9_siGl2;siSENP5-3_siSENP3-9_siGl2	0	33	12	40	12	39.7	1		1.13236	0.096495	-0.0489203	-2.40782			3.53173	0.000707498	0.270505	11.8128			2.40778	0.00668201	0.102423	5.9883			P11766	ADH5	Alcohol dehydrogenase class-3 OS=Homo sapiens (Human) OX=9606 GN=ADH5 PE=1 SV=4	Alcohol dehydrogenase class-3	P11766
11.0466	11.1906	10.9834	11.3189	11.42	11.2614	11.7803	11.5685	11.7234	11.5373	11.7288	11.5138	FALSE		+	+	+	siSENP3-9_siGl2;siSENP5-3_siGl2;siSENP5-3_siSENP3-9_siGl2	0	60	11	28	11	21.5	1		1.55718	0.040242	0.259886	3.38248			2.66049	0.00370964	0.617196	7.00583			2.32233	0.00790419	0.519774	5.67381			Q9BV57	ADI1	1,2-dihydroxy-3-keto-5-methylthiopentene dioxygenase OS=Homo sapiens (Human) OX=9606 GN=ADI1 PE=1 SV=1	1,2-dihydroxy-3-keto-5-methylthiopentene dioxygenase {ECO:0000255|HAMAP-Rule:MF_03154}	Q9BV57
9.39789	9.45286	9.52709	10.0744	10.1504	10.1113	10.0543	10.1259	10.1504	10.019	10.0218	9.97169	FALSE		+	+	+	siSENP3-9_siGl2;siSENP5-3_siGl2;siSENP5-3_siSENP3-9_siGl2	0	19	6	10	6	42.6	1		3.94406	0.000541769	0.652741	15.0446			3.79378	0.000445205	0.650937	13.7787			3.73991	0.000576291	0.5449	13.3505			Q96A54	ADIPOR1	Adiponectin receptor protein 1 OS=Homo sapiens (Human) OX=9606 GN=ADIPOR1 PE=1 SV=1	Adiponectin receptor protein 1 {ECO:0000303|PubMed:12802337}	Q96A54
7.23362	7.19672	7.24031	8.09064	8.10643	8.18933	8.62095	8.63045	8.56643	8.58759	8.59208	8.65642	FALSE		+	+	+	siSENP3-9_siGl2;siSENP5-3_siGl2;siSENP5-3_siSENP3-9_siGl2	0	3	1	1	1	43.9	1		4.95414	0.000137988	0.905248	27.0449			6.25621	1.69552e-05	1.38239	57.3285	+		6.13054	2.31283e-05	1.38848	53.3236	+		Q86V24	ADIPOR2	Adiponectin receptor protein 2 OS=Homo sapiens (Human) OX=9606 GN=ADIPOR2 PE=1 SV=1	Adiponectin receptor protein 2 {ECO:0000303|PubMed:25969726}	Q86V24
9.93693	9.97097	9.97699	10.1819	10.1773	10.1261	9.67296	9.70425	9.76504	9.89224	9.89679	9.9642	FALSE		+	+		siSENP3-9_siGl2;siSENP5-3_siGl2	0	24	4	7	4	19.3	1		3.10586	0.00211926	0.200119	9.17475			2.94211	0.00212764	-0.247551	-8.31527			0.765231	0.197571	-0.0438906	-1.66274			Q9GZN8	ADISSP	UPF0687 protein C20orf27 OS=Homo sapiens (Human) OX=9606 GN=C20orf27 PE=1 SV=3	UPF0687 protein C20orf27	Q9GZN8
11.2377	11.2576	11.292	11.2231	11.2972	11.2751	11.3789	11.3795	11.353	11.302	11.294	11.3137	FALSE			+		siSENP3-9_siGl2	0	35	10	29	10	40.5	1		0.033623	0.933906	0.00269572	0.0995367			2.40297	0.0062368	0.108022	5.97022			1.13882	0.0896059	0.0407763	2.42156			P55263	ADK	Adenosine kinase OS=Homo sapiens (Human) OX=9606 GN=ADK PE=1 SV=2	Adenosine kinase	P55263
12.2013	12.2047	12.1997	12.6582	12.6538	12.6286	12.2664	12.2408	12.2494	12.4605	12.468	12.4353	FALSE		+	+	+	siSENP3-9_siGl2;siSENP5-3_siGl2;siSENP5-3_siSENP3-9_siGl2	0	38	38	66	38	123.5	1		5.93425	6.02486e-05	0.444967	47.6192			2.55736	0.00455507	0.0503251	6.574			4.83573	0.000106513	0.252688	25.2544			Q9H2P0	ADNP	Activity-dependent neuroprotector homeobox protein OS=Homo sapiens (Human) OX=9606 GN=ADNP PE=1 SV=1	Activity-dependent neuroprotector homeobox protein	Q9H2P0
6.83794	6.92955	6.77215	6.94603	7.00113	6.95303	6.47573	6.16591	6.15785	6.80993	6.6865	6.82018	FALSE			+		siSENP3-9_siGl2	0	3	3	3	3	122.8	1		1.15769	0.0914923	0.12018	2.46186			2.15018	0.0103736	-0.58005	-5.08086			0.521172	0.332341	-0.0743462	-1.18621			Q6IQ32	ADNP2	Activity-dependent neuroprotector homeobox protein 2 OS=Homo sapiens (Human) OX=9606 GN=ADNP2 PE=1 SV=1	Activity-dependent neuroprotector homeobox protein 2	Q6IQ32
9.16264	9.21553	9.15583	9.29117	9.25101	9.17642	9.28887	9.29071	9.24127	9.36413	9.35293	9.33226	FALSE			+	+	siSENP3-9_siGl2;siSENP5-3_siSENP3-9_siGl2	0	35	10	17	10	29.7	1		0.731186	0.221961	0.0615317	1.5961			1.73619	0.0244264	0.0956125	3.8465			2.91081	0.00253091	0.171771	8.15962			Q96SZ5	ADO	2-aminoethanethiol dioxygenase OS=Homo sapiens (Human) OX=9606 GN=ADO PE=1 SV=2	2-aminoethanethiol dioxygenase	Q96SZ5
10.6329	10.6518	10.6418	10.2406	10.2852	10.3172	10.3568	10.3549	10.3622	10.4115	10.3359	10.412	FALSE		+	+	+	siSENP3-9_siGl2;siSENP5-3_siGl2;siSENP5-3_siSENP3-9_siGl2	0	31	10	17	10	54.1	1		4.02645	0.000475767	-0.361181	-15.7859			5.96401	2.26521e-05	-0.2842	-48.443			3.23119	0.00138906	-0.255651	-9.88716			Q9BRR6	ADPGK	ADP-dependent glucokinase OS=Homo sapiens (Human) OX=9606 GN=ADPGK PE=1 SV=1	ADP-dependent glucokinase	Q9BRR6
9.63008	9.65553	9.71459	9.55516	9.63481	9.64494	9.49865	9.48583	9.55344	9.68177	9.67172	9.66445	FALSE			+		siSENP3-9_siGl2	0	22	6	9	6	39.5	1		0.659263	0.2579	-0.0550973	-1.45583			2.04439	0.0128674	-0.154096	-4.74134			0.081799	0.84439	0.00590833	0.231446			P54922	ADPRH	[Protein ADP-ribosylarginine] hydrolase OS=Homo sapiens (Human) OX=9606 GN=ADPRH PE=1 SV=1	[Protein ADP-ribosylarginine] hydrolase	P54922
10.9717	10.9944	11.0059	10.952	10.9831	10.9493	11.4732	11.4666	11.4881	11.2682	11.2769	11.288	FALSE			+	+	siSENP3-9_siGl2;siSENP5-3_siSENP3-9_siGl2	0	39	14	27	14	38.9	1		0.920961	0.149427	-0.0291602	-1.97152			5.66647	3.0271e-05	0.48531	40.8057			4.80518	0.000111495	0.287062	24.8119			Q9NX46	ADPRS	ADP-ribose glycohydrolase ARH3 OS=Homo sapiens (Human) OX=9606 GN=ADPRHL2 PE=1 SV=1	ADP-ribose glycohydrolase ARH3 {ECO:0000305}	Q9NX46
11.1549	11.2114	11.1171	11.3065	11.2704	11.2489	11.4225	11.4261	11.4162	11.3413	11.2902	11.3415	FALSE		+	+	+	siSENP3-9_siGl2;siSENP5-3_siGl2;siSENP5-3_siSENP3-9_siGl2	0	16	9	27	9	42.1	1		1.62375	0.0351208	0.114154	3.55078			3.15536	0.00142647	0.260451	9.45022			2.142	0.0113135	0.1632	5.05394			Q16186	ADRM1	Proteasomal ubiquitin receptor ADRM1 OS=Homo sapiens (Human) OX=9606 GN=ADRM1 PE=1 SV=2	Proteasomal ubiquitin receptor ADRM1	Q16186
11.8359	11.8288	11.8347	11.8868	11.8163	11.8564	12.2119	12.2087	12.1535	12.2123	12.1786	12.2251	FALSE			+	+	siSENP3-9_siGl2;siSENP5-3_siSENP3-9_siGl2	0	39	21	62	21	54.9	1		0.414963	0.429383	0.0200392	0.975327			4.3232	0.000185113	0.358185	18.7626			4.91873	9.45032e-05	0.372225	26.4967			P30566	ADSL	Adenylosuccinate lyase OS=Homo sapiens (Human) OX=9606 GN=ADSL PE=1 SV=2	Adenylosuccinate lyase {ECO:0000303|PubMed:8404037}	P30566
11.8166	11.8227	11.8246	11.8761	11.9103	11.8776	12.2742	12.2397	12.2724	12.1675	12.2019	12.1829	FALSE		+	+	+	siSENP3-9_siGl2;siSENP5-3_siGl2;siSENP5-3_siSENP3-9_siGl2	0	47	20	53	20	50.1	1		2.36855	0.00822847	0.0667187	5.8422			5.56144	3.40239e-05	0.440798	38.4067			5.42379	5.08126e-05	0.362805	35.4741			P30520	ADSS2	Adenylosuccinate synthetase isozyme 2 OS=Homo sapiens (Human) OX=9606 GN=ADSS2 PE=1 SV=3	Adenylosuccinate synthetase isozyme 2 {ECO:0000255|HAMAP-Rule:MF_03127}	P30520
7.71973	7.90749	7.94778	7.23936	7.34163	7.2891	7.86295	7.87897	7.96232	7.6453	7.69836	7.69488	FALSE		+			siSENP5-3_siGl2	0	14	5	7	5	54.4	1		2.76221	0.00393798	-0.568306	-7.45587			0.218629	0.629492	0.0430767	0.561437			1.16256	0.0852713	-0.178823	-2.4723			Q6ZN18	AEBP2	Zinc finger protein AEBP2 OS=Homo sapiens (Human) OX=9606 GN=AEBP2 PE=1 SV=2	Zinc finger protein AEBP2	Q6ZN18
8.7652	8.73877	8.75355	8.47533	8.46557	8.50938	8.83036	8.70356	8.74382	8.78562	8.67419	8.63916	FALSE		+			siSENP5-3_siGl2	0	8	6	6	6	80.7	1		4.2091	0.000361819	-0.269083	-17.5582			0.0612419	0.879904	0.00673898	0.176501			0.517715	0.334744	-0.0528514	-1.17942			Q8N556	AFAP1	Actin filament-associated protein 1 OS=Homo sapiens (Human) OX=9606 GN=AFAP1 PE=1 SV=2	Actin filament-associated protein 1	Q8N556
5.46923	5.53605	5.57592	5.79701	5.74147	5.94953	4.69488	4.83289	4.63807	5.1334	5.04876	5.07039	FALSE		+	+	+	siSENP3-9_siGl2;siSENP5-3_siGl2;siSENP5-3_siSENP3-9_siGl2	0	4	2	2	2	86.4	1		1.91378	0.0197302	0.30227	4.34593			3.59445	0.000633558	-0.80512	-12.2572			3.41511	0.00100961	-0.442886	-11.0269			Q8TED9	AFAP1L1	Actin filament-associated protein 1-like 1 OS=Homo sapiens (Human) OX=9606 GN=AFAP1L1 PE=1 SV=2	Actin filament-associated protein 1-like 1	Q8TED9
10.5306	10.5681	10.6507	10.721	10.7885	10.7611	11.3135	11.3048	11.3533	11.0688	11.0815	11.1087	FALSE		+	+	+	siSENP3-9_siGl2;siSENP5-3_siGl2;siSENP5-3_siSENP3-9_siGl2	0	29	46	54	45	206.7	1		1.89362	0.0205392	0.173731	4.28709			4.36695	0.00017266	0.740723	19.2456			3.75418	0.000561786	0.503234	13.4626			P55196	AFDN	Afadin OS=Homo sapiens (Human) OX=9606 GN=AFDN PE=1 SV=3	Afadin	P55196
10.6866	10.7285	10.7217	9.73606	9.81938	9.81426	10.3286	10.3339	10.3451	10.8274	10.8531	10.8256	FALSE		+	+	+	siSENP3-9_siGl2;siSENP5-3_siGl2;siSENP5-3_siSENP3-9_siGl2	0	15	21	31	21	131.3	1		5.18032	0.000108323	-0.922365	-30.8218			4.96018	7.20121e-05	-0.376409	-27.1396			2.84181	0.00288018	0.123097	7.82575			P51825	AFF1	AF4/FMR2 family member 1 OS=Homo sapiens (Human) OX=9606 GN=AFF1 PE=1 SV=1	AF4/FMR2 family member 1	P51825
11.2086	11.2282	11.2129	11.5215	11.5071	11.5333	11.4186	11.4176	11.3974	11.3914	11.3288	11.3624	FALSE		+	+	+	siSENP3-9_siGl2;siSENP5-3_siGl2;siSENP5-3_siSENP3-9_siGl2	0	24	25	39	25	127.4	1		5.22037	0.000105283	0.304048	31.543			4.54426	0.000133528	0.194651	21.3314			2.79091	0.00316757	0.144279	7.58738			Q9UHB7	AFF4	AF4/FMR2 family member 4 OS=Homo sapiens (Human) OX=9606 GN=AFF4 PE=1 SV=1	AF4/FMR2 family member 4	Q9UHB7
9.45964	9.48965	9.52219	9.54574	9.58553	9.65517	9.58101	9.70511	9.73488	9.62278	9.72024	9.67154	FALSE			+	+	siSENP3-9_siGl2;siSENP5-3_siSENP3-9_siGl2	0	23	10	14	10	54.8	1		1.33722	0.0631543	0.104988	2.85843			1.65446	0.0290833	0.183178	3.63006			2.24897	0.00913251	0.181032	5.4147			Q8WV93	AFG1L	AFG1-like ATPase OS=Homo sapiens (Human) OX=9606 GN=AFG1L PE=1 SV=2	AFG1-like ATPase {ECO:0000312|HGNC:HGNC:16411}	Q8WV93
12.0686	12.0714	12.0704	12.0411	12.0553	12.0497	11.7536	11.7136	11.7405	11.7603	11.7807	11.8056	FALSE		+	+	+	siSENP3-9_siGl2;siSENP5-3_siGl2;siSENP5-3_siSENP3-9_siGl2	1	46	31	53	30	97.8	1		2.16011	0.0122406	-0.0214179	-5.11366			5.03626	6.54495e-05	-0.334251	-28.36			4.59502	0.000148099	-0.287923	-21.9684			Q8NB90	AFG2A	ATPase family protein 2 homolog OS=Homo sapiens (Human) OX=9606 GN=SPATA5 PE=1 SV=3	ATPase family protein 2 homolog {ECO:0000305}	Q8NB90
11.4671	11.4609	11.4755	11.5321	11.5862	11.5891	11.1328	11.1537	11.1679	11.2501	11.2511	11.2383	FALSE		+	+	+	siSENP3-9_siGl2;siSENP5-3_siGl2;siSENP5-3_siSENP3-9_siGl2	0	33	19	36	19	80.7	1		2.22216	0.0108651	0.101297	5.32243			5.05337	6.37875e-05	-0.316336	-28.6418			5.5187	4.52188e-05	-0.221359	-37.4712			Q9BVQ7	AFG2B	Spermatogenesis-associated protein 5-like protein 1 OS=Homo sapiens (Human) OX=9606 GN=SPATA5L1 PE=1 SV=2	Spermatogenesis-associated protein 5-like protein 1	Q9BVQ7
12.723	12.7172	12.7118	12.6347	12.6084	12.6266	13.0571	13.0905	13.0444	12.8738	12.8376	12.8599	FALSE		+	+	+	siSENP3-9_siGl2;siSENP5-3_siGl2;siSENP5-3_siSENP3-9_siGl2	1	46	41	105	40	88.5	1		3.43819	0.00122108	-0.0940889	-11.1784			4.78689	9.2561e-05	0.346668	24.5507			3.65309	0.000666874	0.139794	12.6872			Q9Y4W6	AFG3L2	AFG3-like protein 2 OS=Homo sapiens (Human) OX=9606 GN=AFG3L2 PE=1 SV=2	AFG3-like protein 2	Q9Y4W6
11.6574	11.6721	11.6934	11.7927	11.7867	11.8511	11.5609	11.6061	11.5915	11.8403	11.7508	11.785	FALSE		+	+	+	siSENP3-9_siGl2;siSENP5-3_siGl2;siSENP5-3_siSENP3-9_siGl2	0	33	26	46	26	102.1	1		2.38361	0.00799504	0.135894	5.89794			2.18817	0.00960916	-0.0881093	-5.20725			1.86078	0.0200252	0.117743	4.19247			Q6ULP2	AFTPH	Aftiphilin OS=Homo sapiens (Human) OX=9606 GN=AFTPH PE=1 SV=3	Aftiphilin	Q6ULP2
6.1819	6.03782	5.90689	5.62644	5.60585	5.70598	6.11894	6.11478	6.15785	5.99548	6.10014	6.04876	FALSE		+			siSENP5-3_siGl2	0	5	2	2	2	37.2	1		2.01677	0.0161235	-0.396114	-4.65559			0.475376	0.362645	0.0883225	1.0959			0.0232987	0.953305	0.00592375	0.0697153			P20933	AGA	N(4)-(beta-N-acetylglucosaminyl)-L-asparaginase OS=Homo sapiens (Human) OX=9606 GN=AGA PE=1 SV=2	N(4)-(beta-N-acetylglucosaminyl)-L-asparaginase	P20933
8.70252	8.65499	8.70252	8.58834	8.58271	8.59395	8.39275	8.40812	8.39017	8.5588	8.54226	8.55497	FALSE		+	+	+	siSENP3-9_siGl2;siSENP5-3_siGl2;siSENP5-3_siSENP3-9_siGl2	0	11	7	11	5	94.4	1		2.43241	0.00729324	-0.0983451	-6.08159			4.17754	0.00023303	-0.289666	-17.2386			2.89999	0.00257962	-0.134666	-8.10643			Q9UPQ3	AGAP1	Arf-GAP with GTPase, ANK repeat and PH domain-containing protein 1 OS=Homo sapiens (Human) OX=9606 GN=AGAP1 PE=1 SV=4	Arf-GAP with GTPase, ANK repeat and PH domain-containing protein 1	Q9UPQ3
10.42	10.431	10.485	10.4973	10.5059	10.5505	10.376	10.4135	10.4279	10.5746	10.603	10.5828	FALSE				+	siSENP5-3_siSENP3-9_siGl2	2	21	15	24	13	95	1		1.30738	0.0672251	0.0725543	2.79076			0.710962	0.217885	-0.0394932	-1.5566			2.53632	0.00521153	0.141471	6.4888			Q96P47	AGAP3	Arf-GAP with GTPase, ANK repeat and PH domain-containing protein 3 OS=Homo sapiens (Human) OX=9606 GN=AGAP3 PE=1 SV=2	Arf-GAP with GTPase, ANK repeat and PH domain-containing protein 3	Q96P47
11.3228	11.3713	11.3943	10.8453	10.8081	10.851	11.4256	11.4174	11.4691	11.2005	11.2088	11.2163	FALSE		+		+	siSENP5-3_siGl2;siSENP5-3_siSENP3-9_siGl2	0	25	12	21	12	58.2	1		4.52605	0.000238773	-0.528011	-21.1073			1.31726	0.0594243	0.0745595	2.81307			2.69387	0.00382751	-0.15426	-7.15079			P52594	AGFG1	Arf-GAP domain and FG repeat-containing protein 1 OS=Homo sapiens (Human) OX=9606 GN=AGFG1 PE=1 SV=2	Arf-GAP domain and FG repeat-containing protein 1	P52594
9.60733	9.63699	9.65946	9.24769	9.26632	9.29439	8.25739	8.46025	8.31515	8.68755	8.65678	8.68229	FALSE		+	+	+	siSENP3-9_siGl2;siSENP5-3_siGl2;siSENP5-3_siSENP3-9_siGl2	0	16	7	10	7	48.9	1		4.25047	0.000342902	-0.365126	-17.9858			4.4961	0.000142976	-1.29033	-20.7438	+		6.14486	2.29281e-05	-0.959051	-53.7654			O95081	AGFG2	Arf-GAP domain and FG repeat-containing protein 2 OS=Homo sapiens (Human) OX=9606 GN=AGFG2 PE=1 SV=2	Arf-GAP domain and FG repeat-containing protein 2	O95081
7.61692	7.6632	7.73268	7.94075	7.95245	7.96232	7.87098	7.77808	7.76686	7.893	7.87897	7.8802	FALSE		+		+	siSENP5-3_siGl2;siSENP5-3_siSENP3-9_siGl2	0	13	9	12	9	80.9	1		2.92116	0.00292566	0.280909	8.21079			1.33426	0.0573771	0.134375	2.85167			2.48372	0.00574992	0.213123	6.27988			Q8N302	AGGF1	Angiogenic factor with G patch and FHA domains 1 OS=Homo sapiens (Human) OX=9606 GN=AGGF1 PE=1 SV=2	Angiogenic factor with G patch and FHA domains 1	Q8N302
11.9307	11.9289	11.8443	11.2864	11.2836	11.2614	11.2739	11.2155	11.2419	10.879	10.9159	10.8869	FALSE		+	+	+	siSENP3-9_siGl2;siSENP5-3_siGl2;siSENP5-3_siSENP3-9_siGl2	0	42	16	26	16	47.1	1		4.52605	0.000238773	-0.624153	-21.1073			4.41995	0.000160233	-0.657551	-19.8471			5.29324	5.87459e-05	-1.00735	-32.8989	+		Q53H12	AGK	Acylglycerol kinase, mitochondrial OS=Homo sapiens (Human) OX=9606 GN=AGK PE=1 SV=2	Acylglycerol kinase, mitochondrial {ECO:0000303|PubMed:15939762}	Q53H12
12.2619	12.2538	12.2685	12.0687	12.0449	12.0842	12.5789	12.611	12.5607	12.3591	12.3594	12.3805	FALSE		+	+	+	siSENP3-9_siGl2;siSENP5-3_siGl2;siSENP5-3_siSENP3-9_siGl2	0	43	63	138	63	174.7	1		4.05189	0.000456597	-0.195485	-16.0218			4.52106	0.000137661	0.322119	21.0463			3.65682	0.000664106	0.104917	12.715			P35573	AGL	Glycogen debranching enzyme OS=Homo sapiens (Human) OX=9606 GN=AGL PE=1 SV=3	Glycogen debranching enzyme	P35573
8.9952	9.01709	9.05799	9.07361	8.98783	9.04002	9.34319	9.41975	9.42038	9.1416	9.09064	9.11582	FALSE			+	+	siSENP3-9_siGl2;siSENP5-3_siSENP3-9_siGl2	0	25	9	14	9	37.6	1		0.122422	0.780838	0.0103909	0.33514			3.52409	0.000717694	0.371012	11.7598			1.76711	0.0242082	0.0925935	3.9305			Q9BSE5	AGMAT	Agmatinase, mitochondrial OS=Homo sapiens (Human) OX=9606 GN=AGMAT PE=1 SV=2	Agmatinase, mitochondrial	Q9BSE5
10.1111	10.1511	10.2499	9.108	9.11504	9.19081	10.0201	10.0107	10.0775	9.37851	9.41066	9.42585	FALSE		+		+	siSENP5-3_siGl2;siSENP5-3_siSENP3-9_siGl2	3	28	19	30	11	97.2	1		4.52241	0.000239439	-1.03279	-21.0628	+		1.36077	0.0542775	-0.134641	-2.91238			4.21163	0.000266939	-0.765734	-17.5841			Q9UL18	AGO1	Protein argonaute-1 OS=Homo sapiens (Human) OX=9606 GN=AGO1 PE=1 SV=3	Protein argonaute-1	Q9UL18
11.4631	11.4662	11.4379	11.5241	11.5004	11.5104	11.748	11.7454	11.76	11.7273	11.7175	11.7161	FALSE		+	+	+	siSENP3-9_siGl2;siSENP5-3_siGl2;siSENP5-3_siSENP3-9_siGl2	6	31	25	42	20	97.1	1		2.11137	0.0134079	0.0559216	4.9542			5.10216	5.97584e-05	0.295426	29.461			4.98016	8.75064e-05	0.264607	27.4549			Q9UKV8	AGO2	Protein argonaute-2 OS=Homo sapiens (Human) OX=9606 GN=AGO2 PE=1 SV=3	Protein argonaute-2 {ECO:0000255|HAMAP-Rule:MF_03031}	Q9UKV8
8.58421	8.68545	8.72962	9.25479	9.26608	9.27519	8.88783	8.7364	8.853	8.92659	9.00056	8.92541	FALSE		+		+	siSENP5-3_siGl2;siSENP5-3_siSENP3-9_siGl2	0	22	17	25	10	97.3	1		3.79475	0.000684558	0.598929	13.7865			1.19174	0.0773918	0.159316	2.5352			2.33583	0.00768548	0.284427	5.72258			Q9H9G7	AGO3	Protein argonaute-3 OS=Homo sapiens (Human) OX=9606 GN=AGO3 PE=1 SV=2	Protein argonaute-3 {ECO:0000255|HAMAP-Rule:MF_03032}	Q9H9G7
8.84015	8.83321	8.83668	8.52474	8.57592	8.61139	8.49426	8.53993	8.57061	8.47614	8.52003	8.58308	FALSE		+	+	+	siSENP3-9_siGl2;siSENP5-3_siGl2;siSENP5-3_siSENP3-9_siGl2	0	23	5	7	5	31.7	1		3.33916	0.00144036	-0.265996	-10.5421			3.76479	0.000468403	-0.301744	-13.5466			3.24618	0.00135238	-0.310261	-9.97577			Q99943	AGPAT1	1-acyl-sn-glycerol-3-phosphate acyltransferase alpha OS=Homo sapiens (Human) OX=9606 GN=AGPAT1 PE=1 SV=2	1-acyl-sn-glycerol-3-phosphate acyltransferase alpha	Q99943
7.24127	7.18982	7.20457	6.97039	6.83668	6.82655	7.18982	7.14568	7.1809	7.02901	6.96694	7.07682	FALSE		+		+	siSENP5-3_siGl2;siSENP5-3_siSENP3-9_siGl2	0	25	6	10	6	30.9	1		2.6223	0.00510376	-0.334013	-6.84313			0.910284	0.141649	-0.0397526	-1.95008			2.22036	0.00966867	-0.187633	-5.31629			O15120	AGPAT2	1-acyl-sn-glycerol-3-phosphate acyltransferase beta OS=Homo sapiens (Human) OX=9606 GN=AGPAT2 PE=1 SV=1	1-acyl-sn-glycerol-3-phosphate acyltransferase beta	O15120
10.7872	10.8007	10.8025	10.6001	10.618	10.5767	10.9801	11.0315	11.0072	10.8701	10.8532	10.897	FALSE		+	+	+	siSENP3-9_siGl2;siSENP5-3_siGl2;siSENP5-3_siSENP3-9_siGl2	0	24	9	17	9	43.4	1		3.98301	0.000509391	-0.198544	-15.3907			3.75066	0.000477953	0.209483	13.4349			2.30809	0.00812614	0.0766261	5.62275			Q9NRZ7	AGPAT3	1-acyl-sn-glycerol-3-phosphate acyltransferase gamma OS=Homo sapiens (Human) OX=9606 GN=AGPAT3 PE=1 SV=1	1-acyl-sn-glycerol-3-phosphate acyltransferase gamma	Q9NRZ7
8.5157	8.50263	8.57061	8.94632	8.92659	9.05202	9.50581	9.5859	9.68124	9.06878	9.13827	9.08614	FALSE		+	+	+	siSENP3-9_siGl2;siSENP5-3_siGl2;siSENP5-3_siSENP3-9_siGl2	0	20	7	11	7	42	1		3.26437	0.00162215	0.445331	10.0842			4.37732	0.000170315	1.06133	19.3618	+		4.36839	0.000210735	0.568079	19.2617			Q9NUQ2	AGPAT5	1-acyl-sn-glycerol-3-phosphate acyltransferase epsilon OS=Homo sapiens (Human) OX=9606 GN=AGPAT5 PE=1 SV=3	1-acyl-sn-glycerol-3-phosphate acyltransferase epsilon	Q9NUQ2
12.0007	12.0124	12.0823	11.971	11.9633	11.9882	12.0454	12.0318	12.0722	11.942	11.923	11.9526	FALSE				+	siSENP5-3_siSENP3-9_siGl2	0	41	22	47	22	72.9	1		1.01956	0.122003	-0.0576143	-2.17201			0.254161	0.5842	0.0179958	0.64002			1.58089	0.0355735	-0.0926399	-3.44188			O00116	AGPS	Alkyldihydroxyacetonephosphate synthase, peroxisomal OS=Homo sapiens (Human) OX=9606 GN=AGPS PE=1 SV=1	Alkyldihydroxyacetonephosphate synthase, peroxisomal	O00116
11.1803	11.2091	11.2288	10.4314	10.4812	10.4891	8.97699	9.01318	8.94281	8.95303	8.92778	9.0232	FALSE		+	+	+	siSENP3-9_siGl2;siSENP5-3_siGl2;siSENP5-3_siSENP3-9_siGl2	0	39	5	10	5	20	1		5.25886	0.000102037	-0.738799	-32.2521			7.04212	1.26454e-05	-2.22838	-90.1528	+		6.61072	1.53654e-05	-2.23804	-70.319	+		O95994	AGR2	Anterior gradient protein 2 homolog OS=Homo sapiens (Human) OX=9606 GN=AGR2 PE=1 SV=1	Anterior gradient protein 2 homolog	O95994
10.8554	10.8928	10.8543	10.4435	10.4738	10.4718	11.2592	11.2783	11.2894	10.7432	10.7486	10.7408	FALSE		+	+	+	siSENP3-9_siGl2;siSENP5-3_siGl2;siSENP5-3_siSENP3-9_siGl2	0	19	35	46	35	217.2	1		4.83868	0.000157313	-0.404487	-25.2977			4.91829	7.66112e-05	0.408141	26.49			3.18109	0.00151877	-0.123289	-9.59644			O00468	AGRN	Agrin OS=Homo sapiens (Human) OX=9606 GN=AGRN PE=1 SV=6	Agrin	O00468
10.2744	10.3144	10.3106	10.3558	10.4024	10.4187	10.7157	10.7563	10.7521	10.6687	10.7251	10.7478	FALSE		+	+	+	siSENP3-9_siGl2;siSENP5-3_siGl2;siSENP5-3_siSENP3-9_siGl2	0	22	24	34	24	138.4	1		1.81594	0.0239352	0.0925045	4.06562			4.77303	9.46756e-05	0.441598	24.3545			3.99346	0.000379981	0.414082	15.4849			Q9UPW5	AGTPBP1	Cytosolic carboxypeptidase 1 OS=Homo sapiens (Human) OX=9606 GN=AGTPBP1 PE=1 SV=3	Cytosolic carboxypeptidase 1	Q9UPW5
9.58214	9.50144	9.53372	9.35403	9.31832	9.35667	9.05447	9.12309	9.12127	9.24769	9.19155	9.23984	FALSE		+	+	+	siSENP3-9_siGl2;siSENP5-3_siGl2;siSENP5-3_siSENP3-9_siGl2	0	35	4	6	4	17.4	1		2.74901	0.00403232	-0.196094	-7.39606			3.75901	0.000472138	-0.43949	-13.5008			3.36059	0.00110851	-0.31274	-10.6767			Q6RW13	AGTRAP	Type-1 angiotensin II receptor-associated protein OS=Homo sapiens (Human) OX=9606 GN=AGTRAP PE=1 SV=1	Type-1 angiotensin II receptor-associated protein	Q6RW13
10.3301	10.3173	10.3823	11.2444	11.228	11.2629	11.2669	11.2672	11.3185	11.7152	11.7452	11.7404	FALSE		+	+	+	siSENP3-9_siGl2;siSENP5-3_siGl2;siSENP5-3_siSENP3-9_siGl2	0	20	39	51	39	252.3	1		5.65283	7.11867e-05	0.901862	40.4859			5.44112	3.8909e-05	0.94097	35.8307			6.4302	1.80365e-05	1.39036	63.3734	+		Q8WYP5	AHCTF1	Protein ELYS OS=Homo sapiens (Human) OX=9606 GN=AHCTF1 PE=1 SV=3	Protein ELYS	Q8WYP5
13.3815	13.3271	13.2868	13.4474	13.3715	13.3717	13.0252	12.9588	12.9416	13.1087	13.0692	13.0562	FALSE			+	+	siSENP3-9_siGl2;siSENP5-3_siSENP3-9_siGl2	2	43	21	138	19	47.7	1		0.807213	0.189411	0.0650571	1.74525			3.16924	0.00138954	-0.356603	-9.52885			2.88208	0.00266585	-0.253757	-8.01906			P23526	AHCY	Adenosylhomocysteinase OS=Homo sapiens (Human) OX=9606 GN=AHCY PE=1 SV=4	Adenosylhomocysteinase	P23526
11.864	11.8772	11.8356	10.7231	10.7543	10.8086	11.9167	11.8984	11.8875	11.4554	11.4357	11.42	FALSE		+		+	siSENP5-3_siGl2;siSENP5-3_siSENP3-9_siGl2	6	28	19	39	11	58.9	1		5.60628	7.44279e-05	-1.09691	-39.4132	+		1.31464	0.0597584	0.0419404	2.80715			4.91306	9.48983e-05	-0.421901	-26.41			O43865	AHCYL1	S-adenosylhomocysteine hydrolase-like protein 1 OS=Homo sapiens (Human) OX=9606 GN=AHCYL1 PE=1 SV=2	S-adenosylhomocysteine hydrolase-like protein 1 {ECO:0000312|HGNC:HGNC:344}	O43865
10.4732	10.4828	10.489	10.572	10.5641	10.5038	10.7508	10.7567	10.7289	10.6719	10.6264	10.6428	FALSE			+	+	siSENP3-9_siGl2;siSENP5-3_siSENP3-9_siGl2	0	22	17	28	9	66.7	1		1.37701	0.0582148	0.0649872	2.94986			4.97299	7.08134e-05	0.263773	27.3414			3.52296	0.000830313	0.165352	11.7519			Q96HN2	AHCYL2	Adenosylhomocysteinase 3 OS=Homo sapiens (Human) OX=9606 GN=AHCYL2 PE=1 SV=1	Adenosylhomocysteinase 3	Q96HN2
4.05311	4.16189	3.71149	4.30012	4.08746	4.05311	3.41954	3.05311	3.3505	3.16992	3.37851	3.7866	FALSE			+		siSENP3-9_siGl2	0	2	2	2	2	168.2	1		0.476323	0.376542	0.171401	1.09778			1.78476	0.0220388	-0.701116	-3.979			1.10234	0.096846	-0.530487	-2.3443			Q5TGY3	AHDC1	AT-hook DNA-binding motif-containing protein 1 OS=Homo sapiens (Human) OX=9606 GN=AHDC1 PE=1 SV=1	AT-hook DNA-binding motif-containing protein 1	Q5TGY3
8.8759	8.80316	8.87652	8.73775	8.68615	8.7077	7.65678	7.45121	7.70736	8.08321	8.06663	8.06932	FALSE		+	+	+	siSENP3-9_siGl2;siSENP5-3_siGl2;siSENP5-3_siSENP3-9_siGl2	0	11	9	9	9	137	1		2.10847	0.0134923	-0.141325	-4.94484			3.96163	0.000333966	-1.24674	-15.1998	+		5.20668	6.5318e-05	-0.778809	-31.2946			Q8N157	AHI1	Jouberin OS=Homo sapiens (Human) OX=9606 GN=AHI1 PE=1 SV=1	Jouberin	Q8N157
12.8979	12.8267	12.8094	12.6648	12.5729	12.592	12.8906	12.8836	12.8132	12.7715	12.7264	12.7409	FALSE		+		+	siSENP5-3_siGl2;siSENP5-3_siSENP3-9_siGl2	2	70	269	967	267	628.7	1		2.41772	0.00750525	-0.234782	-6.02582			0.18517	0.675828	0.0177898	0.485255			1.50889	0.0413566	-0.0984538	-3.26337			Q09666	AHNAK	Neuroblast differentiation-associated protein AHNAK OS=Homo sapiens (Human) OX=9606 GN=AHNAK PE=1 SV=2	Neuroblast differentiation-associated protein AHNAK	Q09666
13.3781	13.3701	13.3895	11.8883	11.996	11.9871	11.5564	11.5878	11.5625	11.6829	11.6474	11.6391	FALSE		+	+	+	siSENP3-9_siGl2;siSENP5-3_siGl2;siSENP5-3_siSENP3-9_siGl2	0	46	129	183	129	616.2	1		5.66085	7.11867e-05	-1.42206	-40.6738	+		8.06514	7.87163e-06	-1.81028	-162.478	+		7.51303	9.37166e-06	-1.72274	-118.235	+		Q8IVF2	AHNAK2	Protein AHNAK2 OS=Homo sapiens (Human) OX=9606 GN=AHNAK2 PE=1 SV=2	Protein AHNAK2	Q8IVF2
8.30697	8.25172	8.24698	7.86419	7.94193	7.9629	7.27891	7.36632	7.38802	7.52982	7.62205	7.50621	FALSE		+	+	+	siSENP3-9_siGl2;siSENP5-3_siGl2;siSENP5-3_siSENP3-9_siGl2	0	7	6	6	6	96.1	1		3.19695	0.00180974	-0.345554	-9.68758			4.74768	9.80838e-05	-0.924139	-23.9996			4.23127	0.000259372	-0.715863	-17.7862			P35869	AHR	Aryl hydrocarbon receptor OS=Homo sapiens (Human) OX=9606 GN=AHR PE=1 SV=2	Aryl hydrocarbon receptor	P35869
11.6477	11.5938	11.6095	11.8026	11.7276	11.7652	11.7792	11.8232	11.7545	11.9064	11.8445	11.8983	FALSE		+	+	+	siSENP3-9_siGl2;siSENP5-3_siGl2;siSENP5-3_siSENP3-9_siGl2	0	70	20	77	20	38.3	1		2.27326	0.00985646	0.148158	5.4994			2.55334	0.00459054	0.168652	6.55765			3.3438	0.00113704	0.266113	10.5711			O95433	AHSA1	Activator of 90 kDa heat shock protein ATPase homolog 1 OS=Homo sapiens (Human) OX=9606 GN=AHSA1 PE=1 SV=1	Activator of 90 kDa heat shock protein ATPase homolog 1	O95433
11.4047	11.3636	11.4168	10.9065	10.9187	10.9299	10.3199	10.3746	10.38	10.1748	10.1825	10.1659	FALSE		+	+	+	siSENP3-9_siGl2;siSENP5-3_siGl2;siSENP5-3_siSENP3-9_siGl2	0	44	11	19	11	35	1		4.97181	0.000135944	-0.47665	-27.3227			5.6913	2.96573e-05	-1.03686	-41.3943	+		6.66927	1.4749e-05	-1.22062	-72.7309	+		Q96BJ3	AIDA	Axin interactor, dorsalization-associated protein OS=Homo sapiens (Human) OX=9606 GN=AIDA PE=1 SV=1	Axin interactor, dorsalization-associated protein	Q96BJ3
10.4548	10.4636	10.5427	10.4783	10.5237	10.5389	10.8229	10.8326	10.8744	10.6356	10.6841	10.6495	FALSE			+	+	siSENP3-9_siGl2;siSENP5-3_siSENP3-9_siGl2	0	41	5	11	5	17.1	1		0.327078	0.513542	0.0265366	0.795438			3.42532	0.000858507	0.356216	11.0937			2.24011	0.00929331	0.169369	5.38406			Q9BQI0	AIF1L	Allograft inflammatory factor 1-like OS=Homo sapiens (Human) OX=9606 GN=AIF1L PE=1 SV=1	Allograft inflammatory factor 1-like	Q9BQI0
12.0302	11.9978	12.0327	12.1552	12.1109	12.1173	12.3306	12.3429	12.3191	12.1785	12.1412	12.1913	FALSE		+	+	+	siSENP3-9_siGl2;siSENP5-3_siGl2;siSENP5-3_siSENP3-9_siGl2	0	48	22	112	22	66.9	1		2.42168	0.00744715	0.107529	6.04081			4.71875	0.000101848	0.310579	23.601			2.8769	0.00269222	0.150064	7.99395			O95831	AIFM1	Apoptosis-inducing factor 1, mitochondrial OS=Homo sapiens (Human) OX=9606 GN=AIFM1 PE=1 SV=1	Apoptosis-inducing factor 1, mitochondrial	O95831
10.1153	10.1372	10.1016	10.0445	10.0135	10.0215	10.4931	10.4286	10.4828	10.4655	10.4435	10.4408	FALSE		+	+	+	siSENP3-9_siGl2;siSENP5-3_siGl2;siSENP5-3_siSENP3-9_siGl2	0	31	11	18	11	40.5	1		2.55473	0.00579081	-0.0915349	-6.56329			3.99853	0.00031334	0.3501	15.5307			4.85392	0.000104806	0.331853	25.5217			Q9BRQ8	AIFM2	Ferroptosis suppressor protein 1 OS=Homo sapiens (Human) OX=9606 GN=AIFM2 PE=1 SV=1	Apoptosis-inducing factor 2	Q9BRQ8
6.58797	6.45286	6.6279	5.88996	6.09803	6.0917	5.99095	6.07468	6.20555	6.14771	5.9542	6.05528	FALSE		+	+	+	siSENP3-9_siGl2;siSENP5-3_siGl2;siSENP5-3_siSENP3-9_siGl2	0	7	2	3	2	28.2	1		2.4443	0.00713179	-0.529677	-6.12709			2.32668	0.00728401	-0.465847	-5.68947			2.55002	0.00507786	-0.503843	-6.54415			Q9NVV5	AIG1	Androgen-induced gene 1 protein OS=Homo sapiens (Human) OX=9606 GN=AIG1 PE=1 SV=2	Androgen-induced gene 1 protein	Q9NVV5
11.7079	11.6931	11.6484	11.7679	11.7502	11.6676	11.8824	11.8087	11.8151	11.8625	11.8975	11.8395	FALSE			+	+	siSENP3-9_siGl2;siSENP5-3_siSENP3-9_siGl2	0	49	15	54	15	34.3	1		0.56433	0.313473	0.0454127	1.27076			2.16927	0.00997591	0.152248	5.14406			2.7613	0.00336029	0.183376	7.45175			Q12904	AIMP1	Aminoacyl tRNA synthase complex-interacting multifunctional protein 1 OS=Homo sapiens (Human) OX=9606 GN=AIMP1 PE=1 SV=2	Aminoacyl tRNA synthase complex-interacting multifunctional protein 1	Q12904
10.9438	10.9397	10.732	10.8476	10.766	10.8667	11.0893	11.1909	11.1971	11.0409	10.9649	11.028	FALSE			+		siSENP3-9_siGl2	0	36	7	26	7	35.3	1		0.231054	0.626073	-0.0450357	-0.589166			1.67144	0.0280475	0.287266	3.67438			0.880587	0.154578	0.139462	1.89068			Q13155	AIMP2	Aminoacyl tRNA synthase complex-interacting multifunctional protein 2 OS=Homo sapiens (Human) OX=9606 GN=AIMP2 PE=1 SV=2	Aminoacyl tRNA synthase complex-interacting multifunctional protein 2	Q13155
11.2475	11.2572	11.2178	11.1702	11.1925	11.1392	11.005	11.0037	11.0116	11.1593	11.2024	11.1383	FALSE		+	+	+	siSENP3-9_siGl2;siSENP5-3_siGl2;siSENP5-3_siSENP3-9_siGl2	0	43	14	32	14	37.6	1		1.71025	0.0296414	-0.0734984	-3.77693			4.37842	0.000170178	-0.234048	-19.3743			1.53695	0.0389826	-0.0741444	-3.33228			O00170	AIP	AH receptor-interacting protein OS=Homo sapiens (Human) OX=9606 GN=AIP PE=1 SV=2	AH receptor-interacting protein	O00170
7.808	7.84423	7.85425	8.01737	8.13904	8.01959	7.37504	7.41616	7.57061	7.50144	7.54689	7.47492	FALSE		+	+	+	siSENP3-9_siGl2;siSENP5-3_siGl2;siSENP5-3_siSENP3-9_siGl2	0	5	1	2	1	23.4	1		2.19838	0.0113754	0.223172	5.24166			2.47294	0.00540684	-0.381553	-6.23777			3.69005	0.000628543	-0.327741	-12.9656			Q9NX04	AIRIM	Uncharacterized protein C1orf109 OS=Homo sapiens (Human) OX=9606 GN=C1orf109 PE=1 SV=1	Uncharacterized protein C1orf109 {ECO:0000305}	Q9NX04
7.54226	7.49346	7.48301	7.75822	7.81954	7.84235	7.50383	7.63735	7.61839	7.54689	7.60733	7.633	FALSE		+			siSENP5-3_siGl2	0	19	11	14	11	56.9	1		3.19484	0.0018159	0.300464	9.67542			0.816328	0.173538	0.0802794	1.76323			1.33441	0.0595672	0.0894992	2.85203			Q96IF1	AJUBA	LIM domain-containing protein ajuba OS=Homo sapiens (Human) OX=9606 GN=AJUBA PE=1 SV=1	LIM domain-containing protein ajuba	Q96IF1
12.3321	12.3492	12.3114	12.2662	12.2493	12.2865	12.705	12.6797	12.6894	12.3747	12.4056	12.3962	FALSE		+	+	+	siSENP3-9_siGl2;siSENP5-3_siGl2;siSENP5-3_siSENP3-9_siGl2	1	61	15	52	14	21.6	1		1.8452	0.0226138	-0.0635964	-4.14809			4.97369	7.08134e-05	0.360437	27.3523			1.89625	0.0186118	0.0612513	4.29474			P00568	AK1	Adenylate kinase isoenzyme 1 OS=Homo sapiens (Human) OX=9606 GN=AK1 PE=1 SV=3	Adenylate kinase isoenzyme 1 {ECO:0000255|HAMAP-Rule:MF_03171}	P00568
12.9896	13.0019	12.9845	12.91	12.8962	12.8927	13.3363	13.3402	13.3496	13.0984	13.13	13.1274	FALSE		+	+	+	siSENP3-9_siGl2;siSENP5-3_siGl2;siSENP5-3_siSENP3-9_siGl2	0	69	19	91	19	26.5	1		3.6303	0.000889803	-0.0923856	-12.5184			6.15329	1.86328e-05	0.350019	54.0272			3.43215	0.000977176	0.126595	11.1386			P54819	AK2	Adenylate kinase 2, mitochondrial OS=Homo sapiens (Human) OX=9606 GN=AK2 PE=1 SV=2	Adenylate kinase 2, mitochondrial {ECO:0000255|HAMAP-Rule:MF_03168}	P54819
11.4895	11.5299	11.4382	11.4105	11.4383	11.3487	12.2383	12.1713	12.2267	11.8197	11.8757	11.8274	FALSE			+	+	siSENP3-9_siGl2;siSENP5-3_siSENP3-9_siGl2	0	81	18	51	18	25.6	1		1.0883	0.105821	-0.0867469	-2.31479			4.56567	0.000129613	0.726181	21.5978			3.43728	0.000968632	0.355053	11.1724			Q9UIJ7	AK3	GTP:AMP phosphotransferase AK3, mitochondrial OS=Homo sapiens (Human) OX=9606 GN=AK3 PE=1 SV=4	GTP:AMP phosphotransferase AK3, mitochondrial {ECO:0000255|HAMAP-Rule:MF_03169}	Q9UIJ7
11.9785	12.0259	11.9763	11.6304	11.6	11.6037	12.0086	11.9582	12.0009	11.7635	11.8121	11.7533	FALSE		+		+	siSENP5-3_siGl2;siSENP5-3_siSENP3-9_siGl2	0	61	12	33	12	25.3	1		4.46167	0.000259377	-0.382221	-20.3335			0.0676822	0.867853	-0.0043691	-0.193914			3.06325	0.00189092	-0.217309	-8.94359			P27144	AK4	Adenylate kinase 4, mitochondrial OS=Homo sapiens (Human) OX=9606 GN=AK4 PE=1 SV=1	Adenylate kinase 4, mitochondrial {ECO:0000255|HAMAP-Rule:MF_03170}	P27144
8.20065	8.3336	8.25692	8.538	8.59917	8.62972	8.04221	7.96463	7.90268	8.51057	8.51688	8.42794	FALSE		+	+	+	siSENP3-9_siGl2;siSENP5-3_siGl2;siSENP5-3_siSENP3-9_siGl2	0	44	6	10	6	20	1		2.63942	0.00495405	0.325238	6.91567			2.20579	0.00927411	-0.293886	-5.26671			2.00229	0.0149825	0.221406	4.61111			Q9Y3D8	AK6	Adenylate kinase isoenzyme 6 OS=Homo sapiens (Human) OX=9606 GN=AK6 PE=1 SV=1	Adenylate kinase isoenzyme 6 {ECO:0000255|HAMAP-Rule:MF_03173}	Q9Y3D8
11.3463	11.3127	11.3528	11.4981	11.4679	11.5224	11.4479	11.5152	11.4478	11.5039	11.4896	11.5109	FALSE		+	+	+	siSENP3-9_siGl2;siSENP5-3_siGl2;siSENP5-3_siSENP3-9_siGl2	0	31	23	37	23	97.3	1		2.85899	0.00328784	0.158842	7.9077			2.18086	0.00974598	0.132983	5.18273			3.5301	0.000820905	0.164172	11.8015			Q92667	AKAP1	A-kinase anchor protein 1, mitochondrial OS=Homo sapiens (Human) OX=9606 GN=AKAP1 PE=1 SV=1	A-kinase anchor protein 1, mitochondrial	Q92667
9.92318	9.89936	9.89376	9.78185	9.84862	9.86279	9.90989	9.94427	9.98428	9.92065	9.97083	9.9263	FALSE						0	31	15	20	15	73.8	1		1.31215	0.0665319	-0.0743418	-2.80153			0.80801	0.176733	0.0407165	1.74682			0.861797	0.160871	0.0338265	1.85327			O43572	AKAP10	A-kinase anchor protein 10, mitochondrial OS=Homo sapiens (Human) OX=9606 GN=AKAP10 PE=1 SV=2	A-kinase anchor protein 10, mitochondrial	O43572
10.641	10.6225	10.7062	10.3671	10.4639	10.4365	10.8527	10.9084	10.8959	10.6429	10.6462	10.6645	FALSE		+	+		siSENP3-9_siGl2;siSENP5-3_siGl2	0	11	18	26	18	210.4	1		2.43546	0.00725693	-0.234063	-6.09322			2.77465	0.00295736	0.229081	7.51264			0.0716056	0.86254	-0.00537173	-0.204431			Q9UKA4	AKAP11	A-kinase anchor protein 11 OS=Homo sapiens (Human) OX=9606 GN=AKAP11 PE=1 SV=1	A-kinase anchor protein 11	Q9UKA4
12.9214	12.924	12.8816	13.068	13.0259	13.0199	12.3414	12.26	12.2926	12.4805	12.4611	12.4593	FALSE		+	+	+	siSENP3-9_siGl2;siSENP5-3_siGl2;siSENP5-3_siSENP3-9_siGl2	0	56	78	148	78	191.4	1		2.49106	0.00652301	0.128925	6.30867			4.62341	0.000117638	-0.610986	-22.3328			5.06675	7.86968e-05	-0.442023	-28.8641			Q02952	AKAP12	A-kinase anchor protein 12 OS=Homo sapiens (Human) OX=9606 GN=AKAP12 PE=1 SV=4	A-kinase anchor protein 12	Q02952
11.6323	11.619	11.6495	11.6443	11.6264	11.6729	11.3206	11.3412	11.3353	11.6834	11.6161	11.6652	FALSE			+		siSENP3-9_siGl2	0	28	68	123	68	307.4	1		0.368806	0.471889	0.0142638	0.881662			5.01381	6.67976e-05	-0.301227	-27.9942			0.41287	0.419506	0.0213172	0.971113			Q12802	AKAP13	A-kinase anchor protein 13 OS=Homo sapiens (Human) OX=9606 GN=AKAP13 PE=1 SV=2	A-kinase anchor protein 13	Q12802
8.31424	8.37851	8.4149	9.4227	9.46495	9.45512	8.40939	8.39874	8.35975	8.91229	8.97842	8.981	FALSE		+		+	siSENP5-3_siGl2;siSENP5-3_siSENP3-9_siGl2	0	17	13	15	13	80.7	1		5.33077	9.73516e-05	1.07837	33.6195	+		0.23918	0.602614	0.0200777	0.607152			4.03645	0.000355251	0.58802	15.8782			Q02040	AKAP17A	A-kinase anchor protein 17A OS=Homo sapiens (Human) OX=9606 GN=AKAP17A PE=1 SV=2	A-kinase anchor protein 17A	Q02040
9.02569	8.98812	9.03727	9.65249	9.66676	9.6726	9.92362	9.87314	9.86217	10.0399	10.0128	10.009	FALSE		+	+	+	siSENP3-9_siGl2;siSENP5-3_siGl2;siSENP5-3_siSENP3-9_siGl2	0	33	19	31	19	76.1	1		5.65114	7.11867e-05	0.646921	40.4465			5.4565	3.821e-05	0.869284	36.1502			6.23283	2.11331e-05	1.00352	56.5611	+		O43823	AKAP8	A-kinase anchor protein 8 OS=Homo sapiens (Human) OX=9606 GN=AKAP8 PE=1 SV=1	A-kinase anchor protein 8	O43823
10.9883	10.9625	10.9554	11.0566	11.0338	11.0167	11.3445	11.3662	11.3357	11.305	11.2998	11.2836	FALSE		+	+	+	siSENP3-9_siGl2;siSENP5-3_siGl2;siSENP5-3_siSENP3-9_siGl2	0	37	20	44	20	71.6	1		1.92545	0.0192603	0.0669978	4.38025			5.02514	6.62741e-05	0.380125	28.1782			4.98552	8.68481e-05	0.327449	27.5401			Q9ULX6	AKAP8L	A-kinase anchor protein 8-like OS=Homo sapiens (Human) OX=9606 GN=AKAP8L PE=1 SV=4	A-kinase anchor protein 8-like	Q9ULX6
12.17	12.2004	12.2175	12.5776	12.5827	12.5636	12.4354	12.447	12.4427	12.5136	12.5323	12.5447	FALSE		+	+	+	siSENP3-9_siGl2;siSENP5-3_siGl2;siSENP5-3_siSENP3-9_siGl2	1	46	171	286	170	452.7	1		4.83354	0.000158453	0.378644	25.2226			4.1727	0.000234826	0.245742	17.1901			4.44669	0.000186585	0.334229	20.1576			Q99996	AKAP9	A-kinase anchor protein 9 OS=Homo sapiens (Human) OX=9606 GN=AKAP9 PE=1 SV=4	A-kinase anchor protein 9	Q99996
6.50303	6.66391	6.37156	6.37851	6.41278	6.34518	6.29646	6.46107	6.53916	6.70044	6.66676	6.65105	FALSE						0	11	2	2	2	23.1	1		0.704802	0.234491	-0.134009	-1.54458			0.294989	0.535428	-0.0806058	-0.727886			0.867275	0.158961	0.159915	1.86416			Q9NQ31	AKIP1	A-kinase-interacting protein 1 OS=Homo sapiens (Human) OX=9606 GN=AKIP1 PE=1 SV=2	A-kinase-interacting protein 1	Q9NQ31
7.13648	7.11894	7.26772	7.24888	7.30195	7.40003	7.07895	6.9472	7.06717	7.2891	7.19869	7.16591	FALSE						0	9	2	2	1	21.9	1		1.03771	0.117533	0.142571	2.20943			1.06801	0.100745	-0.143276	-2.27237			0.295662	0.53803	0.0435189	0.729316			Q9H9L7	AKIRIN1	Akirin-1 OS=Homo sapiens (Human) OX=9606 GN=AKIRIN1 PE=1 SV=1	Akirin-1 {ECO:0000305}	Q9H9L7
6.84925	6.80607	6.93546	6.88387	7.00225	6.79831	6.62352	6.47249	6.4822	6.75355	6.82273	6.77347	FALSE			+		siSENP3-9_siGl2	1	21	4	5	3	22.5	1		0.167505	0.712783	0.0312177	0.444039			2.26054	0.00830237	-0.337523	-5.45493			0.864276	0.159999	-0.0803415	-1.85819			Q53H80	AKIRIN2	Akirin-2 OS=Homo sapiens (Human) OX=9606 GN=AKIRIN2 PE=1 SV=2	Akirin-2	Q53H80
12.1013	12.0957	12.1382	11.5319	11.5945	11.5921	11.9802	12.0061	11.9613	11.7798	11.7434	11.779	FALSE		+	+	+	siSENP3-9_siGl2;siSENP5-3_siGl2;siSENP5-3_siSENP3-9_siGl2	2	42	15	37	14	36.6	1		4.60154	0.00021539	-0.538903	-22.0516			2.64574	0.00382151	-0.129208	-6.94261			4.3611	0.000212768	-0.344331	-19.1803			P14550	AKR1A1	Aldo-keto reductase family 1 member A1 OS=Homo sapiens (Human) OX=9606 GN=AKR1A1 PE=1 SV=3	Alcohol dehydrogenase [NADP(+)]	P14550
11.0123	10.9671	10.903	10.7977	10.6809	10.7207	10.9644	10.9454	10.9189	10.7757	10.7792	10.7363	FALSE		+		+	siSENP5-3_siGl2;siSENP5-3_siSENP3-9_siGl2	0	46	13	38	12	35.8	1		2.08696	0.0140801	-0.227728	-4.87579			0.200668	0.653899	-0.0178947	-0.520831			2.32921	0.00779173	-0.197056	-5.69862			P15121	AKR1B1	Aldo-keto reductase family 1 member B1 OS=Homo sapiens (Human) OX=9606 GN=AKR1B1 PE=1 SV=3	Aldose reductase	P15121
10.009	10.0932	10.1459	8.88722	8.99407	9.01207	9.08958	9.13648	9.22786	9.04166	9.01123	9.0143	FALSE		+	+	+	siSENP3-9_siGl2;siSENP5-3_siGl2;siSENP5-3_siSENP3-9_siGl2	0	35	12	24	3	36.8	1		4.43809	0.000267297	-1.11824	-20.0572	+		4.08843	0.000269918	-0.931386	-16.3667			4.87534	0.000101181	-1.0603	-25.8399	+		Q04828	AKR1C1	Aldo-keto reductase family 1 member C1 OS=Homo sapiens (Human) OX=9606 GN=AKR1C1 PE=1 SV=1	Aldo-keto reductase family 1 member C1	Q04828
12.5176	12.5198	12.5185	11.5957	11.6457	11.6577	11.6801	11.7006	11.7097	11.4964	11.5093	11.5269	FALSE		+	+	+	siSENP3-9_siGl2;siSENP5-3_siGl2;siSENP5-3_siSENP3-9_siGl2	10	51	15	35	6	36.8	1		5.89814	6.02486e-05	-0.885571	-46.6381			7.10673	1.24695e-05	-0.821822	-93.57			7.44631	9.37166e-06	-1.00775	-113.778	+		P42330	AKR1C3	Aldo-keto reductase family 1 member C3 OS=Homo sapiens (Human) OX=9606 GN=AKR1C3 PE=1 SV=4	Aldo-keto reductase family 1 member C3	P42330
11.0748	11.0851	11.066	10.8059	10.865	10.8191	11.6064	11.5873	11.5796	11.245	11.2912	11.2858	FALSE		+	+	+	siSENP3-9_siGl2;siSENP5-3_siGl2;siSENP5-3_siSENP3-9_siGl2	0	34	11	31	11	39.6	1		3.70695	0.000785247	-0.245304	-13.0949			6.12986	1.91946e-05	0.515809	53.3027			3.66062	0.00065923	0.198738	12.7434			O43488	AKR7A2	Aflatoxin B1 aldehyde reductase member 2 OS=Homo sapiens (Human) OX=9606 GN=AKR7A2 PE=1 SV=3	Aflatoxin B1 aldehyde reductase member 2	O43488
11.3488	11.3801	11.3639	11.4278	11.4692	11.4601	11.7063	11.7057	11.7214	11.5491	11.5303	11.5537	FALSE		+	+	+	siSENP3-9_siGl2;siSENP5-3_siGl2;siSENP5-3_siSENP3-9_siGl2	4	35	16	28	13	55.7	1		2.32959	0.00885692	0.0881303	5.70001			5.31842	4.52435e-05	0.346862	33.3807			4.00735	0.000371533	0.180107	15.6109			P31749	AKT1	RAC-alpha serine/threonine-protein kinase OS=Homo sapiens (Human) OX=9606 GN=AKT1 PE=1 SV=2	RAC-alpha serine/threonine-protein kinase	P31749
10.5537	10.5692	10.57	10.6748	10.6394	10.6931	9.68598	9.72366	9.69801	10.1307	10.0434	10.0925	FALSE		+	+	+	siSENP3-9_siGl2;siSENP5-3_siGl2;siSENP5-3_siSENP3-9_siGl2	0	24	5	11	5	27.4	1		2.49038	0.0065317	0.104838	6.306			6.60345	1.3845e-05	-0.86174	-70.0248			4.29198	0.000235123	-0.475412	-18.4252			Q96B36	AKT1S1	Proline-rich AKT1 substrate 1 OS=Homo sapiens (Human) OX=9606 GN=AKT1S1 PE=1 SV=1	Proline-rich AKT1 substrate 1	Q96B36
11.1634	11.1575	11.1081	11.7552	11.7857	11.7694	11.3346	11.3209	11.3395	11.3807	11.3898	11.3889	FALSE		+	+	+	siSENP3-9_siGl2;siSENP5-3_siGl2;siSENP5-3_siSENP3-9_siGl2	0	28	15	29	11	55.7	1		5.24109	0.00010346	0.6271	31.9229			3.2918	0.00110492	0.18866	10.2499			3.78283	0.00053445	0.243485	13.6906			P31751	AKT2	RAC-beta serine/threonine-protein kinase OS=Homo sapiens (Human) OX=9606 GN=AKT2 PE=1 SV=2	RAC-beta serine/threonine-protein kinase	P31751
7.80929	7.85798	7.98812	8.01681	7.98925	8.01123	7.95361	7.94603	7.96116	7.94193	7.93899	7.98356	FALSE						0	22	6	7	6	33.1	1		1.04882	0.114874	0.120635	2.23244			0.568295	0.296416	0.0684733	1.27851			0.559201	0.306635	0.0696999	1.26074			Q9H8T0	AKTIP	AKT-interacting protein OS=Homo sapiens (Human) OX=9606 GN=AKTIP PE=1 SV=1	AKT-interacting protein	Q9H8T0
10.8805	10.8935	10.8946	10.6721	10.7679	10.7166	11.088	11.0788	11.0642	10.8694	10.8503	10.8452	FALSE	Acetyl [N-Term]	+	+	+	siSENP3-9_siGl2;siSENP5-3_siGl2;siSENP5-3_siSENP3-9_siGl2	0	28	8	17	8	36.3	1		2.43222	0.0072947	-0.170655	-6.08089			4.64806	0.000113905	0.187443	22.6541			1.78903	0.0231654	-0.0345538	-3.99077			P13716	ALAD	Delta-aminolevulinic acid dehydratase OS=Homo sapiens (Human) OX=9606 GN=ALAD PE=1 SV=1	Delta-aminolevulinic acid dehydratase	P13716
9.92377	9.93192	9.98028	10.0962	10.1324	10.1144	9.42017	9.42354	9.47005	9.50859	9.55478	9.52943	FALSE		+	+	+	siSENP3-9_siGl2;siSENP5-3_siGl2;siSENP5-3_siSENP3-9_siGl2	0	20	14	17	14	70.5	1		2.92795	0.00289361	0.168992	8.24453			4.53779	0.000134346	-0.507406	-21.2515			4.32032	0.000224992	-0.414392	-18.7312			P13196	ALAS1	5-aminolevulinate synthase, nonspecific, mitochondrial OS=Homo sapiens (Human) OX=9606 GN=ALAS1 PE=1 SV=2	5-aminolevulinate synthase, nonspecific, mitochondrial	P13196
11.8871	11.8525	11.9034	11.9421	11.9134	11.9365	11.7883	11.8317	11.8306	11.6692	11.7121	11.6948	FALSE			+	+	siSENP3-9_siGl2;siSENP5-3_siSENP3-9_siGl2	0	36	17	45	17	65.1	1		1.33485	0.0634803	0.0496515	2.85302			1.43888	0.0459556	-0.06414	-3.09489			3.19548	0.00148095	-0.188924	-9.6791			Q13740	ALCAM	CD166 antigen OS=Homo sapiens (Human) OX=9606 GN=ALCAM PE=1 SV=2	CD166 antigen	Q13740
9.45039	9.4733	9.48603	9.17542	9.21335	9.22954	10.0323	10.0114	10.0115	9.79198	9.73505	9.81762	FALSE		+	+	+	siSENP3-9_siGl2;siSENP5-3_siGl2;siSENP5-3_siSENP3-9_siGl2	0	24	15	26	15	85.1	1		3.79527	0.000684402	-0.263802	-13.7907			5.78703	2.67636e-05	0.548493	43.7438			3.52185	0.000831187	0.311644	11.7442			Q8IZ83	ALDH16A1	Aldehyde dehydrogenase family 16 member A1 OS=Homo sapiens (Human) OX=9606 GN=ALDH16A1 PE=1 SV=2	Aldehyde dehydrogenase family 16 member A1	Q8IZ83
12.331	12.3228	12.2871	12.2233	12.1895	12.2125	12.6637	12.626	12.6259	12.4074	12.4233	12.4311	FALSE		+	+	+	siSENP3-9_siGl2;siSENP5-3_siGl2;siSENP5-3_siSENP3-9_siGl2	0	52	38	116	38	87.2	1		2.48364	0.00662009	-0.105196	-6.27957			4.21455	0.000219779	0.324888	17.614			2.66962	0.00400926	0.106958	7.04524			P54886	ALDH18A1	Delta-1-pyrroline-5-carboxylate synthase OS=Homo sapiens (Human) OX=9606 GN=ALDH18A1 PE=1 SV=2	Delta-1-pyrroline-5-carboxylate synthase	P54886
8.24935	8.21772	8.11322	7.43796	7.55228	7.51491	7.93899	7.94895	7.83731	7.64818	7.61176	7.67596	FALSE		+	+	+	siSENP3-9_siGl2;siSENP5-3_siGl2;siSENP5-3_siSENP3-9_siGl2	0	9	7	11	2	56.7	1		3.69659	0.000798392	-0.69171	-13.0155			2.19643	0.00944724	-0.28501	-5.23506			3.57869	0.00075458	-0.54813	-12.1441			O94788	ALDH1A2	Retinal dehydrogenase 2 OS=Homo sapiens (Human) OX=9606 GN=ALDH1A2 PE=1 SV=3	Retinal dehydrogenase 2	O94788
11.7587	11.793	11.8343	10.6622	10.7779	10.7887	12.0832	12.1079	12.1575	10.8833	10.8652	10.9278	FALSE		+	+	+	siSENP3-9_siGl2;siSENP5-3_siGl2;siSENP5-3_siSENP3-9_siGl2	4	35	20	33	16	56.1	1		4.66462	0.000197935	-1.05239	-22.8726	+		3.31297	0.00106034	0.320853	10.3796			5.21649	6.47114e-05	-0.903243	-31.4724			P47895	ALDH1A3	Aldehyde dehydrogenase family 1 member A3 OS=Homo sapiens (Human) OX=9606 GN=ALDH1A3 PE=1 SV=2	Aldehyde dehydrogenase family 1 member A3	P47895
11.8988	11.8895	11.915	11.1466	11.1432	11.1854	11.5563	11.5455	11.5604	11.2083	11.2146	11.214	FALSE		+	+	+	siSENP3-9_siGl2;siSENP5-3_siGl2;siSENP5-3_siSENP3-9_siGl2	1	39	20	41	16	57.2	1		5.95024	6.02486e-05	-0.742728	-48.06			5.63021	3.12606e-05	-0.347009	-39.9612			7.02228	1.06496e-05	-0.688814	-89.1286			P30837	ALDH1B1	Aldehyde dehydrogenase X, mitochondrial OS=Homo sapiens (Human) OX=9606 GN=ALDH1B1 PE=1 SV=3	Aldehyde dehydrogenase X, mitochondrial	P30837
12.2757	12.311	12.3717	11.5603	11.6118	11.6474	12.2069	12.246	12.2706	11.6777	11.6776	11.7042	FALSE		+		+	siSENP5-3_siGl2;siSENP5-3_siSENP3-9_siGl2	0	39	30	49	30	101.7	1		4.33535	0.00030608	-0.71298	-18.8955			1.09602	0.0948478	-0.078324	-2.33101			4.56049	0.000155637	-0.632965	-21.5331			Q3SY69	ALDH1L2	Mitochondrial 10-formyltetrahydrofolate dehydrogenase OS=Homo sapiens (Human) OX=9606 GN=ALDH1L2 PE=1 SV=2	Mitochondrial 10-formyltetrahydrofolate dehydrogenase	Q3SY69
12.2993	12.2847	12.3481	11.6675	11.6471	11.7066	12.34	12.3417	12.3319	11.7665	11.842	11.8229	FALSE		+		+	siSENP5-3_siGl2;siSENP5-3_siSENP3-9_siGl2	1	45	19	51	16	56.3	1		4.78757	0.000167439	-0.636973	-24.5604			0.630104	0.259298	0.0271594	1.39904			4.13834	0.000301105	-0.500203	-16.8496			P05091	ALDH2	Aldehyde dehydrogenase, mitochondrial OS=Homo sapiens (Human) OX=9606 GN=ALDH2 PE=1 SV=2	Aldehyde dehydrogenase, mitochondrial	P05091
7.85922	7.88264	7.94017	7.04111	7.1809	7.16289	7.39661	7.38629	7.49426	6.8392	7.01903	6.84172	FALSE		+	+	+	siSENP3-9_siGl2;siSENP5-3_siGl2;siSENP5-3_siSENP3-9_siGl2	0	16	6	6	5	50.4	1		3.97244	0.000518733	-0.765708	-15.2961			3.43507	0.000843189	-0.468293	-11.1578			3.99322	0.000379981	-0.994025	-15.4827			P30838	ALDH3A1	Aldehyde dehydrogenase, dimeric NADP-preferring OS=Homo sapiens (Human) OX=9606 GN=ALDH3A1 PE=1 SV=3	Aldehyde dehydrogenase, dimeric NADP-preferring	P30838
11.503	11.5154	11.5429	10.9781	10.9786	11.0027	11.1846	11.1549	11.2007	11.0782	11.1169	11.1079	FALSE		+	+	+	siSENP3-9_siGl2;siSENP5-3_siGl2;siSENP5-3_siSENP3-9_siGl2	1	24	11	25	10	54.8	1		5.51313	8.12951e-05	-0.533941	-37.351			4.35104	0.000177081	-0.34037	-19.0686			4.838	0.000106311	-0.41944	-25.2877			P51648	ALDH3A2	Aldehyde dehydrogenase family 3 member A2 OS=Homo sapiens (Human) OX=9606 GN=ALDH3A2 PE=1 SV=1	Fatty aldehyde dehydrogenase	P51648
8.59842	8.66107	8.66427	7.97556	8.0634	8.14415	7.06286	7.12619	6.88387	6.83036	6.83794	6.6907	FALSE		+	+	+	siSENP3-9_siGl2;siSENP5-3_siGl2;siSENP5-3_siSENP3-9_siGl2	0	14	6	8	5	51.8	1		3.39682	0.00130817	-0.580218	-10.9083			4.54749	0.000133064	-1.61695	-21.3714	+		5.41856	5.09323e-05	-1.85492	-35.3671	+		P43353	ALDH3B1	Aldehyde dehydrogenase family 3 member B1 OS=Homo sapiens (Human) OX=9606 GN=ALDH3B1 PE=1 SV=1	Aldehyde dehydrogenase family 3 member B1	P43353
11.3882	11.4015	11.4565	11.267	11.2943	11.3154	11.0638	11.1037	11.1229	10.941	10.9762	10.9638	FALSE		+	+	+	siSENP3-9_siGl2;siSENP5-3_siGl2;siSENP5-3_siSENP3-9_siGl2	0	37	17	28	17	61.7	1		2.09372	0.0138844	-0.12316	-4.89742			3.51818	0.000726536	-0.31859	-11.7189			4.39278	0.000203271	-0.455064	-19.5364			P30038	ALDH4A1	Delta-1-pyrroline-5-carboxylate dehydrogenase, mitochondrial OS=Homo sapiens (Human) OX=9606 GN=ALDH4A1 PE=1 SV=3	Delta-1-pyrroline-5-carboxylate dehydrogenase, mitochondrial	P30038
11.1258	11.1813	11.1889	10.7141	10.778	10.716	11.823	11.8175	11.8301	11.2676	11.2606	11.2726	FALSE		+	+	+	siSENP3-9_siGl2;siSENP5-3_siGl2;siSENP5-3_siSENP3-9_siGl2	0	23	13	20	13	57.2	1		3.92141	0.000559901	-0.429307	-14.8469			5.27487	4.73733e-05	0.658211	32.5516			2.13459	0.0114814	0.101588	5.02969			P51649	ALDH5A1	Succinate-semialdehyde dehydrogenase, mitochondrial OS=Homo sapiens (Human) OX=9606 GN=ALDH5A1 PE=1 SV=2	Succinate-semialdehyde dehydrogenase, mitochondrial	P51649
11.8886	11.8779	11.8835	11.4221	11.3991	11.3787	12.6463	12.6634	12.6583	11.9571	11.9642	11.9966	FALSE		+	+	+	siSENP3-9_siGl2;siSENP5-3_siGl2;siSENP5-3_siSENP3-9_siGl2	0	40	24	44	24	57.8	1		5.52029	8.05807e-05	-0.483354	-37.5057			7.68715	7.87163e-06	0.772689	130.702			2.68577	0.00388365	0.0893253	7.11538			Q02252	ALDH6A1	Methylmalonate-semialdehyde dehydrogenase [acylating], mitochondrial OS=Homo sapiens (Human) OX=9606 GN=ALDH6A1 PE=1 SV=2	Methylmalonate-semialdehyde dehydrogenase [acylating], mitochondrial	Q02252
12.7202	12.6993	12.688	12.5919	12.5793	12.5899	13.2072	13.213	13.2117	12.8098	12.8633	12.8546	FALSE		+	+	+	siSENP3-9_siGl2;siSENP5-3_siGl2;siSENP5-3_siSENP3-9_siGl2	0	36	20	72	20	58.5	1		3.45959	0.00118036	-0.115475	-11.3206			6.11874	1.94737e-05	0.508126	52.9622			2.73712	0.00352239	0.140039	7.34255			P49419	ALDH7A1	Alpha-aminoadipic semialdehyde dehydrogenase OS=Homo sapiens (Human) OX=9606 GN=ALDH7A1 PE=1 SV=5	Alpha-aminoadipic semialdehyde dehydrogenase	P49419
11.9297	11.8686	11.8547	12.0144	11.9048	11.9453	11.8433	11.8105	11.758	11.8238	11.7868	11.8181	FALSE						0	33	15	52	15	53.8	1		0.828694	0.181059	0.070481	1.78765			1.11597	0.0909951	-0.0804154	-2.37306			1.35747	0.0567112	-0.0747649	-2.9048			P49189	ALDH9A1	4-trimethylaminobutyraldehyde dehydrogenase OS=Homo sapiens (Human) OX=9606 GN=ALDH9A1 PE=1 SV=3	4-trimethylaminobutyraldehyde dehydrogenase	P49189
12.313	12.2715	12.1326	11.9864	12.0193	11.9783	12.1123	12.1575	12.2849	11.9694	12.1373	11.9726	FALSE		+			siSENP5-3_siGl2	2	61	24	372	22	39.4	1		1.9206	0.0194479	-0.244356	-4.36596			0.291722	0.539146	-0.0541592	-0.72094			1.28193	0.0664393	-0.212621	-2.73362			P04075	ALDOA	Fructose-bisphosphate aldolase A OS=Homo sapiens (Human) OX=9606 GN=ALDOA PE=1 SV=2	Fructose-bisphosphate aldolase A	P04075
11.0863	11.1264	11.1468	10.5513	10.5865	10.5978	10.9248	10.9365	10.9607	10.6439	10.5974	10.6477	FALSE		+	+	+	siSENP3-9_siGl2;siSENP5-3_siGl2;siSENP5-3_siSENP3-9_siGl2	0	58	20	73	18	39.4	1		4.74303	0.000178564	-0.541305	-23.9351			3.00997	0.00187181	-0.179149	-8.66205			4.46729	0.000180625	-0.490164	-20.4			P09972	ALDOC	Fructose-bisphosphate aldolase C OS=Homo sapiens (Human) OX=9606 GN=ALDOC PE=1 SV=2	Fructose-bisphosphate aldolase C	P09972
10.0063	10.0423	9.96	9.84141	9.89981	9.87759	10.3852	10.3659	10.3895	10.1558	10.1577	10.1753	FALSE		+	+	+	siSENP3-9_siGl2;siSENP5-3_siGl2;siSENP5-3_siSENP3-9_siGl2	0	20	9	17	9	52.5	1		1.9448	0.0185447	-0.129954	-4.43756			3.95531	0.00033701	0.377318	15.1438			2.53912	0.00518655	0.160062	6.50008			Q9BT22	ALG1	Chitobiosyldiphosphodolichol beta-mannosyltransferase OS=Homo sapiens (Human) OX=9606 GN=ALG1 PE=1 SV=2	Chitobiosyldiphosphodolichol beta-mannosyltransferase	Q9BT22
7.71425	7.72451	7.60733	7.43796	7.55305	7.40088	7.97785	7.91767	8.04821	7.80735	7.85985	7.83226	FALSE		+	+	+	siSENP3-9_siGl2;siSENP5-3_siGl2;siSENP5-3_siSENP3-9_siGl2	0	11	6	10	6	55.6	1		1.67534	0.0317207	-0.218066	-3.68462			2.30949	0.00754484	0.299216	5.62775			1.69598	0.0280545	0.151123	3.73901			Q5BKT4	ALG10	Dol-P-Glc:Glc(2)Man(9)GlcNAc(2)-PP-Dol alpha-1,2-glucosyltransferase OS=Homo sapiens (Human) OX=9606 GN=ALG10 PE=2 SV=1	Dol-P-Glc:Glc(2)Man(9)GlcNAc(2)-PP-Dol alpha-1,2-glucosyltransferase	Q5BKT4
8.19869	8.20555	8.03342	7.93958	7.93074	7.96521	8.33985	8.46516	8.47654	8.30879	8.09276	8.19032	FALSE		+	+		siSENP3-9_siGl2;siSENP5-3_siGl2	0	15	6	7	6	55.6	1		1.60719	0.0363691	-0.200713	-3.50845			1.77251	0.022614	0.281296	3.9453			0.241122	0.602653	0.0514021	0.611434			Q2TAA5	ALG11	GDP-Man:Man(3)GlcNAc(2)-PP-Dol alpha-1,2-mannosyltransferase OS=Homo sapiens (Human) OX=9606 GN=ALG11 PE=1 SV=2	GDP-Man:Man(3)GlcNAc(2)-PP-Dol alpha-1,2-mannosyltransferase	Q2TAA5
7.99095	8.08905	8.17891	7.56682	7.65678	7.61102	7.76951	7.75288	7.85985	7.50859	7.52513	7.46025	FALSE		+	+	+	siSENP3-9_siGl2;siSENP5-3_siGl2;siSENP5-3_siSENP3-9_siGl2	0	4	2	3	2	54.6	1		2.85536	0.00331272	-0.474767	-7.89033			1.99597	0.0142054	-0.292229	-4.59177			3.28408	0.00126102	-0.588318	-10.2031			Q9BV10	ALG12	Dol-P-Man:Man(7)GlcNAc(2)-PP-Dol alpha-1,6-mannosyltransferase OS=Homo sapiens (Human) OX=9606 GN=ALG12 PE=1 SV=1	Dol-P-Man:Man(7)GlcNAc(2)-PP-Dol alpha-1,6-mannosyltransferase	Q9BV10
8.91109	8.91677	8.85705	9.04084	9.03507	9.0031	9.39361	9.35094	9.32215	9.24294	9.25172	9.26866	FALSE		+	+	+	siSENP3-9_siGl2;siSENP5-3_siGl2;siSENP5-3_siSENP3-9_siGl2	0	6	6	10	6	126	1		2.37733	0.00809383	0.131364	5.87461			4.08727	0.000270434	0.460594	16.3557			4.20891	0.000268159	0.359466	17.5563			Q9NP73	ALG13	Putative bifunctional UDP-N-acetylglucosamine transferase and deubiquitinase ALG13 OS=Homo sapiens (Human) OX=9606 GN=ALG13 PE=1 SV=2	Putative bifunctional UDP-N-acetylglucosamine transferase and deubiquitinase ALG13	Q9NP73
8.45286	8.34029	8.39361	7.79442	7.80993	7.79636	8.92244	8.98812	8.97327	8.6865	8.68054	8.62717	FALSE		+	+	+	siSENP3-9_siGl2;siSENP5-3_siGl2;siSENP5-3_siSENP3-9_siGl2	0	21	4	5	4	24.1	1		4.26233	0.000337714	-0.59535	-18.1103			3.92105	0.000357123	0.565687	14.8437			2.6962	0.00381272	0.269149	7.16104			Q96F25	ALG14	UDP-N-acetylglucosamine transferase subunit ALG14 homolog OS=Homo sapiens (Human) OX=9606 GN=ALG14 PE=1 SV=1	UDP-N-acetylglucosamine transferase subunit ALG14 homolog	Q96F25
8.68825	8.71768	8.79896	8.73708	8.89148	8.80735	8.93664	8.92333	9.00871	8.75989	9.02098	8.9257	FALSE			+		siSENP3-9_siGl2	0	15	7	10	7	47.1	1		0.623316	0.277661	0.0770095	1.38582			2.19078	0.00956128	0.221263	5.21602			0.940568	0.136257	0.167229	2.01102			Q9H553	ALG2	Alpha-1,3/1,6-mannosyltransferase ALG2 OS=Homo sapiens (Human) OX=9606 GN=ALG2 PE=1 SV=1	Alpha-1,3/1,6-mannosyltransferase ALG2	Q9H553
9.32643	9.33271	9.39981	9.08773	9.1352	9.11244	9.70425	9.71235	9.66	9.65839	9.67066	9.6397	FALSE		+	+	+	siSENP3-9_siGl2;siSENP5-3_siGl2;siSENP5-3_siSENP3-9_siGl2	0	9	4	7	4	50.1	1		3.04951	0.00233868	-0.241196	-8.87019			3.54036	0.000696638	0.339217	11.873			3.56668	0.000770615	0.303267	12.0585			Q92685	ALG3	Dol-P-Man:Man(5)GlcNAc(2)-PP-Dol alpha-1,3-mannosyltransferase OS=Homo sapiens (Human) OX=9606 GN=ALG3 PE=1 SV=1	Dol-P-Man:Man(5)GlcNAc(2)-PP-Dol alpha-1,3-mannosyltransferase	Q92685
8.20945	8.14057	8.25408	8.87652	8.83447	8.88448	9.2628	9.28286	9.33069	9.16616	9.11998	9.12593	FALSE		+	+	+	siSENP3-9_siGl2;siSENP5-3_siGl2;siSENP5-3_siSENP3-9_siGl2	0	28	6	11	6	36.9	1		4.2705	0.000334182	0.663784	18.1966			5.02675	6.61577e-05	1.09075	28.2044	+		4.88304	9.99583e-05	0.935987	25.9553			Q9Y673	ALG5	Dolichyl-phosphate beta-glucosyltransferase OS=Homo sapiens (Human) OX=9606 GN=ALG5 PE=1 SV=1	Dolichyl-phosphate beta-glucosyltransferase	Q9Y673
9.99166	10.0181	9.98014	9.38952	9.40833	9.45409	10.3911	10.3387	10.4224	10.0591	10.0539	10.0333	FALSE		+	+	+	siSENP3-9_siGl2;siSENP5-3_siGl2;siSENP5-3_siSENP3-9_siGl2	0	10	6	10	6	58.1	1		4.89096	0.000147864	-0.579306	-26.0745			3.87216	0.000389501	0.387463	14.4255			1.71964	0.0266899	0.0521402	3.80203			Q9Y672	ALG6	Dolichyl pyrophosphate Man9GlcNAc2 alpha-1,3-glucosyltransferase OS=Homo sapiens (Human) OX=9606 GN=ALG6 PE=1 SV=2	Dolichyl pyrophosphate Man9GlcNAc2 alpha-1,3-glucosyltransferase	Q9Y672
9.91184	9.92333	9.84266	10.0965	10.0716	10.0645	9.86357	9.88264	9.84941	10.034	10.1163	10.0913	FALSE		+		+	siSENP5-3_siGl2;siSENP5-3_siSENP3-9_siGl2	0	7	3	5	3	60	1		2.62389	0.0050896	0.184896	6.84982			0.435319	0.395827	-0.0274064	-1.01617			2.2333	0.00941935	0.187929	5.36062			Q9BVK2	ALG8	Probable dolichyl pyrophosphate Glc1Man9GlcNAc2 alpha-1,3-glucosyltransferase OS=Homo sapiens (Human) OX=9606 GN=ALG8 PE=1 SV=2	Probable dolichyl pyrophosphate Glc1Man9GlcNAc2 alpha-1,3-glucosyltransferase {ECO:0000250|UniProtKB:P40351}	Q9BVK2
9.74029	9.75171	9.77972	9.32441	9.38759	9.42101	9.70926	9.73047	9.702	9.61342	9.62224	9.59842	FALSE		+		+	siSENP5-3_siGl2;siSENP5-3_siSENP3-9_siGl2	0	11	5	10	5	69.8	1		3.61183	0.000917751	-0.379571	-12.3832			1.39381	0.0505673	-0.0433308	-2.98889			3.36586	0.00109896	-0.145879	-10.7101			Q9H6U8	ALG9	Alpha-1,2-mannosyltransferase ALG9 OS=Homo sapiens (Human) OX=9606 GN=ALG9 PE=1 SV=2	Alpha-1,2-mannosyltransferase ALG9 {ECO:0000305}	Q9H6U8
9.03149	9.07468	9.14949	8.91588	8.92214	8.99209	9.34674	9.29002	9.3837	9.15381	9.17043	9.13955	FALSE		+	+		siSENP3-9_siGl2;siSENP5-3_siGl2	0	28	8	11	8	43.8	1		1.54722	0.0410617	-0.141853	-3.35773			2.35772	0.00683326	0.254931	5.80236			0.909454	0.145432	0.0693728	1.94841			Q13686	ALKBH1	Nucleic acid dioxygenase ALKBH1 OS=Homo sapiens (Human) OX=9606 GN=ALKBH1 PE=1 SV=2	Nucleic acid dioxygenase ALKBH1 {ECO:0000305}	Q13686
8.67172	8.67983	8.69279	8.62388	8.59991	8.60844	8.75622	8.85611	8.76653	9.09249	9.08242	9.04139	FALSE		+	+	+	siSENP3-9_siGl2;siSENP5-3_siGl2;siSENP5-3_siSENP3-9_siGl2	0	12	3	4	3	29.3	1		2.79065	0.0037339	-0.0707019	-7.58619			1.58471	0.0336865	0.111509	3.45149			4.69405	0.000129229	0.390652	23.2658			Q6NS38	ALKBH2	DNA oxidative demethylase ALKBH2 OS=Homo sapiens (Human) OX=9606 GN=ALKBH2 PE=1 SV=1	DNA oxidative demethylase ALKBH2	Q6NS38
7.19476	7.22014	7.32733	7.08958	7.28448	7.16993	7.44626	7.47249	7.42543	7.33718	7.45039	7.42375	FALSE			+		siSENP3-9_siGl2	0	15	5	8	5	33.8	1		0.401911	0.441024	-0.0660788	-0.948999			2.0256	0.0133626	0.200649	4.68288			1.37505	0.0546866	0.156362	2.94534			Q9NXW9	ALKBH4	Alpha-ketoglutarate-dependent dioxygenase alkB homolog 4 OS=Homo sapiens (Human) OX=9606 GN=ALKBH4 PE=1 SV=1	Alpha-ketoglutarate-dependent dioxygenase alkB homolog 4	Q9NXW9
7.6858	7.72588	7.74752	7.94193	7.88264	7.93664	7.99322	8.05799	8.01179	7.87467	8.0268	8.05745	FALSE		+	+	+	siSENP3-9_siGl2;siSENP5-3_siGl2;siSENP5-3_siSENP3-9_siGl2	0	33	10	12	10	44.2	1		2.80729	0.003623	0.20067	7.6634			3.47222	0.000788485	0.301267	11.4054			1.96323	0.0162119	0.266575	4.49265			Q6P6C2	ALKBH5	RNA demethylase ALKBH5 OS=Homo sapiens (Human) OX=9606 GN=ALKBH5 PE=1 SV=2	RNA demethylase ALKBH5 {ECO:0000303|PubMed:24616105}	Q6P6C2
6.37678	6.43796	6.57289	6.03342	5.94953	6.17792	6.02901	6.05961	6.33628	5.91886	5.90207	5.85798	FALSE		+		+	siSENP5-3_siGl2;siSENP5-3_siSENP3-9_siGl2	0	11	2	3	2	26.5	1		2.00802	0.0163983	-0.408917	-4.62868			1.32242	0.0587802	-0.320906	-2.82476			3.1432	0.0016344	-0.56957	-9.38183			Q3KRA9	ALKBH6	Alpha-ketoglutarate-dependent dioxygenase alkB homolog 6 OS=Homo sapiens (Human) OX=9606 GN=ALKBH6 PE=1 SV=2	Alpha-ketoglutarate-dependent dioxygenase alkB homolog 6	Q3KRA9
6.05528	6.00225	6.23074	6.18388	6.17193	6.40088	6.02901	6.36632	6.40259	5.99322	6.14364	6.01792	FALSE						0	22	3	3	3	24.5	1		0.701555	0.236058	0.156138	1.53825			0.546169	0.311248	0.169881	1.23524			0.2066	0.648172	-0.0444983	-0.534311			Q9BT30	ALKBH7	Alpha-ketoglutarate-dependent dioxygenase alkB homolog 7, mitochondrial OS=Homo sapiens (Human) OX=9606 GN=ALKBH7 PE=1 SV=1	Alpha-ketoglutarate-dependent dioxygenase alkB homolog 7, mitochondrial	Q9BT30
10.6078	10.5884	10.6402	10.2977	10.2616	10.2793	10.5016	10.5544	10.5018	10.2977	10.361	10.3435	FALSE		+	+	+	siSENP3-9_siGl2;siSENP5-3_siGl2;siSENP5-3_siSENP3-9_siGl2	0	26	16	21	16	75.2	1		4.26502	0.000337016	-0.332592	-18.1387			1.7963	0.0215037	-0.0928364	-4.01091			3.48827	0.000880732	-0.278062	-11.5139			Q96BT7	ALKBH8	Alkylated DNA repair protein alkB homolog 8 OS=Homo sapiens (Human) OX=9606 GN=ALKBH8 PE=1 SV=2	Alkylated DNA repair protein alkB homolog 8	Q96BT7
7.18388	7.27705	7.33896	7.17891	7.20848	7.38198	7.38974	7.507	7.58571	7.37504	7.54689	7.32373	FALSE			+		siSENP3-9_siGl2	0	4	12	12	12	460.8	1		0.0447145	0.913824	-0.0101767	-0.130913			1.45498	0.0443919	0.227519	3.13321			0.850626	0.164668	0.148589	1.83108			Q8TCU4	ALMS1	Alstrom syndrome protein 1 OS=Homo sapiens (Human) OX=9606 GN=ALMS1 PE=1 SV=4	Alstrom syndrome protein 1	Q8TCU4
5.8505	6.1334	6.05528	6.16993	6.20359	6.29278	5.39232	5.21723	5.38543	5.87529	5.87774	5.7761	FALSE			+		siSENP3-9_siGl2	0	43	18	62	2	57.3	1		1.06828	0.110325	0.20904	2.27291			2.5842	0.00431277	-0.681401	-6.68411			0.871924	0.157436	-0.170015	-1.87341			P10696	ALPG	Alkaline phosphatase, germ cell type OS=Homo sapiens (Human) OX=9606 GN=ALPG PE=2 SV=4	Alkaline phosphatase, germ cell type {ECO:0000305}	P10696
7.82337	7.89603	7.95884	7.46189	7.68299	7.64024	7.45533	7.59544	7.5744	7.33092	7.36807	7.37851	FALSE		+	+	+	siSENP3-9_siGl2;siSENP5-3_siGl2;siSENP5-3_siSENP3-9_siGl2	0	8	9	9	9	138.8	1		1.72128	0.0289931	-0.297704	-3.80642			2.40797	0.00616975	-0.351021	-5.98904			3.66667	0.000652927	-0.53358	-12.7888			Q96QP1	ALPK1	Alpha-protein kinase 1 OS=Homo sapiens (Human) OX=9606 GN=ALPK1 PE=1 SV=3	Alpha-protein kinase 1 {ECO:0000303|PubMed:30111836}	Q96QP1
13.4611	13.4404	13.4405	12.7241	12.7272	12.7399	12.1733	12.1875	12.1638	12.9368	12.9272	12.9245	FALSE		+	+	+	siSENP3-9_siGl2;siSENP5-3_siGl2;siSENP5-3_siSENP3-9_siGl2	18	60	25	108	9	57.9	1		6.94471	2.77394e-05	-0.716898	-85.2347			7.68803	7.87163e-06	-1.27244	-130.768	+		6.50658	1.6982e-05	-0.517814	-66.2244			P05187	ALPP	Alkaline phosphatase, placental type OS=Homo sapiens (Human) OX=9606 GN=ALPP PE=1 SV=2	Alkaline phosphatase, placental type	P05187
8.94222	9.05202	9.00843	8.84424	8.82972	8.9884	8.92867	8.93015	8.96434	8.65392	8.77742	8.84737	FALSE				+	siSENP5-3_siSENP3-9_siGl2	0	11	16	21	16	183.5	1		0.882674	0.161867	-0.113439	-1.89484			0.815196	0.173968	-0.0598405	-1.76099			1.6873	0.0285573	-0.241322	-3.71609			Q96Q42	ALS2	Alsin OS=Homo sapiens (Human) OX=9606 GN=ALS2 PE=1 SV=2	Alsin	Q96Q42
7.01235	6.94134	6.87036	6.67384	6.78136	6.7879	5.6865	5.62059	5.80478	6.08108	6.05094	6.07468	FALSE		+	+	+	siSENP3-9_siGl2;siSENP5-3_siGl2;siSENP5-3_siSENP3-9_siGl2	0	9	6	7	6	107.7	1		1.60701	0.0363691	-0.19365	-3.50799			4.27816	0.00019958	-1.2374	-18.2778	+		4.49852	0.000171871	-0.872451	-20.7729			Q60I27	ALS2CL	ALS2 C-terminal-like protein OS=Homo sapiens (Human) OX=9606 GN=ALS2CL PE=1 SV=1	ALS2 C-terminal-like protein	Q60I27
9.46393	9.49745	9.41975	11.0379	10.9699	10.9603	10.5949	10.5987	10.6002	11.1719	11.2214	11.1726	FALSE		+	+	+	siSENP3-9_siGl2;siSENP5-3_siGl2;siSENP5-3_siSENP3-9_siGl2	0	51	10	43	10	26.9	1		5.87578	6.02486e-05	1.52898	46.0408	+		6.03375	2.05841e-05	1.13755	50.4303	+		6.3945	1.88609e-05	1.72825	62.0832	+		Q86V81	ALYREF	THO complex subunit 4 OS=Homo sapiens (Human) OX=9606 GN=ALYREF PE=1 SV=3	THO complex subunit 4	Q86V81
9.99053	10.0322	10.0375	9.69957	9.81906	9.73792	10.6636	10.6095	10.6719	10.0674	10.1094	10.0784	FALSE		+	+	+	siSENP3-9_siGl2;siSENP5-3_siGl2;siSENP5-3_siSENP3-9_siGl2	0	38	11	18	11	42.4	1		2.66094	0.00475379	-0.267901	-7.00779			4.85681	8.33195e-05	0.628216	25.5644			1.53982	0.0387375	0.0650104	3.33938			Q9UHK6	AMACR	Alpha-methylacyl-CoA racemase OS=Homo sapiens (Human) OX=9606 GN=AMACR PE=1 SV=2	Alpha-methylacyl-CoA racemase	Q9UHK6
9.08268	9.14644	9.20335	9.20897	9.1819	9.23912	8.63662	8.6703	8.63554	8.78986	8.76653	8.8805	FALSE			+	+	siSENP3-9_siGl2;siSENP5-3_siSENP3-9_siGl2	0	25	23	27	23	142.4	1		0.787713	0.197209	0.0658379	1.70687			3.76436	0.000468713	-0.496669	-13.5433			2.59812	0.00461067	-0.33186	-6.74183			Q9C0C7	AMBRA1	Activating molecule in BECN1-regulated autophagy protein 1 OS=Homo sapiens (Human) OX=9606 GN=AMBRA1 PE=1 SV=2	Activating molecule in BECN1-regulated autophagy protein 1	Q9C0C7
9.74903	9.75288	9.84894	9.69801	9.74786	9.71356	9.46475	9.49566	9.46168	9.0872	9.16415	9.16189	FALSE			+	+	siSENP3-9_siGl2;siSENP5-3_siSENP3-9_siGl2	0	25	9	10	9	46.7	1		0.824925	0.182549	-0.0638078	-1.7802			3.0721	0.00166637	-0.309587	-8.99111			4.00966	0.000370199	-0.64587	-15.6319			Q96NU7	AMDHD1	Probable imidazolonepropionase OS=Homo sapiens (Human) OX=9606 GN=AMDHD1 PE=1 SV=2	Probable imidazolonepropionase	Q96NU7
9.78005	9.8149	9.81682	8.84831	8.92125	8.91946	10.0947	10.1342	10.0859	9.41088	9.43192	9.50402	FALSE		+	+	+	siSENP3-9_siGl2;siSENP5-3_siGl2;siSENP5-3_siSENP3-9_siGl2	0	26	10	20	10	43.7	1		5.34151	9.56552e-05	-0.907587	-33.8286			4.02737	0.000297865	0.301001	15.7943			3.49922	0.000864683	-0.354987	-11.5886			Q9Y303	AMDHD2	N-acetylglucosamine-6-phosphate deacetylase OS=Homo sapiens (Human) OX=9606 GN=AMDHD2 PE=1 SV=2	N-acetylglucosamine-6-phosphate deacetylase {ECO:0000305|PubMed:22692205}	Q9Y303
8.8805	8.93575	8.97814	8.85922	9.00253	9.01792	7.3672	7.40344	7.49506	7.99831	8.06232	8.09803	FALSE			+	+	siSENP3-9_siGl2;siSENP5-3_siSENP3-9_siGl2	0	6	6	8	6	124	1		0.187659	0.68496	0.0284287	0.491004			5.23709	4.97084e-05	-1.50957	-31.8492	+		4.56818	0.000153761	-0.878579	-21.6293			Q5JTC6	AMER1	APC membrane recruitment protein 1 OS=Homo sapiens (Human) OX=9606 GN=AMER1 PE=1 SV=2	APC membrane recruitment protein 1	Q5JTC6
8.51215	8.51175	8.63118	8.808	8.86419	8.83889	8.89118	8.96924	9.00815	8.83542	8.78725	8.79993	FALSE		+	+	+	siSENP3-9_siGl2;siSENP5-3_siGl2;siSENP5-3_siSENP3-9_siGl2	0	34	14	20	14	72.9	1		2.57488	0.0055731	0.285332	6.64569			2.81434	0.00272971	0.404497	7.69631			2.42454	0.0064592	0.25584	6.05166			Q9UKV5	AMFR	E3 ubiquitin-protein ligase AMFR OS=Homo sapiens (Human) OX=9606 GN=AMFR PE=1 SV=2	E3 ubiquitin-protein ligase AMFR	Q9UKV5
8.38931	8.40045	8.41954	9.25125	9.25267	9.25904	8.82464	8.74113	8.75822	9.03974	9.0642	9.00759	FALSE		+	+	+	siSENP3-9_siGl2;siSENP5-3_siGl2;siSENP5-3_siSENP3-9_siGl2	4	18	7	12	3	35.4	1		7.09747	2.77394e-05	0.851216	93.0725			3.79443	0.000444891	0.371565	13.7839			5.3531	5.44571e-05	0.634078	34.0558			Q9Y4X0	AMMECR1	AMME syndrome candidate gene 1 protein OS=Homo sapiens (Human) OX=9606 GN=AMMECR1 PE=1 SV=1	AMME syndrome candidate gene 1 protein	Q9Y4X0
6.7879	6.91767	6.94134	7.20457	7.16892	7.20163	7.03782	7.11061	7.10224	7.39318	7.35843	7.24127	FALSE		+	+	+	siSENP3-9_siGl2;siSENP5-3_siGl2;siSENP5-3_siSENP3-9_siGl2	0	23	7	13	3	34.5	1		2.49112	0.00652301	0.309405	6.30892			1.71926	0.0253094	0.201253	3.801			2.60589	0.00454593	0.448654	6.77425			Q6DCA0	AMMECR1L	AMMECR1-like protein OS=Homo sapiens (Human) OX=9606 GN=AMMECR1L PE=1 SV=1	AMMECR1-like protein	Q6DCA0
12.5144	12.5251	12.529	12.343	12.3512	12.3406	12.3624	12.3516	12.3534	12.3063	12.3166	12.3027	FALSE		+	+	+	siSENP3-9_siGl2;siSENP5-3_siGl2;siSENP5-3_siSENP3-9_siGl2	1	33	33	65	32	100.6	1		5.28577	9.97929e-05	-0.177867	-32.7572			5.15223	5.60563e-05	-0.167011	-30.3256			5.42251	5.08126e-05	-0.214286	-35.4479			Q01433	AMPD2	AMP deaminase 2 OS=Homo sapiens (Human) OX=9606 GN=AMPD2 PE=1 SV=2	AMP deaminase 2	Q01433
8.7807	8.93251	8.80187	8.48784	8.49785	8.48784	8.51136	8.64997	8.66285	8.61802	8.5588	8.63445	FALSE		+	+	+	siSENP3-9_siGl2;siSENP5-3_siGl2;siSENP5-3_siSENP3-9_siGl2	0	18	13	14	12	88.8	1		2.72668	0.00420497	-0.347184	-7.29585			1.56171	0.0353779	-0.230302	-3.39378			1.94854	0.0166986	-0.234605	-4.44871			Q01432	AMPD3	AMP deaminase 3 OS=Homo sapiens (Human) OX=9606 GN=AMPD3 PE=1 SV=1	AMP deaminase 3	Q01432
8.71081	8.77972	8.72144	8.75522	8.75455	8.73843	8.71665	8.78365	8.79572	8.7211	8.75322	8.75922	FALSE						0	18	4	6	4	41.2	1		0.211893	0.651309	0.0120792	0.546281			0.357787	0.467449	0.0280164	0.859051			0.105953	0.802437	0.00719007	0.293814			Q86W34	AMZ2	Archaemetzincin-2 OS=Homo sapiens (Human) OX=9606 GN=AMZ2 PE=1 SV=2	Archaemetzincin-2	Q86W34
11.5022	11.4836	11.5044	11.5367	11.586	11.5605	11.586	11.5898	11.5936	11.6305	11.6436	11.6496	FALSE		+	+	+	siSENP3-9_siGl2;siSENP5-3_siGl2;siSENP5-3_siSENP3-9_siGl2	0	23	38	71	38	216.4	1		1.8296	0.0233274	0.0643435	4.10398			3.74531	0.000482399	0.093063	13.3928			4.12051	0.000310682	0.144506	16.6756			Q9H1A4	ANAPC1	Anaphase-promoting complex subunit 1 OS=Homo sapiens (Human) OX=9606 GN=ANAPC1 PE=1 SV=1	Anaphase-promoting complex subunit 1	Q9H1A4
9.50422	9.59544	9.60918	9.3516	9.33517	9.36982	9.87375	9.86913	9.89694	9.7077	9.71012	9.72622	FALSE		+	+	+	siSENP3-9_siGl2;siSENP5-3_siGl2;siSENP5-3_siSENP3-9_siGl2	0	29	4	5	4	21.2	1		2.49299	0.00650149	-0.21742	-6.31628			3.09518	0.00159582	0.310325	9.11631			1.91091	0.0180454	0.145065	4.33751			Q9UM13	ANAPC10	Anaphase-promoting complex subunit 10 OS=Homo sapiens (Human) OX=9606 GN=ANAPC10 PE=1 SV=1	Anaphase-promoting complex subunit 10	Q9UM13
8.9387	8.97154	8.9867	8.62936	8.64205	8.65893	9.14109	9.14873	9.17767	9.08321	9.10591	9.06366	FALSE		+	+	+	siSENP3-9_siGl2;siSENP5-3_siGl2;siSENP5-3_siSENP3-9_siGl2	0	50	5	8	5	11.7	1		4.38638	0.000285957	-0.322201	-19.464			3.34087	0.00100762	0.190183	10.5527			2.49987	0.00558131	0.118617	6.34338			Q96DE5	ANAPC16	Anaphase-promoting complex subunit 16 OS=Homo sapiens (Human) OX=9606 GN=ANAPC16 PE=1 SV=1	Anaphase-promoting complex subunit 16	Q96DE5
10.7128	10.7596	10.7817	10.7553	10.7447	10.8096	10.8684	10.9205	10.9079	10.9091	10.9061	10.8694	FALSE			+	+	siSENP3-9_siGl2;siSENP5-3_siSENP3-9_siGl2	0	30	25	35	25	93.8	1		0.257273	0.593792	0.0184892	0.646803			2.34344	0.00704222	0.14759	5.75019			2.4053	0.00671373	0.143486	5.97898			Q9UJX6	ANAPC2	Anaphase-promoting complex subunit 2 OS=Homo sapiens (Human) OX=9606 GN=ANAPC2 PE=1 SV=1	Anaphase-promoting complex subunit 2	Q9UJX6
11.0393	11.0577	11.0313	11.0598	11.1111	11.0651	11.3477	11.3382	11.3238	11.2345	11.2455	11.2727	FALSE			+	+	siSENP3-9_siGl2;siSENP5-3_siSENP3-9_siGl2	0	21	14	19	14	92.1	1		0.929946	0.146826	0.0359214	1.9896			5.01926	6.65671e-05	0.293828	28.0826			3.94862	0.000410312	0.208162	15.0848			Q9UJX5	ANAPC4	Anaphase-promoting complex subunit 4 OS=Homo sapiens (Human) OX=9606 GN=ANAPC4 PE=1 SV=2	Anaphase-promoting complex subunit 4	Q9UJX5
11.9099	11.9266	11.8963	11.947	11.9688	11.9933	12.05	12.0756	12.096	12.0033	12.0578	12.0809	FALSE		+	+	+	siSENP3-9_siGl2;siSENP5-3_siGl2;siSENP5-3_siSENP3-9_siGl2	0	41	29	51	29	85	1		1.67413	0.0317933	0.0587794	3.68143			3.2877	0.00111418	0.162936	10.225			2.28458	0.00851241	0.13641	5.53927			Q9UJX4	ANAPC5	Anaphase-promoting complex subunit 5 OS=Homo sapiens (Human) OX=9606 GN=ANAPC5 PE=1 SV=2	Anaphase-promoting complex subunit 5	Q9UJX4
11.8792	11.9021	11.9317	11.6911	11.7175	11.7313	11.7518	11.7445	11.79	11.8635	11.8692	11.903	FALSE		+	+		siSENP3-9_siGl2;siSENP5-3_siGl2	0	29	16	40	16	66.8	1		3.23937	0.00168749	-0.191019	-9.93543			2.62595	0.0039692	-0.142261	-6.85856			0.588077	0.288224	-0.0257654	-1.31713			Q9UJX3	ANAPC7	Anaphase-promoting complex subunit 7 OS=Homo sapiens (Human) OX=9606 GN=ANAPC7 PE=1 SV=4	Anaphase-promoting complex subunit 7	Q9UJX3
7.04111	6.96578	7.05961	6.88996	6.79312	6.88753	7.78986	7.86419	8.01179	7.62863	7.56224	7.50144	FALSE		+	+	+	siSENP3-9_siGl2;siSENP5-3_siGl2;siSENP5-3_siSENP3-9_siGl2	0	10	4	5	4	75.2	1		1.73887	0.0279984	-0.165303	-3.85372			3.58095	0.000649319	0.866441	12.1603			3.5049	0.000855333	0.541933	11.6274			Q9UNK9	ANGEL1	Protein angel homolog 1 OS=Homo sapiens (Human) OX=9606 GN=ANGEL1 PE=1 SV=1	Protein angel homolog 1	Q9UNK9
9.59749	9.6027	9.66178	9.20482	9.21189	9.23242	9.6664	9.73623	9.71442	9.44832	9.47289	9.50204	FALSE		+		+	siSENP5-3_siGl2;siSENP5-3_siSENP3-9_siGl2	0	15	7	12	7	62.3	1		4.27065	0.000334182	-0.404282	-18.1982			1.3622	0.0541275	0.0850267	2.91566			2.32035	0.00792685	-0.14624	-5.66668			Q5VTE6	ANGEL2	Protein angel homolog 2 OS=Homo sapiens (Human) OX=9606 GN=ANGEL2 PE=2 SV=1	Protein angel homolog 2	Q5VTE6
5.2211	5.36457	5.63227	4.88264	5.03122	5.09592	4.65535	4.69488	4.51096	4.63227	4.97728	4.57289	FALSE			+	+	siSENP3-9_siGl2;siSENP5-3_siSENP3-9_siGl2	0	3	1	1	1	57.1	1		1.38165	0.0576618	-0.402719	-2.96063			2.38811	0.00642609	-0.785583	-5.91468			1.75255	0.0249571	-0.678502	-3.8908			Q9UKU9	ANGPTL2	Angiopoietin-related protein 2 OS=Homo sapiens (Human) OX=9606 GN=ANGPTL2 PE=1 SV=1	Angiopoietin-related protein 2	Q9UKU9
5.89724	5.8679	6.1918	6.27798	6.2817	5.94017	4.89724	5.03562	4.93546	5.45615	5.47897	5.45943	FALSE			+	+	siSENP3-9_siGl2;siSENP5-3_siSENP3-9_siGl2	0	6	3	4	3	45.2	1		0.518051	0.345464	0.180971	1.18008			3.11877	0.00152982	-1.02954	-9.24587	+		2.13273	0.0115266	-0.520795	-5.0236			Q9BY76	ANGPTL4	Angiopoietin-related protein 4 OS=Homo sapiens (Human) OX=9606 GN=ANGPTL4 PE=1 SV=2	Angiopoietin-related protein 4	Q9BY76
8.47167	8.47776	8.54805	8.30424	8.49705	8.4187	8.20261	8.36107	8.17542	8.13699	8.14517	8.15431	FALSE			+	+	siSENP3-9_siGl2;siSENP5-3_siSENP3-9_siGl2	0	9	15	18	14	206.1	1		0.688881	0.242524	-0.0924991	-1.51354			1.80016	0.0213297	-0.252793	-4.02163			3.83792	0.000490622	-0.353671	-14.1394			P16157	ANK1	Ankyrin-1 OS=Homo sapiens (Human) OX=9606 GN=ANK1 PE=1 SV=3	Ankyrin-1	P16157
10.2096	10.2288	10.2715	10.341	10.3558	10.3614	10.3194	10.3053	10.2856	10.1779	10.1597	10.1701	FALSE		+	+	+	siSENP3-9_siGl2;siSENP5-3_siGl2;siSENP5-3_siSENP3-9_siGl2	1	8	26	39	24	433.4	1		2.41699	0.00751618	0.116097	6.02306			1.49144	0.0410901	0.0668284	3.22092			1.62	0.0327993	-0.0673815	-3.54115			Q01484	ANK2	Ankyrin-2 OS=Homo sapiens (Human) OX=9606 GN=ANK2 PE=1 SV=4	Ankyrin-2	Q01484
11.1398	11.1331	11.1408	10.485	10.504	10.5034	10.8701	10.9143	10.8776	10.6876	10.6905	10.6869	FALSE		+	+	+	siSENP3-9_siGl2;siSENP5-3_siGl2;siSENP5-3_siSENP3-9_siGl2	1	29	26	52	24	128.3	1		7.14535	2.77394e-05	-0.640412	-95.6744			4.25641	0.000206418	-0.250586	-18.0481			8.1286	8.16022e-06	-0.449539	-168.525			Q9P2R3	ANKFY1	Rabankyrin-5 OS=Homo sapiens (Human) OX=9606 GN=ANKFY1 PE=1 SV=2	Rabankyrin-5 {ECO:0000303|PubMed:15328530}	Q9P2R3
7.92778	7.88935	7.84987	7.50541	7.54535	7.55536	7.57818	7.66605	7.58871	7.49185	7.61471	7.60066	FALSE		+	+	+	siSENP3-9_siGl2;siSENP5-3_siGl2;siSENP5-3_siSENP3-9_siGl2	0	12	5	6	5	54.2	1		3.69623	0.0007987	-0.353628	-13.0127			2.8347	0.00262765	-0.278019	-7.79205			2.68928	0.00386065	-0.319928	-7.13073			Q9HCJ1	ANKH	Progressive ankylosis protein homolog OS=Homo sapiens (Human) OX=9606 GN=ANKH PE=1 SV=2	Progressive ankylosis protein homolog	Q9HCJ1
12.6133	12.6184	12.6508	12.7692	12.7916	12.7712	12.4377	12.4105	12.4396	12.6239	12.6247	12.6259	FALSE		+	+		siSENP3-9_siGl2;siSENP5-3_siGl2	16	25	53	101	39	269.3	1		3.3936	0.00131593	0.149824	10.8875			3.7172	0.000506598	-0.19824	-13.1739			0.0799561	0.847488	-0.0026652	-0.226595			Q8IWZ3	ANKHD1	Ankyrin repeat and KH domain-containing protein 1 OS=Homo sapiens (Human) OX=9606 GN=ANKHD1 PE=1 SV=1	Ankyrin repeat and KH domain-containing protein 1	Q8IWZ3
8.62425	8.67807	8.76785	8.95128	9.01959	9.00028	8.86419	8.91079	8.91409	8.92452	8.81089	8.81378	FALSE		+	+		siSENP3-9_siGl2;siSENP5-3_siGl2	0	19	12	15	12	121.9	1		2.52677	0.00609832	0.300328	6.45043			1.99761	0.0141586	0.206297	4.59679			1.33063	0.0600449	0.159672	2.84341			Q9P2G1	ANKIB1	Ankyrin repeat and IBR domain-containing protein 1 OS=Homo sapiens (Human) OX=9606 GN=ANKIB1 PE=1 SV=3	Ankyrin repeat and IBR domain-containing protein 1	Q9P2G1
11.2169	11.1965	11.1769	11.6142	11.6379	11.6407	10.5269	10.593	10.6168	11.1455	11.168	11.1594	FALSE		+	+		siSENP3-9_siGl2;siSENP5-3_siGl2	0	28	26	43	26	104.1	1		5.15284	0.000112381	0.434155	30.3363			4.52537	0.000137011	-0.617865	-21.099			1.3747	0.0547232	-0.0391219	-2.94452			Q86XL3	ANKLE2	Ankyrin repeat and LEM domain-containing protein 2 OS=Homo sapiens (Human) OX=9606 GN=ANKLE2 PE=1 SV=4	Ankyrin repeat and LEM domain-containing protein 2	Q86XL3
11.5432	11.5196	11.5189	11.6075	11.5954	11.5976	11.4967	11.4401	11.434	11.5436	11.5072	11.4854	FALSE		+	+		siSENP3-9_siGl2;siSENP5-3_siGl2	0	38	16	40	16	49.3	1		2.93523	0.00285987	0.0729437	8.28085			1.51314	0.0392467	-0.0703204	-3.27376			0.334617	0.495591	-0.0152067	-0.811141			Q8IV38	ANKMY2	Ankyrin repeat and MYND domain-containing protein 2 OS=Homo sapiens (Human) OX=9606 GN=ANKMY2 PE=1 SV=1	Ankyrin repeat and MYND domain-containing protein 2	Q8IV38
3.03562	3.12102	3.37851	3.36457	3.54844	3.7866	3.43296	3.70044	4.01792	4.0268	4.15381	4.08746	FALSE				+	siSENP5-3_siSENP3-9_siGl2	0	3	1	1	1	44.7	1		1.14212	0.0945626	0.388152	2.42859			1.27619	0.064763	0.538723	2.72079			2.94464	0.00237414	0.910973	8.32797			Q9NXR5	ANKRD10	Ankyrin repeat domain-containing protein 10 OS=Homo sapiens (Human) OX=9606 GN=ANKRD10 PE=1 SV=2	Ankyrin repeat domain-containing protein 10	Q9NXR5
9.14898	8.97814	9.08614	9.59824	9.67596	9.70805	9.53041	9.55957	9.55957	9.76055	9.71493	9.76951	FALSE		+	+	+	siSENP3-9_siGl2;siSENP5-3_siGl2;siSENP5-3_siSENP3-9_siGl2	1	8	21	24	20	297.7	1		3.2324	0.00170323	0.589662	9.89431			3.14985	0.00144099	0.478761	9.41921			3.67576	0.000643784	0.677245	12.8573			Q6UB99	ANKRD11	Ankyrin repeat domain-containing protein 11 OS=Homo sapiens (Human) OX=9606 GN=ANKRD11 PE=1 SV=3	Ankyrin repeat domain-containing protein 11	Q6UB99
7.92005	7.93192	7.96058	8.21868	8.30697	8.32283	8.21626	8.13134	8.1533	8.06286	8.12102	8.20016	FALSE		+	+	+	siSENP3-9_siGl2;siSENP5-3_siGl2;siSENP5-3_siSENP3-9_siGl2	0	8	14	18	13	235.5	1		3.24892	0.00166224	0.34531	9.99205			2.90914	0.0022647	0.229449	8.15138			1.99292	0.0152413	0.190493	4.58249			Q6UB98	ANKRD12	Ankyrin repeat domain-containing protein 12 OS=Homo sapiens (Human) OX=9606 GN=ANKRD12 PE=1 SV=3	Ankyrin repeat domain-containing protein 12	Q6UB98
9.89497	9.94734	9.97441	9.75922	9.78888	9.86929	9.90147	9.94983	10.0137	9.7199	9.75272	9.68895	FALSE		+		+	siSENP5-3_siGl2;siSENP5-3_siSENP3-9_siGl2	1	30	15	19	14	67.6	1		1.5248	0.0430011	-0.133113	-3.30235			0.150015	0.727906	0.0161031	0.402466			2.73891	0.00351402	-0.218387	-7.3506			Q8IZ07	ANKRD13A	Ankyrin repeat domain-containing protein 13A OS=Homo sapiens (Human) OX=9606 GN=ANKRD13A PE=1 SV=3	Ankyrin repeat domain-containing protein 13A	Q8IZ07
8.64782	8.71562	8.81538	8.86233	8.90207	8.8933	9.06043	9.07361	9.16164	9.15836	9.1236	9.17193	FALSE		+	+	+	siSENP3-9_siGl2;siSENP5-3_siGl2;siSENP5-3_siSENP3-9_siGl2	0	7	3	5	3	60.8	1		1.47614	0.0474384	0.159628	3.18394			2.51562	0.00495888	0.372282	6.40587			2.95404	0.00233218	0.425023	8.37532			Q8N6S4	ANKRD13C	Ankyrin repeat domain-containing protein 13C OS=Homo sapiens (Human) OX=9606 GN=ANKRD13C PE=2 SV=2	Ankyrin repeat domain-containing protein 13C	Q8N6S4
5.90689	6.13955	6.16189	6.18388	6.35403	6.26866	6.6279	6.41447	6.62205	6.41109	6.36982	6.43796	FALSE			+	+	siSENP3-9_siGl2;siSENP5-3_siSENP3-9_siGl2	0	12	6	8	5	58.4	1		0.981989	0.131973	0.199414	2.09505			1.96953	0.015027	0.485365	4.51162			1.79762	0.0227718	0.336844	4.01456			Q6ZTN6	ANKRD13D	Ankyrin repeat domain-containing protein 13D OS=Homo sapiens (Human) OX=9606 GN=ANKRD13D PE=1 SV=2	Ankyrin repeat domain-containing protein 13D	Q6ZTN6
7.64024	7.69209	7.58946	7.92125	8.04385	7.97556	8.06663	8.06232	8.19672	8.1153	8.03342	8.07093	FALSE		+	+	+	siSENP3-9_siGl2;siSENP5-3_siGl2;siSENP5-3_siSENP3-9_siGl2	0	14	4	6	4	39.3	1		2.7385	0.00410994	0.339618	7.34877			3.03776	0.00177994	0.467956	8.80785			3.47281	0.000905949	0.432617	11.4093			Q6P6B7	ANKRD16	Ankyrin repeat domain-containing protein 16 OS=Homo sapiens (Human) OX=9606 GN=ANKRD16 PE=1 SV=1	Ankyrin repeat domain-containing protein 16 {ECO:0000305}	Q6P6B7
11.6695	11.6535	11.6714	11.7334	11.7325	11.6818	11.6801	11.6459	11.6873	11.7602	11.7571	11.7886	FALSE				+	siSENP5-3_siSENP3-9_siGl2	0	22	50	94	35	274.1	1		1.33034	0.064073	0.0510801	2.84275			0.170003	0.69819	0.00629393	0.449912			3.07478	0.00185296	0.103787	9.00557			O75179	ANKRD17	Ankyrin repeat domain-containing protein 17 OS=Homo sapiens (Human) OX=9606 GN=ANKRD17 PE=1 SV=3	Ankyrin repeat domain-containing protein 17	O75179
4.97728	5.34696	5.11686	5.35755	5.38888	5.27426	5.74953	5.90448	5.66107	5.38543	5.70321	5.38888	FALSE			+		siSENP3-9_siGl2	0	4	1	1	1	39.8	1		0.788588	0.196866	0.193197	1.70859			2.07483	0.0120848	0.624661	4.83719			1.0775	0.10209	0.345473	2.29218			Q9GZV1	ANKRD2	Ankyrin repeat domain-containing protein 2 OS=Homo sapiens (Human) OX=9606 GN=ANKRD2 PE=1 SV=3	Ankyrin repeat domain-containing protein 2	Q9GZV1
8.39361	8.35226	8.48422	8.68089	8.77083	8.76653	8.41616	8.49466	8.37764	8.76188	8.7187	8.74046	FALSE		+		+	siSENP5-3_siGl2;siSENP5-3_siSENP3-9_siGl2	0	9	14	15	13	196.3	1		2.60174	0.00531101	0.329386	6.75693			0.138327	0.746014	0.0194588	0.374223			2.89333	0.00260974	0.330318	8.07384			Q9UPS8	ANKRD26	Ankyrin repeat domain-containing protein 26 OS=Homo sapiens (Human) OX=9606 GN=ANKRD26 PE=1 SV=4	Ankyrin repeat domain-containing protein 26 {ECO:0000305}	Q9UPS8
9.46944	9.43254	9.51057	9.41109	9.45512	9.44377	9.23577	9.26256	9.2635	9.4168	9.38306	9.4096	FALSE			+		siSENP3-9_siGl2	0	16	15	18	15	116.9	1		0.58396	0.301197	-0.0341886	-1.3091			3.06001	0.00170384	-0.216901	-8.92622			1.28212	0.066421	-0.0676966	-2.73403			Q96NW4	ANKRD27	Ankyrin repeat domain-containing protein 27 OS=Homo sapiens (Human) OX=9606 GN=ANKRD27 PE=1 SV=2	Ankyrin repeat domain-containing protein 27	Q96NW4
10.296	10.3008	10.3458	10.5756	10.5873	10.5653	10.3892	10.3719	10.3927	10.5289	10.4838	10.5144	FALSE		+	+	+	siSENP3-9_siGl2;siSENP5-3_siGl2;siSENP5-3_siSENP3-9_siGl2	4	16	16	24	12	112.9	1		3.97416	0.000517271	0.261859	15.3115			1.83113	0.0199965	0.070392	4.10831			3.14783	0.00162051	0.19484	9.40784			O15084	ANKRD28	Serine/threonine-protein phosphatase 6 regulatory ankyrin repeat subunit A OS=Homo sapiens (Human) OX=9606 GN=ANKRD28 PE=1 SV=5	Serine/threonine-protein phosphatase 6 regulatory ankyrin repeat subunit A	O15084
4.24031	3.98185	4.20945	4.63227	4.43296	4.40599	4.51096	4.43296	4.41278	4.77083	4.41954	4.44626	FALSE		+	+		siSENP3-9_siGl2;siSENP5-3_siGl2	0	11	1	1	1	19.6	1		1.48241	0.0468563	0.346533	3.19908			1.62407	0.0309822	0.308361	3.5516			1.34864	0.0577741	0.401668	2.88454			Q53RE8	ANKRD39	Ankyrin repeat domain-containing protein 39 OS=Homo sapiens (Human) OX=9606 GN=ANKRD39 PE=1 SV=1	Ankyrin repeat domain-containing protein 39	Q53RE8
8.75255	8.74012	8.76222	9.20994	9.21989	9.29278	9.04903	9.18264	9.0728	9.2817	9.19007	9.27798	FALSE		+	+	+	siSENP3-9_siGl2;siSENP5-3_siGl2;siSENP5-3_siSENP3-9_siGl2	0	11	10	16	6	107.5	1		4.2706	0.000334182	0.489245	18.1976			2.95912	0.00205855	0.349865	8.40102			4.07872	0.000331572	0.498291	16.2744			Q8N8A2	ANKRD44	Serine/threonine-protein phosphatase 6 regulatory ankyrin repeat subunit B OS=Homo sapiens (Human) OX=9606 GN=ANKRD44 PE=1 SV=3	Serine/threonine-protein phosphatase 6 regulatory ankyrin repeat subunit B	Q8N8A2
8.76653	8.77906	8.7879	9.35293	9.36107	9.40472	9.48643	9.46699	9.5157	9.23601	9.28286	9.29048	FALSE		+	+	+	siSENP3-9_siGl2;siSENP5-3_siGl2;siSENP5-3_siSENP3-9_siGl2	0	13	3	4	3	26	1		5.37709	9.34101e-05	0.595071	34.5306			5.87671	2.44508e-05	0.711878	46.0655			4.9607	8.94728e-05	0.491952	27.1477			Q86W74	ANKRD46	Ankyrin repeat domain-containing protein 46 OS=Homo sapiens (Human) OX=9606 GN=ANKRD46 PE=1 SV=1	Ankyrin repeat domain-containing protein 46	Q86W74
5.64097	5.69766	5.63227	5.14975	5.30743	5.07039	5.60881	5.49185	5.63807	5.36807	5.30012	5.26679	FALSE		+		+	siSENP5-3_siGl2;siSENP5-3_siSENP3-9_siGl2	0	5	1	1	1	27.3	1		2.56994	0.00562469	-0.481111	-6.62543			0.720148	0.213734	-0.0773875	-1.57453			3.17225	0.00154474	-0.345306	-9.54596			Q8WVL7	ANKRD49	Ankyrin repeat domain-containing protein 49 OS=Homo sapiens (Human) OX=9606 GN=ANKRD49 PE=1 SV=1	Ankyrin repeat domain-containing protein 49	Q8WVL7
10.5073	10.534	10.5646	10.305	10.3403	10.2844	10.723	10.7524	10.6924	10.3141	10.3136	10.3274	FALSE		+	+	+	siSENP3-9_siGl2;siSENP5-3_siGl2;siSENP5-3_siSENP3-9_siGl2	0	16	20	28	20	155.8	1		3.19775	0.00180756	-0.225415	-9.69223			2.83892	0.00260327	0.187259	7.81206			3.64591	0.000674971	-0.216934	-12.6338			Q9ULJ7	ANKRD50	Ankyrin repeat domain-containing protein 50 OS=Homo sapiens (Human) OX=9606 GN=ANKRD50 PE=1 SV=4	Ankyrin repeat domain-containing protein 50	Q9ULJ7
10.4922	10.4938	10.5176	10.7495	10.8407	10.7967	10.3682	10.4109	10.4474	10.5952	10.6284	10.6276	FALSE		+	+	+	siSENP3-9_siGl2;siSENP5-3_siGl2;siSENP5-3_siSENP3-9_siGl2	0	17	15	22	15	115	1		3.35937	0.00139336	0.294453	10.6691			1.71772	0.0253912	-0.0923443	-3.79689			2.9722	0.00225174	0.115888	8.46746			Q8NB46	ANKRD52	Serine/threonine-protein phosphatase 6 regulatory ankyrin repeat subunit C OS=Homo sapiens (Human) OX=9606 GN=ANKRD52 PE=1 SV=3	Serine/threonine-protein phosphatase 6 regulatory ankyrin repeat subunit C	Q8NB46
7.77873	7.77281	7.67878	7.67596	7.6893	7.78267	7.86481	7.82018	7.73809	7.75622	7.74483	7.824	FALSE						0	16	6	9	6	32.5	1		0.230924	0.626185	-0.0274644	-0.588877			0.581704	0.288088	0.0642522	1.30469			0.317479	0.513596	0.0315803	0.775356			Q6NXT1	ANKRD54	Ankyrin repeat domain-containing protein 54 OS=Homo sapiens (Human) OX=9606 GN=ANKRD54 PE=1 SV=2	Ankyrin repeat domain-containing protein 54	Q6NXT1
4.01792	4.24031	4.12928	3.60881	4.17792	3.85798	3.73335	3.94486	4.1127	4.27053	4.19377	4.12928	FALSE						0	5	1	1	1	34.3	1		0.630923	0.273348	-0.247604	-1.40063			0.714795	0.216081	-0.198869	-1.56408			0.37917	0.450791	0.0686881	0.902833			Q96BM1	ANKRD9	Ankyrin repeat domain-containing protein 9 OS=Homo sapiens (Human) OX=9606 GN=ANKRD9 PE=2 SV=1	Ankyrin repeat domain-containing protein 9	Q96BM1
10.4382	10.4818	10.5125	10.4187	10.4567	10.4152	10.2018	10.2343	10.2807	10.3808	10.3956	10.4092	FALSE			+	+	siSENP3-9_siGl2;siSENP5-3_siSENP3-9_siGl2	0	24	22	32	22	123	1		0.869015	0.166476	-0.0473127	-1.86762			2.79028	0.00286722	-0.238587	-7.58447			1.6295	0.0321745	-0.0823015	-3.56554			Q92625	ANKS1A	Ankyrin repeat and SAM domain-containing protein 1A OS=Homo sapiens (Human) OX=9606 GN=ANKS1A PE=1 SV=4	Ankyrin repeat and SAM domain-containing protein 1A	Q92625
7.82018	7.82909	7.88631	8.09223	8.21578	8.27798	7.88996	7.82909	7.81442	7.91289	7.95128	7.94778	FALSE		+		+	siSENP5-3_siGl2;siSENP5-3_siSENP3-9_siGl2	0	5	4	4	4	92.2	1		2.41002	0.00761569	0.350139	5.99675			0.00741555	0.984865	-0.000700951	-0.0225757			1.72903	0.0261693	0.092128	3.82721			Q68DC2	ANKS6	Ankyrin repeat and SAM domain-containing protein 6 OS=Homo sapiens (Human) OX=9606 GN=ANKS6 PE=1 SV=2	Ankyrin repeat and SAM domain-containing protein 6	Q68DC2
11.3022	11.3073	11.3371	11.7417	11.751	11.7335	11.2778	11.2043	11.2586	11.5222	11.4941	11.4799	FALSE		+		+	siSENP5-3_siGl2;siSENP5-3_siSENP3-9_siGl2	0	40	28	49	28	80.9	1		5.42894	8.81213e-05	0.426533	35.5797			1.31023	0.0602919	-0.0686595	-2.79718			3.42501	0.000991177	0.183221	11.0917			Q9H8Y5	ANKZF1	Ankyrin repeat and zinc finger domain-containing protein 1 OS=Homo sapiens (Human) OX=9606 GN=ANKZF1 PE=1 SV=1	Ankyrin repeat and zinc finger domain-containing protein 1	Q9H8Y5
12.1623	12.166	12.175	12.4234	12.393	12.4139	11.8867	11.8754	11.8429	12.4638	12.4378	12.4616	FALSE		+	+	+	siSENP3-9_siGl2;siSENP5-3_siGl2;siSENP5-3_siSENP3-9_siGl2	0	31	33	58	33	124.1	1		4.80938	0.000162275	0.24238	24.8723			4.58965	0.000124687	-0.299402	-21.9002			5.21329	6.48748e-05	0.286673	31.4143			Q9NQW6	ANLN	Anillin OS=Homo sapiens (Human) OX=9606 GN=ANLN PE=1 SV=2	Anillin	Q9NQW6
10.2987	10.2915	10.2581	10.2367	10.3318	10.2204	10.3505	10.3373	10.3045	10.2826	10.3071	10.2894	FALSE						0	15	10	13	9	76.3	1		0.20757	0.657189	-0.0198129	-0.53651			1.215	0.073617	0.0479628	2.5858			0.285883	0.549152	0.0102647	0.708489			Q9NW15	ANO10	Anoctamin-10 OS=Homo sapiens (Human) OX=9606 GN=ANO10 PE=1 SV=2	Anoctamin-10	Q9NW15
10.7643	10.7493	10.7038	10.4432	10.4268	10.4297	10.7476	10.7343	10.735	10.6499	10.6379	10.6257	FALSE		+		+	siSENP5-3_siGl2;siSENP5-3_siSENP3-9_siGl2	0	23	17	27	17	106.1	1		4.07252	0.000443014	-0.30591	-16.2157			0.00262891	0.994531	-0.000150363	-0.00804678			2.18658	0.0103484	-0.101302	-5.20192			Q4KMQ2	ANO6	Anoctamin-6 OS=Homo sapiens (Human) OX=9606 GN=ANO6 PE=1 SV=2	Anoctamin-6	Q4KMQ2
4.57894	4.7866	4.46597	4.0268	3.91648	3.64386	5.27426	5.51728	5.39917	4.41954	4.81762	4.54844	FALSE		+	+		siSENP3-9_siGl2;siSENP5-3_siGl2	0	5	4	4	4	135.9	1		2.14709	0.0125397	-0.748125	-5.07069			2.59029	0.00426155	0.7864	6.70931			0.0344393	0.931403	-0.0153035	-0.101869			Q9HCE9	ANO8	Anoctamin-8 OS=Homo sapiens (Human) OX=9606 GN=ANO8 PE=1 SV=3	Anoctamin-8	Q9HCE9
11.698	11.5862	11.6015	11.5744	11.5074	11.5407	11.7973	11.8563	11.798	11.6194	11.5904	11.6228	FALSE			+		siSENP3-9_siGl2	3	28	11	41	8	28.6	1		1.03075	0.119282	-0.0877415	-2.19506			2.03367	0.0131463	0.188674	4.70792			0.185153	0.678726	-0.0176881	-0.485214			P39687	ANP32A	Acidic leucine-rich nuclear phosphoprotein 32 family member A OS=Homo sapiens (Human) OX=9606 GN=ANP32A PE=1 SV=1	Acidic leucine-rich nuclear phosphoprotein 32 family member A	P39687
10.6707	10.7332	10.7383	10.7332	10.7389	10.7055	10.9807	10.9342	10.9908	10.897	10.9521	10.8762	FALSE			+	+	siSENP3-9_siGl2;siSENP5-3_siSENP3-9_siGl2	0	31	11	45	8	28.8	1		0.187496	0.685135	0.0117973	0.490627			3.09892	0.00158719	0.254485	9.13671			2.46177	0.00600732	0.194345	6.19439			Q92688	ANP32B	Acidic leucine-rich nuclear phosphoprotein 32 family member B OS=Homo sapiens (Human) OX=9606 GN=ANP32B PE=1 SV=1	Acidic leucine-rich nuclear phosphoprotein 32 family member B	Q92688
11.1447	11.1749	11.2652	11.2375	11.2557	11.2937	11.149	11.212	11.1962	11.0499	11.0558	11.0581	FALSE				+	siSENP5-3_siSENP3-9_siGl2	0	35	10	51	10	30.7	1		0.780622	0.200152	0.067407	1.69294			0.0790875	0.847709	-0.00916608	-0.224303			1.74358	0.0254086	-0.140331	-3.86647			Q9BTT0	ANP32E	Acidic leucine-rich nuclear phosphoprotein 32 family member E OS=Homo sapiens (Human) OX=9606 GN=ANP32E PE=1 SV=1	Acidic leucine-rich nuclear phosphoprotein 32 family member E	Q9BTT0
7.87221	7.90509	7.88448	7.57667	7.76885	7.71218	7.3336	7.35843	7.46679	7.62936	7.69697	7.61471	FALSE		+	+	+	siSENP3-9_siGl2;siSENP5-3_siGl2;siSENP5-3_siSENP3-9_siGl2	0	29	7	7	7	25.1	1		1.59716	0.0371134	-0.201358	-3.48298			3.5482	0.000687012	-0.500984	-11.928			3.0493	0.00194298	-0.240247	-8.86906			Q9BQD7	ANTKMT	Adenine nucleotide translocase lysine N-methyltransferase OS=Homo sapiens (Human) OX=9606 GN=ANTKMT PE=1 SV=1	Protein N-lysine methyltransferase FAM173A {ECO:0000305}	Q9BQD7
7.42878	7.47573	7.45039	7.09276	7.09908	7.20457	7.28725	7.17592	7.36982	6.94134	7.08108	7.09381	FALSE		+	+	+	siSENP3-9_siGl2;siSENP5-3_siGl2;siSENP5-3_siSENP3-9_siGl2	0	13	7	14	7	62.7	1		2.92941	0.00288631	-0.319495	-8.2518			1.40297	0.0495758	-0.17397	-3.01027			2.90788	0.00254446	-0.412887	-8.14519			Q9H6X2	ANTXR1	Anthrax toxin receptor 1 OS=Homo sapiens (Human) OX=9606 GN=ANTXR1 PE=1 SV=2	Anthrax toxin receptor 1	Q9H6X2
6.33092	6.55766	6.41785	6.90087	7.08002	7.03012	7.59171	7.70044	7.82909	6.9507	7.08215	6.95884	FALSE		+	+	+	siSENP3-9_siGl2;siSENP5-3_siGl2;siSENP5-3_siSENP3-9_siGl2	0	7	3	6	3	53.6	1		2.58586	0.00546003	0.568192	6.69096			3.74024	0.000487016	1.2716	13.3531	+		2.69404	0.00382677	0.561756	7.15157			P58335	ANTXR2	Anthrax toxin receptor 2 OS=Homo sapiens (Human) OX=9606 GN=ANTXR2 PE=1 SV=5	Anthrax toxin receptor 2	P58335
11.9642	12.0394	11.9072	11.8201	11.895	11.7589	11.9428	11.8351	11.9101	11.6219	11.7074	11.6243	FALSE				+	siSENP5-3_siSENP3-9_siGl2	0	57	20	80	20	38.7	1		1.24513	0.0763176	-0.145573	-2.6519			0.6766	0.234301	-0.0742162	-1.4896			2.59201	0.00466438	-0.319038	-6.71642			P04083	ANXA1	Annexin A1 OS=Homo sapiens (Human) OX=9606 GN=ANXA1 PE=1 SV=2	Annexin A1	P04083
5.0045	5.45615	5.27798	4.98185	4.94017	4.84298	5.01792	5.1127	5.08746	4.50462	4.45286	4.62059	FALSE				+	siSENP5-3_siSENP3-9_siGl2	0	3	1	1	1	37.3	1		1.10883	0.101399	-0.324546	-2.35798			0.57488	0.292285	-0.173517	-1.29137			2.16499	0.0107997	-0.72019	-5.12983			Q9UJ72	ANXA10	Annexin A10 OS=Homo sapiens (Human) OX=9606 GN=ANXA10 PE=1 SV=3	Annexin A10	Q9UJ72
12.2703	12.2649	12.2755	11.0421	11.1169	11.1413	12.1193	12.1453	12.0838	11.4308	11.3854	11.411	FALSE		+	+	+	siSENP3-9_siGl2;siSENP5-3_siGl2;siSENP5-3_siSENP3-9_siGl2	0	34	19	53	19	54.4	1		5.58862	7.56334e-05	-1.17013	-39.0138	+		2.9833	0.00196997	-0.154106	-8.52423			6.44514	1.76944e-05	-0.861181	-63.9213			P50995	ANXA11	Annexin A11 OS=Homo sapiens (Human) OX=9606 GN=ANXA11 PE=1 SV=1	Annexin A11	P50995
13.3362	13.2983	13.2454	13.1255	13.1155	13.0992	13.2115	13.2291	13.2692	13.0908	13.1328	13.0755	FALSE		+		+	siSENP5-3_siGl2;siSENP5-3_siSENP3-9_siGl2	0	59	25	303	25	38.6	1		2.55326	0.00580358	-0.179881	-6.55731			0.837696	0.165635	-0.0566902	-1.80546			2.45322	0.00610829	-0.193604	-6.16136			P07355	ANXA2	Annexin A2 OS=Homo sapiens (Human) OX=9606 GN=ANXA2 PE=1 SV=2	Annexin A2	P07355
12.6145	12.5886	12.5518	12.0501	11.9904	11.984	12.5107	12.4498	12.4633	12.2653	12.2688	12.2814	FALSE		+	+	+	siSENP3-9_siGl2;siSENP5-3_siGl2;siSENP5-3_siSENP3-9_siGl2	0	62	22	88	22	36.4	1		4.4947	0.000249774	-0.576786	-20.7269			1.88235	0.0179607	-0.110352	-4.25446			4.11473	0.000313783	-0.313107	-16.6195			P12429	ANXA3	Annexin A3 OS=Homo sapiens (Human) OX=9606 GN=ANXA3 PE=1 SV=3	Annexin A3	P12429
12.6221	12.6673	12.6364	12.0887	12.1435	12.1056	12.3596	12.363	12.3515	12.0974	12.1069	12.071	FALSE		+	+	+	siSENP3-9_siGl2;siSENP5-3_siGl2;siSENP5-3_siSENP3-9_siGl2	1	67	25	68	24	35.9	1		4.83285	0.000158453	-0.529346	-25.2124			4.48594	0.000144948	-0.283931	-20.6219			5.25165	6.16511e-05	-0.55021	-32.1181			P09525	ANXA4	Annexin A4 OS=Homo sapiens (Human) OX=9606 GN=ANXA4 PE=1 SV=4	Annexin A4	P09525
12.2557	12.2368	12.2748	12.2096	12.2209	12.2033	12.2502	12.2697	12.2759	12.1538	12.1605	12.1407	FALSE		+		+	siSENP5-3_siGl2;siSENP5-3_siSENP3-9_siGl2	0	74	24	134	23	35.9	1		1.67045	0.0320255	-0.0445089	-3.67178			0.286198	0.545392	0.00952911	0.709162			2.9548	0.00233015	-0.104112	-8.37917			P08758	ANXA5	Annexin A5 OS=Homo sapiens (Human) OX=9606 GN=ANXA5 PE=1 SV=2	Annexin A5	P08758
12.8928	12.8971	12.8795	12.9402	12.9116	12.912	12.6956	12.7017	12.6939	12.7412	12.7357	12.711	FALSE			+	+	siSENP3-9_siGl2;siSENP5-3_siSENP3-9_siGl2	0	63	43	144	43	75.8	1		1.35445	0.0608982	0.0314376	2.89785			5.31209	4.54205e-05	-0.192708	-33.2589			3.94195	0.000414085	-0.160524	-15.0261			P08133	ANXA6	Annexin A6 OS=Homo sapiens (Human) OX=9606 GN=ANXA6 PE=1 SV=3	Annexin A6	P08133
11.3018	11.2736	11.3061	11.2699	11.2642	11.2442	11.5918	11.5991	11.5511	11.4237	11.4137	11.4051	FALSE			+	+	siSENP3-9_siGl2;siSENP5-3_siSENP3-9_siGl2	1	30	15	41	14	52.7	1		1.25568	0.0747247	-0.0343939	-2.67523			4.03538	0.000293904	0.286814	15.8683			3.3214	0.00118396	0.120332	10.4316			P20073	ANXA7	Annexin A7 OS=Homo sapiens (Human) OX=9606 GN=ANXA7 PE=1 SV=3	Annexin A7	P20073
11.5185	11.5064	11.501	11.6145	11.5942	11.5901	11.6677	11.6922	11.6953	11.6267	11.6444	11.6508	FALSE		+	+	+	siSENP3-9_siGl2;siSENP5-3_siGl2;siSENP5-3_siSENP3-9_siGl2	13	51	14	33	2	36.9	1		3.24069	0.0016833	0.0909751	9.94324			4.19243	0.000227548	0.176426	17.3887			3.92642	0.00042461	0.132011	14.8904			P13928	ANXA8	Annexin A8 OS=Homo sapiens (Human) OX=9606 GN=ANXA8 PE=1 SV=3	Annexin A8 {ECO:0000312|HGNC:HGNC:546}	P13928
8.85269	8.81922	8.7761	9.03287	8.89421	8.90268	8.93546	8.90026	8.96203	8.91319	8.94075	8.90358	FALSE			+	+	siSENP3-9_siGl2;siSENP5-3_siSENP3-9_siGl2	0	51	14	33	2	36.9	1		1.19504	0.084881	0.12725	2.54237			1.82566	0.0202267	0.11658	4.09291			1.84896	0.0205185	0.103171	4.15878			Q5VT79	ANXA8L1	Annexin A8-like protein 1 OS=Homo sapiens (Human) OX=9606 GN=ANXA8L1 PE=2 SV=2	Annexin A8-like protein 1 {ECO:0000305}	Q5VT79
5.38888	4.94953	5.32912	5.26679	5.49825	5.43296	5.2854	5.43962	5.45943	5.08746	4.91169	5.21335	FALSE						0	18	5	5	5	38.3	1		0.502357	0.357064	0.17682	1.1492			0.509341	0.337279	0.172307	1.16295			0.392711	0.437921	-0.151678	-0.930369			O76027	ANXA9	Annexin A9 OS=Homo sapiens (Human) OX=9606 GN=ANXA9 PE=1 SV=3	Annexin A9	O76027
5.83289	5.84046	5.93546	5.79442	5.71149	5.78136	7.74079	7.67666	7.69488	5.41954	5.48543	5.43296	FALSE			+	+	siSENP3-9_siGl2;siSENP5-3_siSENP3-9_siGl2	0	1	1	1	1	84.6	1		1.20358	0.0833298	-0.107181	-2.56091			5.95262	2.29809e-05	1.83451	48.1261	+		3.40531	0.0010265	-0.423629	-10.9632			Q16853	AOC3	Membrane primary amine oxidase OS=Homo sapiens (Human) OX=9606 GN=AOC3 PE=1 SV=3	Membrane primary amine oxidase	Q16853
7.36807	7.46107	7.27705	7.73944	7.8586	7.70183	7.55689	7.24127	7.48945	7.75221	7.75422	7.67525	FALSE		+		+	siSENP5-3_siGl2;siSENP5-3_siSENP3-9_siGl2	0	18	6	6	6	34.3	1		2.30071	0.00935195	0.397892	5.59644			0.214122	0.635305	0.0604698	0.551307			2.42719	0.00642866	0.358497	6.06174			Q63HQ0	AP1AR	AP-1 complex-associated regulatory protein OS=Homo sapiens (Human) OX=9606 GN=AP1AR PE=1 SV=1	AP-1 complex-associated regulatory protein	Q63HQ0
12.8457	12.8536	12.8339	12.909	12.8817	12.887	12.8563	12.8245	12.8439	12.9697	12.9652	12.9491	FALSE		+		+	siSENP5-3_siGl2;siSENP5-3_siSENP3-9_siGl2	16	35	31	99	18	104.6	1		2.04723	0.0152202	0.0481488	4.75021			0.0932239	0.822371	-0.00284481	-0.261223			3.79407	0.000524481	0.116929	13.7811			Q10567	AP1B1	AP-1 complex subunit beta-1 OS=Homo sapiens (Human) OX=9606 GN=AP1B1 PE=1 SV=2	AP-1 complex subunit beta-1	Q10567
12.3061	12.3099	12.2924	12.2348	12.2077	12.2441	12.1154	12.0879	12.101	12.1901	12.1792	12.1707	FALSE		+	+	+	siSENP3-9_siGl2;siSENP5-3_siGl2;siSENP5-3_siSENP3-9_siGl2	1	34	28	70	27	91.3	1		2.43417	0.00727021	-0.0739435	-6.08832			4.52459	0.000137116	-0.201381	-21.0895			4.03691	0.000355189	-0.122799	-15.8824			O43747	AP1G1	AP-1 complex subunit gamma-1 OS=Homo sapiens (Human) OX=9606 GN=AP1G1 PE=1 SV=5	AP-1 complex subunit gamma-1	O43747
9.6961	9.68947	9.70009	9.22472	9.25219	9.22352	8.61066	8.59208	8.69105	8.6893	8.63735	8.77643	FALSE		+	+	+	siSENP3-9_siGl2;siSENP5-3_siGl2;siSENP5-3_siSENP3-9_siGl2	0	16	12	15	12	87.1	1		5.9049	6.02486e-05	-0.461743	-46.8201			5.39322	4.12338e-05	-1.06396	-34.8535	+		4.77845	0.000115391	-0.994195	-24.431			O75843	AP1G2	AP-1 complex subunit gamma-like 2 OS=Homo sapiens (Human) OX=9606 GN=AP1G2 PE=1 SV=1	AP-1 complex subunit gamma-like 2	O75843
12.4695	12.479	12.4972	12.2889	12.2933	12.3356	12.1363	12.1622	12.1548	12.2389	12.2366	12.2569	FALSE		+	+	+	siSENP3-9_siGl2;siSENP5-3_siGl2;siSENP5-3_siSENP3-9_siGl2	0	56	21	59	21	48.6	1		3.31335	0.00149555	-0.175968	-10.3819			5.10432	5.96986e-05	-0.330823	-29.4977			4.66784	0.000133836	-0.237777	-22.9152			Q9BXS5	AP1M1	AP-1 complex subunit mu-1 OS=Homo sapiens (Human) OX=9606 GN=AP1M1 PE=1 SV=3	AP-1 complex subunit mu-1	Q9BXS5
9.47654	9.40365	9.39275	9.32351	9.26889	9.25786	9.23697	9.17443	9.1114	9.21772	9.15558	9.22255	FALSE		+	+	+	siSENP3-9_siGl2;siSENP5-3_siGl2;siSENP5-3_siSENP3-9_siGl2	1	47	7	18	6	18.7	1		1.87765	0.021196	-0.140895	-4.24089			2.29692	0.0077366	-0.250049	-5.58295			2.57242	0.00485131	-0.225698	-6.6356			P61966	AP1S1	AP-1 complex subunit sigma-1A OS=Homo sapiens (Human) OX=9606 GN=AP1S1 PE=1 SV=1	AP-1 complex subunit sigma-1A	P61966
7.40684	7.36107	7.42459	7.31288	7.43212	7.38198	7.62425	7.49905	7.64674	7.24982	7.24413	7.34873	FALSE			+		siSENP3-9_siGl2	0	25	4	6	3	18.6	1		0.215388	0.646714	-0.0218376	-0.554156			1.74656	0.0238936	0.192513	3.87454			1.3984	0.05211	-0.116606	-2.99959			P56377	AP1S2	AP-1 complex subunit sigma-2 OS=Homo sapiens (Human) OX=9606 GN=AP1S2 PE=1 SV=1	AP-1 complex subunit sigma-2	P56377
7.22497	7.27333	7.09064	6.98982	7.18488	6.97384	6.8802	6.84172	6.93192	6.96924	6.7866	7.0268	FALSE			+		siSENP3-9_siGl2	0	21	4	6	3	18.3	1		0.776674	0.201753	-0.146801	-1.68518			2.16976	0.00997137	-0.3117	-5.14569			1.38256	0.0538525	-0.268766	-2.96274			Q96PC3	AP1S3	AP-1 complex subunit sigma-3 OS=Homo sapiens (Human) OX=9606 GN=AP1S3 PE=1 SV=1	AP-1 complex subunit sigma-3	Q96PC3
12.2177	12.1888	12.176	12.8085	12.7711	12.7612	13.0544	13.0533	13.0257	12.9172	12.9304	12.916	FALSE		+	+	+	siSENP3-9_siGl2;siSENP5-3_siGl2;siSENP5-3_siSENP3-9_siGl2	13	42	41	101	28	107.5	1		5.18528	0.000107365	0.586087	30.9101			6.17803	1.79813e-05	0.850285	54.803			6.18844	2.21914e-05	0.726996	55.1327			O95782	AP2A1	AP-2 complex subunit alpha-1 OS=Homo sapiens (Human) OX=9606 GN=AP2A1 PE=1 SV=3	AP-2 complex subunit alpha-1	O95782
11.3107	11.2947	11.3079	11.5139	11.5071	11.5468	11.9981	12.0834	12.0313	11.8733	11.8702	11.8884	FALSE		+	+	+	siSENP3-9_siGl2;siSENP5-3_siGl2;siSENP5-3_siSENP3-9_siGl2	0	38	34	75	21	103.9	1		4.10359	0.00042244	0.218161	16.5119			5.07204	6.21868e-05	0.733169	28.9525			6.7659	1.38563e-05	0.572871	76.8937			O94973	AP2A2	AP-2 complex subunit alpha-2 OS=Homo sapiens (Human) OX=9606 GN=AP2A2 PE=1 SV=2	AP-2 complex subunit alpha-2	O94973
12.0016	11.9922	11.9508	12.1508	12.1402	12.1538	12.1566	12.1066	12.1152	12.1853	12.1396	12.1649	FALSE		+	+	+	siSENP3-9_siGl2;siSENP5-3_siGl2;siSENP5-3_siSENP3-9_siGl2	0	34	29	91	16	104.5	1		3.30592	0.00151691	0.1667	10.3362			2.56144	0.00451844	0.144577	6.59062			3.0539	0.00192487	0.181745	8.89359			P63010	AP2B1	AP-2 complex subunit beta OS=Homo sapiens (Human) OX=9606 GN=AP2B1 PE=1 SV=1	AP-2 complex subunit beta	P63010
11.5862	11.567	11.5234	12.0693	11.9678	12.0308	12.2978	12.2806	12.2323	12.1862	12.1543	12.1763	FALSE		+	+	+	siSENP3-9_siGl2;siSENP5-3_siGl2;siSENP5-3_siSENP3-9_siGl2	0	46	20	41	20	49.6	1		3.73007	0.000758717	0.463746	13.2737			4.90881	7.76832e-05	0.711351	26.3451			5.10134	7.55557e-05	0.613389	29.4469			Q96CW1	AP2M1	AP-2 complex subunit mu OS=Homo sapiens (Human) OX=9606 GN=AP2M1 PE=1 SV=2	AP-2 complex subunit mu	Q96CW1
9.43087	9.42017	9.44688	9.7497	9.80703	9.82066	10.2129	10.287	10.2712	9.99845	9.98513	10.0393	FALSE		+	+	+	siSENP3-9_siGl2;siSENP5-3_siGl2;siSENP5-3_siSENP3-9_siGl2	0	43	6	17	6	17	1		4.00484	0.000490994	0.359824	15.588			5.37879	4.17458e-05	0.824397	34.5646			5.2366	6.31623e-05	0.574997	31.8402			P53680	AP2S1	AP-2 complex subunit sigma OS=Homo sapiens (Human) OX=9606 GN=AP2S1 PE=1 SV=2	AP-2 complex subunit sigma	P53680
12.4936	12.4784	12.3982	12.4675	12.421	12.4098	12.4579	12.4049	12.4242	12.4379	12.4307	12.3947	FALSE						8	39	43	90	36	121.2	1		0.279647	0.567098	-0.0239496	-0.695143			0.343685	0.48194	-0.0277131	-0.829954			0.47598	0.366163	-0.0356089	-1.0971			O00203	AP3B1	AP-3 complex subunit beta-1 OS=Homo sapiens (Human) OX=9606 GN=AP3B1 PE=1 SV=3	AP-3 complex subunit beta-1	O00203
8.53761	8.55842	8.62095	7.35667	7.57894	7.57137	8.44915	8.59768	8.5519	7.94193	7.86666	8.01959	FALSE		+		+	siSENP5-3_siGl2;siSENP5-3_siSENP3-9_siGl2	0	14	15	23	8	119	1		3.80727	0.000671308	-1.07	-13.888	+		0.31954	0.508017	-0.0394169	-0.779675			3.61469	0.000712148	-0.6296	-12.404			Q13367	AP3B2	AP-3 complex subunit beta-2 OS=Homo sapiens (Human) OX=9606 GN=AP3B2 PE=1 SV=2	AP-3 complex subunit beta-2	Q13367
12.557	12.5707	12.529	12.4962	12.5016	12.4813	12.7591	12.7121	12.7457	12.6983	12.7188	12.6561	FALSE		+	+	+	siSENP3-9_siGl2;siSENP5-3_siGl2;siSENP5-3_siSENP3-9_siGl2	0	34	36	85	36	130.1	1		1.90718	0.0199882	-0.0591917	-4.32661			3.25905	0.00117454	0.186735	10.0524			2.4795	0.00580035	0.138842	6.26335			O14617	AP3D1	AP-3 complex subunit delta-1 OS=Homo sapiens (Human) OX=9606 GN=AP3D1 PE=1 SV=1	AP-3 complex subunit delta-1	O14617
10.9438	10.9385	10.9164	10.774	10.8203	10.8056	10.8612	10.8825	10.8849	10.8715	10.865	10.8637	FALSE		+	+	+	siSENP3-9_siGl2;siSENP5-3_siGl2;siSENP5-3_siSENP3-9_siGl2	3	44	14	24	11	46.9	1		2.93625	0.0028556	-0.132918	-8.28594			2.13349	0.0107352	-0.0566835	-5.02609			2.79028	0.00316999	-0.0661456	-7.5845			Q9Y2T2	AP3M1	AP-3 complex subunit mu-1 OS=Homo sapiens (Human) OX=9606 GN=AP3M1 PE=1 SV=1	AP-3 complex subunit mu-1	Q9Y2T2
10.0371	10.028	10.0592	9.91871	9.97212	9.97384	10.4619	10.5021	10.5704	10.2306	10.2235	10.2709	FALSE		+	+	+	siSENP3-9_siGl2;siSENP5-3_siGl2;siSENP5-3_siSENP3-9_siGl2	0	30	10	18	7	46.9	1		1.88414	0.0209244	-0.0865714	-4.25961			3.85028	0.000405075	0.47002	14.2421			3.48628	0.000883699	0.200211	11.5004			P53677	AP3M2	AP-3 complex subunit mu-2 OS=Homo sapiens (Human) OX=9606 GN=AP3M2 PE=2 SV=1	AP-3 complex subunit mu-2	P53677
9.41912	9.47776	9.31379	9.45183	9.38219	9.34452	9.27589	9.29898	9.17941	9.36238	9.29646	9.29944	FALSE						0	33	6	12	6	21.7	1		0.0650177	0.877248	-0.0107091	-0.186733			1.18508	0.0784892	-0.152128	-2.52081			0.733438	0.211634	-0.08413	-1.6005			Q92572	AP3S1	AP-3 complex subunit sigma-1 OS=Homo sapiens (Human) OX=9606 GN=AP3S1 PE=1 SV=1	AP-3 complex subunit sigma-1	Q92572
5.43296	5.79442	5.70598	4.89239	4.94017	5.24793	7.26959	7.26303	7.24222	6.74551	6.89118	6.66818	FALSE		+	+	+	siSENP3-9_siGl2;siSENP5-3_siGl2;siSENP5-3_siSENP3-9_siGl2	0	10	2	3	2	22	1		1.78023	0.0257336	-0.617623	-3.96651			3.91516	0.000361145	1.61383	14.7927	+		3.04664	0.00195201	1.12383	8.85492	+		P59780	AP3S2	AP-3 complex subunit sigma-2 OS=Homo sapiens (Human) OX=9606 GN=AP3S2 PE=2 SV=1	AP-3 complex subunit sigma-2	P59780
9.9993	10.0375	10.0329	10.392	10.3755	10.3754	10.3372	10.2977	10.3539	10.3095	10.3513	10.3498	FALSE		+	+	+	siSENP3-9_siGl2;siSENP5-3_siGl2;siSENP5-3_siSENP3-9_siGl2	0	20	13	17	13	83.2	1		4.95054	0.000138622	0.357707	26.9887			3.92774	0.000353466	0.306366	14.9018			4.17288	0.000285068	0.313622	17.1919			Q9Y6B7	AP4B1	AP-4 complex subunit beta-1 OS=Homo sapiens (Human) OX=9606 GN=AP4B1 PE=1 SV=2	AP-4 complex subunit beta-1 {ECO:0000305}	Q9Y6B7
10.5691	10.5968	10.6678	11.0339	11.0428	11.0699	10.9679	10.9893	10.9943	10.9427	11.0025	10.9765	FALSE		+	+	+	siSENP3-9_siGl2;siSENP5-3_siGl2;siSENP5-3_siSENP3-9_siGl2	0	28	29	39	29	127.2	1		3.81706	0.000661215	0.437607	13.9678			3.58907	0.000639355	0.372551	12.2185			3.35371	0.00112078	0.362644	10.6333			Q9UPM8	AP4E1	AP-4 complex subunit epsilon-1 OS=Homo sapiens (Human) OX=9606 GN=AP4E1 PE=1 SV=2	AP-4 complex subunit epsilon-1 {ECO:0000305}	Q9UPM8
7.29186	7.37591	7.224	7.63372	7.7252	7.52669	7.72996	7.74752	7.70529	7.61102	7.62863	7.64746	FALSE		+	+	+	siSENP3-9_siGl2;siSENP5-3_siGl2;siSENP5-3_siSENP3-9_siGl2	0	18	9	11	9	49.9	1		1.99374	0.0168503	0.33128	4.58499			3.15266	0.00143371	0.430332	9.43499			2.73746	0.00352189	0.33178	7.3441			O00189	AP4M1	AP-4 complex subunit mu-1 OS=Homo sapiens (Human) OX=9606 GN=AP4M1 PE=1 SV=2	AP-4 complex subunit mu-1 {ECO:0000305}	O00189
4.34341	4.64962	4.90207	4.94017	4.81762	4.97269	4.63227	4.43962	4.18587	4.62644	4.21723	4.30012	FALSE						0	6	1	1	1	17	1		0.761159	0.20835	0.278462	1.65475			0.440687	0.391397	-0.212446	-1.02691			0.541727	0.318141	-0.250434	-1.22654			Q9Y587	AP4S1	AP-4 complex subunit sigma-1 OS=Homo sapiens (Human) OX=9606 GN=AP4S1 PE=1 SV=1	AP-4 complex subunit sigma-1 {ECO:0000305}	Q9Y587
9.59264	9.65946	9.6664	9.47938	9.58815	9.53138	9.42417	9.45635	9.53119	9.44853	9.52884	9.49325	FALSE			+	+	siSENP3-9_siGl2;siSENP5-3_siSENP3-9_siGl2	0	20	15	18	15	93.9	1		1.2736	0.0721247	-0.106532	-2.71503			1.89119	0.0176437	-0.168933	-4.28003			1.97103	0.0159427	-0.149293	-4.51612			Q2VPB7	AP5B1	AP-5 complex subunit beta-1 OS=Homo sapiens (Human) OX=9606 GN=AP5B1 PE=1 SV=4	AP-5 complex subunit beta-1	Q2VPB7
7.47573	7.38629	7.44045	7.53838	7.57743	7.58045	7.05094	6.92837	7.17592	7.32463	7.32012	7.27984	FALSE		+	+	+	siSENP3-9_siGl2;siSENP5-3_siGl2;siSENP5-3_siSENP3-9_siGl2	0	11	5	5	5	54.7	1		1.95762	0.0180859	0.131259	4.47584			2.13423	0.0107188	-0.382417	-5.0285			1.88012	0.0192616	-0.125961	-4.24801			Q9H0R1	AP5M1	AP-5 complex subunit mu-1 OS=Homo sapiens (Human) OX=9606 GN=AP5M1 PE=1 SV=2	AP-5 complex subunit mu-1	Q9H0R1
6.98641	6.94486	7.03452	6.63081	6.90569	6.77479	6.7211	6.87652	6.8505	6.83162	6.79701	6.60881	FALSE			+	+	siSENP3-9_siGl2;siSENP5-3_siSENP3-9_siGl2	0	29	4	5	4	22.5	1		1.22734	0.0793017	-0.218169	-2.61279			1.4664	0.0433339	-0.172559	-3.16053			1.51754	0.040621	-0.242783	-3.28454			Q9NUS5	AP5S1	AP-5 complex subunit sigma-1 OS=Homo sapiens (Human) OX=9606 GN=AP5S1 PE=1 SV=1	AP-5 complex subunit sigma-1	Q9NUS5
10.2931	10.3269	10.3567	9.8141	9.88676	9.81906	10.0694	10.1075	10.0898	10.0672	10.1241	10.1141	FALSE		+	+	+	siSENP3-9_siGl2;siSENP5-3_siGl2;siSENP5-3_siSENP3-9_siGl2	0	21	12	22	12	88.5	1		4.08259	0.00043617	-0.485584	-16.3111			3.42037	0.000866997	-0.236634	-11.0613			3.03788	0.00198416	-0.223753	-8.80852			O43299	AP5Z1	AP-5 complex subunit zeta-1 OS=Homo sapiens (Human) OX=9606 GN=AP5Z1 PE=1 SV=2	AP-5 complex subunit zeta-1	O43299
11.3756	11.397	11.441	11.8825	11.9197	11.9171	11.3835	11.4449	11.4575	11.5622	11.5097	11.5769	FALSE		+		+	siSENP5-3_siGl2;siSENP5-3_siSENP3-9_siGl2	1	19	24	40	23	141.7	1		4.60775	0.000213815	0.501916	22.1311			0.332568	0.493659	0.0241159	0.80688			2.1787	0.0105094	0.145082	5.17552			O14727	APAF1	Apoptotic protease-activating factor 1 OS=Homo sapiens (Human) OX=9606 GN=APAF1 PE=1 SV=2	Apoptotic protease-activating factor 1 {ECO:0000305}	O14727
7.27053	7.20653	7.33628	7.27798	7.37417	7.32643	7.04767	7.10224	7.07253	6.92481	7.04876	7.06393	FALSE			+	+	siSENP3-9_siGl2;siSENP5-3_siSENP3-9_siGl2	0	11	4	5	4	61.4	1		0.518678	0.345011	0.055082	1.18131			2.07763	0.012021	-0.196965	-4.84607			1.95621	0.0164461	-0.258611	-4.47163			O96018	APBA3	Amyloid-beta A4 precursor protein-binding family A member 3 OS=Homo sapiens (Human) OX=9606 GN=APBA3 PE=1 SV=1	Amyloid-beta A4 precursor protein-binding family A member 3	O96018
9.52395	9.53314	9.52493	9.66374	9.68545	9.67701	8.50898	8.4292	8.50104	9.00843	8.98185	8.95507	FALSE		+	+	+	siSENP3-9_siGl2;siSENP5-3_siGl2;siSENP5-3_siSENP3-9_siGl2	0	20	9	15	9	77.2	1		4.54002	0.000233574	0.148059	21.279			5.67534	3.01049e-05	-1.0476	-41.0149	+		5.39062	5.22826e-05	-0.545558	-34.8013			O00213	APBB1	Amyloid-beta A4 precursor protein-binding family B member 1 OS=Homo sapiens (Human) OX=9606 GN=APBB1 PE=1 SV=2	Amyloid-beta A4 precursor protein-binding family B member 1	O00213
8.31606	8.35359	8.43754	8.48623	8.45779	8.50383	7.44708	7.57213	7.44791	7.80219	7.84486	7.86233	FALSE			+	+	siSENP3-9_siGl2;siSENP5-3_siSENP3-9_siGl2	0	10	6	6	6	83.3	1		1.38226	0.0575905	0.113554	2.96203			4.05219	0.00028597	-0.880021	-16.0246			3.73069	0.000585343	-0.532601	-13.2785			Q92870	APBB2	Amyloid-beta A4 precursor protein-binding family B member 2 OS=Homo sapiens (Human) OX=9606 GN=APBB2 PE=1 SV=3	Amyloid-beta A4 precursor protein-binding family B member 2	Q92870
11.6231	11.6298	11.6406	11.8867	11.9274	11.9101	11.5079	11.4842	11.5304	11.6344	11.6644	11.6414	FALSE		+	+		siSENP3-9_siGl2;siSENP5-3_siGl2	1	30	74	110	73	311.5	1		4.5641	0.00022718	0.276924	21.5782			3.00926	0.00187371	-0.123653	-8.65837			0.68244	0.235865	0.0155675	1.50098			P25054	APC	Adenomatous polyposis coli protein OS=Homo sapiens (Human) OX=9606 GN=APC PE=1 SV=2	Adenomatous polyposis coli protein	P25054
7.23554	7.29646	7.38543	7.09381	7.20945	7.20163	6.27612	6.33985	6.20555	7.37069	7.3733	7.20457	FALSE			+		siSENP3-9_siGl2	0	3	5	6	4	243.8	1		1.12804	0.0973866	-0.137507	-2.39865			4.22309	0.000216835	-1.03197	-17.7017	+		0.0503598	0.901398	0.0103784	0.146636			O95996	APC2	Adenomatous polyposis coli protein 2 OS=Homo sapiens (Human) OX=9606 GN=APC2 PE=1 SV=1	Adenomatous polyposis coli protein 2	O95996
12.4103	12.3731	12.4171	12.3103	12.308	12.314	12.7379	12.6962	12.6755	12.4043	12.4103	12.4336	FALSE		+	+		siSENP3-9_siGl2;siSENP5-3_siGl2	0	43	23	61	23	81.2	1		2.53355	0.00602425	-0.0893908	-6.47765			3.72546	0.000498702	0.303044	13.2379			0.414802	0.417902	0.0159372	0.975004			P13798	APEH	Acylamino-acid-releasing enzyme OS=Homo sapiens (Human) OX=9606 GN=APEH PE=1 SV=4	Acylamino-acid-releasing enzyme	P13798
10.6906	10.7086	10.6903	10.5541	10.5534	10.5114	10.8324	10.8508	10.8549	10.6443	10.6312	10.6528	FALSE		+	+	+	siSENP3-9_siGl2;siSENP5-3_siGl2;siSENP5-3_siSENP3-9_siGl2	0	53	17	52	17	35.5	1		3.28442	0.00157047	-0.156873	-10.2051			4.0821	0.000273155	0.149524	16.3065			2.45299	0.00610829	-0.0537313	-6.16047			P27695	APEX1	DNA-(apurinic or apyrimidinic site) lyase OS=Homo sapiens (Human) OX=9606 GN=APEX1 PE=1 SV=2	DNA-(apurinic or apyrimidinic site) lyase	P27695
7.71012	7.64818	7.69836	7.47978	7.49745	7.45204	7.0607	7.10224	7.07682	7.65249	7.40769	7.55152	FALSE		+	+		siSENP3-9_siGl2;siSENP5-3_siGl2	0	10	4	5	4	57.4	1		3.08073	0.00221144	-0.209128	-9.03777			4.94478	7.37838e-05	-0.605634	-26.8989			0.943709	0.135367	-0.148319	-2.01736			Q9UBZ4	APEX2	DNA-(apurinic or apyrimidinic site) lyase 2 OS=Homo sapiens (Human) OX=9606 GN=APEX2 PE=1 SV=1	DNA-(apurinic or apyrimidinic site) lyase 2	Q9UBZ4
7.46761	7.40769	7.63081	7.17991	7.22978	7.12722	7.33539	7.3336	7.46189	7.35579	7.45779	7.53138	FALSE		+			siSENP5-3_siGl2	0	5	2	2	2	29	1		1.94179	0.0186554	-0.323067	-4.42861			0.724129	0.211919	-0.125077	-1.58231			0.254312	0.586097	-0.0537157	-0.64035			Q96BI3	APH1A	Gamma-secretase subunit APH-1A OS=Homo sapiens (Human) OX=9606 GN=APH1A PE=1 SV=1	Gamma-secretase subunit APH-1A	Q96BI3
11.6177	11.6102	11.6129	11.931	11.9009	11.9245	12.1036	12.0848	12.1006	12.2138	12.2173	12.238	FALSE		+	+	+	siSENP3-9_siGl2;siSENP5-3_siGl2;siSENP5-3_siSENP3-9_siGl2	0	41	22	45	22	59	1		5.27204	0.000100904	0.305188	32.4985			6.78163	1.33561e-05	0.482723	77.5937			6.77903	1.38563e-05	0.60941	77.4773			Q9BZZ5	API5	Apoptosis inhibitor 5 OS=Homo sapiens (Human) OX=9606 GN=API5 PE=1 SV=3	Apoptosis inhibitor 5	Q9BZZ5
10.3025	10.3092	10.3917	10.0128	10.0816	10.1157	10.9408	10.9359	10.9692	10.5628	10.5654	10.5694	FALSE		+	+	+	siSENP3-9_siGl2;siSENP5-3_siGl2;siSENP5-3_siSENP3-9_siGl2	0	41	9	15	9	27.1	1		2.49993	0.00641326	-0.264457	-6.34363			4.44544	0.000153993	0.614151	20.1429			2.88947	0.00262754	0.231379	8.05501			Q96GX9	APIP	Methylthioribulose-1-phosphate dehydratase OS=Homo sapiens (Human) OX=9606 GN=APIP PE=1 SV=1	Methylthioribulose-1-phosphate dehydratase {ECO:0000255|HAMAP-Rule:MF_03116}	Q96GX9
7.35843	7.42038	7.39403	7.02015	6.93899	6.7761	8.34163	8.271	8.44253	7.64746	7.56986	7.732	FALSE		+	+	+	siSENP3-9_siGl2;siSENP5-3_siGl2;siSENP5-3_siSENP3-9_siGl2	0	12	5	5	5	56.9	1		2.53383	0.00602212	-0.479202	-6.47876			4.26687	0.000203263	0.960769	18.1581			2.17454	0.0105991	0.258822	5.16161			Q8IW19	APLF	Aprataxin and PNK-like factor OS=Homo sapiens (Human) OX=9606 GN=APLF PE=1 SV=1	Aprataxin and PNK-like factor	Q8IW19
10.8771	10.9018	10.8643	10.3279	10.3565	10.2906	11.0733	11.0265	11.0618	10.4912	10.5038	10.4869	FALSE		+	+	+	siSENP3-9_siGl2;siSENP5-3_siGl2;siSENP5-3_siSENP3-9_siGl2	0	27	19	30	18	86.9	1		4.83667	0.000157847	-0.556077	-25.2683			3.19503	0.00132504	0.172824	9.67653			5.24411	6.24676e-05	-0.387084	-31.9785			Q06481	APLP2	Amyloid-like protein 2 OS=Homo sapiens (Human) OX=9606 GN=APLP2 PE=1 SV=2	Amyloid-like protein 2	Q06481
11.6346	11.6294	11.6263	11.6729	11.6935	11.6775	11.9397	11.9678	11.9616	11.7238	11.7579	11.7394	FALSE		+	+	+	siSENP3-9_siGl2;siSENP5-3_siGl2;siSENP5-3_siSENP3-9_siGl2	0	51	22	50	22	46.5	1		2.79787	0.00368493	0.0511729	7.61959			5.49002	3.69695e-05	0.326263	36.8562			3.38988	0.0010539	0.110249	10.8636			Q9HDC9	APMAP	Adipocyte plasma membrane-associated protein OS=Homo sapiens (Human) OX=9606 GN=APMAP PE=1 SV=2	Adipocyte plasma membrane-associated protein	Q9HDC9
10.7716	10.7884	10.8418	9.93074	9.97484	9.94134	10.7936	10.8033	10.7703	10.0875	10.1654	10.168	FALSE		+		+	siSENP5-3_siGl2;siSENP5-3_siSENP3-9_siGl2	0	3	14	21	10	515.3	1		5.35372	9.52838e-05	-0.851614	-34.0678			0.188583	0.671161	-0.0115016	-0.493134			4.38932	0.000204545	-0.660283	-19.4972			P04114	APOB	Apolipoprotein B-100 OS=Homo sapiens (Human) OX=9606 GN=APOB PE=1 SV=2	Apolipoprotein B-100	P04114
6.38888	6.40088	6.25172	6.46107	6.49985	6.55459	5.60288	5.80219	5.86047	6.18388	6.26115	6.30012	FALSE			+		siSENP3-9_siGl2	0	5	2	2	2	45.9	1		1.34354	0.0623008	0.158009	2.87285			2.53172	0.00479796	-0.591978	-6.47028			0.774112	0.19384	-0.0987717	-1.68016			Q9UH17	APOBEC3B	DNA dC->dU-editing enzyme APOBEC-3B OS=Homo sapiens (Human) OX=9606 GN=APOBEC3B PE=1 SV=1	DNA dC->dU-editing enzyme APOBEC-3B	Q9UH17
7.18785	7.2114	7.04002	6.92244	6.80478	7.04002	6.69766	6.75756	6.66249	6.84925	6.74551	6.8125	FALSE			+	+	siSENP3-9_siGl2;siSENP5-3_siSENP3-9_siGl2	0	16	2	2	2	22.8	1		1.21633	0.081177	-0.224012	-2.5887			2.7264	0.00325654	-0.440518	-7.29462			2.29642	0.00831154	-0.344004	-5.58117			Q9NRW3	APOBEC3C	DNA dC->dU-editing enzyme APOBEC-3C OS=Homo sapiens (Human) OX=9606 GN=APOBEC3C PE=1 SV=2	DNA dC->dU-editing enzyme APOBEC-3C	Q9NRW3
6.27798	6.32912	6.47249	4.53605	4.40599	4.64962	6.65678	6.86171	6.85798	6.29829	6.22304	6.26866	FALSE		+	+		siSENP3-9_siGl2;siSENP5-3_siGl2	0	1	1	1	1	115.6	1		4.4356	0.000267853	-1.82931	-20.0281	+		2.07627	0.0120547	0.432292	4.84176			0.708712	0.223	-0.0965363	-1.55221			Q0VD83	APOBR	Apolipoprotein B receptor OS=Homo sapiens (Human) OX=9606 GN=APOBR PE=1 SV=3	Apolipoprotein B receptor	Q0VD83
4.57894	4.22497	4.54844	3.75489	3.9542	4.16189	4.20945	4.34341	4.32912	4.07895	3.7761	4.24793	FALSE						0	13	1	1	1	9.3	1		1.40961	0.0544809	-0.49379	-3.02583			0.577386	0.290785	-0.156786	-1.29627			1.09679	0.098038	-0.416453	-2.33261			P02654	APOC1	Apolipoprotein C-I OS=Homo sapiens (Human) OX=9606 GN=APOC1 PE=1 SV=1	Apolipoprotein C-I	P02654
5.83289	5.77083	5.76553	5.22882	5.06609	5.17792	5.9542	6.08746	5.92837	4.55459	4.51096	4.50462	FALSE		+	+	+	siSENP3-9_siGl2;siSENP5-3_siGl2;siSENP5-3_siSENP3-9_siGl2	0	16	1	1	1	10.8	1		3.55768	0.00100207	-0.632143	-11.9948			1.68892	0.0270016	0.200259	3.72036			5.92566	2.83229e-05	-1.26636	-47.3838	+		P02656	APOC3	Apolipoprotein C-III OS=Homo sapiens (Human) OX=9606 GN=APOC3 PE=1 SV=1	Apolipoprotein C-III	P02656
4.73877	4.97269	5.10014	5.38543	5.07468	5.24413	4.59694	4.64962	4.8679	4.22497	4.19377	4.49185	FALSE				+	siSENP5-3_siSENP3-9_siGl2	0	25	8	9	4	36.1	1		1.00575	0.12554	0.297545	2.14363			0.798645	0.180376	-0.232383	-1.72838			1.95386	0.0165176	-0.633669	-4.46459			P02649	APOE	Apolipoprotein E OS=Homo sapiens (Human) OX=9606 GN=APOE PE=1 SV=1	Apolipoprotein E	P02649
6.04221	6.08321	5.95652	6.21335	6.16993	6	4.62059	5.03562	4.74953	5.47249	5.74953	5.47897	FALSE			+	+	siSENP3-9_siGl2;siSENP5-3_siSENP3-9_siGl2	0	8	3	3	3	43.9	1		0.599075	0.291624	0.100444	1.33858			3.17453	0.00137575	-1.2254	-9.55896	+		2.02062	0.0144378	-0.460316	-4.66746			O14791	APOL1	Apolipoprotein L1 OS=Homo sapiens (Human) OX=9606 GN=APOL1 PE=1 SV=5	Apolipoprotein L1	O14791
10.997	11.0471	11.0082	10.9468	10.9701	10.9907	10.3228	10.3348	10.3761	10.3579	10.4267	10.3829	FALSE			+	+	siSENP3-9_siGl2;siSENP5-3_siSENP3-9_siGl2	0	38	16	26	16	37.1	1		1.14719	0.0935343	-0.0482101	-2.43941			5.15578	5.58493e-05	-0.672842	-30.3878			4.81503	0.000109976	-0.628266	-24.9538			Q9BQE5	APOL2	Apolipoprotein L2 OS=Homo sapiens (Human) OX=9606 GN=APOL2 PE=1 SV=1	Apolipoprotein L2	Q9BQE5
9.96766	9.96766	9.93	9.93884	9.98598	9.91588	10.4127	10.3837	10.3604	10.2009	10.2583	10.2096	FALSE			+	+	siSENP3-9_siGl2;siSENP5-3_siSENP3-9_siGl2	0	21	4	9	4	22.3	1		0.124229	0.778269	-0.00820287	-0.339618			4.5902	0.000124641	0.43049	21.9072			3.59512	0.000734235	0.267829	12.262			Q9BUR5	APOO	MICOS complex subunit MIC26 OS=Homo sapiens (Human) OX=9606 GN=APOO PE=1 SV=1	MICOS complex subunit MIC26 {ECO:0000303|PubMed:25764979}	Q9BUR5
10.7821	10.7996	10.8265	10.7606	10.7541	10.7978	11.5332	11.5412	11.542	11.0018	10.9778	11.0253	FALSE			+	+	siSENP3-9_siGl2;siSENP5-3_siSENP3-9_siGl2	0	56	11	20	11	29.1	1		0.7837	0.198892	-0.0319125	-1.69898			6.20432	1.76482e-05	0.73608	55.6395			3.34076	0.00114339	0.198856	10.552			Q6UXV4	APOOL	MICOS complex subunit MIC27 OS=Homo sapiens (Human) OX=9606 GN=APOOL PE=1 SV=1	MICOS complex subunit MIC27	Q6UXV4
11.4334	11.4509	11.4315	11.1759	11.1504	11.1294	11.6453	11.5971	11.5931	11.2466	11.2405	11.2664	FALSE		+	+	+	siSENP3-9_siGl2;siSENP5-3_siGl2;siSENP5-3_siSENP3-9_siGl2	1	31	21	43	20	86.9	1		4.37931	0.000288138	-0.286687	-19.3842			3.1995	0.00131335	0.173221	9.70231			4.33061	0.000221358	-0.187449	-18.8435			P05067	APP	Amyloid-beta precursor protein OS=Homo sapiens (Human) OX=9606 GN=APP PE=1 SV=3	Amyloid-beta precursor protein {ECO:0000305}	P05067
9.78741	9.8756	9.84345	10.0072	10.046	10.0369	9.97111	9.99435	9.93811	9.99025	10.0868	10.0211	FALSE		+	+	+	siSENP3-9_siGl2;siSENP5-3_siGl2;siSENP5-3_siSENP3-9_siGl2	0	16	10	13	10	66.8	1		2.62904	0.00504485	0.194534	6.87159			1.91187	0.0169124	0.132372	4.34032			2.16702	0.010754	0.197235	5.13658			Q92624	APPBP2	Amyloid protein-binding protein 2 OS=Homo sapiens (Human) OX=9606 GN=APPBP2 PE=1 SV=2	Amyloid protein-binding protein 2	Q92624
11.0833	11.0926	11.083	11.0236	11.0573	11.0439	11.3838	11.3516	11.3691	11.2298	11.2112	11.2087	FALSE		+	+	+	siSENP3-9_siGl2;siSENP5-3_siGl2;siSENP5-3_siSENP3-9_siGl2	1	40	25	52	24	79.6	1		1.91262	0.019772	-0.0446685	-4.34253			5.05642	6.36072e-05	0.281871	28.6923			4.21759	0.000264874	0.130269	17.6451			Q9UKG1	APPL1	DCC-interacting protein 13-alpha OS=Homo sapiens (Human) OX=9606 GN=APPL1 PE=1 SV=1	DCC-interacting protein 13-alpha	Q9UKG1
10.7008	10.7364	10.7739	10.6797	10.7726	10.7966	11.0458	11.0543	11.1107	10.8701	10.8774	10.8555	FALSE			+	+	siSENP3-9_siGl2;siSENP5-3_siSENP3-9_siGl2	0	41	21	29	20	74.4	1		0.109875	0.801867	0.0125853	0.303738			3.46525	0.000798487	0.333256	11.3585			2.38987	0.00692156	0.130665	5.92122			Q8NEU8	APPL2	DCC-interacting protein 13-beta OS=Homo sapiens (Human) OX=9606 GN=APPL2 PE=1 SV=3	DCC-interacting protein 13-beta	Q8NEU8
11.04	11.0892	11.0361	10.9791	11.0278	10.9969	10.8114	10.8201	10.8196	10.9655	10.9423	10.9396	FALSE			+	+	siSENP3-9_siGl2;siSENP5-3_siSENP3-9_siGl2	0	46	8	25	8	19.6	1		1.13962	0.0950658	-0.0538343	-2.42326			3.79042	0.000447907	-0.238071	-13.7516			2.29914	0.00826741	-0.105979	-5.59083			P07741	APRT	Adenine phosphoribosyltransferase OS=Homo sapiens (Human) OX=9606 GN=APRT PE=1 SV=2	Adenine phosphoribosyltransferase	P07741
10.5098	10.4942	10.4864	10.5718	10.5693	10.4953	10.6669	10.6358	10.6835	10.6958	10.6607	10.6674	FALSE			+	+	siSENP3-9_siGl2;siSENP5-3_siSENP3-9_siGl2	0	21	10	17	10	40.7	1		0.869933	0.166218	0.0486434	1.86945			3.35005	0.000990796	0.1653	10.6103			3.81167	0.000509133	0.177853	13.9239			Q7Z2E3	APTX	Aprataxin OS=Homo sapiens (Human) OX=9606 GN=APTX PE=1 SV=2	Aprataxin	Q7Z2E3
11.6481	11.6554	11.6609	11.7085	11.706	11.7092	11.9148	11.9336	11.9356	11.9867	12.0061	12.0098	FALSE		+	+	+	siSENP3-9_siGl2;siSENP5-3_siGl2;siSENP5-3_siSENP3-9_siGl2	0	31	41	65	40	171.2	1		3.7972	0.000682362	0.0530856	13.8064			5.44977	3.85419e-05	0.273202	36.0101			5.75085	3.44041e-05	0.34604	42.8406			O60306	AQR	RNA helicase aquarius OS=Homo sapiens (Human) OX=9606 GN=AQR PE=1 SV=4	RNA helicase aquarius {ECO:0000303|PubMed:25599396}	O60306
11.8983	11.9234	11.919	11.9164	11.92	11.9144	10.9332	10.9596	10.9791	11.0873	11.1206	11.1069	FALSE			+	+	siSENP3-9_siGl2;siSENP5-3_siSENP3-9_siGl2	7	38	19	34	13	67.5	1		0.159833	0.723844	0.00337696	0.425902			6.39713	1.54976e-05	-0.956252	-62.1774			6.48078	1.71492e-05	-0.808666	-65.2472			P10398	ARAF	Serine/threonine-protein kinase A-Raf OS=Homo sapiens (Human) OX=9606 GN=ARAF PE=1 SV=2	Serine/threonine-protein kinase A-Raf	P10398
11.3109	11.3783	11.37	11.1585	11.1989	11.197	11.4114	11.3837	11.4073	11.2836	11.3187	11.3061	FALSE		+			siSENP5-3_siGl2	0	23	31	46	31	162.1	1		2.59725	0.00535206	-0.168219	-6.7382			0.976747	0.122562	0.0477355	2.08437			0.999911	0.120304	-0.0502434	-2.13166			Q96P48	ARAP1	Arf-GAP with Rho-GAP domain, ANK repeat and PH domain-containing protein 1 OS=Homo sapiens (Human) OX=9606 GN=ARAP1 PE=1 SV=3	Arf-GAP with Rho-GAP domain, ANK repeat and PH domain-containing protein 1	Q96P48
6.64241	6.72383	6.86171	7.19771	7.24413	7.27333	6.82528	6.74012	6.90809	6.84674	6.82782	6.89118	FALSE		+			siSENP5-3_siGl2	0	3	4	4	4	193.3	1		2.7331	0.00415496	0.495737	7.32453			0.436877	0.394555	0.0818453	1.01929			0.778181	0.192259	0.112596	1.68814			Q8WZ64	ARAP2	Arf-GAP with Rho-GAP domain, ANK repeat and PH domain-containing protein 2 OS=Homo sapiens (Human) OX=9606 GN=ARAP2 PE=1 SV=3	Arf-GAP with Rho-GAP domain, ANK repeat and PH domain-containing protein 2	Q8WZ64
9.90704	9.94339	9.92881	9.82289	9.86434	9.82607	9.42731	9.49885	9.42626	9.50263	9.55842	9.5691	FALSE		+	+	+	siSENP3-9_siGl2;siSENP5-3_siGl2;siSENP5-3_siSENP3-9_siGl2	0	17	21	31	21	169.7	1		2.19051	0.0115585	-0.0886491	-5.21511			4.26365	0.00020425	-0.475608	-18.1242			4.10664	0.000317438	-0.383033	-16.5413			Q8WWN8	ARAP3	Arf-GAP with Rho-GAP domain, ANK repeat and PH domain-containing protein 3 OS=Homo sapiens (Human) OX=9606 GN=ARAP3 PE=1 SV=1	Arf-GAP with Rho-GAP domain, ANK repeat and PH domain-containing protein 3	Q8WWN8
12.7338	12.6882	12.6676	12.8056	12.7679	12.7527	12.6271	12.6197	12.5714	12.7891	12.7722	12.7217	FALSE		+	+		siSENP3-9_siGl2;siSENP5-3_siGl2	0	50	28	91	28	57.2	1		1.45874	0.0492176	0.0788549	3.1422			1.58407	0.0337263	-0.0904636	-3.44988			1.07614	0.102383	0.064462	2.28933			P48444	ARCN1	Coatomer subunit delta OS=Homo sapiens (Human) OX=9606 GN=ARCN1 PE=1 SV=1	Coatomer subunit delta	P48444
6.61324	6.62059	6.65678	6.34341	6.36282	6.33985	6.34696	6.32373	6.32912	6.3906	6.35403	6.33628	FALSE		+	+	+	siSENP3-9_siGl2;siSENP5-3_siGl2;siSENP5-3_siSENP3-9_siGl2	0	1	1	2	1	94.2	1		4.29696	0.00032291	-0.281509	-18.4786			4.3951	0.000166396	-0.296932	-19.5628			3.68321	0.000635868	-0.269898	-12.9136			O15033	AREL1	Apoptosis-resistant E3 ubiquitin protein ligase 1 OS=Homo sapiens (Human) OX=9606 GN=AREL1 PE=1 SV=3	Apoptosis-resistant E3 ubiquitin protein ligase 1	O15033
13.2461	13.2445	13.2104	12.6505	12.6755	12.6939	12.932	12.919	12.9206	12.9992	13.0253	13.0191	FALSE		+	+	+	siSENP3-9_siGl2;siSENP5-3_siGl2;siSENP5-3_siSENP3-9_siGl2	6	70	12	49	7	20.6	1		5.28438	9.97929e-05	-0.560392	-32.7309			4.82584	8.73319e-05	-0.309799	-25.1104			4.00688	0.000371777	-0.219153	-15.6066			P61204	ARF3	ADP-ribosylation factor 3 OS=Homo sapiens (Human) OX=9606 GN=ARF3 PE=1 SV=2	ADP-ribosylation factor 3	P61204
11.5719	11.5817	11.5314	11.8274	11.8376	11.8201	10.3488	10.3009	10.2712	10.808	10.8404	10.7862	FALSE		+	+	+	siSENP3-9_siGl2;siSENP5-3_siGl2;siSENP5-3_siSENP3-9_siGl2	0	57	9	38	5	20.5	1		4.09814	0.000425942	0.266688	16.4596			5.86976	2.44508e-05	-1.25468	-45.8812	+		5.35427	5.44545e-05	-0.750158	-34.0788			P18085	ARF4	ADP-ribosylation factor 4 OS=Homo sapiens (Human) OX=9606 GN=ARF4 PE=1 SV=3	ADP-ribosylation factor 4	P18085
10.7361	10.72	10.7895	10.8488	10.8643	10.8698	10.482	10.4581	10.4545	10.8463	10.8015	10.858	FALSE		+	+	+	siSENP3-9_siGl2;siSENP5-3_siGl2;siSENP5-3_siSENP3-9_siGl2	0	57	10	42	5	20.5	1		2.16327	0.0121691	0.112453	5.12412			3.6255	0.000598267	-0.28366	-12.4832			1.48023	0.0439769	0.0867389	3.19382			P84085	ARF5	ADP-ribosylation factor 5 OS=Homo sapiens (Human) OX=9606 GN=ARF5 PE=1 SV=2	ADP-ribosylation factor 5	P84085
10.2907	10.3387	10.2908	10.4786	10.4876	10.4359	10.3141	10.2904	10.3326	10.619	10.6471	10.6262	FALSE		+		+	siSENP5-3_siGl2;siSENP5-3_siSENP3-9_siGl2	0	33	4	12	4	20.1	1		2.68441	0.00455577	0.160604	7.10943			0.0999582	0.810282	0.00560602	0.278539			4.24494	0.000254801	0.324007	17.9281			P62330	ARF6	ADP-ribosylation factor 6 OS=Homo sapiens (Human) OX=9606 GN=ARF6 PE=1 SV=2	ADP-ribosylation factor 6	P62330
11.4125	11.3577	11.4094	11.4907	11.4694	11.4763	11.116	11.1253	11.0928	11.4756	11.419	11.4331	FALSE		+	+		siSENP3-9_siGl2;siSENP5-3_siGl2	0	53	17	37	17	44.6	1		1.9794	0.0173408	0.0855846	4.54141			3.81252	0.000432403	-0.281811	-13.9307			0.937895	0.137043	0.0493609	2.00563			Q8N6T3	ARFGAP1	ADP-ribosylation factor GTPase-activating protein 1 OS=Homo sapiens (Human) OX=9606 GN=ARFGAP1 PE=1 SV=2	ADP-ribosylation factor GTPase-activating protein 1	Q8N6T3
10.1557	10.1009	10.1439	10.1154	10.102	10.129	10.8119	10.8829	10.815	10.549	10.5547	10.5836	FALSE			+	+	siSENP3-9_siGl2;siSENP5-3_siSENP3-9_siGl2	0	40	23	38	23	56.7	1		0.417616	0.427256	-0.0180292	-0.980666			4.79312	9.19005e-05	0.703115	24.6394			4.57092	0.000153292	0.428941	21.6637			Q8N6H7	ARFGAP2	ADP-ribosylation factor GTPase-activating protein 2 OS=Homo sapiens (Human) OX=9606 GN=ARFGAP2 PE=1 SV=1	ADP-ribosylation factor GTPase-activating protein 2	Q8N6H7
10.2608	10.264	10.2265	9.90539	9.91856	9.91558	10.2244	10.2922	10.2856	10.0733	10.0967	10.0909	FALSE		+		+	siSENP5-3_siGl2;siSENP5-3_siSENP3-9_siGl2	0	39	20	36	20	56.9	1		4.93172	0.000141239	-0.337259	-26.6965			0.275714	0.557848	0.0169649	0.686697			3.52465	0.000828133	-0.16345	-11.7636			Q9NP61	ARFGAP3	ADP-ribosylation factor GTPase-activating protein 3 OS=Homo sapiens (Human) OX=9606 GN=ARFGAP3 PE=1 SV=1	ADP-ribosylation factor GTPase-activating protein 3	Q9NP61
11.0835	11.0899	11.1259	11.0573	11.0866	11.0696	11.4738	11.4619	11.459	11.3829	11.3874	11.378	FALSE			+	+	siSENP3-9_siGl2;siSENP5-3_siSENP3-9_siGl2	0	25	43	69	32	208.6	1		0.847348	0.174089	-0.0286299	-1.82458			4.89772	7.86203e-05	0.365127	26.1767			4.51722	0.000167269	0.282967	20.9995			Q9Y6D6	ARFGEF1	Brefeldin A-inhibited guanine nucleotide-exchange protein 1 OS=Homo sapiens (Human) OX=9606 GN=ARFGEF1 PE=1 SV=2	Brefeldin A-inhibited guanine nucleotide-exchange protein 1	Q9Y6D6
12.3479	12.3435	12.3328	12.4334	12.4041	12.4107	12.6826	12.6747	12.6329	12.6425	12.6092	12.6091	FALSE		+	+	+	siSENP3-9_siGl2;siSENP5-3_siGl2;siSENP5-3_siSENP3-9_siGl2	11	33	53	84	42	201.9	1		2.7764	0.00383927	0.0746622	7.52065			4.43674	0.000156184	0.321967	20.0414			4.69172	0.00012944	0.278844	23.2344			Q9Y6D5	ARFGEF2	Brefeldin A-inhibited guanine nucleotide-exchange protein 2 OS=Homo sapiens (Human) OX=9606 GN=ARFGEF2 PE=1 SV=3	Brefeldin A-inhibited guanine nucleotide-exchange protein 2	Q9Y6D5
10.9154	10.8952	10.8929	11.1905	11.2369	11.2159	10.6222	10.6107	10.6476	10.8581	10.8372	10.8196	FALSE		+	+	+	siSENP3-9_siGl2;siSENP5-3_siGl2;siSENP5-3_siSENP3-9_siGl2	0	16	31	47	31	240.5	1		4.48579	0.000253539	0.313279	20.62			4.5199	0.000137723	-0.274316	-21.0322			2.04805	0.0136694	-0.0628287	-4.75278			Q5TH69	ARFGEF3	Brefeldin A-inhibited guanine nucleotide-exchange protein 3 OS=Homo sapiens (Human) OX=9606 GN=ARFGEF3 PE=1 SV=3	Brefeldin A-inhibited guanine nucleotide-exchange protein 3 {ECO:0000305}	Q5TH69
11.8224	11.8346	11.8152	11.7052	11.7474	11.7317	11.9692	11.9353	11.9545	11.9383	11.9043	11.8628	FALSE		+	+	+	siSENP3-9_siGl2;siSENP5-3_siGl2;siSENP5-3_siSENP3-9_siGl2	0	60	19	53	19	41.7	1		2.67951	0.00459587	-0.0959749	-7.08812			3.46812	0.000794272	0.128915	11.3778			1.58299	0.035413	0.0777445	3.44716			P53367	ARFIP1	Arfaptin-1 OS=Homo sapiens (Human) OX=9606 GN=ARFIP1 PE=1 SV=2	Arfaptin-1	P53367
9.71562	9.7866	9.78038	10.1347	10.1594	10.076	9.04029	9.01569	9.05962	9.45574	9.52062	9.47107	FALSE		+	+	+	siSENP3-9_siGl2;siSENP5-3_siGl2;siSENP5-3_siSENP3-9_siGl2	0	30	10	20	10	37.8	1		3.38033	0.0013446	0.362491	10.8023			4.99997	6.82091e-05	-0.722331	-27.7712			3.12644	0.00168573	-0.27839	-9.28833			P53365	ARFIP2	Arfaptin-2 OS=Homo sapiens (Human) OX=9606 GN=ARFIP2 PE=1 SV=1	Arfaptin-2	P53365
9.04631	9.0493	9.08321	9.22786	9.25432	9.2529	9.49665	9.52317	9.49446	9.61839	9.61765	9.58101	FALSE		+	+	+	siSENP3-9_siGl2;siSENP5-3_siGl2;siSENP5-3_siSENP3-9_siGl2	0	16	3	5	3	22.6	1		3.65174	0.000855842	0.185418	12.6771			5.11406	5.89254e-05	0.445152	29.6641			5.24215	6.25838e-05	0.546075	31.9424			Q13795	ARFRP1	ADP-ribosylation factor-related protein 1 OS=Homo sapiens (Human) OX=9606 GN=ARFRP1 PE=1 SV=1	ADP-ribosylation factor-related protein 1	Q13795
8.93929	8.92748	8.96636	9.79912	9.8469	9.886	7.98925	7.83983	7.91528	8.76388	8.78856	8.75221	FALSE		+	+	+	siSENP3-9_siGl2;siSENP5-3_siGl2;siSENP5-3_siSENP3-9_siGl2	0	31	8	11	8	38.6	1		5.27513	0.000100672	0.899632	32.5566			4.67891	0.00010809	-1.02959	-23.0626	+		3.44207	0.000960908	-0.176161	-11.204			P78540	ARG2	Arginase-2, mitochondrial OS=Homo sapiens (Human) OX=9606 GN=ARG2 PE=1 SV=1	Arginase-2, mitochondrial	P78540
10.1067	10.0654	10.0545	10.4744	10.4067	10.3908	10.5847	10.5258	10.4817	10.6383	10.6181	10.6178	FALSE		+	+	+	siSENP3-9_siGl2;siSENP5-3_siGl2;siSENP5-3_siSENP3-9_siGl2	0	37	15	22	15	33.2	1		3.49407	0.00111491	0.348462	11.5534			3.75465	0.000475336	0.455205	13.4663			5.2325	6.32904e-05	0.549237	31.7649			Q9NWB6	ARGLU1	Arginine and glutamate-rich protein 1 OS=Homo sapiens (Human) OX=9606 GN=ARGLU1 PE=1 SV=1	Arginine and glutamate-rich protein 1	Q9NWB6
11.9484	11.9791	11.9254	11.5587	11.5496	11.605	11.8792	11.835	11.8379	11.715	11.721	11.7033	FALSE		+	+	+	siSENP3-9_siGl2;siSENP5-3_siGl2;siSENP5-3_siSENP3-9_siGl2	0	44	16	34	16	50.4	1		4.09391	0.000428295	-0.379882	-16.4191			2.04852	0.01275	-0.100275	-4.75424			3.88246	0.000455332	-0.237862	-14.5127			Q07960	ARHGAP1	Rho GTPase-activating protein 1 OS=Homo sapiens (Human) OX=9606 GN=ARHGAP1 PE=1 SV=1	Rho GTPase-activating protein 1	Q07960
10.1083	10.1482	10.196	10.377	10.4592	10.416	10.371	10.3896	10.4393	10.31	10.3743	10.3415	FALSE		+	+	+	siSENP3-9_siGl2;siSENP5-3_siGl2;siSENP5-3_siSENP3-9_siGl2	2	25	16	18	14	89.3	1		2.80928	0.00360842	0.266567	7.67264			2.80621	0.00277792	0.249161	7.65836			2.43301	0.00635813	0.191123	6.08387			A1A4S6	ARHGAP10	Rho GTPase-activating protein 10 OS=Homo sapiens (Human) OX=9606 GN=ARHGAP10 PE=1 SV=1	Rho GTPase-activating protein 10	A1A4S6
11.5697	11.5601	11.5918	11.1949	11.2336	11.214	11.3907	11.4271	11.3815	11.3241	11.2943	11.3208	FALSE		+	+	+	siSENP3-9_siGl2;siSENP5-3_siGl2;siSENP5-3_siSENP3-9_siGl2	0	38	26	41	26	96.2	1		4.79721	0.000165118	-0.359702	-24.6977			3.31411	0.00105809	-0.174088	-10.3866			4.39957	0.000201003	-0.260806	-19.6137			Q8IWW6	ARHGAP12	Rho GTPase-activating protein 12 OS=Homo sapiens (Human) OX=9606 GN=ARHGAP12 PE=1 SV=1	Rho GTPase-activating protein 12	Q8IWW6
11.7248	11.7313	11.804	10.8699	10.9432	10.9261	11.5779	11.5551	11.5836	11.1022	11.0959	11.1529	FALSE		+	+	+	siSENP3-9_siGl2;siSENP5-3_siGl2;siSENP5-3_siSENP3-9_siGl2	1	26	22	33	21	95.4	1		4.81482	0.000161022	-0.840288	-24.9508			2.59979	0.00418045	-0.181149	-6.74877			4.47025	0.000179589	-0.636376	-20.435			Q68EM7	ARHGAP17	Rho GTPase-activating protein 17 OS=Homo sapiens (Human) OX=9606 GN=ARHGAP17 PE=1 SV=1	Rho GTPase-activating protein 17	Q68EM7
12.4321	12.4251	12.4476	12.4392	12.4512	12.4263	12.1283	12.1079	12.0998	12.3207	12.2905	12.2865	FALSE			+	+	siSENP3-9_siGl2;siSENP5-3_siSENP3-9_siGl2	1	55	34	63	33	74.9	1		0.152484	0.735059	0.00400162	0.408384			5.13146	5.75659e-05	-0.322888	-29.9639			3.36502	0.00110043	-0.135696	-10.7049			Q8N392	ARHGAP18	Rho GTPase-activating protein 18 OS=Homo sapiens (Human) OX=9606 GN=ARHGAP18 PE=1 SV=3	Rho GTPase-activating protein 18	Q8N392
10.0721	10.0825	10.1273	9.89421	9.93399	9.97427	9.83083	9.89315	9.82814	10.0119	9.99081	10.0523	FALSE		+	+	+	siSENP3-9_siGl2;siSENP5-3_siGl2;siSENP5-3_siSENP3-9_siGl2	1	21	34	41	33	217.3	1		2.29575	0.00943452	-0.159854	-5.57879			3.06571	0.0016884	-0.243304	-8.95677			1.42328	0.0494502	-0.0756652	-3.05798			Q5T5U3	ARHGAP21	Rho GTPase-activating protein 21 OS=Homo sapiens (Human) OX=9606 GN=ARHGAP21 PE=1 SV=2	Rho GTPase-activating protein 21	Q5T5U3
8.40642	8.48905	8.44584	8.50104	8.49185	8.46025	8.41405	8.43129	8.40259	8.52081	8.57478	8.48583	FALSE						0	11	14	14	13	162.1	1		0.62416	0.277196	0.0372798	1.38746			0.544227	0.312565	-0.0311267	-1.23143			1.06887	0.103966	0.0800403	2.27416			Q9P227	ARHGAP23	Rho GTPase-activating protein 23 OS=Homo sapiens (Human) OX=9606 GN=ARHGAP23 PE=1 SV=2	Rho GTPase-activating protein 23	Q9P227
7.22689	7.24413	7.20848	7.54844	7.62059	7.63372	7.82464	7.78529	7.92778	7.52513	7.49985	7.47735	FALSE		+	+	+	siSENP3-9_siGl2;siSENP5-3_siGl2;siSENP5-3_siSENP3-9_siGl2	0	11	9	9	7	92.2	1		3.7161	0.000774894	0.374416	13.1653			3.84156	0.000410872	0.619403	14.1696			4.04228	0.000352352	0.274277	15.9323			Q9UNA1	ARHGAP26	Rho GTPase-activating protein 26 OS=Homo sapiens (Human) OX=9606 GN=ARHGAP26 PE=1 SV=1	Rho GTPase-activating protein 26	Q9UNA1
9.93207	9.97169	9.89996	9.65982	9.72451	9.72332	9.96996	9.893	9.88387	9.837	9.75822	9.76338	FALSE		+		+	siSENP5-3_siGl2;siSENP5-3_siSENP3-9_siGl2	0	11	8	14	8	98.3	1		2.83444	0.0034423	-0.232021	-7.79083			0.214888	0.634262	-0.0189635	-0.55303			1.97227	0.0159022	-0.148372	-4.51986			Q6ZUM4	ARHGAP27	Rho GTPase-activating protein 27 OS=Homo sapiens (Human) OX=9606 GN=ARHGAP27 PE=1 SV=3	Rho GTPase-activating protein 27	Q6ZUM4
10.7398	10.7364	10.7919	10.9674	10.9546	10.9405	9.72741	9.79295	9.77676	10.0568	9.99379	10.0454	FALSE		+	+	+	siSENP3-9_siGl2;siSENP5-3_siGl2;siSENP5-3_siSENP3-9_siGl2	0	17	21	28	21	142	1		3.2712	0.00160221	0.198153	10.1253			5.50313	3.62143e-05	-0.990318	-37.1361			4.97711	8.75982e-05	-0.724056	-27.4066			Q52LW3	ARHGAP29	Rho GTPase-activating protein 29 OS=Homo sapiens (Human) OX=9606 GN=ARHGAP29 PE=1 SV=2	Rho GTPase-activating protein 29	Q52LW3
5.39917	5.2555	5.53605	5.10014	5.00899	5.01792	4.78136	4.62644	4.87774	4.41278	4.71699	4.29278	FALSE		+	+	+	siSENP3-9_siGl2;siSENP5-3_siGl2;siSENP5-3_siSENP3-9_siGl2	0	2	3	3	3	156.9	1		1.83568	0.0230402	-0.354559	-4.12113			2.36173	0.00677885	-0.635061	-5.81708			2.45069	0.00613339	-0.922724	-6.15161			Q2M1Z3	ARHGAP31	Rho GTPase-activating protein 31 OS=Homo sapiens (Human) OX=9606 GN=ARHGAP31 PE=1 SV=2	Rho GTPase-activating protein 31	Q2M1Z3
8.41066	8.46107	8.5306	8.35138	8.33807	8.32688	8.01625	8.1267	8.07682	8.21237	8.28401	8.2484	FALSE		+	+	+	siSENP3-9_siGl2;siSENP5-3_siGl2;siSENP5-3_siSENP3-9_siGl2	0	8	12	14	12	230.4	1		1.65296	0.0331432	-0.128669	-3.62617			2.94897	0.0021014	-0.394188	-8.34977			2.24989	0.00911653	-0.219181	-5.41789			A7KAX9	ARHGAP32	Rho GTPase-activating protein 32 OS=Homo sapiens (Human) OX=9606 GN=ARHGAP32 PE=1 SV=1	Rho GTPase-activating protein 32	A7KAX9
11.9795	11.9945	12.0086	11.7787	11.8301	11.8083	11.3323	11.3625	11.3709	11.5617	11.5739	11.5481	FALSE		+	+	+	siSENP3-9_siGl2;siSENP5-3_siGl2;siSENP5-3_siSENP3-9_siGl2	0	30	38	62	38	170.4	1		3.41592	0.00126639	-0.188522	-11.0322			5.81099	2.5976e-05	-0.639014	-44.3524			5.56574	4.27582e-05	-0.433016	-38.5022			Q9NRY4	ARHGAP35	Rho GTPase-activating protein 35 OS=Homo sapiens (Human) OX=9606 GN=ARHGAP35 PE=1 SV=3	Rho GTPase-activating protein 35 {ECO:0000312|HGNC:HGNC:4591}	Q9NRY4
8.65428	8.6388	8.73098	9.14721	9.1416	9.12309	8.81826	8.92837	8.94778	9.07655	9.04303	9.00731	FALSE		+	+	+	siSENP3-9_siGl2;siSENP5-3_siGl2;siSENP5-3_siSENP3-9_siGl2	0	16	14	15	14	121.2	1		4.01995	0.000480447	0.462611	15.7261			1.97394	0.0148896	0.223454	4.52491			3.34199	0.00114052	0.367609	10.5597			Q9C0H5	ARHGAP39	Rho GTPase-activating protein 39 OS=Homo sapiens (Human) OX=9606 GN=ARHGAP39 PE=1 SV=2	Rho GTPase-activating protein 39	Q9C0H5
8.22641	8.24935	8.19918	8.60622	8.66107	8.64097	7.87406	7.87036	7.87406	8.10434	8.14975	8.13083	FALSE		+	+	+	siSENP3-9_siGl2;siSENP5-3_siGl2;siSENP5-3_siSENP3-9_siGl2	1	13	13	15	11	98.5	1		4.3472	0.000301712	0.411103	19.026			4.76197	9.6101e-05	-0.352154	-24.199			2.10559	0.0121809	-0.0966775	-4.93555			A6NI28	ARHGAP42	Rho GTPase-activating protein 42 OS=Homo sapiens (Human) OX=9606 GN=ARHGAP42 PE=1 SV=3	Rho GTPase-activating protein 42	A6NI28
6.53761	6.52826	6.57289	6.78921	6.74953	6.80219	6.64241	6.82782	6.80349	6.56529	6.75756	6.7211	FALSE		+	+		siSENP3-9_siGl2;siSENP5-3_siGl2	0	4	3	4	2	89.2	1		3.44377	0.00121149	0.23406	11.2153			1.62072	0.0312038	0.211654	3.54301			1.04875	0.108565	0.135064	2.2323			Q17R89	ARHGAP44	Rho GTPase-activating protein 44 OS=Homo sapiens (Human) OX=9606 GN=ARHGAP44 PE=1 SV=1	Rho GTPase-activating protein 44	Q17R89
10.3116	10.3357	10.2717	10.3046	10.2919	10.273	10.093	10.1227	10.0747	10.0771	10.1054	10.1012	FALSE			+	+	siSENP3-9_siGl2;siSENP5-3_siSENP3-9_siGl2	1	24	22	26	21	124.5	1		0.32697	0.513606	-0.0165453	-0.795212			3.0703	0.00167214	-0.209553	-8.98145			3.29298	0.00124245	-0.211801	-10.2571			Q92619	ARHGAP45	Rho GTPase-activating protein 45 OS=Homo sapiens (Human) OX=9606 GN=ARHGAP45 PE=1 SV=2	Rho GTPase-activating protein 45 {ECO:0000312|HGNC:HGNC:17102}	Q92619
11.8808	11.8689	11.917	11.766	11.7732	11.7882	12.2339	12.2352	12.2518	11.9129	11.924	11.9391	FALSE		+	+		siSENP3-9_siGl2;siSENP5-3_siGl2	0	31	40	57	40	172.4	1		2.68713	0.0045364	-0.113114	-7.12131			4.64023	0.000115087	0.351407	22.5516			1.04548	0.109302	0.03639	2.22552			Q13017	ARHGAP5	Rho GTPase-activating protein 5 OS=Homo sapiens (Human) OX=9606 GN=ARHGAP5 PE=1 SV=2	Rho GTPase-activating protein 5	Q13017
6.25927	6.32012	6.54226	6.6279	6.84925	6.81762	6.19771	6.31288	6.19967	6.59544	6.35755	6.37504	FALSE		+			siSENP5-3_siGl2	0	8	3	4	3	53.5	1		1.62118	0.0353175	0.391039	3.54419			0.660418	0.242611	-0.13713	-1.45808			0.234819	0.610733	0.0687938	0.597513			P85298	ARHGAP8	Rho GTPase-activating protein 8 OS=Homo sapiens (Human) OX=9606 GN=ARHGAP8 PE=1 SV=1	Rho GTPase-activating protein 8	P85298
11.6387	11.6466	11.6314	11.6493	11.6666	11.6197	11.1162	11.0532	11.0767	11.3536	11.3912	11.3388	FALSE			+	+	siSENP3-9_siGl2;siSENP5-3_siSENP3-9_siGl2	0	31	10	49	10	23.2	1		0.166181	0.71479	0.00633812	0.440919			5.10366	5.96986e-05	-0.556842	-29.4865			4.16653	0.000288164	-0.277682	-17.1285			P52565	ARHGDIA	Rho GDP-dissociation inhibitor 1 OS=Homo sapiens (Human) OX=9606 GN=ARHGDIA PE=1 SV=3	Rho GDP-dissociation inhibitor 1	P52565
3.43296	4.16993	3.51096	5.26303	4.8125	4.59096	3.80735	3.54844	3.07039	3.60881	3.88753	3.7761	FALSE		+			siSENP5-3_siGl2	0	8	1	1	1	23	1		1.74415	0.027694	1.18422	3.868	+		0.291491	0.539238	-0.229222	-0.720449			0.0750836	0.856454	0.0528641	0.213698			P52566	ARHGDIB	Rho GDP-dissociation inhibitor 2 OS=Homo sapiens (Human) OX=9606 GN=ARHGDIB PE=1 SV=3	Rho GDP-dissociation inhibitor 2	P52566
11.8566	11.8779	11.8517	11.7123	11.7049	11.7079	11.9208	11.8922	11.8965	11.8327	11.8464	11.8539	FALSE		+	+		siSENP3-9_siGl2;siSENP5-3_siGl2	0	38	37	69	37	102.4	1		4.29456	0.000324015	-0.153755	-18.4529			1.57472	0.0344097	0.041098	3.42635			0.8064	0.180973	-0.0177498	-1.74365			Q92888	ARHGEF1	Rho guanine nucleotide exchange factor 1 OS=Homo sapiens (Human) OX=9606 GN=ARHGEF1 PE=1 SV=2	Rho guanine nucleotide exchange factor 1	Q92888
11.1977	11.2045	11.2725	11.4263	11.4576	11.454	11.2883	11.2811	11.3075	11.4164	11.4729	11.4424	FALSE		+		+	siSENP5-3_siGl2;siSENP5-3_siSENP3-9_siGl2	0	29	29	52	29	151.5	1		2.98833	0.00260308	0.221054	8.55007			1.25763	0.0672617	0.0673873	2.67955			2.78654	0.00319533	0.219004	7.56722			O15013	ARHGEF10	Rho guanine nucleotide exchange factor 10 OS=Homo sapiens (Human) OX=9606 GN=ARHGEF10 PE=1 SV=4	Rho guanine nucleotide exchange factor 10	O15013
3.72247	3.48543	3.96347	3.72247	4.04439	4.06178	4.00899	4.21723	4.41954	3.57289	3.8679	3.15381	FALSE						0	1	1	1	1	140.3	1		0.548627	0.323954	0.21909	1.24005			1.2676	0.0659271	0.491464	2.70168			0.316042	0.515173	-0.192259	-0.772341			Q9HCE6	ARHGEF10L	Rho guanine nucleotide exchange factor 10-like protein OS=Homo sapiens (Human) OX=9606 GN=ARHGEF10L PE=1 SV=4	Rho guanine nucleotide exchange factor 10-like protein	Q9HCE6
10.6443	10.613	10.6675	10.4907	10.5448	10.5747	10.7487	10.7945	10.7634	10.5116	10.5295	10.5786	FALSE		+	+	+	siSENP3-9_siGl2;siSENP5-3_siGl2;siSENP5-3_siSENP3-9_siGl2	0	24	28	37	28	167.6	1		1.63832	0.0341117	-0.104875	-3.58825			2.44389	0.00573259	0.127279	6.12551			1.7879	0.0232151	-0.101697	-3.98766			O15085	ARHGEF11	Rho guanine nucleotide exchange factor 11 OS=Homo sapiens (Human) OX=9606 GN=ARHGEF11 PE=1 SV=1	Rho guanine nucleotide exchange factor 11	O15085
10.8009	10.8821	10.8036	10.8812	10.9246	10.8713	10.7023	10.6772	10.7282	10.6811	10.7398	10.6875	FALSE			+	+	siSENP3-9_siGl2;siSENP5-3_siSENP3-9_siGl2	0	29	37	58	37	173.1	1		0.950496	0.140842	0.0634988	2.03109			1.84579	0.0194048	-0.126287	-4.14977			1.74905	0.0251267	-0.126089	-3.88129			Q9NZN5	ARHGEF12	Rho guanine nucleotide exchange factor 12 OS=Homo sapiens (Human) OX=9606 GN=ARHGEF12 PE=1 SV=1	Rho guanine nucleotide exchange factor 12	Q9NZN5
11.0261	11.0281	11.0473	11.4692	11.4412	11.4607	11.3946	11.3867	11.3746	11.5636	11.4922	11.53	FALSE		+	+	+	siSENP3-9_siGl2;siSENP5-3_siGl2;siSENP5-3_siSENP3-9_siGl2	0	42	27	43	27	80.1	1		5.61259	7.44279e-05	0.423158	39.5571			5.6028	3.24883e-05	0.35145	39.3343			4.65835	0.000135946	0.494765	22.7897			Q5VV41	ARHGEF16	Rho guanine nucleotide exchange factor 16 OS=Homo sapiens (Human) OX=9606 GN=ARHGEF16 PE=1 SV=1	Rho guanine nucleotide exchange factor 16	Q5VV41
9.59787	9.65517	9.6879	9.48422	9.52435	9.59021	10.7474	10.7819	10.804	10.3021	10.3551	10.3647	FALSE			+	+	siSENP3-9_siGl2;siSENP5-3_siSENP3-9_siGl2	1	23	36	42	35	221.5	1		1.31609	0.0659621	-0.114054	-2.81043			5.46957	3.7797e-05	1.13077	36.4238	+		4.53275	0.000162821	0.693647	21.1895			Q96PE2	ARHGEF17	Rho guanine nucleotide exchange factor 17 OS=Homo sapiens (Human) OX=9606 GN=ARHGEF17 PE=1 SV=1	Rho guanine nucleotide exchange factor 17	Q96PE2
11.0421	11.0751	11.1471	10.7187	10.7754	10.7831	10.5446	10.5442	10.5564	10.6477	10.6804	10.671	FALSE		+	+	+	siSENP3-9_siGl2;siSENP5-3_siGl2;siSENP5-3_siSENP3-9_siGl2	0	24	26	39	25	151.5	1		3.05203	0.00233071	-0.329049	-8.88361			4.18108	0.000231858	-0.539705	-17.2742			3.69267	0.00062566	-0.421703	-12.9856			Q6ZSZ5	ARHGEF18	Rho guanine nucleotide exchange factor 18 OS=Homo sapiens (Human) OX=9606 GN=ARHGEF18 PE=1 SV=4	Rho guanine nucleotide exchange factor 18	Q6ZSZ5
11.2265	11.21	11.2741	11.5741	11.585	11.5643	10.6712	10.7	10.6473	11.1674	11.2154	11.1645	FALSE		+	+		siSENP3-9_siGl2;siSENP5-3_siGl2	0	41	37	55	37	111.5	1		4.13158	0.000404975	0.3376	16.7834			4.67435	0.000108724	-0.56405	-23.0018			1.00944	0.118032	-0.0544618	-2.1512			Q92974	ARHGEF2	Rho guanine nucleotide exchange factor 2 OS=Homo sapiens (Human) OX=9606 GN=ARHGEF2 PE=1 SV=4	Rho guanine nucleotide exchange factor 2	Q92974
8.14364	8.14466	8.09751	8.79734	8.84298	8.76885	8.67772	8.633	8.70874	8.88387	8.84015	8.91019	FALSE		+	+	+	siSENP3-9_siGl2;siSENP5-3_siGl2;siSENP5-3_siSENP3-9_siGl2	0	19	14	16	14	97.3	1		4.84213	0.000157038	0.674453	25.3483			4.45223	0.000152567	0.544551	20.2224			5.08638	7.69213e-05	0.749468	29.1934			Q96DR7	ARHGEF26	Rho guanine nucleotide exchange factor 26 OS=Homo sapiens (Human) OX=9606 GN=ARHGEF26 PE=1 SV=4	Rho guanine nucleotide exchange factor 26	Q96DR7
8.33181	8.30195	8.35975	8.63626	8.61839	8.57856	8.76785	8.69801	8.76918	8.46964	8.57818	8.48704	FALSE		+	+	+	siSENP3-9_siGl2;siSENP5-3_siGl2;siSENP5-3_siSENP3-9_siGl2	0	7	12	13	12	191.8	1		3.51992	0.00107285	0.279898	11.7309			3.86396	0.000395355	0.413842	14.3565			2.0641	0.0132357	0.180449	4.80324			Q8N1W1	ARHGEF28	Rho guanine nucleotide exchange factor 28 OS=Homo sapiens (Human) OX=9606 GN=ARHGEF28 PE=1 SV=3	Rho guanine nucleotide exchange factor 28	Q8N1W1
4.73877	4.71699	4.73335	5.09592	5.00899	5.14975	2.26303	2.80735	2.23266	3.85798	3.76553	3.18587	FALSE		+	+	+	siSENP3-9_siGl2;siSENP5-3_siGl2;siSENP5-3_siSENP3-9_siGl2	0	8	4	4	4	59.7	1		2.98896	0.00260004	0.355182	8.55333			3.59847	0.000629154	-2.29535	-12.2862	+		2.23126	0.00945485	-1.12658	-5.35363	+		Q9NR81	ARHGEF3	Rho guanine nucleotide exchange factor 3 OS=Homo sapiens (Human) OX=9606 GN=ARHGEF3 PE=1 SV=1	Rho guanine nucleotide exchange factor 3	Q9NR81
6.58346	6.61324	6.60585	6.72247	6.86913	6.8505	6.17991	6.21917	6.25927	6.18388	6.45943	6.32912	FALSE		+	+	+	siSENP3-9_siGl2;siSENP5-3_siGl2;siSENP5-3_siSENP3-9_siGl2	0	11	7	7	7	76.2	1		1.97885	0.0173593	0.213184	4.53976			3.99574	0.000315018	-0.381398	-15.5055			1.58615	0.0352035	-0.276702	-3.45511			A1IGU5	ARHGEF37	Rho guanine nucleotide exchange factor 37 OS=Homo sapiens (Human) OX=9606 GN=ARHGEF37 PE=2 SV=2	Rho guanine nucleotide exchange factor 37	A1IGU5
8.28448	8.2588	8.37025	7.76752	7.90629	7.88935	7.33002	7.34074	7.44377	7.54844	7.54071	7.61471	FALSE		+	+	+	siSENP3-9_siGl2;siSENP5-3_siGl2;siSENP5-3_siSENP3-9_siGl2	0	11	5	8	5	79	1		2.9101	0.00298664	-0.450122	-8.15614			4.331	0.000182304	-0.932999	-18.8478			4.24541	0.000254656	-0.736558	-17.933			Q9NR80	ARHGEF4	Rho guanine nucleotide exchange factor 4 OS=Homo sapiens (Human) OX=9606 GN=ARHGEF4 PE=1 SV=3	Rho guanine nucleotide exchange factor 4	Q9NR80
9.84502	9.8831	9.84878	10.0588	10.0791	10.0942	9.97197	9.98556	9.94691	9.87882	9.86093	9.87267	FALSE		+	+		siSENP3-9_siGl2;siSENP5-3_siGl2	0	19	24	29	24	164.6	1		3.79118	0.000687862	0.218399	13.7578			2.55988	0.00453214	0.109179	6.58426			0.376225	0.453524	0.0118411	0.896826			Q8TER5	ARHGEF40	Rho guanine nucleotide exchange factor 40 OS=Homo sapiens (Human) OX=9606 GN=ARHGEF40 PE=1 SV=3	Rho guanine nucleotide exchange factor 40	Q8TER5
11.6716	11.6887	11.7268	11.3323	11.3606	11.3662	11.4792	11.5037	11.5184	11.4227	11.3938	11.4289	FALSE		+	+	+	siSENP3-9_siGl2;siSENP5-3_siGl2;siSENP5-3_siSENP3-9_siGl2	38	30	42	71	4	176.7	1		4.22023	0.000356656	-0.342681	-17.6722			3.21731	0.00126869	-0.195277	-9.8058			3.86103	0.000470178	-0.280546	-14.3319			Q12774	ARHGEF5	Rho guanine nucleotide exchange factor 5 OS=Homo sapiens (Human) OX=9606 GN=ARHGEF5 PE=1 SV=3	Rho guanine nucleotide exchange factor 5	Q12774
9.81586	9.79847	9.81378	9.84471	9.86186	9.85206	9.98868	10.0179	9.93973	9.88859	9.92214	9.8572	FALSE		+	+	+	siSENP3-9_siGl2;siSENP5-3_siGl2;siSENP5-3_siSENP3-9_siGl2	0	6	4	8	1	87.4	1		2.37848	0.00807597	0.0435044	5.87887			2.74162	0.00315966	0.172739	7.36275			1.82545	0.0215192	0.0799389	4.09232			Q15052	ARHGEF6	Rho guanine nucleotide exchange factor 6 OS=Homo sapiens (Human) OX=9606 GN=ARHGEF6 PE=1 SV=2	Rho guanine nucleotide exchange factor 6	Q15052
11.3821	11.3528	11.3961	11.3973	11.3854	11.4489	11.5186	11.5182	11.4895	11.4317	11.4307	11.4443	FALSE			+	+	siSENP3-9_siGl2;siSENP5-3_siSENP3-9_siGl2	3	24	18	37	15	90	1		0.649995	0.262759	0.0335147	1.43778			2.9268	0.00219187	0.131745	8.23882			1.911	0.0180448	0.0585445	4.33777			Q14155	ARHGEF7	Rho guanine nucleotide exchange factor 7 OS=Homo sapiens (Human) OX=9606 GN=ARHGEF7 PE=1 SV=2	Rho guanine nucleotide exchange factor 7	Q14155
9.42164	9.49546	9.49745	10.052	10.1088	10.0872	9.33762	9.4187	9.39682	9.98014	9.99774	9.96391	FALSE		+		+	siSENP5-3_siGl2;siSENP5-3_siSENP3-9_siGl2	0	16	25	31	23	241.9	1		4.46896	0.000258341	0.611152	20.4197			1.17845	0.0796101	-0.0871385	-2.50649			4.34516	0.00021773	0.509079	19.0036			O14497	ARID1A	AT-rich interactive domain-containing protein 1A OS=Homo sapiens (Human) OX=9606 GN=ARID1A PE=1 SV=3	AT-rich interactive domain-containing protein 1A	O14497
10.5636	10.5929	10.5942	10.9912	11.093	11.024	10.1286	10.1581	10.1896	10.7861	10.8257	10.7771	FALSE		+	+	+	siSENP3-9_siGl2;siSENP5-3_siGl2;siSENP5-3_siSENP3-9_siGl2	2	17	31	39	29	236	1		3.85853	0.00061747	0.452519	14.311			4.5162	0.000138417	-0.424804	-20.9871			3.53562	0.000813118	0.212713	11.8399			Q8NFD5	ARID1B	AT-rich interactive domain-containing protein 1B OS=Homo sapiens (Human) OX=9606 GN=ARID1B PE=1 SV=2	AT-rich interactive domain-containing protein 1B	Q8NFD5
9.75922	9.72144	9.76388	10.9405	10.8952	10.9059	10.8691	10.8809	10.8675	11.1132	11.1314	11.0898	FALSE		+	+	+	siSENP3-9_siGl2;siSENP5-3_siGl2;siSENP5-3_siSENP3-9_siGl2	0	18	25	43	25	197.3	1		6.358	4.50093e-05	1.1657	60.7913	+		6.83082	1.33561e-05	1.1243	79.8231	+		6.73645	1.41132e-05	1.36329	75.6005	+		Q68CP9	ARID2	AT-rich interactive domain-containing protein 2 OS=Homo sapiens (Human) OX=9606 GN=ARID2 PE=1 SV=2	AT-rich interactive domain-containing protein 2 {ECO:0000305}	Q68CP9
5.46271	5.55766	5.35755	6.16792	6.21529	6.20945	5.50462	5.85549	5.7761	5.93546	5.69766	5.69488	FALSE		+		+	siSENP5-3_siGl2;siSENP5-3_siSENP3-9_siGl2	0	9	5	6	5	62.9	1		3.60995	0.000920151	0.73825	12.3695			0.979613	0.121837	0.252767	2.09021			1.48943	0.0431209	0.316696	3.21604			Q99856	ARID3A	AT-rich interactive domain-containing protein 3A OS=Homo sapiens (Human) OX=9606 GN=ARID3A PE=1 SV=2	AT-rich interactive domain-containing protein 3A	Q99856
7.99548	8.0129	8.23936	8.44832	8.55689	8.50502	9.82034	9.80332	9.93236	9.18512	9.23673	9.24246	FALSE		+	+	+	siSENP3-9_siGl2;siSENP5-3_siGl2;siSENP5-3_siSENP3-9_siGl2	0	12	11	13	11	142.7	1		2.11804	0.0132506	0.420827	4.97579			4.43524	0.00015657	1.76943	20.024	+		3.83594	0.000491514	1.13886	14.1231	+		P29374	ARID4A	AT-rich interactive domain-containing protein 4A OS=Homo sapiens (Human) OX=9606 GN=ARID4A PE=1 SV=3	AT-rich interactive domain-containing protein 4A	P29374
10.9845	10.9619	10.9868	11.1667	11.2468	11.1832	10.7393	10.7462	10.8163	10.9739	11.0779	11.0362	FALSE		+	+		siSENP3-9_siGl2;siSENP5-3_siGl2	0	28	28	39	28	147.7	1		3.00113	0.00254658	0.221196	8.61614			2.90764	0.00227064	-0.210474	-8.144			0.760209	0.199752	0.0516329	1.65289			Q4LE39	ARID4B	AT-rich interactive domain-containing protein 4B OS=Homo sapiens (Human) OX=9606 GN=ARID4B PE=1 SV=2	AT-rich interactive domain-containing protein 4B	Q4LE39
10.0276	10.0079	10.0787	9.39446	9.44646	9.43212	10.1398	10.1581	10.2127	9.78463	9.69732	9.7848	FALSE		+	+	+	siSENP3-9_siGl2;siSENP5-3_siGl2;siSENP5-3_siSENP3-9_siGl2	0	21	22	26	22	132.3	1		4.70686	0.000186985	-0.613711	-23.439			1.9135	0.0168613	0.132156	4.34511			2.84753	0.00284896	-0.282478	-7.85297			Q14865	ARID5B	AT-rich interactive domain-containing protein 5B OS=Homo sapiens (Human) OX=9606 GN=ARID5B PE=1 SV=3	AT-rich interactive domain-containing protein 5B	Q14865
10.785	10.8123	10.8056	10.8235	10.9021	10.8879	10.6802	10.6821	10.7122	10.7489	10.786	10.748	FALSE			+		siSENP3-9_siGl2	0	19	9	19	9	64.1	1		1.28947	0.0697411	0.0702324	2.75049			2.93702	0.00214769	-0.109467	-8.28979			1.25413	0.0703724	-0.0399904	-2.6718			Q9Y4X5	ARIH1	E3 ubiquitin-protein ligase ARIH1 OS=Homo sapiens (Human) OX=9606 GN=ARIH1 PE=1 SV=2	E3 ubiquitin-protein ligase ARIH1	Q9Y4X5
9.68668	9.6844	9.71939	9.57251	9.60807	9.58609	9.5411	9.53508	9.57535	9.4814	9.54381	9.5265	FALSE		+	+	+	siSENP3-9_siGl2;siSENP5-3_siGl2;siSENP5-3_siSENP3-9_siGl2	0	24	12	17	12	57.8	1		2.66822	0.00469577	-0.107931	-7.03917			3.01075	0.00186934	-0.146312	-8.66611			2.92914	0.00244874	-0.179588	-8.25045			O95376	ARIH2	E3 ubiquitin-protein ligase ARIH2 OS=Homo sapiens (Human) OX=9606 GN=ARIH2 PE=1 SV=1	E3 ubiquitin-protein ligase ARIH2	O95376
9.95376	9.82369	9.95289	10.0872	10.078	10.1595	9.47025	9.53858	9.50224	9.83416	9.7866	9.85611	FALSE		+	+		siSENP3-9_siGl2;siSENP5-3_siGl2	0	35	12	23	12	43.4	1		1.76984	0.0262963	0.198125	3.93798			2.98928	0.00194707	-0.406423	-8.55495			0.817837	0.176572	-0.0844889	-1.7662			Q96B23	ARK2N	Uncharacterized protein C18orf25 OS=Homo sapiens (Human) OX=9606 GN=C18orf25 PE=1 SV=3	Uncharacterized protein C18orf25	Q96B23
11.0222	11.0157	11.0546	10.9391	10.9602	11.0109	10.8037	10.812	10.8149	10.9322	11.0032	10.9639	FALSE			+		siSENP3-9_siGl2	0	49	7	17	7	20.4	1		1.16786	0.0897385	-0.0607408	-2.48368			4.21851	0.000218592	-0.220604	-17.6546			1.26838	0.0683666	-0.0643663	-2.70341			P40616	ARL1	ADP-ribosylation factor-like protein 1 OS=Homo sapiens (Human) OX=9606 GN=ARL1 PE=1 SV=1	ADP-ribosylation factor-like protein 1	P40616
9.54786	9.56129	9.46209	9.07575	9.19697	9.19599	8.32868	8.35667	8.38327	8.46271	8.39917	8.56262	FALSE		+	+	+	siSENP3-9_siGl2;siSENP5-3_siGl2;siSENP5-3_siSENP3-9_siGl2	0	22	4	6	4	27.4	1		2.71149	0.00432701	-0.367511	-7.22839			5.32524	4.50117e-05	-1.16754	-33.5123	+		4.29526	0.000233778	-1.04891	-18.4604	+		Q8N8L6	ARL10	ADP-ribosylation factor-like protein 10 OS=Homo sapiens (Human) OX=9606 GN=ARL10 PE=2 SV=1	ADP-ribosylation factor-like protein 10	Q8N8L6
9.70408	9.69627	9.70009	9.71956	9.71321	9.73826	9.45162	9.37439	9.49665	9.75906	9.79295	9.72024	FALSE			+		siSENP3-9_siGl2	0	30	10	13	10	48.6	1		1.39783	0.0557557	0.0235313	2.99828			2.71581	0.00332318	-0.259259	-7.2475			1.27177	0.0678545	0.0572704	2.71096			Q3SXY8	ARL13B	ADP-ribosylation factor-like protein 13B OS=Homo sapiens (Human) OX=9606 GN=ARL13B PE=1 SV=1	ADP-ribosylation factor-like protein 13B	Q3SXY8
9.2446	9.27496	9.30652	9.52435	9.5308	9.55267	9.12205	9.14134	9.18115	9.31719	9.32688	9.40152	FALSE		+	+		siSENP3-9_siGl2;siSENP5-3_siGl2	0	30	7	10	7	29.3	1		3.71345	0.000777494	0.260577	13.1449			2.15544	0.0102608	-0.127178	-5.09821			1.07194	0.103263	0.0731684	2.28055			Q8N8R7	ARL14EP	ARL14 effector protein OS=Homo sapiens (Human) OX=9606 GN=ARL14EP PE=1 SV=1	ARL14 effector protein	Q8N8R7
8.79312	8.82655	8.79409	8.35094	8.48261	8.30561	9.34029	9.32103	9.33918	8.77577	8.69662	8.74752	FALSE		+	+		siSENP3-9_siGl2;siSENP5-3_siGl2	0	12	2	3	2	22.9	1		2.84434	0.00338047	-0.424868	-7.83779			5.71051	2.88945e-05	0.528916	41.8554			1.18503	0.0813934	-0.064613	-2.5207			Q9NXU5	ARL15	ADP-ribosylation factor-like protein 15 OS=Homo sapiens (Human) OX=9606 GN=ARL15 PE=1 SV=1	ADP-ribosylation factor-like protein 15	Q9NXU5
11.5736	11.6098	11.5386	11.6976	11.7239	11.6859	11.7432	11.7355	11.7611	11.5994	11.6065	11.6227	FALSE		+	+		siSENP3-9_siGl2;siSENP5-3_siGl2	0	51	8	21	8	20.9	1		2.26897	0.00993527	0.128459	5.4844			2.85267	0.00253356	0.172585	7.87747			0.753527	0.20261	0.0355447	1.6398			P36404	ARL2	ADP-ribosylation factor-like protein 2 OS=Homo sapiens (Human) OX=9606 GN=ARL2 PE=1 SV=4	ADP-ribosylation factor-like protein 2	P36404
10.0773	10.1406	10.1808	10.1658	10.218	10.2359	9.59152	9.5919	9.65732	9.68825	9.74164	9.7163	FALSE			+	+	siSENP3-9_siGl2;siSENP5-3_siSENP3-9_siGl2	0	41	6	7	6	18.8	1		0.93788	0.144456	0.073645	2.0056			3.81574	0.00043045	-0.519322	-13.957			3.60648	0.000721441	-0.417504	-12.3443			Q9Y2Y0	ARL2BP	ADP-ribosylation factor-like protein 2-binding protein OS=Homo sapiens (Human) OX=9606 GN=ARL2BP PE=1 SV=1	ADP-ribosylation factor-like protein 2-binding protein	Q9Y2Y0
11.5495	11.5159	11.5454	11.59	11.6082	11.6367	11.5668	11.5461	11.5475	11.5895	11.5876	11.5761	FALSE		+		+	siSENP5-3_siGl2;siSENP5-3_siSENP3-9_siGl2	0	63	10	26	10	20.4	1		1.91013	0.0198675	0.074688	4.33524			0.588203	0.283952	0.0164919	1.31737			1.85085	0.0204413	0.0474246	4.16416			P36405	ARL3	ADP-ribosylation factor-like protein 3 OS=Homo sapiens (Human) OX=9606 GN=ARL3 PE=1 SV=2	ADP-ribosylation factor-like protein 3	P36405
9.73809	9.72945	9.67666	9.78185	9.80558	9.90328	9.64944	9.69418	9.68106	10.0471	10.006	10.0974	FALSE				+	siSENP5-3_siSENP3-9_siGl2	0	20	4	6	4	20.4	1		1.29442	0.0690034	0.115503	2.7616			0.787597	0.18476	-0.0398413	-1.70664			3.29575	0.00123649	0.335446	10.274			Q96KC2	ARL5B	ADP-ribosylation factor-like protein 5B OS=Homo sapiens (Human) OX=9606 GN=ARL5B PE=1 SV=1	ADP-ribosylation factor-like protein 5B	Q96KC2
8.83384	8.88264	8.77775	9.09724	9.06178	9.03837	8.62315	8.6532	8.67172	8.62534	8.71459	8.72485	FALSE		+	+	+	siSENP3-9_siGl2;siSENP5-3_siGl2;siSENP5-3_siSENP3-9_siGl2	0	36	6	8	6	21.1	1		2.59639	0.00536126	0.234386	6.73466			2.25716	0.00835143	-0.182053	-5.44316			1.51142	0.0411602	-0.143147	-3.26955			Q9H0F7	ARL6	ADP-ribosylation factor-like protein 6 OS=Homo sapiens (Human) OX=9606 GN=ARL6 PE=1 SV=1	ADP-ribosylation factor-like protein 6	Q9H0F7
9.037	9.03397	8.95274	9.18413	9.11322	9.11686	8.08693	7.99435	7.95303	8.39361	8.39832	8.40045	FALSE		+	+	+	siSENP3-9_siGl2;siSENP5-3_siGl2;siSENP5-3_siSENP3-9_siGl2	0	10	3	5	2	23.3	1		1.65059	0.0332906	0.130168	3.62002			4.48828	0.000144468	-0.996465	-20.6499			4.60238	0.000146584	-0.610446	-22.0623			Q15041	ARL6IP1	ADP-ribosylation factor-like protein 6-interacting protein 1 OS=Homo sapiens (Human) OX=9606 GN=ARL6IP1 PE=1 SV=2	ADP-ribosylation factor-like protein 6-interacting protein 1	Q15041
9.62022	9.56586	9.56301	9.67296	9.54245	9.63952	9.56586	9.58289	9.46005	9.6779	9.51076	9.57365	FALSE						0	14	4	9	4	44.9	1		0.33602	0.504518	0.0352799	0.814057			0.475016	0.3629	-0.0467618	-1.09519			0.0283746	0.943417	0.00440598	0.0844538			Q66PJ3	ARL6IP4	ADP-ribosylation factor-like protein 6-interacting protein 4 OS=Homo sapiens (Human) OX=9606 GN=ARL6IP4 PE=1 SV=2	ADP-ribosylation factor-like protein 6-interacting protein 4	Q66PJ3
11.1336	11.1167	11.0626	10.9748	10.96	10.9215	10.8434	10.7484	10.6848	10.7702	10.76	10.7551	FALSE		+	+	+	siSENP3-9_siGl2;siSENP5-3_siGl2;siSENP5-3_siSENP3-9_siGl2	0	24	5	28	5	21.6	1		2.33098	0.00883449	-0.152177	-5.705			2.61198	0.00408481	-0.345398	-6.79975			4.01322	0.000368292	-0.342523	-15.6644			O75915	ARL6IP5	PRA1 family protein 3 OS=Homo sapiens (Human) OX=9606 GN=ARL6IP5 PE=1 SV=1	PRA1 family protein 3	O75915
9.57175	9.56339	9.66445	9.85798	9.78365	9.8572	10.2048	10.2489	10.1962	10.1101	10.1209	10.1355	FALSE		+	+	+	siSENP3-9_siGl2;siSENP5-3_siGl2;siSENP5-3_siSENP3-9_siGl2	0	34	5	16	2	21.4	1		2.33719	0.00874287	0.233084	5.72752			4.15476	0.000241043	0.61678	17.0115			4.02023	0.00036476	0.522282	15.7286			Q96BM9	ARL8A	ADP-ribosylation factor-like protein 8A OS=Homo sapiens (Human) OX=9606 GN=ARL8A PE=1 SV=1	ADP-ribosylation factor-like protein 8A	Q96BM9
10.5132	10.521	10.4865	10.3281	10.2932	10.3267	10.8321	10.8453	10.814	10.6703	10.6262	10.6388	FALSE		+	+	+	siSENP3-9_siGl2;siSENP5-3_siGl2;siSENP5-3_siSENP3-9_siGl2	4	35	7	18	4	21.5	1		3.60827	0.000922543	-0.190923	-12.3573			4.70484	0.000104026	0.323532	23.4116			2.92674	0.00245532	0.138162	8.23852			Q9NVJ2	ARL8B	ADP-ribosylation factor-like protein 8B OS=Homo sapiens (Human) OX=9606 GN=ARL8B PE=1 SV=1	ADP-ribosylation factor-like protein 8B	Q9NVJ2
10.0008	10.0388	9.94398	10.4224	10.3732	10.3618	10.1748	10.1683	10.1402	10.2442	10.2046	10.2701	FALSE		+	+	+	siSENP3-9_siGl2;siSENP5-3_siGl2;siSENP5-3_siSENP3-9_siGl2	0	46	8	16	8	31.3	1		3.52629	0.00106082	0.391267	11.775			2.31332	0.00749034	0.16656	5.64147			2.73165	0.00356078	0.24509	7.31806			Q9NVT9	ARMC1	Armadillo repeat-containing protein 1 OS=Homo sapiens (Human) OX=9606 GN=ARMC1 PE=1 SV=1	Armadillo repeat-containing protein 1	Q9NVT9
10.8661	10.8598	10.8976	10.3742	10.3492	10.3656	10.902	10.926	10.9391	10.4973	10.4692	10.5462	FALSE		+		+	siSENP5-3_siGl2;siSENP5-3_siSENP3-9_siGl2	0	43	10	21	10	37.5	1		5.50051	8.20301e-05	-0.511562	-37.0799			1.39798	0.0501057	0.0478268	2.99861			3.89353	0.000446168	-0.370292	-14.6069			Q8N2F6	ARMC10	Armadillo repeat-containing protein 10 OS=Homo sapiens (Human) OX=9606 GN=ARMC10 PE=1 SV=1	Armadillo repeat-containing protein 10	Q8N2F6
6.64241	6.64386	6.76686	6.41447	6.56834	6.76553	7.26772	7.12205	7.224	7.0607	7.10014	6.86913	FALSE			+	+	siSENP3-9_siGl2;siSENP5-3_siSENP3-9_siGl2	0	9	7	8	7	97.6	1		0.390814	0.451352	-0.101595	-0.926519			3.02	0.00183715	0.520216	8.71444			1.77469	0.0238471	0.325612	3.95128			Q96C12	ARMC5	Armadillo repeat-containing protein 5 OS=Homo sapiens (Human) OX=9606 GN=ARMC5 PE=1 SV=2	Armadillo repeat-containing protein 5 {ECO:0000305}	Q96C12
12.0459	12.0366	11.996	12.0234	11.9893	12.0069	11.6781	11.651	11.63	11.9265	11.9176	11.9035	FALSE			+	+	siSENP3-9_siGl2;siSENP5-3_siSENP3-9_siGl2	0	39	17	38	17	54.1	1		0.46682	0.384231	-0.0196495	-1.07894			4.2553	0.000206627	-0.373118	-18.0364			2.56352	0.00494261	-0.110269	-6.59913			Q6NXE6	ARMC6	Armadillo repeat-containing protein 6 OS=Homo sapiens (Human) OX=9606 GN=ARMC6 PE=1 SV=2	Armadillo repeat-containing protein 6	Q6NXE6
5.18982	5.12928	5.38198	4.92125	5.04876	5.14568	5.04876	4.74953	5.05745	4.97728	5.1127	4.80219	FALSE						0	13	3	3	3	21.9	1		0.909662	0.15304	-0.195133	-1.94883			1.0449	0.105854	-0.28178	-2.22433			1.07581	0.102418	-0.269637	-2.28863			Q9H6L4	ARMC7	Armadillo repeat-containing protein 7 OS=Homo sapiens (Human) OX=9606 GN=ARMC7 PE=1 SV=1	Armadillo repeat-containing protein 7	Q9H6L4
11.2101	11.1732	11.2454	11.1904	11.1774	11.229	10.3658	10.3921	10.4118	10.4899	10.5034	10.5032	FALSE			+	+	siSENP3-9_siGl2;siSENP5-3_siSENP3-9_siGl2	0	25	16	33	16	75.5	1		0.153739	0.733025	-0.0106869	-0.411385			5.30509	4.55778e-05	-0.819696	-33.1248			5.31659	5.69928e-05	-0.71073	-33.3453			Q8IUR7	ARMC8	Armadillo repeat-containing protein 8 OS=Homo sapiens (Human) OX=9606 GN=ARMC8 PE=1 SV=2	Armadillo repeat-containing protein 8	Q8IUR7
10.9555	10.9128	10.9635	10.6446	10.7051	10.7203	10.7593	10.8115	10.8285	10.6	10.56	10.623	FALSE		+	+	+	siSENP3-9_siGl2;siSENP5-3_siGl2;siSENP5-3_siSENP3-9_siGl2	0	22	19	26	19	91.8	1		3.08757	0.00218485	-0.253948	-9.07485			2.27958	0.00799305	-0.144164	-5.52163			3.87307	0.000460012	-0.349647	-14.4331			Q7Z3E5	ARMC9	LisH domain-containing protein ARMC9 OS=Homo sapiens (Human) OX=9606 GN=ARMC9 PE=1 SV=3	LisH domain-containing protein ARMC9	Q7Z3E5
5.50779	5.52356	5.37851	4.89724	4.75489	4.77083	5.0917	4.97728	5.21723	5.08321	4.65535	4.84298	FALSE		+	+	+	siSENP3-9_siGl2;siSENP5-3_siGl2;siSENP5-3_siSENP3-9_siGl2	0	4	2	2	2	65.6	1		3.29914	0.00153433	-0.662304	-10.2947			1.96731	0.0151016	-0.374553	-4.50494			2.00336	0.0149507	-0.609441	-4.61439			Q7L311	ARMCX2	Armadillo repeat-containing X-linked protein 2 OS=Homo sapiens (Human) OX=9606 GN=ARMCX2 PE=2 SV=1	Armadillo repeat-containing X-linked protein 2	Q7L311
11.7401	11.7501	11.7242	11.421	11.4528	11.4378	11.3121	11.3152	11.3151	11.1051	11.1045	11.1337	FALSE		+	+	+	siSENP3-9_siGl2;siSENP5-3_siGl2;siSENP5-3_siSENP3-9_siGl2	0	39	14	25	14	42.5	1		4.83996	0.000157172	-0.300964	-25.3164			6.20907	1.76482e-05	-0.423971	-55.792			6.05596	2.43431e-05	-0.6237	-51.08			Q9UH62	ARMCX3	Armadillo repeat-containing X-linked protein 3 OS=Homo sapiens (Human) OX=9606 GN=ARMCX3 PE=1 SV=1	Armadillo repeat-containing X-linked protein 3	Q9UH62
7.808	7.91946	7.98185	7.92184	7.95361	7.89905	7.72178	7.6837	7.77676	7.70598	7.64674	7.72656	FALSE			+	+	siSENP3-9_siGl2;siSENP5-3_siSENP3-9_siGl2	0	15	8	8	8	62.3	1		0.152368	0.735168	0.0217331	0.408106			1.42044	0.0477833	-0.17569	-3.05128			1.69524	0.0280935	-0.210012	-3.73707			Q6P1M9	ARMCX5	Armadillo repeat-containing X-linked protein 5 OS=Homo sapiens (Human) OX=9606 GN=ARMCX5 PE=1 SV=1	Armadillo repeat-containing X-linked protein 5	Q6P1M9
7.03232	7.11478	7.29002	7.41532	7.47005	7.35579	7.16189	7.224	7.11998	7.10957	7.03562	7.2075	FALSE		+			siSENP5-3_siGl2	0	9	6	6	6	93.7	1		1.49745	0.0454316	0.268012	3.2355			0.100623	0.809137	0.0229149	0.28024			0.11229	0.792055	-0.0281426	-0.309823			Q96D09	ARMCX5-GPRASP2	G-protein coupled receptor-associated sorting protein 2 OS=Homo sapiens (Human) OX=9606 GN=GPRASP2 PE=1 SV=1	G-protein coupled receptor-associated sorting protein 2	Q96D09
11.5701	11.5977	11.5422	11.4356	11.4454	11.4519	11.2021	11.2223	11.1992	11.331	11.3203	11.3132	FALSE		+	+	+	siSENP3-9_siGl2;siSENP5-3_siGl2;siSENP5-3_siSENP3-9_siGl2	0	26	15	24	15	78.7	1		2.77733	0.00383507	-0.125668	-7.52491			4.4847	0.00014501	-0.362122	-20.6071			3.91195	0.000432802	-0.24848	-14.7651			Q5T2E6	ARMH3	Armadillo-like helical domain-containing protein 3 OS=Homo sapiens (Human) OX=9606 GN=ARMH3 PE=1 SV=1	Armadillo-like helical domain-containing protein 3 {ECO:0000305}	Q5T2E6
11.6048	11.4786	11.5841	11.8557	11.761	11.8448	11.4801	11.5745	11.4465	11.6624	11.589	11.6758	FALSE		+			siSENP5-3_siGl2	0	37	15	38	15	51.1	1		2.23811	0.010521	0.264684	5.37719			0.433548	0.397152	-0.0554422	-1.01263			0.846408	0.166187	0.0865695	1.82272			Q9H993	ARMT1	Damage-control phosphatase ARMT1 OS=Homo sapiens (Human) OX=9606 GN=ARMT1 PE=1 SV=1	Protein-glutamate O-methyltransferase {ECO:0000305}	Q9H993
10.4227	10.4205	10.4572	10.4115	10.4457	10.4221	10.8247	10.8359	10.7998	10.4796	10.5618	10.4948	FALSE			+		siSENP3-9_siGl2	0	34	18	36	18	86.6	1		0.169817	0.709508	-0.00701396	-0.449475			4.76264	9.6101e-05	0.386675	24.2084			1.3186	0.0615229	0.0785809	2.81612			P27540	ARNT	Aryl hydrocarbon receptor nuclear translocator OS=Homo sapiens (Human) OX=9606 GN=ARNT PE=1 SV=1	Aryl hydrocarbon receptor nuclear translocator	P27540
9.97126	9.96622	9.95841	10.6644	10.609	10.5162	10.3616	10.352	10.2717	10.7551	10.7334	10.749	FALSE		+	+	+	siSENP3-9_siGl2;siSENP5-3_siGl2;siSENP5-3_siSENP3-9_siGl2	0	30	11	19	11	41.5	1		3.88674	0.000591867	0.631221	14.549			3.64526	0.000578369	0.363158	12.629			7.29996	9.37166e-06	0.780576	104.583			Q92747	ARPC1A	Actin-related protein 2/3 complex subunit 1A OS=Homo sapiens (Human) OX=9606 GN=ARPC1A PE=2 SV=2	Actin-related protein 2/3 complex subunit 1A	Q92747
11.1334	11.0711	11.1124	10.7256	10.7112	10.7435	11.2492	11.2477	11.1825	10.9689	10.9547	10.9679	FALSE		+	+	+	siSENP3-9_siGl2;siSENP5-3_siGl2;siSENP5-3_siSENP3-9_siGl2	0	22	8	19	8	40.9	1		4.29453	0.000324015	-0.378851	-18.4525			1.87114	0.0183872	0.120846	4.22217			2.77685	0.00325793	-0.141813	-7.52273			O15143	ARPC1B	Actin-related protein 2/3 complex subunit 1B OS=Homo sapiens (Human) OX=9606 GN=ARPC1B PE=1 SV=3	Actin-related protein 2/3 complex subunit 1B	O15143
12.2533	12.2392	12.1974	12.2693	12.2435	12.2163	12.4126	12.3945	12.3685	12.3529	12.3453	12.3256	FALSE			+	+	siSENP3-9_siGl2;siSENP5-3_siSENP3-9_siGl2	0	52	23	60	23	34.3	1		0.224636	0.634393	0.0130555	0.574877			2.80918	0.00276069	0.161898	7.67219			2.4034	0.00673531	0.111312	5.97184			O15144	ARPC2	Actin-related protein 2/3 complex subunit 2 OS=Homo sapiens (Human) OX=9606 GN=ARPC2 PE=1 SV=1	Actin-related protein 2/3 complex subunit 2	O15144
11.382	11.3247	11.4238	11.3996	11.3492	11.3877	11.4107	11.4876	11.3932	11.4872	11.4521	11.5055	FALSE				+	siSENP5-3_siSENP3-9_siGl2	0	31	6	22	6	20.5	1		0.0207007	0.958805	0.00201893	0.0621125			0.586851	0.284801	0.0536725	1.31474			1.48374	0.0436564	0.104774	3.20228			O15145	ARPC3	Actin-related protein 2/3 complex subunit 3 OS=Homo sapiens (Human) OX=9606 GN=ARPC3 PE=1 SV=3	Actin-related protein 2/3 complex subunit 3	O15145
11.2663	11.2654	11.2138	11.2085	11.2439	11.174	11.466	11.4519	11.4222	11.3477	11.3809	11.3334	FALSE			+	+	siSENP3-9_siGl2;siSENP5-3_siSENP3-9_siGl2	0	46	8	20	8	19.7	1		0.677251	0.24867	-0.0396849	-1.49087			3.10371	0.00157267	0.198236	9.16297			2.03847	0.0139309	0.105548	4.72284			P59998	ARPC4	Actin-related protein 2/3 complex subunit 4 OS=Homo sapiens (Human) OX=9606 GN=ARPC4 PE=1 SV=3	Actin-related protein 2/3 complex subunit 4	P59998
11.2981	11.2874	11.3055	11.2379	11.1955	11.1887	11.3564	11.3457	11.3371	11.3185	11.2937	11.3128	FALSE		+	+		siSENP3-9_siGl2;siSENP5-3_siGl2	0	56	9	30	8	16.3	1		2.27719	0.00978193	-0.0896149	-5.51323			2.52307	0.00488624	0.049408	6.43563			0.549288	0.313319	0.0113834	1.24134			O15511	ARPC5	Actin-related protein 2/3 complex subunit 5 OS=Homo sapiens (Human) OX=9606 GN=ARPC5 PE=1 SV=3	Actin-related protein 2/3 complex subunit 5	O15511
10.9103	10.9278	10.9643	11.0034	11.0537	11.0564	11.1518	11.1874	11.1248	11.1494	11.1599	11.155	FALSE		+	+	+	siSENP3-9_siGl2;siSENP5-3_siGl2;siSENP5-3_siSENP3-9_siGl2	2	73	11	24	10	16.9	1		1.94006	0.0187098	0.103669	4.42347			3.10252	0.00157552	0.220545	9.15642			3.77698	0.000539917	0.22064	13.6438			Q9BPX5	ARPC5L	Actin-related protein 2/3 complex subunit 5-like protein OS=Homo sapiens (Human) OX=9606 GN=ARPC5L PE=1 SV=1	Actin-related protein 2/3 complex subunit 5-like protein	Q9BPX5
10.4468	10.484	10.4992	9.8141	9.81474	9.89527	10.4344	10.4756	10.4649	10.1571	10.1347	10.1562	FALSE		+		+	siSENP5-3_siGl2;siSENP5-3_siSENP3-9_siGl2	0	56	12	22	12	24.9	1		4.46783	0.000258341	-0.635307	-20.4063			0.389815	0.436175	-0.0183783	-0.924492			4.34549	0.000217688	-0.327351	-19.0072			Q7Z6K5	ARPIN	Arpin OS=Homo sapiens (Human) OX=9606 GN=ARPIN PE=1 SV=1	Arpin	Q7Z6K5
10.0178	9.98085	10.0032	9.91663	9.94398	9.89785	9.7269	9.75154	9.74231	9.79442	9.74853	9.87267	FALSE		+	+	+	siSENP3-9_siGl2;siSENP5-3_siGl2;siSENP5-3_siSENP3-9_siGl2	0	54	6	15	5	12.3	1		2.03952	0.0154244	-0.0811405	-4.72612			4.44579	0.000153993	-0.260373	-20.1471			2.177	0.0105469	-0.195418	-5.16983			P56211	ARPP19	cAMP-regulated phosphoprotein 19 OS=Homo sapiens (Human) OX=9606 GN=ARPP19 PE=1 SV=2	cAMP-regulated phosphoprotein 19	P56211
10.3097	10.3165	10.1799	9.95143	9.98598	10.0307	10.2755	10.3272	10.3725	10.0163	10.0666	10.0587	FALSE		+		+	siSENP5-3_siGl2;siSENP5-3_siSENP3-9_siGl2	1	36	11	18	10	47	1		2.29767	0.00939892	-0.279346	-5.5856			0.464011	0.371847	0.0563924	1.07336			2.03178	0.0141128	-0.221524	-4.70203			P49407	ARRB1	Beta-arrestin-1 OS=Homo sapiens (Human) OX=9606 GN=ARRB1 PE=1 SV=2	Beta-arrestin-1	P49407
9.70874	9.67083	9.71939	9.40173	9.38068	9.40195	9.86929	9.85269	9.86109	9.59152	9.578	9.5216	FALSE		+	+	+	siSENP3-9_siGl2;siSENP5-3_siGl2;siSENP5-3_siSENP3-9_siGl2	0	18	9	13	8	46.1	1		4.31398	0.00031372	-0.304869	-18.6623			3.31866	0.00104936	0.161366	10.4146			2.19506	0.0101724	-0.135948	-5.23044			P32121	ARRB2	Beta-arrestin-2 OS=Homo sapiens (Human) OX=9606 GN=ARRB2 PE=1 SV=2	Beta-arrestin-2	P32121
9.71802	9.6886	9.79377	9.75505	9.72928	9.848	9.6726	9.6444	9.65625	9.6879	9.68563	9.69384	FALSE						0	18	6	8	6	46	1		0.388042	0.453954	0.0439822	0.920891			1.09965	0.0941471	-0.0757135	-2.33864			0.636353	0.260218	-0.0443414	-1.41121			Q8N5I2	ARRDC1	Arrestin domain-containing protein 1 OS=Homo sapiens (Human) OX=9606 GN=ARRDC1 PE=1 SV=1	Arrestin domain-containing protein 1 {ECO:0000305}	Q8N5I2
10.0625	10.0428	10.1222	8.67419	8.89026	8.93664	9.66213	9.67507	9.64728	9.14949	9.1809	9.14721	FALSE		+	+	+	siSENP3-9_siGl2;siSENP5-3_siGl2;siSENP5-3_siSENP3-9_siGl2	1	24	9	15	8	53.6	1		3.90796	0.000571358	-1.2421	-14.7306	+		4.09657	0.000266616	-0.4143	-16.4446			5.39722	5.19281e-05	-0.916595	-34.9341			P15289	ARSA	Arylsulfatase A OS=Homo sapiens (Human) OX=9606 GN=ARSA PE=1 SV=3	Arylsulfatase A	P15289
4	4.04439	3.82782	4.29278	4.41278	4.32193	4.54226	4.78136	4.23266	4.07895	4.2555	4.17792	FALSE		+	+		siSENP3-9_siGl2;siSENP5-3_siGl2	0	6	2	2	2	59.6	1		2.16052	0.0122315	0.385093	5.11502			1.50889	0.0395978	0.561355	3.26338			1.20108	0.0786477	0.213386	2.55547			P15848	ARSB	Arylsulfatase B OS=Homo sapiens (Human) OX=9606 GN=ARSB PE=1 SV=1	Arylsulfatase B	P15848
10.0828	10.1017	10.0975	10.0462	10.0699	10.0889	10.1572	10.1338	10.2167	10.0855	10.1286	10.0614	FALSE						0	26	12	18	12	65.6	1		0.878051	0.163461	-0.0256968	-1.88562			1.38491	0.0515405	0.0752395	2.96819			0.0360814	0.928848	-0.0021836	-0.106548			P51690	ARSL	Arylsulfatase L OS=Homo sapiens (Human) OX=9606 GN=ARSL PE=1 SV=2	Arylsulfatase E	P51690
8.54728	8.47816	8.53216	8.37981	8.26491	8.32148	8.20359	8.20945	8.17642	8.2588	8.32057	8.26303	FALSE		+	+	+	siSENP3-9_siGl2;siSENP5-3_siGl2;siSENP5-3_siSENP3-9_siGl2	0	12	3	3	3	31	1		2.13252	0.0128799	-0.197135	-5.02291			3.80147	0.000439883	-0.322712	-13.8409			2.92707	0.00245406	-0.238398	-8.24014			Q9H2C2	ARV1	Protein ARV1 OS=Homo sapiens (Human) OX=9606 GN=ARV1 PE=1 SV=1	Protein ARV1	Q9H2C2
8.09487	8.07575	8.08746	8.23697	8.26679	8.30606	8.82687	8.76188	8.84862	8.507	8.58158	8.5519	FALSE		+	+	+	siSENP3-9_siGl2;siSENP5-3_siGl2;siSENP5-3_siSENP3-9_siGl2	0	14	10	12	10	104.6	1		3.04685	0.00234941	0.183914	8.85602			4.96815	7.10748e-05	0.726432	27.265			4.48322	0.00017614	0.4608	20.5894			O00192	ARVCF	Armadillo repeat protein deleted in velo-cardio-facial syndrome OS=Homo sapiens (Human) OX=9606 GN=ARVCF PE=1 SV=1	Armadillo repeat protein deleted in velo-cardio-facial syndrome	O00192
10.7853	10.8285	10.8405	11.1822	11.2559	11.2234	11.0104	11.0015	11.0428	11.1089	11.1186	11.1158	FALSE		+	+	+	siSENP3-9_siGl2;siSENP5-3_siGl2;siSENP5-3_siSENP3-9_siGl2	0	41	16	32	16	44.6	1		3.91978	0.000561044	0.402412	14.8327			3.17415	0.00137663	0.200158	9.55678			4.1953	0.000274223	0.296336	17.4177			Q13510	ASAH1	Acid ceramidase OS=Homo sapiens (Human) OX=9606 GN=ASAH1 PE=1 SV=5	Acid ceramidase	Q13510
8.84706	8.91588	8.99435	8.69	8.80896	8.77083	8.63154	8.62352	8.71528	8.5345	8.60326	8.64674	FALSE			+	+	siSENP3-9_siGl2;siSENP5-3_siSENP3-9_siGl2	0	15	14	21	14	125.4	1		1.37574	0.0583598	-0.1625	-2.94693			2.14847	0.0104077	-0.262319	-5.07522			2.42259	0.00648201	-0.324266	-6.04424			Q9ULH1	ASAP1	Arf-GAP with SH3 domain, ANK repeat and PH domain-containing protein 1 OS=Homo sapiens (Human) OX=9606 GN=ASAP1 PE=1 SV=4	Arf-GAP with SH3 domain, ANK repeat and PH domain-containing protein 1	Q9ULH1
9.90794	9.94734	10.0566	10.0914	10.1852	10.2035	10.48	10.5359	10.5023	10.3323	10.3587	10.4588	FALSE		+	+	+	siSENP3-9_siGl2;siSENP5-3_siGl2;siSENP5-3_siSENP3-9_siGl2	0	20	14	23	14	111.6	1		1.54705	0.0410693	0.18941	3.35729			3.45771	0.000807113	0.535417	11.308			2.66152	0.00407608	0.412601	7.01026			O43150	ASAP2	Arf-GAP with SH3 domain, ANK repeat and PH domain-containing protein 2 OS=Homo sapiens (Human) OX=9606 GN=ASAP2 PE=1 SV=3	Arf-GAP with SH3 domain, ANK repeat and PH domain-containing protein 2	O43150
8.63227	8.65285	8.6994	8.81121	8.82337	8.91289	7.82209	7.87221	7.88081	8.20994	8.21626	8.20408	FALSE		+	+	+	siSENP3-9_siGl2;siSENP5-3_siGl2;siSENP5-3_siSENP3-9_siGl2	0	7	6	6	6	99.1	1		2.11816	0.0132495	0.187653	4.97619			5.11824	5.85448e-05	-0.803133	-29.7359			4.62743	0.000141877	-0.45141	-22.3849			Q8TDY4	ASAP3	Arf-GAP with SH3 domain, ANK repeat and PH domain-containing protein 3 OS=Homo sapiens (Human) OX=9606 GN=ASAP3 PE=1 SV=1	Arf-GAP with SH3 domain, ANK repeat and PH domain-containing protein 3	Q8TDY4
7.6388	7.74214	7.78333	7.80219	7.79116	7.80607	8.05528	7.96636	8.02514	7.9472	8.00787	7.91409	FALSE			+	+	siSENP3-9_siGl2;siSENP5-3_siSENP3-9_siGl2	0	24	8	8	8	37	1		0.841836	0.176042	0.0783858	1.81366			2.37034	0.00666943	0.294173	5.8488			2.00069	0.0150329	0.234962	4.60619			Q9Y576	ASB1	Ankyrin repeat and SOCS box protein 1 OS=Homo sapiens (Human) OX=9606 GN=ASB1 PE=1 SV=1	Ankyrin repeat and SOCS box protein 1	Q9Y576
7.57969	7.51017	7.51175	7.7662	7.73403	7.86666	7.14568	7.14771	7.17293	7.58496	7.35667	7.55689	FALSE		+	+		siSENP3-9_siGl2;siSENP5-3_siGl2	0	8	2	3	2	30	1		2.28466	0.00963962	0.255091	5.53954			3.98682	0.000319844	-0.378433	-15.425			0.172393	0.697477	-0.0343645	-0.455517			Q8WXK3	ASB13	Ankyrin repeat and SOCS box protein 13 OS=Homo sapiens (Human) OX=9606 GN=ASB13 PE=1 SV=2	Ankyrin repeat and SOCS box protein 13	Q8WXK3
9.0561	9.13031	9.11088	9.45265	9.49145	9.46577	9.66818	9.64169	9.62077	9.70822	9.71819	9.72707	FALSE		+	+	+	siSENP3-9_siGl2;siSENP5-3_siGl2;siSENP5-3_siSENP3-9_siGl2	0	27	9	14	9	47.1	1		3.92199	0.000559863	0.370864	14.8519			4.50494	0.000140887	0.54445	20.8504			4.95423	9.01437e-05	0.618732	27.0464			Q9NWX5	ASB6	Ankyrin repeat and SOCS box protein 6 OS=Homo sapiens (Human) OX=9606 GN=ASB6 PE=1 SV=1	Ankyrin repeat and SOCS box protein 6	Q9NWX5
7.17093	7.23936	7.21335	7.09381	7.22689	7.12412	7.01903	6.92837	6.97499	7.11478	7.30104	6.96694	FALSE			+		siSENP3-9_siGl2	0	9	3	3	3	31.6	1		0.592776	0.295651	-0.0596016	-1.32629			2.68295	0.00354462	-0.233747	-7.10308			0.335767	0.494402	-0.0802913	-0.813531			Q9H765	ASB8	Ankyrin repeat and SOCS box protein 8 OS=Homo sapiens (Human) OX=9606 GN=ASB8 PE=2 SV=1	Ankyrin repeat and SOCS box protein 8	Q9H765
8.40684	8.38414	8.32238	8.89269	8.82209	8.85985	7.7039	7.63662	7.76487	8.13031	8.15886	8.22062	FALSE		+	+	+	siSENP3-9_siGl2;siSENP5-3_siGl2;siSENP5-3_siSENP3-9_siGl2	0	13	3	4	3	31.8	1		3.94024	0.000544778	0.487091	15.0111			3.93147	0.000351389	-0.669319	-14.9344			2.26814	0.00879163	-0.201188	-5.48148			Q96DX5	ASB9	Ankyrin repeat and SOCS box protein 9 OS=Homo sapiens (Human) OX=9606 GN=ASB9 PE=1 SV=1	Ankyrin repeat and SOCS box protein 9	Q96DX5
10.603	10.5622	10.5778	10.6713	10.6053	10.6054	10.4271	10.4564	10.4261	10.5995	10.5605	10.5888	FALSE			+		siSENP3-9_siGl2	0	11	8	17	8	45.5	1		0.862196	0.168756	0.0463104	1.85406			3.13549	0.00148053	-0.144505	-9.33873			0.0398601	0.921469	0.00194899	0.117262			Q8N9N2	ASCC1	Activating signal cointegrator 1 complex subunit 1 OS=Homo sapiens (Human) OX=9606 GN=ASCC1 PE=1 SV=1	Activating signal cointegrator 1 complex subunit 1	Q8N9N2
10.6009	10.611	10.6362	10.5555	10.6293	10.5858	10.1689	10.2048	10.1971	10.3439	10.3295	10.3623	FALSE			+	+	siSENP3-9_siGl2;siSENP5-3_siSENP3-9_siGl2	0	24	14	22	14	86.3	1		0.469671	0.381815	-0.0258366	-1.08459			5.02349	6.64208e-05	-0.425766	-28.1513			4.35883	0.000213329	-0.270849	-19.1551			Q9H1I8	ASCC2	Activating signal cointegrator 1 complex subunit 2 OS=Homo sapiens (Human) OX=9606 GN=ASCC2 PE=1 SV=3	Activating signal cointegrator 1 complex subunit 2	Q9H1I8
12.4027	12.4417	12.4007	12.4586	12.4782	12.46	12.2431	12.2182	12.2409	12.3395	12.3409	12.3384	FALSE		+	+	+	siSENP3-9_siGl2;siSENP5-3_siGl2;siSENP5-3_siSENP3-9_siGl2	0	30	63	109	63	251.3	1		1.57462	0.0388571	0.0505517	3.4261			3.50987	0.000737564	-0.181008	-11.6615			2.31629	0.00799062	-0.0754553	-5.65212			Q8N3C0	ASCC3	Activating signal cointegrator 1 complex subunit 3 OS=Homo sapiens (Human) OX=9606 GN=ASCC3 PE=1 SV=3	Activating signal cointegrator 1 complex subunit 3	Q8N3C0
10.3373	10.3983	10.4436	10.509	10.5327	10.5041	10.5955	10.5609	10.5337	10.503	10.5041	10.5004	FALSE		+	+	+	siSENP3-9_siGl2;siSENP5-3_siGl2;siSENP5-3_siSENP3-9_siGl2	1	48	7	17	6	23	1		1.72456	0.028805	0.122228	3.81522			2.0577	0.0125178	0.170331	4.78306			1.62465	0.0325058	0.109476	3.55307			Q9Y294	ASF1A	Histone chaperone ASF1A OS=Homo sapiens (Human) OX=9606 GN=ASF1A PE=1 SV=1	Histone chaperone ASF1A	Q9Y294
8.53955	8.52395	8.67136	7.90087	7.91229	7.98185	7.71836	7.76553	7.75221	8	8.00675	7.97613	FALSE		+	+	+	siSENP3-9_siGl2;siSENP5-3_siGl2;siSENP5-3_siSENP3-9_siGl2	0	18	3	6	2	22.4	1		3.58128	0.000961899	-0.646618	-12.1626			4.15983	0.000239373	-0.832918	-17.0618			3.59362	0.000736045	-0.583995	-12.2512			Q9NVP2	ASF1B	Histone chaperone ASF1B OS=Homo sapiens (Human) OX=9606 GN=ASF1B PE=1 SV=1	Histone chaperone ASF1B	Q9NVP2
7.74079	7.78005	7.72656	8.20604	8.21189	8.22207	8.0542	8.12774	8.22882	8.36763	8.43087	8.48824	FALSE		+	+	+	siSENP3-9_siGl2;siSENP5-3_siGl2;siSENP5-3_siSENP3-9_siGl2	0	5	14	15	14	332.6	1		5.00507	0.000131462	0.464199	27.8532			2.72874	0.0032416	0.387784	7.30507			4.22644	0.000261575	0.679782	17.7362			Q9NR48	ASH1L	Histone-lysine N-methyltransferase ASH1L OS=Homo sapiens (Human) OX=9606 GN=ASH1L PE=1 SV=2	Histone-lysine N-methyltransferase ASH1L	Q9NR48
11.1089	11.0747	11.073	11.6269	11.6123	11.5912	11.5157	11.5171	11.4574	11.5962	11.6258	11.569	FALSE		+	+	+	siSENP3-9_siGl2;siSENP5-3_siGl2;siSENP5-3_siSENP3-9_siGl2	0	31	18	30	18	68.7	1		5.32966	9.73651e-05	0.524597	33.5978			4.24856	0.000208442	0.411166	17.9659			4.8451	0.000105912	0.511443	25.3918			Q9UBL3	ASH2L	Set1/Ash2 histone methyltransferase complex subunit ASH2 OS=Homo sapiens (Human) OX=9606 GN=ASH2L PE=1 SV=1	Set1/Ash2 histone methyltransferase complex subunit ASH2	Q9UBL3
10.9967	11.001	11.0367	10.7654	10.7696	10.7741	11.2639	11.2931	11.2711	10.8477	10.8848	10.8942	FALSE		+	+	+	siSENP3-9_siGl2;siSENP5-3_siGl2;siSENP5-3_siSENP3-9_siGl2	0	36	14	22	14	51.6	1		4.31602	0.000313671	-0.241769	-18.6844			4.16892	0.000235983	0.264567	17.1523			2.69052	0.00385299	-0.135906	-7.13613			P04424	ASL	Argininosuccinate lyase OS=Homo sapiens (Human) OX=9606 GN=ASL PE=1 SV=4	Argininosuccinate lyase	P04424
9.98428	9.94325	10.0074	9.91976	9.85456	9.95942	9.44128	9.43129	9.51511	9.36501	9.33673	9.37634	FALSE			+	+	siSENP3-9_siGl2;siSENP5-3_siSENP3-9_siGl2	0	21	13	24	13	68.8	1		0.87017	0.166151	-0.0670786	-1.86992			4.03982	0.000291977	-0.515764	-15.9094			5.00992	8.40662e-05	-0.618963	-27.9313			O95671	ASMTL	Probable bifunctional dTTP/UTP pyrophosphatase/methyltransferase protein OS=Homo sapiens (Human) OX=9606 GN=ASMTL PE=1 SV=3	N-acetylserotonin O-methyltransferase-like protein	O95671
12.4308	12.4478	12.387	12.6354	12.6248	12.5744	12.7086	12.6978	12.7091	12.6161	12.6524	12.6075	FALSE		+	+	+	siSENP3-9_siGl2;siSENP5-3_siGl2;siSENP5-3_siSENP3-9_siGl2	0	52	24	89	24	64.3	1		2.71897	0.00426285	0.189626	7.26155			3.9762	0.000325582	0.283248	15.3296			3.06348	0.00189041	0.203427	8.9448			P08243	ASNS	Asparagine synthetase [glutamine-hydrolyzing] OS=Homo sapiens (Human) OX=9606 GN=ASNS PE=1 SV=4	Asparagine synthetase [glutamine-hydrolyzing]	P08243
10.4256	10.5104	10.5368	10.3677	10.4291	10.4378	9.75205	9.81009	9.86712	9.75722	9.6851	9.67048	FALSE			+	+	siSENP3-9_siGl2;siSENP5-3_siSENP3-9_siGl2	0	20	12	14	12	72	1		0.924716	0.148373	-0.0794156	-1.97907			3.87275	0.000389227	-0.681191	-14.4305			4.28229	0.000238922	-0.786677	-18.3217			Q9NWL6	ASNSD1	Asparagine synthetase domain-containing protein 1 OS=Homo sapiens (Human) OX=9606 GN=ASNSD1 PE=2 SV=2	Asparagine synthetase domain-containing protein 1	Q9NWL6
11.9291	11.921	11.9325	11.8597	11.7991	11.8169	11.0916	11.1015	11.0839	11.2105	11.2068	11.2059	FALSE		+	+	+	siSENP3-9_siGl2;siSENP5-3_siGl2;siSENP5-3_siSENP3-9_siGl2	0	43	32	95	32	85.8	1		2.29814	0.00939458	-0.10231	-5.5873			7.75622	7.87163e-06	-0.835227	-136.005			8.3765	8.10847e-06	-0.719823	-194.376			Q12797	ASPH	Aspartyl/asparaginyl beta-hydroxylase OS=Homo sapiens (Human) OX=9606 GN=ASPH PE=1 SV=3	Aspartyl/asparaginyl beta-hydroxylase	Q12797
7.09908	7.02569	7.09064	7.02126	7.1127	7.08321	7.89966	7.9472	7.97039	7.41363	7.50779	7.42291	FALSE			+	+	siSENP3-9_siGl2;siSENP5-3_siSENP3-9_siGl2	0	25	7	7	7	41.1	1		0.00537933	0.988929	0.00058349	0.0164142			5.00381	6.77611e-05	0.867277	27.8328			3.2389	0.00136939	0.376303	9.93266			Q5U4P2	ASPHD1	Aspartate beta-hydroxylase domain-containing protein 1 OS=Homo sapiens (Human) OX=9606 GN=ASPHD1 PE=1 SV=3	Aspartate beta-hydroxylase domain-containing protein 1	Q5U4P2
5.74685	6.10643	6.29829	5.90689	6.03342	5.90448	6.07682	6.28725	6.36457	6.04221	6.0045	5.91886	FALSE						0	6	2	2	2	41.7	1		0.241296	0.613268	-0.102259	-0.611818			0.452626	0.381253	0.192355	1.05072			0.138315	0.749186	-0.0620008	-0.374194			Q6ICH7	ASPHD2	Aspartate beta-hydroxylase domain-containing protein 2 OS=Homo sapiens (Human) OX=9606 GN=ASPHD2 PE=2 SV=1	Aspartate beta-hydroxylase domain-containing protein 2	Q6ICH7
8.05853	8.08055	8.16138	8.26959	8.27006	8.22593	8.56339	8.55113	8.61985	8.79669	8.76487	8.82528	FALSE		+	+	+	siSENP3-9_siGl2;siSENP5-3_siGl2;siSENP5-3_siSENP3-9_siGl2	1	7	23	25	22	409.5	1		1.9627	0.0178989	0.155039	4.49109			3.64939	0.000574579	0.477968	12.6596			4.38281	0.000206569	0.695457	19.4237			Q8IZT6	ASPM	Abnormal spindle-like microcephaly-associated protein OS=Homo sapiens (Human) OX=9606 GN=ASPM PE=1 SV=2	Abnormal spindle-like microcephaly-associated protein	Q8IZT6
8.72007	8.78038	8.77676	8.92659	9.03617	8.9507	9.22978	9.25762	9.25574	9.12541	9.10171	9.05012	FALSE		+	+	+	siSENP3-9_siGl2;siSENP5-3_siGl2;siSENP5-3_siSENP3-9_siGl2	0	33	12	14	12	60.1	1		2.27365	0.00984968	0.212086	5.50077			4.65417	0.000112899	0.488643	22.7345			3.45157	0.000942679	0.333345	11.2671			Q9BZE9	ASPSCR1	Tether containing UBX domain for GLUT4 OS=Homo sapiens (Human) OX=9606 GN=ASPSCR1 PE=1 SV=1	Tether containing UBX domain for GLUT4	Q9BZE9
10.5184	10.4804	10.5235	10.6219	10.5928	10.6581	10.4424	10.3881	10.381	10.3882	10.3478	10.3839	FALSE		+	+	+	siSENP3-9_siGl2;siSENP5-3_siGl2;siSENP5-3_siSENP3-9_siGl2	0	33	9	27	9	32	1		2.13258	0.0128799	0.116871	5.02311			1.92283	0.0165402	-0.103553	-4.37253			2.70067	0.00378108	-0.134071	-7.18064			Q7L266	ASRGL1	Isoaspartyl peptidase/L-asparaginase OS=Homo sapiens (Human) OX=9606 GN=ASRGL1 PE=1 SV=2	Isoaspartyl peptidase/L-asparaginase	Q7L266
12.3819	12.3767	12.3745	12.1198	12.1232	12.1375	12.0224	12.0338	12.0336	12.1448	12.1943	12.1236	FALSE		+	+	+	siSENP3-9_siGl2;siSENP5-3_siGl2;siSENP5-3_siSENP3-9_siGl2	0	56	21	79	21	46.5	1		5.75901	6.56192e-05	-0.250841	-43.0427			6.83682	1.33561e-05	-0.347742	-80.0995			3.35124	0.0011235	-0.223447	-10.6178			P00966	ASS1	Argininosuccinate synthase OS=Homo sapiens (Human) OX=9606 GN=ASS1 PE=1 SV=2	Argininosuccinate synthase {ECO:0000305}	P00966
8.28031	8.33673	8.27984	8.09329	8.12774	7.92955	7.99774	8.11218	8.14619	8.11426	8.20555	8.22255	FALSE		+	+	+	siSENP3-9_siGl2;siSENP5-3_siGl2;siSENP5-3_siSENP3-9_siGl2	0	7	5	6	5	77	1		1.75151	0.027295	-0.248768	-3.88798			1.92706	0.0164061	-0.21359	-4.38497			1.42596	0.0492054	-0.118171	-3.06429			Q2TB18	ASTE1	Protein asteroid homolog 1 OS=Homo sapiens (Human) OX=9606 GN=ASTE1 PE=1 SV=1	Protein asteroid homolog 1	Q2TB18
7.30469	7.44294	7.36282	7.32553	7.46597	7.31832	6.87036	6.84674	6.71836	7.14057	7.01569	7.08852	FALSE			+	+	siSENP3-9_siGl2;siSENP5-3_siSENP3-9_siGl2	0	4	4	5	4	165.3	1		0.00110585	0.997684	-0.000212193	-0.00339078			3.07637	0.00165191	-0.558329	-9.01416			2.22787	0.00952033	-0.288555	-5.34198			Q8IXJ9	ASXL1	Polycomb group protein ASXL1 OS=Homo sapiens (Human) OX=9606 GN=ASXL1 PE=1 SV=4	Putative Polycomb group protein ASXL1	Q8IXJ9
8.61508	8.75054	8.62972	8.93221	8.9629	8.94457	7.70529	7.73335	7.7761	8.23458	8.26819	8.19918	FALSE		+	+	+	siSENP3-9_siGl2;siSENP5-3_siGl2;siSENP5-3_siSENP3-9_siGl2	0	8	10	10	10	153.7	1		2.51921	0.00617907	0.281446	6.42018			4.38691	0.000168374	-0.926864	-19.47			3.09417	0.00178231	-0.431129	-9.11077			Q76L83	ASXL2	Putative Polycomb group protein ASXL2 OS=Homo sapiens (Human) OX=9606 GN=ASXL2 PE=1 SV=1	Putative Polycomb group protein ASXL2	Q76L83
11.1681	11.1607	11.1459	11.1427	11.1378	11.1367	10.7153	10.6919	10.6934	10.516	10.5219	10.5292	FALSE			+	+	siSENP3-9_siGl2;siSENP5-3_siSENP3-9_siGl2	0	35	11	15	11	40.7	1		1.32348	0.0649603	-0.0191638	-2.82718			5.87124	2.44508e-05	-0.458046	-45.9203			6.92176	1.15064e-05	-0.635869	-84.1155			Q8NBU5	ATAD1	ATPase family AAA domain-containing protein 1 OS=Homo sapiens (Human) OX=9606 GN=ATAD1 PE=1 SV=1	ATPase family AAA domain-containing protein 1	Q8NBU5
7.05311	6.93664	6.92719	8.52591	8.56758	8.61434	7.54148	7.47573	7.61985	8.71802	8.732	8.77215	FALSE		+	+	+	siSENP3-9_siGl2;siSENP5-3_siGl2;siSENP5-3_siSENP3-9_siGl2	0	8	11	12	11	158.5	1		5.31721	9.73651e-05	1.59696	33.3573	+		3.22824	0.00124575	0.573378	9.86986			5.65515	3.80035e-05	1.76841	40.5402	+		Q6PL18	ATAD2	ATPase family AAA domain-containing protein 2 OS=Homo sapiens (Human) OX=9606 GN=ATAD2 PE=1 SV=1	ATPase family AAA domain-containing protein 2	Q6PL18
11.3379	11.2849	11.3311	10.9163	10.8409	10.8882	11.9408	11.9648	11.9329	11.1534	11.1346	11.1894	FALSE		+	+	+	siSENP3-9_siGl2;siSENP5-3_siGl2;siSENP5-3_siSENP3-9_siGl2	0	56	36	110	13	71.3	1		4.02771	0.000474938	-0.436158	-15.7974			5.28278	4.68173e-05	0.628217	32.7007			2.62636	0.00436987	-0.158853	-6.86026			Q9NVI7	ATAD3A	ATPase family AAA domain-containing protein 3A OS=Homo sapiens (Human) OX=9606 GN=ATAD3A PE=1 SV=2	ATPase family AAA domain-containing protein 3A {ECO:0000312|HGNC:HGNC:25567}	Q9NVI7
12.0895	12.0613	12.0495	11.6514	11.662	11.6704	12.3626	12.3542	12.3906	11.7173	11.738	11.7569	FALSE		+	+	+	siSENP3-9_siGl2;siSENP5-3_siGl2;siSENP5-3_siSENP3-9_siGl2	26	51	37	99	14	72.5	1		5.1933	0.000106528	-0.405469	-31.0538			4.31765	0.000186724	0.302384	18.7022			4.43307	0.00019094	-0.329356	-19.9988			Q5T9A4	ATAD3B	ATPase family AAA domain-containing protein 3B OS=Homo sapiens (Human) OX=9606 GN=ATAD3B PE=1 SV=1	ATPase family AAA domain-containing protein 3B	Q5T9A4
7.74752	7.71699	7.91767	8.57781	8.5345	8.60548	8.11894	8.01011	8.15026	8.67455	8.6749	8.67842	FALSE		+	+	+	siSENP3-9_siGl2;siSENP5-3_siGl2;siSENP5-3_siSENP3-9_siGl2	0	9	13	14	13	207.4	1		3.53553	0.00104229	0.778533	11.8393			1.77804	0.0223553	0.299041	3.96048			3.83598	0.000491514	0.881895	14.1234			Q96QE3	ATAD5	ATPase family AAA domain-containing protein 5 OS=Homo sapiens (Human) OX=9606 GN=ATAD5 PE=1 SV=4	ATPase family AAA domain-containing protein 5	Q96QE3
10.8982	10.9432	10.9479	10.7875	10.8727	10.7778	11.1257	11.0796	11.1658	10.9752	11.0292	10.9746	FALSE		+	+		siSENP3-9_siGl2;siSENP5-3_siGl2	0	33	16	24	16	59.1	1		1.58021	0.0384043	-0.117085	-3.44017			2.55602	0.00456487	0.193961	6.56855			1.23498	0.073271	0.0632416	2.62956			O95260	ATE1	Arginyl-tRNA--protein transferase 1 OS=Homo sapiens (Human) OX=9606 GN=ATE1 PE=1 SV=2	Arginyl-tRNA--protein transferase 1	O95260
7.64386	7.75756	7.75822	6.94486	7.17193	7.10119	7.76487	7.77149	7.82146	7.45368	7.65105	7.46434	FALSE		+			siSENP5-3_siGl2	0	15	3	10	1	29.2	1		2.95776	0.0027446	-0.647221	-8.3941			0.719317	0.214116	0.0660602	1.57291			1.24059	0.0724142	-0.196853	-2.6419			P18846	ATF1	Cyclic AMP-dependent transcription factor ATF-1 OS=Homo sapiens (Human) OX=9606 GN=ATF1 PE=1 SV=2	Cyclic AMP-dependent transcription factor ATF-1	P18846
9.69	9.65159	9.74517	9.67684	9.62406	9.73183	9.72349	9.74551	9.71562	9.82337	9.73725	9.80848	FALSE						0	21	11	17	7	54.5	1		0.164131	0.717742	-0.0180089	-0.436082			0.498107	0.345302	0.0326195	1.14082			1.16466	0.0849077	0.0941127	2.47681			P15336	ATF2	Cyclic AMP-dependent transcription factor ATF-2 OS=Homo sapiens (Human) OX=9606 GN=ATF2 PE=1 SV=4	Cyclic AMP-dependent transcription factor ATF-2	P15336
3.15381	3.48543	3.45943	3.71149	3.80735	3.98185	4.26303	4.62059	4.34341	4.15381	4.06178	4.30743	FALSE		+	+	+	siSENP3-9_siGl2;siSENP5-3_siGl2;siSENP5-3_siSENP3-9_siGl2	0	6	1	2	1	20.6	1		1.61283	0.035937	0.467346	3.52282			2.62774	0.0039566	1.04279	6.8661	+		2.48803	0.00570566	0.808115	6.29678			P18847	ATF3	Cyclic AMP-dependent transcription factor ATF-3 OS=Homo sapiens (Human) OX=9606 GN=ATF3 PE=1 SV=2	Cyclic AMP-dependent transcription factor ATF-3	P18847
8.10748	8.15228	8.11738	7.808	7.9507	7.84612	7.66107	7.65821	7.71081	7.91767	7.76752	7.96463	FALSE		+	+	+	siSENP3-9_siGl2;siSENP5-3_siGl2;siSENP5-3_siSENP3-9_siGl2	0	19	12	14	12	74.5	1		2.34346	0.00864564	-0.257443	-5.75029			4.48207	0.000145678	-0.449021	-20.5756			1.78369	0.0234037	-0.242441	-3.97603			P18850	ATF6	Cyclic AMP-dependent transcription factor ATF-6 alpha OS=Homo sapiens (Human) OX=9606 GN=ATF6 PE=1 SV=3	Cyclic AMP-dependent transcription factor ATF-6 alpha	P18850
7.18587	7.42459	7.34873	6.36807	6.33628	6.55305	5.73064	5.96116	6.05094	6.20359	6.27053	6.29094	FALSE		+	+	+	siSENP3-9_siGl2;siSENP5-3_siGl2;siSENP5-3_siSENP3-9_siGl2	0	6	4	4	4	76.7	1		3.11532	0.00208438	-0.900592	-9.22683			3.53759	0.000700363	-1.40548	-11.8537	+		3.84019	0.000489004	-1.06471	-14.1582	+		Q99941	ATF6B	Cyclic AMP-dependent transcription factor ATF-6 beta OS=Homo sapiens (Human) OX=9606 GN=ATF6B PE=1 SV=2	Cyclic AMP-dependent transcription factor ATF-6 beta	Q99941
10.8215	10.8002	10.7971	10.6736	10.7062	10.7219	9.92318	9.92719	9.8892	10.3355	10.3517	10.355	FALSE		+	+	+	siSENP3-9_siGl2;siSENP5-3_siGl2;siSENP5-3_siSENP3-9_siGl2	4	29	13	20	9	52.9	1		2.5492	0.00584975	-0.105736	-6.54084			6.40576	1.54674e-05	-0.893079	-62.4874			5.9104	2.90035e-05	-0.458856	-46.9689			P17544	ATF7	Cyclic AMP-dependent transcription factor ATF-7 OS=Homo sapiens (Human) OX=9606 GN=ATF7 PE=1 SV=2	Cyclic AMP-dependent transcription factor ATF-7	P17544
10.9327	10.904	10.944	11.2732	11.2709	11.2758	10.7121	10.7082	10.7074	10.9179	10.9357	10.9079	FALSE		+	+		siSENP3-9_siGl2;siSENP5-3_siGl2	0	19	17	22	17	136.3	1		5.06698	0.000123739	0.346438	28.868			4.26427	0.000204133	-0.217635	-18.1307			0.166994	0.705535	-0.00638421	-0.442835			Q6VMQ6	ATF7IP	Activating transcription factor 7-interacting protein 1 OS=Homo sapiens (Human) OX=9606 GN=ATF7IP PE=1 SV=3	Activating transcription factor 7-interacting protein 1	Q6VMQ6
7.09487	6.91049	7.15987	7.27146	7.42038	7.35667	7.16892	7.15076	7.15684	7.34341	7.15886	7.32912	FALSE		+			siSENP5-3_siGl2	0	8	2	2	2	25.3	1		1.56964	0.0392201	0.294428	3.41362			0.623293	0.263098	0.103765	1.38577			1.09495	0.0983985	0.222053	2.32875			Q9H0Y0	ATG10	Ubiquitin-like-conjugating enzyme ATG10 OS=Homo sapiens (Human) OX=9606 GN=ATG10 PE=1 SV=1	Ubiquitin-like-conjugating enzyme ATG10	Q9H0Y0
9.40173	9.40939	9.45964	9.38327	9.50522	9.439	9.54689	9.56567	9.49925	9.56472	9.56701	9.57099	FALSE			+	+	siSENP3-9_siGl2;siSENP5-3_siSENP3-9_siGl2	0	45	8	12	8	25	1		0.181571	0.69338	0.0189091	0.476916			1.87558	0.0182116	0.113685	4.23493			2.85502	0.00280873	0.143987	7.88869			Q9BSB4	ATG101	Autophagy-related protein 101 OS=Homo sapiens (Human) OX=9606 GN=ATG101 PE=1 SV=1	Autophagy-related protein 101	Q9BSB4
10.307	10.3004	10.3377	10.4372	10.4976	10.4691	10.4867	10.4436	10.5294	10.4299	10.504	10.503	FALSE		+	+	+	siSENP3-9_siGl2;siSENP5-3_siGl2;siSENP5-3_siSENP3-9_siGl2	0	19	3	8	3	15.1	1		2.73288	0.00415594	0.152953	7.32357			2.48293	0.00529841	0.171557	6.27679			2.42413	0.00646398	0.163975	6.05012			O94817	ATG12	Ubiquitin-like protein ATG12 OS=Homo sapiens (Human) OX=9606 GN=ATG12 PE=1 SV=1	Ubiquitin-like protein ATG12	O94817
6.08534	5.96116	6.16189	6.02901	6.23649	6.3733	6.8392	7.01235	6.89845	6.53605	6.82018	6.75355	FALSE			+	+	siSENP3-9_siGl2;siSENP5-3_siSENP3-9_siGl2	0	13	4	4	4	56.5	1		0.547422	0.324769	0.143472	1.23769			3.40107	0.000900878	0.847204	10.9357			2.43836	0.00628761	0.633799	6.10433			O75143	ATG13	Autophagy-related protein 13 OS=Homo sapiens (Human) OX=9606 GN=ATG13 PE=1 SV=1	Autophagy-related protein 13	O75143
7.51175	7.49985	7.55766	6.66534	6.85175	6.93192	7.54458	7.49025	7.59171	7.37764	7.54303	7.44708	FALSE		+			siSENP5-3_siGl2	0	12	3	3	3	55.3	1		3.02394	0.00244333	-0.70675	-8.73505			0.21721	0.631328	0.0190941	0.558251			0.586886	0.288942	-0.0671649	-1.3148			Q6ZNE5	ATG14	Beclin 1-associated autophagy-related key regulator OS=Homo sapiens (Human) OX=9606 GN=ATG14 PE=1 SV=1	Beclin 1-associated autophagy-related key regulator {ECO:0000303|PubMed:19050071}	Q6ZNE5
10.694	10.75	10.7287	10.9495	11.0075	10.9873	10.8884	10.9147	10.9537	11.0603	11.0042	11.0177	FALSE		+	+	+	siSENP3-9_siGl2;siSENP5-3_siGl2;siSENP5-3_siSENP3-9_siGl2	0	39	19	36	19	68.2	1		3.39797	0.00130568	0.257195	10.9157			2.8327	0.00263707	0.194693	7.7826			3.6809	0.00063836	0.303141	12.8962			Q676U5	ATG16L1	Autophagy-related protein 16-1 OS=Homo sapiens (Human) OX=9606 GN=ATG16L1 PE=1 SV=2	Autophagy-related protein 16-1	Q676U5
4.88264	4.66676	4.7761	4.62644	4.88753	4.84298	4.98641	5.15785	5.15381	4.90207	4.86295	5.05745	FALSE			+		siSENP3-9_siGl2	0	4	2	2	1	69	1		0.0347763	0.931751	0.0104798	0.10283			1.73908	0.0242719	0.324188	3.85429			0.897334	0.149227	0.165656	1.92413			Q8NAA4	ATG16L2	Autophagy-related protein 16-2 OS=Homo sapiens (Human) OX=9606 GN=ATG16L2 PE=1 SV=2	Autophagy-related protein 16-2	Q8NAA4
8.2588	8.24031	8.27473	8.18636	8.31152	8.36413	7.99322	8.1153	8.23122	8.05691	8.1236	8.13134	FALSE				+	siSENP5-3_siSENP3-9_siGl2	0	12	18	19	16	212.7	1		0.21257	0.650531	0.0293916	0.547808			0.976643	0.122575	-0.144699	-2.08416			2.41284	0.00661206	-0.153996	-6.00738			Q2TAZ0	ATG2A	Autophagy-related protein 2 homolog A OS=Homo sapiens (Human) OX=9606 GN=ATG2A PE=1 SV=3	Autophagy-related protein 2 homolog A	Q2TAZ0
9.75606	9.79701	9.71287	9.803	9.8892	9.80607	9.52199	9.5157	9.51491	9.64476	9.69052	9.73454	FALSE			+		siSENP3-9_siGl2	2	16	31	35	29	232.6	1		0.974169	0.134004	0.0774425	2.07912			3.20716	0.0012953	-0.237779	-9.74668			0.855246	0.163056	-0.0653734	-1.84025			Q96BY7	ATG2B	Autophagy-related protein 2 homolog B OS=Homo sapiens (Human) OX=9606 GN=ATG2B PE=1 SV=5	Autophagy-related protein 2 homolog B	Q96BY7
11.359	11.3243	11.3842	11.5485	11.518	11.5354	11.1986	11.2231	11.1746	11.3188	11.3471	11.3415	FALSE		+	+		siSENP3-9_siGl2;siSENP5-3_siGl2	0	30	8	19	8	35.8	1		3.09999	0.0021402	0.178135	9.14258			2.66902	0.00364523	-0.157062	-7.04263			0.443602	0.392691	-0.0200367	-1.03273			Q9NT62	ATG3	Ubiquitin-like-conjugating enzyme ATG3 OS=Homo sapiens (Human) OX=9606 GN=ATG3 PE=1 SV=1	Ubiquitin-like-conjugating enzyme ATG3	Q9NT62
8.95099	8.9629	9.0045	9.29025	9.42291	9.38672	7.89482	8.02015	7.86047	8.2635	8.30378	8.3474	FALSE		+	+	+	siSENP3-9_siGl2;siSENP5-3_siGl2;siSENP5-3_siSENP3-9_siGl2	0	12	4	5	4	45.3	1		3.11133	0.00210117	0.393829	9.20481			4.47371	0.000147158	-1.04765	-20.4761	+		4.66741	0.000133836	-0.667902	-22.9096			Q8WYN0	ATG4A	Cysteine protease ATG4A OS=Homo sapiens (Human) OX=9606 GN=ATG4A PE=1 SV=1	Cysteine protease ATG4A	Q8WYN0
9.16742	9.1918	9.24959	9.49486	9.60899	9.64962	9.98242	10.0941	10.0593	9.98812	9.95201	9.9587	FALSE		+	+	+	siSENP3-9_siGl2;siSENP5-3_siGl2;siSENP5-3_siSENP3-9_siGl2	0	23	8	14	8	44.3	1		2.72529	0.00421524	0.381553	7.28965			4.47899	0.000146165	0.842347	20.5389			5.04568	8.06287e-05	0.76334	28.5148			Q9Y4P1	ATG4B	Cysteine protease ATG4B OS=Homo sapiens (Human) OX=9606 GN=ATG4B PE=1 SV=2	Cysteine protease ATG4B	Q9Y4P1
9.98085	9.9587	9.93943	10.0316	9.99619	10.0157	9.58703	9.62516	9.63952	9.84941	9.75422	9.82734	FALSE		+	+	+	siSENP3-9_siGl2;siSENP5-3_siGl2;siSENP5-3_siSENP3-9_siGl2	0	22	10	16	10	52.5	1		1.59636	0.0371759	0.0548445	3.48094			4.19075	0.000228319	-0.342424	-17.3717			2.06096	0.0133207	-0.149339	-4.79331			Q96DT6	ATG4C	Cysteine protease ATG4C OS=Homo sapiens (Human) OX=9606 GN=ATG4C PE=1 SV=1	Cysteine protease ATG4C	Q96DT6
10.0261	10.0081	10.0824	10.2573	10.1623	10.2123	10.2687	10.268	10.2307	10.2291	10.2092	10.1708	FALSE		+	+	+	siSENP3-9_siGl2;siSENP5-3_siGl2;siSENP5-3_siSENP3-9_siGl2	0	37	8	14	8	32.4	1		2.07891	0.0142989	0.171706	4.85014			2.97068	0.00201784	0.216894	8.45971			2.36496	0.00725998	0.164132	5.82894			Q9H1Y0	ATG5	Autophagy protein 5 OS=Homo sapiens (Human) OX=9606 GN=ATG5 PE=1 SV=2	Autophagy protein 5	Q9H1Y0
11.7006	11.7103	11.7623	11.6252	11.6683	11.6745	11.877	11.9251	11.8779	11.7862	11.7941	11.8026	FALSE			+	+	siSENP3-9_siGl2;siSENP5-3_siSENP3-9_siGl2	0	30	19	32	19	77.9	1		1.29967	0.0682807	-0.0683947	-2.77339			2.60786	0.00411981	0.168953	6.7825			1.6194	0.0328392	0.069919	3.53963			O95352	ATG7	Ubiquitin-like modifier-activating enzyme ATG7 OS=Homo sapiens (Human) OX=9606 GN=ATG7 PE=1 SV=1	Ubiquitin-like modifier-activating enzyme ATG7	O95352
10.8718	10.8489	10.8496	11.0707	11.1216	11.1003	11.3264	11.3191	11.3674	11.3385	11.355	11.3536	FALSE		+	+	+	siSENP3-9_siGl2;siSENP5-3_siGl2;siSENP5-3_siSENP3-9_siGl2	0	26	20	37	20	94.4	1		3.8854	0.000593221	0.240777	14.5376			5.05105	6.40255e-05	0.480875	28.6035			6.13824	2.2979e-05	0.492247	53.5606			Q7Z3C6	ATG9A	Autophagy-related protein 9A OS=Homo sapiens (Human) OX=9606 GN=ATG9A PE=1 SV=3	Autophagy-related protein 9A	Q7Z3C6
12.2344	12.2257	12.2088	12.2908	12.2768	12.3042	12.7224	12.719	12.7534	12.6246	12.6511	12.6266	FALSE		+	+	+	siSENP3-9_siGl2;siSENP5-3_siGl2;siSENP5-3_siSENP3-9_siGl2	0	61	33	128	33	64.6	1		2.4654	0.00684377	0.0676228	6.20844			5.55971	3.40744e-05	0.508618	38.3684			5.46116	4.8858e-05	0.411145	36.2475			P31939	ATIC	Bifunctional purine biosynthesis protein PURH OS=Homo sapiens (Human) OX=9606 GN=ATIC PE=1 SV=3	Bifunctional purine biosynthesis protein PURH	P31939
10.9931	10.9597	11.0422	11.1385	11.111	11.1439	10.8061	10.8409	10.7978	10.9435	10.9495	11.0105	FALSE		+	+		siSENP3-9_siGl2;siSENP5-3_siGl2	1	40	21	34	20	63.5	1		2.15631	0.0123161	0.132788	5.10107			2.58969	0.00426666	-0.183417	-6.70682			0.402173	0.429171	-0.0304883	-0.949529			Q8WXF7	ATL1	Atlastin-1 OS=Homo sapiens (Human) OX=9606 GN=ATL1 PE=1 SV=1	Atlastin-1	Q8WXF7
11.366	11.3779	11.3571	11.4117	11.452	11.4645	11.3476	11.3416	11.3584	11.5543	11.5888	11.552	FALSE		+		+	siSENP5-3_siGl2;siSENP5-3_siSENP3-9_siGl2	0	38	18	44	17	66.2	1		1.94652	0.0184746	0.075744	4.4427			1.07715	0.0988075	-0.0178169	-2.29144			3.92362	0.000425438	0.198046	14.8661			Q8NHH9	ATL2	Atlastin-2 OS=Homo sapiens (Human) OX=9606 GN=ATL2 PE=1 SV=2	Atlastin-2	Q8NHH9
11.8083	11.774	11.7809	11.4516	11.4443	11.4293	11.7868	11.8071	11.8011	11.7414	11.7641	11.7342	FALSE		+			siSENP5-3_siGl2	0	42	19	68	19	60.5	1		5.01271	0.00013075	-0.346006	-27.9764			0.365956	0.45924	0.0105937	0.875824			1.38917	0.0531501	-0.0411752	-2.97808			Q6DD88	ATL3	Atlastin-3 OS=Homo sapiens (Human) OX=9606 GN=ATL3 PE=1 SV=1	Atlastin-3	Q6DD88
11.4894	11.5461	11.5695	11.1454	11.1671	11.2062	11.4201	11.4417	11.4756	11.4556	11.4551	11.4718	FALSE		+	+		siSENP3-9_siGl2;siSENP5-3_siGl2	0	17	48	62	48	350.5	1		3.58712	0.000953126	-0.362119	-12.2045			1.44341	0.0455188	-0.0892331	-3.10563			1.41651	0.0501372	-0.0741704	-3.04204			Q13315	ATM	Serine-protein kinase ATM OS=Homo sapiens (Human) OX=9606 GN=ATM PE=1 SV=4	Serine-protein kinase ATM	Q13315
8.32463	8.25692	8.16942	8.4582	8.41532	8.49225	6.84046	7.08215	6.97499	7.8759	7.95303	7.88203	FALSE		+	+	+	siSENP3-9_siGl2;siSENP5-3_siGl2;siSENP5-3_siSENP3-9_siGl2	0	8	7	9	7	125.3	1		1.82374	0.023572	0.204935	4.08751			3.9902	0.000317928	-1.28446	-15.4555	+		2.60215	0.00457571	-0.346668	-6.75862			P54259	ATN1	Atrophin-1 OS=Homo sapiens (Human) OX=9606 GN=ATN1 PE=1 SV=3	Atrophin-1	P54259
9.90539	9.92258	9.83652	9.87882	9.93177	9.8505	9.81938	9.69975	9.724	9.60084	9.62132	9.68335	FALSE			+	+	siSENP3-9_siGl2;siSENP5-3_siSENP3-9_siGl2	0	13	2	5	2	7.4	1		0.0105531	0.978446	-0.00113583	-0.0320156			1.4501	0.044862	-0.140456	-3.12157			2.65896	0.0040975	-0.252996	-6.99927			O00244	ATOX1	Copper transport protein ATOX1 OS=Homo sapiens (Human) OX=9606 GN=ATOX1 PE=1 SV=1	Copper transport protein ATOX1	O00244
10.5931	10.6101	10.6351	10.3198	10.2688	10.3002	10.4566	10.4427	10.3904	10.2144	10.194	10.2279	FALSE		+	+	+	siSENP3-9_siGl2;siSENP5-3_siGl2;siSENP5-3_siSENP3-9_siGl2	0	16	18	23	16	129.7	1		4.09906	0.000425563	-0.316499	-16.4684			2.82879	0.00265492	-0.182872	-7.76417			4.85775	0.000104138	-0.40066	-25.5784			P98196	ATP11A	Probable phospholipid-transporting ATPase IH OS=Homo sapiens (Human) OX=9606 GN=ATP11A PE=1 SV=3	Probable phospholipid-transporting ATPase IH	P98196
10.3403	10.3249	10.373	10.6384	10.6267	10.6587	10.447	10.4765	10.4985	10.61	10.6071	10.5813	FALSE		+	+	+	siSENP3-9_siGl2;siSENP5-3_siGl2;siSENP5-3_siSENP3-9_siGl2	0	19	20	26	18	134.1	1		4.19111	0.000369004	0.295257	17.3753			2.46753	0.00546757	0.12795	6.21675			3.94215	0.000414064	0.253411	15.0279			Q9Y2G3	ATP11B	Probable phospholipid-transporting ATPase IF OS=Homo sapiens (Human) OX=9606 GN=ATP11B PE=1 SV=2	Probable phospholipid-transporting ATPase IF	Q9Y2G3
11.3675	11.3704	11.3957	11.7136	11.7785	11.741	11.5785	11.5952	11.6128	11.6598	11.6764	11.699	FALSE		+	+	+	siSENP3-9_siGl2;siSENP5-3_siGl2;siSENP5-3_siSENP3-9_siGl2	2	24	26	42	24	129.4	1		4.21275	0.000360121	0.366472	17.5955			4.08309	0.000272742	0.217623	16.3159			4.49811	0.000171885	0.3005	20.768			Q8NB49	ATP11C	Phospholipid-transporting ATPase IG OS=Homo sapiens (Human) OX=9606 GN=ATP11C PE=1 SV=3	Phospholipid-transporting ATPase IG	Q8NB49
12.3517	12.3582	12.3608	11.7932	11.8709	11.8458	11.4082	11.4313	11.4525	11.6088	11.6174	11.6171	FALSE		+	+	+	siSENP3-9_siGl2;siSENP5-3_siGl2;siSENP5-3_siSENP3-9_siGl2	0	29	31	68	31	132.9	1		4.64115	0.000204367	-0.52024	-22.5636			6.62001	1.37184e-05	-0.926227	-70.6961			8.33199	8.10847e-06	-0.742471	-189.459			Q9HD20	ATP13A1	Manganese-transporting ATPase 13A1 OS=Homo sapiens (Human) OX=9606 GN=ATP13A1 PE=1 SV=2	Manganese-transporting ATPase 13A1	Q9HD20
8.36632	8.36938	8.46393	7.79701	7.76288	7.81506	8.57175	8.64494	8.63263	8.33539	8.43212	8.41827	FALSE		+	+		siSENP3-9_siGl2;siSENP5-3_siGl2	0	7	6	6	6	128.7	1		4.16673	0.000384533	-0.608226	-17.1305			2.27951	0.00799305	0.216562	5.52138			0.0354756	0.929931	-0.00461547	-0.104824			Q9NQ11	ATP13A2	Cation-transporting ATPase 13A2 OS=Homo sapiens (Human) OX=9606 GN=ATP13A2 PE=1 SV=2	Cation-transporting ATPase 13A2	Q9NQ11
10.5342	10.5073	10.5522	10.2115	10.3264	10.3217	10.5339	10.5527	10.5562	10.4898	10.535	10.5139	FALSE		+			siSENP5-3_siGl2	0	16	17	25	17	138	1		2.45206	0.00702109	-0.244679	-6.1569			0.481804	0.357581	0.0163692	1.10862			0.423708	0.409876	-0.0183125	-0.992907			Q9H7F0	ATP13A3	Probable cation-transporting ATPase 13A3 OS=Homo sapiens (Human) OX=9606 GN=ATP13A3 PE=1 SV=4	Probable cation-transporting ATPase 13A3	Q9H7F0
13.4875	13.4692	13.4597	13.648	13.5982	13.5969	13.4865	13.4582	13.4475	13.671	13.6688	13.6571	FALSE		+		+	siSENP5-3_siGl2;siSENP5-3_siSENP3-9_siGl2	24	45	49	267	32	112.8	1		2.79443	0.00370836	0.142199	7.60367			0.222118	0.62478	-0.00808875	-0.569251			4.51214	0.000168497	0.193504	20.9377			P05023	ATP1A1	Sodium/potassium-transporting ATPase subunit alpha-1 OS=Homo sapiens (Human) OX=9606 GN=ATP1A1 PE=1 SV=1	Sodium/potassium-transporting ATPase subunit alpha-1	P05023
10.219	10.1952	10.2827	10.495	10.5246	10.5191	11.0802	11.0836	11.0922	11.1231	11.0746	11.0846	FALSE		+	+	+	siSENP3-9_siGl2;siSENP5-3_siGl2;siSENP5-3_siSENP3-9_siGl2	0	37	33	134	16	111.7	1		3.27403	0.00159675	0.280567	10.1423			5.26474	4.76669e-05	0.852985	32.3619			5.05795	7.919e-05	0.861756	28.7178			P13637	ATP1A3	Sodium/potassium-transporting ATPase subunit alpha-3 OS=Homo sapiens (Human) OX=9606 GN=ATP1A3 PE=1 SV=3	Sodium/potassium-transporting ATPase subunit alpha-3	P13637
11.4523	11.4393	11.4471	11.3656	11.286	11.2914	11.2052	11.2077	11.1628	11.214	11.2265	11.2147	FALSE		+	+	+	siSENP3-9_siGl2;siSENP5-3_siGl2;siSENP5-3_siSENP3-9_siGl2	0	45	15	40	15	35	1		2.15022	0.0124623	-0.131932	-5.08098			4.14376	0.000246549	-0.254343	-16.9029			5.67972	3.71491e-05	-0.227873	-41.1187			P05026	ATP1B1	Sodium/potassium-transporting ATPase subunit beta-1 OS=Homo sapiens (Human) OX=9606 GN=ATP1B1 PE=1 SV=1	Sodium/potassium-transporting ATPase subunit beta-1	P05026
3.18587	3.32193	3.48543	2.70044	3.60881	3.41954	4.1127	4.37851	4.04439	3.70044	3.66676	3.45943	FALSE			+		siSENP3-9_siGl2	0	5	1	1	1	33.3	1		0.109987	0.801753	-0.0881445	-0.304023			2.4982	0.005138	0.847461	6.33681			1.13813	0.0897374	0.277802	2.42008			P14415	ATP1B2	Sodium/potassium-transporting ATPase subunit beta-2 OS=Homo sapiens (Human) OX=9606 GN=ATP1B2 PE=1 SV=3	Sodium/potassium-transporting ATPase subunit beta-2	P14415
11.617	11.5369	11.5936	11.8692	11.7967	11.794	11.7119	11.6772	11.6373	11.9568	11.9391	11.9433	FALSE		+		+	siSENP5-3_siGl2;siSENP5-3_siSENP3-9_siGl2	0	33	9	33	9	31.5	1		2.64376	0.00491391	0.237491	6.93416			1.35429	0.0550005	0.0929995	2.89748			3.93058	0.000421942	0.36392	14.9266			P54709	ATP1B3	Sodium/potassium-transporting ATPase subunit beta-3 OS=Homo sapiens (Human) OX=9606 GN=ATP1B3 PE=1 SV=1	Sodium/potassium-transporting ATPase subunit beta-3	P54709
13.5028	13.5034	13.472	13.5954	13.566	13.554	13.1535	13.1252	13.1381	13.3917	13.3931	13.3881	FALSE		+	+	+	siSENP3-9_siGl2;siSENP5-3_siGl2;siSENP5-3_siSENP3-9_siGl2	7	33	35	155	31	114.7	1		2.10035	0.0136996	0.0790834	4.91869			4.93996	7.43316e-05	-0.353777	-26.8241			3.203	0.00146127	-0.101739	-9.72261			P16615	ATP2A2	Sarcoplasmic/endoplasmic reticulum calcium ATPase 2 OS=Homo sapiens (Human) OX=9606 GN=ATP2A2 PE=1 SV=1	Sarcoplasmic/endoplasmic reticulum calcium ATPase 2	P16615
7.20653	7.1809	7.37069	6.77873	6.92362	7.06932	7.86171	7.88753	7.94369	7.47249	7.40344	7.33718	FALSE		+	+		siSENP3-9_siGl2;siSENP5-3_siGl2	0	10	10	22	6	113.9	1		1.482	0.0468854	-0.328814	-3.19809			3.25821	0.00117654	0.644934	10.0474			1.00004	0.120284	0.151662	2.13193			Q93084	ATP2A3	Sarcoplasmic/endoplasmic reticulum calcium ATPase 3 OS=Homo sapiens (Human) OX=9606 GN=ATP2A3 PE=1 SV=2	Sarcoplasmic/endoplasmic reticulum calcium ATPase 3	Q93084
12.6301	12.6352	12.6255	12.187	12.2426	12.2364	12.3488	12.342	12.3373	12.2262	12.2185	12.1927	FALSE		+	+	+	siSENP3-9_siGl2;siSENP5-3_siGl2;siSENP5-3_siSENP3-9_siGl2	17	31	36	75	22	134.6	1		4.6699	0.000196973	-0.408254	-22.9425			6.50083	1.45819e-05	-0.287565	-66.0053			5.61981	3.97475e-05	-0.417806	-39.7221			P20020	ATP2B1	Plasma membrane calcium-transporting ATPase 1 OS=Homo sapiens (Human) OX=9606 GN=ATP2B1 PE=1 SV=4	Plasma membrane calcium-transporting ATPase 1	P20020
11.2524	11.2007	11.2864	10.7808	10.7738	10.8086	9.75772	9.81282	9.73285	9.59451	9.60344	9.72673	FALSE		+	+	+	siSENP3-9_siGl2;siSENP5-3_siGl2;siSENP5-3_siSENP3-9_siGl2	2	21	25	47	11	137.8	1		4.14721	0.000396177	-0.458813	-16.9369			5.75959	2.74616e-05	-1.47873	-43.0573	+		5.27124	6.00329e-05	-1.60497	-32.4836	+		P23634	ATP2B4	Plasma membrane calcium-transporting ATPase 4 OS=Homo sapiens (Human) OX=9606 GN=ATP2B4 PE=1 SV=2	Plasma membrane calcium-transporting ATPase 4 {ECO:0000305}	P23634
11.3139	11.2782	11.292	11.0964	11.1593	11.1631	11.3281	11.3801	11.3208	11.2467	11.2352	11.248	FALSE		+		+	siSENP5-3_siGl2;siSENP5-3_siSENP3-9_siGl2	0	27	20	36	20	100.5	1		2.53008	0.00606156	-0.155108	-6.46369			1.06269	0.101892	0.0482998	2.26127			2.00007	0.0150388	-0.0513976	-4.6043			P98194	ATP2C1	Calcium-transporting ATPase type 2C member 1 OS=Homo sapiens (Human) OX=9606 GN=ATP2C1 PE=1 SV=3	Calcium-transporting ATPase type 2C member 1	P98194
6.53916	6.44294	6.3147	6.65964	6.45779	6.47573	6.70736	6.67384	6.55459	6.82018	6.78398	6.77742	FALSE				+	siSENP5-3_siSENP3-9_siGl2	0	5	6	30	1	114	1		0.466689	0.384297	0.0987884	1.07868			1.25215	0.0680873	0.212996	2.66742			2.25879	0.00895145	0.361593	5.44882			P20648	ATP4A	Potassium-transporting ATPase alpha chain 1 OS=Homo sapiens (Human) OX=9606 GN=ATP4A PE=2 SV=5	Potassium-transporting ATPase alpha chain 1	P20648
12.8492	12.7873	12.7714	13.0063	12.9052	12.8996	12.6886	12.6287	12.6306	12.8558	12.8155	12.8231	FALSE		+	+		siSENP3-9_siGl2;siSENP5-3_siGl2	0	61	36	303	36	59.7	1		1.48242	0.0468563	0.134397	3.1991			2.11793	0.0110786	-0.153341	-4.97542			0.466399	0.373771	0.0288566	1.0781			P25705	ATP5F1A	ATP synthase subunit alpha, mitochondrial OS=Homo sapiens (Human) OX=9606 GN=ATP5F1A PE=1 SV=1	ATP synthase subunit alpha, mitochondrial {ECO:0000305}	P25705
11.4601	11.486	11.5087	11.5512	11.58	11.5948	11.4663	11.4524	11.4793	11.4851	11.552	11.4772	FALSE		+			siSENP5-3_siGl2	0	78	30	284	30	56.5	1		2.0486	0.0151781	0.0903781	4.75451			0.518174	0.330858	-0.0189371	-1.18032			0.290647	0.543817	0.0198196	0.718652			P06576	ATP5F1B	ATP synthase subunit beta, mitochondrial OS=Homo sapiens (Human) OX=9606 GN=ATP5F1B PE=1 SV=3	ATP synthase subunit beta, mitochondrial {ECO:0000305}	P06576
11.7535	11.7199	11.7081	11.9017	11.8776	11.867	11.5994	11.608	11.6091	11.7936	11.7726	11.7616	FALSE		+	+		siSENP3-9_siGl2;siSENP5-3_siGl2	0	38	12	72	11	33	1		3.09278	0.00216538	0.154891	9.10319			3.0252	0.00182021	-0.121679	-8.74171			1.37858	0.0542921	0.0487639	2.95351			P36542	ATP5F1C	ATP synthase subunit gamma, mitochondrial OS=Homo sapiens (Human) OX=9606 GN=ATP5F1C PE=1 SV=1	ATP synthase subunit gamma, mitochondrial {ECO:0000305}	P36542
10.6251	10.4908	10.4454	10.6944	10.6174	10.5563	10.2441	10.2171	10.1634	10.5593	10.528	10.4876	FALSE			+		siSENP3-9_siGl2	0	17	3	15	3	17.5	1		0.694131	0.239966	0.102266	1.52377			2.2151	0.00909273	-0.312205	-5.29836			0.0263754	0.947227	0.00454585	0.078667			P30049	ATP5F1D	ATP synthase subunit delta, mitochondrial OS=Homo sapiens (Human) OX=9606 GN=ATP5F1D PE=1 SV=2	ATP synthase subunit delta, mitochondrial {ECO:0000305}	P30049
11.2657	11.2295	11.2804	11.1587	11.0654	11.1143	11.2569	11.3154	11.2853	11.2499	11.2886	11.3048	FALSE		+			siSENP5-3_siGl2	0	47	11	57	11	12.2	1		2.0368	0.0155062	-0.14572	-4.71766			0.531293	0.321532	0.0273342	1.20608			0.434558	0.40021	0.0225452	1.01465			Q9UII2	ATP5IF1	ATPase inhibitor, mitochondrial OS=Homo sapiens (Human) OX=9606 GN=ATP5IF1 PE=1 SV=1	ATPase inhibitor, mitochondrial {ECO:0000305}	Q9UII2
9.82161	9.62498	9.59339	9.78578	9.51885	9.66676	9.35667	9.48039	9.46455	9.63281	9.64979	9.65051	FALSE			+		siSENP3-9_siGl2	1	11	2	15	1	14.7	1		0.0764968	0.857415	-0.0228662	-0.217449			1.41045	0.048785	-0.246126	-3.02779			0.190391	0.671145	-0.0356207	-0.497298			P48201	ATP5MC3	ATP synthase F(0) complex subunit C3, mitochondrial OS=Homo sapiens (Human) OX=9606 GN=ATP5MC3 PE=1 SV=1	ATP synthase F(0) complex subunit C3, mitochondrial {ECO:0000305}	P48201
10.3235	10.4699	10.2445	10.7644	10.8171	10.6889	10.2074	10.0493	10.2856	10.2542	10.4656	10.1805	FALSE		+			siSENP5-3_siGl2	0	72	5	19	4	7.9	1		2.25019	0.0102729	0.410788	5.41895			0.795905	0.181447	-0.165206	-1.72298			0.159405	0.716618	-0.0458787	-0.424884			P56385	ATP5ME	ATP synthase subunit e, mitochondrial OS=Homo sapiens (Human) OX=9606 GN=ATP5ME PE=1 SV=2	ATP synthase subunit e, mitochondrial {ECO:0000305}	P56385
9.69349	9.72724	9.68282	9.85019	9.82845	9.848	9.6462	9.54496	9.55842	9.69209	9.65356	9.71887	FALSE		+	+		siSENP3-9_siGl2;siSENP5-3_siGl2	0	26	2	7	2	10.9	1		3.13955	0.00199928	0.141031	9.3614			1.5742	0.0344454	-0.117987	-3.42506			0.218183	0.632766	-0.0130059	-0.560436			P56134	ATP5MF	ATP synthase subunit f, mitochondrial OS=Homo sapiens (Human) OX=9606 GN=ATP5MF PE=1 SV=3	ATP synthase subunit f, mitochondrial {ECO:0000305}	P56134
10.3166	10.2866	10.2032	10.5081	10.4695	10.4522	10.1712	10.1695	10.1707	10.3775	10.3491	10.372	FALSE		+			siSENP5-3_siGl2	0	32	3	12	3	11.4	1		2.27614	0.00980163	0.207822	5.50952			1.35494	0.0549408	-0.0983343	-2.89898			1.30314	0.0635854	0.0973949	2.78121			O75964	ATP5MG	ATP synthase subunit g, mitochondrial OS=Homo sapiens (Human) OX=9606 GN=ATP5MG PE=1 SV=3	ATP synthase subunit g, mitochondrial {ECO:0000305}	O75964
10.2577	10.2681	10.2009	10.2717	10.2919	10.2898	10.2937	10.2613	10.2597	10.5142	10.5154	10.4936	FALSE				+	siSENP5-3_siSENP3-9_siGl2	0	28	2	10	2	6.7	1		0.90145	0.155631	0.0422106	1.93237			0.549104	0.30919	0.0293344	1.24098			3.56365	0.000774617	0.265489	12.037			P56378	ATP5MJ	ATP synthase subunit ATP5MPL, mitochondrial OS=Homo sapiens (Human) OX=9606 GN=ATP5MPL PE=1 SV=1	6.8 kDa mitochondrial proteolipid	P56378
6.17991	6.07895	6.18388	6.22497	6.41785	6.34873	6.16792	6.29829	6.13134	6.29094	6.18388	6.24222	FALSE						0	17	1	3	1	6.5	1		1.29806	0.0685023	0.182934	2.76977			0.350067	0.475371	0.0516035	0.843145			0.924247	0.141017	0.0914337	1.97813			Q96IX5	ATP5MK	ATP synthase membrane subunit DAPIT, mitochondrial OS=Homo sapiens (Human) OX=9606 GN=ATP5MD PE=1 SV=1	Up-regulated during skeletal muscle growth protein 5 {ECO:0000305}	Q96IX5
12.3507	12.3744	12.2829	12.5256	12.4845	12.4757	12.2119	12.1627	12.1529	12.3818	12.349	12.2973	FALSE		+	+		siSENP3-9_siGl2;siSENP5-3_siGl2	0	45	12	43	12	28.9	1		2.14441	0.0125873	0.159242	5.06185			2.08256	0.0119005	-0.160199	-4.86175			0.0631666	0.877431	0.00669607	0.181725			P24539	ATP5PB	ATP synthase F(0) complex subunit B1, mitochondrial OS=Homo sapiens (Human) OX=9606 GN=ATP5PB PE=1 SV=2	ATP synthase F(0) complex subunit B1, mitochondrial {ECO:0000305}	P24539
12.3894	12.4256	12.3836	12.4782	12.4571	12.4392	12.2634	12.2148	12.2145	12.3061	12.3242	12.2824	FALSE		+	+	+	siSENP3-9_siGl2;siSENP5-3_siGl2;siSENP5-3_siSENP3-9_siGl2	0	71	11	42	11	18.5	1		1.55691	0.0402537	0.0586239	3.3818			2.89086	0.00234927	-0.168613	-8.06179			2.22442	0.00959087	-0.0953004	-5.33019			O75947	ATP5PD	ATP synthase subunit d, mitochondrial OS=Homo sapiens (Human) OX=9606 GN=ATP5PD PE=1 SV=3	ATP synthase subunit d, mitochondrial {ECO:0000305}	O75947
9.11192	9.1236	9.21018	8.52748	8.57478	8.59917	8.04603	8.19574	8.33226	9.23386	9.27915	9.24508	FALSE		+	+	+	siSENP3-9_siGl2;siSENP5-3_siGl2;siSENP5-3_siSENP3-9_siGl2	0	36	5	8	5	12.6	1		3.9974	0.000497509	-0.581426	-15.5205			3.38678	0.000925402	-0.957224	-10.8436			1.4309	0.0487385	0.104125	3.07597			P18859	ATP5PF	ATP synthase-coupling factor 6, mitochondrial OS=Homo sapiens (Human) OX=9606 GN=ATP5PF PE=1 SV=1	ATP synthase-coupling factor 6, mitochondrial {ECO:0000305}	P18859
11.5052	11.3961	11.3721	11.6475	11.5301	11.5046	11.366	11.3714	11.2732	11.5442	11.5153	11.4676	FALSE						0	52	10	47	10	23.3	1		1.06543	0.111002	0.136283	2.26698			0.778007	0.188715	-0.0875956	-1.6878			0.841007	0.168021	0.084554	1.81201			P48047	ATP5PO	ATP synthase subunit O, mitochondrial OS=Homo sapiens (Human) OX=9606 GN=ATP5PO PE=1 SV=1	ATP synthase subunit O, mitochondrial {ECO:0000305}	P48047
10.1189	10.0477	10.0404	9.73708	9.78152	9.78937	10.0422	10.1088	10.0067	10.0473	10.1026	10.0015	FALSE		+			siSENP5-3_siGl2	0	7	2	4	2	24.8	1		3.25538	0.00164766	-0.299688	-10.0305			0.157849	0.715816	-0.0164324	-0.421185			0.183526	0.680951	-0.0185321	-0.481448			P00846	ATP6	ATP synthase subunit a OS=Homo sapiens (Human) OX=9606 GN=MT-ATP6 PE=1 SV=1	ATP synthase subunit a	P00846
11.318	11.3417	11.2721	11.0397	11.0822	11.0706	11.2438	11.2262	11.2629	11.1219	11.1506	11.1754	FALSE		+		+	siSENP5-3_siGl2;siSENP5-3_siSENP3-9_siGl2	0	25	10	24	10	52	1		3.29066	0.00155807	-0.246467	-10.243			1.3466	0.0559029	-0.0663013	-2.87987			2.48754	0.0057098	-0.16132	-6.29486			Q15904	ATP6AP1	V-type proton ATPase subunit S1 OS=Homo sapiens (Human) OX=9606 GN=ATP6AP1 PE=1 SV=2	V-type proton ATPase subunit S1	Q15904
11.4036	11.4097	11.3614	11.1865	11.2024	11.1978	11.2606	11.2485	11.2348	11.2021	11.2044	11.1689	FALSE		+	+	+	siSENP3-9_siGl2;siSENP5-3_siGl2;siSENP5-3_siSENP3-9_siGl2	0	48	16	32	16	39	1		3.60318	0.000928258	-0.196006	-12.3204			2.97704	0.0019923	-0.143619	-8.49217			3.33203	0.00116164	-0.199756	-10.4976			O75787	ATP6AP2	Renin receptor OS=Homo sapiens (Human) OX=9606 GN=ATP6AP2 PE=1 SV=2	Renin receptor	O75787
11.7064	11.7256	11.7132	12.0304	12.0561	12.0582	11.4831	11.5834	11.5699	11.7342	11.7054	11.7818	FALSE		+	+		siSENP3-9_siGl2;siSENP5-3_siGl2	2	24	19	45	17	96.4	1		5.22051	0.000105283	0.333154	31.5456			2.21953	0.00900897	-0.16958	-5.31344			0.480137	0.362946	0.0254084	1.10533			Q93050	ATP6V0A1	V-type proton ATPase 116 kDa subunit a isoform 1 OS=Homo sapiens (Human) OX=9606 GN=ATP6V0A1 PE=1 SV=3	V-type proton ATPase 116 kDa subunit a isoform 1	Q93050
10.9173	10.957	10.9586	10.8357	10.9645	10.8787	10.7772	10.774	10.8064	10.7886	10.7831	10.7583	FALSE			+	+	siSENP3-9_siGl2;siSENP5-3_siSENP3-9_siGl2	0	24	18	26	16	98	1		0.567703	0.311252	-0.0513318	-1.27735			3.1334	0.00148663	-0.158424	-9.32709			3.28708	0.00125583	-0.167646	-10.2212			Q9Y487	ATP6V0A2	V-type proton ATPase 116 kDa subunit a isoform 2 OS=Homo sapiens (Human) OX=9606 GN=ATP6V0A2 PE=1 SV=2	V-type proton ATPase 116 kDa subunit a isoform 2	Q9Y487
8.92659	8.92273	9.04712	9.01123	8.97957	9.05962	8.77017	8.85736	8.8679	9.05284	8.98726	8.97814	FALSE						0	16	2	18	2	15.7	1		0.473336	0.378849	0.0513204	1.09186			1.22527	0.0720648	-0.133676	-2.60826			0.358936	0.470554	0.040597	0.861414			P27449	ATP6V0C	V-type proton ATPase 16 kDa proteolipid subunit OS=Homo sapiens (Human) OX=9606 GN=ATP6V0C PE=1 SV=1	V-type proton ATPase 16 kDa proteolipid subunit	P27449
10.8045	10.7914	10.776	10.9523	10.8741	10.93	10.5541	10.606	10.5452	10.6945	10.6652	10.6564	FALSE		+	+	+	siSENP3-9_siGl2;siSENP5-3_siGl2;siSENP5-3_siSENP3-9_siGl2	0	30	9	20	9	40.3	1		2.18385	0.0117099	0.12816	5.19275			3.37126	0.000951263	-0.222194	-10.7445			2.95454	0.00233015	-0.118589	-8.37783			P61421	ATP6V0D1	V-type proton ATPase subunit d 1 OS=Homo sapiens (Human) OX=9606 GN=ATP6V0D1 PE=1 SV=1	V-type proton ATPase subunit d 1	P61421
12.6161	12.6528	12.5594	13.0255	13.0671	12.9895	11.8749	11.8216	11.8568	12.0679	12.0846	12.0316	FALSE		+	+	+	siSENP3-9_siGl2;siSENP5-3_siGl2;siSENP5-3_siSENP3-9_siGl2	0	53	29	100	29	68.3	1		3.53922	0.00103643	0.417935	11.8651			4.76174	9.6101e-05	-0.758363	-24.1958			4.20153	0.000271606	-0.548102	-17.481			P38606	ATP6V1A	V-type proton ATPase catalytic subunit A OS=Homo sapiens (Human) OX=9606 GN=ATP6V1A PE=1 SV=2	V-type proton ATPase catalytic subunit A	P38606
11.2467	11.2577	11.2486	11.3208	11.2885	11.3085	11.804	11.8003	11.7951	11.654	11.6497	11.6245	FALSE		+	+	+	siSENP3-9_siGl2;siSENP5-3_siGl2;siSENP5-3_siSENP3-9_siGl2	0	53	22	49	22	56.5	1		2.27209	0.00988097	0.0549431	5.4953			7.66223	7.87163e-06	0.548822	128.84			5.6303	3.90942e-05	0.391764	39.9631			P21281	ATP6V1B2	V-type proton ATPase subunit B, brain isoform OS=Homo sapiens (Human) OX=9606 GN=ATP6V1B2 PE=1 SV=3	V-type proton ATPase subunit B, brain isoform	P21281
12.2477	12.2502	12.2094	12.3621	12.3208	12.2951	12.6657	12.62	12.582	12.5228	12.5492	12.5265	FALSE		+	+	+	siSENP3-9_siGl2;siSENP5-3_siGl2;siSENP5-3_siSENP3-9_siGl2	0	55	24	53	24	43.9	1		1.72931	0.0285558	0.0902516	3.82796			3.82518	0.000422685	0.386807	14.0344			4.35127	0.000215638	0.297074	19.0711			P21283	ATP6V1C1	V-type proton ATPase subunit C 1 OS=Homo sapiens (Human) OX=9606 GN=ATP6V1C1 PE=1 SV=4	V-type proton ATPase subunit C 1	P21283
10.4888	10.5095	10.4593	10.6676	10.6738	10.7091	10.7344	10.7268	10.7324	10.8163	10.7393	10.7934	FALSE		+	+	+	siSENP3-9_siGl2;siSENP5-3_siGl2;siSENP5-3_siSENP3-9_siGl2	0	54	13	21	13	28.2	1		3.275	0.00159483	0.197579	10.1482			4.11866	0.000257099	0.245319	16.6575			3.4061	0.00102554	0.297136	10.9683			Q9Y5K8	ATP6V1D	V-type proton ATPase subunit D OS=Homo sapiens (Human) OX=9606 GN=ATP6V1D PE=1 SV=1	V-type proton ATPase subunit D	Q9Y5K8
11.6989	11.6937	11.6869	11.8177	11.8058	11.793	12.0988	12.0636	12.0744	11.9856	12.0317	11.992	FALSE		+	+	+	siSENP3-9_siGl2;siSENP5-3_siGl2;siSENP5-3_siSENP3-9_siGl2	0	57	15	46	15	26.1	1		3.83742	0.000637864	0.112376	14.1353			5.40909	4.05478e-05	0.385765	35.1743			4.50606	0.000170233	0.309947	20.864			P36543	ATP6V1E1	V-type proton ATPase subunit E 1 OS=Homo sapiens (Human) OX=9606 GN=ATP6V1E1 PE=1 SV=1	V-type proton ATPase subunit E 1	P36543
10.7501	10.7437	10.7536	10.8141	10.7441	10.7738	10.8387	10.8084	10.7614	10.8854	10.8747	10.881	FALSE				+	siSENP5-3_siSENP3-9_siGl2	0	84	8	18	8	13.4	1		0.617769	0.280746	0.0281887	1.37501			1.11349	0.0914531	0.0536757	2.36783			5.17579	6.80941e-05	0.13123	30.7412			Q16864	ATP6V1F	V-type proton ATPase subunit F OS=Homo sapiens (Human) OX=9606 GN=ATP6V1F PE=1 SV=2	V-type proton ATPase subunit F	Q16864
7.96347	7.95187	7.90569	8.05474	8.04111	8.02348	8.28771	8.27612	8.28679	8.2635	8.18587	8.21189	FALSE		+	+	+	siSENP3-9_siGl2;siSENP5-3_siGl2;siSENP5-3_siSENP3-9_siGl2	0	24	3	5	3	13.7	1		2.12961	0.0129536	0.0994333	5.01341			4.34741	0.000177757	0.343198	19.0284			3.20084	0.00146667	0.280076	9.71006			O75348	ATP6V1G1	V-type proton ATPase subunit G 1 OS=Homo sapiens (Human) OX=9606 GN=ATP6V1G1 PE=1 SV=3	V-type proton ATPase subunit G 1	O75348
11.891	11.9063	11.932	12.0666	12.0402	12.0582	11.9557	11.941	11.9403	11.9541	11.9318	11.9267	FALSE		+			siSENP5-3_siGl2	0	42	18	42	18	55.8	1		3.27826	0.00158621	0.145212	10.1678			1.29688	0.0620176	0.0359014	2.76711			0.884319	0.153416	0.0277643	1.89812			Q9UI12	ATP6V1H	V-type proton ATPase subunit H OS=Homo sapiens (Human) OX=9606 GN=ATP6V1H PE=1 SV=1	V-type proton ATPase subunit H	Q9UI12
11.3519	11.3641	11.4188	11.3346	11.3833	11.3922	11.3013	11.3254	11.3508	10.9424	10.9836	10.9952	FALSE				+	siSENP5-3_siSENP3-9_siGl2	0	22	26	39	26	163.3	1		0.108998	0.803391	-0.00822322	-0.301526			0.981064	0.121446	-0.0524518	-2.09316			3.9962	0.000378422	-0.404537	-15.5097			Q04656	ATP7A	Copper-transporting ATPase 1 OS=Homo sapiens (Human) OX=9606 GN=ATP7A PE=1 SV=4	Copper-transporting ATPase 1	Q04656
8.65464	8.62388	8.70701	8.5157	8.54998	8.46964	8.893	8.82909	8.87928	8.53294	8.64422	8.56872	FALSE		+	+		siSENP3-9_siGl2;siSENP5-3_siGl2	0	6	8	11	8	157.2	1		1.9534	0.018232	-0.150071	-4.4632			2.56469	0.0044872	0.205277	6.60393			0.91424	0.143993	-0.0798864	-1.95801			P35670	ATP7B	Copper-transporting ATPase 2 OS=Homo sapiens (Human) OX=9606 GN=ATP7B PE=1 SV=4	Copper-transporting ATPase 2	P35670
10.2477	10.2053	10.2238	10.0015	10.0692	10.0504	10.49	10.5085	10.5105	10.1722	10.2048	10.2186	FALSE		+	+		siSENP3-9_siGl2;siSENP5-3_siGl2	0	18	19	24	19	131.3	1		2.84667	0.003366	-0.185211	-7.84888			4.4313	0.000157429	0.277416	19.9783			0.665709	0.244308	-0.0270662	-1.46838			Q9Y2Q0	ATP8A1	Phospholipid-transporting ATPase IA OS=Homo sapiens (Human) OX=9606 GN=ATP8A1 PE=1 SV=1	Phospholipid-transporting ATPase IA	Q9Y2Q0
5.79961	5.83289	5.90929	5.75221	5.92837	5.65249	5.29646	5.54844	5.56377	5.52669	5.2854	5.51412	FALSE			+	+	siSENP3-9_siGl2;siSENP5-3_siSENP3-9_siGl2	0	1	1	1	1	143.6	1		0.329364	0.511164	-0.0695728	-0.800205			1.82156	0.0203951	-0.377709	-4.08138			2.05479	0.0134918	-0.40519	-4.77392			O43520	ATP8B1	Phospholipid-transporting ATPase IC OS=Homo sapiens (Human) OX=9606 GN=ATP8B1 PE=1 SV=3	Phospholipid-transporting ATPase IC	O43520
10.5253	10.5838	10.6022	10.6416	10.667	10.6719	9.96391	9.95361	10.0623	10.1857	10.1784	10.1862	FALSE		+	+	+	siSENP3-9_siGl2;siSENP5-3_siGl2;siSENP5-3_siSENP3-9_siGl2	4	15	14	17	10	118.5	1		1.63742	0.0341704	0.089708	3.58595			3.80198	0.000439616	-0.577186	-13.8451			4.11192	0.000315384	-0.386999	-16.5923			O75110	ATP9A	Probable phospholipid-transporting ATPase IIA OS=Homo sapiens (Human) OX=9606 GN=ATP9A PE=1 SV=3	Probable phospholipid-transporting ATPase IIA	O75110
8.18339	8.06555	8.17991	8.33539	8.3336	8.31696	8.25172	8.35755	8.35094	8.22255	8.24555	8.18834	FALSE		+	+		siSENP3-9_siGl2;siSENP5-3_siGl2	0	11	13	14	9	129.2	1		2.04487	0.015265	0.185702	4.74281			1.57523	0.034379	0.177121	3.42765			0.835349	0.169999	0.075867	1.80081			O43861	ATP9B	Probable phospholipid-transporting ATPase IIB OS=Homo sapiens (Human) OX=9606 GN=ATP9B PE=2 SV=4	Probable phospholipid-transporting ATPase IIB	O43861
11.2312	11.2359	11.2413	11.3958	11.4034	11.3424	10.615	10.532	10.5601	10.9358	10.9079	10.9153	FALSE		+	+	+	siSENP3-9_siGl2;siSENP5-3_siGl2;siSENP5-3_siSENP3-9_siGl2	0	35	10	17	10	36.4	1		2.75836	0.00396394	0.144442	7.4384			4.96236	7.17593e-05	-0.667077	-27.1738			5.44049	4.97421e-05	-0.316473	-35.8177			Q5TC12	ATPAF1	ATP synthase mitochondrial F1 complex assembly factor 1 OS=Homo sapiens (Human) OX=9606 GN=ATPAF1 PE=1 SV=1	ATP synthase mitochondrial F1 complex assembly factor 1	Q5TC12
9.38176	9.4446	9.40599	9.45902	9.48603	9.47086	10.1356	10.1582	10.1315	9.77676	9.77808	9.78316	FALSE			+	+	siSENP3-9_siGl2;siSENP5-3_siSENP3-9_siGl2	0	35	7	16	7	32.8	1		1.43051	0.0522053	0.0611871	3.07506			5.46678	3.78166e-05	0.730976	36.3652			4.43555	0.000190415	0.368549	20.0276			Q8N5M1	ATPAF2	ATP synthase mitochondrial F1 complex assembly factor 2 OS=Homo sapiens (Human) OX=9606 GN=ATPAF2 PE=1 SV=1	ATP synthase mitochondrial F1 complex assembly factor 2	Q8N5M1
8.52513	8.59582	8.67525	8.53294	8.5588	8.5519	8.99379	9.06043	9.07762	8.97154	9.0872	9.11374	FALSE			+	+	siSENP3-9_siGl2;siSENP5-3_siSENP3-9_siGl2	0	24	6	7	6	26.1	1		0.50506	0.355079	-0.0508509	-1.15452			3.04474	0.00175528	0.445211	8.84482			2.76225	0.00335536	0.458762	7.45607			Q6P4H8	ATPSCKMT	ATP synthase subunit C lysine N-methyltransferase OS=Homo sapiens (Human) OX=9606 GN=ATPSCKMT PE=1 SV=2	Protein N-lysine methyltransferase FAM173B {ECO:0000305}	Q6P4H8
12.2589	12.2892	12.2898	12.5073	12.5247	12.5345	12.3792	12.3727	12.3938	12.6262	12.6175	12.625	FALSE		+	+	+	siSENP3-9_siGl2;siSENP5-3_siGl2;siSENP5-3_siSENP3-9_siGl2	0	29	69	109	69	301.2	1		4.32561	0.00031021	0.242891	18.7889			2.99444	0.00192783	0.102616	8.58155			5.27526	5.97098e-05	0.343621	32.5589			Q13535	ATR	Serine/threonine-protein kinase ATR OS=Homo sapiens (Human) OX=9606 GN=ATR PE=1 SV=3	Serine/threonine-protein kinase ATR	Q13535
8.3097	8.37808	8.31515	7.893	7.75154	7.75822	8.30378	8.38327	8.26068	8.01458	8.18388	8.13494	FALSE		+		+	siSENP5-3_siGl2;siSENP5-3_siSENP3-9_siGl2	0	7	2	5	2	24.7	1		3.32459	0.00147003	-0.533389	-10.4513			0.164626	0.70556	-0.0183983	-0.43725			1.81631	0.0219229	-0.223176	-4.06668			Q6UW56	ATRAID	All-trans retinoic acid-induced differentiation factor OS=Homo sapiens (Human) OX=9606 GN=ATRAID PE=1 SV=2	All-trans retinoic acid-induced differentiation factor	Q6UW56
10.0901	10.1264	10.0929	10.2573	10.3175	10.324	10.2169	10.1901	10.1718	10.3792	10.3897	10.3975	FALSE		+	+	+	siSENP3-9_siGl2;siSENP5-3_siGl2;siSENP5-3_siSENP3-9_siGl2	0	14	11	17	11	85.8	1		2.8997	0.0030498	0.196434	8.10499			2.16148	0.0101394	0.0897643	5.1182			4.61878	0.000143242	0.285638	22.273			Q8WXE1	ATRIP	ATR-interacting protein OS=Homo sapiens (Human) OX=9606 GN=ATRIP PE=1 SV=1	ATR-interacting protein	Q8WXE1
9.07414	8.97441	8.95565	9.22858	9.23912	9.29485	9.51826	9.54921	9.42122	9.19328	9.2165	9.2075	FALSE		+	+	+	siSENP3-9_siGl2;siSENP5-3_siGl2;siSENP5-3_siSENP3-9_siGl2	0	5	9	11	9	158.4	1		2.41095	0.00760278	0.252781	6.00025			3.12636	0.00150781	0.494828	9.28791			2.26372	0.00886074	0.204359	5.46604			O75882	ATRN	Attractin OS=Homo sapiens (Human) OX=9606 GN=ATRN PE=1 SV=2	Attractin	O75882
11.6298	11.6029	11.6765	11.8972	11.8612	11.8684	12.6179	12.6543	12.6241	12.435	12.4019	12.4342	FALSE		+	+	+	siSENP3-9_siGl2;siSENP5-3_siGl2;siSENP5-3_siSENP3-9_siGl2	0	24	61	107	61	282.4	1		3.23286	0.00170199	0.239195	9.89702			5.67518	3.01049e-05	0.995681	41.0112			5.27989	5.93746e-05	0.787306	32.6462			P46100	ATRX	Transcriptional regulator ATRX OS=Homo sapiens (Human) OX=9606 GN=ATRX PE=1 SV=5	Transcriptional regulator ATRX	P46100
8.2588	8.33494	8.44253	8.25974	8.25927	8.32373	8.09487	8.2937	8.35226	8.09011	8.108	8.12877	FALSE				+	siSENP5-3_siSENP3-9_siGl2	0	11	7	9	7	86.9	1		0.489165	0.366749	-0.0645091	-1.12317			0.44896	0.384391	-0.0984796	-1.04341			1.91261	0.017987	-0.236464	-4.34249			P54253	ATXN1	Ataxin-1 OS=Homo sapiens (Human) OX=9606 GN=ATXN1 PE=1 SV=2	Ataxin-1	P54253
12.1148	12.1058	12.1059	11.872	11.8431	11.8586	12.0667	12.0597	12.0565	11.918	11.9099	11.8969	FALSE		+	+	+	siSENP3-9_siGl2;siSENP5-3_siGl2;siSENP5-3_siSENP3-9_siGl2	0	35	16	57	16	53.5	1		5.0306	0.000128696	-0.250975	-28.2673			3.45627	0.000808847	-0.0479069	-11.2984			5.09444	7.6285e-05	-0.200614	-29.3297			Q9UBB4	ATXN10	Ataxin-10 OS=Homo sapiens (Human) OX=9606 GN=ATXN10 PE=1 SV=1	Ataxin-10	Q9UBB4
8.38716	8.46557	8.44584	8.23697	8.34163	8.45245	8.84612	8.90539	9.01737	8.75656	8.78496	8.84204	FALSE			+	+	siSENP3-9_siGl2;siSENP5-3_siSENP3-9_siGl2	0	19	10	13	10	73.3	1		0.600092	0.291019	-0.0891724	-1.34056			3.04334	0.00175953	0.490101	8.83742			3.33252	0.00116066	0.361663	10.5006			P0C7T5	ATXN1L	Ataxin-1-like OS=Homo sapiens (Human) OX=9606 GN=ATXN1L PE=1 SV=1	Ataxin-1-like	P0C7T5
11.5352	11.5161	11.5312	11.5991	11.5381	11.5696	10.7603	10.7296	10.762	11.2759	11.2354	11.2754	FALSE			+	+	siSENP3-9_siGl2;siSENP5-3_siSENP3-9_siGl2	0	21	25	49	24	140.2	1		1.05006	0.114579	0.0414426	2.23502			6.46309	1.48871e-05	-0.776828	-64.5857			4.26425	0.000246232	-0.265222	-18.1305			Q99700	ATXN2	Ataxin-2 OS=Homo sapiens (Human) OX=9606 GN=ATXN2 PE=1 SV=2	Ataxin-2	Q99700
12.2155	12.2202	12.2023	12.1081	12.097	12.0897	12.0659	12.0671	12.023	12.3163	12.2981	12.3229	FALSE		+	+	+	siSENP3-9_siGl2;siSENP5-3_siGl2;siSENP5-3_siSENP3-9_siGl2	1	33	37	85	36	113.3	1		3.95081	0.000535734	-0.114395	-15.1041			3.3142	0.00105809	-0.160632	-10.3871			3.39524	0.00104406	0.0998077	10.8981			Q8WWM7	ATXN2L	Ataxin-2-like protein OS=Homo sapiens (Human) OX=9606 GN=ATXN2L PE=1 SV=2	Ataxin-2-like protein	Q8WWM7
9.03067	9.11452	9.14338	9.54805	9.5494	9.54052	10.5556	10.5867	10.5657	10.1383	10.1034	10.1285	FALSE		+	+	+	siSENP3-9_siGl2;siSENP5-3_siGl2;siSENP5-3_siSENP3-9_siGl2	0	21	6	8	6	41.2	1		3.72851	0.00076003	0.449798	13.2616			5.71932	2.88945e-05	1.47313	42.0688	+		5.07774	7.77468e-05	1.02721	29.0481	+		P54252	ATXN3	Ataxin-3 OS=Homo sapiens (Human) OX=9606 GN=ATXN3 PE=1 SV=5	Ataxin-3	P54252
6.40939	6.32553	6.43796	6.38716	6.30012	6.39746	6.22689	6.1819	6.40599	6.62644	6.47735	6.52042	FALSE						0	4	2	2	2	77.1	1		0.255276	0.595801	-0.0293803	-0.642453			0.7149	0.216056	-0.119366	-1.56429			1.26767	0.0684599	0.150445	2.70182			Q5T6C5	ATXN7L2	Ataxin-7-like protein 2 OS=Homo sapiens (Human) OX=9606 GN=ATXN7L2 PE=1 SV=1	Ataxin-7-like protein 2	Q5T6C5
6.79442	6.80864	6.79571	6.92955	6.78921	6.96116	7.04658	7.00113	7.00113	7.04002	7.12619	7.16792	FALSE			+	+	siSENP3-9_siGl2;siSENP5-3_siSENP3-9_siGl2	0	7	2	2	2	38.6	1		0.818218	0.185092	0.0937163	1.76695			3.784	0.000452481	0.216686	13.7			2.92296	0.00247272	0.311784	8.21971			Q14CW9	ATXN7L3	Ataxin-7-like protein 3 OS=Homo sapiens (Human) OX=9606 GN=ATXN7L3 PE=1 SV=1	Ataxin-7-like protein 3 {ECO:0000255|HAMAP-Rule:MF_03047}	Q14CW9
4.74416	4.46597	4.2854	4.59694	4.69488	4.47897	3.99095	4.27798	4.52982	4.58496	4.62059	4.57894	FALSE						0	10	1	2	1	10.8	1		0.246317	0.607033	0.0917498	0.622855			0.494056	0.348366	-0.232259	-1.13283			0.290558	0.543863	0.0963165	0.718462			Q96GX2	ATXN7L3B	Ataxin-7-like protein 3B OS=Homo sapiens (Human) OX=9606 GN=ATXN7L3B PE=1 SV=2	Ataxin-7-like protein 3B	Q96GX2
8.62717	8.53138	8.55574	8.38241	8.40386	8.32328	9.21018	9.20945	9.16566	8.88631	8.87406	8.89361	FALSE		+	+	+	siSENP3-9_siGl2;siSENP5-3_siGl2;siSENP5-3_siSENP3-9_siGl2	0	25	10	14	10	35.6	1		2.23735	0.0105373	-0.201579	-5.37457			4.37295	0.000171233	0.62367	19.3128			3.36257	0.00110474	0.313227	10.6893			Q13825	AUH	Methylglutaconyl-CoA hydratase, mitochondrial OS=Homo sapiens (Human) OX=9606 GN=AUH PE=1 SV=1	Methylglutaconyl-CoA hydratase, mitochondrial	Q13825
11.2958	11.3116	11.2816	11.0761	11.091	11.046	10.4112	10.3724	10.3765	10.6771	10.6829	10.7202	FALSE		+	+	+	siSENP3-9_siGl2;siSENP5-3_siGl2;siSENP5-3_siSENP3-9_siGl2	0	37	13	27	13	45.8	1		3.85024	0.000624008	-0.225259	-14.2418			6.34801	1.55809e-05	-0.909618	-60.4426			5.52505	4.49359e-05	-0.60292	-37.6088			Q9Y679	AUP1	Ancient ubiquitous protein 1 OS=Homo sapiens (Human) OX=9606 GN=AUP1 PE=1 SV=2	Ancient ubiquitous protein 1	Q9Y679
10.9471	10.9547	10.9711	10.9191	10.9546	10.9591	10.2692	10.2657	10.2527	10.9778	10.9463	10.9669	FALSE			+		siSENP3-9_siGl2	0	27	10	20	10	45.8	1		0.388213	0.453833	-0.0133635	-0.921238			6.83101	1.33561e-05	-0.695076	-79.8318			0.200449	0.657026	0.00605679	0.520332			O14965	AURKA	Aurora kinase A OS=Homo sapiens (Human) OX=9606 GN=AURKA PE=1 SV=2	Aurora kinase A	O14965
8.80348	8.84486	8.84424	8.70321	8.81762	8.69766	9.30652	9.24579	9.20139	8.9507	9.10171	8.95158	FALSE			+	+	siSENP3-9_siGl2;siSENP5-3_siSENP3-9_siGl2	0	5	1	4	1	22.3	1		1.03586	0.117989	-0.091362	-2.20563			3.63927	0.00058382	0.420371	12.5846			1.51432	0.0409044	0.170469	3.27666			Q9NWT8	AURKAIP1	Aurora kinase A-interacting protein OS=Homo sapiens (Human) OX=9606 GN=AURKAIP1 PE=1 SV=1	Aurora kinase A-interacting protein	Q9NWT8
9.19303	9.2053	9.14721	8.86635	8.85456	8.89845	8.67737	8.66676	8.72144	9.2738	9.21335	9.21383	FALSE		+	+		siSENP3-9_siGl2;siSENP5-3_siGl2	0	16	5	9	5	39.3	1		3.82403	0.000653597	-0.308728	-14.0249			4.45548	0.000151726	-0.493326	-20.2606			0.903858	0.147239	0.0518112	1.93719			Q96GD4	AURKB	Aurora kinase B OS=Homo sapiens (Human) OX=9606 GN=AURKB PE=1 SV=3	Aurora kinase B	Q96GD4
9.39575	9.47025	9.53294	9.69732	9.6893	9.60918	9.92955	9.92911	9.94486	9.89905	9.82384	9.92065	FALSE		+	+	+	siSENP3-9_siGl2;siSENP5-3_siGl2;siSENP5-3_siSENP3-9_siGl2	0	26	8	18	8	38.5	1		1.82526	0.023519	0.198951	4.09179			3.51661	0.000728775	0.468194	11.708			2.96103	0.00230158	0.41487	8.41064			Q9NQS1	AVEN	Cell death regulator Aven OS=Homo sapiens (Human) OX=9606 GN=AVEN PE=1 SV=1	Cell death regulator Aven	Q9NQS1
10.6722	10.7335	10.6638	9.54728	9.65302	9.64332	10.9444	10.9543	11.0075	10.5001	10.5044	10.5258	FALSE		+	+	+	siSENP3-9_siGl2;siSENP5-3_siGl2;siSENP5-3_siSENP3-9_siGl2	0	31	16	25	16	71.9	1		4.93237	0.000141239	-1.07533	-26.7066	+		3.15997	0.0014137	0.278894	9.47628			2.81427	0.00303144	-0.179739	-7.69595			Q8NBF6	AVL9	Late secretory pathway protein AVL9 homolog OS=Homo sapiens (Human) OX=9606 GN=AVL9 PE=1 SV=1	Late secretory pathway protein AVL9 homolog	Q8NBF6
8.00282	7.9542	8.01625	7.7662	7.69209	7.75087	7.6703	7.71493	7.68159	7.72315	7.69558	7.73064	FALSE		+	+	+	siSENP3-9_siGl2;siSENP5-3_siGl2;siSENP5-3_siSENP3-9_siGl2	0	8	7	7	6	95.6	1		3.00921	0.00250839	-0.2547	-8.65813			3.70313	0.000519222	-0.302146	-13.0655			3.65241	0.000667677	-0.274633	-12.6821			O15169	AXIN1	Axin-1 OS=Homo sapiens (Human) OX=9606 GN=AXIN1 PE=1 SV=2	Axin-1	O15169
8.507	8.49305	8.6703	8.01067	8.13494	8.12619	7.2555	7.32373	7.56224	7.69418	7.64024	7.7211	FALSE		+	+	+	siSENP3-9_siGl2;siSENP5-3_siGl2;siSENP5-3_siSENP3-9_siGl2	0	8	6	6	6	98.3	1		2.58806	0.00543981	-0.466187	-6.70007			3.37845	0.000939214	-1.17629	-10.7903	+		3.83729	0.000491052	-0.87161	-14.1342			P30530	AXL	Tyrosine-protein kinase receptor UFO OS=Homo sapiens (Human) OX=9606 GN=AXL PE=1 SV=4	Tyrosine-protein kinase receptor UFO	P30530
3.15381	3.72247	3.89724	3.62059	3.70044	3.6893	3.33628	4	3.18587	3.18587	4	3.15381	FALSE						0	7	1	1	1	34.2	1		0.128259	0.771808	0.0789378	0.349573			0.0886406	0.830228	-0.0837872	-0.249339			0.151384	0.728259	-0.144613	-0.40575			P25311	AZGP1	Zinc-alpha-2-glycoprotein OS=Homo sapiens (Human) OX=9606 GN=AZGP1 PE=1 SV=2	Zinc-alpha-2-glycoprotein	P25311
6.56377	6.51254	6.53138	6.5157	6.50303	6.51412	6.94837	7.07788	7.10434	7.04549	6.84172	6.91648	FALSE			+	+	siSENP3-9_siGl2;siSENP5-3_siSENP3-9_siGl2	0	12	4	4	4	44.9	1		0.739041	0.21834	-0.0249467	-1.61145			3.26039	0.00117235	0.507631	10.0604			2.53828	0.00519233	0.398664	6.49669			Q9H6S1	AZI2	5-azacytidine-induced protein 2 OS=Homo sapiens (Human) OX=9606 GN=AZI2 PE=1 SV=1	5-azacytidine-induced protein 2	Q9H6S1
7.63227	7.77873	7.77347	6.82909	7.05094	6.98641	6.32733	6.39746	6.47897	6.50779	6.46597	6.76951	FALSE		+	+	+	siSENP3-9_siGl2;siSENP5-3_siGl2;siSENP5-3_siSENP3-9_siGl2	0	7	3	3	3	49.5	1		3.16084	0.0019297	-0.772678	-9.48117			4.4693	0.000148069	-1.3269	-20.4238	+		3.37688	0.00107712	-1.14706	-10.7803	+		O14977	AZIN1	Antizyme inhibitor 1 OS=Homo sapiens (Human) OX=9606 GN=AZIN1 PE=1 SV=2	Antizyme inhibitor 1	O14977
11.0393	11.0389	11.0121	10.5077	10.4563	10.5787	10.6566	10.6122	10.5756	10.6106	10.451	10.4969	FALSE		+	+	+	siSENP3-9_siGl2;siSENP5-3_siGl2;siSENP5-3_siSENP3-9_siGl2	0	23	3	13	3	13.7	1		3.83208	0.00064415	-0.515881	-14.0912			4.10806	0.000261639	-0.415262	-16.555			3.34469	0.00113503	-0.510608	-10.5767			P61769	B2M	Beta-2-microglobulin OS=Homo sapiens (Human) OX=9606 GN=B2M PE=1 SV=1	Beta-2-microglobulin	P61769
8.2317	8.29875	8.35359	8.37156	8.31832	8.33941	8.44211	8.40642	8.35887	8.48663	8.37895	8.4446	FALSE						0	5	2	3	2	56.7	1		0.557643	0.317921	0.0484139	1.25769			1.18662	0.0782335	0.107788	2.52413			1.40371	0.0515605	0.142047	3.01201			Q8NCR0	B3GALNT2	UDP-GalNAc:beta-1,3-N-acetylgalactosaminyltransferase 2 OS=Homo sapiens (Human) OX=9606 GN=B3GALNT2 PE=1 SV=1	UDP-GalNAc:beta-1,3-N-acetylgalactosaminyltransferase 2	Q8NCR0
8.63699	8.65105	8.67419	8.6014	8.6844	8.71459	9.10014	9.10486	9.04521	8.91109	8.8857	8.83952	FALSE			+	+	siSENP3-9_siGl2;siSENP5-3_siSENP3-9_siGl2	0	19	7	10	7	37.1	1		0.131651	0.766619	0.0127185	0.357912			4.39066	0.000167317	0.429327	19.5124			3.16846	0.00155583	0.224692	9.52441			Q96L58	B3GALT6	Beta-1,3-galactosyltransferase 6 OS=Homo sapiens (Human) OX=9606 GN=B3GALT6 PE=1 SV=2	Beta-1,3-galactosyltransferase 6	Q96L58
8.75188	8.8157	8.80381	8.56948	8.65964	8.59059	9.16012	9.26608	9.26186	9.11998	9.05365	9.1644	FALSE		+	+	+	siSENP3-9_siGl2;siSENP5-3_siGl2;siSENP5-3_siSENP3-9_siGl2	0	37	10	18	10	37.1	1		2.2683	0.00994864	-0.183896	-5.48203			3.41535	0.000875253	0.438892	11.0285			2.98879	0.00217993	0.322216	8.55245			O94766	B3GAT3	Galactosylgalactosylxylosylprotein 3-beta-glucuronosyltransferase 3 OS=Homo sapiens (Human) OX=9606 GN=B3GAT3 PE=1 SV=2	Galactosylgalactosylxylosylprotein 3-beta-glucuronosyltransferase 3	O94766
9.20384	9.20041	9.12541	9.16566	9.29324	9.224	9.26092	9.37613	9.40472	9.19648	9.18834	9.19229	FALSE			+		siSENP3-9_siGl2	0	13	7	9	7	56.5	1		0.496731	0.361393	0.0510817	1.13811			1.54676	0.036531	0.1707	3.35657			0.243007	0.600402	0.0158183	0.615584			Q6Y288	B3GLCT	Beta-1,3-glucosyltransferase OS=Homo sapiens (Human) OX=9606 GN=B3GLCT PE=1 SV=2	Beta-1,3-glucosyltransferase	Q6Y288
7.47654	7.50938	7.61765	7.60066	7.68299	7.68089	6.95536	6.88264	6.95303	7.08002	7.21917	7.15076	FALSE			+	+	siSENP3-9_siGl2;siSENP5-3_siSENP3-9_siGl2	0	7	2	4	2	46	1		1.12013	0.0990163	0.120321	2.38186			3.60963	0.000615576	-0.60418	-12.3672			2.55512	0.00502665	-0.384541	-6.5649			Q9NY97	B3GNT2	N-acetyllactosaminide beta-1,3-N-acetylglucosaminyltransferase 2 OS=Homo sapiens (Human) OX=9606 GN=B3GNT2 PE=1 SV=2	N-acetyllactosaminide beta-1,3-N-acetylglucosaminyltransferase 2	Q9NY97
6.86666	6.90569	6.926	6.63081	6.75622	6.51728	6.10014	6.31288	6.42794	6.27053	6.2891	6.39232	FALSE		+	+	+	siSENP3-9_siGl2;siSENP5-3_siGl2;siSENP5-3_siSENP3-9_siGl2	0	8	3	4	3	43.7	1		1.68841	0.030918	-0.264679	-3.71901			2.50015	0.00511787	-0.619129	-6.34449			3.81643	0.000506648	-0.582135	-13.9627			Q6UX72	B3GNT9	UDP-GlcNAc:betaGal beta-1,3-N-acetylglucosaminyltransferase 9 OS=Homo sapiens (Human) OX=9606 GN=B3GNT9 PE=2 SV=1	UDP-GlcNAc:betaGal beta-1,3-N-acetylglucosaminyltransferase 9 {ECO:0000312|HGNC:HGNC:28714}	Q6UX72
5.43296	5.36457	5.41616	5.43962	5.22497	5.3147	5.19377	5.04439	5.38198	5.38198	5.19377	5.08321	FALSE						0	6	3	4	3	40.7	1		0.524072	0.341017	-0.0781368	-1.19191			0.926313	0.13684	-0.197852	-1.98228			0.966548	0.129097	-0.184912	-2.06363			Q67FW5	B3GNTL1	UDP-GlcNAc:betaGal beta-1,3-N-acetylglucosaminyltransferase-like protein 1 OS=Homo sapiens (Human) OX=9606 GN=B3GNTL1 PE=2 SV=2	UDP-GlcNAc:betaGal beta-1,3-N-acetylglucosaminyltransferase-like protein 1	Q67FW5
7.59246	7.75756	7.67455	7.25644	7.28263	7.27146	6.92362	6.81506	6.76155	6.92244	7.00338	6.81506	FALSE		+	+	+	siSENP3-9_siGl2;siSENP5-3_siGl2;siSENP5-3_siSENP3-9_siGl2	0	7	4	4	4	58.8	1		2.95601	0.00275408	-0.404675	-8.38528			3.6253	0.000598267	-0.84144	-12.4816			3.334	0.00115869	-0.761227	-10.5098			Q00973	B4GALNT1	Beta-1,4 N-acetylgalactosaminyltransferase 1 OS=Homo sapiens (Human) OX=9606 GN=B4GALNT1 PE=1 SV=2	Beta-1,4 N-acetylgalactosaminyltransferase 1	Q00973
12.0281	12.0178	12.0018	11.7314	11.745	11.7175	10.0207	9.98783	10.0403	10.7785	10.7996	10.7694	FALSE		+	+	+	siSENP3-9_siGl2;siSENP5-3_siGl2;siSENP5-3_siSENP3-9_siGl2	0	28	15	25	15	63.2	1		4.87061	0.000151148	-0.284563	-25.7693			7.49167	9.43199e-06	-1.99963	-116.789	+		7.30127	9.37166e-06	-1.2334	-104.662	+		Q8NHY0	B4GALNT2	Beta-1,4 N-acetylgalactosaminyltransferase 2 OS=Homo sapiens (Human) OX=9606 GN=B4GALNT2 PE=1 SV=2	Beta-1,4 N-acetylgalactosaminyltransferase 2	Q8NHY0
10.8811	10.8586	10.8577	10.6176	10.5733	10.6255	9.92778	9.88417	9.90929	10.3691	10.342	10.2593	FALSE		+	+	+	siSENP3-9_siGl2;siSENP5-3_siGl2;siSENP5-3_siSENP3-9_siGl2	0	41	13	24	13	43.9	1		3.87942	0.00059913	-0.260344	-14.4869			6.47067	1.4849e-05	-0.958715	-64.8684			4.04967	0.00034797	-0.542366	-16.0011			P15291	B4GALT1	Beta-1,4-galactosyltransferase 1 OS=Homo sapiens (Human) OX=9606 GN=B4GALT1 PE=1 SV=5	Beta-1,4-galactosyltransferase 1	P15291
5.62936	5.21723	5.57592	5.55152	5.40259	5.40599	5.05311	4.79181	4.80735	5.23649	5.40259	5.3505	FALSE			+		siSENP3-9_siGl2	0	6	2	3	2	41.9	1		0.051693	0.901461	-0.0208035	-0.150326			1.72506	0.0250113	-0.590075	-3.81655			0.448697	0.388401	-0.14431	-1.04289			O60909	B4GALT2	Beta-1,4-galactosyltransferase 2 OS=Homo sapiens (Human) OX=9606 GN=B4GALT2 PE=1 SV=1	Beta-1,4-galactosyltransferase 2	O60909
7.77479	7.80478	7.84925	7.82337	7.93015	7.91827	7.75822	7.91886	7.8157	7.99605	8.09751	8.02348	FALSE				+	siSENP5-3_siSENP3-9_siGl2	0	22	7	7	7	43.9	1		0.944401	0.142629	0.0809892	2.01876			0.154093	0.721566	0.0213259	0.412232			2.45341	0.00610703	0.229407	6.16212			O60512	B4GALT3	Beta-1,4-galactosyltransferase 3 OS=Homo sapiens (Human) OX=9606 GN=B4GALT3 PE=1 SV=2	Beta-1,4-galactosyltransferase 3	O60512
7.46516	7.41447	7.54381	7.2854	7.32193	7.33002	7.25739	7.23362	7.39146	7.28355	7.05853	7.22014	FALSE		+		+	siSENP5-3_siGl2;siSENP5-3_siSENP3-9_siGl2	0	19	6	6	6	40	1		1.80882	0.0242875	-0.162029	-4.04572			1.36143	0.0542111	-0.180324	-2.91389			1.69501	0.0281039	-0.287072	-3.73646			O60513	B4GALT4	Beta-1,4-galactosyltransferase 4 OS=Homo sapiens (Human) OX=9606 GN=B4GALT4 PE=1 SV=1	Beta-1,4-galactosyltransferase 4	O60513
7.17592	7.24222	7.10329	6.83162	7.01569	6.92005	6.32553	6.73064	6.51885	6.74416	6.69766	6.75756	FALSE		+	+	+	siSENP3-9_siGl2;siSENP5-3_siGl2;siSENP5-3_siSENP3-9_siGl2	0	10	3	3	3	45.1	1		1.70933	0.029696	-0.251353	-3.77449			2.19969	0.00938766	-0.648804	-5.24608			3.25155	0.00133839	-0.440684	-10.0077			O43286	B4GALT5	Beta-1,4-galactosyltransferase 5 OS=Homo sapiens (Human) OX=9606 GN=B4GALT5 PE=1 SV=1	Beta-1,4-galactosyltransferase 5	O43286
8.11842	8.05691	8.01402	7.78725	7.85487	7.81762	7.83542	7.83226	7.85425	7.74483	7.70113	7.75221	FALSE		+	+	+	siSENP3-9_siGl2;siSENP5-3_siGl2;siSENP5-3_siSENP3-9_siGl2	0	21	7	8	7	37.4	1		2.59877	0.0053384	-0.243203	-6.74456			2.69634	0.00345374	-0.222477	-7.16166			3.19056	0.00149213	-0.33039	-9.65078			Q9UBV7	B4GALT7	Beta-1,4-galactosyltransferase 7 OS=Homo sapiens (Human) OX=9606 GN=B4GALT7 PE=1 SV=1	Beta-1,4-galactosyltransferase 7	Q9UBV7
9.23673	9.13186	9.13468	8.7077	8.68335	8.69035	9.58402	9.57403	9.60474	9.43941	9.4028	9.40727	FALSE		+	+	+	siSENP3-9_siGl2;siSENP5-3_siGl2;siSENP5-3_siSENP3-9_siGl2	0	17	5	9	5	47.1	1		3.75209	0.00073243	-0.473958	-13.4462			3.52593	0.000715453	0.419839	11.7725			2.62117	0.00440897	0.248737	6.83837			O43505	B4GAT1	Beta-1,4-glucuronyltransferase 1 OS=Homo sapiens (Human) OX=9606 GN=B4GAT1 PE=1 SV=1	Beta-1,4-glucuronyltransferase 1 {ECO:0000303|PubMed:25279697, ECO:0000303|PubMed:25279699, ECO:0000312|HGNC:HGNC:15685}	O43505
8.03397	8.05474	8.08799	7.42206	7.52278	7.59395	8.45738	8.50621	8.42668	7.95361	7.9847	7.99944	FALSE		+	+	+	siSENP3-9_siGl2;siSENP5-3_siGl2;siSENP5-3_siSENP3-9_siGl2	0	14	3	3	3	22.8	1		3.32308	0.00147407	-0.545971	-10.442			3.87512	0.000387757	0.404522	14.4505			1.73434	0.0258927	-0.0796512	-3.84151			Q9UPM9	B9D1	B9 domain-containing protein 1 OS=Homo sapiens (Human) OX=9606 GN=B9D1 PE=1 SV=1	B9 domain-containing protein 1	Q9UPM9
4.86295	4.85798	4.80735	4.1127	4.51096	4.49825	5.67525	5.79181	5.48864	5.35403	5.10434	5.08321	FALSE		+	+	+	siSENP3-9_siGl2;siSENP5-3_siGl2;siSENP5-3_siSENP3-9_siGl2	0	12	1	1	1	19.2	1		1.62518	0.0350172	-0.46879	-3.55445			3.07083	0.00167048	0.809142	8.9843			1.72088	0.0266181	0.337765	3.80535			Q9BPU9	B9D2	B9 domain-containing protein 2 OS=Homo sapiens (Human) OX=9606 GN=B9D2 PE=1 SV=2	B9 domain-containing protein 2	Q9BPU9
11.0755	11.0906	11.0864	11.0151	11.0103	10.972	10.9814	10.9941	11.0036	11.0226	11.008	10.996	FALSE		+	+	+	siSENP3-9_siGl2;siSENP5-3_siGl2;siSENP5-3_siSENP3-9_siGl2	0	32	8	31	8	36.5	1		2.38739	0.00793767	-0.0850315	-5.912			3.5027	0.000745821	-0.0911468	-11.6124			2.9642	0.0022881	-0.075297	-8.42676			Q9NWV8	BABAM1	BRISC and BRCA1-A complex member 1 OS=Homo sapiens (Human) OX=9606 GN=BABAM1 PE=1 SV=1	BRISC and BRCA1-A complex member 1	Q9NWV8
10.1893	10.1895	10.2623	9.90629	9.90418	9.94749	10.5192	10.5008	10.5358	10.303	10.3809	10.2852	FALSE		+	+		siSENP3-9_siGl2;siSENP5-3_siGl2	0	27	8	13	8	43.5	1		3.32834	0.00146359	-0.294384	-10.4746			3.49857	0.000751074	0.304911	11.5841			1.3404	0.0588029	0.109311	2.8657			Q9NXR7	BABAM2	BRISC and BRCA1-A complex member 2 OS=Homo sapiens (Human) OX=9606 GN=BABAM2 PE=1 SV=2	BRISC and BRCA1-A complex member 2 {ECO:0000312|HGNC:HGNC:1106}	Q9NXR7
3.67807	3.94486	3.63227	4	3.90689	3.57289	3.87774	4.12928	4.00899	3.41954	3.79701	3.76553	FALSE						0	5	2	2	2	55.7	1		0.174948	0.702265	0.0748606	0.461496			0.977733	0.122333	0.253606	2.08638			0.229705	0.617377	-0.0910372	-0.586168			P56817	BACE1	Beta-secretase 1 OS=Homo sapiens (Human) OX=9606 GN=BACE1 PE=1 SV=3	Beta-secretase 1 {ECO:0000305}	P56817
7.66391	7.71631	7.82146	7.88448	7.90869	7.86542	7.92184	7.89845	7.9571	7.6886	7.8802	7.79571	FALSE		+	+		siSENP3-9_siGl2;siSENP5-3_siGl2	0	10	8	9	8	81.9	1		1.47208	0.0478445	0.152306	3.17419			1.75155	0.0236419	0.191906	3.88809			0.306069	0.526054	0.0542789	0.751349			O14867	BACH1	Transcription regulator protein BACH1 OS=Homo sapiens (Human) OX=9606 GN=BACH1 PE=1 SV=2	Transcription regulator protein BACH1 {ECO:0000305}	O14867
8.66889	8.6858	8.63988	8.62644	8.57592	8.62899	8.72894	8.71253	8.58946	8.52395	8.604	8.62132	FALSE						0	33	6	11	6	18.4	1		1.16959	0.0894643	-0.0544065	-2.48742			0.0940896	0.820828	0.0121215	0.263459			1.17042	0.0839197	-0.0817658	-2.48919			Q92934	BAD	Bcl2-associated agonist of cell death OS=Homo sapiens (Human) OX=9606 GN=BAD PE=1 SV=3	Bcl2-associated agonist of cell death	Q92934
11.9141	11.8999	11.9236	11.3686	11.3567	11.4076	10.9756	11.0171	11.0124	11.146	11.1245	11.1626	FALSE		+	+	+	siSENP3-9_siGl2;siSENP5-3_siGl2;siSENP5-3_siSENP3-9_siGl2	0	34	13	30	13	38.8	1		5.23024	0.000104629	-0.53489	-31.7234			6.37587	1.55224e-05	-0.910844	-61.4204			6.30721	2.03427e-05	-0.768149	-59.038			Q99933	BAG1	BAG family molecular chaperone regulator 1 OS=Homo sapiens (Human) OX=9606 GN=BAG1 PE=1 SV=4	BAG family molecular chaperone regulator 1	Q99933
10.9115	10.8677	10.8374	10.8327	10.7499	10.7634	10.9093	10.9087	10.8355	10.9384	10.9302	10.949	FALSE						0	55	11	34	11	23.8	1		1.26422	0.0734614	-0.0902065	-2.69417			0.139555	0.744169	0.0122951	0.377207			1.40785	0.0510936	0.067016	3.02172			O95816	BAG2	BAG family molecular chaperone regulator 2 OS=Homo sapiens (Human) OX=9606 GN=BAG2 PE=1 SV=1	BAG family molecular chaperone regulator 2	O95816
11.7795	11.7336	11.7833	11.683	11.6702	11.7063	11.304	11.3249	11.3085	11.4851	11.4322	11.4076	FALSE		+	+	+	siSENP3-9_siGl2;siSENP5-3_siGl2;siSENP5-3_siSENP3-9_siGl2	0	54	23	55	23	61.6	1		1.83604	0.0230291	-0.0789874	-4.12217			4.90724	7.77578e-05	-0.45303	-26.3213			3.50186	0.00086026	-0.323822	-11.6066			O95817	BAG3	BAG family molecular chaperone regulator 3 OS=Homo sapiens (Human) OX=9606 GN=BAG3 PE=1 SV=3	BAG family molecular chaperone regulator 3	O95817
9.9472	9.88111	9.94866	9.43192	9.53625	9.5588	9.98399	9.88509	9.85798	9.8165	9.77396	9.75355	FALSE		+		+	siSENP5-3_siGl2;siSENP5-3_siSENP3-9_siGl2	0	27	10	20	10	49.6	1		3.12174	0.00205966	-0.416669	-9.26232			0.138876	0.745204	-0.0166378	-0.375557			2.11912	0.0118409	-0.144318	-4.97929			O95429	BAG4	BAG family molecular chaperone regulator 4 OS=Homo sapiens (Human) OX=9606 GN=BAG4 PE=1 SV=1	BAG family molecular chaperone regulator 4	O95429
11.5704	11.5772	11.6287	10.9243	10.9575	10.9467	11.5249	11.5287	11.5271	11.3004	11.3059	11.3638	FALSE		+	+	+	siSENP3-9_siGl2;siSENP5-3_siGl2;siSENP5-3_siSENP3-9_siGl2	0	34	13	27	13	51.2	1		5.19939	0.000105644	-0.649266	-31.1632			1.61747	0.0314147	-0.0651588	-3.5347			3.21847	0.00142038	-0.268712	-9.81257			Q9UL15	BAG5	BAG family molecular chaperone regulator 5 OS=Homo sapiens (Human) OX=9606 GN=BAG5 PE=1 SV=1	BAG family molecular chaperone regulator 5	Q9UL15
11.6927	11.698	11.7135	11.8128	11.7858	11.8081	11.8974	11.8562	11.8944	11.9157	11.9047	11.8955	FALSE		+	+	+	siSENP3-9_siGl2;siSENP5-3_siGl2;siSENP5-3_siSENP3-9_siGl2	0	32	33	82	33	119.3	1		3.19662	0.0018105	0.100859	9.68571			3.60751	0.000618119	0.181268	12.3518			4.73407	0.000122489	0.20392	23.8112			P46379	BAG6	Large proline-rich protein BAG6 OS=Homo sapiens (Human) OX=9606 GN=BAG6 PE=1 SV=2	Large proline-rich protein BAG6 {ECO:0000305}	P46379
7.36019	7.37678	7.43212	7.32373	7.47735	7.28633	7.12722	7.29646	7.16892	7.23362	7.16289	7.04111	FALSE			+	+	siSENP3-9_siGl2;siSENP5-3_siSENP3-9_siGl2	0	1	2	2	2	279.8	1		0.164342	0.71748	-0.0272261	-0.436578			1.59258	0.0331258	-0.192163	-3.47136			1.80849	0.022286	-0.243821	-4.04482			Q9P281	BAHCC1	BAH and coiled-coil domain-containing protein 1 OS=Homo sapiens (Human) OX=9606 GN=BAHCC1 PE=1 SV=4	BAH and coiled-coil domain-containing protein 1 {ECO:0000305}	Q9P281
11.7133	11.6875	11.7461	11.2244	11.2326	11.268	11.673	11.6881	11.6715	11.4641	11.4599	11.4716	FALSE		+		+	siSENP5-3_siGl2;siSENP5-3_siSENP3-9_siGl2	0	60	28	49	28	60.8	1		4.59256	0.000218408	-0.473931	-21.9371			1.00469	0.115506	-0.0380379	-2.14145			3.87863	0.000457375	-0.25039	-14.4802			Q9UQB8	BAIAP2	Brain-specific angiogenesis inhibitor 1-associated protein 2 OS=Homo sapiens (Human) OX=9606 GN=BAIAP2 PE=1 SV=1	Brain-specific angiogenesis inhibitor 1-associated protein 2	Q9UQB8
12.4617	12.4624	12.4166	12.5008	12.4813	12.4412	11.2583	11.1872	11.1895	11.5787	11.5823	11.5601	FALSE			+	+	siSENP3-9_siGl2;siSENP5-3_siSENP3-9_siGl2	0	51	25	49	25	56.8	1		0.522177	0.34242	0.0275237	1.18819			5.81303	2.59138e-05	-1.23524	-44.4046	+		6.10387	2.35653e-05	-0.873199	-52.51			Q9UHR4	BAIAP2L1	Brain-specific angiogenesis inhibitor 1-associated protein 2-like protein 1 OS=Homo sapiens (Human) OX=9606 GN=BAIAP2L1 PE=1 SV=2	Brain-specific angiogenesis inhibitor 1-associated protein 2-like protein 1	Q9UHR4
6.93546	7.06393	7.30104	7.65177	7.66888	7.64169	7.32283	7.28263	7.32823	7.19279	7.12722	7.20163	FALSE		+			siSENP5-3_siGl2	0	22	3	7	3	23.4	1		2.1739	0.0119496	0.553971	5.1595			0.912137	0.141064	0.211083	1.95379			0.269203	0.568524	0.073736	0.672668			Q16611	BAK1	Bcl-2 homologous antagonist/killer OS=Homo sapiens (Human) OX=9606 GN=BAK1 PE=1 SV=1	Bcl-2 homologous antagonist/killer	Q16611
8.09751	7.92778	8.10643	8.0493	7.926	8.02403	8.3637	8.41954	8.45121	8.41024	8.40684	8.42375	FALSE			+	+	siSENP3-9_siGl2;siSENP5-3_siSENP3-9_siGl2	0	39	2	2	2	10.1	1		0.252979	0.598667	-0.0441268	-0.637441			2.35392	0.00688719	0.367577	5.78845			2.498	0.0055997	0.369704	6.33602			O75531	BANF1	Barrier-to-autointegration factor OS=Homo sapiens (Human) OX=9606 GN=BANF1 PE=1 SV=1	Barrier-to-autointegration factor	O75531
7.59768	7.66391	7.60955	8.20359	8.23362	8.14873	8.23266	8.21189	8.15886	8.28401	8.31832	8.34696	FALSE		+	+	+	siSENP3-9_siGl2;siSENP5-3_siGl2;siSENP5-3_siSENP3-9_siGl2	0	8	4	6	4	56.5	1		4.23079	0.000352183	0.5716	17.7811			4.36856	0.000172257	0.577423	19.2636			4.84218	0.000106284	0.692715	25.3489			Q8N9N5	BANP	Protein BANP OS=Homo sapiens (Human) OX=9606 GN=BANP PE=1 SV=3	Protein BANP	Q8N9N5
10.0139	10.0523	10.0684	10.1254	10.1726	10.1714	9.17916	9.11218	9.16138	9.6444	9.62425	9.55267	FALSE		+	+	+	siSENP3-9_siGl2;siSENP5-3_siGl2;siSENP5-3_siSENP3-9_siGl2	0	22	15	19	14	80.3	1		2.1191	0.0132268	0.111613	4.97921			5.38689	4.14392e-05	-0.893943	-34.7264			3.77154	0.000543713	-0.437746	-13.6004			Q92560	BAP1	Ubiquitin carboxyl-terminal hydrolase BAP1 OS=Homo sapiens (Human) OX=9606 GN=BAP1 PE=1 SV=2	Ubiquitin carboxyl-terminal hydrolase BAP1	Q92560
8.22062	8.33226	8.35315	8.86728	8.90689	9.03177	8.09011	8.10276	8.26585	8.70217	8.66853	8.72212	FALSE		+		+	siSENP5-3_siGl2;siSENP5-3_siSENP3-9_siGl2	0	12	10	11	10	86.6	1		3.22176	0.00173348	0.633304	9.83184			0.999673	0.116724	-0.149101	-2.13118			3.07165	0.00186215	0.3956	8.9887			Q99728	BARD1	BRCA1-associated RING domain protein 1 OS=Homo sapiens (Human) OX=9606 GN=BARD1 PE=1 SV=2	BRCA1-associated RING domain protein 1	Q99728
12.6114	12.5995	12.4919	12.0172	11.9127	11.8814	11.9953	11.87	11.8992	12.6474	12.6795	12.5833	FALSE		+	+		siSENP3-9_siGl2;siSENP5-3_siGl2	0	83	18	81	18	22.7	1		3.45244	0.00119488	-0.630541	-11.2729			3.56446	0.000668231	-0.646124	-12.0428			0.661088	0.246603	0.0691093	1.45938			P80723	BASP1	Brain acid soluble protein 1 OS=Homo sapiens (Human) OX=9606 GN=BASP1 PE=1 SV=2	Brain acid soluble protein 1	P80723
10.4429	10.4136	10.443	10.312	10.3211	10.3132	11.0067	11.0065	11.0678	10.7574	10.7868	10.7973	FALSE		+	+	+	siSENP3-9_siGl2;siSENP5-3_siGl2;siSENP5-3_siSENP3-9_siGl2	0	45	8	31	8	21.2	1		3.49266	0.00111809	-0.11776	-11.5437			4.90139	7.83466e-05	0.593811	26.2323			4.6364	0.000140041	0.347262	22.5017			Q07812	BAX	Apoptosis regulator BAX OS=Homo sapiens (Human) OX=9606 GN=BAX PE=1 SV=1	Apoptosis regulator BAX	Q07812
10.2758	10.3089	10.3364	11.1626	11.2199	11.178	10.8435	10.8944	10.9082	10.9939	11.0338	10.9755	FALSE		+	+	+	siSENP3-9_siGl2;siSENP5-3_siGl2;siSENP5-3_siSENP3-9_siGl2	0	21	28	40	28	178.6	1		5.44505	8.64385e-05	0.879813	35.9121			4.58428	0.00012574	0.575019	21.8321			5.02923	8.2479e-05	0.694036	28.2449			Q9NRL2	BAZ1A	Bromodomain adjacent to zinc finger domain protein 1A OS=Homo sapiens (Human) OX=9606 GN=BAZ1A PE=1 SV=2	Bromodomain adjacent to zinc finger domain protein 1A	Q9NRL2
8.53761	8.48502	8.60437	9.26115	9.31175	9.33874	8.75389	8.73064	8.83194	9.51392	9.47269	9.5263	FALSE		+	+	+	siSENP3-9_siGl2;siSENP5-3_siGl2;siSENP5-3_siSENP3-9_siGl2	0	10	14	17	14	170.8	1		4.29135	0.000325446	0.761547	18.4185			2.11884	0.0110588	0.229822	4.9784			4.83322	0.000106774	0.961973	25.2179			Q9UIG0	BAZ1B	Tyrosine-protein kinase BAZ1B OS=Homo sapiens (Human) OX=9606 GN=BAZ1B PE=1 SV=2	Tyrosine-protein kinase BAZ1B	Q9UIG0
7.61176	7.64241	7.58721	8.08215	8.04985	8.00562	8.57932	8.55459	8.58534	8.38457	8.23266	8.35271	FALSE		+	+	+	siSENP3-9_siGl2;siSENP5-3_siGl2;siSENP5-3_siSENP3-9_siGl2	0	6	12	14	12	240.3	1		4.02908	0.000474029	0.432078	15.8101			6.079	1.98794e-05	0.959285	51.7629			3.88111	0.000456389	0.709515	14.5012			Q9UIF8	BAZ2B	Bromodomain adjacent to zinc finger domain protein 2B OS=Homo sapiens (Human) OX=9606 GN=BAZ2B PE=1 SV=3	Bromodomain adjacent to zinc finger domain protein 2B	Q9UIF8
4.54844	4.70598	4.51096	4.54226	4.51096	4.76553	4.96347	4.62644	4.40599	4.63807	4.76553	4.40599	FALSE						0	11	1	2	1	10.5	1		0.061786	0.882878	0.0177927	0.177979			0.167827	0.70112	0.0768431	0.444796			0.0414722	0.918275	0.0147416	0.121809			A8MTZ0	BBIP1	BBSome-interacting protein 1 OS=Homo sapiens (Human) OX=9606 GN=BBIP1 PE=1 SV=2	BBSome-interacting protein 1	A8MTZ0
7.32103	7.35138	7.43212	7.19574	7.25456	7.25456	7.6703	7.75756	7.7046	7.30561	7.32912	7.32823	FALSE		+	+		siSENP3-9_siGl2;siSENP5-3_siGl2	0	13	9	10	9	79.8	1		1.58769	0.0378309	-0.133226	-3.45901			2.92031	0.00221972	0.342641	8.2066			0.623727	0.267277	-0.0471918	-1.38662			Q9BXC9	BBS2	Bardet-Biedl syndrome 2 protein OS=Homo sapiens (Human) OX=9606 GN=BBS2 PE=1 SV=1	Bardet-Biedl syndrome 2 protein	Q9BXC9
7.59768	7.60363	7.60288	7.4187	7.39232	7.39489	7.46679	7.48623	7.52669	7.17692	7.21723	7.20653	FALSE		+	+	+	siSENP3-9_siGl2;siSENP5-3_siGl2;siSENP5-3_siSENP3-9_siGl2	0	6	3	3	3	58.2	1		4.68783	0.000192026	-0.199429	-23.1822			2.43612	0.00581982	-0.108158	-6.09574			5.29246	5.87459e-05	-0.401171	-32.8841			Q96RK4	BBS4	Bardet-Biedl syndrome 4 protein OS=Homo sapiens (Human) OX=9606 GN=BBS4 PE=1 SV=2	Bardet-Biedl syndrome 4 protein	Q96RK4
8.04111	8.02735	8.07628	8.10329	8.13288	8.12722	7.93015	8.05582	8.02292	7.85425	7.96867	7.87774	FALSE		+		+	siSENP5-3_siGl2;siSENP5-3_siSENP3-9_siGl2	0	8	5	5	5	80.3	1		1.87975	0.0211075	0.072882	4.24694			0.488731	0.352359	-0.0452847	-1.12232			1.7615	0.0245069	-0.14803	-3.91518			Q8IWZ6	BBS7	Bardet-Biedl syndrome 7 protein OS=Homo sapiens (Human) OX=9606 GN=BBS7 PE=1 SV=2	Bardet-Biedl syndrome 7 protein	Q8IWZ6
7.7211	7.74349	7.90629	7.47492	7.51885	7.62132	8.1814	8.1629	8.27286	7.76885	7.60585	7.74079	FALSE		+	+		siSENP3-9_siGl2;siSENP5-3_siGl2	0	10	8	9	8	99.2	1		1.58999	0.0376623	-0.251928	-3.46482			2.45056	0.00566267	0.415428	6.15114			0.479889	0.363109	-0.0851293	-1.10483			Q3SYG4	BBS9	Protein PTHB1 OS=Homo sapiens (Human) OX=9606 GN=BBS9 PE=1 SV=1	Protein PTHB1	Q3SYG4
10.7669	10.7408	10.7846	9.38046	9.49985	9.53819	10.1772	10.2064	10.1388	10.2088	10.2442	10.2723	FALSE		+	+	+	siSENP3-9_siGl2;siSENP5-3_siGl2;siSENP5-3_siSENP3-9_siGl2	0	21	18	23	18	105.1	1		4.90329	0.000145651	-1.29126	-26.2611	+		4.83619	8.59037e-05	-0.589976	-25.2612			4.70274	0.000127979	-0.522306	-23.3831			Q8WY36	BBX	HMG box transcription factor BBX OS=Homo sapiens (Human) OX=9606 GN=BBX PE=1 SV=1	HMG box transcription factor BBX	Q8WY36
11.0747	11.0971	11.149	11.0084	11.0135	11.0603	11.7644	11.7487	11.7749	11.2364	11.2875	11.294	FALSE			+	+	siSENP3-9_siGl2;siSENP5-3_siSENP3-9_siGl2	0	42	21	44	21	67.4	1		1.35097	0.0613393	-0.0795517	-2.88988			5.02222	6.65617e-05	0.655715	28.1307			2.35666	0.00737167	0.165708	5.7985			P50895	BCAM	Basal cell adhesion molecule OS=Homo sapiens (Human) OX=9606 GN=BCAM PE=1 SV=2	Basal cell adhesion molecule	P50895
10.5772	10.662	10.5426	10.8015	10.861	10.693	10.9183	10.7607	10.8255	10.8578	10.9105	10.8127	FALSE		+	+	+	siSENP3-9_siGl2;siSENP5-3_siGl2;siSENP5-3_siSENP3-9_siGl2	0	34	10	27	10	28.3	1		1.46294	0.048776	0.19117	3.15224			1.85027	0.0192146	0.240858	4.1625			2.37734	0.00709095	0.266376	5.87466			Q9UHQ4	BCAP29	B-cell receptor-associated protein 29 OS=Homo sapiens (Human) OX=9606 GN=BCAP29 PE=1 SV=2	B-cell receptor-associated protein 29	Q9UHQ4
12.3459	12.2181	12.2365	12.064	11.9636	12.0105	12.3134	12.291	12.2191	12.2814	12.201	12.2554	FALSE		+			siSENP5-3_siGl2	0	54	22	90	22	28	1		2.17152	0.0120031	-0.254118	-5.15156			0.0537673	0.893838	0.00764592	0.156049			0.170229	0.700629	-0.0209077	-0.450443			P51572	BCAP31	B-cell receptor-associated protein 31 OS=Homo sapiens (Human) OX=9606 GN=BCAP31 PE=1 SV=3	B-cell receptor-associated protein 31	P51572
10.8057	10.7706	10.8231	10.9276	10.9304	10.9529	10.3491	10.3638	10.3948	10.6828	10.6628	10.6689	FALSE		+	+	+	siSENP3-9_siGl2;siSENP5-3_siGl2;siSENP5-3_siSENP3-9_siGl2	2	38	24	41	22	93.3	1		2.8539	0.00332028	0.137168	7.88336			4.51731	0.000138135	-0.430601	-21.0006			2.82602	0.00296385	-0.128331	-7.7511			P56945	BCAR1	Breast cancer anti-estrogen resistance protein 1 OS=Homo sapiens (Human) OX=9606 GN=BCAR1 PE=1 SV=2	Breast cancer anti-estrogen resistance protein 1	P56945
10.4893	10.477	10.5061	10.287	10.343	10.3359	9.85549	9.91856	9.97298	10.4338	10.4504	10.4463	FALSE		+	+	+	siSENP3-9_siGl2;siSENP5-3_siGl2;siSENP5-3_siSENP3-9_siGl2	0	35	22	27	22	92.5	1		3.00884	0.00250984	-0.168858	-8.65616			4.09656	0.000266616	-0.575157	-16.4445			2.07523	0.0129439	-0.0473563	-4.83845			O75815	BCAR3	Breast cancer anti-estrogen resistance protein 3 OS=Homo sapiens (Human) OX=9606 GN=BCAR3 PE=1 SV=1	Breast cancer anti-estrogen resistance protein 3	O75815
10.7741	10.8007	10.8078	10.6943	10.7644	10.7655	11.1046	11.1198	11.127	11.1577	11.176	11.2071	FALSE			+	+	siSENP3-9_siGl2;siSENP5-3_siSENP3-9_siGl2	0	54	11	20	11	26.1	1		0.962825	0.137195	-0.0528415	-2.05607			4.91735	7.67197e-05	0.322881	26.4756			4.58389	0.00015082	0.386028	21.8272			O75934	BCAS2	Pre-mRNA-splicing factor SPF27 OS=Homo sapiens (Human) OX=9606 GN=BCAS2 PE=1 SV=1	Pre-mRNA-splicing factor SPF27	O75934
8.6893	8.7187	8.6359	8.2148	8.37461	8.39318	9.76271	9.80058	9.8205	9.24603	9.1267	9.19106	FALSE		+	+	+	siSENP3-9_siGl2;siSENP5-3_siGl2;siSENP5-3_siSENP3-9_siGl2	0	21	14	16	14	101.2	1		2.34184	0.00867419	-0.353772	-5.7444			5.52674	3.5319e-05	1.1133	37.6455	+		3.56133	0.000778154	0.506629	12.0206			Q9H6U6	BCAS3	Breast carcinoma-amplified sequence 3 OS=Homo sapiens (Human) OX=9606 GN=BCAS3 PE=1 SV=3	Breast carcinoma-amplified sequence 3 {ECO:0000312|HGNC:HGNC:14347, ECO:0000312|MIM:607470}	Q9H6U6
11.2796	11.2557	11.2214	11.3033	11.2492	11.2233	11.6624	11.6653	11.6638	11.4342	11.4185	11.4232	FALSE			+	+	siSENP3-9_siGl2;siSENP5-3_siSENP3-9_siGl2	0	33	11	27	11	44.3	1		0.0772729	0.856119	0.00636133	0.219505			4.7721	9.47239e-05	0.411637	24.3414			3.23016	0.00139159	0.173092	9.88112			O15382	BCAT2	Branched-chain-amino-acid aminotransferase, mitochondrial OS=Homo sapiens (Human) OX=9606 GN=BCAT2 PE=1 SV=2	Branched-chain-amino-acid aminotransferase, mitochondrial	O15382
11.2802	11.263	11.2474	11.4818	11.4846	11.4831	11.5231	11.5173	11.5429	11.5388	11.5359	11.5644	FALSE		+	+	+	siSENP3-9_siGl2;siSENP5-3_siGl2;siSENP5-3_siSENP3-9_siGl2	0	53	14	35	14	36	1		4.68243	0.000193808	0.21964	23.1098			4.56454	0.000129747	0.264258	21.5837			4.56312	0.000154861	0.282851	21.566			Q9P287	BCCIP	BRCA2 and CDKN1A-interacting protein OS=Homo sapiens (Human) OX=9606 GN=BCCIP PE=1 SV=1	BRCA2 and CDKN1A-interacting protein	Q9P287
7.16088	7.3336	7.28448	6.89239	6.93782	7.04985	6.52826	6.77215	6.82655	6.83542	6.8936	6.80993	FALSE		+	+	+	siSENP3-9_siGl2;siSENP5-3_siGl2;siSENP5-3_siSENP3-9_siGl2	0	13	3	4	3	33.2	1		1.90206	0.0201957	-0.299635	-4.31165			2.19729	0.00943025	-0.550668	-5.23797			2.71563	0.00367532	-0.413336	-7.2467			Q7Z5W3	BCDIN3D	RNA 5'-monophosphate methyltransferase OS=Homo sapiens (Human) OX=9606 GN=BCDIN3D PE=1 SV=1	Pre-miRNA 5'-monophosphate methyltransferase	Q7Z5W3
10.3326	10.4236	10.4247	10.5535	10.6155	10.6325	11.2212	11.1968	11.2777	10.711	10.6726	10.706	FALSE		+	+	+	siSENP3-9_siGl2;siSENP5-3_siGl2;siSENP5-3_siSENP3-9_siGl2	0	44	15	28	15	50.4	1		2.22362	0.0108374	0.206895	5.32745			4.56603	0.000129584	0.838259	21.6023			3.11583	0.00171637	0.302877	9.22962			P12694	BCKDHA	2-oxoisovalerate dehydrogenase subunit alpha, mitochondrial OS=Homo sapiens (Human) OX=9606 GN=BCKDHA PE=1 SV=2	2-oxoisovalerate dehydrogenase subunit alpha, mitochondrial	P12694
9.25314	9.3253	9.34762	9.44646	9.49225	9.50779	9.98939	10.0393	10.0458	9.451	9.41172	9.53683	FALSE		+	+	+	siSENP3-9_siGl2;siSENP5-3_siGl2;siSENP5-3_siSENP3-9_siGl2	0	13	4	11	4	43.1	1		2.15951	0.0122552	0.173482	5.11165			4.54183	0.000133952	0.71614	21.3013			1.55713	0.0373491	0.157831	3.38237			P21953	BCKDHB	2-oxoisovalerate dehydrogenase subunit beta, mitochondrial OS=Homo sapiens (Human) OX=9606 GN=BCKDHB PE=1 SV=2	2-oxoisovalerate dehydrogenase subunit beta, mitochondrial	P21953
8.70321	8.70736	8.70667	8.36019	8.40642	8.49785	7.88264	7.88753	7.8857	7.93899	7.94953	7.92303	FALSE		+	+	+	siSENP3-9_siGl2;siSENP5-3_siGl2;siSENP5-3_siSENP3-9_siGl2	0	25	10	13	10	46.3	1		2.66478	0.00472251	-0.284261	-7.02432			9.74786	1.56869e-06	-0.820458	-428.054			7.19417	9.51424e-06	-0.768561	-98.4023			O14874	BCKDK	[3-methyl-2-oxobutanoate dehydrogenase [lipoamide]] kinase, mitochondrial OS=Homo sapiens (Human) OX=9606 GN=BCKDK PE=1 SV=2	[3-methyl-2-oxobutanoate dehydrogenase [lipoamide]] kinase, mitochondrial	O14874
10.265	10.2066	10.2125	10.263	10.2209	10.2619	9.62388	9.58984	9.52845	9.92807	9.8986	9.87974	FALSE			+	+	siSENP3-9_siGl2;siSENP5-3_siSENP3-9_siGl2	0	22	6	9	6	26.2	1		0.370919	0.469836	0.0205278	0.885985			4.3724	0.000171369	-0.647333	-19.3066			3.82029	0.000503684	-0.325921	-13.9943			O95999	BCL10	B-cell lymphoma/leukemia 10 OS=Homo sapiens (Human) OX=9606 GN=BCL10 PE=1 SV=1	B-cell lymphoma/leukemia 10	O95999
5.17393	5.2555	5.07039	4.14568	4.17792	3.80735	5.55152	5.62644	5.40259	4.80219	4.91169	4.83794	FALSE		+	+	+	siSENP3-9_siGl2;siSENP5-3_siGl2;siSENP5-3_siSENP3-9_siGl2	0	3	1	1	1	26.2	1		3.00466	0.00252821	-1.12296	-8.63444	+		1.87956	0.0180597	0.360241	4.24639			2.14222	0.0113096	-0.315996	-5.05469			P10415	BCL2	Apoptosis regulator Bcl-2 OS=Homo sapiens (Human) OX=9606 GN=BCL2 PE=1 SV=2	Apoptosis regulator Bcl-2	P10415
10.6892	10.691	10.7335	10.1213	10.1852	10.1568	10.5733	10.5509	10.613	10.413	10.4312	10.439	FALSE		+	+	+	siSENP3-9_siGl2;siSENP5-3_siGl2;siSENP5-3_siSENP3-9_siGl2	0	15	4	11	4	26	1		4.70516	0.000187514	-0.550139	-23.416			2.24763	0.00851466	-0.125537	-5.41009			4.14196	0.000299738	-0.276868	-16.8852			Q07817	BCL2L1	Bcl-2-like protein 1 OS=Homo sapiens (Human) OX=9606 GN=BCL2L1 PE=1 SV=1	Bcl-2-like protein 1	Q07817
5.05311	4.7866	4.67243	4.7866	4.97728	5.10014	4.90689	4.74416	5.15381	5.14568	5.07468	5.2854	FALSE						0	16	4	4	4	22.2	1		0.333395	0.507071	0.117293	0.8086			0.233637	0.609702	0.0975746	0.594896			1.20973	0.0772913	0.331208	2.5743			O43521	BCL2L11	Bcl-2-like protein 11 OS=Homo sapiens (Human) OX=9606 GN=BCL2L11 PE=1 SV=1	Bcl-2-like protein 11	O43521
9.16692	9.15558	9.15937	8.68054	8.56834	8.53605	8.36282	8.21917	8.28031	8.21043	8.11166	8.23793	FALSE		+	+	+	siSENP3-9_siGl2;siSENP5-3_siGl2;siSENP5-3_siSENP3-9_siGl2	0	7	2	3	2	36.8	1		3.67901	0.000819351	-0.565645	-12.8819			4.51005	0.000139956	-0.873188	-20.9123			4.83946	0.000106311	-0.973949	-25.3091			Q9HB09	BCL2L12	Bcl-2-like protein 12 OS=Homo sapiens (Human) OX=9606 GN=BCL2L12 PE=1 SV=1	Bcl-2-like protein 12	Q9HB09
11.5693	11.6203	11.5955	11.0028	11.0487	11.0988	11.6002	11.5884	11.6405	11.305	11.3217	11.3339	FALSE		+		+	siSENP5-3_siGl2;siSENP5-3_siSENP3-9_siGl2	0	39	14	25	14	52.7	1		4.19004	0.000369672	-0.544936	-17.3645			0.272933	0.561229	0.0146685	0.680713			4.07588	0.00033277	-0.274838	-16.2474			Q9BXK5	BCL2L13	Bcl-2-like protein 13 OS=Homo sapiens (Human) OX=9606 GN=BCL2L13 PE=1 SV=1	Bcl-2-like protein 13	Q9BXK5
6.36107	6.36107	6.65249	6.54381	6.72383	6.6879	6.23458	5.94251	6.0917	6.45779	6.3906	6.31288	FALSE						0	15	5	5	5	47.6	1		0.80181	0.191623	0.193639	1.73461			1.34038	0.0566371	-0.368609	-2.86565			0.269034	0.568677	-0.0711153	-0.672303			P20749	BCL3	B-cell lymphoma 3 protein OS=Homo sapiens (Human) OX=9606 GN=BCL3 PE=1 SV=2	B-cell lymphoma 3 protein	P20749
8.4822	8.42291	8.47127	8.43713	8.39489	8.44667	9.14134	9.17742	9.17243	9.09434	9.13725	9.1629	FALSE			+	+	siSENP3-9_siGl2;siSENP5-3_siSENP3-9_siGl2	2	30	5	7	3	22.8	1		0.603018	0.289446	-0.0325626	-1.34627			5.29292	4.62124e-05	0.704937	32.8927			4.80899	0.000110852	0.672702	24.8667			Q4VC05	BCL7A	B-cell CLL/lymphoma 7 protein family member A OS=Homo sapiens (Human) OX=9606 GN=BCL7A PE=1 SV=1	B-cell CLL/lymphoma 7 protein family member A	Q4VC05
8.2937	8.39318	8.46516	9.15254	9.19402	9.16892	8.08958	7.97785	7.92303	8.85985	8.82941	8.86728	FALSE		+	+	+	siSENP3-9_siGl2;siSENP5-3_siGl2;siSENP5-3_siSENP3-9_siGl2	0	24	4	7	2	22.2	1		3.98428	0.000508465	0.787814	15.4021			2.28675	0.00788585	-0.38719	-5.54694			3.10547	0.0017476	0.468165	9.1726			Q9BQE9	BCL7B	B-cell CLL/lymphoma 7 protein family member B OS=Homo sapiens (Human) OX=9606 GN=BCL7B PE=1 SV=1	B-cell CLL/lymphoma 7 protein family member B	Q9BQE9
7.00787	6.97842	6.8679	7.48784	7.54689	7.56834	6.91767	7.10119	7.00899	7.41785	7.32193	7.35579	FALSE		+		+	siSENP5-3_siGl2;siSENP5-3_siSENP3-9_siGl2	0	19	4	5	4	23.5	1		3.54608	0.00102186	0.58296	11.9131			0.354098	0.471322	0.0578858	0.851457			2.90044	0.00257813	0.413794	8.10866			Q8WUZ0	BCL7C	B-cell CLL/lymphoma 7 protein family member C OS=Homo sapiens (Human) OX=9606 GN=BCL7C PE=1 SV=3	B-cell CLL/lymphoma 7 protein family member C	Q8WUZ0
9.6279	9.68633	9.75405	9.28123	9.36194	9.37482	8.33494	8.27705	8.4508	8.82146	8.80155	8.77116	FALSE		+	+	+	siSENP3-9_siGl2;siSENP5-3_siGl2;siSENP5-3_siSENP3-9_siGl2	0	16	16	16	16	149.2	1		2.7691	0.00388912	-0.350091	-7.48726			4.53989	0.000134193	-1.33516	-21.2774	+		4.65124	0.00013732	-0.891371	-22.6959			O00512	BCL9	B-cell CLL/lymphoma 9 protein OS=Homo sapiens (Human) OX=9606 GN=BCL9 PE=1 SV=4	B-cell CLL/lymphoma 9 protein	O00512
11.5094	11.5425	11.5845	11.2715	11.3241	11.3123	10.3023	10.3158	10.3544	10.839	10.8132	10.7938	FALSE		+	+	+	siSENP3-9_siGl2;siSENP5-3_siGl2;siSENP5-3_siSENP3-9_siGl2	0	20	22	29	21	157	1		3.07585	0.00222966	-0.242857	-9.01138			5.86047	2.45803e-05	-1.22131	-45.6359	+		5.06079	7.919e-05	-0.730155	-28.7649			Q86UU0	BCL9L	B-cell CLL/lymphoma 9-like protein OS=Homo sapiens (Human) OX=9606 GN=BCL9L PE=1 SV=1	B-cell CLL/lymphoma 9-like protein	Q86UU0
11.3855	11.3926	11.369	11.9398	11.8928	11.91	12.1214	12.1005	12.0858	12.0604	12.0692	12.0615	FALSE		+	+	+	siSENP3-9_siGl2;siSENP5-3_siGl2;siSENP5-3_siSENP3-9_siGl2	1	38	38	77	37	106.1	1		5.37421	9.34101e-05	0.53183	34.4733			6.26679	1.67811e-05	0.720194	57.679			7.0496	1.05136e-05	0.681353	90.5421			Q9NYF8	BCLAF1	Bcl-2-associated transcription factor 1 OS=Homo sapiens (Human) OX=9606 GN=BCLAF1 PE=1 SV=2	Bcl-2-associated transcription factor 1	Q9NYF8
11.1494	11.1895	11.2646	11.5618	11.5947	11.6406	11.0143	11.0578	11.0524	11.4766	11.4729	11.4806	FALSE		+	+	+	siSENP3-9_siGl2;siSENP5-3_siGl2;siSENP5-3_siSENP3-9_siGl2	0	23	35	44	35	192.1	1		3.2096	0.00177272	0.397836	9.7609			1.92677	0.0164118	-0.159704	-4.38412			2.90767	0.00254448	0.275537	8.14413			Q6W2J9	BCOR	BCL-6 corepressor OS=Homo sapiens (Human) OX=9606 GN=BCOR PE=1 SV=1	BCL-6 corepressor	Q6W2J9
6.06824	5.95187	6.1375	6.824	6.83036	6.64386	5.72247	5.97728	6	6.36982	6.2211	6.27798	FALSE		+		+	siSENP5-3_siGl2;siSENP5-3_siSENP3-9_siGl2	0	5	6	6	6	182.4	1		3.02415	0.00244284	0.713535	8.73618			0.664137	0.240756	-0.152622	-1.46532			1.57161	0.0362581	0.237097	3.41856			Q5H9F3	BCORL1	BCL-6 corepressor-like protein 1 OS=Homo sapiens (Human) OX=9606 GN=BCORL1 PE=1 SV=1	BCL-6 corepressor-like protein 1	Q5H9F3
11.0426	11.0138	11.0351	10.8098	10.839	10.8298	10.5371	10.5708	10.5532	10.7916	10.7818	10.786	FALSE		+	+	+	siSENP3-9_siGl2;siSENP5-3_siGl2;siSENP5-3_siSENP3-9_siGl2	2	26	26	42	24	142.7	1		4.13101	0.000405251	-0.204295	-16.7778			5.4816	3.7474e-05	-0.476777	-36.6775			4.9436	9.16156e-05	-0.244046	-26.8806			P11274	BCR	Breakpoint cluster region protein OS=Homo sapiens (Human) OX=9606 GN=BCR PE=1 SV=2	Breakpoint cluster region protein	P11274
10.424	10.3617	10.3285	10.7239	10.65	10.6414	10.8779	10.8734	10.8254	10.975	10.9562	10.9837	FALSE		+	+	+	siSENP3-9_siGl2;siSENP5-3_siGl2;siSENP5-3_siSENP3-9_siGl2	0	42	14	20	14	47.5	1		2.84411	0.00338119	0.300393	7.83668			3.93172	0.000351316	0.487549	14.9366			4.48409	0.000176002	0.600265	20.5997			Q9Y276	BCS1L	Mitochondrial chaperone BCS1 OS=Homo sapiens (Human) OX=9606 GN=BCS1L PE=1 SV=1	Mitochondrial chaperone BCS1	Q9Y276
8.70943	8.71218	8.79928	8.18785	8.30058	8.34873	8.90207	8.86109	8.93605	8.69905	8.76653	8.72724	FALSE		+	+		siSENP3-9_siGl2;siSENP5-3_siGl2	0	22	7	9	7	38.1	1		2.92445	0.00290972	-0.461246	-8.22712			1.91703	0.0167444	0.159438	4.35544			0.0944283	0.821907	-0.00935777	-0.264332			Q02338	BDH1	D-beta-hydroxybutyrate dehydrogenase, mitochondrial OS=Homo sapiens (Human) OX=9606 GN=BDH1 PE=1 SV=3	D-beta-hydroxybutyrate dehydrogenase, mitochondrial {ECO:0000305}	Q02338
9.61949	9.5919	9.59021	9.35138	9.43525	9.35447	9.42333	9.41426	9.42731	9.09408	9.1876	9.12257	FALSE		+	+	+	siSENP3-9_siGl2;siSENP5-3_siGl2;siSENP5-3_siSENP3-9_siGl2	0	27	7	13	7	26.7	1		2.789	0.00374316	-0.220164	-7.5786			4.19966	0.000224591	-0.178898	-17.462			4.04098	0.000352649	-0.465783	-15.9202			Q9BUT1	BDH2	3-hydroxybutyrate dehydrogenase type 2 OS=Homo sapiens (Human) OX=9606 GN=BDH2 PE=1 SV=2	3-hydroxybutyrate dehydrogenase type 2	Q9BUT1
7.15279	7.07682	7.17193	7.36982	7.27891	7.224	7.35226	7.09803	7.19279	7.22593	7.38024	7.43379	FALSE				+	siSENP5-3_siSENP3-9_siGl2	0	2	5	5	5	293.7	1		1.42003	0.0533167	0.157065	3.05031			0.432588	0.397982	0.0805157	1.01071			1.43916	0.0479257	0.212811	3.09554			A6H8Y1	BDP1	Transcription factor TFIIIB component B'' homolog OS=Homo sapiens (Human) OX=9606 GN=BDP1 PE=1 SV=3	Transcription factor TFIIIB component B'' homolog	A6H8Y1
10.6874	10.6741	10.6943	10.0812	10.1333	10.0868	10.6514	10.6898	10.7097	10.3986	10.4453	10.4712	FALSE		+		+	siSENP5-3_siGl2;siSENP5-3_siSENP3-9_siGl2	0	33	15	19	15	51.9	1		5.31753	9.73651e-05	-0.584821	-33.3634			0.0299364	0.939276	-0.00161012	-0.0889584			3.44211	0.000960908	-0.246874	-11.2044			Q14457	BECN1	Beclin-1 OS=Homo sapiens (Human) OX=9606 GN=BECN1 PE=1 SV=2	Beclin-1	Q14457
8.18339	8.21091	8.271	7.56682	7.65535	7.55995	7.07468	6.93192	7.04876	7.29737	7.55919	7.4363	FALSE		+	+	+	siSENP3-9_siGl2;siSENP5-3_siGl2;siSENP5-3_siSENP3-9_siGl2	0	21	11	11	11	64.8	1		4.00954	0.00048708	-0.627727	-15.6309			4.7196	0.000101709	-1.20331	-23.6127	+		3.23239	0.00138595	-0.790814	-9.89425			Q9BUH8	BEGAIN	Brain-enriched guanylate kinase-associated protein OS=Homo sapiens (Human) OX=9606 GN=BEGAIN PE=1 SV=1	Brain-enriched guanylate kinase-associated protein	Q9BUH8
10.7889	10.7967	10.8189	10.8085	10.8147	10.8006	10.6196	10.6534	10.6847	10.7725	10.7813	10.751	FALSE			+		siSENP3-9_siGl2	0	27	21	25	21	94.4	1		0.259624	0.590876	0.00644271	0.651918			2.69152	0.00348618	-0.148921	-7.14052			1.22813	0.0742984	-0.0332244	-2.61451			Q5T5X7	BEND3	BEN domain-containing protein 3 OS=Homo sapiens (Human) OX=9606 GN=BEND3 PE=1 SV=1	BEN domain-containing protein 3	Q5T5X7
10.3708	10.4012	10.4642	10.0285	10.0181	10.0421	10.0968	10.0417	10.142	10.1261	10.144	10.0535	FALSE		+	+	+	siSENP3-9_siGl2;siSENP5-3_siGl2;siSENP5-3_siSENP3-9_siGl2	0	25	2	11	2	13.3	1		3.75619	0.000727946	-0.382549	-13.4785			2.87149	0.00244196	-0.318583	-7.96782			2.83561	0.00291424	-0.304212	-7.79639			O15155	BET1	BET1 homolog OS=Homo sapiens (Human) OX=9606 GN=BET1 PE=1 SV=1	BET1 homolog	O15155
6.6865	6.55612	6.64674	6.66107	6.78005	6.68089	6.4363	6.56377	6.64097	6.27798	6.37678	6.37504	FALSE				+	siSENP5-3_siSENP3-9_siGl2	0	47	3	5	3	12.4	1		0.658515	0.258276	0.077546	1.45437			0.510326	0.336598	-0.0827769	-1.16489			2.32111	0.00791886	-0.28652	-5.66943			Q9NYM9	BET1L	BET1-like protein OS=Homo sapiens (Human) OX=9606 GN=BET1L PE=1 SV=1	BET1-like protein	Q9NYM9
6.84549	6.79051	6.91169	6.62644	6.55766	6.76155	6.40259	6.6014	6.51412	6.66107	6.64818	6.64097	FALSE			+	+	siSENP3-9_siGl2;siSENP5-3_siSENP3-9_siGl2	0	6	2	2	2	52.7	1		1.35208	0.061202	-0.200682	-2.89242			2.15443	0.0102829	-0.343195	-5.09488			2.30362	0.00819333	-0.199161	-5.60678			Q9NZS9	BFAR	Bifunctional apoptosis regulator OS=Homo sapiens (Human) OX=9606 GN=BFAR PE=1 SV=1	Bifunctional apoptosis regulator	Q9NZS9
3.26303	3.6893	3.88753	4.45943	4.09592	4.39917	3.6893	3.74416	3.75489	3.48543	3.82782	4.12102	FALSE		+			siSENP5-3_siGl2	0	7	2	2	2	45.5	1		1.50976	0.0443051	0.704889	3.26551			0.248073	0.591457	0.116163	0.626708			0.310948	0.520746	0.198134	0.761631			O14503	BHLHE40	Class E basic helix-loop-helix protein 40 OS=Homo sapiens (Human) OX=9606 GN=BHLHE40 PE=1 SV=1	Class E basic helix-loop-helix protein 40	O14503
9.71596	9.76669	9.76603	9.59339	9.5904	9.66249	9.61949	9.58383	9.57251	9.59544	9.59208	9.60233	FALSE		+	+	+	siSENP3-9_siGl2;siSENP5-3_siGl2;siSENP5-3_siSENP3-9_siGl2	0	17	16	21	16	104.8	1		2.01074	0.0163208	-0.134136	-4.63703			2.69934	0.00343338	-0.157619	-7.1748			3.06631	0.00188045	-0.152945	-8.96002			Q9H694	BICC1	Protein bicaudal C homolog 1 OS=Homo sapiens (Human) OX=9606 GN=BICC1 PE=1 SV=2	Protein bicaudal C homolog 1	Q9H694
8.78594	8.85829	8.91349	9.17792	9.18016	9.21189	9.09117	9.12102	9.16641	9.2329	9.25006	9.20433	FALSE		+	+	+	siSENP3-9_siGl2;siSENP5-3_siGl2;siSENP5-3_siSENP3-9_siGl2	0	17	15	18	11	110.7	1		3.02839	0.00242697	0.337414	8.75844			2.50784	0.00504014	0.273626	6.37493			3.17984	0.00152195	0.376522	9.58929			Q96G01	BICD1	Protein bicaudal D homolog 1 OS=Homo sapiens (Human) OX=9606 GN=BICD1 PE=1 SV=3	Protein bicaudal D homolog 1	Q96G01
11.8826	11.8757	11.8806	11.3375	11.3626	11.3781	11.4242	11.3844	11.4379	11.5294	11.542	11.5254	FALSE		+	+	+	siSENP3-9_siGl2;siSENP5-3_siGl2;siSENP5-3_siSENP3-9_siGl2	4	47	40	65	36	93.5	1		5.77224	6.4481e-05	-0.520222	-43.3723			5.05834	6.35316e-05	-0.464142	-28.7242			6.45343	1.76573e-05	-0.347345	-64.2275			Q8TD16	BICD2	Protein bicaudal D homolog 2 OS=Homo sapiens (Human) OX=9606 GN=BICD2 PE=1 SV=1	Protein bicaudal D homolog 2	Q8TD16
6.45779	6.62936	6.59991	6.78005	6.84423	6.82909	6.63662	6.63517	6.70183	6.86295	7	7.08108	FALSE		+		+	siSENP5-3_siGl2;siSENP5-3_siSENP3-9_siGl2	0	3	3	3	3	115	1		1.97534	0.0174707	0.255437	4.52913			0.766733	0.193379	0.0955215	1.66568			2.1437	0.0112794	0.41899	5.05953			Q6AI39	BICRAL	BRD4-interacting chromatin-remodeling complex-associated protein-like OS=Homo sapiens (Human) OX=9606 GN=BICRAL PE=1 SV=2	BRD4-interacting chromatin-remodeling complex-associated protein-like {ECO:0000305}	Q6AI39
10.3276	10.4457	10.4108	10.6122	10.6878	10.6509	10.6812	10.6948	10.6575	10.6833	10.6537	10.6144	FALSE		+	+	+	siSENP3-9_siGl2;siSENP5-3_siGl2;siSENP5-3_siSENP3-9_siGl2	0	48	7	20	7	22	1		2.46082	0.00689968	0.255616	6.19072			2.81808	0.00271017	0.283156	7.71381			2.49971	0.00558214	0.255761	6.34277			P55957	BID	BH3-interacting domain death agonist OS=Homo sapiens (Human) OX=9606 GN=BID PE=1 SV=1	BH3-interacting domain death agonist	P55957
12.0756	12.0817	12.0824	12.0479	12.0268	12.0218	12.2098	12.1695	12.1829	12.1748	12.1507	12.1886	FALSE		+	+	+	siSENP3-9_siGl2;siSENP5-3_siGl2;siSENP5-3_siSENP3-9_siGl2	0	44	22	50	22	64.7	1		2.3478	0.00857845	-0.0477527	-5.76608			3.06064	0.0017029	0.107495	8.92958			2.89793	0.00258908	0.0914272	8.09632			O00499	BIN1	Myc box-dependent-interacting protein 1 OS=Homo sapiens (Human) OX=9606 GN=BIN1 PE=1 SV=1	Myc box-dependent-interacting protein 1	O00499
10.0575	10.0584	10.0417	9.44315	9.42543	9.50084	9.63245	9.58984	9.65499	9.51983	9.49005	9.5378	FALSE		+	+	+	siSENP3-9_siGl2;siSENP5-3_siGl2;siSENP5-3_siSENP3-9_siGl2	0	42	12	15	12	29.6	1		4.85011	0.000155144	-0.59603	-25.4656			4.55682	0.000131575	-0.426742	-21.4872			5.44467	4.95753e-05	-0.536608	-35.9042			Q9NQY0	BIN3	Bridging integrator 3 OS=Homo sapiens (Human) OX=9606 GN=BIN3 PE=1 SV=1	Bridging integrator 3	Q9NQY0
9.58477	9.51688	9.59451	9.70995	9.70338	9.72178	9.56301	9.6471	9.70701	9.63789	9.61066	9.64133	FALSE		+			siSENP5-3_siGl2	0	21	13	22	13	69.9	1		2.37122	0.00819223	0.146315	5.85203			0.693396	0.226071	0.07365	1.52234			1.15572	0.0865158	0.0645698	2.45763			Q13490	BIRC2	Baculoviral IAP repeat-containing protein 2 OS=Homo sapiens (Human) OX=9606 GN=BIRC2 PE=1 SV=2	Baculoviral IAP repeat-containing protein 2	Q13490
8.43671	8.48784	8.59544	8.5947	8.67631	8.6489	8.29416	8.47614	8.46025	8.82305	8.71115	8.71596	FALSE				+	siSENP5-3_siSENP3-9_siGl2	0	32	4	5	4	16.4	1		1.19206	0.0854401	0.133303	2.5359			0.575313	0.29203	-0.0964813	-1.29222			1.82855	0.0214051	0.243389	4.10102			O15392	BIRC5	Baculoviral IAP repeat-containing protein 5 OS=Homo sapiens (Human) OX=9606 GN=BIRC5 PE=1 SV=3	Baculoviral IAP repeat-containing protein 5	O15392
12.3059	12.2863	12.2984	12.6951	12.6874	12.6952	12.6245	12.6183	12.6004	12.8023	12.7942	12.8224	FALSE		+	+	+	siSENP3-9_siGl2;siSENP5-3_siGl2;siSENP5-3_siSENP3-9_siGl2	0	20	80	139	80	529.9	1		6.42001	4.2348e-05	0.395707	63.0025			5.37117	4.22451e-05	0.317515	34.4128			6.02501	2.46618e-05	0.509431	50.1768			Q9NR09	BIRC6	Baculoviral IAP repeat-containing protein 6 OS=Homo sapiens (Human) OX=9606 GN=BIRC6 PE=1 SV=2	Baculoviral IAP repeat-containing protein 6	Q9NR09
9.63209	9.64926	9.7127	9.91498	9.97241	9.96333	9.69139	9.74567	9.76967	10.062	10.0479	10.0637	FALSE		+		+	siSENP5-3_siGl2;siSENP5-3_siSENP3-9_siGl2	0	15	20	25	19	158.9	1		3.15029	0.00196403	0.285559	9.42163			0.985671	0.120276	0.0709	2.10256			4.01889	0.000365567	0.393204	15.7164			P54132	BLM	Bloom syndrome protein OS=Homo sapiens (Human) OX=9606 GN=BLM PE=1 SV=1	Bloom syndrome protein	P54132
12.2583	12.2677	12.1936	12.3136	12.301	12.2805	12.2543	12.1842	12.1878	12.2368	12.2651	12.2232	FALSE						0	40	17	60	17	52.5	1		1.09045	0.10536	0.0585197	2.31931			0.40396	0.423281	-0.0310726	-0.95314			0.0231793	0.953458	0.00182947	0.0693668			Q13867	BLMH	Bleomycin hydrolase OS=Homo sapiens (Human) OX=9606 GN=BLMH PE=1 SV=1	Bleomycin hydrolase	Q13867
10.2904	10.2533	10.2761	10.0689	10.0393	10.0532	10.1165	10.1348	10.1208	10.0804	10.0664	10.0968	FALSE		+	+	+	siSENP3-9_siGl2;siSENP5-3_siGl2;siSENP5-3_siSENP3-9_siGl2	0	48	6	10	6	17.3	1		4.04157	0.000463766	-0.219418	-15.9257			3.59874	0.000629154	-0.149234	-12.2882			3.79301	0.000525577	-0.192041	-13.7725			P78537	BLOC1S1	Biogenesis of lysosome-related organelles complex 1 subunit 1 OS=Homo sapiens (Human) OX=9606 GN=BLOC1S1 PE=1 SV=2	Biogenesis of lysosome-related organelles complex 1 subunit 1	P78537
8.3336	8.30424	8.31152	8.14822	8.05094	8.16189	8.0677	7.93664	7.91468	8.12102	8.21286	8.0607	FALSE		+	+	+	siSENP3-9_siGl2;siSENP5-3_siGl2;siSENP5-3_siSENP3-9_siGl2	0	34	4	6	4	16	1		2.25715	0.0101495	-0.196105	-5.44312			2.67531	0.00359907	-0.343445	-7.06989			1.82796	0.0214235	-0.18493	-4.09937			Q6QNY1	BLOC1S2	Biogenesis of lysosome-related organelles complex 1 subunit 2 OS=Homo sapiens (Human) OX=9606 GN=BLOC1S2 PE=1 SV=1	Biogenesis of lysosome-related organelles complex 1 subunit 2	Q6QNY1
8.10486	8.14721	8.2075	8.03837	8.00675	7.99774	7.87467	7.893	7.98925	7.98185	7.85425	7.97728	FALSE		+	+	+	siSENP3-9_siGl2;siSENP5-3_siGl2;siSENP5-3_siSENP3-9_siGl2	0	37	6	7	6	21.2	1		1.90148	0.0202189	-0.138902	-4.30996			2.1413	0.0105686	-0.234214	-5.05164			1.86242	0.0199595	-0.215397	-4.19717			Q6QNY0	BLOC1S3	Biogenesis of lysosome-related organelles complex 1 subunit 3 OS=Homo sapiens (Human) OX=9606 GN=BLOC1S3 PE=1 SV=1	Biogenesis of lysosome-related organelles complex 1 subunit 3	Q6QNY0
9.57175	9.60678	9.57289	9.40621	9.37178	9.41172	9.52415	9.5691	9.54032	9.39124	9.47816	9.49546	FALSE		+		+	siSENP5-3_siGl2;siSENP5-3_siSENP3-9_siGl2	0	38	7	14	7	23.3	1		3.41546	0.00126639	-0.187237	-11.0292			1.05739	0.103034	-0.0392834	-2.25024			1.70551	0.0275114	-0.128852	-3.76431			Q9NUP1	BLOC1S4	Biogenesis of lysosome-related organelles complex 1 subunit 4 OS=Homo sapiens (Human) OX=9606 GN=BLOC1S4 PE=1 SV=1	Biogenesis of lysosome-related organelles complex 1 subunit 4	Q9NUP1
9.43775	9.45594	9.40344	9.19795	9.2293	9.20384	9.64872	9.59414	9.61434	9.5074	9.46842	9.54959	FALSE		+	+		siSENP3-9_siGl2;siSENP5-3_siGl2	0	26	6	11	6	21.6	1		3.59082	0.000947021	-0.222014	-12.2311			2.96426	0.00204088	0.186687	8.42706			1.27295	0.0677204	0.0760921	2.71357			Q8TDH9	BLOC1S5	Biogenesis of lysosome-related organelles complex 1 subunit 5 OS=Homo sapiens (Human) OX=9606 GN=BLOC1S5 PE=1 SV=1	Biogenesis of lysosome-related organelles complex 1 subunit 5	Q8TDH9
9.11738	9.10931	9.18289	8.97985	9.02459	8.97126	8.98613	8.95884	8.9969	9.01374	9.03672	9.02459	FALSE		+	+	+	siSENP3-9_siGl2;siSENP5-3_siGl2;siSENP5-3_siSENP3-9_siGl2	0	21	3	4	3	19.7	1		2.14467	0.0125873	-0.144629	-5.06271			2.41573	0.00607036	-0.155905	-6.01829			1.99963	0.0150486	-0.111511	-4.60298			Q9UL45	BLOC1S6	Biogenesis of lysosome-related organelles complex 1 subunit 6 OS=Homo sapiens (Human) OX=9606 GN=BLOC1S6 PE=1 SV=1	Biogenesis of lysosome-related organelles complex 1 subunit 6	Q9UL45
8.58459	8.59917	8.63227	8.00113	8.07842	8.13237	9.6893	9.72741	9.77182	9.21335	9.27798	9.31288	FALSE		+	+	+	siSENP3-9_siGl2;siSENP5-3_siGl2;siSENP5-3_siSENP3-9_siGl2	0	7	31	33	31	555.1	1		3.7161	0.000774894	-0.534703	-13.1653			5.65673	3.0328e-05	1.12417	40.5771	+		4.4724	0.000179296	0.662731	20.4605			Q2LD37	BLTP1	Transmembrane protein KIAA1109 OS=Homo sapiens (Human) OX=9606 GN=KIAA1109 PE=1 SV=2	Transmembrane protein KIAA1109 {ECO:0000305}	Q2LD37
10.492	10.4961	10.5487	10.4641	10.4861	10.5186	10.5162	10.5749	10.5749	10.5272	10.547	10.5716	FALSE						0	14	27	34	27	253.5	1		0.395879	0.44674	-0.022637	-0.93679			0.737667	0.205863	0.0430714	1.60877			0.746853	0.205614	0.0363344	1.62674			Q14667	BLTP2	Protein KIAA0100 OS=Homo sapiens (Human) OX=9606 GN=KIAA0100 PE=1 SV=3	Protein KIAA0100	Q14667
10.3506	10.4221	10.4007	10.2038	10.3071	10.2543	9.886	9.8141	9.91737	10.1835	10.2366	10.1717	FALSE		+	+	+	siSENP3-9_siGl2;siSENP5-3_siGl2;siSENP5-3_siSENP3-9_siGl2	0	14	18	23	18	159.4	1		1.68897	0.0308941	-0.136031	-3.72048			3.81455	0.00043121	-0.518621	-13.9473			2.5785	0.00479376	-0.193846	-6.6606			Q6BDS2	BLTP3A	UHRF1-binding protein 1 OS=Homo sapiens (Human) OX=9606 GN=UHRF1BP1 PE=1 SV=1	UHRF1-binding protein 1	Q6BDS2
10.2669	10.3317	10.3132	10.6314	10.6253	10.6604	10.5493	10.55	10.5919	10.5532	10.6044	10.5276	FALSE		+	+	+	siSENP3-9_siGl2;siSENP5-3_siGl2;siSENP5-3_siSENP3-9_siGl2	0	21	26	36	26	164.1	1		3.95735	0.00053033	0.335076	15.1618			3.39284	0.000915411	0.259783	10.8826			3.01453	0.00207338	0.257787	8.68582			A0JNW5	BLTP3B	UHRF1-binding protein 1-like OS=Homo sapiens (Human) OX=9606 GN=UHRF1BP1L PE=1 SV=2	UHRF1-binding protein 1-like {ECO:0000312|HGNC:HGNC:29102}	A0JNW5
12.1822	12.1273	12.171	12.2507	12.1748	12.1942	12.0539	12.0549	12.0129	12.0677	12.0161	12.0244	FALSE			+	+	siSENP3-9_siGl2;siSENP5-3_siSENP3-9_siGl2	0	36	11	32	11	33.4	1		0.754611	0.211198	0.0463702	1.64192			2.27636	0.00804277	-0.119613	-5.51032			2.23341	0.00941864	-0.124117	-5.361			P53004	BLVRA	Biliverdin reductase A OS=Homo sapiens (Human) OX=9606 GN=BLVRA PE=1 SV=2	Biliverdin reductase A	P53004
11.8418	11.8557	11.8305	11.5853	11.5636	11.6	11.7706	11.7464	11.7588	11.4679	11.5061	11.4559	FALSE		+	+	+	siSENP3-9_siGl2;siSENP5-3_siGl2;siSENP5-3_siSENP3-9_siGl2	0	55	9	63	9	22.1	1		4.45116	0.000263467	-0.259693	-20.2098			2.94433	0.00211947	-0.0840613	-8.32642			4.58309	0.00015082	-0.366029	-21.8171			P30043	BLVRB	Flavin reductase (NADPH) OS=Homo sapiens (Human) OX=9606 GN=BLVRB PE=1 SV=3	Flavin reductase (NADPH)	P30043
7.62132	7.64674	7.87344	8.00787	8.03012	8.07575	8.04221	8.21189	8.08693	8.06178	8.19672	8.11114	FALSE		+	+	+	siSENP3-9_siGl2;siSENP5-3_siGl2;siSENP5-3_siSENP3-9_siGl2	0	23	7	8	7	44.9	1		1.76462	0.0265813	0.324076	3.9237			1.86848	0.0184889	0.399842	4.21451			1.9933	0.0152357	0.409378	4.58365			Q9H2G9	BLZF1	Golgin-45 OS=Homo sapiens (Human) OX=9606 GN=BLZF1 PE=1 SV=2	Golgin-45	Q9H2G9
5.44626	5.57894	5.33271	5.52042	5.56682	5.59395	5.12515	5.31107	5.0268	5.11686	5.32912	5.2817	FALSE						0	8	4	4	4	68.7	1		0.656258	0.259483	0.107762	1.44997			1.27671	0.0646945	-0.298293	-2.72195			1.02837	0.113373	-0.210072	-2.19015			O00327	BMAL1	Aryl hydrocarbon receptor nuclear translocator-like protein 1 OS=Homo sapiens (Human) OX=9606 GN=ARNTL PE=1 SV=2	Aryl hydrocarbon receptor nuclear translocator-like protein 1	O00327
9.20188	9.17792	9.1375	8.82528	8.90809	8.83826	8.80445	8.80316	8.80284	8.55459	8.57554	8.55612	FALSE		+	+	+	siSENP3-9_siGl2;siSENP5-3_siGl2;siSENP5-3_siSENP3-9_siGl2	2	10	9	10	7	111.2	1		3.23308	0.00170199	-0.315224	-9.8983			4.40137	0.00016463	-0.368948	-19.6342			5.16678	6.90565e-05	-0.610349	-30.5816			P13497	BMP1	Bone morphogenetic protein 1 OS=Homo sapiens (Human) OX=9606 GN=BMP1 PE=1 SV=2	Bone morphogenetic protein 1	P13497
10.0059	9.99619	10.0349	10.6007	10.6924	10.6457	10.7183	10.7546	10.7472	10.7123	10.7669	10.7463	FALSE		+	+	+	siSENP3-9_siGl2;siSENP5-3_siGl2;siSENP5-3_siSENP3-9_siGl2	0	19	18	25	18	129.1	1		4.5912	0.000218725	0.633879	21.9198			5.84634	2.49671e-05	0.727688	45.2657			5.49649	4.64077e-05	0.729453	36.994			Q9NSY1	BMP2K	BMP-2-inducible protein kinase OS=Homo sapiens (Human) OX=9606 GN=BMP2K PE=1 SV=2	BMP-2-inducible protein kinase	Q9NSY1
8.35887	8.35535	8.41954	8.07628	7.98185	8.06824	6.17991	6.33092	6.42962	7.28448	7.21043	7.1334	FALSE		+	+	+	siSENP3-9_siGl2;siSENP5-3_siGl2;siSENP5-3_siSENP3-9_siGl2	0	8	4	5	4	57.2	1		3.10084	0.00213801	-0.335795	-9.1472			4.97223	7.08134e-05	-2.06444	-27.3294	+		4.7602	0.000117689	-1.16849	-24.1743	+		P22004	BMP6	Bone morphogenetic protein 6 OS=Homo sapiens (Human) OX=9606 GN=BMP6 PE=1 SV=1	Bone morphogenetic protein 6	P22004
8.21772	8.23266	8.28725	7.73268	7.88631	7.92659	8.27984	8.34961	8.37634	8.08693	8.10276	7.98755	FALSE		+		+	siSENP5-3_siGl2;siSENP5-3_siSENP3-9_siGl2	0	13	6	7	6	60.2	1		2.49715	0.00644993	-0.39735	-6.33267			1.17746	0.0797702	0.0893908	2.50435			1.95548	0.0164673	-0.186794	-4.46943			P36894	BMPR1A	Bone morphogenetic protein receptor type-1A OS=Homo sapiens (Human) OX=9606 GN=BMPR1A PE=1 SV=2	Bone morphogenetic protein receptor type-1A	P36894
8.50263	8.49825	8.63118	8.2588	8.37112	8.33092	7.32823	7.34074	7.34252	7.6837	7.66178	7.59842	FALSE		+	+	+	siSENP3-9_siGl2;siSENP5-3_siGl2;siSENP5-3_siSENP3-9_siGl2	0	17	13	14	13	115.1	1		1.82761	0.0234215	-0.22374	-4.09839			4.98528	6.97784e-05	-1.20686	-27.5362	+		4.2258	0.00026161	-0.896054	-17.7296			Q13873	BMPR2	Bone morphogenetic protein receptor type-2 OS=Homo sapiens (Human) OX=9606 GN=BMPR2 PE=1 SV=2	Bone morphogenetic protein receptor type-2	Q13873
9.9993	10.0217	10.0539	9.99577	10.0341	10.0358	10.3228	10.3021	10.3423	10.4404	10.4505	10.4114	FALSE			+	+	siSENP3-9_siGl2;siSENP5-3_siSENP3-9_siGl2	0	22	22	26	22	145.7	1		0.0516345	0.901461	-0.00308514	-0.150164			3.95404	0.000337758	0.297433	15.1326			4.49705	0.000172043	0.409117	20.7552			Q14692	BMS1	Ribosome biogenesis protein BMS1 homolog OS=Homo sapiens (Human) OX=9606 GN=BMS1 PE=1 SV=1	Ribosome biogenesis protein BMS1 homolog	Q14692
6.47735	6.59246	6.85674	6.66391	6.74147	6.67243	6.98641	7.06501	6.90809	6.81506	6.82909	6.92362	FALSE						0	4	2	2	2	46.3	1		0.165194	0.71633	0.0504196	0.43859			1.33061	0.0578039	0.344323	2.84337			0.84563	0.166441	0.213743	1.82117			Q1RMZ1	BMT2	S-adenosylmethionine sensor upstream of mTORC1 OS=Homo sapiens (Human) OX=9606 GN=BMT2 PE=1 SV=1	S-adenosylmethionine sensor upstream of mTORC1 {ECO:0000255|HAMAP-Rule:MF_03044, ECO:0000303|PubMed:29123071}	Q1RMZ1
8.48744	8.52943	8.26303	9.12412	9.19943	9.0207	8.0129	7.93723	7.95361	8.20506	8.29829	8.1267	FALSE		+	+		siSENP3-9_siGl2;siSENP5-3_siGl2	0	4	4	6	4	122.3	1		2.67113	0.00466788	0.688116	7.05177			2.22863	0.00884539	-0.458719	-5.3446			1.05557	0.107006	-0.216616	-2.24647			Q6ZN30	BNC2	Zinc finger protein basonuclin-2 OS=Homo sapiens (Human) OX=9606 GN=BNC2 PE=1 SV=1	Zinc finger protein basonuclin-2	Q6ZN30
10.8851	10.9004	10.8751	10.9056	10.9321	10.8986	10.9186	10.8936	10.9069	10.9134	10.9648	10.9352	FALSE				+	siSENP5-3_siSENP3-9_siGl2	0	44	9	24	9	26.1	1		0.937932	0.144456	0.0252657	2.0057			0.8806	0.151094	0.0195255	1.8907			1.42678	0.0491334	0.0509313	3.06624			Q12981	BNIP1	Vesicle transport protein SEC20 OS=Homo sapiens (Human) OX=9606 GN=BNIP1 PE=1 SV=3	Vesicle transport protein SEC20	Q12981
9.20897	9.19599	9.17068	9.89057	9.94237	9.84549	9.14822	9.1153	9.07361	9.38737	9.44274	9.41172	FALSE		+	+	+	siSENP3-9_siGl2;siSENP5-3_siGl2;siSENP5-3_siSENP3-9_siGl2	0	11	4	5	4	36	1		4.69205	0.000190782	0.700932	23.2388			1.50997	0.039506	-0.0794996	-3.266			3.46337	0.000922728	0.222067	11.3459			Q12982	BNIP2	BCL2/adenovirus E1B 19 kDa protein-interacting protein 2 OS=Homo sapiens (Human) OX=9606 GN=BNIP2 PE=1 SV=1	BCL2/adenovirus E1B 19 kDa protein-interacting protein 2	Q12982
7.0433	7.09698	7.07788	7.44128	7.58496	7.40684	8.05528	8.24079	8.22255	7.63372	7.79571	7.61839	FALSE		+	+	+	siSENP3-9_siGl2;siSENP5-3_siGl2;siSENP5-3_siSENP3-9_siGl2	1	15	4	6	3	27.8	1		2.69012	0.00451085	0.404975	7.1344			4.25276	0.000207133	1.10015	18.0099	+		3.31001	0.00120797	0.609886	10.3613			Q12983	BNIP3	BCL2/adenovirus E1B 19 kDa protein-interacting protein 3 OS=Homo sapiens (Human) OX=9606 GN=BNIP3 PE=1 SV=3	BCL2/adenovirus E1B 19 kDa protein-interacting protein 3	Q12983
9.5691	9.60103	9.52101	9.51155	9.44956	9.45306	9.29875	9.28054	9.37743	9.62607	9.56682	9.64476	FALSE			+		siSENP3-9_siGl2	0	39	6	9	5	19.2	1		1.39987	0.0555132	-0.0923179	-3.00303			2.5356	0.00476054	-0.244806	-6.4859			0.670319	0.241917	0.0488373	1.47736			Q96IK1	BOD1	Biorientation of chromosomes in cell division protein 1 OS=Homo sapiens (Human) OX=9606 GN=BOD1 PE=1 SV=2	Biorientation of chromosomes in cell division protein 1	Q96IK1
11.9004	11.8708	11.9066	12.2117	12.1736	12.217	11.5354	11.5079	11.5016	11.9977	11.9311	11.9974	FALSE		+	+	+	siSENP3-9_siGl2;siSENP5-3_siGl2;siSENP5-3_siSENP3-9_siGl2	2	30	84	142	82	330.3	1		4.20746	0.000362464	0.308185	17.5414			4.81109	8.95134e-05	-0.377584	-24.897			1.543	0.0384898	0.0828177	3.34727			Q8NFC6	BOD1L1	Biorientation of chromosomes in cell division protein 1-like 1 OS=Homo sapiens (Human) OX=9606 GN=BOD1L1 PE=1 SV=2	Biorientation of chromosomes in cell division protein 1-like 1 {ECO:0000305}	Q8NFC6
6.69627	6.95768	6.91886	6.83794	7.01235	6.94837	7.29462	7.35755	7.41701	7.27333	7.15482	7.3147	FALSE			+	+	siSENP3-9_siGl2;siSENP5-3_siSENP3-9_siGl2	0	21	4	4	4	23.3	1		0.321451	0.519723	0.0752792	0.783676			2.30689	0.00758355	0.498788	5.61845			1.83795	0.0209948	0.390009	4.12756			Q9UMX3	BOK	Bcl-2-related ovarian killer protein OS=Homo sapiens (Human) OX=9606 GN=BOK PE=1 SV=1	Bcl-2-related ovarian killer protein {ECO:0000303|PubMed:11034351}	Q9UMX3
8.51767	8.54612	8.56224	8.35403	8.43129	8.44045	8.99774	8.99492	8.99859	8.62278	8.61213	8.64674	FALSE		+	+	+	siSENP3-9_siGl2;siSENP5-3_siGl2;siSENP5-3_siSENP3-9_siGl2	0	39	4	7	4	14.3	1		1.93089	0.0190593	-0.133421	-4.39631			5.39047	4.12959e-05	0.455073	34.7984			2.16886	0.0107172	0.0852063	5.14271			Q9Y3E2	BOLA1	BolA-like protein 1 OS=Homo sapiens (Human) OX=9606 GN=BOLA1 PE=1 SV=1	BolA-like protein 1 {ECO:0000305}	Q9Y3E2
9.7705	9.79912	9.72894	9.53741	9.54882	9.56662	9.48603	9.51983	9.62187	9.61637	9.69174	9.6749	FALSE		+	+	+	siSENP3-9_siGl2;siSENP5-3_siGl2;siSENP5-3_siSENP3-9_siGl2	0	48	4	12	4	10.1	1		3.20772	0.00177926	-0.215234	-9.74996			2.09469	0.0115997	-0.223609	-4.90051			1.57876	0.035721	-0.105184	-3.43652			Q9H3K6	BOLA2B	BolA-like protein 2 OS=Homo sapiens (Human) OX=9606 GN=BOLA2B PE=1 SV=1	BolA-like protein 2	Q9H3K6
9.4543	9.49725	9.42585	9.19967	9.26936	9.29921	9.57156	9.56662	9.51076	9.31877	9.28586	9.26256	FALSE		+	+	+	siSENP3-9_siGl2;siSENP5-3_siGl2;siSENP5-3_siSENP3-9_siGl2	0	36	5	8	5	12.1	1		2.3103	0.00918598	-0.203052	-5.63066			1.47401	0.0426485	0.090518	3.17883			2.52509	0.00531871	-0.170067	-6.44371			Q53S33	BOLA3	BolA-like protein 3 OS=Homo sapiens (Human) OX=9606 GN=BOLA3 PE=1 SV=1	BolA-like protein 3 {ECO:0000305}	Q53S33
11.1657	11.1768	11.188	11.737	11.7816	11.7339	8.75322	8.82877	8.74012	9.35975	9.2976	9.37461	FALSE		+	+	+	siSENP3-9_siGl2;siSENP5-3_siGl2;siSENP5-3_siSENP3-9_siGl2	0	26	17	24	17	83.6	1		5.36809	9.39039e-05	0.574005	34.3516			6.93351	1.29618e-05	-2.40279	-84.6866	+		6.72158	1.42439e-05	-1.83284	-74.9557	+		Q14137	BOP1	Ribosome biogenesis protein BOP1 OS=Homo sapiens (Human) OX=9606 GN=BOP1 PE=1 SV=2	Ribosome biogenesis protein BOP1 {ECO:0000255|HAMAP-Rule:MF_03027}	Q14137
6.80735	6.69349	6.82146	6.47411	6.49346	6.47573	5.7866	6.02237	6.26491	6.38543	6.4822	6.42122	FALSE		+	+	+	siSENP3-9_siGl2;siSENP5-3_siGl2;siSENP5-3_siSENP3-9_siGl2	0	13	5	5	5	61.2	1		2.69357	0.00448093	-0.292999	-7.14947			2.18845	0.00960477	-0.749474	-5.20821			2.65331	0.00414325	-0.34448	-6.97499			Q6PGQ7	BORA	Protein aurora borealis OS=Homo sapiens (Human) OX=9606 GN=BORA PE=1 SV=2	Protein aurora borealis	Q6PGQ7
9.67737	9.64205	9.7058	9.41827	9.46189	9.42059	9.32868	9.39318	9.4816	9.37829	9.41553	9.36107	FALSE		+	+	+	siSENP3-9_siGl2;siSENP5-3_siGl2;siSENP5-3_siSENP3-9_siGl2	0	46	8	11	8	22.2	1		3.31385	0.00149522	-0.24149	-10.385			2.33123	0.00721569	-0.273925	-5.70591			3.53853	0.000808969	-0.290111	-11.8603			Q969J3	BORCS5	BLOC-1-related complex subunit 5 OS=Homo sapiens (Human) OX=9606 GN=BORCS5 PE=1 SV=1	BLOC-1-related complex subunit 5 {ECO:0000305}	Q969J3
10.0847	10.0827	10.0897	9.85409	9.87513	9.86728	9.9558	9.95841	9.93958	9.87621	9.85159	9.8645	FALSE		+	+	+	siSENP3-9_siGl2;siSENP5-3_siGl2;siSENP5-3_siSENP3-9_siGl2	0	53	14	24	14	37.2	1		5.34739	9.56552e-05	-0.22019	-33.9435			4.55853	0.000131126	-0.13443	-21.5087			5.12784	7.23958e-05	-0.221591	-29.9012			Q96GS4	BORCS6	BLOC-1-related complex subunit 6 OS=Homo sapiens (Human) OX=9606 GN=BORCS6 PE=1 SV=2	BLOC-1-related complex subunit 6 {ECO:0000305}	Q96GS4
9.2317	9.27333	9.29025	8.94895	8.92867	8.99746	8.92184	8.95361	8.926	8.93811	8.97413	8.90779	FALSE		+	+	+	siSENP3-9_siGl2;siSENP5-3_siGl2;siSENP5-3_siSENP3-9_siGl2	0	58	5	7	5	11.7	1		3.47706	0.00114672	-0.306733	-11.438			4.10462	0.000263096	-0.331275	-16.5219			3.63554	0.000686117	-0.325083	-12.557			Q96B45	BORCS7	BLOC-1-related complex subunit 7 OS=Homo sapiens (Human) OX=9606 GN=BORCS7 PE=3 SV=2	BLOC-1-related complex subunit 7 {ECO:0000305}	Q96B45
7.99152	7.91229	7.90026	7.58045	7.6279	7.80671	7.01458	7.01123	7.04658	7.4446	7.46923	7.42291	FALSE		+	+	+	siSENP3-9_siGl2;siSENP5-3_siGl2;siSENP5-3_siSENP3-9_siGl2	0	16	2	2	2	13.4	1		1.61391	0.0358536	-0.263006	-3.52558			5.11023	5.91688e-05	-0.910564	-29.5985			3.99271	0.00038004	-0.489111	-15.4781			Q96FH0	BORCS8	BLOC-1-related complex subunit 8 OS=Homo sapiens (Human) OX=9606 GN=BORCS8 PE=1 SV=1	BLOC-1-related complex subunit 8 {ECO:0000305}	Q96FH0
9.18289	9.19795	9.195	9.43858	9.47998	9.46434	8.82718	8.89936	8.90328	8.97728	8.93811	8.93958	FALSE		+	+	+	siSENP3-9_siGl2;siSENP5-3_siGl2;siSENP5-3_siSENP3-9_siGl2	0	35	7	13	7	30	1		4.50273	0.000246289	0.26902	20.8237			3.63214	0.000590948	-0.315343	-12.532			4.21708	0.00026492	-0.240293	-17.6399			P07738	BPGM	Bisphosphoglycerate mutase OS=Homo sapiens (Human) OX=9606 GN=BPGM PE=1 SV=2	Bisphosphoglycerate mutase	P07738
10.4916	10.512	10.5424	10.4056	10.4103	10.3852	10.8114	10.8239	10.82	10.8222	10.9009	10.8344	FALSE		+	+	+	siSENP3-9_siGl2;siSENP5-3_siGl2;siSENP5-3_siSENP3-9_siGl2	0	34	28	41	28	111	1		2.63689	0.00497266	-0.114943	-6.90491			4.42649	0.000158646	0.303121	19.9226			3.53074	0.000819957	0.337158	11.8059			Q86W56	BPHL	Poly(ADP-ribose) glycohydrolase OS=Homo sapiens (Human) OX=9606 GN=PARG PE=1 SV=1	Poly(ADP-ribose) glycohydrolase {ECO:0000303|PubMed:14527731}	Q86W56
10.0345	10.0546	10.0286	9.85689	9.91079	9.92955	9.91109	9.97928	9.981	9.80896	9.84109	9.84596	FALSE		+	+	+	siSENP3-9_siGl2;siSENP5-3_siGl2;siSENP5-3_siSENP3-9_siGl2	0	21	7	9	7	32.5	1		2.42488	0.0074008	-0.140162	-6.05295			1.55431	0.0359379	-0.082118	-3.37535			3.91353	0.000431761	-0.207236	-14.7786			Q86WA6	BPHL	Valacyclovir hydrolase OS=Homo sapiens (Human) OX=9606 GN=BPHL PE=1 SV=1	Valacyclovir hydrolase	Q86WA6
8.58909	8.67913	8.68335	8.64241	8.73505	8.65249	8.93752	8.87314	8.93634	8.86728	8.92154	8.91648	FALSE			+	+	siSENP3-9_siGl2;siSENP5-3_siSENP3-9_siGl2	0	3	1	2	1	28.4	1		0.242664	0.611712	0.0261285	0.614829			2.68069	0.00356032	0.265146	7.09325			2.68733	0.00387138	0.251245	7.1222			Q9BQP9	BPIFA3	BPI fold-containing family A member 3 OS=Homo sapiens (Human) OX=9606 GN=BPIFA3 PE=2 SV=3	BPI fold-containing family A member 3	Q9BQP9
11.5107	11.5037	11.533	11.8017	11.7911	11.7891	11.6581	11.6768	11.6448	11.5872	11.6015	11.5654	FALSE		+	+	+	siSENP3-9_siGl2;siSENP5-3_siGl2;siSENP5-3_siSENP3-9_siGl2	0	42	11	29	11	33.4	1		5.06051	0.000124572	0.27816	28.7603			3.44804	0.00082181	0.14408	11.2437			2.1326	0.0115281	0.0688725	5.02316			O95861	BPNT1	3'(2'),5'-bisphosphate nucleotidase 1 OS=Homo sapiens (Human) OX=9606 GN=BPNT1 PE=1 SV=1	3'(2'),5'-bisphosphate nucleotidase 1	O95861
10.4544	10.4379	10.4846	10.7032	10.7409	10.698	10.7244	10.7011	10.6955	10.4578	10.4677	10.4365	FALSE		+	+		siSENP3-9_siGl2;siSENP5-3_siGl2	0	41	12	21	12	38.7	1		3.72873	0.000760011	0.255073	13.2632			3.96304	0.000333256	0.248057	15.2123			0.108627	0.798163	-0.00495911	-0.300588			Q9NX62	BPNT2	Golgi-resident adenosine 3',5'-bisphosphate 3'-phosphatase OS=Homo sapiens (Human) OX=9606 GN=IMPAD1 PE=1 SV=1	Inositol monophosphatase 3	Q9NX62
11.5945	11.6212	11.6567	11.7896	11.8327	11.8113	12.0141	12.0615	12.0345	12.0666	12.0992	12.1045	FALSE		+	+	+	siSENP3-9_siGl2;siSENP5-3_siGl2;siSENP5-3_siSENP3-9_siGl2	1	28	80	114	79	338.1	1		2.98772	0.00260449	0.187057	8.54693			4.27277	0.000201121	0.41254	18.2206			4.5664	0.000154095	0.465981	21.6069			Q12830	BPTF	Nucleosome-remodeling factor subunit BPTF OS=Homo sapiens (Human) OX=9606 GN=BPTF PE=1 SV=3	Nucleosome-remodeling factor subunit BPTF	Q12830
10.3936	10.4071	10.4525	10.4707	10.4571	10.4819	10.6334	10.6939	10.6674	10.5931	10.6187	10.583	FALSE			+	+	siSENP3-9_siGl2;siSENP5-3_siSENP3-9_siGl2	1	28	18	32	12	84.4	1		1.27233	0.07228	0.0521409	2.7122			3.23062	0.00124075	0.247149	9.88381			3.01687	0.00206431	0.180517	8.69803			P15056	BRAF	Serine/threonine-protein kinase B-raf OS=Homo sapiens (Human) OX=9606 GN=BRAF PE=1 SV=4	Serine/threonine-protein kinase B-raf	P15056
11.1167	11.086	11.1211	10.8267	10.8105	10.8301	10.4729	10.4869	10.4907	10.555	10.5681	10.6184	FALSE		+	+	+	siSENP3-9_siGl2;siSENP5-3_siGl2;siSENP5-3_siSENP3-9_siGl2	0	35	16	25	16	67.3	1		4.64968	0.000202049	-0.2855	-22.6754			6.04638	2.03845e-05	-0.624446	-50.7988			4.72565	0.000124094	-0.527469	-23.6955			Q7Z569	BRAP	BRCA1-associated protein OS=Homo sapiens (Human) OX=9606 GN=BRAP PE=1 SV=2	BRCA1-associated protein	Q7Z569
10.2981	10.3618	10.41	10.2768	10.3335	10.4389	10.4626	10.501	10.5632	10.4808	10.502	10.4871	FALSE			+	+	siSENP3-9_siGl2;siSENP5-3_siSENP3-9_siGl2	0	29	17	32	17	88.1	1		0.0408596	0.920696	-0.00690492	-0.120083			1.59785	0.0327742	0.152306	3.48473			1.80567	0.0224048	0.133346	4.03695			Q6PJG6	BRAT1	BRCA1-associated ATM activator 1 OS=Homo sapiens (Human) OX=9606 GN=BRAT1 PE=1 SV=2	BRCA1-associated ATM activator 1	Q6PJG6
9.45142	9.42417	9.52826	9.90524	9.90509	9.94383	8.97097	8.99322	9.02403	9.54206	9.66693	9.60437	FALSE		+	+		siSENP3-9_siGl2;siSENP5-3_siGl2	0	10	18	23	18	207.6	1		3.73935	0.000747919	0.450105	13.3461			3.76863	0.000465146	-0.471874	-13.5771			1.34	0.0588409	0.136508	2.86476			P38398	BRCA1	Breast cancer type 1 susceptibility protein OS=Homo sapiens (Human) OX=9606 GN=BRCA1 PE=1 SV=2	Breast cancer type 1 susceptibility protein	P38398
9.49785	9.50383	9.38866	9.3336	9.39167	9.35887	9.86959	9.81057	9.81266	9.59077	9.60455	9.6268	FALSE			+	+	siSENP3-9_siGl2;siSENP5-3_siSENP3-9_siGl2	0	22	6	9	6	36	1		1.16958	0.0894643	-0.102065	-2.48738			3.02159	0.00183201	0.367494	8.72274			1.68209	0.0288519	0.14393	3.70235			P46736	BRCC3	Lys-63-specific deubiquitinase BRCC36 OS=Homo sapiens (Human) OX=9606 GN=BRCC3 PE=1 SV=2	Lys-63-specific deubiquitinase BRCC36	P46736
6.45286	6.59395	6.54689	7.47492	7.50779	7.47168	7.62425	7.61839	7.6872	7.60807	7.63662	7.66035	FALSE		+	+	+	siSENP3-9_siGl2;siSENP5-3_siGl2;siSENP5-3_siSENP3-9_siGl2	0	9	10	10	10	119.4	1		4.60922	0.000213301	0.953563	22.15			4.72451	0.00010112	1.11204	23.6798	+		4.81852	0.000109273	1.10378	25.0043	+		O95696	BRD1	Bromodomain-containing protein 1 OS=Homo sapiens (Human) OX=9606 GN=BRD1 PE=1 SV=1	Bromodomain-containing protein 1	O95696
9.90328	9.85938	9.92362	9.97914	9.99803	10.0186	10.6115	10.6317	10.6512	10.6582	10.6632	10.6771	FALSE		+	+	+	siSENP3-9_siGl2;siSENP5-3_siGl2;siSENP5-3_siSENP3-9_siGl2	0	25	19	28	16	88	1		2.01943	0.0160403	0.103166	4.6638			5.3099	4.5433e-05	0.736052	33.2169			5.58635	4.18258e-05	0.770744	38.9628			P25440	BRD2	Bromodomain-containing protein 2 OS=Homo sapiens (Human) OX=9606 GN=BRD2 PE=1 SV=2	Bromodomain-containing protein 2	P25440
10.3404	10.4114	10.4418	10.1935	10.2217	10.1862	10.706	10.7181	10.7426	10.6028	10.6348	10.6507	FALSE		+	+	+	siSENP3-9_siGl2;siSENP5-3_siGl2;siSENP5-3_siSENP3-9_siGl2	1	30	21	32	17	79.5	1		2.45848	0.00692756	-0.197381	-6.18165			3.27762	0.00113447	0.324344	10.164			2.65416	0.00413603	0.231561	6.97863			Q15059	BRD3	Bromodomain-containing protein 3 OS=Homo sapiens (Human) OX=9606 GN=BRD3 PE=1 SV=1	Bromodomain-containing protein 3	Q15059
12.1279	12.1638	12.1433	11.7249	11.751	11.7214	11.2574	11.2432	11.2614	11.5333	11.5333	11.5267	FALSE		+	+	+	siSENP3-9_siGl2;siSENP5-3_siGl2;siSENP5-3_siSENP3-9_siGl2	5	25	30	51	25	152.1	1		5.10373	0.000119155	-0.41258	-29.4876			6.73853	1.33561e-05	-0.891013	-75.6911			6.27005	2.09489e-05	-0.613863	-57.7875			O60885	BRD4	Bromodomain-containing protein 4 OS=Homo sapiens (Human) OX=9606 GN=BRD4 PE=1 SV=2	Bromodomain-containing protein 4	O60885
8.77709	8.79312	8.68685	9.85876	9.84109	9.86743	9.97842	10.0168	9.95318	10.1566	10.2342	10.1968	FALSE		+	+	+	siSENP3-9_siGl2;siSENP5-3_siGl2;siSENP5-3_siSENP3-9_siGl2	0	25	14	24	14	74.1	1		5.27105	0.000100915	1.10341	32.48	+		5.2704	4.74783e-05	1.23045	32.4678	+		5.45546	4.89871e-05	1.44353	36.1284	+		Q9NPI1	BRD7	Bromodomain-containing protein 7 OS=Homo sapiens (Human) OX=9606 GN=BRD7 PE=1 SV=1	Bromodomain-containing protein 7	Q9NPI1
9.67807	9.67384	9.71682	10.0183	9.97039	10.0341	10.4025	10.3969	10.4241	10.2086	10.2433	10.2784	FALSE		+	+	+	siSENP3-9_siGl2;siSENP5-3_siGl2;siSENP5-3_siSENP3-9_siGl2	0	15	14	17	14	135.3	1		3.76025	0.000724096	0.318038	13.5106			5.83346	2.52659e-05	0.718246	44.9309			4.65405	0.000136914	0.553871	22.7329			Q9H0E9	BRD8	Bromodomain-containing protein 8 OS=Homo sapiens (Human) OX=9606 GN=BRD8 PE=1 SV=2	Bromodomain-containing protein 8	Q9H0E9
7.22207	7.24317	7.37417	7.60066	7.6388	7.62205	7.47735	7.60363	7.58195	7.80607	7.6907	7.79701	FALSE		+	+	+	siSENP3-9_siGl2;siSENP5-3_siGl2;siSENP5-3_siSENP3-9_siGl2	0	13	7	8	6	67	1		2.65357	0.00482327	0.340697	6.97609			1.95334	0.0155457	0.274507	4.46304			2.88649	0.00264379	0.484787	8.0405			Q9H8M2	BRD9	Bromodomain-containing protein 9 OS=Homo sapiens (Human) OX=9606 GN=BRD9 PE=1 SV=2	Bromodomain-containing protein 9	Q9H8M2
9.74113	9.73539	9.72349	9.89618	9.94588	9.94486	9.39874	9.46659	9.45677	9.59917	9.69401	9.58045	FALSE		+	+	+	siSENP3-9_siGl2;siSENP5-3_siGl2;siSENP5-3_siSENP3-9_siGl2	0	17	13	15	13	73.8	1		3.46739	0.0011634	0.195638	11.3729			3.74955	0.000478878	-0.292638	-13.4262			1.42487	0.0492995	-0.108794	-3.06172			Q92994	BRF1	Transcription factor IIIB 90 kDa subunit OS=Homo sapiens (Human) OX=9606 GN=BRF1 PE=1 SV=1	Transcription factor IIIB 90 kDa subunit	Q92994
[truncated: 7,878 more rows]
