# Supplementary material for: Characterization of nucleolar SUMO isopeptidases unveils a general p53-independent checkpoint of impaired ribosome biogenesis
Source: Nat Commun. 2023 Dec 8;14:8121. doi: 10.1038/s41467-023-43751-9 (PMC10709353; doi:10.1038/s41467-023-43751-9)
Supplement: Supplementary file 11 — Supplementary Data 8 [file 41467_2023_43751_MOESM11_ESM.xlsx]

## Sheet: U2OS proteome siSENP3
																															siControl vs siSENP3-2											siControl vs siSENP3-1
Abundances (Normalized): F1: 126, Sample 1 siControl	Abundances (Normalized): F1: 127N, Sample 2 siControl	Abundances (Normalized): F1: 127C, Sample 3 siControl	Abundances (Normalized): F1: 128N, Sample 4 siControl	Abundances (Normalized): F1: 128C, Sample 5 siSENP3-2	Abundances (Normalized): F1: 129N, Sample 6 siSENP3-2	Abundances (Normalized): F1: 129C, Sample 7 siSENP3-2	Abundances (Normalized): F1: 130N, Sample 8 siSENP3-2	Abundances (Normalized): F1: 130C, Sample 9 siSENP3-1	Abundances (Normalized): F1: 131N, Sample 10 siSENP3-1	Abundances (Normalized): F1: 131C, Sample 11 siSENP3-1	Abundances (Normalized): F1: 132N, Sample 12 siSENP3-1	Contaminant	Modifications	Student's T-test Significant siControl_siSENP3-2	Student's T-test Significant siControl_siSENP3-1	Student's T-test significant	GOBP name	GOMF name	GOCC name	KEGG pathway name	Pfam id	# Razor Peptides	Gene ID	Coverage [%]	# Peptides	# PSMs	# Unique Peptides	MW [kDa]	# Protein Groups		Gene Symbol	-Log Student's T-test p-value siControl_siSENP3-2	Student's T-test q-value siControl_siSENP3-2	Student's T-test Difference siControl_siSENP3-2	Student's T-test Difference siControl_siSENP3-1 (*-1)	Student's T-test Test statistic siControl_siSENP3-2	significantly up-regulated in siSENP3-2 log2>=1	significantly up-regulated in siSENP3-2 log2>=0.58	significantly down-regulated in siSENP3-2 log2<=-1	significantly down-regulated in siSENP3-2 log2<=-0.58		-Log Student's T-test p-value siControl_siSENP3-1	Student's T-test q-value siControl_siSENP3-1	Student's T-test Difference siControl_siSENP3-1	Student's T-test Difference siControl_siSENP3-1 (*-1)	Student's T-test Test statistic siControl_siSENP3-1	significantly up-regulated in siSENP3-1 log2>=1	significantly up-regulated in siSENP3-1 log2>=0.58	significantly down-regulated in siSENP3-1 log2<=-1
9.2353	9.24127	9.24389	9.2182	10.3982	10.4351	10.3749	10.3948	10.5651	10.5005	10.489	10.5128	FALSE		+	+	siGl2_siSenp3-1;siGl2_siSenp3-9	ADP biosynthetic process;AMP metabolic process;blood coagulation;GTP metabolic process;ITP metabolic process;nucleoside monophosphate phosphorylation;UTP metabolic process	ATP binding;GTP binding;nucleoside triphosphate adenylate kinase activity	mitochondrial matrix;mitochondrion	Purine metabolism	PF05191	0	NaN	52	11	13	11	25.6	1		AK3	9.72889	1.53525e-07	-1.16611	1.16611	-84.3733	+	+				9.32364	1.23851e-07	-1.28222	1.28222	-72.2114	+	+
3.3505	3.44626	3.23266	3.7866	4.70598	4.49825	4.57894	5.0268	4.27053	4.62644	4.49825	4.45286	FALSE		+	+	siGl2_siSenp3-1;siGl2_siSenp3-9	vesicle-mediated transport		integral component of membrane		PF10233	0	NaN	4	1	1	1	18.5	1		CACFD1	3.53667	0.000673841	-1.24849	1.24849	-7.49973	+	+				3.43833	0.000793781	-1.00802	1.00802	-7.19579	+	+
6.40939	6.49185	6.38024	6.47573	7.96347	7.91289	7.97269	7.87713	7.77545	7.84298	7.85112	7.80993	FALSE		+	+	siGl2_siSenp3-1;siGl2_siSenp3-9	cell division;mitotic cell cycle;negative regulation of apoptotic process;positive regulation of cell cycle;positive regulation of cell proliferation;positive regulation of cyclin-dependent protein serine/threonine kinase activity;positive regulation of G1/S transition of mitotic cell cycle;positive regulation of protein phosphorylation;protein phosphorylation;regulation of cyclin-dependent prote…	cyclin-dependent protein serine/threonine kinase regulator activity;protein kinase binding	chromatin;cyclin-dependent protein kinase holoenzyme complex;cytoplasm;cytosol;nuclear membrane;nucleolus;nucleoplasm;nucleus	Cell cycle;Cellular senescence;Epstein-Barr virus infection;Focal adhesion;FoxO signaling pathway;Hedgehog signaling pathway;Hippo signaling pathway;Human papillomavirus infection;Human T-cell leukemia virus 1 infection;Jak-STAT signaling pathway;Measles;MicroRNAs in cancer;p53 signaling pathway;Pathways in cancer;PI3K-Akt signaling pathway;Prolactin signaling pathway;Transcriptional misregulatio…	PF00134;PF02984	0	NaN	17	5	5	5	33	1		CCND2	7.97152	6.57958e-07	-1.49224	1.49224	-42.9391	+	+				8.00873	3.63146e-07	-1.38056	1.38056	-43.5585	+	+
7.05528	7.09487	7.01235	7.16289	8.783	8.76719	8.50502	8.76222	9.77676	9.93605	9.85829	9.90794	FALSE		+	+	siGl2_siSenp3-1;siGl2_siSenp3-9	animal organ regeneration;cell cycle arrest;cellular response to amino acid starvation;cellular response to DNA damage stimulus;cellular response to extracellular stimulus;cellular response to heat;cellular response to ionizing radiation;cellular response to UV-B;cellular senescence;cytokine-mediated signaling pathway;DNA damage response, signal transduction by p53 class mediator resulting in cel…	cyclin binding;cyclin-dependent protein kinase activating kinase activity;cyclin-dependent protein serine/threonine kinase activity;cyclin-dependent protein serine/threonine kinase inhibitor activity;metal ion binding;protein kinase binding;protein kinase inhibitor activity;protein-containing complex binding;ubiquitin protein ligase binding	cyclin-dependent protein kinase holoenzyme complex;cytosol;nuclear body;nucleolus;nucleoplasm;nucleus;PCNA-p21 complex;perinuclear region of cytoplasm;protein-containing complex	Basal cell carcinoma;Bladder cancer;Breast cancer;Cell cycle;Cellular senescence;Chronic myeloid leukemia;Colorectal cancer;Cushing syndrome;Endocrine resistance;Endometrial cancer;Epstein-Barr virus infection;ErbB signaling pathway;FoxO signaling pathway;Gastric cancer;Glioma;Hepatitis B;Hepatitis C;Hepatocellular carcinoma;HIF-1 signaling pathway;Human cytomegalovirus infection;Human papillomav…	PF02234	0	NaN	28	4	8	4	18.1	1		CDKN1A	6.23573	5.51832e-06	-1.62301	1.62301	-21.9697	+	+				8.79282	1.48904e-07	-2.78841	2.78841	-58.8879	+	+
8.1533	8.09592	8.09329	8.10591	9.91677	9.83936	9.71699	9.81218	9.48563	9.45841	9.39318	9.45533	FALSE		+	+	siGl2_siSenp3-1;siGl2_siSenp3-9	cellular chloride ion homeostasis;cerebellum development;creatine metabolic process;substantia nigra development	ATP binding;creatine kinase activity;ubiquitin protein ligase binding	cytosol;dendrite;extracellular exosome;extracellular space;myelin sheath;neuronal cell body;nucleus	Arginine and proline metabolism;Metabolic pathways	PF00217;PF02807	0	NaN	33	10	11	10	42.6	1		CKB	7.73814	8.7798e-07	-1.70922	1.70922	-39.2496	+	+				8.64226	1.63537e-07	-1.33603	1.33603	-55.5767	+	+
9.54921	9.53566	9.56205	9.60233	10.7233	10.7385	10.7604	10.6985	10.5709	10.5896	10.5775	10.6625	FALSE		+	+	siGl2_siSenp3-1;siGl2_siSenp3-9	heme biosynthetic process;protoporphyrinogen IX biosynthetic process from glutamate	coproporphyrinogen oxidase activity;protein homodimerization activity	cytoplasm;cytosol;mitochondrial intermembrane space;mitochondrion	Metabolic pathways;Porphyrin and chlorophyll metabolism	PF01218	0	NaN	33	12	19	12	50.1	1		CPOX	8.85088	2.59391e-07	-1.16788	1.16788	-60.2166	+	+				7.82459	4.71172e-07	-1.03781	1.03781	-40.578	+	+
6.94486	6.88509	6.84172	6.93546	8.49506	8.46557	8.39275	8.38629	8.50938	8.45245	8.43546	8.48945	FALSE		+	+	siGl2_siSenp3-1;siGl2_siSenp3-9	snRNA 3'-end processing		integrator complex		PF15300	0	NaN	49	9	20	1	21.1	1		CT45A10	7.94826	6.77025e-07	-1.53313	1.53313	-42.5565	+	+				8.54806	1.80661e-07	-1.5699	1.5699	-53.5999	+	+
11.4326	11.4579	11.4396	11.459	12.6751	12.6819	12.6225	12.6444	12.4643	12.4644	12.4544	12.4701	FALSE		+	+	siGl2_siSenp3-1;siGl2_siSenp3-9	mRNA splicing, via spliceosome	Hsp70 protein binding	cytosol;intercellular bridge;nucleoplasm;nucleus		PF00226	0	NaN	45	15	30	15	29.8	1		DNAJC8	9.55625	1.6311e-07	-1.20872	1.20872	-78.9605	+	+				11.0048	2.8033e-08	-1.01603	1.01603	-137.708	+	+
8.49665	8.51964	8.59358	8.6632	9.73064	9.72945	9.82988	9.80639	9.57459	9.50859	9.63445	9.5708	FALSE		+	+	siGl2_siSenp3-1;siGl2_siSenp3-9	protein C-linked glycosylation via 2'-alpha-mannosyl-L-tryptophan	mannosyltransferase activity	integral component of membrane;membrane;nuclear inner membrane		PF10034	0	NaN	8	4	8	4	77.3	1		DPY19L1	6.70244	2.76356e-06	-1.20582	1.20582	-26.322	+	+				6.23457	4.56248e-06	-1.00384	1.00384	-21.9598	+	+
8.05365	8.06717	7.99322	8.05745	9.85128	9.90629	9.82146	9.83526	9.55459	9.56624	9.62936	9.64566	FALSE		+	+	siGl2_siSenp3-1;siGl2_siSenp3-9					PF10257	0	NaN	16	10	10	10	86.5	1		FHIP2A	9.32533	1.77355e-07	-1.8107	1.8107	-72.2582	+	+				8.62569	1.6396e-07	-1.55609	1.55609	-55.2237	+	+
8.92303	8.92955	8.981	8.91886	10.1419	10.0908	10.0518	9.98954	10.2051	10.2279	10.2218	10.2037	FALSE		+	+	siGl2_siSenp3-1;siGl2_siSenp3-9	autophagosome assembly;autophagosome maturation;autophagy of mitochondrion;cellular response to nitrogen starvation;chemical synaptic transmission;extrinsic apoptotic signaling pathway via death domain receptors;macroautophagy;microtubule cytoskeleton organization;protein targeting	beta-tubulin binding;GABA receptor binding;microtubule binding;ubiquitin protein ligase binding	actin cytoskeleton;autophagosome;autophagosome membrane;axoneme;cell body;cytoplasmic vesicle;cytosol;Golgi membrane;lysosome;microtubule;microtubule associated complex;perinuclear region of cytoplasm;plasma membrane;smooth endoplasmic reticulum;sperm midpiece	Apelin signaling pathway;Autophagy - animal;Autophagy - other;FoxO signaling pathway;GABAergic synapse;Kaposi sarcoma-associated herpesvirus infection;Mitophagy - animal;NOD-like receptor signaling pathway	PF02991	1	NaN	16	3	4	1	13.9	1		GABARAP	7.21441	1.43195e-06	-1.13037	1.13037	-32.076	+	+				9.63693	8.71929e-08	-1.2765	1.2765	-81.4456	+	+
8.00169	7.91767	8.02348	7.92244	9.09117	9.13057	9.09196	9.10512	9.54516	9.5216	9.51471	9.54168	FALSE		+	+	siGl2_siSenp3-1;siGl2_siSenp3-9	adenylate cyclase-modulating G protein-coupled receptor signaling pathway;blood coagulation;cell differentiation;embryonic digit morphogenesis;G protein-coupled receptor signaling pathway;in utero embryonic development;platelet activation;regulation of cell shape;regulation of fibroblast migration;regulation of proteasomal ubiquitin-dependent protein catabolic process;regulation of TOR signaling;…	D5 dopamine receptor binding;G protein-coupled receptor binding;G-protein beta/gamma-subunit complex binding;GTP binding;GTPase activity;metal ion binding	brush border membrane;cytoplasm;focal adhesion;heterotrimeric G-protein complex;lateral plasma membrane;plasma membrane	cGMP-PKG signaling pathway;Human cytomegalovirus infection;Long-term depression;MAPK signaling pathway;Parathyroid hormone synthesis, secretion and action;Pathways in cancer;Phospholipase D signaling pathway;Regulation of actin cytoskeleton;Sphingolipid signaling pathway;Vascular smooth muscle contraction	PF00503	0	NaN	15	6	8	4	44.3	1		GNA12	7.77326	8.45808e-07	-1.13839	1.13839	-39.784	+	+				8.64643	1.63537e-07	-1.56447	1.56447	-55.6658	+	+
6.81762	6.77083	7.07788	6.71973	8.28586	8.1644	8.13083	8.14771	8.72928	8.65356	8.56872	8.65141	FALSE		+	+	siGl2_siSenp3-1;siGl2_siSenp3-9	negative regulation of epidermal growth factor-activated receptor activity;signal transduction	cadherin binding;G protein-coupled receptor activity;protein kinase activator activity	cytoplasmic vesicle membrane;extracellular exosome;integral component of plasma membrane;intracellular membrane-bounded organelle;nucleolus;plasma membrane;receptor complex;vesicle		PF00003	0	NaN	6	4	4	4	40.2	1		GPRC5A	5.31322	2.3536e-05	-1.33569	1.33569	-15.3331	+	+				6.11223	5.51386e-06	-1.80423	1.80423	-20.9414	+	+
7.74012	7.78725	7.76354	7.6872	8.65033	8.75556	8.76984	8.89178	8.79507	8.83763	8.84172	8.93162	FALSE		+	+	siGl2_siSenp3-1;siGl2_siSenp3-9	activation of cysteine-type endopeptidase activity involved in apoptotic process;amyloid fibril formation;astrocyte activation;axon development;axonal transport;axonal transport of mitochondrion;cell-cell signaling;cellular response to brain-derived neurotrophic factor stimulus;cellular response to heat;cellular response to nerve growth factor stimulus;cellular response to reactive oxygen species…	actin binding;apolipoprotein binding;AT DNA binding;chaperone binding;DNA binding;double-stranded DNA binding;dynactin binding;enzyme binding;histone-dependent DNA binding;Hsp90 protein binding;identical protein binding;lipoprotein particle binding;microtubule binding;microtubule lateral binding;phosphatidylinositol binding;phosphatidylinositol bisphosphate binding;protein binding, bridging;prote…	axolemma;axon;axon cytoplasm;cell body;cytoplasm;cytoplasmic ribonucleoprotein granule;cytosol;dendrite;dendritic spine;extracellular region;glial cell projection;growth cone;intracellular;main axon;membrane raft;microtubule;microtubule cytoskeleton;mitochondrion;neurofibrillary tangle;neuron projection;neuronal cell body;nuclear periphery;nuclear speck;nucleus;plasma membrane;somatodendritic com…	Alzheimer disease;MAPK signaling pathway	PF00418	0	NaN	1	1	1	1	78.9	1		MAPT	5.85942	9.9314e-06	-1.02235	1.02235	-18.9808	+	+				7.1189	1.15363e-06	-1.10698	1.10698	-30.9157	+	+
9.19722	9.24294	9.15962	9.17767	10.2815	10.214	10.157	10.1945	10.6088	10.6355	10.5254	10.5625	FALSE		+	+	siGl2_siSenp3-1;siGl2_siSenp3-9	angiogenesis;apoptotic cell clearance;cell adhesion;cellular protein metabolic process;phagocytosis, engulfment;phagocytosis, recognition;positive regulation of phagocytosis;post-translational protein modification;single fertilization	extracellular matrix structural constituent;integrin binding;phosphatidylethanolamine binding;phosphatidylserine binding	collagen-containing extracellular matrix;endoplasmic reticulum lumen;external side of plasma membrane;extracellular exosome;extracellular region;extracellular space;extracellular vesicle;extrinsic component of plasma membrane;membrane		PF00008;PF00754	0	NaN	39	11	14	11	43.1	1		MFGE8	7.22033	1.42817e-06	-1.01736	1.01736	-32.1494	+	+				8.14136	3.1598e-07	-1.38871	1.38871	-45.8391	+	+
8.31696	8.38414	8.39789	8.41363	9.51964	9.52904	9.49645	9.42101	9.30035	9.42459	9.41151	9.38003	FALSE		+	+	siGl2_siSenp3-1;siGl2_siSenp3-9	peptide metabolic process;protein processing involved in protein targeting to mitochondrion;proteolysis	metal ion binding;metalloendopeptidase activity	mitochondrial matrix;mitochondrion		PF01432	0	NaN	11	6	7	6	80.6	1		MIPEP	7.3905	1.24888e-06	-1.11338	1.11338	-34.3296	+	+				6.91275	1.56088e-06	-1.00097	1.00097	-28.5507	+	+
3.71149	4.12102	4	3.94486	5.24793	5.25172	5.14568	5.04876	5.42291	5.25927	5.29646	5.32193	FALSE		+	+	siGl2_siSenp3-1;siGl2_siSenp3-9					PF02985	0	NaN	1	1	3	1	181.1	1		MROH1	4.78987	6.05055e-05	-1.22918	1.22918	-12.4739	+	+				5.23771	2.54022e-05	-1.3808	1.3808	-14.8853	+	+
6.23458	6.3147	6.54535	6.31107	7.31832	7.2555	7.3156	7.53294	7.35491	7.25172	7.43713	7.39832	FALSE		+	+	siGl2_siSenp3-1;siGl2_siSenp3-9	protein transport		mitochondrial sorting and assembly machinery complex		PF10568;PF17171	0	NaN	6	2	2	2	35.1	1		MTX3	4.49066	0.000106678	-1.00417	1.00417	-11.0725	+	+				4.87505	4.90056e-05	-1.0091	1.0091	-12.9021	+	+
8.53955	8.55612	8.44874	8.44832	9.63517	9.58026	9.61581	9.62662	9.93664	9.89148	9.89087	9.96174	FALSE		+	+	siGl2_siSenp3-1;siGl2_siSenp3-9	actin filament-based movement;DNA damage response, signal transduction by p53 class mediator;endocytosis;intracellular protein transport;positive regulation of transcription by RNA polymerase II;regulation of secretion;response to drug;sensory perception of sound	actin binding;actin filament binding;ADP binding;ATP binding;calmodulin binding;identical protein binding;minus-end directed microfilament motor activity;motor activity	actin filament;apical part of cell;cell cortex;clathrin-coated pit;clathrin-coated vesicle membrane;cytoplasm;cytoplasmic vesicle;cytosol;endocytic vesicle;extracellular exosome;filamentous actin;Golgi apparatus;lysosomal membrane;membrane;microvillus;nuclear membrane;nucleoplasm;nucleus;perinuclear region of cytoplasm;plasma membrane;RNA polymerase II, holoenzyme;ruffle;ruffle membrane;unconvent…		PF00063;PF16521	0	NaN	12	12	15	12	149.6	1		MYO6	7.49041	1.13833e-06	-1.11628	1.11628	-35.6773	+	+				7.92126	4.19503e-07	-1.422	1.422	-42.1164	+	+
6.08746	6.1375	6.00675	6.10434	7.86419	7.77083	7.67948	7.80864	7.3505	7.51412	7.39575	7.40259	FALSE		+	+	siGl2_siSenp3-1;siGl2_siSenp3-9	axonogenesis;bicellular tight junction assembly;cell division;cell-cell junction assembly;centrosome cycle;establishment or maintenance of cell polarity;protein-containing complex assembly;regulation of cell migration;regulation of cellular localization	protein kinase C binding;Rho GTPase binding	apical plasma membrane;bicellular tight junction;cell cortex;cytosol;extracellular exosome;nucleus;plasma membrane;protein-containing complex	Axon guidance;Endocytosis;Hippo signaling pathway;Human papillomavirus infection;Rap1 signaling pathway;Tight junction	PF00564;PF00595	0	NaN	10	3	3	3	41.2	1		PARD6B	7.48052	1.15028e-06	-1.69677	1.69677	-35.5415	+	+				7.03454	1.28638e-06	-1.33173	1.33173	-29.9253	+	+
4.05311	3.6893	4.08746	4.04439	4.84298	5.05311	5.03562	5.03122	4.80219	5.0268	5.18587	5.35403	FALSE		+	+	siGl2_siSenp3-1;siGl2_siSenp3-9	actin filament bundle organization;epithelial to mesenchymal transition;negative regulation of bone mineralization involved in bone maturation;negative regulation of chondrocyte development;skeletal system morphogenesis	filamin binding	actin filament bundle;cytoplasm		PF15068	0	NaN	8	1	1	1	22.9	1		RFLNB	4.15128	0.000202712	-1.02217	1.02217	-9.65853	+	+				3.53067	0.000661309	-1.12366	1.12366	-7.48088	+	+
9.32418	9.47005	9.4477	9.43525	11.5473	11.5947	11.5468	11.6113	10.6245	10.6488	10.7856	10.888	FALSE		+	+	siGl2_siSenp3-1;siGl2_siSenp3-9	carbohydrate metabolic process;glucose transmembrane transport;L-ascorbic acid metabolic process;neutrophil degranulation	dehydroascorbic acid transmembrane transporter activity;D-glucose transmembrane transporter activity;glucose binding;glucose transmembrane transporter activity	cell projection;extracellular exosome;ficolin-1-rich granule membrane;integral component of membrane;integral component of plasma membrane;perikaryon;plasma membrane;secretory granule membrane;specific granule membrane;tertiary granule membrane		PF00083	0	NaN	14	8	16	8	53.9	1		SLC2A3	8.80252	2.59391e-07	-2.15573	2.15573	-59.1078	+	+				5.8492	8.72006e-06	-1.31744	1.31744	-18.9054	+	+
3.10434	3.60881	3.52356	3.64386	3.96347	5.03122	4.71699	5.93782	6.00675	6.42626	6.27053	6.29829	FALSE		+	+	siGl2_siSenp3-1;siGl2_siSenp3-9	bone development				PF07719	0	NaN	4	1	1	1	24.4	1		TTC9	1.82578	0.0222113	-1.44223	1.44223	-3.37577	+	+				5.75608	1.03336e-05	-2.78032	2.78032	-18.2319	+	+
9.15886	9.19007	9.16917	9.10198	9.77495	9.77495	9.74079	9.74567	9.90313	9.87836	9.90539	9.90268	FALSE		+	+	siGl2_siSenp3-1;siGl2_siSenp3-9	acyl-CoA metabolic process;fatty acid metabolic process	acyl-CoA ligase activity;ATP binding	mitochondrial matrix		PF00501;PF13193	0	NaN	20	8	9	8	68.1	1		ACSF2	6.93622	2.05079e-06	-0.604072	0.604072	-28.8106		+				7.6083	6.12759e-07	-0.742367	0.742367	-37.3351		+
4.39232	4.37851	4.20163	4.06178	6.18785	6.32553	6.20555	5.99095	5.18982	5.18982	5.37156	5.25172	FALSE		+	+	siGl2_siSenp3-1;siGl2_siSenp3-9	activin receptor signaling pathway;acute inflammatory response;atrial septum primum morphogenesis;atrioventricular valve morphogenesis;BMP signaling pathway;BMP signaling pathway involved in heart development;branching involved in blood vessel morphogenesis;cardiac muscle cell fate commitment;cellular response to BMP stimulus;determination of left/right symmetry;embryonic heart tube morphogenesis…	activin binding;activin receptor activity, type I;ATP binding;BMP receptor activity;growth factor binding;metal ion binding;peptide hormone binding;protein homodimerization activity;protein kinase activity;protein serine/threonine kinase activity;SMAD binding;transforming growth factor beta binding;transforming growth factor beta receptor activity, type I;transforming growth factor beta-activated…	activin receptor complex;apical part of cell;integral component of plasma membrane;receptor complex	Cytokine-cytokine receptor interaction;Fluid shear stress and atherosclerosis;Signaling pathways regulating pluripotency of stem cells;TGF-beta signaling pathway	PF01064;PF07714;PF08515	0	NaN	1	1	1	1	57.1	1		ACVR1	5.76657	1.13074e-05	-1.91891	1.91891	-18.3065	+	+				4.49183	0.000101429	-0.992172	0.992172	-11.0776		+
10.3102	10.357	10.2974	10.3341	10.9374	10.9559	10.8964	10.9761	11.608	11.6014	11.5993	11.582	FALSE		+	+	siGl2_siSenp3-1;siGl2_siSenp3-9	epithelial cell differentiation;negative regulation of apoptotic process;negative regulation of interleukin-8 secretion;negative regulation of NF-kappaB transcription factor activity;Notch signaling pathway;regulation of transcription by RNA polymerase II;signal transduction	calcium ion binding;calcium-dependent phospholipid binding;calcium-dependent protein binding;chondroitin sulfate binding;heparin binding;identical protein binding;NF-kappaB binding;phospholipase inhibitor activity	cell surface;collagen-containing extracellular matrix;cytoplasm;cytosol;extracellular exosome;nuclear membrane;nucleus;perinuclear region of cytoplasm;plasma membrane;vesicle membrane		PF00191	0	NaN	55	18	36	17	35.9	1		ANXA4	6.92692	2.06294e-06	-0.6168	0.6168	-28.7073		+				9.86647	6.42477e-08	-1.27301	1.27301	-88.9511	+	+
9.30332	9.22641	9.23362	9.2937	9.92807	9.87851	9.83147	9.89361	10.4248	10.4137	10.4123	10.4314	FALSE		+	+	siGl2_siSenp3-1;siGl2_siSenp3-9	calcium-dependent cell-cell adhesion via plasma membrane cell adhesion molecules;cell adhesion;cell-cell adhesion;cell-cell junction assembly;multicellular organism development	cadherin binding	cell-cell adherens junction;cell-cell junction;cytoplasm;intracellular;nucleus;plasma membrane		PF00514	0	NaN	25	19	25	19	104.6	1		ARVCF	6.22644	5.59998e-06	-0.61865	0.61865	-21.8907		+				8.68794	1.59256e-07	-1.15628	1.15628	-56.5611	+	+
8.47897	8.51806	8.46148	8.43713	9.08055	9.05907	9.10512	9.11218	9.14721	9.1249	9.14109	9.13827	FALSE		+	+	siGl2_siSenp3-1;siGl2_siSenp3-9	ceramide metabolic process;glycosphingolipid metabolic process;neutrophil degranulation	catalytic activity;ceramidase activity;hydrolase activity, acting on carbon-nitrogen (but not peptide) bonds;N-acylsphingosine amidohydrolase activity	extracellular exosome;extracellular region;extracellular space;ficolin-1-rich granule lumen;lysosomal lumen;tertiary granule lumen	Lysosome;Metabolic pathways;Sphingolipid metabolism;Sphingolipid signaling pathway	PF02275;PF15508	0	NaN	13	4	8	4	44.6	1		ASAH1	6.99114	1.89759e-06	-0.615321	0.615321	-29.4281		+				7.62435	5.98376e-07	-0.663954	0.663954	-37.5667		+
12.324	12.2963	12.3293	12.3114	13.026	13.0598	12.9783	12.9934	13.001	12.9695	12.9747	12.9705	FALSE		+	+	siGl2_siSenp3-1;siGl2_siSenp3-9	asparagine biosynthetic process;cellular amino acid biosynthetic process;cellular response to glucose starvation;cellular response to hormone stimulus;glutamine metabolic process;L-asparagine biosynthetic process;liver development;negative regulation of apoptotic process;PERK-mediated unfolded protein response;positive regulation of mitotic cell cycle;response to amino acid;response to follicle-s…	asparagine synthase (glutamine-hydrolyzing) activity;ATP binding;cofactor binding;protein homodimerization activity	cytosol	Alanine, aspartate and glutamate metabolism;Biosynthesis of amino acids;Metabolic pathways	PF00733;PF13537	0	NaN	56	25	62	25	64.3	1		ASNS	7.49678	1.13702e-06	-0.6991	0.6991	-35.765		+				8.98628	1.37269e-07	-0.663662	0.663662	-63.4328		+
6.4363	6.65249	6.66249	6.60585	7.26866	7.16491	7.15583	7.1375	7.35579	7.35843	7.45039	7.38629	FALSE		+	+	siGl2_siSenp3-1;siGl2_siSenp3-9	chromatin organization	DNA binding	cytosol;MLL1 complex;nucleoplasm;NURF complex			0	NaN	8	1	1	1	17.9	1		BAP18	4.19725	0.000185262	-0.592445	0.592445	-9.83995		+				5.08809	3.2871e-05	-0.798445	0.798445	-14.0345		+
6.71425	6.70183	6.53138	6.47249	7.69697	7.47411	7.58646	7.58421	7.35667	7.42206	7.37417	7.28263	FALSE		+	+	siGl2_siSenp3-1;siGl2_siSenp3-9	activation of GTPase activity;angiogenesis;cellular response to estrogen stimulus;Golgi organization;microtubule organizing center organization;negative regulation of focal adhesion assembly;negative regulation of GTPase activity;positive regulation of actin cytoskeleton reorganization;positive regulation of catalytic activity;positive regulation of endothelial cell migration;positive regulation …	acetyltransferase activator activity;beta-tubulin binding;chromatin binding;histone acetyltransferase binding;histone binding;nuclear hormone receptor binding;transcription factor binding	cell leading edge;cell periphery;cytoplasm;cytoplasmic microtubule;intermediate filament cytoskeleton;nucleolus;nucleus;transcriptionally active chromatin		PF12490	0	NaN	4	3	3	3	101.2	1		BCAS3	4.8782	5.13986e-05	-0.980453	0.980453	-12.9182		+				4.52014	9.58793e-05	-0.753898	0.753898	-11.2038		+
9.79002	9.81666	9.88249	9.83731	10.4897	10.5425	10.4184	10.5193	10.5093	10.4741	10.5351	10.5476	FALSE		+	+	siGl2_siSenp3-1;siGl2_siSenp3-9	calcium ion import;cell adhesion;negative regulation of cell-matrix adhesion;negative regulation of cellular response to growth factor stimulus;negative regulation of keratinocyte proliferation;negative regulation of wound healing;neurotransmitter secretion;positive regulation of calcium ion import;positive regulation of transcription by RNA polymerase II;regulation of synaptic vesicle exocytosis	ATP binding;calmodulin binding;guanylate kinase activity;neurexin family protein binding;protein serine/threonine kinase activity	actin cytoskeleton;basement membrane;basolateral plasma membrane;cell-cell junction;ciliary membrane;cytoplasm;cytosol;focal adhesion;nuclear lamina;nuclear matrix;nucleolus;plasma membrane;presynaptic membrane;Schaffer collateral - CA1 synapse;vesicle		PF00069;PF00595;PF00625;PF02828;PF07653	0	NaN	16	13	16	13	105.1	1		CASK	5.97458	8.20663e-06	-0.660882	0.660882	-19.8507		+				6.76616	1.9661e-06	-0.684888	0.684888	-26.9785		+
5.78398	5.79181	6.08321	5.89482	6.77479	6.82655	6.6907	6.64962	7.59246	7.58195	7.51412	7.60733	FALSE		+	+	siGl2_siSenp3-1;siGl2_siSenp3-9	caveola assembly;cell differentiation;endoplasmic reticulum organization;insulin receptor signaling pathway;mitochondrion organization;negative regulation of endothelial cell proliferation;negative regulation of transforming growth factor beta receptor signaling pathway;positive regulation by host of viral process;positive regulation by host of viral release from host cell;positive regulation of …	D1 dopamine receptor binding;protein binding, bridging;protein heterodimerization activity;protein homodimerization activity;protein kinase binding;protein-containing complex scaffold activity;scaffold protein binding;structural molecule activity	acrosomal membrane;caveola;cytoplasmic vesicle;extrinsic component of cytoplasmic side of plasma membrane;focal adhesion;Golgi apparatus;Golgi membrane;integral component of plasma membrane;membrane;membrane raft;nucleus;perinuclear region of cytoplasm;plasma membrane;protein-containing complex;transport vesicle	Bacterial invasion of epithelial cells;Endocytosis;Fluid shear stress and atherosclerosis;Focal adhesion;Proteoglycans in cancer	PF01146	0	NaN	19	2	2	2	18.3	1		CAV2	4.36844	0.000134982	-0.846955	0.846955	-10.5429		+				6.37652	3.57156e-06	-1.68551	1.68551	-23.2023	+	+
5.73064	5.52982	5.42626	5.2555	6.17592	6.08321	6.20163	6.16189	6.07253	6.0268	6.23266	6.09592	FALSE		+	+	siGl2_siSenp3-1;siGl2_siSenp3-9						0	NaN	1	1	1	1	93.6	1		CCDC175	3.21136	0.00129297	-0.670108	0.670108	-6.53239		+				2.90453	0.00231341	-0.621423	0.621423	-5.71261		+
8.10014	8.14262	8.02403	8.1334	8.98641	8.84015	8.89057	8.92333	8.88813	8.94398	8.981	8.96	FALSE		+	+	siGl2_siSenp3-1;siGl2_siSenp3-9	CDP-diacylglycerol biosynthetic process;phosphatidylglycerol biosynthetic process	phosphatidate cytidylyltransferase activity	endoplasmic reticulum membrane;integral component of membrane;membrane;mitochondrial inner membrane	Glycerophospholipid metabolism;Metabolic pathways;Phosphatidylinositol signaling system		0	NaN	11	4	6	4	51.4	1		CDS2	5.97506	8.20663e-06	-0.810068	0.810068	-19.8544		+				6.58881	2.53671e-06	-0.843232	0.843232	-25.1902		+
7.14262	7.08534	7.09487	7.02126	7.83983	7.73809	7.75889	7.82082	7.95187	7.87098	7.90989	7.82909	FALSE		+	+	siGl2_siSenp3-1;siGl2_siSenp3-9	hematopoietic progenitor cell differentiation;iron-sulfur cluster assembly;oxygen homeostasis;regulation of gene expression;response to hypoxia	4 iron, 4 sulfur cluster binding;metal ion binding	CIA complex		PF02256;PF02906	0	NaN	5	2	2	1	53	1		CIAO3	6.01768	7.66143e-06	-0.703387	0.703387	-20.1861		+				6.26145	4.34266e-06	-0.804436	0.804436	-22.19		+
9.52943	9.47289	9.52474	9.4816	10.2195	10.2311	10.2596	10.2275	10.1328	10.1851	10.194	10.1115	FALSE		+	+	siGl2_siSenp3-1;siGl2_siSenp3-9	mRNA stabilization;positive regulation of mRNA splicing, via spliceosome;positive regulation of translation;response to cold;response to UV;stress granule assembly	mRNA 3'-UTR binding;poly(U) RNA binding;RNA binding;small ribosomal subunit rRNA binding;translation repressor activity	cytoplasm;cytoplasmic stress granule;nucleolus;nucleoplasm;nucleus;ribonucleoprotein complex;spliceosomal complex		PF00076	0	NaN	48	7	19	7	18.6	1		CIRBP	7.98699	6.49045e-07	-0.732274	0.732274	-43.1955		+				6.71238	2.11408e-06	-0.653692	0.653692	-26.4234		+
9.1192	9.21091	9.09935	9.1004	9.99336	10.0297	9.92377	9.91558	9.79863	9.65642	9.79344	9.78545	FALSE		+	+	siGl2_siSenp3-1;siGl2_siSenp3-9	regulation of cellular respiration	2 iron, 2 sulfur cluster binding;identical protein binding;metal ion binding	cytoplasmic side of mitochondrial outer membrane;integral component of membrane;mitochondrion		PF09360;PF10660	0	NaN	44	5	6	5	12.2	1		CISD1	6.21137	5.71228e-06	-0.833139	0.833139	-21.763		+				5.16732	2.84608e-05	-0.626022	0.626022	-14.4791		+
11.4912	11.5173	11.523	11.5062	12.5034	12.5452	12.503	12.4872	12.0772	12.0831	12.1237	12.1252	FALSE		+	+	siGl2_siSenp3-1;siGl2_siSenp3-9	alternative mRNA splicing, via spliceosome;androgen receptor signaling pathway;defense response to virus;epithelial to mesenchymal transition;gene silencing by RNA;intracellular estrogen receptor signaling pathway;miRNA metabolic process;myoblast differentiation;positive regulation of transcription by RNA polymerase II;regulation of alternative mRNA splicing, via spliceosome;regulation of skeleta…	ATP binding;RNA binding;RNA helicase activity;RNA-dependent ATPase activity;transcription coactivator activity	cytosol;membrane;nuclear speck;nucleolus;nucleoplasm;nucleus		PF00270;PF00271	0	NaN	46	33	90	25	80.2	1		DDX17	9.24939	1.77355e-07	-1.00029	1.00029	-70.1806	+	+				7.82265	4.71172e-07	-0.592915	0.592915	-40.5477		+
7.35579	7.35843	7.40003	7.24982	8.22448	8.36545	8.12516	8.37895	8.34917	8.28401	8.3906	8.41827	FALSE		+	+	siGl2_siSenp3-1;siGl2_siSenp3-9	neutrophil degranulation;proteolysis	dipeptidyl-peptidase activity;serine-type peptidase activity	azurophil granule lumen;cytosol;extracellular exosome;extracellular region;Golgi apparatus;intracellular membrane-bounded organelle;vesicle		PF05577	0	NaN	8	3	3	3	54.3	1		DPP7	5.01089	4.07419e-05	-0.93249	0.93249	-13.6137		+				6.41189	3.39321e-06	-1.0195	1.0195	-23.5224	+	+
2.94486	3.49825	3.65535	3.66676	4.37156	4.64962	4.32912	4.66107	4.17792	4.22497	4.16993	4.07039	FALSE		+	+	siGl2_siSenp3-1;siGl2_siSenp3-9	blood coagulation;cilium assembly;early endosome to Golgi transport;endocytic recycling;Golgi to lysosome transport;positive regulation of voltage-gated calcium channel activity;protein homooligomerization;protein localization to plasma membrane;protein transport;receptor recycling;regulation of cardiac conduction;regulation of cardiac muscle cell membrane potential;regulation of cardiac muscle c…	ATP binding;calcium ion binding;GTP binding;nucleic acid binding	ciliary pocket membrane;cytoplasm;cytosol;endocytic vesicle;endosome membrane;focal adhesion;myelin sheath;nucleus;perinuclear region of cytoplasm;recycling endosome membrane	Endocytosis	PF00350;PF12763;PF16880	0	NaN	21	11	20	1	60.8	1		EHD3	2.83641	0.00274675	-1.06154	1.06154	-5.54157	+	+				2.22575	0.00939516	-0.719495	0.719495	-4.15971		+
7.57894	7.46842	7.43379	7.45121	8.31379	8.38888	8.27845	8.32733	8.59619	8.56758	8.47452	8.53683	FALSE		+	+	siGl2_siSenp3-1;siGl2_siSenp3-9	microtubule cytoskeleton organization	microtubule binding	cytoplasm;microtubule;microtubule cytoskeleton		PF00400;PF03451	0	NaN	5	5	7	5	95.1	1		EML3	6.1311	6.45081e-06	-0.84402	0.84402	-21.0954		+				6.60526	2.47686e-06	-1.06069	1.06069	-25.3509	+	+
10.5622	10.6672	10.6551	10.6622	11.3018	11.304	11.2614	11.343	11.391	11.4503	11.3987	11.4478	FALSE		+	+	siGl2_siSenp3-1;siGl2_siSenp3-9		RNA binding	cytosol;membrane;nucleus;plasma membrane			0	NaN	25	21	29	21	121.8	1		FAM120A	6.26293	5.30151e-06	-0.665877	0.665877	-22.2028		+				6.73238	2.05122e-06	-0.785251	0.785251	-26.6285		+
4.05311	4.50462	4.41954	4.45286	5.64386	5.66107	5.40599	5.64386	5.51096	5.29278	5.29646	5.07039	FALSE		+	+	siGl2_siSenp3-1;siGl2_siSenp3-9			tRNA-splicing ligase complex		PF10239	0	NaN	5	2	2	2	37.3	1		FAM98C	4.30692	0.000150946	-1.23116	1.23116	-10.2852	+	+				3.31865	0.00100574	-0.935115	0.935115	-6.83956		+
8.86728	8.95187	8.82273	8.78267	9.45882	9.54206	9.48824	9.57932	10.1322	10.1477	10.1466	10.1594	FALSE		+	+	siGl2_siSenp3-1;siGl2_siSenp3-9	activation of cysteine-type endopeptidase activity involved in apoptotic process;apoptotic process;apoptotic signaling pathway;cellular response to amino acid starvation;cellular response to hyperoxia;cellular response to mechanical stimulus;extrinsic apoptotic signaling pathway;Fas signaling pathway;immune response;necroptotic signaling pathway;negative regulation of apoptotic process;negative r…	calmodulin binding;identical protein binding;kinase binding;signaling receptor activity;transmembrane signaling receptor activity	CD95 death-inducing signaling complex;cell surface;cytosol;death-inducing signaling complex;extracellular exosome;integral component of membrane;membrane raft;nuclear body;plasma membrane	African trypanosomiasis;Allograft rejection;Alzheimer disease;Apoptosis;Autoimmune thyroid disease;Chagas disease (American trypanosomiasis);Cytokine-cytokine receptor interaction;Epstein-Barr virus infection;Graft-versus-host disease;Hepatitis B;Hepatitis C;Herpes simplex virus 1 infection;Human cytomegalovirus infection;Human immunodeficiency virus 1 infection;Human papillomavirus infection;Inf…	PF00020;PF00531	0	NaN	15	5	5	5	37.7	1		FAS	5.19206	2.92838e-05	-0.660973	0.660973	-14.6206		+				7.45169	7.43024e-07	-1.29034	1.29034	-35.1489	+	+
5.72247	5.97499	5.9331	5.95652	6.57743	6.75087	6.50779	6.84298	6.36982	6.42794	6.6279	6.51728	FALSE		+	+	siGl2_siSenp3-1;siGl2_siSenp3-9	nervous system development;neural crest cell differentiation;proteasome-mediated ubiquitin-dependent protein catabolic process;protein polyubiquitination;protein quality control for misfolded or incompletely synthesized proteins;protein ubiquitination;regulation of smoothened signaling pathway;SCF-dependent proteasomal ubiquitin-dependent protein catabolic process		cytoplasm;cytosol;nucleus;SCF ubiquitin ligase complex		PF12937;PF13516	0	NaN	1	1	1	1	75.6	1		FBXL17	3.68406	0.000506434	-0.773	0.773	-7.97529		+				3.45342	0.000770584	-0.588964	0.588964	-7.24174		+
10.312	10.3333	10.2922	10.3481	11.0445	11.0747	11.1014	11.0707	11.2141	11.2724	11.2677	11.2826	FALSE		+	+	siGl2_siSenp3-1;siGl2_siSenp3-9	G2/M transition of mitotic cell cycle;post-translational protein modification;protein polyubiquitination;regulation of cell cycle;SCF-dependent proteasomal ubiquitin-dependent protein catabolic process	ubiquitin-protein transferase activity	cytosol;nucleus;SCF ubiquitin ligase complex		PF00646	0	NaN	37	18	24	18	88.3	1		FBXL18	8.06596	5.61536e-07	-0.751451	0.751451	-44.5284		+				8.25057	2.84259e-07	-0.937828	0.937828	-47.8059		+
9.77232	9.73386	9.7303	9.71956	10.366	10.3419	10.3773	10.37	10.3888	10.4113	10.3611	10.359	FALSE		+	+	siGl2_siSenp3-1;siGl2_siSenp3-9	cellular protein modification process;cellular response to starvation;nucleocytoplasmic transport;positive regulation of proteasomal ubiquitin-dependent protein catabolic process;post-translational protein modification;protein polyubiquitination;regulation of skeletal muscle fiber development;ubiquitin-dependent protein catabolic process	ubiquitin-protein transferase activity	cytosol;nucleus;Z disc		PF00646;PF10442	0	NaN	28	10	16	10	44.5	1		FBXO22	8.10192	5.33711e-07	-0.62479	0.62479	-45.1487		+				7.64203	5.9062e-07	-0.64102	0.64102	-37.8234		+
10.5147	10.5103	10.5033	10.449	11.1358	11.1756	11.1621	11.182	11.5454	11.5219	11.4932	11.5154	FALSE		+	+	siGl2_siSenp3-1;siGl2_siSenp3-9	C21-steroid hormone biosynthetic process;cholesterol metabolic process;generation of precursor metabolites and energy;oxidation-reduction process;steroid biosynthetic process;sterol metabolic process;ubiquinone biosynthetic process	ferredoxin-NADP+ reductase activity;NADPH-adrenodoxin reductase activity;oxidoreductase activity	mitochondrial inner membrane;mitochondrial matrix;mitochondrion		PF07992	0	NaN	53	19	37	19	53.8	1		FDXR	7.54336	1.09618e-06	-0.669563	0.669563	-36.4127		+				8.60943	1.6788e-07	-1.02462	1.02462	-54.8796	+	+
7.19771	7.30834	7.14262	7.22593	8.01346	8.00506	8.05745	7.9571	8.05582	8.00899	8.06124	8.24508	FALSE		+	+	siGl2_siSenp3-1;siGl2_siSenp3-9	cellular response to dexamethasone stimulus;generation of precursor metabolites and energy;heme biosynthetic process;protoporphyrinogen IX metabolic process;response to arsenic-containing substance;response to ethanol;response to insecticide;response to lead ion;response to light stimulus;response to methylmercury;response to platinum ion	2 iron, 2 sulfur cluster binding;ferrochelatase activity;ferrous iron binding	mitochondrial inner membrane;mitochondrial matrix;mitochondrion	Metabolic pathways;Porphyrin and chlorophyll metabolism	PF00762	0	NaN	8	3	3	3	47.8	1		FECH	5.94756	8.62971e-06	-0.789621	0.789621	-19.6432		+				5.07885	3.34351e-05	-0.874133	0.874133	-13.9835		+
9.81922	9.87406	9.86697	9.9202	10.7576	10.6937	10.6723	10.6323	11.2011	11.2346	11.2266	11.2541	FALSE		+	+	siGl2_siSenp3-1;siGl2_siSenp3-9	cellular iron ion homeostasis;intracellular sequestering of iron ion;iron ion homeostasis;iron ion transport;neutrophil degranulation;oxidation-reduction process	ferric iron binding;ferrous iron binding;identical protein binding;iron ion binding	autolysosome;azurophil granule lumen;cytoplasm;cytosol;extracellular exosome;extracellular region;intracellular ferritin complex;membrane	Ferroptosis;Mineral absorption;Necroptosis	PF00210	0	NaN	46	7	12	7	20	1		FTL	6.52302	3.65625e-06	-0.818842	0.818842	-24.5568		+				8.75627	1.48904e-07	-1.35899	1.35899	-58.0664	+	+
3.49825	3.82782	4.08746	3.76553	4.63807	4.36457	4.82782	4.47249	5.61765	5.39917	5.67243	5.61765	FALSE		+	+	siGl2_siSenp3-1;siGl2_siSenp3-9	activation of MAPK activity;BMP signaling pathway;cell development;cell-cell signaling;glial cell-derived neurotrophic factor receptor signaling pathway;negative regulation of growth hormone receptor signaling pathway;negative regulation of multicellular organism growth;positive regulation of MAPK cascade;positive regulation of myoblast fusion;positive regulation of pathway-restricted SMAD protei…	cytokine activity;growth factor activity;protein homodimerization activity;transforming growth factor beta receptor binding	cytoplasm;extracellular exosome;extracellular region;extracellular space;Golgi apparatus;nucleus	Cytokine-cytokine receptor interaction	PF00019	0	NaN	5	1	1	1	34.1	1		GDF15	2.59047	0.00453031	-0.780971	0.780971	-4.954		+				4.92765	4.42312e-05	-1.78196	1.78196	-13.1734	+	+
7.44377	7.44708	7.25267	7.34784	8.01792	7.98868	8.0268	8.10434	8.54535	8.56605	8.58834	8.43296	FALSE		+	+	siGl2_siSenp3-1;siGl2_siSenp3-9	positive regulation of epithelial cell migration;positive regulation of epithelial to mesenchymal transition;positive regulation of ERK1 and ERK2 cascade	protein homodimerization activity	extracellular exosome;extracellular space;Golgi membrane		PF00188	0	NaN	36	5	10	5	17.2	1		GLIPR2	4.8215	5.73111e-05	-0.661595	0.661595	-12.6313		+				6.00876	6.614e-06	-1.16034	1.16034	-20.1163	+	+
9.76487	9.8458	9.73302	9.73961	10.4455	10.4333	10.4142	10.4139	10.5461	10.554	10.5659	10.5697	FALSE		+	+	siGl2_siSenp3-1;siGl2_siSenp3-9	neutrophil degranulation;signal transduction	cytokine activity;growth factor activity;RNA binding	azurophil granule lumen;endoplasmic reticulum;endosome;extracellular exosome;extracellular region;lysosome		PF00396	0	NaN	13	8	10	8	63.5	1		GRN	6.49053	3.81247e-06	-0.655901	0.655901	-24.2499		+				7.0206	1.32016e-06	-0.788091	0.788091	-29.7647		+
9.6471	9.69923	9.62114	9.7139	10.2651	10.3238	10.2805	10.2726	10.6084	10.6549	10.6796	10.694	FALSE		+	+	siGl2_siSenp3-1;siGl2_siSenp3-9	cell death;cellular response to tumor necrosis factor;cellular response to virus;inner ear receptor cell differentiation;necrotic cell death;negative regulation of cell proliferation;positive regulation of intrinsic apoptotic signaling pathway;positive regulation of MAPK cascade;pyroptosis;sensory perception of sound	cardiolipin binding;phosphatidylinositol-4,5-bisphosphate binding	cytosol;membrane;plasma membrane		PF04598	0	NaN	32	13	19	13	54.5	1		GSDME	6.48306	3.83567e-06	-0.615199	0.615199	-24.1799		+				7.39603	7.90828e-07	-0.98889	0.98889	-34.4029		+
8.45121	8.4475	8.50383	8.50898	9.30993	9.32823	9.33226	9.37265	9.10983	9.17567	9.14211	9.27822	FALSE		+	+	siGl2_siSenp3-1;siGl2_siSenp3-9	cell proliferation;microtubule polymerization;negative regulation of microtubule depolymerization;neuron projection development	growth factor activity;microtubule binding;tubulin binding	cytosol;extracellular region;nucleoplasm;nucleus		PF00855	0	NaN	40	7	11	5	22.6	1		HDGFL3	7.8226	7.85691e-07	-0.857887	0.857887	-40.5469		+				5.64252	1.23912e-05	-0.698578	0.698578	-17.4419		+
8.66498	8.6879	8.67807	8.81666	9.45327	9.42185	9.49085	9.54767	9.26866	9.34629	9.2817	9.37938	FALSE		+	+	siGl2_siSenp3-1;siGl2_siSenp3-9	rRNA processing	3'-5'-exoribonuclease activity;RNA binding	nucleolus;nucleoplasm		PF00929	0	NaN	17	6	6	6	39.1	1		ISG20L2	5.61501	1.43538e-05	-0.766506	0.766506	-17.2555		+				5.04596	3.53652e-05	-0.607103	0.607103	-13.8034		+
8.11009	8.10591	8.04712	8.09592	9.2165	9.09803	9.05637	8.99633	8.72383	8.7879	8.76918	8.84424	FALSE		+	+	siGl2_siSenp3-1;siGl2_siSenp3-9	negative regulation of amyloid precursor protein biosynthetic process;negative regulation of neuron projection development;neuron differentiation;positive regulation of extrinsic apoptotic signaling pathway	amyloid-beta binding;ATP binding	extracellular exosome;Golgi apparatus;integral component of membrane;lysosomal membrane;lysosome;perinuclear region of cytoplasm;plasma membrane		PF04089	0	NaN	18	3	4	3	30.2	1		ITM2C	6.06558	7.09524e-06	-1.00205	1.00205	-20.5654	+	+				6.461	3.14286e-06	-0.691524	0.691524	-23.9742		+
4.93074	5.07039	4.94486	4.88264	5.76288	5.88264	6.09592	5.81762	5.49825	5.80735	5.64674	5.2891	FALSE		+	+	siGl2_siSenp3-1;siGl2_siSenp3-9	cobalamin metabolic process;viral process	cobalamin binding;cobalamin-transporting ATPase activity;insulin receptor binding	clathrin-coated endocytic vesicle;integral component of membrane;lysosomal membrane;membrane;plasma membrane	Vitamin digestion and absorption	PF04791	0	NaN	4	2	3	2	61.3	1		LMBRD1	4.52118	0.000100552	-0.932611	0.932611	-11.2084		+				2.67128	0.00375413	-0.603203	0.603203	-5.14208		+
9.40472	9.38306	9.3474	9.31175	10.8505	10.8195	10.7873	10.8176	10.1907	10.1952	10.1427	10.2133	FALSE		+	+	siGl2_siSenp3-1;siGl2_siSenp3-9			extracellular exosome;membrane		PF00560;PF13855	0	NaN	25	6	9	6	26.7	1		LRRC57	8.85502	2.59391e-07	-1.457	1.457	-60.3126	+	+				7.24478	9.66009e-07	-0.823778	0.823778	-32.454		+
10.786	10.8035	10.8091	10.7979	11.4266	11.4336	11.4683	11.424	11.4685	11.5041	11.4958	11.515	FALSE		+	+	siGl2_siSenp3-1;siGl2_siSenp3-9	axon guidance;fatty acid metabolic process;protein depalmitoylation	cadherin binding;carboxylic ester hydrolase activity;palmitoyl-(protein) hydrolase activity	cytoplasm;cytosol;extracellular exosome;Golgi stack	Glycerophospholipid metabolism	PF02230	0	NaN	48	9	23	9	24.7	1		LYPLA2	8.66927	2.778e-07	-0.638988	0.638988	-56.1567		+				8.96473	1.37269e-07	-0.696706	0.696706	-62.9097		+
7.95012	8.00056	8.07628	7.98356	8.65033	8.54419	8.62022	8.60844	8.6471	8.71184	8.64422	8.65821	FALSE		+	+	siGl2_siSenp3-1;siGl2_siSenp3-9	small molecule metabolic process		mitochondrial matrix;nuclear body		PF05347	0	NaN	12	1	2	1	10.8	1		LYRM4	5.62541	1.41973e-05	-0.603164	0.603164	-17.3257		+				6.16426	5.08613e-06	-0.662709	0.662709	-21.3688		+
11.7295	11.7683	11.6989	11.7491	13.0475	13.0177	12.9776	13.0071	12.4657	12.5027	12.5331	12.5338	FALSE		+	+	siGl2_siSenp3-1;siGl2_siSenp3-9	chromatin organization;dosage compensation;establishment of protein localization to chromatin;negative regulation of cell cycle G2/M phase transition;negative regulation of gene expression, epigenetic;negative regulation of histone H3-K27 methylation;negative regulation of histone H3-K4 methylation;negative regulation of histone phosphorylation;negative regulation of protein localization to chrom…	chromatin DNA binding;DNA binding;double-stranded methylated DNA binding;enzyme binding;nucleosomal DNA binding;promoter-specific chromatin binding;protein heterodimerization activity;protein kinase binding;protein serine/threonine kinase inhibitor activity;rDNA binding;RNA polymerase II core promoter sequence-specific DNA binding;RNA polymerase II regulatory region sequence-specific DNA binding;…	Barr body;condensed chromosome;extracellular exosome;nuclear chromatin;nuclear chromosome;nuclear chromosome, telomeric region;nucleolus;nucleosome;nucleus;pericentric heterochromatin;sex chromatin	Alcoholism;Necroptosis;Systemic lupus erythematosus	PF00125;PF01661;PF16211	2	NaN	54	19	49	17	39.6	1		MACROH2A1	8.91409	2.4913e-07	-1.27602	1.27602	-61.6974	+	+				7.4627	7.3809e-07	-0.772389	0.772389	-35.2984		+
2.926	3.29278	2.88753	2.63227	3.63227	4.04439	3.82782	4.04439	3.74416	4.0268	3.74416	3.89724	FALSE		+	+	siGl2_siSenp3-1;siGl2_siSenp3-9	activation of MAPK activity;cell surface receptor signaling pathway;execution phase of apoptosis;regulation of apoptotic process;regulation of cell cycle;regulation of extrinsic apoptotic signaling pathway;regulation of extrinsic apoptotic signaling pathway via death domain receptors;regulation of Rab protein signal transduction;regulation of tumor necrosis factor-mediated signaling pathway	death receptor binding;protein kinase activator activity;Rab guanyl-nucleotide exchange factor activity	cytoplasm;cytosol;integral component of membrane;plasma membrane		PF02141;PF03456	0	NaN	0	1	1	1	183.2	1		MADD	2.88364	0.00249187	-0.952575	0.952575	-5.65976		+				3.0293	0.00179269	-0.918447	0.918447	-6.03593		+
7.73471	7.77545	7.77413	7.71081	8.36457	8.41151	8.42501	8.39789	8.57856	8.66924	8.58045	8.61728	FALSE		+	+	siGl2_siSenp3-1;siGl2_siSenp3-9	cell cycle;myelination	structural constituent of myelin sheath	cytoplasm;cytoskeleton;integral component of membrane;nucleus;plasma membrane		PF01284	0	NaN	4	1	2	1	18.9	1		MARVELD1	7.19665	1.44749e-06	-0.650972	0.650972	-31.857		+				7.25517	9.53255e-07	-0.86261	0.86261	-32.5843		+
8.69801	8.78136	8.85175	8.73843	9.52297	9.35425	9.5308	9.45018	9.49625	9.56167	9.46597	9.4187	FALSE		+	+	siGl2_siSenp3-1;siGl2_siSenp3-9	calcium import into the mitochondrion;calcium ion import;defense response;mitochondrial calcium ion homeostasis;mitochondrial calcium ion transmembrane transport;positive regulation of mitochondrial calcium ion concentration;protein homooligomerization	calcium ion binding;identical protein binding;protein heterodimerization activity	calcium channel complex;integral component of mitochondrial membrane;intracellular;mitochondrial inner membrane;mitochondrial intermembrane space;mitochondrion;uniplex complex		PF13202;PF13833	0	NaN	10	5	6	5	54.3	1		MICU1	4.94547	4.55517e-05	-0.697162	0.697162	-13.2665		+				5.44622	1.78295e-05	-0.718262	0.718262	-16.1535		+
4.66676	4.71149	4.54226	4.67243	5.17792	5.59096	4.96347	5.25927	5.41954	5.30378	5.76022	5.6837	FALSE		+	+	siGl2_siSenp3-1;siGl2_siSenp3-9			centrosome;cytosol;gamma-tubulin ring complex;nucleoplasm;spindle		PF12926	0	NaN	9	2	2	2	16.2	1		MZT2B	2.3548	0.00734248	-0.599673	0.599673	-4.43112		+				3.64508	0.000530186	-0.893576	0.893576	-7.84713		+
8.12928	8.0433	8.11686	8.16541	9.16214	9.1467	9.14975	9.16867	9.01597	8.94632	9.04603	9.04303	FALSE		+	+	siGl2_siSenp3-1;siGl2_siSenp3-9	cell-cell adhesion;feeding behavior;locomotory behavior;positive regulation of neuron projection development		anchored component of membrane;extracellular region;plasma membrane	Cell adhesion molecules (CAMs)	PF07679	0	NaN	14	4	6	4	38.7	1		NEGR1	7.7804	8.45808e-07	-1.0431	1.0431	-39.8935	+	+				6.67245	2.24251e-06	-0.899124	0.899124	-26.0185		+
9.54959	9.5306	9.61232	9.5494	10.2975	10.2553	10.2987	10.2511	10.1907	10.308	10.2132	10.2252	FALSE		+	+	siGl2_siSenp3-1;siGl2_siSenp3-9	mitochondrion organization;oxidative phosphorylation;positive regulation of high voltage-gated calcium channel activity		mitochondrial outer membrane;mitochondrion		PF07978	0	NaN	25	7	11	6	33.7	1		NIPSNAP2	7.24009	1.4157e-06	-0.71518	0.71518	-32.3953		+				6.19156	4.85729e-06	-0.673803	0.673803	-21.5964		+
6.96924	7.08534	7.0864	7.18686	7.75087	7.74012	7.73335	7.77083	7.59619	7.72656	7.67313	7.6907	FALSE		+	+	siGl2_siSenp3-1;siGl2_siSenp3-9	cellular protein modification process	protein-N-terminal asparagine amidohydrolase activity;protein-N-terminal glutamine amidohydrolase activity	cytosol;nucleus		PF09764	0	NaN	11	2	2	2	23.7	1		NTAQ1	5.21359	2.82906e-05	-0.666834	0.666834	-14.7449		+				4.53637	9.34622e-05	-0.589684	0.589684	-11.2767		+
6.90809	7.02791	6.97499	6.92481	7.95245	8.01179	7.97613	8.01011	7.91886	7.83542	7.96116	8.01737	FALSE		+	+	siGl2_siSenp3-1;siGl2_siSenp3-9	adenosine to inosine editing;dITP catabolic process;IDP catabolic process;mRNA catabolic process;negative regulation of rRNA processing;nucleobase-containing small molecule catabolic process;positive regulation of cell cycle process;positive regulation of cell proliferation;positive regulation of double-strand break repair;RNA phosphodiester bond hydrolysis, endonucleolytic;snoRNA catabolic proce…	chloride ion binding;cobalt ion binding;dIDP diphosphatase activity;dITP diphosphatase activity;GTP binding;identical protein binding;IDP phosphatase activity;ITP binding;m7G(5')pppN diphosphatase activity;magnesium ion binding;manganese ion binding;metalloexopeptidase activity;mRNA binding;nucleotide phosphatase activity, acting on free nucleotides;phosphodiesterase decapping endonuclease activi…	cytoplasm;nucleolus;nucleoplasm;nucleus	Metabolic pathways;Purine metabolism;RNA degradation	PF00293	0	NaN	14	2	2	2	21.3	1		NUDT16	7.33765	1.2871e-06	-1.02867	1.02867	-33.6373	+	+				6.09138	5.70594e-06	-0.974252	0.974252	-20.7726		+
4.10434	4.45286	4.37851	3.99095	5.21335	5.1375	5.14975	5.36807	5.22497	5.2891	5.20163	5.40259	FALSE		+	+	siGl2_siSenp3-1;siGl2_siSenp3-9		protein serine/threonine phosphatase activity;protein tyrosine phosphatase activity	cytoplasm;cytosol			0	NaN	2	1	1	1	96.7	1		PALD1	3.71681	0.000475395	-0.985501	0.985501	-8.08435		+				3.93166	0.000302284	-1.04791	1.04791	-8.83217	+	+
5.94251	6.16792	6.2384	6.49985	6.77742	7.1467	6.92244	7.24603	7.6865	7.67596	7.50303	7.64097	FALSE		+	+	siGl2_siSenp3-1;siGl2_siSenp3-9	central nervous system development;heart development;lactation;limb development;long-chain fatty acid metabolic process;maternal process involved in female pregnancy;odontogenesis;ovulation cycle process;peptide amidation;protein amidation;protein homooligomerization;regulation of actin cytoskeleton organization;regulation of protein secretion;regulation of transcription by RNA polymerase II;resp…	calcium ion binding;copper ion binding;L-ascorbic acid binding;peptidylamidoglycolate lyase activity;peptidylglycine monooxygenase activity;protein kinase binding;zinc ion binding	cell surface;extracellular exosome;extracellular region;integral component of membrane;membrane;neuron projection;perikaryon;perinuclear region of cytoplasm;plasma membrane;secretory granule membrane;trans-Golgi network		PF01082;PF01436;PF03712	0	NaN	2	2	2	2	108.3	1		PAM	2.68935	0.0037094	-0.810974	0.810974	-5.1848		+				4.59879	8.27322e-05	-1.41444	1.41444	-11.5612	+	+
11.2288	11.2535	11.2062	11.2482	12.0399	12.0575	11.9806	12.0461	11.8743	11.8566	11.8972	11.8814	FALSE		+	+	siGl2_siSenp3-1;siGl2_siSenp3-9	cellular response to dexamethasone stimulus;cellular response to glucose stimulus;cellular response to insulin stimulus;gluconeogenesis;glycerol biosynthetic process from pyruvate;hepatocyte differentiation;propionate catabolic process;pyruvate metabolic process;response to lipid;response to starvation	GTP binding;manganese ion binding;phosphoenolpyruvate carboxykinase (GTP) activity;phosphoenolpyruvate carboxykinase activity	cytosol;mitochondrial matrix;mitochondrion	Adipocytokine signaling pathway;AMPK signaling pathway;Citrate cycle (TCA cycle);FoxO signaling pathway;Glucagon signaling pathway;Glycolysis / Gluconeogenesis;Insulin resistance;Insulin signaling pathway;Metabolic pathways;PI3K-Akt signaling pathway;PPAR signaling pathway;Proximal tubule bicarbonate reclamation;Pyruvate metabolism	PF00821;PF17297	0	NaN	38	22	37	22	70.7	1		PCK2	7.74194	8.7798e-07	-0.79686	0.79686	-39.3071		+				8.21482	2.86563e-07	-0.643209	0.643209	-47.1528		+
4.41954	4.69488	4.19377	4.60881	4.99095	5.07039	5.25927	5.26679	5.04439	5.08746	4.99548	5.20555	FALSE		+	+	siGl2_siSenp3-1;siGl2_siSenp3-9	microtubule-based peroxisome localization;peroxisome organization;protein import into peroxisome matrix;protein targeting to peroxisome	ATP binding;ATPase activity;ATPase activity, coupled;protein C-terminus binding;protein-containing complex binding	cytoplasm;cytosol;extracellular exosome;peroxisomal membrane;peroxisome	Peroxisome	PF00004;PF09262;PF09263	0	NaN	1	1	1	1	142.8	1		PEX1	2.65394	0.00398632	-0.667601	0.667601	-5.10132		+				2.62638	0.0041076	-0.603973	0.603973	-5.03701		+
9.82734	9.86326	9.88325	9.8679	10.6338	10.6499	10.6633	10.607	10.8749	10.8387	10.8732	10.8774	FALSE		+	+	siGl2_siSenp3-1;siGl2_siSenp3-9	basophil degranulation;endosome organization;Golgi organization;phosphatidylinositol biosynthetic process;phosphatidylinositol phosphorylation	1-phosphatidylinositol 4-kinase activity;AP-3 adaptor complex binding;ATP binding;magnesium ion binding	cell junction;cytoplasmic vesicle;cytosol;dendrite;early endosome membrane;endosome;growing cell tip;host cell presynaptic membrane;integral component of plasma membrane;intrinsic component of membrane;lysosomal membrane;membrane;membrane raft;mitochondrion;neuron projection;neuronal cell body;perikaryon;plasma membrane;presynaptic membrane;protein-containing complex;synaptic vesicle membrane;tra…	Inositol phosphate metabolism;Metabolic pathways;Phosphatidylinositol signaling system	PF00454	0	NaN	39	15	21	15	54	1		PI4K2A	8.14771	5.09333e-07	-0.77805	0.77805	-45.9511		+				9.13616	1.32686e-07	-1.0056	1.0056	-67.1931	+	+
5.84298	5.56377	5.3505	5.60881	6.81378	6.95536	6.7879	6.96232	6.42459	6.46107	6.59991	6.52513	FALSE		+	+	siGl2_siSenp3-1;siGl2_siSenp3-9	proteasome assembly		cytoplasm;cytosol;endoplasmic reticulum;nuclear speck;nucleus;organelle membrane	Proteasome		0	NaN	16	2	2	2	15.8	1		POMP	4.60979	8.43796e-05	-1.28833	1.28833	-11.6119	+	+				3.81824	0.000376541	-0.911161	0.911161	-8.43027		+
9.96924	9.93781	9.98228	10.0253	10.5981	10.5861	10.6304	10.6562	10.7072	10.6763	10.6888	10.7214	FALSE		+	+	siGl2_siSenp3-1;siGl2_siSenp3-9	actin filament organization;calcium-mediated signaling;cell cycle arrest;cell migration;cellular response to morphine;filopodium assembly;modulation of chemical synaptic transmission;negative regulation of cell growth;neuron projection development;regulation of cell growth by extracellular stimulus;regulation of cell proliferation;regulation of exit from mitosis;regulation of opioid receptor sign…	actin filament binding;protein phosphatase 1 binding;protein phosphatase inhibitor activity	actin cytoskeleton;adherens junction;cytoplasm;dendrite;dendritic spine;filopodium;lamellipodium;nucleoplasm;plasma membrane;postsynaptic density;protein phosphatase type 1 complex;ruffle membrane		PF00595	1	NaN	17	12	21	11	89.3	1		PPP1R9B	6.72135	2.70311e-06	-0.639033	0.639033	-26.5151		+				7.42708	7.65495e-07	-0.719753	0.719753	-34.8171		+
5.67807	5.65535	5.83542	5.82528	6.6851	6.6907	6.70044	6.6279	6.57743	6.62498	6.62936	6.56224	FALSE		+	+	siGl2_siSenp3-1;siGl2_siSenp3-9	proteasome assembly				PF16093	0	NaN	20	1	2	1	13.8	1		PSMG4	5.78788	1.09728e-05	-0.927504	0.927504	-18.4592		+				5.55567	1.45482e-05	-0.849972	0.849972	-16.8601		+
9.33248	9.41912	9.43108	9.47958	10.325	10.364	10.3651	10.3648	11.3241	11.3567	11.3168	11.3412	FALSE		+	+	siGl2_siSenp3-1;siGl2_siSenp3-9	cell adhesion;cell-matrix adhesion;cellular response to reactive oxygen species;endothelial cell migration;growth hormone receptor signaling pathway;muscle contraction;positive regulation of stress fiber assembly;signal complex assembly;signal transduction;transforming growth factor beta receptor signaling pathway;vascular endothelial growth factor receptor signaling pathway	beta-catenin binding;integrin binding;metal ion binding;neuropilin binding;protein kinase binding;protein phosphatase binding;ubiquitin protein ligase binding;vinculin binding	cell cortex;cytosol;focal adhesion;lamellipodium;microtubule associated complex;plasma membrane;stress fiber	Bacterial invasion of epithelial cells;Chemokine signaling pathway;Focal adhesion;Human cytomegalovirus infection;Human immunodeficiency virus 1 infection;Human papillomavirus infection;Leukocyte transendothelial migration;Proteoglycans in cancer;Regulation of actin cytoskeleton;VEGF signaling pathway;Viral carcinogenesis;Yersinia infection	PF00412	0	NaN	21	11	19	11	64.5	1		PXN	6.96878	1.95241e-06	-0.939161	0.939161	-29.1751		+				8.84837	1.43131e-07	-1.91911	1.91911	-60.1586	+	+
4.36457	3.60881	4	4.2555	4.64386	4.8679	4.60881	4.52982	4.75489	5.18587	5.1334	5.08746	FALSE		+	+	siGl2_siSenp3-1;siGl2_siSenp3-9	signal transduction	GTP binding;GTPase activity	membrane		PF00071	0	NaN	3	1	1	1	29.6	1		RASL12	1.79091	0.0239113	-0.605375	0.605375	-3.31102		+				2.63958	0.00399736	-0.983183	0.983183	-5.06775		+
6.42459	6.46107	6.34163	6.43962	6.77479	7.03012	7.20359	7.31741	6.99322	7.3345	7.39661	7.5157	FALSE		+	+	siGl2_siSenp3-1;siGl2_siSenp3-9	autophagosome assembly;autophagy;autophagy of mitochondrion;autophagy of peroxisome;cell cycle;glycophagy;heart development;liver development;macroautophagy;negative regulation of extrinsic apoptotic signaling pathway;piecemeal microautophagy of the nucleus;positive regulation of cell size;positive regulation of JNK cascade;positive regulation of protein phosphorylation;regulation of macroautopha…	protein kinase binding;protein-containing complex scaffold activity	Atg1/ULK1 kinase complex;cytosol;endoplasmic reticulum membrane;extrinsic component of membrane;lysosome;nuclear membrane;phagophore assembly site;phagophore assembly site membrane	Autophagy - animal;Longevity regulating pathway	PF10377	0	NaN	3	3	3	3	183	1		RB1CC1	2.81854	0.00284508	-0.664749	0.664749	-5.49733		+				3.61872	0.000558063	-0.893278	0.893278	-7.76144		+
6.82782	6.74953	6.85798	6.92362	7.55689	7.59619	7.66605	7.85425	7.72996	7.97269	8.03562	8.02625	FALSE		+	+	siGl2_siSenp3-1;siGl2_siSenp3-9	regulation of cell proliferation	hydrolase activity	cytoplasm;nucleoplasm		PF06821	0	NaN	15	3	5	3	21	1		RBBP9	4.47884	0.000109176	-0.828603	0.828603	-11.0202		+				5.0293	3.65713e-05	-1.10139	1.10139	-13.7129	+	+
11.0451	11.0625	11.0924	11.0541	12.1239	12.1306	12.1274	12.1089	11.67	11.6344	11.6642	11.6847	FALSE		+	+	siGl2_siSenp3-1;siGl2_siSenp3-9	cap-independent translational initiation;cell differentiation;circadian regulation of translation;entrainment of circadian clock by photoperiod;IRES-dependent translational initiation of linear mRNA;miRNA mediated inhibition of translation;mRNA cis splicing, via spliceosome;negative regulation of translation;negative regulation of translation in response to stress;negative regulation of translati…	cyclin binding;miRNA binding;mRNA 3'-UTR binding;mRNA binding;pre-mRNA intronic binding;pre-mRNA intronic pyrimidine-rich binding;RNA binding;zinc ion binding	cytoplasm;cytoplasmic stress granule;cytosol;nuclear speck;nucleolus;nucleoplasm;nucleus		PF00076;PF00098	17	NaN	70	21	36	5	40.3	1		RBM4	9.99648	1.42877e-07	-1.05914	1.05914	-93.5049	+	+				7.83445	4.6649e-07	-0.599776	0.599776	-40.7323		+
5.2891	5.31832	4.79701	5.32912	5.86047	5.95652	5.82018	5.85798	5.94953	5.92837	5.76022	5.93074	FALSE		+	+	siGl2_siSenp3-1;siGl2_siSenp3-9	positive regulation of p38MAPK cascade		integral component of membrane;microtubule cytoskeleton;plasma membrane		PF12606	0	NaN	3	1	2	1	29.3	1		RELL1	2.70346	0.00360357	-0.690399	0.690399	-5.2183		+				2.69366	0.0035789	-0.708828	0.708828	-5.19501		+
8.14364	8.09751	8.1416	8.03232	8.93899	8.95391	8.90899	8.93752	10.1483	10.2119	10.0905	10.1372	FALSE		+	+	siGl2_siSenp3-1;siGl2_siSenp3-9	actin filament bundle assembly;actin filament organization;angiogenesis;apoptotic process;cell adhesion;cell differentiation;cell migration;cellular response to hydrogen peroxide;cellular response to ionizing radiation;endosome to lysosome transport;endothelial tube morphogenesis;establishment or maintenance of actin cytoskeleton polarity;G protein-coupled receptor signaling pathway;intracellular…	GDP binding;GTP binding;GTPase activity;protein kinase binding	cell cortex;cell division site;cleavage furrow;cytoplasm;cytosol;early endosome;endosome membrane;extracellular exosome;focal adhesion;intracellular membrane-bounded organelle;late endosome membrane;nucleus;plasma membrane		PF00071	0	NaN	41	7	15	5	22.1	1		RHOB	7.03944	1.75486e-06	-0.831087	0.831087	-29.982		+				8.68765	1.59256e-07	-2.04323	2.04323	-56.5548	+	+
11.2019	11.2481	11.228	11.2319	12.1519	12.1845	12.1356	12.0894	12.058	12.095	12.1522	12.1441	FALSE		+	+	siGl2_siSenp3-1;siGl2_siSenp3-9	base-excision repair;cellular response to DNA damage stimulus;DNA damage response, detection of DNA damage;DNA recombination;DNA repair;DNA replication;DNA unwinding involved in DNA replication;DNA-dependent DNA replication;double-strand break repair via homologous recombination;error-free translesion synthesis;error-prone translesion synthesis;G1/S transition of mitotic cell cycle;interstrand cr…	damaged DNA binding;G-rich strand telomeric DNA binding;metal ion binding;sequence-specific DNA binding;single-stranded DNA binding;single-stranded telomeric DNA binding	DNA replication factor A complex;nuclear chromosome, telomeric region;nucleoplasm;nucleus;PML body;site of DNA damage	DNA replication;Fanconi anemia pathway;Homologous recombination;Mismatch repair;Nucleotide excision repair	PF01336;PF04057;PF08646;PF16900	0	NaN	39	23	42	23	68.1	1		RPA1	7.88281	7.28602e-07	-0.912829	0.912829	-41.4978		+				7.56778	6.54317e-07	-0.884819	0.884819	-36.757		+
10.184	10.2841	10.1738	10.2068	11.1194	11.1447	11.0867	11.1051	11.2591	11.2009	11.2559	11.1784	FALSE		+	+	siGl2_siSenp3-1;siGl2_siSenp3-9	deoxyribonucleoside triphosphate metabolic process;deoxyribonucleotide biosynthetic process;DNA repair;kidney development;mitochondrial DNA replication;negative regulation of intrinsic apoptotic signaling pathway by p53 class mediator;renal system process;response to amine;response to oxidative stress	metal ion binding;ribonucleoside-diphosphate reductase activity, thioredoxin disulfide as acceptor	cytosol;mitochondrion;nucleoplasm	Drug metabolism - other enzymes;Glutathione metabolism;Metabolic pathways;p53 signaling pathway;Purine metabolism;Pyrimidine metabolism	PF00268	0	NaN	35	10	19	8	40.7	1		RRM2B	7.24499	1.41295e-06	-0.9018	0.9018	-32.4566		+				7.17136	1.07324e-06	-1.0114	1.0114	-31.5477	+	+
9.37851	9.40918	9.4292	9.44274	9.9857	10.049	10.0577	10.0611	10.1166	10.1854	10.2401	10.2422	FALSE		+	+	siGl2_siSenp3-1;siGl2_siSenp3-9	cellular response to DNA damage stimulus;dATP catabolic process;defense response to virus;deoxyribonucleotide catabolic process;dGTP catabolic process;DNA strand resection involved in replication fork processing;double-strand break repair via homologous recombination;immune response;negative regulation of type I interferon-mediated signaling pathway;protein homotetramerization;regulation of innat…	dGTP binding;dGTPase activity;GTP binding;identical protein binding;nucleic acid binding;ribonuclease activity;RNA binding;single-stranded DNA binding;triphosphoric monoester hydrolase activity;zinc ion binding	intracellular;nucleoplasm;nucleus;plasma membrane;site of double-strand break	Human immunodeficiency virus 1 infection	PF01966;PF07647	0	NaN	17	11	12	11	72.2	1		SAMHD1	6.8269	2.34195e-06	-0.623482	0.623482	-27.6192		+				6.45174	3.20545e-06	-0.781162	0.781162	-23.8883		+
4.36457	4.17792	4.07039	4.24793	4.35755	4.63807	4.86295	5.32553	4.80735	5.16189	5.20555	5.18982	FALSE		+	+	siGl2_siSenp3-1;siGl2_siSenp3-9	negative regulation of transcription by RNA polymerase II;regulation of transcription, DNA-templated	DNA binding;histone binding;histone deacetylase activity;non-sequence-specific DNA binding, bending;nucleosome binding;phosphatidylinositol-3-phosphate binding;phosphatidylinositol-4-phosphate binding;phosphatidylinositol-5-phosphate binding;zinc ion binding	histone deacetylase complex;nucleolus;nucleoplasm;nucleus		PF13866;PF13867	0	NaN	7	1	1	1	20.9	1		SAP30L	1.4595	0.0479165	-0.580824	0.580824	-2.71846		+				3.60885	0.000569644	-0.875952	0.875952	-7.72956		+
7.58871	7.68089	7.60585	7.63154	8.16088	8.17093	8.20212	8.33002	8.80929	8.95099	8.85643	8.979	FALSE		+	+	siGl2_siSenp3-1;siGl2_siSenp3-9	cellular response to DNA damage stimulus;chromatin organization;heterochromatin organization;peptidyl-lysine dimethylation;peptidyl-lysine monomethylation;positive regulation of transcription, DNA-templated;regulation of histone H3-K9 methylation;response to ethanol	chromatin binding;histone-lysine N-methyltransferase activity;p53 binding;protein-lysine N-methyltransferase activity	chromosome;nucleolus;nucleoplasm	FoxO signaling pathway;Lysine degradation	PF00856;PF02493	0	NaN	19	6	8	6	40.7	1		SETD7	4.97646	4.30868e-05	-0.58924	0.58924	-13.4299		+				6.91409	1.55962e-06	-1.27218	1.27218	-28.5653	+	+
5.55152	5.61765	5.40599	5.47897	6.40599	6.07253	6.30925	6.51254	6.17592	6.36807	6.27053	6.38024	FALSE		+	+	siGl2_siSenp3-1;siGl2_siSenp3-9	mitochondrial L-ornithine transmembrane transport;urea cycle	L-ornithine transmembrane transporter activity	integral component of membrane;mitochondrial inner membrane		PF00153	0	NaN	2	1	1	1	32.7	1		SLC25A15	3.62271	0.000571677	-0.811547	0.811547	-7.77435		+				4.66814	7.24105e-05	-0.785159	0.785159	-11.885		+
8.32463	8.30058	8.37678	8.22978	9.09064	9.06985	9.11998	9.15076	9.15076	9.23146	9.08932	9.19672	FALSE		+	+	siGl2_siSenp3-1;siGl2_siSenp3-9	negative regulation of mitochondrial outer membrane permeabilization involved in apoptotic signaling pathway;positive regulation of cell proliferation	transmembrane transporter activity	cytosol;extracellular exosome;integral component of membrane;intracellular membrane-bounded organelle;lysosomal membrane;mitochondrion;nucleoplasm		PF06027	0	NaN	14	6	9	6	40.2	1		SLC35F6	6.31924	4.82793e-06	-0.799867	0.799867	-22.6928		+				5.9723	7.08479e-06	-0.859125	0.859125	-19.8331		+
5.81506	5.77873	5.93546	6.04439	7.34784	7.26021	7.41616	7.36019	6.48059	6.52042	6.61912	6.49825	FALSE		+	+	siGl2_siSenp3-1;siGl2_siSenp3-9	adult behavior;cellular response to oxidative stress;dipeptide import across plasma membrane;glutamate homeostasis;glutathione metabolic process;glutathione transmembrane transport;lens fiber cell differentiation;leukocyte migration;L-glutamate import across plasma membrane;limb development;lung alveolus development;modulation of chemical synaptic transmission;negative regulation of oxidative str…	cystine:glutamate antiporter activity;L-amino acid transmembrane transporter activity	astrocyte projection;brush border membrane;cell surface;cytoskeleton;integral component of membrane;plasma membrane;rough endoplasmic reticulum	Ferroptosis	PF13520	0	NaN	2	1	1	1	55.4	1		SLC7A11	6.14394	6.35891e-06	-1.45269	1.45269	-21.2009	+	+				4.07616	0.000229373	-0.636183	0.636183	-9.36847		+
11.7451	11.7904	11.8069	11.7439	12.4066	12.4217	12.3919	12.4376	12.5925	12.6334	12.6282	12.6548	FALSE		+	+	siGl2_siSenp3-1;siGl2_siSenp3-9	activation of protein kinase activity;apoptotic process;cytoplasmic microtubule organization;protein autophosphorylation;regulation of apoptotic process;regulation of cell migration;regulation of focal adhesion assembly;signal transduction by protein phosphorylation;stress-activated protein kinase signaling cascade	ATP binding;cadherin binding;identical protein binding;protein homodimerization activity;protein serine/threonine kinase activity	cell leading edge;cytoplasm;extracellular exosome;perinuclear region of cytoplasm	Oocyte meiosis	PF00069;PF12474	4	NaN	33	37	62	34	142.6	1		SLK	7.38466	1.25559e-06	-0.642895	0.642895	-34.2524		+				7.88973	4.40216e-07	-0.855654	0.855654	-41.6085		+
4.98185	5.03122	5.06609	5.0268	6.78005	6.71287	6.74147	6.86913	5.75489	5.90207	5.74953	5.73335	FALSE		+	+	siGl2_siSenp3-1;siGl2_siSenp3-9	membrane protein ectodomain proteolysis;membrane protein intracellular domain proteolysis;membrane protein proteolysis;regulation of immune response;regulation of tumor necrosis factor-mediated signaling pathway	aspartic endopeptidase activity, intramembrane cleaving;protein homodimerization activity	extracellular exosome;Golgi-associated vesicle membrane;integral component of cytoplasmic side of endoplasmic reticulum membrane;integral component of lumenal side of endoplasmic reticulum membrane;intracellular membrane-bounded organelle;late endosome;late endosome membrane;lysosomal membrane;membrane;plasma membrane		PF02225;PF04258	0	NaN	1	1	1	1	58.1	1		SPPL2A	8.14338	5.09333e-07	-1.74939	1.74939	-45.8746	+	+				5.67518	1.18579e-05	-0.758472	0.758472	-17.6656		+
8.60511	8.71012	8.70667	8.62936	9.2182	9.31379	9.28956	9.29967	9.44501	9.39874	9.42731	9.482	FALSE		+	+	siGl2_siSenp3-1;siGl2_siSenp3-9	apoptotic process;cell differentiation;cell proliferation;cellular response to estrogen stimulus;negative regulation of myoblast differentiation;regulation of apoptotic process	nuclear receptor transcription coactivator activity;steroid receptor RNA activator RNA binding;transcription coactivator activity	cytoplasm;cytosol;intercellular bridge;microtubule cytoskeleton;nucleoplasm;nucleus;plasma membrane;ribonucleoprotein complex		PF07304	0	NaN	25	6	6	6	25.7	1		SRA1	5.72991	1.19981e-05	-0.617491	0.617491	-18.0468		+				6.49268	2.99369e-06	-0.775455	0.775455	-24.2701		+
6.86295	6.66818	6.63517	6.80607	7.83794	7.83352	7.82146	7.82972	7.69836	7.84235	7.73539	7.67807	FALSE		+	+	siGl2_siSenp3-1;siGl2_siSenp3-9	threonyl-tRNA aminoacylation	ATP binding;threonine-tRNA ligase activity	cytoplasm;nucleus	Aminoacyl-tRNA biosynthesis	PF00587;PF02824;PF03129;PF07973	0	NaN	6	4	6	1	92.6	1		TARS3	5.98474	8.08785e-06	-1.08757	1.08757	-19.9292	+	+				5.28655	2.33886e-05	-0.995451	0.995451	-15.1735		+
10.1597	10.1946	10.1678	10.1751	10.9383	10.9279	10.8809	10.8749	10.9003	10.8751	10.8978	10.9215	FALSE		+	+	siGl2_siSenp3-1;siGl2_siSenp3-9	apoptotic process;autophagy;cellular response to cobalt ion;cellular response to DNA damage stimulus;cellular response to hypoxia;fructose 1,6-bisphosphate metabolic process;fructose 2,6-bisphosphate metabolic process;intestinal epithelial cell development;negative regulation of glucose catabolic process to lactate via pyruvate;negative regulation of glycolytic process;negative regulation of mito…	bisphosphoglycerate 2-phosphatase activity;fructose-2,6-bisphosphate 2-phosphatase activity	cytoplasm;cytosol;intracellular;mitochondrial outer membrane;nucleus	Central carbon metabolism in cancer;Fructose and mannose metabolism;Metabolic pathways	PF00300	0	NaN	62	12	24	12	30	1		TIGAR	7.86135	7.42956e-07	-0.731187	0.731187	-41.1564		+				8.84158	1.43131e-07	-0.724372	0.724372	-60.0018		+
7.99661	7.85487	7.91707	7.74819	8.69349	8.54535	8.51728	8.65678	8.76818	8.76354	8.63771	8.69244	FALSE		+	+	siGl2_siSenp3-1;siGl2_siSenp3-9	cellular response to unfolded protein;negative regulation of programmed cell death;positive regulation of insulin secretion		extracellular exosome;integral component of membrane;plasma membrane		PF13886	0	NaN	6	3	3	3	64.1	1		TM7SF3	4.41022	0.000124681	-0.724037	0.724037	-10.7213		+				5.02895	3.6575e-05	-0.836283	0.836283	-13.7111		+
7.90388	7.91109	7.87713	7.92896	8.62717	8.53566	8.63118	8.61397	8.75422	8.70529	8.63008	8.72247	FALSE		+	+	siGl2_siSenp3-1;siGl2_siSenp3-9	dendrite morphogenesis;lysosomal transport;lysosome localization;lysosome organization;positive regulation of dendrite development		endosome;integral component of membrane;late endosome membrane;lysosomal membrane;lysosome		PF07092	0	NaN	18	4	8	4	31.1	1		TMEM106B	6.86453	2.25776e-06	-0.696729	0.696729	-28.0238		+				6.86602	1.68139e-06	-0.797747	0.797747	-28.0399		+
5.42626	5.42291	5.0268	5.26303	6.51254	6.30378	6.27984	6.35226	6.01123	6.04658	6.15987	6.02901	FALSE		+	+	siGl2_siSenp3-1;siGl2_siSenp3-9			integral component of membrane;late endosome;late endosome membrane;lysosomal membrane;lysosome		PF05434	0	NaN	18	3	4	3	20.6	1		TMEM9	4.23951	0.000170896	-1.07736	1.07736	-10.0095	+	+				3.62507	0.000551633	-0.776921	0.776921	-7.78201		+
9.21965	9.15532	9.53021	9.4477	10.0823	10.0589	9.98342	9.96535	10.1787	10.1669	10.2199	10.2974	FALSE		+	+	siGl2_siSenp3-1;siGl2_siSenp3-9	autophagy;cell-cell signaling;epithelial cell differentiation;inflammatory response;innate immune response;interleukin-1-mediated signaling pathway;intracellular signal transduction;leukocyte activation;neutrophil degranulation;phosphorylation;positive regulation of protein sumoylation;protein localization to endosome;signal transduction;ubiquitin-dependent protein catabolic process	interleukin-1, type I receptor binding;kinase binding;SUMO binding;Toll-like receptor binding;ubiquitin binding;ubiquitin conjugating enzyme binding;ubiquitin protein ligase binding	azurophil granule lumen;cytoplasm;cytosol;extracellular exosome;extracellular region;interleukin-1 receptor complex;interleukin-18 receptor complex;nuclear body;perinuclear region of cytoplasm;specific granule lumen	Toll-like receptor signaling pathway	PF00168;PF02845	0	NaN	19	5	7	5	30.3	1		TOLLIP	3.46554	0.000772886	-0.684276	0.684276	-7.27886		+				4.05853	0.00023735	-0.87749	0.87749	-9.30153		+
9.43171	9.54535	9.51688	9.48925	10.1792	10.2135	10.2181	10.2416	10.2149	10.1675	10.2981	10.2671	FALSE		+	+	siGl2_siSenp3-1;siGl2_siSenp3-9	cytoplasmic microtubule organization;meiotic cell cycle;microtubule nucleation;microtubule nucleation by interphase microtubule organizing center;mitotic cell cycle;protein-containing complex assembly;spindle assembly	gamma-tubulin binding;structural constituent of cytoskeleton	centrosome;cytoplasmic microtubule;cytosol;equatorial microtubule organizing center;gamma-tubulin complex;gamma-tubulin small complex;membrane;microtubule organizing center;nucleoplasm;spindle pole		PF04130	0	NaN	13	9	11	9	102.5	1		TUBGCP2	6.68372	2.86183e-06	-0.717288	0.717288	-26.1321		+				5.95381	7.3401e-06	-0.741121	0.741121	-19.691		+
9.55325	9.49685	9.50343	9.46964	10.1186	10.1016	10.0798	10.0518	10.1097	10.2322	10.2076	10.257	FALSE		+	+	siGl2_siSenp3-1;siGl2_siSenp3-9	UDP-N-acetylglucosamine biosynthetic process	UDP-N-acetylglucosamine diphosphorylase activity		Amino sugar and nucleotide sugar metabolism;Metabolic pathways	PF01704	0	NaN	30	14	21	12	57	1		UAP1L1	6.64326	3.01872e-06	-0.582117	0.582117	-25.7264		+				5.8589	8.55526e-06	-0.695843	0.695843	-18.977		+
8.63771	8.65249	8.65964	8.58759	9.29829	9.46025	9.32957	9.61029	9.08135	9.35755	9.42122	9.59227	FALSE		+	+	siGl2_siSenp3-1;siGl2_siSenp3-9	response to unfolded protein;ubiquitin-dependent ERAD pathway		cytosol;endoplasmic reticulum;endoplasmic reticulum membrane;nuclear envelope		PF00789	0	NaN	10	5	5	5	56.7	1		UBXN4	4.4352	0.000118924	-0.790243	0.790243	-10.8292		+				3.29948	0.00104315	-0.728742	0.728742	-6.78384		+
4.93074	5.18982	4.71149	5.39917	5.38198	5.78136	5.71149	5.89482	5.73335	5.59096	5.86542	6.02237	FALSE		+	+	siGl2_siSenp3-1;siGl2_siSenp3-9	autophagosome assembly;autophagy;cellular senescence;negative regulation of smoothened signaling pathway;positive regulation of smoothened signaling pathway;protein autophosphorylation;regulation of autophagy	ATP binding;protein serine/threonine kinase activity	ciliary tip;cytoplasm;cytosol;membrane;phagophore assembly site		PF00069;PF04212	0	NaN	2	1	1	1	53.4	1		ULK3	1.84399	0.0213888	-0.634605	0.634605	-3.4098		+				2.26122	0.00872889	-0.74522	0.74522	-4.23332		+
7.89542	8.04494	7.94193	7.9384	8.52982	8.67101	8.75756	9.03149	8.52395	8.62863	8.5263	8.48543	FALSE		+	+	siGl2_siSenp3-1;siGl2_siSenp3-9	protein transport	RNA binding	integral component of Golgi membrane;nuclear inner membrane		PF05216	0	NaN	2	1	1	1	30.4	1		UNC50	3.4335	0.000823212	-0.792297	0.792297	-7.18113		+				4.94803	4.24847e-05	-0.585904	0.585904	-13.2799		+
5.3147	5.32912	5.04439	5.48543	6.35403	6.20163	5.97269	6.21335	6.38198	6.29462	6.36107	6.30561	FALSE		+	+	siGl2_siSenp3-1;siGl2_siSenp3-9	cell morphogenesis;negative regulation of apoptotic process;negative regulation of cell proliferation;negative regulation of gene expression;negative regulation of JAK-STAT cascade;negative regulation of transcription by RNA polymerase II;negative regulation of transcription from RNA polymerase II promoter in response to hypoxia;positive regulation of cell differentiation;positive regulation of t…	enzyme binding;transcription factor binding;ubiquitin protein ligase activity;ubiquitin-protein transferase activity	cytosol;endoplasmic reticulum;membrane;mitochondrion;nucleoplasm;nucleus;VCB complex	HIF-1 signaling pathway;Pathways in cancer;Renal cell carcinoma;Ubiquitin mediated proteolysis	PF01847;PF17211	0	NaN	7	1	1	1	24.1	1		VHL	3.4982	0.00072675	-0.892016	0.892016	-7.37958		+				4.49503	0.000100908	-1.04241	1.04241	-11.0918	+	+
7.84862	7.83352	7.85674	7.80284	8.65033	8.63118	8.45245	8.55152	8.69139	8.71493	8.74483	8.71768	FALSE		+	+	siGl2_siSenp3-1;siGl2_siSenp3-9	positive regulation of toll-like receptor 3 signaling pathway;positive regulation of toll-like receptor 4 signaling pathway	1-phosphatidylinositol binding;zinc ion binding	cytosol;early endosome;nucleus		PF00400;PF01363	0	NaN	11	4	4	4	46.3	1		WDFY1	5.38932	2.09517e-05	-0.735938	0.735938	-15.7975		+				8.59659	1.70648e-07	-0.881779	0.881779	-54.6093		+
8.03397	7.94075	7.95128	7.98014	8.68405	8.66959	8.70839	8.66534	8.93133	8.80058	8.90629	8.87467	FALSE		+	+	siGl2_siSenp3-1;siGl2_siSenp3-9	calcium ion homeostasis;cellular protein metabolic process;endoplasmic reticulum calcium ion homeostasis;ER overload response;glucose homeostasis;IRE1-mediated unfolded protein response;kidney development;negative regulation of ATF6-mediated unfolded protein response;negative regulation of DNA-binding transcription factor activity;negative regulation of endoplasmic reticulum stress-induced intrin…	activating transcription factor binding;ATPase binding;calcium-dependent protein binding;calmodulin binding;ubiquitin protein ligase binding	dendrite;endoplasmic reticulum;endoplasmic reticulum lumen;endoplasmic reticulum membrane;integral component of endoplasmic reticulum membrane;integral component of synaptic vesicle membrane;proteasome complex	Protein processing in endoplasmic reticulum		0	NaN	7	7	7	7	100.2	1		WFS1	7.0949	1.63304e-06	-0.705305	0.705305	-30.6307		+				6.63116	2.3706e-06	-0.901679	0.901679	-25.6063		+
6.83794	6.75087	6.59246	6.80607	7.53683	7.3733	7.58496	7.53993	7.31922	7.49426	7.47978	7.44791	FALSE		+	+	siGl2_siSenp3-1;siGl2_siSenp3-9	cellular response to starvation;macroautophagy;negative regulation of phosphatase activity	1-phosphatidylinositol binding;phosphatidylinositol-3,4,5-trisphosphate binding;phosphatidylinositol-3,4-bisphosphate binding;zinc ion binding	autophagosome;endoplasmic reticulum;extrinsic component of omegasome membrane;Golgi stack;mitochondria-associated endoplasmic reticulum membrane;omegasome;perinuclear region of cytoplasm;phagophore assembly site	Autophagy - animal	PF01363	0	NaN	6	4	4	4	87.1	1		ZFYVE1	4.39046	0.000129243	-0.761922	0.761922	-10.6366		+				4.2845	0.000152404	-0.688456	0.688456	-10.1928		+
2.8679	2.7866	3.27798	3.15381	3.63227	3.82782	3.96347	3.74416	4.1127	4.37156	3.56071	4.17792	FALSE		+	+	siGl2_siSenp3-1;siGl2_siSenp3-9	apoptotic process;cellular response to DNA damage stimulus;positive regulation of apoptotic process;protein transport;regulation of growth	RNA binding;zinc ion binding	nucleolus;nucleoplasm;plasma membrane	p53 signaling pathway	PF12171	0	NaN	6	1	1	1	32	1		ZMAT3	2.89259	0.00244434	-0.77036	0.77036	-5.68236		+				2.58614	0.00444961	-1.03415	1.03415	-4.94407	+	+
3.27798	3.60881	3.65535	3.45943	4.21723	4.46597	4.17792	4.06178	4.03562	4.32193	4.39232	4.12928	FALSE		+	+	siGl2_siSenp3-1;siGl2_siSenp3-9	histone exchange;regulation of histone deacetylation	histone deacetylase binding;metal ion binding;nucleosome binding	nucleoplasm;nucleus;Swr1 complex		PF04438	0	NaN	6	1	1	1	17.5	1		ZNHIT1	3.04183	0.00181371	-0.73033	0.73033	-6.06914		+				3.03767	0.00176267	-0.719394	0.719394	-6.0581		+
8.03452	7.95652	7.95128	8.00225	6.47411	6.49346	6.7879	6.33807	7.2114	6.85798	6.11061	5.96347	FALSE		+	+	siGl2_siSenp3-1;siGl2_siSenp3-9		GTPase activator activity;metal ion binding	membrane		PF01412	0	NaN	7	3	4	3	48.9	1		AGFG2	5.27736	2.52383e-05	1.46276	-1.46276	15.1189			+	+		2.54463	0.00484312	1.45028	-1.45028	4.84939			+
11.2867	11.2352	11.2701	11.2734	7.90328	8.03122	8.46679	8.58007	8.59171	8.48623	8.40003	8.49546	FALSE		+	+	siGl2_siSenp3-1;siGl2_siSenp3-9	astrocyte development;cell cycle arrest;cell dedifferentiation;cell division;dentate gyrus development;G1/S transition of mitotic cell cycle;generation of neurons;gliogenesis;lateral ventricle development;negative regulation of cell cycle;negative regulation of cell differentiation;negative regulation of cell proliferation;negative regulation of cellular senescence;negative regulation of epitheli…	ATP binding;cyclin binding;cyclin-dependent protein serine/threonine kinase activity;FBXO family protein binding	centrosome;cyclin-dependent protein kinase holoenzyme complex;cytoplasm;cytosol;nucleoplasm;nucleus;ruffle	Breast cancer;Cell cycle;Cellular senescence;Chronic myeloid leukemia;Cushing syndrome;Epstein-Barr virus infection;Glioma;Hepatitis C;Hepatocellular carcinoma;Human cytomegalovirus infection;Human papillomavirus infection;Influenza A;Kaposi sarcoma-associated herpesvirus infection;Measles;Melanoma;MicroRNAs in cancer;Non-small cell lung cancer;p53 signaling pathway;Pancreatic cancer;Pathways in …	PF00069	0	NaN	20	5	9	5	36.9	1		CDK6	5.77209	1.12453e-05	3.02101	-3.02101	18.346			+	+		9.17148	1.32686e-07	2.773	-2.773	68.1112			+
10.9034	10.8831	10.9017	10.9567	9.53877	9.64584	9.75972	9.56929	8.94691	9.06447	9.02264	9.05664	FALSE		+	+	siGl2_siSenp3-1;siGl2_siSenp3-9	axon regeneration;dihydrofolate metabolic process;folic acid metabolic process;negative regulation of translation;one-carbon metabolic process;oxidation-reduction process;positive regulation of nitric-oxide synthase activity;regulation of removal of superoxide radicals;regulation of transcription involved in G1/S transition of mitotic cell cycle;response to methotrexate;tetrahydrobiopterin biosyn…	dihydrofolate reductase activity;drug binding;folate reductase activity;folic acid binding;methotrexate binding;mRNA binding;NADP binding;NADPH binding;sequence-specific mRNA binding;translation repressor activity, mRNA regulatory element binding	cytosol;mitochondrion	Antifolate resistance;Folate biosynthesis;Metabolic pathways;One carbon pool by folate	PF00186	0	NaN	33	6	9	6	21.4	1		DHFR	6.54931	3.51825e-06	1.2828	-1.2828	24.808			+	+		8.86786	1.43131e-07	1.88854	-1.88854	60.611			+
9.12593	9.16516	9.13802	9.18611	7.44956	7.54921	7.51728	7.58721	8.15482	8.12722	8.09961	8.18834	FALSE		+	+	siGl2_siSenp3-1;siGl2_siSenp3-9	cellular protein-containing complex assembly;cellular response to misfolded protein;chaperone cofactor-dependent protein refolding;ERAD pathway;ubiquitin-dependent ERAD pathway	Hsp70 protein binding	endoplasmic reticulum;endoplasmic reticulum membrane;integral component of endoplasmic reticulum membrane;membrane;nuclear membrane	Protein processing in endoplasmic reticulum	PF00226;PF09320	0	NaN	18	6	8	6	41.8	1		DNAJB12	8.40015	4.10194e-07	1.62799	-1.62799	50.6367			+	+		7.99736	3.70365e-07	1.01131	-1.01131	43.3682			+
8.67066	8.54535	8.53722	8.37112	5.77083	5.98868	6.26303	6.04002	6.65105	6.63517	6.58195	6.70874	FALSE		+	+	siGl2_siSenp3-1;siGl2_siSenp3-9	translation	RNA binding;structural constituent of ribosome	cytosolic large ribosomal subunit	Ribosome	PF01776	0	NaN	16	2	3	2	14.6	1		RPL22L1	6.15283	6.30276e-06	2.51545	-2.51545	21.2742			+	+		6.8867	1.63167e-06	1.88686	-1.88686	28.2648			+
5.82782	5.91169	5.7866	5.8802	3.53605	3.74416	3.87774	3.43296	3.59694	3.16992	3.63227	3.16992	FALSE		+	+	siGl2_siSenp3-1;siGl2_siSenp3-9			extracellular exosome			0	NaN	12	2	3	2	60.5	1		SBSN	6.14042	6.37084e-06	2.20385	-2.20385	21.172			+	+		5.82096	9.20587e-06	2.45931	-2.45931	18.6986			+
5.848	5.74416	5.99548	5.95884	3.60881	4.12102	4.51728	4.3147	3.79701	4.73335	4.3147	4.32193	FALSE		+	+	siGl2_siSenp3-1;siGl2_siSenp3-9	cellular response to amino acid stimulus;endocytosis;negative regulation of cell growth;negative regulation of cell proliferation;negative regulation of GTPase activity;negative regulation of TOR signaling;positive regulation of autophagy;protein localization to lysosome;regulation of catalytic activity	GDP-dissociation inhibitor activity;identical protein binding;Ras GTPase binding	clathrin-coated pit;clathrin-coated vesicle;cytoplasm;extracellular exosome;nucleus		PF00791;PF07653;PF14604	0	NaN	6	3	3	3	107.4	1		SH3BP4	3.86789	0.000352336	1.74617	-1.74617	8.60423			+	+		3.6836	0.000494168	1.59487	-1.59487	7.97378			+
10.4475	10.4852	10.5996	10.5709	9.90734	9.8662	9.95332	9.88631	9.57592	9.64818	9.67631	9.62352	FALSE		+	+	siGl2_siSenp3-1;siGl2_siSenp3-9	dendritic spine development;embryonic process involved in female pregnancy;fatty acid transport;lipid biosynthetic process;lipid metabolic process;long-chain fatty-acyl-CoA biosynthetic process;negative regulation of prostaglandin secretion;positive regulation of cell growth;response to interleukin-15;response to nutrient;triglyceride biosynthetic process	arachidonate-CoA ligase activity;ATP binding;decanoate-CoA ligase activity;long-chain fatty acid-CoA ligase activity;very long-chain fatty acid-CoA ligase activity	cytoplasm;endoplasmic reticulum membrane;extracellular exosome;integral component of membrane;lipid droplet;membrane;mitochondria-associated endoplasmic reticulum membrane;mitochondrial outer membrane;neuronal cell body;peroxisomal membrane	Adipocytokine signaling pathway;Fatty acid biosynthesis;Fatty acid degradation;Fatty acid metabolism;Ferroptosis;Metabolic pathways;Peroxisome;PPAR signaling pathway;Thermogenesis	PF00501	0	NaN	20	11	16	9	79.1	1		ACSL4	5.33485	2.28407e-05	0.622522	-0.622522	15.4638				+		6.18535	4.9067e-06	0.894834	-0.894834	21.5444
11.3701	11.3345	11.399	11.3654	10.0673	10.1295	10.1992	10.2564	10.4083	10.4262	10.3224	10.4047	FALSE		+	+	siGl2_siSenp3-1;siGl2_siSenp3-9	acute-phase response;cholesterol metabolic process;lipid metabolic process;lipid transport;lipoprotein metabolic process;maternal process involved in female pregnancy;multicellular organism development	high-density lipoprotein particle binding;lipid binding;signaling receptor binding	endoplasmic reticulum membrane;extracellular region;membrane		PF05461	0	NaN	22	10	17	10	37.1	1		APOL2	6.84978	2.28256e-06	1.20412	-1.20412	27.8645			+	+		7.56068	6.54317e-07	0.976837	-0.976837	36.6565
5.2555	5.55459	5.31107	5.54535	2.88753	3.29278	3.51096	3.24793	4.45943	4.67243	4.2854	4.34341	FALSE		+	+	siGl2_siSenp3-1;siGl2_siSenp3-9	cellular response to redox state;multicellular organism development;negative regulation of cell adhesion;negative regulation of trophoblast cell migration;regulation of actin cytoskeleton reorganization;regulation of Rho protein signal transduction;regulation of small GTPase mediated signal transduction;Rho protein signal transduction	GTPase activator activity;GTPase activity;Rac GTPase binding;Rho GDP-dissociation inhibitor activity	cytoplasm;cytoplasmic vesicle;cytoskeleton;cytosol;extracellular exosome;membrane	Neurotrophin signaling pathway;Vasopressin-regulated water reabsorption	PF02115	0	NaN	13	2	2	2	23	1		ARHGDIB	5.16442	3.07875e-05	2.18183	-2.18183	14.4625			+	+		3.82319	0.000372756	0.97646	-0.97646	8.44749
7.61471	7.54303	7.51649	7.7252	7.01235	7.10224	6.99661	6.89118	6.76951	6.67243	6.82528	6.58045	FALSE		+	+	siGl2_siSenp3-1;siGl2_siSenp3-9	metal ion transport	metal ion binding			PF00514	0	NaN	12	3	3	3	31.3	1		ARMC1	4.08956	0.000229483	0.599263	-0.599263	9.41964				+		4.78335	5.86056e-05	0.887942	-0.887942	12.4417
12.1849	12.1697	12.195	12.1756	11.4444	11.4576	11.501	11.5488	11.3454	11.347	11.3255	11.3342	FALSE		+	+	siGl2_siSenp3-1;siGl2_siSenp3-9	aggresome assembly;autophagosome assembly;brain development;cellular response to heat;cellular response to mechanical stimulus;cellular response to unfolded protein;chaperone-mediated autophagy;chaperone-mediated protein transport;extrinsic apoptotic signaling pathway in absence of ligand;extrinsic apoptotic signaling pathway via death domain receptors;muscle cell cellular homeostasis;negative re…	adenyl-nucleotide exchange factor activity;cadherin binding;chaperone binding;dynein intermediate chain binding;protein transporter activity;protein-containing complex binding	aggresome;chaperone complex;cytoplasm;cytosol;neuron projection;nucleus;plasma membrane;stress fiber;Z disc		PF00397;PF02179	0	NaN	47	21	38	21	61.6	1		BAG3	6.91672	2.08734e-06	0.693345	-0.693345	28.5944				+		10.4745	3.80264e-08	0.843293	-0.843293	112.34
4.71149	4.47897	4.41278	4.64962	2.40599	2.82782	3.07039	2.848	3.24793	4.21723	3.48543	3.87774	FALSE		+	+	siGl2_siSenp3-1;siGl2_siSenp3-9	intracellular signal transduction;positive regulation of protein kinase activity	ATP binding;calmodulin binding;calmodulin-dependent protein kinase activity;protein serine/threonine kinase activity	cytoplasm;cytosol;nucleus	Alcoholism	PF00069	0	NaN	3	1	1	1	55.7	1		CAMKK1	4.56763	9.17052e-05	1.77517	-1.77517	11.4183			+	+		2.04827	0.0135597	0.856134	-0.856134	3.80188
4.26303	4.08746	4.34341	4.3147	3.49825	3.29278	3.62059	3.47249	3.87774	3	3.26303	3.16992	FALSE		+	+	siGl2_siSenp3-1;siGl2_siSenp3-9					PF09747	0	NaN	5	1	1	1	38.9	1		CCDC97	3.92515	0.000313856	0.781124	-0.781124	8.80866				+		2.44624	0.00592215	0.924474	-0.924474	4.62966
9.71905	9.72315	9.64818	9.74752	8.23601	8.31515	8.51846	8.55036	8.92273	9.02042	8.97011	9.01179	FALSE		+	+	siGl2_siSenp3-1;siGl2_siSenp3-9		RNA binding			PF15266	0	NaN	18	8	8	8	57.3	1		CCDC9B	5.48167	1.79632e-05	1.30448	-1.30448	16.3792			+	+		6.4121	3.39321e-06	0.728211	-0.728211	23.5244
8.72554	8.72383	8.75789	8.80187	8.00843	7.93605	8.04821	7.95768	6.12722	6.45779	6.26115	6.37851	FALSE		+	+	siGl2_siSenp3-1;siGl2_siSenp3-9	anaphase-promoting complex-dependent catabolic process;cell division;mitotic sister chromatid cohesion;mitotic spindle assembly;mitotic spindle assembly checkpoint;positive regulation of cell proliferation;positive regulation of synapse maturation;positive regulation of synaptic plasticity;positive regulation of ubiquitin protein ligase activity;protein deubiquitination;protein ubiquitination;reg…	anaphase-promoting complex binding;enzyme binding;histone deacetylase binding;protein C-terminus binding;ubiquitin-protein transferase activator activity	centrosome;cytosol;nucleoplasm;nucleus;perinuclear region of cytoplasm;protein-containing complex;spindle;spindle pole	Cell cycle;Human T-cell leukemia virus 1 infection;Oocyte meiosis;Ubiquitin mediated proteolysis;Viral carcinogenesis	PF00400;PF12894	0	NaN	11	5	8	5	54.7	1		CDC20	6.51861	3.6585e-06	0.764688	-0.764688	24.515				+		7.28112	9.31611e-07	2.44611	-2.44611	32.9119			+
10.1989	10.1616	10.2069	10.2414	9.49865	9.50363	9.55689	9.43546	8.60251	8.75489	8.75522	8.82972	FALSE		+	+	siGl2_siSenp3-1;siGl2_siSenp3-9	cranial skeletal system development;establishment of protein localization;midbody abscission;mitotic cytokinesis;regulation of phosphatidylinositol 3-kinase signaling;renal system development		centriole;centrosome;cleavage furrow;Flemming body;intercellular bridge;membrane;microtubule organizing center;midbody;plasma membrane		PF12180	0	NaN	23	8	9	8	54.1	1		CEP55	6.42544	4.16527e-06	0.703556	-0.703556	23.6463				+		6.95953	1.43709e-06	1.46663	-1.46663	29.0711			+
9.26021	9.36457	9.24959	9.41447	8.22014	8.31061	8.43962	8.44956	8.43379	8.6268	8.57932	8.63045	FALSE		+	+	siGl2_siSenp3-1;siGl2_siSenp3-9	G2/M transition of mitotic cell cycle;generation of neurons;Golgi organization;intracellular signal transduction;mitotic cell cycle;mitotic cytokinesis;neuron apoptotic process;positive regulation of cytokinesis;regulation of actin polymerization or depolymerization	ATP binding;metal ion binding;PDZ domain binding;protein serine/threonine kinase activity;Rho GTPase binding;scaffold protein binding;SH3 domain binding	cleavage furrow;cytosol;Golgi cisterna;membrane;midbody;neuronal cell body		PF00069;PF00169;PF00780	0	NaN	5	9	9	9	231.3	1		CIT	5.11763	3.3467e-05	0.967229	-0.967229	14.1987				+		4.76138	6.11092e-05	0.754621	-0.754621	12.3337
9.25432	9.32621	9.29669	9.31832	8.42333	8.58346	8.62278	8.58459	8.15482	8.16088	8.2211	8.19672	FALSE		+	+	siGl2_siSenp3-1;siGl2_siSenp3-9	blood coagulation;blood vessel development;bone trabecula formation;cartilage development involved in endochondral bone morphogenesis;cellular response to amino acid stimulus;cellular response to epidermal growth factor stimulus;cellular response to fibroblast growth factor stimulus;cellular response to fluoride;cellular response to mechanical stimulus;cellular response to retinoic acid;cellular …	extracellular matrix structural constituent;extracellular matrix structural constituent conferring tensile strength;identical protein binding;metal ion binding;platelet-derived growth factor binding;protease binding	collagen type I trimer;collagen-containing extracellular matrix;cytoplasm;endoplasmic reticulum lumen;extracellular matrix;extracellular region;extracellular space;Golgi apparatus;secretory granule	AGE-RAGE signaling pathway in diabetic complications;Amoebiasis;ECM-receptor interaction;Focal adhesion;Human papillomavirus infection;PI3K-Akt signaling pathway;Platelet activation;Protein digestion and absorption;Relaxin signaling pathway	PF00093;PF01391;PF01410	0	NaN	7	10	15	10	138.9	1		COL1A1	5.38876	2.09597e-05	0.745343	-0.745343	15.794				+		8.35314	2.514e-07	1.1155	-1.1155	49.7295			+
7.06717	7.32553	7.20359	7.1918	6.56682	6.59544	6.24222	6.13545	6.65105	5.87283	5.74416	4.56072	FALSE		+	+	siGl2_siSenp3-1;siGl2_siSenp3-9	brain development;copper ion transport;generation of precursor metabolites and energy;heart development;mitochondrial respiratory chain complex IV assembly;positive regulation of cell proliferation;positive regulation of cytochrome-c oxidase activity	copper chaperone activity;copper ion binding;cuprous ion binding	cytoplasm;mitochondrial intermembrane space	Metabolic pathways;Oxidative phosphorylation;Thermogenesis	PF05051	0	NaN	21	1	1	1	6.9	1		COX17	3.1623	0.00142226	0.812039	-0.812039	6.39562				+		1.85333	0.0204125	1.48983	-1.48983	3.4273			+
5.09592	5.01792	5.20163	5.20945	4.38543	4.27053	4.43962	4.26303	4.54226	4.43962	4.45286	4.57289	FALSE		+	+	siGl2_siSenp3-1;siGl2_siSenp3-9						0	NaN	1	2	2	1	185.5	1		CROCC2	4.80101	5.92191e-05	0.791579	-0.791579	12.5291				+		4.5119	9.74991e-05	0.629326	-0.629326	11.1669
7.48382	7.81954	7.62863	7.60511	6.3733	6.49825	6.69488	6.66391	6.69349	6.96116	6.848	6.88874	FALSE		+	+	siGl2_siSenp3-1;siGl2_siSenp3-9	antimicrobial humoral immune response mediated by antimicrobial peptide;cell-cell signaling;chemotaxis;immune response;inner ear development;killing of cells of other organism;negative regulation of myoblast differentiation;positive regulation of natural killer cell chemotaxis;signal transduction	chemokine activity	extracellular space;Golgi apparatus	Chemokine signaling pathway;Cytokine-cytokine receptor interaction;Viral protein interaction with cytokine and cytokine receptor	PF00048	0	NaN	6	1	1	1	13.1	1		CXCL14	4.36517	0.000135851	1.07669	-1.07669	10.5291			+	+		3.91834	0.000310142	0.786426	-0.786426	8.78414
10.939	11.0095	11.0564	11.078	10.378	10.4223	10.3823	10.3954	9.85596	9.94222	10.0399	10.047	FALSE		+	+	siGl2_siSenp3-1;siGl2_siSenp3-9	apoptotic DNA fragmentation;chaperone-mediated protein folding;negative regulation of apoptotic DNA fragmentation;negative regulation of deoxyribonuclease activity;negative regulation of execution phase of apoptosis;positive regulation of apoptotic process;thymocyte apoptotic process	deoxyribonuclease inhibitor activity;protein binding involved in protein folding;protein domain specific binding	cytosol;lipid droplet;nuclear chromatin;nucleoplasm;nucleus;plasma membrane	Apoptosis	PF02017;PF09033	0	NaN	44	13	22	13	36.5	1		DFFA	5.9106	9.12939e-06	0.626239	-0.626239	19.3628				+		5.88582	8.22644e-06	1.04947	-1.04947	19.1769			+
5.83289	5.60585	5.79442	5.62936	4.6837	4.64962	4.27798	4.35755	5.00899	4.57289	4.66676	4.98641	FALSE		+	+	siGl2_siSenp3-1;siGl2_siSenp3-9	adrenal gland development;anatomical structure morphogenesis;negative regulation of aldosterone biosynthetic process;negative regulation of anti-Mullerian hormone signaling pathway;negative regulation of canonical Wnt signaling pathway;negative regulation of cortisol biosynthetic process;negative regulation of transcription, DNA-templated;regulation of transforming growth factor beta receptor sig…	co-receptor binding;receptor antagonist activity	extracellular space		PF04706	0	NaN	7	2	2	2	38.4	1		DKK3	4.34304	0.000141616	1.22342	-1.22342	10.4358			+	+		3.46151	0.000757762	0.906866	-0.906866	7.26651
6.95652	7.01123	7.02348	7.04111	6.00899	6.20555	6.27612	6.13134	6.16792	6.36457	6.35579	6.31107	FALSE		+	+	siGl2_siSenp3-1;siGl2_siSenp3-9	outer dynein arm assembly	alpha-tubulin binding;dynein heavy chain binding;motor activity	cytoplasm;microtubule;outer dynein arm	Huntington disease		0	NaN	10	2	2	2	21.5	1		DNAL1	5.12253	3.32198e-05	0.852583	-0.852583	14.2261				+		5.16141	2.87656e-05	0.708246	-0.708246	14.4455
12.6747	12.6216	12.6468	12.63	12.0613	11.9989	12.0843	12.0714	11.7375	11.7723	11.6678	11.7146	FALSE		+	+	siGl2_siSenp3-1;siGl2_siSenp3-9	cytoplasmic translation;eukaryotic translation initiation factor 4F complex assembly;formation of translation preinitiation complex;regulation of translational initiation;translational initiation	ribosomal small subunit binding;RNA binding;RNA strand annealing activity;RNA strand-exchange activity;translation initiation factor activity	cytosol;eukaryotic translation initiation factor 4F complex;polysome	mTOR signaling pathway;PI3K-Akt signaling pathway;Proteoglycans in cancer;RNA transport	PF00076	0	NaN	39	24	57	24	69.1	1		EIF4B	6.71471	2.71497e-06	0.589288	-0.589288	26.4472				+		7.58842	6.35632e-07	0.920245	-0.920245	37.0503
10.8027	10.7759	10.7649	10.8119	9.97025	9.7923	9.94705	9.94471	10.1132	10.0906	10.0415	10.0584	FALSE		+	+	siGl2_siSenp3-1;siGl2_siSenp3-9	alpha-linolenic acid metabolic process;linoleic acid metabolic process;unsaturated fatty acid biosynthetic process	linoleoyl-CoA desaturase activity;stearoyl-CoA 9-desaturase activity	endoplasmic reticulum membrane;integral component of plasma membrane;membrane	alpha-Linolenic acid metabolism;Biosynthesis of unsaturated fatty acids;Fatty acid metabolism;Metabolic pathways;PPAR signaling pathway	PF00173;PF00487	0	NaN	17	7	10	7	52.2	1		FADS2	6.08115	6.92614e-06	0.875237	-0.875237	20.6901				+		7.55375	6.59995e-07	0.71287	-0.71287	36.5588
7.01235	7.14771	7.16692	7.03232	6.21335	6.50144	6.4363	6.42962	4.87774	4.60288	4.70044	4.99548	FALSE		+	+	siGl2_siSenp3-1;siGl2_siSenp3-9						0	NaN	3	3	4	3	84.6	1		FAM111B	4.07877	0.000234206	0.69465	-0.69465	9.37844				+		6.44399	3.25277e-06	2.29569	-2.29569	23.8167			+
5.14975	5.4822	5.18982	5.49185	4.38543	4.46597	4.79701	4.51728	4.83794	4.3505	4.71149	4.60288	FALSE		+	+	siGl2_siSenp3-1;siGl2_siSenp3-9			integral component of membrane		PF15378	0	NaN	17	2	2	2	13.2	1		FAM241B	3.06672	0.00172521	0.786983	-0.786983	6.13553				+		2.64225	0.00397774	0.702702	-0.702702	5.07399
12.2882	12.2401	12.3155	12.3072	11.6749	11.6747	11.7429	11.6528	11.2617	11.2572	11.2494	11.3012	FALSE		+	+	siGl2_siSenp3-1;siGl2_siSenp3-9	negative regulation of canonical Wnt signaling pathway;Ras protein signal transduction;stress granule assembly	ATP binding;ATP-dependent DNA helicase activity;ATP-dependent RNA helicase activity;DNA binding;endonuclease activity;mRNA binding;RNA binding	cytoplasmic stress granule;cytosol;focal adhesion;nucleus;perikaryon;ribonucleoprotein complex		PF00076;PF02136	0	NaN	41	13	51	13	52.1	1		G3BP1	6.38419	4.34235e-06	0.60143	-0.60143	23.2714				+		8.35996	2.51079e-07	1.02037	-1.02037	49.86			+
4.55459	4.60288	4.95884	4.67243	3.74416	4.1127	3.91648	4.3147	3.88753	3.75489	4.07895	3.75489	FALSE		+	+	siGl2_siSenp3-1;siGl2_siSenp3-9	intracellular signal transduction;maintenance of ER location		nuclear envelope;RNA polymerase II, holoenzyme		PF15328	0	NaN	11	3	3	3	41.7	1		GCOM2	2.34768	0.00745052	0.675177	-0.675177	4.41588				+		3.36741	0.00091114	0.828122	-0.828122	6.98292
8.67807	8.61912	8.65392	8.63336	7.76421	7.78594	7.8009	7.70252	7.86666	7.98982	8.07093	8.02569	FALSE		+	+	siGl2_siSenp3-1;siGl2_siSenp3-9	DNA duplex unwinding;DNA strand elongation involved in DNA replication;double-strand break repair via break-induced replication;inner cell mass cell proliferation		cytoplasm;GINS complex;nucleoplasm;replication fork protection complex		PF05916;PF16922	0	NaN	22	4	6	4	26	1		GINS4	7.44711	1.19814e-06	0.882725	-0.882725	35.087				+		5.15576	2.90355e-05	0.657843	-0.657843	14.4134
6.79051	6.86666	6.91886	6.92719	6.12722	6.2724	6.28355	6.29462	6.10014	6.2075	6.08746	5.93546	FALSE		+	+	siGl2_siSenp3-1;siGl2_siSenp3-9					PF04063;PF04064	0	NaN	7	3	3	3	42.1	1		HGH1	4.80303	5.90095e-05	0.631358	-0.631358	12.5392				+		4.76628	6.05748e-05	0.793165	-0.793165	12.3577
7.26115	6.98527	7.1334	7.10329	5.57289	5.66391	5.8125	5.59395	6.49185	6.39232	6.53294	6.36982	FALSE		+	+	siGl2_siSenp3-1;siGl2_siSenp3-9	angiogenesis;blood vessel endothelial cell migration;blood vessel morphogenesis;BMP signaling pathway;brain development;cell-abiotic substrate adhesion;cellular response to dopamine;cellular response to epidermal growth factor stimulus;cellular response to nerve growth factor stimulus;cellular response to peptide;circadian rhythm;collagen metabolic process;endothelial cell morphogenesis;heart dev…	DNA-binding transcription factor activity;DNA-binding transcription factor activity, RNA polymerase II-specific;proteasome binding;protein C-terminus binding;protein homodimerization activity;protein N-terminus binding;protein self-association;RNA polymerase II transcription factor binding;transcription factor binding	centrosome;Golgi apparatus;nucleoplasm;nucleus	Hippo signaling pathway;Rap1 signaling pathway;Signaling pathways regulating pluripotency of stem cells;TGF-beta signaling pathway	PF00010	0	NaN	26	3	3	3	16.1	1		ID1	5.81054	1.06942e-05	1.45997	-1.45997	18.6229			+	+		4.18483	0.00018576	0.674047	-0.674047	9.79064
10.9021	11.0396	11.0142	10.9919	10.1927	10.2913	10.3253	10.2568	10.3155	10.3717	10.3775	10.3987	FALSE		+	+	siGl2_siSenp3-1;siGl2_siSenp3-9	animal organ morphogenesis;blood coagulation;cell adhesion;cell adhesion mediated by integrin;cell proliferation;cell-matrix adhesion;cell-substrate adhesion;cellular response to estradiol stimulus;cellular response to mechanical stimulus;collagen-activated signaling pathway;detection of mechanical stimulus involved in sensory perception of pain;establishment of protein localization;extracellular…	amyloid-beta binding;collagen binding;collagen binding involved in cell-matrix adhesion;collagen receptor activity;heparan sulfate proteoglycan binding;integrin binding;laminin binding;metal ion binding;protein heterodimerization activity;protein-containing complex binding;virus receptor activity	axon terminus;basal part of cell;cell surface;external side of plasma membrane;focal adhesion;integrin alpha2-beta1 complex;integrin complex;nucleus;perinuclear region of cytoplasm;plasma membrane	Arrhythmogenic right ventricular cardiomyopathy (ARVC);Dilated cardiomyopathy (DCM);ECM-receptor interaction;Focal adhesion;Hematopoietic cell lineage;Human papillomavirus infection;Hypertrophic cardiomyopathy (HCM);Pathways in cancer;Phagosome;PI3K-Akt signaling pathway;Platelet activation;Proteoglycans in cancer;Regulation of actin cytoskeleton;Small cell lung cancer	PF00092;PF01839;PF08441	0	NaN	17	15	20	15	129.2	1		ITGA2	5.65031	1.35786e-05	0.720469	-0.720469	17.4949				+		5.70255	1.13586e-05	0.621123	-0.621123	17.8552
7.88448	7.91886	8.02348	8.09751	6.71149	6.67948	7.03892	6.89966	7.3505	7.22689	7.21432	7.32733	FALSE		+	+	siGl2_siSenp3-1;siGl2_siSenp3-9	protein homooligomerization				PF02214	0	NaN	13	3	3	3	29.6	1		KCTD14	4.64994	7.84007e-05	1.14869	-1.14869	11.7992			+	+		4.63507	7.68588e-05	0.701321	-0.701321	11.7295
5.90929	5.94017	5.92362	6.13134	5.42962	4.85798	5.20555	5.27426	4.20163	4.52356	4.7761	4.70044	FALSE		+	+	siGl2_siSenp3-1;siGl2_siSenp3-9	double-strand break repair via nonhomologous end joining;histone H3-K36 demethylation	DNA binding;DNA-binding transcription factor activity, RNA polymerase II-specific;histone demethylase activity;histone demethylase activity (H3-K36 specific);zinc ion binding	nucleoplasm		PF00646;PF02008;PF16866	0	NaN	3	3	3	3	132.7	1		KDM2A	3.0015	0.00196503	0.784255	-0.784255	5.96274				+		4.31852	0.000143145	1.42567	-1.42567	10.3334			+
6.21335	6.35931	6.37156	6.48704	5.04876	5.01346	5.04439	5.07895	5.6837	5.76818	5.59991	5.65535	FALSE		+	+	siGl2_siSenp3-1;siGl2_siSenp3-9	cellular response to interleukin-4;cytoplasmic sequestering of transcription factor;in utero embryonic development;negative regulation of DNA-binding transcription factor activity;positive regulation of proteasomal ubiquitin-dependent protein catabolic process;post-translational protein modification;proteasomal ubiquitin-independent protein catabolic process;protein deubiquitination;protein ubiqu…	disordered domain specific binding;protein homodimerization activity;transcription factor binding	actin filament;Cul3-RING ubiquitin ligase complex;cytoplasm;cytosol;endoplasmic reticulum;microtubule organizing center;midbody;nucleoplasm	Fluid shear stress and atherosclerosis;Hepatocellular carcinoma;Pathways in cancer;Ubiquitin mediated proteolysis	PF00651;PF01344;PF07707	0	NaN	4	2	2	2	69.6	1		KEAP1	6.32447	4.78934e-06	1.31142	-1.31142	22.7389			+	+		4.30883	0.000145684	0.681027	-0.681027	10.2932
7.75622	7.85736	7.87344	7.98356	7.2317	7.07146	7.33181	7.21626	6.94369	6.89603	7.11894	7.11374	FALSE		+	+	siGl2_siSenp3-1;siGl2_siSenp3-9	cell division;chromosome segregation;mitotic sister chromatid segregation;regulation of attachment of spindle microtubules to kinetochore;spindle organization		condensed chromosome kinetochore;cytosol;kinetochore;microtubule cytoskeleton;microtubule plus-end;mitotic spindle;nucleus;spindle pole			0	NaN	9	2	2	2	35.4	1		KNSTRN	4.03753	0.000253025	0.654838	-0.654838	9.22237				+		4.58055	8.56353e-05	0.849547	-0.849547	11.4774
12.1682	12.1044	12.1277	12.1848	11.5447	11.5438	11.6581	11.5069	10.8301	10.8092	10.7908	10.7818	FALSE		+	+	siGl2_siSenp3-1;siGl2_siSenp3-9	DNA metabolic process;modulation by virus of host process;NLS-bearing protein import into nucleus;postsynapse to nucleus signaling pathway;regulation of DNA recombination	histone deacetylase binding;nuclear import signal receptor activity;nuclear localization sequence binding;protein transporter activity;RNA binding	cytoplasm;cytosol;extrinsic component of postsynaptic specialization membrane;glutamatergic synapse;membrane;nucleoplasm	Influenza A	PF00514;PF01749;PF16186	0	NaN	43	15	38	15	57.8	1		KPNA2	5.34111	2.26723e-05	0.582917	-0.582917	15.5018				+		8.97309	1.37269e-07	1.3433	-1.3433	63.1121			+
8.58722	8.55305	8.59246	8.55075	7.7879	7.6893	7.84987	7.81121	7.85922	7.68018	7.67596	7.6703	FALSE		+	+	siGl2_siSenp3-1;siGl2_siSenp3-9	cytoplasmic mRNA processing body assembly;multicellular organism development;positive regulation of type I interferon-mediated signaling pathway;regulation of translation;RIG-I signaling pathway	double-stranded DNA binding;double-stranded RNA binding;RNA binding;single-stranded RNA binding	cytoplasm;cytoplasmic ribonucleoprotein granule;cytoplasmic stress granule;cytosol;P-body		PF09532;PF12701	0	NaN	5	2	3	2	50.5	1		LSM14A	6.22349	5.61019e-06	0.786296	-0.786296	21.8657				+		5.71841	1.10969e-05	0.849451	-0.849451	17.966
5.23649	5.39232	5.22497	5.44626	4.24031	4.84298	4.56682	4.46597	4.64386	4.74416	4.75489	4.54226	FALSE		+	+	siGl2_siSenp3-1;siGl2_siSenp3-9			cytoplasm		PF01454;PF12440	0	NaN	5	2	4	1	38.9	1		MAGEB4	2.94687	0.00218961	0.795987	-0.795987	5.82085				+		3.91257	0.000313439	0.653718	-0.653718	8.76338
4.79701	4.78136	5.00899	5.04002	3.48543	4.20163	4.34341	3.85798	3.96347	4.32912	3.58496	3.90689	FALSE		+	+	siGl2_siSenp3-1;siGl2_siSenp3-9	negative regulation of apoptotic signaling pathway;positive regulation of cell migration;positive regulation of cell proliferation;positive regulation of gene expression;positive regulation of phosphatidylinositol 3-kinase signaling;positive regulation of protein kinase B signaling;positive regulation of transcription, DNA-templated;termination of RNA polymerase II transcription;transcription ini…	DNA-binding transcription factor activity, RNA polymerase II-specific;metal ion binding;RNA binding;RNA polymerase II proximal promoter sequence-specific DNA binding	nucleus		PF00096	0	NaN	5	3	4	1	48.6	1		MAZ	2.43081	0.00628495	0.934732	-0.934732	4.59578				+		2.91942	0.00224868	0.960732	-0.960732	5.75051
9.95492	10.0046	9.99591	9.98868	9.11218	9.19081	9.23769	9.41109	8.979	9.04767	9.11478	9.03919	FALSE		+	+	siGl2_siSenp3-1;siGl2_siSenp3-9	double-strand break repair via nonhomologous end joining;intra-S DNA damage checkpoint	FHA domain binding;identical protein binding;protein C-terminus binding	chromosome;focal adhesion;nuclear body;nucleoplasm;nucleus		PF00498;PF16770	0	NaN	13	18	20	18	226.5	1		MDC1	4.61917	8.30283e-05	0.748098	-0.748098	11.6555				+		7.16991	1.07381e-06	0.940879	-0.940879	31.5301
10.3367	10.4	10.3409	10.4475	8.97842	9.09751	9.07387	9.25974	9.59675	9.79993	9.96102	9.80284	FALSE		+	+	siGl2_siSenp3-1;siGl2_siSenp3-9	cellular response to cadmium ion;cellular response to copper ion;cellular response to zinc ion;cellular zinc ion homeostasis;detoxification of copper ion;negative regulation of growth	metal ion binding;zinc ion binding	cytoplasm;nucleus;perinuclear region of cytoplasm	Mineral absorption	PF00131	1	NaN	67	4	16	1	6	1		MT1E	5.98723	8.07485e-06	1.27889	-1.27889	19.9486			+	+		3.52622	0.000666012	0.591143	-0.591143	7.46693
11.1306	11.1711	11.0963	11.218	9.95245	10.1779	10.1948	10.2527	10.0688	10.3197	10.4759	10.2627	FALSE		+	+	siGl2_siSenp3-1;siGl2_siSenp3-9	cellular copper ion homeostasis;cellular response to cadmium ion;cellular response to copper ion;cellular response to drug;cellular response to erythropoietin;cellular response to interleukin-3;cellular response to zinc ion;cellular zinc ion homeostasis;detoxification of copper ion;interferon-gamma-mediated signaling pathway;negative regulation of growth;response to metal ion	drug binding;metal ion binding;zinc ion binding	cytoplasm;cytosol;nucleus;perinuclear region of cytoplasm	Mineral absorption	PF00131	2	NaN	67	4	15	2	6	1		MT2A	5.12131	3.32877e-05	1.00953	-1.00953	14.2192			+	+		4.21249	0.000176244	0.872208	-0.872208	9.90076
8.18289	8.20897	8.12928	8.18438	7.12515	7.20848	7.28077	7.19081	7.03342	7.00338	7.00338	6.98868	FALSE		+	+	siGl2_siSenp3-1;siGl2_siSenp3-9	histone H2A acetylation;histone H4 acetylation;lipid metabolic process;N-terminal protein amino acid acetylation;regulation of chromatin silencing at rDNA	H2A histone acetyltransferase activity;H4 histone acetyltransferase activity;peptide-serine-N-acetyltransferase activity	cytoplasm;nucleus		PF00583	0	NaN	5	1	2	1	27.2	1		NAA40	6.76732	2.5721e-06	0.975076	-0.975076	26.9905				+		8.87342	1.43131e-07	1.16916	-1.16916	60.7405			+
8.61839	8.74819	8.80155	8.91886	8.08321	7.94017	8.05365	8.02237	7.49185	7.55382	7.60066	7.61176	FALSE		+	+	siGl2_siSenp3-1;siGl2_siSenp3-9	animal organ morphogenesis;apoptotic process;atrial septum morphogenesis;bone remodeling;cell cycle arrest;cell fate determination;hemopoiesis;marginal zone B cell differentiation;multicellular organism development;negative regulation of apoptotic process;negative regulation of gene expression;negative regulation of growth rate;nervous system development;Notch signaling involved in heart developm…	calcium ion binding;signaling receptor activity	cell surface;endoplasmic reticulum membrane;extracellular region;Golgi membrane;integral component of plasma membrane;membrane;nucleoplasm;nucleus;plasma membrane;receptor complex	Breast cancer;Endocrine resistance;Human papillomavirus infection;MicroRNAs in cancer;Notch signaling pathway;Pathways in cancer;Th1 and Th2 cell differentiation;Thyroid hormone signaling pathway	PF00008;PF00066;PF06816;PF07645;PF07684;PF11936;PF12661;PF12796	1	NaN	2	5	5	4	265.2	1		NOTCH2	4.41492	0.000123691	0.746896	-0.746896	10.7415				+		5.68671	1.16472e-05	1.20722	-1.20722	17.7452			+
5.52669	5.70598	5.62059	5.66391	4.56072	4.75489	4.49825	4.30012	5.04439	4.63807	4.60881	4.99548	FALSE		+	+	siGl2_siSenp3-1;siGl2_siSenp3-9	apoptotic process;cell cycle;cell division;cellular response to dexamethasone stimulus;cellular response to glucocorticoid stimulus;cellular response to steroid hormone stimulus;cellular response to transforming growth factor beta stimulus;chromatin organization;chromosome segregation;negative regulation of transcription by RNA polymerase II;positive regulation of transcription by RNA polymerase …	core promoter binding;DNA-binding transcription activator activity, RNA polymerase II-specific;DNA-binding transcription factor activity;DNA-binding transcription factor activity, RNA polymerase II-specific;glucocorticoid receptor activity;Hsp90 protein binding;nuclear receptor activity;protein kinase binding;RNA binding;RNA polymerase II proximal promoter sequence-specific DNA binding;steroid bi…	cytoplasm;cytosol;microtubule organizing center;mitochondrial matrix;nuclear speck;nucleoplasm;nucleus;protein-containing complex;spindle	Neuroactive ligand-receptor interaction	PF00104;PF00105;PF02155	0	NaN	5	2	2	2	85.6	1		NR3C1	4.44483	0.000116918	1.1008	-1.1008	10.8711			+	+		3.25599	0.00114418	0.807603	-0.807603	6.65881
7.45533	7.63662	7.63154	7.5947	6.15583	6.03562	6.43962	6.37678	6.82146	6.97957	7.03782	7.04549	FALSE		+	+	siGl2_siSenp3-1;siGl2_siSenp3-9	histone methylation;positive regulation of histone H3-K36 trimethylation;positive regulation of transcription, DNA-templated;regulation of transcription, DNA-templated	histone methyltransferase activity (H3-K36 specific);histone-lysine N-methyltransferase activity;metal ion binding;transcription coactivator activity	chromatin;nucleoplasm;nucleus	Lysine degradation	PF00855;PF00856	0	NaN	1	2	3	2	161.5	1		NSD3	4.86113	5.30595e-05	1.32758	-1.32758	12.8312			+	+		3.99516	0.000266753	0.608465	-0.608465	9.06443
11.1253	11.1665	11.1102	11.0953	9.68947	9.86233	9.84188	9.87897	10.0817	10.1602	10.1688	10.1677	FALSE		+	+	siGl2_siSenp3-1;siGl2_siSenp3-9	peptidyl-proline hydroxylation to 4-hydroxy-L-proline	electron transfer activity;iron ion binding;L-ascorbic acid binding;oxidoreductase activity, acting on single donors with incorporation of molecular oxygen, incorporation of two atoms of oxygen;procollagen-proline 4-dioxygenase activity	cytosol;endoplasmic reticulum;endoplasmic reticulum lumen;intracellular membrane-bounded organelle;nucleoplasm	Arginine and proline metabolism;Metabolic pathways	PF08336;PF13640	0	NaN	26	11	20	11	60.9	1		P4HA2	6.88838	2.1882e-06	1.30618	-1.30618	28.2831			+	+		7.62857	5.96977e-07	0.979728	-0.979728	37.6278
6.7046	6.7879	6.73742	6.80219	5.49825	5.31832	5.52042	5.62059	5.88753	5.87283	5.92125	5.81762	FALSE		+	+	siGl2_siSenp3-1;siGl2_siSenp3-9	negative regulation of cytokine-mediated signaling pathway;response to lipopolysaccharide;Toll signaling pathway	ATP binding	cytoplasm;plasma membrane			0	NaN	8	4	4	4	71.7	1		PALM3	5.85856	9.93838e-06	1.26863	-1.26863	18.9745			+	+		6.88694	1.63167e-06	0.883221	-0.883221	28.2674
7.82337	7.7662	7.83668	7.72588	7.13443	7.15684	7.25361	7.23362	3.6893	4.20163	4.82273	4.43296	FALSE		+	+	siGl2_siSenp3-1;siGl2_siSenp3-9	cellular response to DNA damage stimulus;centrosome cycle;DNA replication;regulation of cell cycle;response to UV;translesion synthesis	chromatin binding	centrosome;nucleoplasm;nucleus;perinuclear region of cytoplasm		PF15715	0	NaN	49	4	5	4	12	1		PCLAF	5.31084	2.3625e-05	0.593406	-0.593406	15.3188				+		5.20585	2.67151e-05	3.50138	-3.50138	14.7001			+
7.49825	7.90026	7.78398	7.75221	7.42878	7.1918	6.96924	6.83794	7.66463	6.99322	7.05961	6.3147	FALSE		+		siGl2_siSenp3-9	7-methylguanosine mRNA capping;fibroblast growth factor receptor signaling pathway;mRNA export from nucleus in response to heat stress;mRNA splicing, via spliceosome;nuclear-transcribed mRNA catabolic process, deadenylation-dependent decay;positive regulation of translational initiation;recruitment of 3'-end processing factors to RNA polymerase II holoenzyme complex;regulation of gene silencing b…	DNA-directed 5'-3' RNA polymerase activity;nucleotide binding;translation initiation factor binding	cytosol;nuclear speck;nucleoplasm;nucleus;P-body;RNA polymerase II, core complex	Huntington disease;RNA polymerase	PF03874	0	NaN	36	3	3	3	16.3	1		POLR2D	2.16953	0.0108203	0.626736	-0.626736	4.0445				+		1.33976	0.0602247	0.725638	-0.725638	2.51273
7.73335	7.73877	7.89785	7.95361	7.30195	7.08321	7.31198	7.08108	6.8125	6.95652	6.74685	6.74819	FALSE		+	+	siGl2_siSenp3-1;siGl2_siSenp3-9	cell proliferation;defense response to virus;innate immune response;positive regulation of innate immune response;positive regulation of interferon-beta production;regulation of transcription by RNA polymerase III;transcription by RNA polymerase III	DNA-directed 5'-3' RNA polymerase activity	cytosol;nucleoplasm;nucleus;RNA polymerase III complex	Cytosolic DNA-sensing pathway;RNA polymerase	PF11705	0	NaN	5	1	1	1	25.9	1		POLR3G	3.5128	0.000705278	0.636339	-0.636339	7.425				+		5.01104	3.76996e-05	1.01488	-1.01488	13.6145			+
6.8392	6.96347	6.83794	6.95536	5.43962	5.88509	5.74685	5.81762	6.23458	6.50779	6.13545	6.26679	FALSE		+	+	siGl2_siSenp3-1;siGl2_siSenp3-9	leukocyte migration;protein folding;protein localization to plasma membrane;protein peptidyl-prolyl isomerization;protein polyubiquitination	peptidyl-prolyl cis-trans isomerase activity;ubiquitin protein ligase activity;ubiquitin-ubiquitin ligase activity	cytoplasm;Golgi lumen;nucleoplasm;nucleus;plasma membrane	Ubiquitin mediated proteolysis	PF00160	0	NaN	3	1	1	1	58.8	1		PPIL2	4.53571	9.7819e-05	1.1767	-1.1767	11.2737			+	+		3.40528	0.000846474	0.612842	-0.612842	7.09593
11.26	11.196	11.2595	11.283	10.5956	10.6871	10.6889	10.6323	10.5217	10.5865	10.6471	10.6381	FALSE		+	+	siGl2_siSenp3-1;siGl2_siSenp3-9	DNA replication, synthesis of RNA primer;G1/S transition of mitotic cell cycle;telomere maintenance via semi-conservative replication	4 iron, 4 sulfur cluster binding;DNA primase activity;metal ion binding;single-stranded DNA binding	alpha DNA polymerase:primase complex;nucleoplasm	DNA replication	PF04104	0	NaN	28	13	19	13	58.8	1		PRIM2	6.04337	7.36281e-06	0.598688	-0.598688	20.3887				+		5.85638	8.5957e-06	0.651322	-0.651322	18.9584
11.2105	11.281	11.2811	11.2024	10.5302	10.6281	10.543	10.6436	10.5888	10.6449	10.6693	10.6613	FALSE		+	+	siGl2_siSenp3-1;siGl2_siSenp3-9	90S preribosome assembly;axial mesoderm development;cytoplasmic translation;middle ear morphogenesis;nuclear-transcribed mRNA catabolic process, nonsense-mediated decay;ossification;regulation of translation;sensory perception of sound;skeletal system development;SRP-dependent cotranslational protein targeting to membrane;translation;translational initiation	RNA binding;structural constituent of ribosome	cytosol;cytosolic large ribosomal subunit;eukaryotic 80S initiation complex;focal adhesion;polysomal ribosome;postsynaptic density	Ribosome	PF01781	0	NaN	29	2	9	2	8.2	1		RPL38	5.75304	1.14935e-05	0.657503	-0.657503	18.2102				+		6.16289	5.08613e-06	0.602628	-0.602628	21.3574
10.3384	10.3032	10.269	10.2791	9.70857	9.53333	9.70425	9.7046	9.2148	9.3031	9.21796	9.18115	FALSE		+	+	siGl2_siSenp3-1;siGl2_siSenp3-9	fatty-acyl-CoA biosynthetic process;monounsaturated fatty acid biosynthetic process;positive regulation of cold-induced thermogenesis;regulation of cholesterol biosynthetic process;response to fatty acid;unsaturated fatty acid biosynthetic process	iron ion binding;oxidoreductase activity;palmitoyl-CoA 9-desaturase activity;stearoyl-CoA 9-desaturase activity	endoplasmic reticulum;endoplasmic reticulum membrane;integral component of endoplasmic reticulum membrane;integral component of membrane;membrane;nucleolus	AMPK signaling pathway;Biosynthesis of unsaturated fatty acids;Fatty acid metabolism;Metabolic pathways;PPAR signaling pathway		0	NaN	11	4	10	4	41.5	1		SCD	5.05601	3.74389e-05	0.634757	-0.634757	13.8581				+		7.46653	7.36246e-07	1.06819	-1.06819	35.3505			+
9.15659	9.0031	9.16692	9.06528	8.63263	8.44377	8.51254	8.46557	8.51373	8.49705	8.34341	8.3637	FALSE		+	+	siGl2_siSenp3-1;siGl2_siSenp3-9	cell migration;glycosaminoglycan biosynthetic process;glycosaminoglycan catabolic process;inner ear receptor cell stereocilium organization;leukocyte migration;negative regulation of T cell proliferation;neural tube closure;positive regulation of exosomal secretion;positive regulation of extracellular exosome assembly;positive regulation of focal adhesion assembly;positive regulation of protein k…	fibronectin binding;identical protein binding;protein kinase C binding;thrombospondin receptor activity	cell surface;costamere;extracellular exosome;focal adhesion;Golgi lumen;integral component of plasma membrane;lysosomal lumen;membrane raft;plasma membrane	Cell adhesion molecules (CAMs);ECM-receptor interaction;Fluid shear stress and atherosclerosis;Proteoglycans in cancer	PF01034	0	NaN	17	4	5	4	21.6	1		SDC4	4.2791	0.000158685	0.584342	-0.584342	10.1706				+		4.55169	9.06335e-05	0.668499	-0.668499	11.3459
8.49625	8.36326	8.39146	8.3505	7.59096	7.6388	7.80025	7.62571	7.75556	7.69349	7.75756	7.82782	FALSE		+	+	siGl2_siSenp3-1;siGl2_siSenp3-9	cell division;chromosome segregation;mitotic cell cycle;regulation of microtubule polymerization or depolymerization	microtubule binding	condensed chromosome outer kinetochore;cytosol;microtubule cytoskeleton;spindle microtubule		PF07160	0	NaN	7	2	3	2	29.5	1		SKA1	4.87366	5.18604e-05	0.736437	-0.736437	12.895				+		5.24495	2.50801e-05	0.641763	-0.641763	14.9277
9.47816	9.43296	9.42982	9.42164	8.6359	8.54032	8.64854	8.59731	8.68229	8.74147	8.66995	8.67419	FALSE		+	+	siGl2_siSenp3-1;siGl2_siSenp3-9	cellular zinc ion homeostasis;zinc ion import across plasma membrane;zinc ion transmembrane transport	ferrous iron transmembrane transporter activity;manganese ion transmembrane transporter activity;zinc ion transmembrane transporter activity	cytoplasm;integral component of membrane;integral component of plasma membrane;lamellipodium;plasma membrane	Ferroptosis	PF02535	0	NaN	7	3	7	3	54.2	1		SLC39A14	7.07813	1.67336e-06	0.835131	-0.835131	30.433				+		7.48915	7.20797e-07	0.748673	-0.748673	35.66
6.67666	6.70736	6.92125	6.85922	5.91886	5.83289	5.97499	6.01792	5.93782	5.79181	5.90929	5.97957	FALSE		+	+	siGl2_siSenp3-1;siGl2_siSenp3-9	amino acid transport;cellular amino acid metabolic process;L-arginine import across plasma membrane;L-ornithine transmembrane transport;macrophage activation;nitric oxide biosynthetic process;nitric oxide production involved in inflammatory response;regulation of inflammatory response;regulation of macrophage activation	amino acid transmembrane transporter activity;arginine transmembrane transporter activity;basic amino acid transmembrane transporter activity;L-arginine transmembrane transporter activity;L-lysine transmembrane transporter activity;L-ornithine transmembrane transporter activity	cell junction;integral component of plasma membrane;membrane;plasma membrane		PF13520;PF13906	0	NaN	3	2	2	2	71.6	1		SLC7A2	4.69377	7.22586e-05	0.854957	-0.854957	12.0068				+		4.77859	5.90669e-05	0.8865	-0.8865	12.4182
5.89724	5.99095	6.01123	5.89482	4.79181	5.04002	5.22497	5.08746	5.17792	5.39232	5.30378	5.23649	FALSE		+	+	siGl2_siSenp3-1;siGl2_siSenp3-9					PF15744	0	NaN	3	1	1	1	45.5	1		SLX4IP	4.1269	0.000213228	0.912495	-0.912495	9.56354				+		4.71926	6.58976e-05	0.670933	-0.670933	12.1291
4.74416	4.95884	4.66676	4.91648	3.53605	2.80735	3.63227	3.54844	4.1375	4.09592	4.12102	3.94486	FALSE		+	+	siGl2_siSenp3-1;siGl2_siSenp3-9	mRNA export from nucleus;nuclear-transcribed mRNA catabolic process, nonsense-mediated decay;regulation of dephosphorylation;regulation of RNA stability;regulation of telomere maintenance;regulation of telomere maintenance via telomerase;telomere maintenance via telomerase	histone deacetylase binding;protein phosphatase 2A binding;ribonuclease activity;ribonucleoprotein complex binding;telomerase RNA binding;telomeric DNA binding;ubiquitin protein ligase binding	cytoplasm;cytosol;nucleus;telomerase holoenzyme complex	mRNA surveillance pathway	PF10373;PF10374;PF13638	0	NaN	3	2	2	2	113.9	1		SMG5	3.38741	0.000904016	1.44053	-1.44053	7.04242			+	+		3.99862	0.000265252	0.746734	-0.746734	9.07725
9.83463	9.96867	9.92362	9.88935	8.6489	8.71046	8.64997	8.93546	9.29646	9.30127	9.28586	9.36304	FALSE		+	+	siGl2_siSenp3-1;siGl2_siSenp3-9	adult locomotory behavior;chemical synaptic transmission;protein secretion;regulation of dopamine secretion;regulation of neurotransmitter secretion;synapse organization		axon;cytoplasm;extracellular exosome;microtubule organizing center;neuronal cell body;perinuclear region of cytoplasm;spindle		PF01387	1	NaN	69	7	8	6	13.3	1		SNCG	5.40038	2.06086e-05	1.16787	-1.16787	15.8661			+	+		5.69979	1.14078e-05	0.592411	-0.592411	17.836
9.7975	9.77297	9.80542	9.78888	9.16164	9.1629	9.26491	9.2165	9.06609	9.03947	9.108	8.89694	FALSE		+	+	siGl2_siSenp3-1;siGl2_siSenp3-9	cell cycle;cell division		condensed chromosome kinetochore;cytosol;Ndc80 complex;nucleolus;nucleus		PF08286	0	NaN	43	7	9	7	22.5	1		SPC24	6.35122	4.59958e-06	0.589708	-0.589708	22.9759				+		5.49847	1.61929e-05	0.76357	-0.76357	16.4872
8.57251	8.61102	8.68299	8.68054	7.98128	8.07948	7.9629	8.02348	7.88387	7.98299	8.03617	8.0207	FALSE		+	+	siGl2_siSenp3-1;siGl2_siSenp3-9	cell division;chromosome segregation;mitotic spindle organization		condensed chromosome kinetochore;cytosol;Ndc80 complex;nucleus		PF08234	0	NaN	30	4	5	4	26.1	1		SPC25	5.52534	1.66594e-05	0.624981	-0.624981	16.6613				+		5.25925	2.45343e-05	0.655833	-0.655833	15.0117
5.07039	5.20163	5.37504	5.58797	4.43962	4.07895	4.64962	4.22497	4.67243	4.53605	4.80219	4.30743	FALSE		+	+	siGl2_siSenp3-1;siGl2_siSenp3-9	histone exchange;nucleosome assembly;regulation of chromatin assembly;regulation of transcription, DNA-templated	DNA binding;histone binding;RNA polymerase I core binding	nucleolus		PF08243	0	NaN	3	2	2	2	75.6	1		SPTY2D1	2.91012	0.00236516	0.960468	-0.960468	5.72682				+		2.49319	0.00539729	0.729232	-0.729232	4.73368
10.8846	10.9642	10.9545	10.938	10.3052	10.4075	10.338	10.1886	9.81858	9.93634	10.008	10.0462	FALSE		+	+	siGl2_siSenp3-1;siGl2_siSenp3-9	aggrephagy;apoptotic process;autophagy;autophagy of mitochondrion;cell differentiation;endosomal transport;endosome organization;immune system process;interleukin-1-mediated signaling pathway;intracellular signal transduction;macroautophagy;mitochondrion organization;mitophagy;negative regulation of apoptotic process;negative regulation of growth of symbiont in host;negative regulation of transcr…	enzyme binding;identical protein binding;ionotropic glutamate receptor binding;K63-linked polyubiquitin modification-dependent protein binding;protein homodimerization activity;protein kinase binding;protein kinase C binding;protein serine/threonine kinase activity;receptor tyrosine kinase binding;SH2 domain binding;ubiquitin binding;ubiquitin protein ligase binding;zinc ion binding	aggresome;amphisome;autolysosome;autophagosome;cytoplasm;cytosol;endoplasmic reticulum;extracellular exosome;inclusion body;intracellular membrane-bounded organelle;late endosome;Lewy body;mitochondrion;nucleoplasm;P-body;phagophore assembly site;PML body;sarcomere;sperm midpiece	Cellular senescence;Fluid shear stress and atherosclerosis;Mitophagy - animal;Necroptosis;Osteoclast differentiation	PF00564;PF00569;PF16577	0	NaN	40	9	17	9	47.7	1		SQSTM1	4.8472	5.44553e-05	0.625505	-0.625505	12.7607				+		5.7953	9.65197e-06	0.983024	-0.983024	18.5127
8.09276	8.00506	8.03232	7.9847	7.38284	7.1416	7.18686	7.22304	7.507	7.48382	7.40854	7.28725	FALSE		+	+	siGl2_siSenp3-1;siGl2_siSenp3-9	cell morphogenesis;ephrin receptor signaling pathway;intracellular signal transduction;microtubule cytoskeleton organization;neuronal stem cell population maintenance;positive regulation of transcription by RNA polymerase II;positive regulation of transcription, DNA-templated;response to drug	nuclear receptor transcription coactivator activity	cytoplasmic microtubule;npBAF complex;nucleus;SWI/SNF complex	Transcriptional misregulation in cancer	PF05030	0	NaN	2	1	1	1	45.9	1		SS18	5.05152	3.76874e-05	0.795129	-0.795129	13.8336				+		4.49327	0.000101205	0.607059	-0.607059	11.084
9.64223	9.71836	9.63263	9.63554	8.77116	8.76686	8.70494	8.75622	8.86728	8.96982	8.92006	8.95216	FALSE		+	+	siGl2_siSenp3-1;siGl2_siSenp3-9	blastocyst hatching;fat pad development;histone deacetylation;lipid catabolic process;multicellular organism growth;negative regulation of transcription by RNA polymerase II;positive regulation of canonical Wnt signaling pathway;positive regulation of transcription by RNA polymerase II;positive regulation of transcription, DNA-templated;proteasome-mediated ubiquitin-dependent protein catabolic pr…	beta-catenin binding;histone binding;protein N-terminus binding;transcription corepressor activity;transcription regulatory region DNA binding	histone deacetylase complex;mitotic spindle;nucleoplasm;nucleus;transcriptional repressor complex	Wnt signaling pathway	PF00400;PF08513	0	NaN	19	6	10	6	55.6	1		TBL1XR1	7.47772	1.15065e-06	0.907395	-0.907395	35.5033				+		6.46139	3.14286e-06	0.729863	-0.729863	23.9778
8.41785	8.48905	8.49905	8.55036	7.71699	7.50383	7.72724	7.77808	7.79701	7.732	7.82845	7.87283	FALSE		+	+	siGl2_siSenp3-1;siGl2_siSenp3-9	negative regulation of cell migration;positive regulation of anion channel activity;positive regulation of protein targeting to membrane	ion channel binding	plasma membrane		PF13402;PF17291	0	NaN	5	4	5	4	102.1	1		TCAF1	4.71969	6.88963e-05	0.807544	-0.807544	12.1312				+		5.56621	1.43048e-05	0.681504	-0.681504	16.9297
5.08746	5.34341	5.16993	4.57289	2.94486	3.65535	3.40599	4.16189	4.51096	4.17792	3.89724	4.41278	FALSE		+	+	siGl2_siSenp3-1;siGl2_siSenp3-9	axon guidance;calcium-mediated signaling using intracellular calcium source;cell-cell adhesion;heterophilic cell-cell adhesion via plasma membrane cell adhesion molecules;negative regulation of transcription by RNA polymerase II;neuron development;positive regulation of filopodium assembly;retrograde trans-synaptic signaling by trans-synaptic protein complex;signal transduction	calcium ion binding;cell adhesion molecule binding;protein heterodimerization activity;protein homodimerization activity;signaling receptor binding	cell junction;cell-cell junction;dendrite;dendritic spine;endoplasmic reticulum;filopodium;Golgi apparatus;growth cone;integral component of plasma membrane;neuron projection;nucleus;plasma membrane;PML body;postsynaptic membrane;synapse		PF06484;PF15636	0	NaN	1	2	2	2	307.6	1		TENM2	2.59113	0.00452618	1.5014	-1.5014	4.95553			+	+		1.9938	0.0151969	0.793696	-0.793696	3.69538
8.03562	8.02459	7.92303	7.95361	6.59395	6.82655	6.89845	6.54226	7.27984	7.42459	7.33896	7.3147	FALSE		+	+	siGl2_siSenp3-1;siGl2_siSenp3-9	apoptotic process;fibroblast growth factor receptor signaling pathway;negative regulation of cytokine biosynthetic process;negative regulation of translation;positive regulation of epithelial cell apoptotic process;protein localization to cytoplasmic stress granule;regulation of mRNA splicing, via spliceosome	AU-rich element binding;poly(A) binding;RNA binding	cytoplasm;cytoplasmic stress granule;cytosol;nuclear stress granule;nucleoplasm		PF00076	0	NaN	16	6	9	3	42.9	1		TIA1	5.06953	3.65659e-05	1.26891	-1.26891	13.9322			+	+		5.36519	2.05134e-05	0.644692	-0.644692	15.6488
10.6274	10.5798	10.6632	10.6758	9.72707	9.7342	9.85783	9.8779	9.80316	9.85331	9.88676	9.84721	FALSE		+	+	siGl2_siSenp3-1;siGl2_siSenp3-9	cell redox homeostasis	cadherin binding	centrosome;cytosol;midbody;nucleus		PF00085	0	NaN	39	9	14	9	26.5	1		TXNDC9	5.79178	1.09135e-05	0.837282	-0.837282	18.4873				+		6.92201	1.53836e-06	0.788918	-0.788918	28.6529
11.1518	11.0767	11.1147	11.1482	10.2878	10.2174	10.374	10.2426	10.2717	10.2738	10.392	10.3456	FALSE		+	+	siGl2_siSenp3-1;siGl2_siSenp3-9	aging;cartilage development;circadian rhythm;developmental growth;DNA biosynthetic process;dTMP biosynthetic process;dTTP biosynthetic process;dUMP metabolic process;immortalization of host cell by virus;intestinal epithelial cell maturation;liver regeneration;negative regulation of translation;nucleobase-containing small molecule interconversion;regulation of transcription involved in G1/S trans…	cofactor binding;folic acid binding;nucleotide binding;protein homodimerization activity;sequence-specific mRNA binding;thymidylate synthase activity;translation repressor activity, mRNA regulatory element binding	cytoplasm;cytosol;mitochondrial inner membrane;mitochondrial matrix;mitochondrion;nucleolus;nucleus	Antifolate resistance;Metabolic pathways;One carbon pool by folate;Pyrimidine metabolism	PF00303	0	NaN	57	13	31	13	35.7	1		TYMS	6.21826	5.65012e-06	0.842439	-0.842439	21.8213				+		6.40953	3.39405e-06	0.802088	-0.802088	23.501
7.22786	7.26115	7.39661	7.36982	6.2555	6.46434	6.38024	6.48704	6.61324	6.65535	6.64962	6.66959	FALSE		+	+	siGl2_siSenp3-1;siGl2_siSenp3-9	apoptotic signaling pathway;regulation of NIK/NF-kappaB signaling		cytoskeleton;cytosol;extracellular exosome;extracellular region;nucleus		PF12796	0	NaN	3	4	5	3	162.4	1		UACA	5.04293	3.83241e-05	0.917077	-0.917077	13.7868				+		5.36025	2.07306e-05	0.666909	-0.666909	15.6186
10.4057	10.4044	10.4356	10.4275	9.60973	9.60177	9.70287	9.52042	8.04549	8.06555	8.11894	8.21335	FALSE		+	+	siGl2_siSenp3-1;siGl2_siSenp3-9	anaphase-promoting complex-dependent catabolic process;cell division;exit from mitosis;free ubiquitin chain polymerization;positive regulation of exit from mitosis;positive regulation of ubiquitin protein ligase activity;protein K11-linked ubiquitination;protein K48-linked ubiquitination;protein ubiquitination;regulation of mitotic cell cycle phase transition;ubiquitin-dependent protein catabolic…	ATP binding;ubiquitin conjugating enzyme activity;ubiquitin-like protein ligase binding;ubiquitin-protein transferase activity	anaphase-promoting complex;cytosol;nucleoplasm;nucleus;plasma membrane;ubiquitin ligase complex	Ubiquitin mediated proteolysis	PF00179	0	NaN	43	6	9	6	19.6	1		UBE2C	6.14789	6.33112e-06	0.809592	-0.809592	21.2334				+		8.85006	1.43131e-07	2.30746	-2.30746	60.1977			+
10.8024	10.7597	10.7966	10.7482	9.76421	9.70304	9.85066	9.80284	8.38241	8.59208	8.60437	8.62425	FALSE		+	+	siGl2_siSenp3-1;siGl2_siSenp3-9	cellular response to DNA damage stimulus;DNA repair;interstrand cross-link repair;protein autoubiquitination;protein K11-linked ubiquitination;protein K27-linked ubiquitination;protein K29-linked ubiquitination;protein K48-linked ubiquitination;protein K63-linked ubiquitination;protein K6-linked ubiquitination;protein monoubiquitination;protein ubiquitination	ATP binding;chromatin binding;ubiquitin conjugating enzyme activity;ubiquitin protein ligase binding;ubiquitin-protein transferase activity	nucleolus;nucleoplasm;nucleus	Fanconi anemia pathway	PF00179	0	NaN	34	6	8	6	22.5	1		UBE2T	6.98322	1.90692e-06	0.996554	-0.996554	29.3382				+		7.67615	5.74198e-07	2.22596	-2.22596	38.3238			+
7.86233	7.87406	7.88387	7.80284	7.04876	7.20653	7.22304	7.25456	6.78398	6.81378	6.76951	6.8125	FALSE		+	+	siGl2_siSenp3-1;siGl2_siSenp3-9	cell cycle;cell proliferation;DNA repair;histone monoubiquitination;histone ubiquitination;maintenance of DNA methylation;negative regulation of transcription by RNA polymerase II;positive regulation of cellular protein metabolic process;positive regulation of DNA topoisomerase (ATP-hydrolyzing) activity;positive regulation of transcription by RNA polymerase II;protein autoubiquitination;protein …	hemi-methylated DNA-binding;histone binding;identical protein binding;methylated histone binding;methyl-CpG binding;nucleosomal histone binding;proximal promoter sequence-specific DNA binding;ubiquitin protein ligase activity;ubiquitin-protein transferase activity;zinc ion binding	euchromatin;heterochromatin;nuclear chromatin;nuclear heterochromatin;nuclear matrix;nucleus;replication fork		PF00240;PF00628;PF02182;PF12148	0	NaN	10	6	9	6	89.8	1		UHRF1	5.01184	4.06821e-05	0.672553	-0.672553	13.6188				+		8.36798	2.51079e-07	1.06083	-1.06083	50.014			+
8.07735	8.14924	8.17393	8.23266	7.44791	7.4187	7.48543	7.51964	7.25267	7.14975	7.13545	7.19377	FALSE		+	+	siGl2_siSenp3-1;siGl2_siSenp3-9	protein complex oligomerization	kinase binding			PF15390	0	NaN	6	5	5	5	79.1	1		WDCP	5.68318	1.28641e-05	0.690377	-0.690377	17.7208				+		6.40495	3.41177e-06	0.975385	-0.975385	23.4593
8.80252	8.81986	8.83983	8.91618	8.00056	8.05202	8.21383	8.0954	7.30561	7.33628	7.3147	7.24698	FALSE		+	+	siGl2_siSenp3-1;siGl2_siSenp3-9	cellular response to DNA damage stimulus;DNA repair;DNA-dependent DNA replication;mitotic cell cycle	chromatin binding;DNA binding;DNA-binding transcription factor activity, RNA polymerase II-specific	cytoplasm;nuclear replication fork;nucleoplasm;replication fork protection complex		PF00400;PF12341;PF12894	0	NaN	4	4	5	4	125.9	1		WDHD1	5.17598	3.0125e-05	0.754142	-0.754142	14.5285				+		8.31569	2.65207e-07	1.54371	-1.54371	49.0182			+
8.7163	8.78463	8.74113	8.77512	8.02846	7.87283	7.83983	8.04166	7.69418	7.56224	7.68018	7.6453	FALSE		+	+	siGl2_siSenp3-1;siGl2_siSenp3-9	cytoskeleton organization;multicellular organism development;regulation of cell morphogenesis;regulation of transcription by RNA polymerase II	DNA binding;DNA-binding transcription factor activity, RNA polymerase II-specific;zinc ion binding	nucleoplasm		PF06467;PF12012	0	NaN	5	6	7	6	152.3	1		ZMYM3	5.23287	2.7316e-05	0.808601	-0.808601	14.857				+		7.295	9.219e-07	1.10882	-1.10882	33.0886			+
6.64097	6.52042	6.59096	6.63372	6.09381	6.09381	5.96809	5.84298	5.86295	5.58195	5.77083	5.81762	FALSE		+	+	siGl2_siSenp3-1;siGl2_siSenp3-9	negative regulation of RNA polymerase II regulatory region sequence-specific DNA binding;positive regulation of transcription by RNA polymerase II;ribosomal large subunit export from nucleus	DNA binding;DNA-binding transcription factor activity, RNA polymerase II-specific;ribosomal large subunit binding;zinc ion binding	nucleolus;nucleus;preribosome, large subunit precursor		PF12171	0	NaN	7	1	1	1	15.2	1		ZNF593	3.98506	0.000278999	0.596844	-0.596844	9.02715				+		4.77311	5.97039e-05	0.83818	-0.83818	12.3913
7.13134	7.32643	7.23554	7.25833	5.83289	6.17193	6.2817	6.17991	8.23218	8.30424	8.34917	8.30104	FALSE		+	+	siGl2_siSenp3-1;siGl2_siSenp3-9	blastocyst hatching;chemotaxis;positive regulation of B cell receptor signaling pathway	cytokine activity	cytoplasm;extracellular space;integral component of membrane;nuclear membrane		PF01284	0	NaN	10	2	3	2	19.7	1		CMTM3	4.38047	0.000131769	1.1213	-1.1213	10.594			+	+		6.29549	4.07798e-06	-1.05875	1.05875	-22.4849	+	+
6.39403	6.59842	6.54535	6.53605	3.63227	2.926	4.39232	4.10434	7.67878	7.75087	7.59395	7.87344	FALSE		+	+	siGl2_siSenp3-1;siGl2_siSenp3-9	activation of phospholipase A2 activity by calcium-mediated signaling;activation of phospholipase C activity;astrocyte activation;cell differentiation;cell proliferation;cell surface receptor signaling pathway;cell-cell adhesion;cellular response to amino acid stimulus;cellular response to cadmium ion;cellular response to dexamethasone stimulus;cellular response to epidermal growth factor stimulu…	actin filament binding;ATP binding;cadherin binding;calmodulin binding;chromatin binding;double-stranded DNA binding;enzyme binding;epidermal growth factor binding;epidermal growth factor-activated receptor activity;identical protein binding;integrin binding;MAP kinase kinase kinase activity;phosphatidylinositol-4,5-bisphosphate 3-kinase activity;protein heterodimerization activity;protein kinase…	apical plasma membrane;basal plasma membrane;basolateral plasma membrane;cell surface;clathrin-coated vesicle membrane;cytoplasm;early endosome membrane;endocytic vesicle;endoplasmic reticulum membrane;endosome;endosome membrane;extracellular space;focal adhesion;Golgi membrane;integral component of plasma membrane;membrane;membrane raft;multivesicular body, internal vesicle lumen;nuclear membran…	Adherens junction;Bladder cancer;Breast cancer;Calcium signaling pathway;Central carbon metabolism in cancer;Choline metabolism in cancer;Colorectal cancer;Cushing syndrome;EGFR tyrosine kinase inhibitor resistance;Endocrine resistance;Endocytosis;Endometrial cancer;Epithelial cell signaling in Helicobacter pylori infection;ErbB signaling pathway;Estrogen signaling pathway;Focal adhesion;FoxO sig…	PF00757;PF01030;PF07714;PF14843	0	NaN	3	3	3	3	134.2	1		EGFR	3.84528	0.000369141	2.75474	-2.75474	8.52461			+	+		5.48388	1.66411e-05	-1.2058	1.2058	-16.3933	+	+
8.75722	8.73064	8.81314	8.70356	10.1258	10.1189	10.1475	10.0771	6.95652	6.90448	7.25267	7.22689	FALSE		+	+	siGl2_siSenp3-1;siGl2_siSenp3-9	mRNA export from nucleus	mRNA binding;RNA binding	nuclear speck;nucleoplasm			0	NaN	16	5	6	5	35.8	1		FYTTD1	8.33736	4.20485e-07	-1.36618	1.36618	-49.4286	+	+				5.70954	1.12452e-05	1.666	-1.666	17.904			+
5.85549	6.09592	5.94486	6.06609	6.98527	7.15279	7.14975	7.03672	4.2555	4.55459	4.60881	5.0045	FALSE		+	+	siGl2_siSenp3-1;siGl2_siSenp3-9	regulation of transcription, DNA-templated		nucleus		PF13871;PF13872	0	NaN	2	2	2	2	154.2	1		SBNO1	5.36815	2.17226e-05	-1.09054	1.09054	-15.667	+	+				3.827	0.000370319	1.38474	-1.38474	8.46073			+
4.48543	4.78136	4.76022	4.67807	6.06393	5.81506	5.87774	6.19771	3.43296	3.30743	4	3.81762	FALSE		+	+	siGl2_siSenp3-1;siGl2_siSenp3-9	snRNA transcription by RNA polymerase II;snRNA transcription by RNA polymerase III	sequence-specific DNA binding	nucleolus;nucleoplasm;nucleus;snRNA-activating protein complex		PF09808	0	NaN	11	4	4	4	43	1		SNAPC1	4.66805	7.57063e-05	-1.31234	1.31234	-11.8846	+	+				2.98179	0.00197653	1.03677	-1.03677	5.91125			+
8.00394	8.09645	8.04712	8.12516	8.74886	8.77545	8.66427	8.6865	6.848	6.85798	6.81121	7.00338	FALSE		+	+	siGl2_siSenp3-1;siGl2_siSenp3-9	cellular protein metabolic process;G protein-coupled receptor signaling pathway;platelet degranulation;post-translational protein modification	DNA binding;heparin binding;identical protein binding;serine-type endopeptidase inhibitor activity;transition metal ion binding	endoplasmic reticulum lumen;extracellular exosome;integral component of membrane;membrane;nucleus;plasma membrane;platelet alpha granule membrane		PF00014;PF02177;PF10515;PF12924;PF12925	0	NaN	4	4	5	3	86.9	1		APLP2	5.6388	1.38835e-05	-0.650602	0.650602	-17.4165		+				6.43453	3.28769e-06	1.18803	-1.18803	23.7296			+
4.848	5.02237	5.37156	4.83794	5.78921	5.82528	5.83289	6.07468	4.09592	4.35755	4.33628	4.3147	FALSE		+	+	siGl2_siSenp3-1;siGl2_siSenp3-9	axon guidance;keratan sulfate biosynthetic process;protein O-linked glycosylation;protein O-linked mannosylation	glucuronosyltransferase activity;metal ion binding;N-acetyllactosaminide beta-1,3-N-acetylglucosaminyltransferase activity	extracellular exosome;Golgi apparatus;Golgi membrane;integral component of Golgi membrane	Mannose type O-glycan biosynthesis;Metabolic pathways		0	NaN	2	1	1	1	47.1	1		B4GAT1	3.05888	0.00175293	-0.860546	0.860546	-6.11455		+				2.76518	0.00309926	0.743853	-0.743853	5.36668
6.46597	6.42459	6.41109	6.58496	4.66676	4.82273	4.87283	5.08746	7.23362	7.19672	7.13134	7.11686	FALSE		+	+	siGl2_siSenp3-1;siGl2_siSenp3-9	proteolysis	calcium-dependent cysteine-type endopeptidase activity;metal ion binding	cytoplasm		PF00641;PF00648	0	NaN	3	3	3	3	117.2	1		CAPN15	5.55509	1.58072e-05	1.60921	-1.60921	16.8562			+	+		5.16972	2.83248e-05	-0.697985	0.697985	-14.4927		+
7.75889	7.76354	7.92541	7.82655	6.88142	6.77347	6.80607	6.92719	8.46312	8.48382	8.40557	8.42752	FALSE		+	+	siGl2_siSenp3-1;siGl2_siSenp3-9	negative regulation of transcription by RNA polymerase II;positive regulation of I-kappaB kinase/NF-kappaB signaling	cadherin binding;DNA-binding transcription repressor activity, RNA polymerase II-specific;RNA polymerase II proximal promoter sequence-specific DNA binding	cytosol;extracellular exosome;fibrillar center;membrane;microtubule organizing center;nucleus;plasma membrane		PF00168	0	NaN	9	8	9	8	104	1		CC2D1A	5.80649	1.07449e-05	0.971562	-0.971562	18.5936				+		5.20746	2.66767e-05	-0.626408	0.626408	-14.7094		+
5.76818	5.73335	5.53294	5.49506	6.47735	6.55919	6.41278	6.37678	5.21335	4.8125	4.80735	4.56072	FALSE		+	+	siGl2_siSenp3-1;siGl2_siSenp3-9	cell adhesion;regulation of immune response		cytoplasm;focal adhesion;integral component of plasma membrane;plasma membrane	Cell adhesion molecules (CAMs);Leukocyte transendothelial migration	PF12301	0	NaN	5	1	2	1	18.8	1		CD99	4.31364	0.000149317	-0.824141	0.824141	-10.3131		+				2.68143	0.00367425	0.783905	-0.783905	5.16604
7.87406	7.44543	7.54458	7.63952	7.10957	6.79312	7.31651	6.8936	8.5672	8.40088	8.37678	8.33136	FALSE		+	+	siGl2_siSenp3-1;siGl2_siSenp3-9						0	NaN	6	3	3	3	53	1		CDR2L	2.16195	0.0109921	0.597697	-0.597697	4.02911				+		3.55019	0.000635759	-0.793157	0.793157	-7.54235		+
8.84204	8.88996	8.79344	8.87344	8.20114	8.17842	8.1814	8.1533	9.48804	9.50978	9.45389	9.51708	FALSE		+	+	siGl2_siSenp3-1;siGl2_siSenp3-9	angiogenesis;hyaluronan catabolic process;regulation of sprouting angiogenesis	cadherin binding;calcium ion binding;hyalurononglucosaminidase activity	extracellular exosome;integral component of membrane;integral component of plasma membrane		PF10162;PF15711	0	NaN	8	9	11	9	154.3	1		CEMIP2	6.9258	2.06294e-06	0.671156	-0.671156	28.6949				+		6.58627	2.54721e-06	-0.642475	0.642475	-25.1654		+
10.538	10.4817	10.4733	10.4129	9.00506	9.17742	9.19328	9.14517	11.4094	11.3256	11.3191	11.2739	FALSE		+	+	siGl2_siSenp3-1;siGl2_siSenp3-9	adult locomotory behavior;negative regulation of peptidase activity;negative regulation of proteolysis;neutrophil degranulation	cysteine-type endopeptidase inhibitor activity;endopeptidase inhibitor activity;protease binding;RNA binding	collagen-containing extracellular matrix;cytoplasm;cytosol;extracellular exosome;extracellular region;extracellular space;ficolin-1-rich granule lumen;nucleolus;secretory granule lumen;tertiary granule lumen		PF00031	0	NaN	46	3	11	3	11.1	1		CSTB	6.76284	2.58187e-06	1.34624	-1.34624	26.9439			+	+		6.29018	4.11065e-06	-0.855514	0.855514	-22.4386		+
7.58496	7.75689	7.65678	7.77083	7.10329	7.17891	7.08215	6.97499	8.45738	8.61912	8.53528	8.59395	FALSE		+	+	siGl2_siSenp3-1;siGl2_siSenp3-9						0	NaN	6	2	2	2	40.5	1		DENND10	4.23452	0.000172333	0.607531	-0.607531	9.98928				+		5.2815	2.35684e-05	-0.859066	0.859066	-15.1434		+
8.47289	8.51175	8.63735	8.5691	7.93251	7.92778	7.979	7.9507	9.09381	9.16692	9.1876	9.20041	FALSE		+	+	siGl2_siSenp3-1;siGl2_siSenp3-9	peptidyl-diphthamide biosynthetic process from peptidyl-histidine	2-(3-amino-3-carboxypropyl)histidine synthase activity	cytosol		PF01866	0	NaN	8	3	3	3	52.1	1		DPH2	5.41368	2.0193e-05	0.600276	-0.600276	15.949				+		5.13374	3.00824e-05	-0.614411	0.614411	-14.289		+
7.61397	7.57289	7.77545	7.74953	6.76155	6.66818	6.76686	6.88996	8.604	8.53021	8.65213	8.58346	FALSE		+	+	siGl2_siSenp3-1;siGl2_siSenp3-9	axon guidance;cell adhesion;cell-cell signaling;embryonic pattern specification;ephrin receptor signaling pathway;neural crest cell migration;positive regulation of T cell proliferation;T cell costimulation	ephrin receptor binding;protein tyrosine kinase activity	cytoplasm;extracellular exosome;integral component of plasma membrane;membrane raft;nucleus;plasma membrane;synapse	Axon guidance	PF00812	0	NaN	10	2	2	2	38	1		EFNB1	4.97789	4.30068e-05	0.906324	-0.906324	13.4375				+		5.48158	1.66997e-05	-0.914488	0.914488	-16.3786		+
6.70044	6.75221	6.6453	6.72928	6.18587	6.14364	6.19574	5.8679	7.3837	7.22786	7.34341	7.44956	FALSE		+	+	siGl2_siSenp3-1;siGl2_siSenp3-9	positive regulation of ruffle assembly;regulation of Rho protein signal transduction;Rho protein signal transduction;sensory perception of sound	actin binding;cadherin binding	cytosol;extracellular exosome;plasma membrane;protein-containing complex;ruffle membrane;stereocilium bundle;stereocilium tip;vesicle		PF00018;PF08416	0	NaN	9	3	3	3	80.6	1		EPS8L2	3.54133	0.000668286	0.608522	-0.608522	7.5144				+		4.77503	5.94783e-05	-0.644324	0.644324	-12.4007		+
3.8679	3.79701	3.8679	4.07039	3.63227	3.05311	2.60881	3.60881	4.3505	4.81762	4.72792	4.70044	FALSE			+	siGl2_siSenp3-1	locomotory behavior;myelin assembly;negative regulation of myelination;neuron development;phosphatidylinositol biosynthetic process;pigmentation;positive regulation of neuron projection development;vacuole organization	phosphatidylinositol-3,5-bisphosphate 5-phosphatase activity;phosphatidylinositol-3-phosphatase activity;phosphatidylinositol-4-phosphate phosphatase activity	early endosome membrane;endoplasmic reticulum;endosome membrane;Golgi membrane;intracellular membrane-bounded organelle;late endosome membrane;lipid droplet;recycling endosome	Inositol phosphate metabolism;Metabolic pathways	PF02383	0	NaN	1	1	1	1	103.6	1		FIG4	1.43447	0.0505128	0.675049	-0.675049	2.67515				+		3.13571	0.00144769	-0.748321	0.748321	-6.32241		+
11.6585	11.6702	11.6787	11.6474	10.7879	10.7759	10.8433	10.8536	12.3129	12.2934	12.2839	12.2981	FALSE		+	+	siGl2_siSenp3-1;siGl2_siSenp3-9	immunoglobulin biosynthetic process;O-glycan processing;protein O-linked glycosylation;protein O-linked glycosylation via serine;protein O-linked glycosylation via threonine	carbohydrate binding;manganese ion binding;polypeptide N-acetylgalactosaminyltransferase activity	endoplasmic reticulum membrane;extracellular region;Golgi apparatus;Golgi cisterna membrane;Golgi membrane;Golgi stack;integral component of Golgi membrane;membrane;perinuclear region of cytoplasm	Metabolic pathways;Mucin type O-glycan biosynthesis	PF00535;PF00652	1	NaN	39	22	34	21	64.7	1		GALNT2	7.85643	7.44347e-07	0.848541	-0.848541	41.0784				+		9.21719	1.27337e-07	-0.633369	0.633369	-69.3178		+
3.74416	3.79701	4.16189	3.848	3.52356	3.27798	3	2.848	4.44626	4.61471	4.45286	4.37156	FALSE		+	+	siGl2_siSenp3-1;siGl2_siSenp3-9	cerebral cortex neuron differentiation;lipid metabolic process;negative regulation of Notch signaling pathway;neuron projection development;positive regulation of cell cycle;positive regulation of neuron differentiation;regulation of timing of cell differentiation;spinal cord motor neuron differentiation	glycerophosphocholine phosphodiesterase activity;glycerophosphodiester phosphodiesterase activity;phosphatidylinositol phospholipase C activity	growth cone;integral component of membrane;neuronal cell body;perinuclear endoplasmic reticulum		PF03009	0	NaN	2	1	2	1	68.5	1		GDPD5	2.19942	0.010155	0.725379	-0.725379	4.10553				+		2.80358	0.0028582	-0.583581	0.583581	-5.46046		+
7.41954	7.36982	7.45533	7.55842	6.03782	6.40939	6.34873	6.59991	8.26679	8.4446	8.29692	8.4733	FALSE		+	+	siGl2_siSenp3-1;siGl2_siSenp3-9	cellular protein metabolic process;Golgi to plasma membrane protein transport;intracellular protein transport;protein localization to cell surface	ADP-ribosylation factor binding	clathrin-coated vesicle;early endosome membrane;endosome membrane;Golgi apparatus;trans-Golgi network	Lysosome	PF00790;PF02883;PF03127	0	NaN	6	4	6	3	67.1	1		GGA2	3.95929	0.000293129	1.10181	-1.10181	8.93259			+	+		5.09194	3.26505e-05	-0.919625	0.919625	-14.0557		+
7.08215	7.1375	7.29462	7.14975	5.99548	5.92125	6.13955	6.38024	7.70805	7.94134	7.67243	7.732	FALSE		+	+	siGl2_siSenp3-1;siGl2_siSenp3-9	neutrophil degranulation;regulation of lipid metabolic process		azurophil granule membrane;extracellular space;integral component of membrane;membrane;plasma membrane		PF00188	0	NaN	8	2	2	2	30.3	1		GLIPR1	4.12067	0.000215876	1.05687	-1.05687	9.53938			+	+		3.6611	0.000515035	-0.597448	0.597448	-7.89957		+
10.7912	10.703	10.6839	10.7306	9.84424	9.76752	9.8716	9.93029	11.3579	11.3674	11.3417	11.333	FALSE		+	+	siGl2_siSenp3-1;siGl2_siSenp3-9	axon guidance;glycosaminoglycan biosynthetic process;glycosaminoglycan catabolic process;heparan sulfate proteoglycan catabolic process;leukocyte migration;myelin assembly;negative regulation of fibroblast growth factor receptor signaling pathway;positive regulation of skeletal muscle cell differentiation;retinoid metabolic process;Schwann cell differentiation	copper ion binding;fibroblast growth factor binding;laminin binding	anchored component of plasma membrane;collagen-containing extracellular matrix;cytosol;endosome;extracellular exosome;extracellular matrix;extracellular region;extracellular space;Golgi lumen;intrinsic component of plasma membrane;lysosomal lumen;membrane raft;nucleoplasm;plasma membrane;synapse	Fluid shear stress and atherosclerosis;Proteoglycans in cancer	PF01153	0	NaN	28	13	23	13	61.6	1		GPC1	6.15093	6.31664e-06	0.873723	-0.873723	21.2585				+		6.59765	2.50739e-06	-0.622871	0.622871	-25.2764		+
11.0873	11.1697	11.0065	11.0102	11.73	11.6777	11.7484	11.8305	10.0384	10.1029	10.0678	10.082	FALSE		+	+	siGl2_siSenp3-1;siGl2_siSenp3-9	chromosome condensation;negative regulation of chromatin silencing;negative regulation of DNA recombination;nucleosome assembly;nucleosome positioning;regulation of transcription, DNA-templated	cadherin binding;double-stranded DNA binding;nucleosomal DNA binding;RNA binding	nucleolus;nucleosome;nucleus		PF00538	0	NaN	51	13	27	13	22.5	1		H1-10	5.00542	4.10463e-05	-0.678238	0.678238	-13.5843		+				6.50189	2.95518e-06	0.995632	-0.995632	24.3568
9.17592	9.19057	9.23697	9.19106	8.57856	8.53411	8.57175	8.57137	9.75672	9.81186	9.78807	9.78218	FALSE		+	+	siGl2_siSenp3-1;siGl2_siSenp3-9	negative regulation of Notch signaling pathway;negative regulation of transcription from RNA polymerase II promoter in response to hypoxia;oxidation-reduction process;peptidyl-asparagine hydroxylation;peptidyl-aspartic acid hydroxylation;peptidyl-histidine hydroxylation;positive regulation of myoblast differentiation;positive regulation of vasculogenesis;regulation of transcription from RNA polym…	ankyrin repeat binding;carboxylic acid binding;cofactor binding;hypoxia-inducible factor-asparagine oxygenase activity;iron ion binding;NF-kappaB binding;Notch binding;oxidoreductase activity, acting on paired donors, with incorporation or reduction of molecular oxygen, 2-oxoglutarate as one donor, and incorporation of one atom each of oxygen into both donors;oxygen sensor activity;peptidyl-aspar…	cytoplasm;cytosol;nucleoplasm;perinuclear region of cytoplasm			0	NaN	23	8	8	8	40.3	1		HIF1AN	7.66172	9.69382e-07	0.634681	-0.634681	38.1114				+		7.33662	8.67608e-07	-0.586076	0.586076	-33.6239		+
6.9507	7.24413	7.01569	7.31922	6.43129	6.5345	6.56377	6.63227	8.2937	8.37374	8.24508	8.45039	FALSE		+	+	siGl2_siSenp3-1;siGl2_siSenp3-9	cell proliferation;defense response to virus;DNA catabolic process, exonucleolytic;negative regulation of viral genome replication;response to virus;RNA catabolic process;rRNA processing;type I interferon signaling pathway	3'-5'-exoribonuclease activity;exonuclease activity;exoribonuclease II activity;metal ion binding;single-stranded DNA 3'-5' exodeoxyribonuclease activity;U1 snRNA binding;U2 snRNA binding;U3 snoRNA binding	Cajal body;cytoplasm;nucleolus;nucleoplasm;nucleus;PML body		PF00929	0	NaN	4	1	1	1	20.4	1		ISG20	3.03407	0.00184163	0.59198	-0.59198	6.04856				+		4.72555	6.53936e-05	-1.20829	1.20829	-12.1594	+	+
10.8409	10.8288	10.8333	10.8277	8.78136	8.60918	8.97011	8.89391	11.8203	11.7922	11.7743	11.8289	FALSE		+	+	siGl2_siSenp3-1;siGl2_siSenp3-9	angiogenesis;cell adhesion;cell adhesion mediated by integrin;cell-cell adhesion mediated by integrin;cell-substrate adhesion;cell-substrate junction assembly;endodermal cell differentiation;extracellular matrix organization;female pregnancy;heterophilic cell-cell adhesion via plasma membrane cell adhesion molecules;heterotypic cell-cell adhesion;integrin-mediated signaling pathway;leukocyte cell…	epidermal growth factor receptor binding;integrin binding;metal ion binding;platelet-derived growth factor receptor binding;vascular endothelial growth factor receptor 2 binding;virus receptor activity	alphav-beta3 integrin-vitronectin complex;cell surface;cytoplasmic vesicle;endoplasmic reticulum;external side of plasma membrane;focal adhesion;Golgi apparatus;integrin complex;plasma membrane;ruffle;synapse	Arrhythmogenic right ventricular cardiomyopathy (ARVC);Bacterial invasion of epithelial cells;Dilated cardiomyopathy (DCM);ECM-receptor interaction;Focal adhesion;Hematopoietic cell lineage;Herpes simplex virus 1 infection;Human papillomavirus infection;Hypertrophic cardiomyopathy (HCM);MicroRNAs in cancer;Pertussis;Phagosome;PI3K-Akt signaling pathway;Proteoglycans in cancer;Regulation of actin …	PF01839;PF08441	0	NaN	20	17	27	17	114.5	1		ITGA5	6.64379	3.01872e-06	2.01901	-2.01901	25.7317			+	+		9.41825	1.20222e-07	-0.971272	0.971272	-74.884		+
11.4303	11.4503	11.4943	11.5401	10.4785	10.5099	10.5255	10.4516	12.3157	12.3473	12.3311	12.4147	FALSE		+	+	siGl2_siSenp3-1;siGl2_siSenp3-9	amelogenesis;brown fat cell differentiation;cell-cell adhesion;cell-matrix adhesion;cell-substrate adhesion;cell-substrate junction assembly;cellular response to extracellular stimulus;cellular response to organic cyclic compound;digestive tract development;ectodermal cell differentiation;extracellular matrix organization;filopodium assembly;hemidesmosome assembly;integrin-mediated signaling path…	cadherin binding;insulin-like growth factor I binding;laminin binding;metal ion binding;neuregulin binding;protein-containing complex binding	basal plasma membrane;basement membrane;cell surface;cell-cell adherens junction;external side of plasma membrane;filopodium;focal adhesion;hemidesmosome;integrin alpha6-beta4 complex;plasma membrane	Arrhythmogenic right ventricular cardiomyopathy (ARVC);Cell adhesion molecules (CAMs);Dilated cardiomyopathy (DCM);ECM-receptor interaction;Focal adhesion;Hematopoietic cell lineage;Human papillomavirus infection;Hypertrophic cardiomyopathy (HCM);Pathways in cancer;PI3K-Akt signaling pathway;Regulation of actin cytoskeleton;Small cell lung cancer;Toxoplasmosis	PF01839;PF08441	0	NaN	29	26	38	26	126.5	1		ITGA6	7.32748	1.28724e-06	0.98737	-0.98737	33.5056				+		6.73577	2.04743e-06	-0.873466	0.873466	-26.6633		+
8.37895	8.33405	8.34252	8.32463	7.31288	7.35667	7.37069	7.61029	9.37417	9.45183	9.45121	9.57686	FALSE		+	+	siGl2_siSenp3-1;siGl2_siSenp3-9	cell differentiation					0	NaN	5	4	4	4	107	1		KIAA1522	5.02651	3.95943e-05	0.932404	-0.932404	13.6978				+		6.63591	2.35326e-06	-1.11848	1.11848	-25.6534	+	+
11.0347	11.1991	11.2192	11.1741	9.49486	9.4814	9.6319	9.61047	11.7564	11.7952	11.8232	11.8186	FALSE		+	+	siGl2_siSenp3-1;siGl2_siSenp3-9	actin filament bundle assembly;actin filament network formation;animal organ regeneration;cell migration;extracellular matrix disassembly;interleukin-12-mediated signaling pathway;positive regulation of podosome assembly;protein kinase A signaling;regulation of intracellular protein transport;T cell activation involved in immune response	actin binding;actin filament binding;calcium ion binding;GTPase binding;identical protein binding;integrin binding	actin cytoskeleton;actin filament;actin filament bundle;cell junction;cytoplasm;cytosol;extracellular exosome;extracellular space;filopodium;focal adhesion;phagocytic cup;plasma membrane;podosome;ruffle;ruffle membrane		PF00307;PF13499	0	NaN	46	23	45	17	70.2	1		LCP1	6.87431	2.23481e-06	1.60209	-1.60209	28.1298			+	+		5.16031	2.88173e-05	-0.641622	0.641622	-14.4392		+
8.34873	8.43254	8.40003	8.48945	7.60437	7.61912	7.45779	7.58646	9.13134	9.09803	9.06582	9.1236	FALSE		+	+	siGl2_siSenp3-1;siGl2_siSenp3-9	cell division;positive regulation of cyclin-dependent protein serine/threonine kinase activity;positive regulation of microtubule plus-end binding;positive regulation of protein kinase activity;positive regulation of transcription, DNA-templated;protein localization;protein localization to microtubule;protein localization to microtubule plus-end;regulation of microtubule polymerization or depolym…	identical protein binding;microtubule binding;microtubule plus-end binding;protein C-terminus binding;protein kinase binding	cytoplasm;cytoplasmic microtubule;microtubule;microtubule cytoskeleton;microtubule organizing center;microtubule plus-end;midbody;perinuclear region of cytoplasm;spindle midzone		PF00307;PF03271	0	NaN	25	7	13	5	32	1		MAPRE3	5.72091	1.21399e-05	0.85075	-0.85075	17.9835				+		6.0978	5.65445e-06	-0.687014	0.687014	-20.8244		+
9.71922	9.7269	9.76802	9.77429	8.95942	9.03315	9.04958	8.98413	10.5566	10.5444	10.5077	10.5459	FALSE		+	+	siGl2_siSenp3-1;siGl2_siSenp3-9	actin filament depolymerization;cytoskeleton organization;heart development;heart looping;oxidation-reduction process;positive regulation of transcription via serum response element binding;sulfur oxidation	actin binding;FAD binding;metal ion binding;NAD(P)H oxidase activity;NADPH:sulfur oxidoreductase activity;oxidoreductase activity;oxidoreductase activity, acting on paired donors, with incorporation or reduction of molecular oxygen, NAD(P)H as one donor, and incorporation of one atom of oxygen	nucleus		PF00307;PF00412;PF01494	2	NaN	10	10	12	8	126.6	1		MICAL2	6.98333	1.90692e-06	0.740537	-0.740537	29.3395				+		8.08774	3.30857e-07	-0.791546	0.791546	-44.903		+
10.0348	10.0097	9.98613	10.0001	9.36741	9.25196	9.39103	9.29393	10.8848	10.8491	10.8538	10.8601	FALSE		+	+	siGl2_siSenp3-1;siGl2_siSenp3-9	actin cytoskeleton organization;cell-cell junction organization;ectoderm development;hippocampus development;lens fiber cell differentiation;mesoderm formation;negative regulation of cell migration;negative regulation of cell proliferation;negative regulation of cell-cell adhesion;negative regulation of cell-matrix adhesion;negative regulation of JAK-STAT cascade;negative regulation of MAPK casca…	actin binding	adherens junction;apical part of cell;cell body;cleavage furrow;cortical actin cytoskeleton;cytoplasm;cytoskeleton;cytosol;early endosome;filopodium membrane;lamellipodium;membrane;neuron projection;nucleolus;nucleus;perinuclear region of cytoplasm;plasma membrane;ruffle membrane	Hippo signaling pathway;Hippo signaling pathway - multiple species;Tight junction	PF00373;PF00769;PF09379;PF09380	1	NaN	25	15	21	13	69.6	1		NF2	6.01451	7.70052e-06	0.681606	-0.681606	20.1612				+		9.08474	1.32686e-07	-0.854243	0.854243	-65.8787		+
9.40621	9.34961	9.40173	9.38154	10.329	10.2082	10.2816	10.2568	8.32868	8.37243	8.38845	8.46107	FALSE		+	+	siGl2_siSenp3-1;siGl2_siSenp3-9	rRNA base methylation	methyltransferase activity;RNA binding	nucleolus;nucleus		PF01189	0	NaN	21	8	10	8	46.7	1		NSUN5	7.14824	1.52915e-06	-0.884133	0.884133	-31.2677		+				7.27175	9.32985e-07	0.997118	-0.997118	32.7933
13.7317	13.7179	13.7236	13.7149	14.5935	14.5587	14.5538	14.5353	13.0308	13.0588	13.0957	13.1126	FALSE		+	+	siGl2_siSenp3-1;siGl2_siSenp3-9	apoptotic process;ATP generation from poly-ADP-D-ribose;cellular response to amyloid-beta;cellular response to DNA damage stimulus;cellular response to insulin stimulus;cellular response to oxidative stress;cellular response to UV;cellular response to zinc ion;DNA damage response, detection of DNA damage;DNA repair;double-strand break repair;double-strand break repair via homologous recombination…	DNA binding;DNA-binding transcription activator activity, RNA polymerase II-specific;enzyme binding;estrogen receptor binding;histone deacetylase binding;identical protein binding;NAD binding;NAD+ ADP-ribosyltransferase activity;protein ADP-ribosylase activity;protein kinase binding;protein N-terminus binding;RNA binding;RNA polymerase II regulatory region sequence-specific DNA binding;R-SMAD bin…	membrane;mitochondrion;nuclear chromosome, telomeric region;nuclear envelope;nucleolus;nucleoplasm;nucleus;protein-containing complex;protein-DNA complex;site of DNA damage;transcription factor complex	Apoptosis;Base excision repair;Necroptosis;NF-kappa B signaling pathway	PF00533;PF00644;PF00645;PF02877;PF05406;PF08063	0	NaN	51	55	123	55	113	1		PARP1	9.08866	1.96144e-07	-0.838298	0.838298	-65.9781		+				7.4038	7.84214e-07	0.647553	-0.647553	34.5061
9.9642	10.0118	9.92837	9.99859	11.1867	11.2147	11.2024	11.193	8.98897	9.11504	9.10145	9.10014	FALSE		+	+	siGl2_siSenp3-1;siGl2_siSenp3-9	apoptotic process;BMP signaling pathway;cell aging;cellular response to lipopolysaccharide;epithelial to mesenchymal transition involved in cardiac fibroblast development;interleukin-12-mediated signaling pathway;negative regulation of apoptotic process;negative regulation of cell cycle;negative regulation of cytokine production involved in inflammatory response;negative regulation of JUN kinase …	RNA binding	cytoplasm;cytosol;nucleus	MicroRNAs in cancer;Proteoglycans in cancer	PF02847	0	NaN	41	15	21	15	51.7	1		PDCD4	8.93453	2.4913e-07	-1.22347	1.22347	-62.1838	+	+				6.65542	2.29137e-06	0.899336	-0.899336	25.8477
6.65535	6.48704	6.56986	6.61176	5.38543	5.87529	5.53605	5.74685	7.45861	7.56529	7.52042	7.58797	FALSE		+	+	siGl2_siSenp3-1;siGl2_siSenp3-9	positive regulation of phosphatidylinositol 3-kinase signaling;positive regulation of protein kinase B signaling;regulation of inflammatory response;toll-like receptor 2 signaling pathway;toll-like receptor 4 signaling pathway;toll-like receptor 7 signaling pathway;toll-like receptor 9 signaling pathway	identical protein binding;phosphatidylinositol 3-kinase regulatory subunit binding;phosphatidylinositol-4,5-bisphosphate 3-kinase activity	cytosol;membrane;plasma membrane	B cell receptor signaling pathway;PI3K-Akt signaling pathway	PF14545	0	NaN	4	2	2	2	90.3	1		PIK3AP1	3.76377	0.000434064	0.945096	-0.945096	8.24296				+		6.09263	5.70594e-06	-0.952071	0.952071	-20.7826		+
7.1809	7.31922	7.3156	7.02237	6.25739	6.40259	6.37851	6.40429	7.77479	7.77742	7.8125	7.91886	FALSE		+	+	siGl2_siSenp3-1;siGl2_siSenp3-9	ceramide metabolic process;fatty acid catabolic process;glycerophospholipid metabolic process;phosphatidylcholine catabolic process;phosphatidylethanolamine catabolic process;phospholipid metabolic process	calcium-independent phospholipase A2 activity;lysophospholipase activity;O-acyltransferase activity;phospholipid binding	extracellular exosome;extracellular region;extracellular space;intracellular membrane-bounded organelle;lysosome;membrane;nucleoplasm	Glycerophospholipid metabolism;Lysosome	PF02450	0	NaN	5	2	2	2	46.6	1		PLA2G15	4.43435	0.000119021	0.84883	-0.84883	10.8255				+		3.64545	0.000530172	-0.611368	0.611368	-7.84834		+
4.39232	4.2854	4.42626	4.45286	2.72247	2.20163	2.7866	2.1375	5.11686	5.23266	5.20945	5.53294	FALSE		+	+	siGl2_siSenp3-1;siGl2_siSenp3-9	autophagy;intracellular signal transduction;lysosome localization;positive regulation of bone resorption;positive regulation of ruffle assembly;protein transport	metal ion binding	endosome membrane;intracellular membrane-bounded organelle;lysosomal membrane;nucleolus		PF02759;PF13901	0	NaN	1	1	1	1	117.4	1		PLEKHM1	4.49416	0.000105944	1.92716	-1.92716	11.088			+	+		3.99784	0.000265609	-0.883769	0.883769	-9.07433		+
6.74281	6.71699	6.58496	6.64241	6.03122	5.99774	5.86542	6.08321	7.27891	7.47005	7.33271	7.28077	FALSE		+	+	siGl2_siSenp3-1;siGl2_siSenp3-9	mRNA export from nucleus;protein import into nucleus;viral process	nuclear localization sequence binding;structural constituent of nuclear pore	endoplasmic reticulum membrane;integral component of membrane;nuclear envelope;nuclear membrane;nuclear pore			0	NaN	3	3	3	3	125	1		POM121C	4.59326	8.71775e-05	0.677395	-0.677395	11.5357				+		4.61343	8.02688e-05	-0.668815	0.668815	-11.6288		+
6.27984	6.34518	6.3906	6.53605	7.33985	7.42962	7.40088	7.24508	4.99095	5.1819	5.07039	4.90689	FALSE		+	+	siGl2_siSenp3-1;siGl2_siSenp3-9	polyphosphate catabolic process;regulation of microtubule polymerization;regulation of neurogenesis	exopolyphosphatase activity;inorganic diphosphatase activity;metal ion binding;phosphatase activity;tubulin binding	cytoplasm;cytosol;focal adhesion;nucleus	Metabolic pathways;Purine metabolism	PF01368;PF02833	0	NaN	5	2	2	2	50.2	1		PRUNE1	5.11991	3.33693e-05	-0.965936	0.965936	-14.2114		+				5.56175	1.44125e-05	1.35039	-1.35039	16.9002			+
8.07521	7.91349	8.12412	8.06824	6.98071	6.87529	7.00113	6.9507	9.03149	9.04821	9.01207	9.01402	FALSE		+	+	siGl2_siSenp3-1;siGl2_siSenp3-9	cellular response to acidic pH;insulin secretion involved in cellular response to glucose stimulus;negative regulation of adiponectin secretion;regulated exocytosis;regulation of protein localization to cell surface	gamma-tubulin binding;Rab GTPase binding	early endosome;early endosome membrane;Golgi apparatus;Golgi membrane;intracellular membrane-bounded organelle;microtubule organizing center;mitochondrial outer membrane;recycling endosome;recycling endosome membrane;secretory granule;transport vesicle membrane	Endocytosis	PF00168;PF09457	0	NaN	9	5	6	5	70.4	1		RAB11FIP5	6.05736	7.19011e-06	1.09331	-1.09331	20.4998			+	+		6.13563	5.29805e-06	-0.981183	0.981183	-21.1326		+
7.89482	7.94075	7.83857	7.96751	7.10329	7.16189	7.11374	7.3443	8.60326	8.66889	8.66035	8.70598	FALSE		+	+	siGl2_siSenp3-1;siGl2_siSenp3-9		RNA binding	cytoplasm;nucleus		PF00076	0	NaN	9	4	5	4	63.8	1		RAVER1	4.61501	8.36753e-05	0.729612	-0.729612	11.6361				+		6.14289	5.24693e-06	-0.749203	0.749203	-21.1922		+
7.84172	7.90388	7.95826	8.04111	6.88142	7.17193	7.224	7.06178	8.67349	8.66356	8.56758	8.7163	FALSE		+	+	siGl2_siSenp3-1;siGl2_siSenp3-9			integral component of membrane;nucleoplasm;nucleus		PF08238	0	NaN	2	2	2	2	128.5	1		SEL1L3	4.19075	0.000187508	0.851463	-0.851463	9.81411				+		5.01815	3.72141e-05	-0.718987	0.718987	-13.6527		+
10.1749	9.9884	10.1954	10.1381	9.39682	9.3374	9.52219	9.28933	11.6087	11.6353	11.566	11.6053	FALSE		+	+	siGl2_siSenp3-1;siGl2_siSenp3-9	axon extension;immune response;inflammatory response;integrin-mediated signaling pathway;negative chemotaxis;negative regulation of axon extension involved in axon guidance;neural crest cell migration;olfactory lobe development;osteoblast differentiation;positive regulation of axon extension;positive regulation of cell migration;positive regulation of ERK1 and ERK2 cascade;positive regulation of …	chemorepellent activity;integrin binding;neuropilin binding;semaphorin receptor binding	anchored component of membrane;external side of plasma membrane;extracellular space;integral component of plasma membrane;membrane;plasma membrane	Axon guidance	PF01403;PF01437;PF13895	0	NaN	19	11	15	11	74.8	1		SEMA7A	4.41415	0.00012384	0.737777	-0.737777	10.7382				+		7.06207	1.23779e-06	-1.47962	1.47962	-30.245	+	+
8.90809	8.94163	8.79636	8.93251	8.03727	8.03177	8.09751	8.15482	9.834	9.82734	9.82114	9.898	FALSE		+	+	siGl2_siSenp3-1;siGl2_siSenp3-9	angiogenesis;cellular response to lipopolysaccharide;chronological cell aging;circadian rhythm;defense response to Gram-negative bacterium;dentinogenesis;extracellular matrix organization;fibrinolysis;negative regulation of blood coagulation;negative regulation of cell adhesion mediated by integrin;negative regulation of cell migration;negative regulation of endopeptidase activity;negative regula…	protease binding;serine-type endopeptidase inhibitor activity;signaling receptor binding	collagen-containing extracellular matrix;extracellular exosome;extracellular region;extracellular space;plasma membrane;platelet alpha granule lumen	AGE-RAGE signaling pathway in diabetic complications;Apelin signaling pathway;Cellular senescence;Chagas disease (American trypanosomiasis);Complement and coagulation cascades;HIF-1 signaling pathway;Hippo signaling pathway;p53 signaling pathway	PF00079	0	NaN	18	6	12	6	45	1		SERPINE1	5.77776	1.1152e-05	0.814309	-0.814309	18.3866				+		6.57314	2.59945e-06	-0.950468	0.950468	-25.0378		+
10.2467	10.2771	10.2688	10.3142	9.4096	9.44294	9.51806	9.53002	11.002	10.9894	10.913	11.0208	FALSE		+	+	siGl2_siSenp3-1;siGl2_siSenp3-9	activation of cysteine-type endopeptidase activity involved in apoptotic process;adult locomotory behavior;aging;behavioral response to cocaine;cellular protein metabolic process;cellular response to copper ion;cellular response to epinephrine stimulus;cellular response to fibroblast growth factor stimulus;cellular response to oxidative stress;dopamine biosynthetic process;dopamine uptake involve…	actin binding;alpha-tubulin binding;beta-tubulin binding;calcium ion binding;copper ion binding;cuprous ion binding;cysteine-type endopeptidase inhibitor activity involved in apoptotic process;dynein complex binding;ferrous iron binding;histone binding;Hsp70 protein binding;identical protein binding;kinesin binding;magnesium ion binding;microtubule binding;oxidoreductase activity;phospholipase bi…	actin cytoskeleton;axon;cell cortex;cell junction;cytoplasm;cytosol;extracellular region;extracellular space;Golgi apparatus;growth cone;inclusion body;lysosome;membrane;mitochondrial inner membrane;mitochondrial intermembrane space;mitochondrial matrix;mitochondrial outer membrane;mitochondrion;neuronal cell body;nuclear outer membrane;nucleus;perinuclear region of cytoplasm;plasma membrane;post…	Alzheimer disease;Parkinson disease	PF01387	2	NaN	34	4	8	2	14.5	1		SNCA	6.54641	3.53291e-06	0.801547	-0.801547	24.7802				+		6.62969	2.3706e-06	-0.704589	0.704589	-25.5917		+
5.95884	5.99095	6.34696	5.98868	6.8679	7.02015	7.10852	6.853	5.04439	5.45286	5.35755	5.0045	FALSE		+	+	siGl2_siSenp3-1;siGl2_siSenp3-9	anterograde axonal transport;axonal transport of mitochondrion;axonogenesis;cytokinetic process;cytoplasmic microtubule organization;cytoskeleton-dependent cytokinesis;endoplasmic reticulum to Golgi vesicle-mediated transport;exit from mitosis;membrane fission;metabolic process;microtubule bundle formation;microtubule severing;mitotic cytokinesis;mitotic spindle disassembly;nuclear envelope reass…	alpha-tubulin binding;ATP binding;ATPase activity;beta-tubulin binding;isomerase activity;microtubule binding;microtubule-severing ATPase activity;protein-containing complex binding	axon cytoplasm;centrosome;cytoplasm;cytoplasmic vesicle;cytosol;endoplasmic reticulum membrane;endoplasmic reticulum tubular network;endosome;extracellular exosome;integral component of membrane;lipid droplet;microtubule;midbody;nuclear membrane;nucleoplasm;nucleus;perinuclear region of cytoplasm;spindle		PF00004;PF09336	0	NaN	8	3	3	3	67.2	1		SPAST	3.7026	0.000488434	-0.891032	0.891032	-8.03687		+				2.98053	0.00198095	0.856533	-0.856533	5.90797
6.99661	7.28263	7.23554	7.19476	7.77479	7.82464	7.6886	7.87406	6.07468	6.22304	6.49346	6.42626	FALSE		+	+	siGl2_siSenp3-1;siGl2_siSenp3-9	glycosphingolipid metabolic process;post-translational protein modification;protein oxidation	cupric ion binding;Formylglycine-generating oxidase activity;oxidoreductase activity;protein homodimerization activity	endoplasmic reticulum;endoplasmic reticulum lumen	Lysosome	PF03781	0	NaN	9	3	3	3	40.5	1		SUMF1	3.76705	0.000431378	-0.613139	0.613139	-8.25413		+				3.57538	0.000606459	0.873025	-0.873025	7.62226
5.70321	5.88509	5.86047	6.08746	4.92125	5.05745	5.22882	5.49506	7.0268	7.05202	6.93192	6.79701	FALSE		+	+	siGl2_siSenp3-1;siGl2_siSenp3-9	androgen receptor signaling pathway;cell adhesion;cell fate commitment;epithelial cell differentiation;morphogenesis of embryonic epithelium;negative regulation of cell proliferation;negative regulation of fat cell differentiation;negative regulation of transforming growth factor beta receptor signaling pathway;positive regulation of epithelial to mesenchymal transition;positive regulation of tra…	androgen receptor binding;I-SMAD binding;metal ion binding;Roundabout binding;transcription coactivator activity	cytoplasm;cytoskeleton;focal adhesion;intracellular;nuclear matrix		PF00412	0	NaN	8	3	3	3	49.8	1		TGFB1I1	2.53593	0.0050624	0.708414	-0.708414	4.82969				+		4.45709	0.000108432	-1.06788	1.06788	-10.9246	+	+
10.3646	10.3753	10.3416	10.3662	8.65177	8.61765	8.82909	8.88448	11.1644	11.1927	11.1466	11.1401	FALSE		+	+	siGl2_siSenp3-1;siGl2_siSenp3-9	chloride transport;ion transmembrane transport	chloride channel activity;intracellular calcium activated chloride channel activity;volume-sensitive chloride channel activity	chloride channel complex;extracellular exosome;plasma membrane		PF04906	0	NaN	14	6	15	6	57.5	1		TTYH3	6.52129	3.6585e-06	1.61617	-1.61617	24.5404			+	+		8.75313	1.48904e-07	-0.799038	0.799038	-57.9963		+
8.58346	8.48864	8.46148	8.43296	7.09698	7.11894	7.24413	7.25361	9.31424	9.35997	9.29347	9.25904	FALSE		+	+	siGl2_siSenp3-1;siGl2_siSenp3-9		oxidoreductase activity;zinc ion binding			PF08240	0	NaN	15	5	6	5	45.9	1		VAT1L	6.57616	3.35039e-06	1.31322	-1.31322	25.0672			+	+		6.1153	5.49177e-06	-0.815045	0.815045	-20.9665		+
6.60585	6.60585	6.65535	6.63952	7.47168	7.51806	7.43962	7.46761	6.01346	5.6893	6.09592	5.87529	FALSE		+	+	siGl2_siSenp3-1;siGl2_siSenp3-9	autophagy;endoplasmic reticulum to Golgi vesicle-mediated transport;Golgi ribbon formation;Golgi to vacuole transport;intra-Golgi vesicle-mediated transport;protein targeting to vacuole;retrograde transport, endosome to Golgi;vesicle fusion with Golgi apparatus;voluntary musculoskeletal movement	SNAP receptor activity;SNARE binding	autophagosome;clathrin-coated vesicle;cytosol;endoplasmic reticulum membrane;endosome;ER to Golgi transport vesicle membrane;Golgi apparatus;Golgi membrane;integral component of membrane;intracellular membrane-bounded organelle;late endosome membrane;neuron projection terminus;neuronal cell body;perinuclear region of cytoplasm;SNARE complex;synaptic vesicle;trans-Golgi network membrane	SNARE interactions in vesicular transport	PF05008	0	NaN	8	2	2	2	25.2	1		VTI1A	7.87818	7.28602e-07	-0.847599	0.847599	-41.4239		+				3.65712	0.00051848	0.70815	-0.70815	7.88652
9.07361	9.16667	9.08268	9.1316	7.78986	8.00225	7.85922	7.93723	9.90944	9.88753	9.90283	9.95289	FALSE		+	+	siGl2_siSenp3-1;siGl2_siSenp3-9	actin cytoskeleton organization;actin filament-based movement;adenylate cyclase-modulating G protein-coupled receptor signaling pathway;ameboidal-type cell migration;angiogenesis;Fc-gamma receptor signaling pathway involved in phagocytosis;lamellipodium assembly;lamellipodium morphogenesis;megakaryocyte development;negative regulation of stress fiber assembly;positive regulation of lamellipodium …	actin binding;cadherin binding;protein kinase A binding;SH3 domain binding	actin cytoskeleton;cell-cell junction;cytosol;early endosome;extracellular exosome;lamellipodium;protein-containing complex;ruffle;SCAR complex;synapse	Adherens junction;Bacterial invasion of epithelial cells;Choline metabolism in cancer;Fc gamma R-mediated phagocytosis;Regulation of actin cytoskeleton;Salmonella infection;Shigellosis;Yersinia infection	PF02205	0	NaN	15	8	11	8	54.3	1		WASF2	6.44437	4.07541e-06	1.2165	-1.2165	23.8202			+	+		7.11482	1.15903e-06	-0.799533	0.799533	-30.867		+
5.78398	6.11894	5.97499	5.926	2.63227	2.94486	2.72247	3.64386	6.2384	6.29094	5.96578	6.26303	FALSE		+		siGl2_siSenp3-9	aging;aorta morphogenesis;cardiac myofibril assembly;cell chemotaxis;cell migration;cell migration involved in coronary angiogenesis;cell migration involved in vasculogenesis;glycosaminoglycan biosynthetic process;hematopoietic progenitor cell differentiation;inner ear development;lung growth;male gonad development;MAPK cascade;metanephric comma-shaped body morphogenesis;metanephric glomerular ca…	ATP binding;enzyme binding;phosphatidylinositol 3-kinase binding;phosphatidylinositol-4,5-bisphosphate 3-kinase activity;platelet activating factor receptor activity;platelet-derived growth factor beta-receptor activity;platelet-derived growth factor binding;platelet-derived growth factor receptor binding;platelet-derived growth factor-activated receptor activity;protein kinase binding;protein ty…	apical plasma membrane;cell surface;cytoplasm;cytoplasmic vesicle;focal adhesion;Golgi apparatus;integral component of plasma membrane;intracellular membrane-bounded organelle;intrinsic component of plasma membrane;lysosomal lumen;membrane;nucleus;plasma membrane;receptor complex	Calcium signaling pathway;Central carbon metabolism in cancer;Choline metabolism in cancer;EGFR tyrosine kinase inhibitor resistance;Focal adhesion;Gap junction;Glioma;Human papillomavirus infection;Jak-STAT signaling pathway;MAPK signaling pathway;Melanoma;MicroRNAs in cancer;Pathways in cancer;Phospholipase D signaling pathway;PI3K-Akt signaling pathway;Prostate cancer;Rap1 signaling pathway;Ra…	PF00047;PF07679;PF07714	0	NaN	2	2	2	2	123.9	1		PDGFRB	4.77454	6.21481e-05	2.96512	-2.96512	12.3983			+	+		1.23379	0.0752932	-0.238564	0.238564	-2.33335
7.82782	7.88996	7.94953	7.8802	4.97728	4.57894	5.14975	5.36457	7.98584	7.84361	7.87467	7.87713	FALSE		+		siGl2_siSenp3-9	apoptotic process;cell proliferation;leading edge cell differentiation;membrane organization;multicellular organism development;negative regulation of androgen receptor signaling pathway;negative regulation of apoptotic process;negative regulation of canonical Wnt signaling pathway;negative regulation of protein binding;negative regulation of protein localization to plasma membrane;negative regul…	cargo receptor activity;clathrin adaptor activity;protein C-terminus binding;SMAD binding	clathrin-coated pit;clathrin-coated vesicle;clathrin-coated vesicle membrane;cytosol;fibrillar center;focal adhesion;intracellular membrane-bounded organelle;lysosomal membrane;plasma membrane	Endocytosis	PF00640	0	NaN	6	4	4	4	82.4	1		DAB2	5.58609	1.49872e-05	2.86924	-2.86924	17.0616			+	+		0.0759749	0.858747	-0.00843596	0.00843596	-0.211486
4.72247	4.95884	5.03122	5.01792	2.48543	2.03562	1.848	3.01792	4.94486	4.87283	4.69488	4.78136	FALSE		+		siGl2_siSenp3-9	beta-catenin-TCF complex assembly;brain development;canonical Wnt signaling pathway;developmental growth;in utero embryonic development;kidney development;lens development in camera-type eye;mammary gland development;positive regulation of chromatin binding;post-embryonic development;regulation of histone H3-K4 methylation;regulation of mammary gland epithelial cell proliferation;roof of mouth de…	chromatin binding;histone acetyltransferase regulator activity;histone binding;metal ion binding	beta-catenin-TCF complex;nucleoplasm		PF00628	0	NaN	4	1	2	1	41.2	1		PYGO2	4.1272	0.00021319	2.58587	-2.58587	9.56469			+	+		0.566776	0.31086	0.109131	-0.109131	1.21175
8.96347	8.83162	8.893	8.85362	6.42459	6.42122	6.64241	6.75622	8.54651	8.50621	8.31922	8.48945	FALSE		+	+	siGl2_siSenp3-1;siGl2_siSenp3-9	regulation of small GTPase mediated signal transduction;Rho protein signal transduction	GTPase activator activity;metal ion binding;PDZ domain binding	cytoplasm;cytosol;protein-containing complex		PF00130;PF00620	0	NaN	3	4	4	4	142	1		ARHGAP29	6.71115	2.7288e-06	2.32432	-2.32432	26.4108			+	+		3.45737	0.00076444	0.420083	-0.420083	7.25381
7.50541	7.43796	7.44128	7.45533	4.89239	4.94953	5.49506	5.48543	7.21237	7.21432	7.10538	7.17991	FALSE		+	+	siGl2_siSenp3-1;siGl2_siSenp3-9	axon choice point recognition;axon regeneration;cell fate commitment;glial cell differentiation;nervous system development;protein kinase C-activating G protein-coupled receptor signaling pathway;regulation of filopodium assembly;regulation of growth;regulation of postsynaptic specialization assembly;response to wounding;tissue regeneration	calmodulin binding;lysophosphatidic acid binding;phosphatidylinositol phosphate binding;phosphatidylserine binding	cell junction;cytoplasm;filopodium membrane;GABA-ergic synapse;growth cone membrane;plasma membrane;postsynaptic density		PF00612;PF06614;PF10580	0	NaN	22	4	5	4	24.8	1		GAP43	5.01241	4.06595e-05	2.25439	-2.25439	13.6218			+	+		4.09613	0.000220671	0.281999	-0.281999	9.44484
13.6594	13.6238	13.6335	13.6411	11.2537	11.2772	11.5662	11.5844	13.4722	13.4893	13.4039	13.453	FALSE		+	+	siGl2_siSenp3-1;siGl2_siSenp3-9	anterograde axonal protein transport;associative learning;axonogenesis;dendrite development;memory;microtubule cytoskeleton organization;negative regulation of proteasomal ubiquitin-dependent protein catabolic process;negative regulation of protein localization to microtubule;neuron cellular homeostasis;neuron projection maintenance;positive regulation of cellular protein localization;positive re…	actin binding;cytoskeletal adaptor activity;microtubule binding;structural molecule activity;tau protein binding;tubulin binding	axon;axon cytoplasm;axon initial segment;cell projection;cytoplasm;cytosol;dendrite;dendritic branch;dendritic microtubule;dendritic shaft;microtubule;microtubule associated complex;neuron projection;neuronal cell body;primary dendrite;synapse			0	NaN	29	63	103	62	305.3	1		MAP1A	6.53437	3.60064e-06	2.21906	-2.21906	24.665			+	+		4.0523	0.00023978	0.184854	-0.184854	9.278
9.09908	9.2465	9.24745	9.29025	6.97039	6.94603	6.96809	7.24222	9.44232	9.47371	9.34585	9.50044	FALSE		+	+	siGl2_siSenp3-1;siGl2_siSenp3-9	cellular response to hydrogen peroxide;cellular response to reactive nitrogen species;cytokine-mediated signaling pathway;interleukin-4-mediated signaling pathway;mammary gland epithelial cell proliferation;mammary gland morphogenesis;negative regulation of transcription by RNA polymerase II;negative regulation of type 2 immune response;positive regulation of cold-induced thermogenesis;positive r…	DNA-binding transcription activator activity, RNA polymerase II-specific;DNA-binding transcription factor activity;DNA-binding transcription factor activity, RNA polymerase II-specific;identical protein binding;protein phosphatase binding;RNA polymerase II proximal promoter sequence-specific DNA binding;RNA polymerase II regulatory region sequence-specific DNA binding	cytosol;membrane raft;nuclear chromatin;nuclear membrane;nucleoplasm	Hepatitis B;Inflammatory bowel disease (IBD);Jak-STAT signaling pathway;Necroptosis;Pathways in cancer;Th1 and Th2 cell differentiation;Th17 cell differentiation	PF00017;PF01017;PF02864;PF02865;PF14596	0	NaN	3	3	4	3	94.1	1		STAT6	6.74248	2.64799e-06	2.18914	-2.18914	26.7326			+	+		2.19117	0.0100894	-0.219758	0.219758	-4.08864
6.78267	6.69209	6.91528	6.69349	4.45286	4.67243	4.70598	4.77083	6.59096	6.81506	6.61618	6.60437	FALSE		+		siGl2_siSenp3-9	phosphatidylcholine biosynthetic process;phospholipid transport	lipid binding;phospholipid transporter activity	mitochondrial outer membrane		PF01852	0	NaN	6	2	2	2	43.1	1		STARD7	6.5112	3.69515e-06	2.12036	-2.12036	24.4448			+	+		0.751836	0.210055	0.11424	-0.11424	1.52922
10.162	10.1989	10.3041	10.2845	8.04821	8.27891	8.29921	8.25456	10.0847	10.1193	10.0611	10.0724	FALSE		+	+	siGl2_siSenp3-1;siGl2_siSenp3-9	negative regulation of androgen receptor signaling pathway;negative regulation of production of miRNAs involved in gene silencing by miRNA;negative regulation of transcription by RNA polymerase II;negative regulation of transcription, DNA-templated;regulation of cellular ketone metabolic process by negative regulation of transcription from RNA polymerase II promoter;regulation of lipid metabolic …	chromatin binding;DNA-binding transcription factor activity, RNA polymerase II-specific;histone deacetylase binding;Notch binding;nuclear hormone receptor binding;protein N-terminus binding;RNA polymerase II regulatory region DNA binding;sequence-specific DNA binding;transcription corepressor activity	histone deacetylase complex;membrane;nuclear body;nuclear chromatin;nuclear matrix;nucleoplasm;nucleus;transcriptional repressor complex	Epstein-Barr virus infection;Notch signaling pathway	PF00249;PF15784	2	NaN	6	12	13	10	273.5	1		NCOR2	7.04036	1.75486e-06	2.01716	-2.01716	29.9926			+	+		2.2573	0.00880563	0.153011	-0.153011	4.22514
10.741	10.7318	10.7688	10.6905	8.6749	8.66853	8.82464	8.79539	10.8876	10.9054	10.854	10.8684	FALSE		+	+	siGl2_siSenp3-1;siGl2_siSenp3-9	microtubule cytoskeleton organization		cytosol;microtubule cytoskeleton;spindle		PF05672	0	NaN	19	16	23	16	92.8	1		MAP7D1	8.13802	5.09333e-07	1.99215	-1.99215	45.7802			+	+		3.50574	0.000693793	-0.145821	0.145821	-7.403
7.3147	7.43296	7.3906	7.40939	5.06609	5.36107	5.49825	5.73335	7.35315	7.43463	7.18488	7.32373	FALSE		+		siGl2_siSenp3-9	cell cycle;innate immune response;interferon-gamma-mediated signaling pathway;negative regulation of NF-kappaB transcription factor activity;negative regulation of protein deubiquitination;negative regulation of viral release from host cell;negative regulation of viral transcription;positive regulation of autophagy;positive regulation of cell cycle;positive regulation of DNA-binding transcription…	DNA binding;identical protein binding;RNA binding;ubiquitin-protein transferase activity;zinc ion binding	autophagosome;cytoplasm;cytoplasmic vesicle;cytosol;nucleoplasm;nucleus;P-body;ribonucleoprotein complex	Systemic lupus erythematosus	PF00622;PF00643;PF13765	0	NaN	11	5	5	5	54.1	1		TRIM21	5.06787	3.66783e-05	1.97222	-1.97222	13.923			+	+		0.49485	0.362164	0.0628161	-0.0628161	1.08398
10.6047	10.7404	10.6501	10.6519	8.8558	8.68895	8.74651	8.61875	11.0175	10.5884	10.6721	10.2108	FALSE		+		siGl2_siSenp3-9	positive regulation of cell proliferation	actin binding;calmodulin binding	cytoplasm;cytoskeleton;extracellular exosome;plasma membrane	Fc gamma R-mediated phagocytosis;Leishmaniasis	PF02063	0	NaN	61	6	13	6	19.5	1		MARCKSL1	7.33377	1.2871e-06	1.93428	-1.93428	33.587			+	+		0.0853316	0.843029	0.0395799	-0.0395799	0.235551
7.51806	7.47168	7.49105	7.49506	5.54226	5.57289	5.59991	5.64962	6.91767	6.92719	7.15482	7	FALSE		+	+	siGl2_siSenp3-1;siGl2_siSenp3-9	ubiquitin-dependent ERAD pathway		integral component of membrane		PF00240	0	NaN	7	1	1	1	33.8	1		TMUB2	9.49469	1.6311e-07	1.90279	-1.90279	77.1152			+	+		3.94511	0.000293847	0.494043	-0.494043	8.88092
10.925	10.7278	10.8821	10.8876	8.97441	8.90779	9.23194	9.15279	11.1216	11.1312	11.0345	11.0673	FALSE		+	+	siGl2_siSenp3-1;siGl2_siSenp3-9	histone acetylation;proteolysis	metallocarboxypeptidase activity;zinc ion binding	extracellular space		PF00246;PF02244	0	NaN	29	9	12	9	47.3	1		CPA4	6.05771	7.19011e-06	1.78891	-1.78891	20.5026			+	+		2.49035	0.00543099	-0.233014	0.233014	-4.72737
10.0088	9.9453	10.0505	10.0802	8.15583	8.21286	8.38457	8.21286	10.4341	10.4686	10.441	10.4832	FALSE		+	+	siGl2_siSenp3-1;siGl2_siSenp3-9	actin cytoskeleton reorganization;intracellular signal transduction;positive regulation of plasma membrane bounded cell projection assembly	phosphatidylinositol-3,4-bisphosphate binding;phosphatidylinositol-3,5-bisphosphate binding;phosphatidylinositol-3-phosphate binding	cytoplasm;cytoskeleton;lamellipodium membrane;plasma membrane		PF00169;PF00610	0	NaN	23	6	9	6	39.9	1		PLEK2	7.12112	1.58862e-06	1.77968	-1.77968	30.9422			+	+		5.05601	3.48468e-05	-0.435522	0.435522	-13.8581
10.8246	10.7927	10.8601	10.8715	8.99831	8.97212	9.11009	9.15861	10.6708	10.6666	10.6303	10.6419	FALSE		+	+	siGl2_siSenp3-1;siGl2_siSenp3-9		cadherin binding;RNA binding	cytoplasm;nucleus		PF12478	0	NaN	13	10	21	10	117	1		UBAP2	7.58913	1.0504e-06	1.77744	-1.77744	37.0605			+	+		3.99697	0.000265894	0.184829	-0.184829	9.07111
7.98868	7.86357	7.81186	7.87406	5.9542	6.15987	6.3147	6.19771	8.10905	8.09645	8.0129	8.0045	FALSE		+	+	siGl2_siSenp3-1;siGl2_siSenp3-9	glutathione derivative biosynthetic process;glutathione metabolic process;long-chain fatty acid biosynthetic process;nitrobenzene metabolic process;xenobiotic catabolic process	enzyme binding;glutathione binding;glutathione transferase activity;protein homodimerization activity	cytoplasm;cytosol;intercellular bridge	Chemical carcinogenesis;Drug metabolism - cytochrome P450;Drug metabolism - other enzymes;Fluid shear stress and atherosclerosis;Glutathione metabolism;Hepatocellular carcinoma;Metabolic pathways;Metabolism of xenobiotics by cytochrome P450;Pathways in cancer;Platinum drug resistance	PF02798;PF14497	0	NaN	19	3	3	3	25.5	1		GSTM4	6.07126	7.04405e-06	1.72792	-1.72792	20.6109			+	+		1.99798	0.0150555	-0.171184	0.171184	-3.70349
9.53294	9.55516	9.51924	9.47776	7.7662	7.73064	7.82845	7.86233	9.25668	9.26866	9.29944	9.26655	FALSE		+	+	siGl2_siSenp3-1;siGl2_siSenp3-9	cellular response to DNA damage stimulus;chromatin organization;chromatin remodeling;negative regulation of DNA damage checkpoint;positive regulation of G2/M transition of mitotic cell cycle;positive regulation of histone H3-K36 trimethylation;positive regulation of I-kappaB kinase/NF-kappaB signaling;positive regulation of transcription by RNA polymerase II;positive regulation of transcription e…	chromatin binding;enzyme binding;lysine-acetylated histone binding;p53 binding;RNA polymerase II CTD heptapeptide repeat kinase activity;RNA polymerase II C-terminal domain binding	chromosome;condensed nuclear chromosome;cytosol;nucleoplasm;nucleus		PF00439;PF17035;PF17105	1	NaN	5	6	8	5	152.1	1		BRD4	8.4118	4.06736e-07	1.72437	-1.72437	50.864			+	+		4.94565	4.26899e-05	0.248445	-0.248445	13.2674
9.52493	9.19353	9.31402	9.40663	7.61102	7.53993	7.6858	7.75956	10.0833	9.93796	9.77446	9.87375	FALSE		+	+	siGl2_siSenp3-1;siGl2_siSenp3-9	regulation of transcription, DNA-templated;response to hypoxia;response to oxidative stress	cadherin binding involved in cell-cell adhesion;metal ion binding;transcription coactivator activity	cell-cell adherens junction;cytoskeleton;focal adhesion;transcription factor complex;Z disc		PF00412;PF00595;PF15936	0	NaN	22	5	6	5	36	1		PDLIM1	6.01862	7.66143e-06	1.7107	-1.7107	20.1935			+	+		2.95319	0.00209286	-0.557603	0.557603	-5.83714
4.77083	4.83289	5.02237	5.08746	3.05311	3.52356	3.40599	3.15381	4.99095	4.89239	4.96347	4.8679	FALSE		+		siGl2_siSenp3-9	cobalamin biosynthetic process;cobalamin metabolic process;demethylation;glutathione metabolic process;oxidation-reduction process	cobalamin binding;cyanocobalamin reductase (cyanide-eliminating) activity;demethylase activity;FAD binding;glutathione binding;oxidoreductase activity;protein homodimerization activity	cytoplasm;cytosol	Vitamin digestion and absorption	PF16690	0	NaN	3	1	1	1	31.7	1		MMACHC	4.7772	6.18894e-05	1.64427	-1.64427	12.4114			+	+		0.00120307	0.997586	-0.000291705	0.000291705	-0.00361394
11.8976	11.8528	11.9026	11.896	10.1326	10.2676	10.3454	10.4432	12.0345	11.9507	11.9396	11.9988	FALSE		+	+	siGl2_siSenp3-1;siGl2_siSenp3-9	epithelial cell differentiation;muscle organ development	actin filament binding	cytoplasm		PF00307;PF00402	0	NaN	78	15	32	15	22.6	1		TAGLN	6.45121	4.03588e-06	1.59006	-1.59006	23.8835			+	+		2.03074	0.0140617	-0.093657	0.093657	-3.76745
8.63045	8.74349	8.67455	8.72178	6.91169	7.12619	7.15381	7.23649	8.48261	8.64133	8.5691	8.57024	FALSE		+	+	siGl2_siSenp3-1;siGl2_siSenp3-9	activation of cysteine-type endopeptidase activity;antigen processing and presentation of exogenous peptide antigen via MHC class II;associative learning;cellular response to amyloid-beta;cellular response to calcium ion;cellular response to hepatocyte growth factor stimulus;dendritic spine organization;memory;negative regulation of ERBB signaling pathway;negative regulation of gene expression;ne…	cysteine-type endopeptidase activity;peptidase activity;tau protein binding	apical part of cell;cytoplasm;endolysosome lumen;extracellular exosome;extracellular region;late endosome;lysosomal lumen;lysosome;perinuclear region of cytoplasm	Antigen processing and presentation;Lysosome	PF01650	0	NaN	6	3	3	3	49.4	1		LGMN	6.18315	5.97815e-06	1.58552	-1.58552	21.526			+	+		1.6658	0.0302093	0.12675	-0.12675	3.08274
6.52669	6.46271	6.26679	6.55459	4.97728	4.91648	4.84298	4.75489	6.82655	6.71012	6.77083	6.70321	FALSE		+	+	siGl2_siSenp3-1;siGl2_siSenp3-9	acute inflammatory response;cell proliferation;intrinsic apoptotic signaling pathway in response to DNA damage by p53 class mediator;male gonad development;negative regulation of cell cycle;negative regulation of cell proliferation;negative regulation of fibroblast proliferation;positive regulation of apoptotic process;positive regulation of protein modification process;protein acetylation;protei…	chromatin binding;DNA binding	cytosol;nucleus;protein-DNA complex	Transcriptional misregulation in cancer	PF10195	0	NaN	20	1	1	1	8.9	1		NUPR1	5.93898	8.73391e-06	1.57979	-1.57979	19.5777			+	+		2.25605	0.0088259	-0.299983	0.299983	-4.22255
7.40769	7.43463	7.46025	7.43962	5.84046	5.6837	5.92362	5.97728	7.27426	7.10224	7.15279	7.27053	FALSE		+	+	siGl2_siSenp3-1;siGl2_siSenp3-9			nucleus		PF04836;PF05004	0	NaN	5	2	2	2	54.8	1		IFRD2	6.49767	3.77852e-06	1.57928	-1.57928	24.317			+	+		2.73911	0.00327119	0.235594	-0.235594	5.30366
7.08852	6.88874	7.03342	7.06393	5.41954	5.04439	5.71973	5.62644	7.18289	7.12619	7.06501	7.13955	FALSE		+		siGl2_siSenp3-9	beta-catenin-TCF complex assembly;canonical Wnt signaling pathway;negative regulation of transforming growth factor beta receptor signaling pathway;positive regulation of epithelial to mesenchymal transition;positive regulation of transcription by RNA polymerase II;regulation of cell morphogenesis;skeletal muscle cell differentiation;somatic stem cell population maintenance	beta-catenin binding;transcription coactivator activity	beta-catenin-TCF complex;nucleolus;nucleoplasm;nucleus		PF11502	0	NaN	2	3	3	3	157	1		BCL9L	4.24139	0.000170516	1.56613	-1.56613	10.017			+	+		1.12697	0.0945784	-0.109755	0.109755	-2.15442
10.0528	10.0893	10.1703	10.16	8.42375	8.4271	8.66391	8.71459	10.0084	9.95143	9.88996	9.99181	FALSE		+	+	siGl2_siSenp3-1;siGl2_siSenp3-9	cell-substrate junction assembly;fibroblast migration	actin binding;RNA binding	cell surface;cytoplasm;cytoskeleton;focal adhesion		PF00017;PF08416;PF10409	2	NaN	10	12	15	10	185.6	1		TNS1	5.87019	9.77482e-06	1.56078	-1.56078	19.0606			+	+		2.18843	0.0101505	0.157708	-0.157708	4.08303
11.7134	11.6792	11.6726	11.6359	10.0693	10.0764	10.1878	10.1896	11.3542	11.319	11.3071	11.3542	FALSE		+	+	siGl2_siSenp3-1;siGl2_siSenp3-9	cellular protein modification process;collagen fibril organization;collagen metabolic process;hydroxylysine biosynthetic process;peptidyl-lysine hydroxylation;response to hypoxia	iron ion binding;L-ascorbic acid binding;procollagen-lysine 5-dioxygenase activity	endoplasmic reticulum;endoplasmic reticulum membrane;extracellular exosome;rough endoplasmic reticulum membrane	Lysine degradation	PF03171	0	NaN	29	19	31	19	84.6	1		PLOD2	7.89459	7.22636e-07	1.54448	-1.54448	41.6863			+	+		5.59192	1.36475e-05	0.341647	-0.341647	17.1006
5.49506	5.40259	5.50144	5.3505	3.7866	4.08746	3.76553	4.09592	5.64386	5.42626	5.47897	5.49185	FALSE		+		siGl2_siSenp3-9	brown fat cell differentiation;cell adhesion;endodermal cell differentiation;epidermis development;extracellular matrix organization;hemidesmosome assembly	protein-containing complex binding;structural molecule activity	extracellular region;laminin-5 complex	Amoebiasis;ECM-receptor interaction;Focal adhesion;Human papillomavirus infection;Pathways in cancer;PI3K-Akt signaling pathway;Small cell lung cancer;Toxoplasmosis	PF00053;PF00055	0	NaN	2	3	3	3	129.5	1		LAMB3	5.30566	2.38881e-05	1.50351	-1.50351	15.2877			+	+		0.574499	0.305689	-0.0728421	0.0728421	-1.22529
8.39575	8.2465	8.31198	8.4149	6.75489	6.82782	6.92719	6.9472	8.14822	8.23122	8.14364	8.0634	FALSE		+	+	siGl2_siSenp3-1;siGl2_siSenp3-9	cell migration;lung alveolus development;positive regulation of cell proliferation		cytosol;focal adhesion		PF00017;PF08416;PF10409	0	NaN	6	8	9	6	155.2	1		TNS3	6.55667	3.47329e-06	1.47801	-1.47801	24.8788			+	+		2.03216	0.0140215	0.195662	-0.195662	3.77023
4.27053	4.29278	4.72247	4.51728	2.67807	3.47249	2.848	2.96347	4.64962	4.88264	4.91648	5.26303	FALSE		+	+	siGl2_siSenp3-1;siGl2_siSenp3-9	chondroitin sulfate biosynthetic process;chondroitin sulfate proteoglycan biosynthetic process;glycosaminoglycan biosynthetic process;glycosaminoglycan metabolic process;heparan sulfate proteoglycan biosynthetic process;heparin biosynthetic process	acetylglucosaminyltransferase activity;magnesium ion binding;manganese ion binding;protein xylosyltransferase activity	extracellular space;Golgi membrane;integral component of membrane	Glycosaminoglycan biosynthesis - chondroitin sulfate / dermatan sulfate;Glycosaminoglycan biosynthesis - heparan sulfate / heparin;Metabolic pathways	PF02485;PF12529	0	NaN	2	1	1	1	96.7	1		XYLT2	3.45652	0.000786611	1.46026	-1.46026	7.25122			+	+		1.55644	0.0380526	-0.477179	0.477179	-2.88791
7.16993	7.17193	7.16491	7.27891	5.79961	5.54844	5.66391	5.96347	7.30378	7.40173	7.19771	7.47411	FALSE		+		siGl2_siSenp3-9			nucleus		PF15772	0	NaN	12	2	3	2	26	1		C1orf174	5.34526	2.25551e-05	1.45256	-1.45256	15.5271			+	+		1.17747	0.0849085	-0.147915	0.147915	-2.23881
9.51983	9.37851	9.49286	9.50442	7.92896	8.07093	8.14568	7.99039	9.50044	9.52845	9.51531	9.53566	FALSE		+		siGl2_siSenp3-9	animal organ regeneration;apoptotic cell clearance;blood vessel remodeling;cell maturation;cell migration;cellular response to extracellular stimulus;cellular response to hydrogen peroxide;cellular response to interferon-alpha;cellular response to lipopolysaccharide;dendritic cell differentiation;erythrocyte homeostasis;forebrain cell migration;inflammatory response;innate immune response;natural…	ATP binding;myosin heavy chain binding;phosphatidylinositol 3-kinase binding;phosphatidylserine binding;protein heterodimerization activity;protein tyrosine kinase activity;transmembrane receptor protein tyrosine kinase activity;virus receptor activity;Wnt-protein binding	cell surface;extracellular exosome;extracellular space;host cell surface;integral component of plasma membrane;plasma membrane;receptor complex	EGFR tyrosine kinase inhibitor resistance	PF00041;PF07714	0	NaN	13	8	12	8	98.3	1		AXL	6.58683	3.30058e-06	1.43992	-1.43992	25.1708			+	+		0.668435	0.250182	-0.0460615	0.0460615	-1.3877
4.24031	4.40599	4.20163	4.54226	2.80735	2.67807	2.82782	3.39232	4.61471	4.24793	4.40599	4.43962	FALSE		+		siGl2_siSenp3-9	multicellular organism development;spermatogenesis	DNA binding;identical protein binding;zinc ion binding	heterochromatin;nucleoplasm;nucleus;PcG protein complex;PRC1 complex		PF00536	0	NaN	2	2	4	2	90.7	1		PHC2	3.6977	0.000492903	1.42116	-1.42116	8.02056			+	+		0.307696	0.535249	-0.0795137	0.0795137	-0.730899
3.73335	4.03562	3.49825	4.21723	1.53605	2.37851	2.926	2.98185	4.39917	4.32912	4.03562	4.29278	FALSE		+		siGl2_siSenp3-9	carbohydrate metabolic process;ganglioside biosynthetic process;glycosphingolipid metabolic process;lipid glycosylation;lipid storage;spermatogenesis	(N-acetylneuraminyl)-galactosylglucosylceramide N-acetylgalactosaminyltransferase activity	Golgi membrane;integral component of Golgi membrane;membrane;plasma membrane	Glycosphingolipid biosynthesis - ganglio series;Metabolic pathways	PF00535	0	NaN	2	1	1	1	58.8	1		B4GALNT1	2.05343	0.0137373	1.41551	-1.41551	3.81205			+	+		1.15891	0.0884158	-0.39306	0.39306	-2.20776
6.15785	6.2384	5.97499	6.01346	4.38543	4.85798	4.74416	4.74953	5.55766	5.6837	5.53916	5.63227	FALSE		+	+	siGl2_siSenp3-1;siGl2_siSenp3-9					PF05773;PF06544	0	NaN	5	1	1	1	36.3	1		RWDD2B	4.64219	7.942e-05	1.4119	-1.4119	11.7628			+	+		3.38224	0.000887197	0.492982	-0.492982	7.02701
7.90869	8.05528	7.99209	8.05474	6.60881	6.70736	6.56986	6.5744	8.31877	8.33226	8.25077	8.29048	FALSE		+	+	siGl2_siSenp3-1;siGl2_siSenp3-9	actin filament organization;actin filament reorganization;antigen receptor-mediated signaling pathway;B cell receptor signaling pathway;cell adhesion;cell chemotaxis;cell division;cell migration;cell proliferation;cellular response to hepatocyte growth factor stimulus;epidermal growth factor receptor signaling pathway;G protein-coupled receptor signaling pathway;hepatocyte growth factor receptor …	protein kinase binding;SH3 domain binding	actin cytoskeleton;cytoplasm;cytosol;focal adhesion;lamellipodium;ruffle	Bacterial invasion of epithelial cells;Chemokine signaling pathway;Focal adhesion;Human cytomegalovirus infection;Leukocyte transendothelial migration;Rap1 signaling pathway;Regulation of actin cytoskeleton;Yersinia infection	PF00018;PF08824;PF12026	0	NaN	7	4	6	4	93.3	1		BCAR1	6.99125	1.89759e-06	1.38759	-1.38759	29.4293			+	+		3.55594	0.000628658	-0.295369	0.295369	-7.56051
7.55689	7.47086	7.57213	7.49346	6.12722	6.02237	6.16189	6.30012	7.00899	7.07468	7.19377	7.26115	FALSE		+	+	siGl2_siSenp3-1;siGl2_siSenp3-9	tRNA methylation;wybutosine biosynthetic process	tRNA methyltransferase activity	cytoplasm		PF02676	0	NaN	7	2	2	2	29.8	1		TYW3	6.2381	5.51593e-06	1.37043	-1.37043	21.9899			+	+		3.11841	0.00149865	0.388687	-0.388687	6.27516
6.74551	6.93074	6.86419	7.01011	5.51412	5.51728	5.44294	5.61176	6.89603	7.0433	7.16692	7.09381	FALSE		+		siGl2_siSenp3-9	actin cytoskeleton organization;intracellular protein transport;lamellipodium assembly;ruffle organization;small GTPase mediated signal transduction	cadherin binding;GTP binding;GTP-dependent protein binding;identical protein binding;phosphatidylinositol-4-phosphate binding;phospholipid binding;protein domain specific binding;Rac GTPase binding	cell cortex;cytoplasm;cytosol;plasma membrane;ruffle;trans-Golgi network membrane		PF06456	0	NaN	13	3	3	3	37.8	1		ARFIP2	6.08895	6.8695e-06	1.36611	-1.36611	20.7529			+	+		1.05093	0.111199	-0.16238	0.16238	-2.02779
7.85175	7.78529	7.89905	7.87406	6.86666	6.44128	6.47573	6.16591	7.6575	7.81698	7.83036	7.94895	FALSE		+		siGl2_siSenp3-9	amyloid precursor protein metabolic process;central nervous system development;collagen catabolic process;hormone metabolic process;myelination;positive regulation of G protein-coupled receptor signaling pathway;protein autoprocessing;regulation of cell differentiation;regulation of neuron projection development;response to wounding;tissue regeneration	serine-type endopeptidase activity	cytoplasm;endoplasmic reticulum;extracellular region;extracellular space;mitochondrion;nucleolus;secretory granule		PF00089	0	NaN	13	3	3	3	26.8	1		KLK6	4.06747	0.000239432	1.36514	-1.36514	9.33544			+	+		0.246063	0.607429	0.0390908	-0.0390908	0.604804
6.79312	6.63807	6.74551	6.60288	5.39917	5.06178	5.59395	5.34696	6.98641	6.96694	6.86666	6.92955	FALSE		+	+	siGl2_siSenp3-1;siGl2_siSenp3-9	negative regulation of cell proliferation		integral component of membrane		PF14936	0	NaN	8	1	2	1	21	1		TP53I11	4.54856	9.53061e-05	1.34443	-1.34443	11.3317			+	+		2.4682	0.00568151	-0.242496	0.242496	-4.67814
5.26679	5.30012	5.30378	5.15381	3.64386	3.64386	4.26303	4.12102	5.64674	5.36457	5.42291	5.62936	FALSE		+	+	siGl2_siSenp3-1;siGl2_siSenp3-9	activation of MAPK activity;activation of NF-kappaB-inducing kinase activity;aging;cellular response to heat;cellular response to hypoxia;cellular response to lipopolysaccharide;cytokine-mediated signaling pathway;innate immune response;interleukin-1-mediated signaling pathway;intracellular signal transduction;JNK cascade;lipopolysaccharide-mediated signaling pathway;MyD88-dependent toll-like rec…	ATP binding;heat shock protein binding;kinase activity;NF-kappaB-inducing kinase activity;protein heterodimerization activity;protein homodimerization activity;protein kinase activity;protein serine/threonine kinase activity	cytoplasm;cytosol;endosome membrane;interleukin-1 receptor complex;lipid droplet;nucleus;plasma membrane	Chagas disease (American trypanosomiasis);Epstein-Barr virus infection;Hepatitis B;Herpes simplex virus 1 infection;Human immunodeficiency virus 1 infection;Leishmaniasis;MAPK signaling pathway;Measles;Neurotrophin signaling pathway;NF-kappa B signaling pathway;Pertussis;Toll-like receptor signaling pathway;Toxoplasmosis;Tuberculosis;Yersinia infection	PF00069;PF00531	0	NaN	1	1	1	1	76.5	1		IRAK1	3.72947	0.000464171	1.33818	-1.33818	8.12684			+	+		1.76167	0.0247134	-0.259769	0.259769	-3.25712
8.17941	8.21868	8.17393	8.28956	6.81762	6.94017	6.76155	7.01569	8.33271	8.45286	8.42794	8.53566	FALSE		+	+	siGl2_siSenp3-1;siGl2_siSenp3-9	regulation of Rho protein signal transduction	Rho guanyl-nucleotide exchange factor activity			PF00169;PF00621	0	NaN	4	4	4	4	134.3	1		PLEKHG3	6.11487	6.61284e-06	1.33164	-1.33164	20.963			+	+		2.37647	0.00685617	-0.221898	0.221898	-4.4777
8.9257	8.92392	8.96319	8.98385	7.55459	7.5691	7.61545	7.74079	9.24031	9.33047	9.26936	9.27775	FALSE		+	+	siGl2_siSenp3-1;siGl2_siSenp3-9	cellular response to nerve growth factor stimulus;endocytosis;neuron projection development;plasma membrane tubulation;protein localization to endosome;protein targeting to membrane;receptor-mediated endocytosis;retrograde transport, endosome to plasma membrane;slow endocytic recycling	cadherin binding;identical protein binding;metal ion binding;phosphatidic acid binding;Rab GTPase binding	extrinsic component of membrane;late endosome;late endosome membrane;recycling endosome membrane		PF00307;PF00412;PF12130	0	NaN	9	7	8	7	93.4	1		MICALL1	7.01313	1.84734e-06	1.32918	-1.32918	29.679			+	+		5.05432	3.48852e-05	-0.330309	0.330309	-13.8489
8.74046	8.75422	8.74953	8.73437	7.3443	7.22014	7.51964	7.58946	8.65428	8.71081	8.60955	8.52826	FALSE		+	+	siGl2_siSenp3-1;siGl2_siSenp3-9	plus-end-directed vesicle transport along microtubule;positive regulation of autophagosome maturation	metal ion binding	autophagosome;Golgi apparatus;intracellular membrane-bounded organelle;late endosome;lysosome;membrane		PF01363;PF02759	0	NaN	5	7	7	7	166.9	1		FYCO1	5.38976	2.09517e-05	1.32626	-1.32626	15.8002			+	+		1.65646	0.0307748	0.118922	-0.118922	3.06594
9.43275	9.48502	9.39703	9.47127	7.99266	8.01179	8.2484	8.23026	9.89936	9.8892	9.85549	9.90433	FALSE		+	+	siGl2_siSenp3-1;siGl2_siSenp3-9	actin crosslink formation;actin filament bundle assembly;plasma membrane organization;positive regulation of actin cytoskeleton reorganization;positive regulation of actin filament polymerization;regulation of insulin receptor signaling pathway;response to bacterium	actin binding;cadherin binding involved in cell-cell adhesion;proline-rich region binding	actin cytoskeleton;cell-cell adherens junction;cytosol;extracellular exosome;nucleoplasm;plasma membrane		PF08397;PF14604	0	NaN	11	7	7	7	56.8	1		BAIAP2L1	5.80027	1.07814e-05	1.32574	-1.32574	18.5486			+	+		5.9165	7.82552e-06	-0.440576	0.440576	-19.4072
10.0674	10.1011	10.1364	10.1759	8.67172	8.84486	8.91468	8.86728	10.1419	10.1425	10.1182	10.1299	FALSE		+		siGl2_siSenp3-9	glycosphingolipid metabolic process;post-translational protein modification	metal ion binding	endoplasmic reticulum;endoplasmic reticulum lumen		PF03781	0	NaN	23	6	9	6	33.8	1		SUMF2	6.28269	5.14224e-06	1.29556	-1.29556	22.3735			+	+		0.214755	0.648548	-0.0129166	0.0129166	-0.538088
12.8266	12.9041	12.9008	12.8646	11.5998	11.5809	11.6967	11.6402	13.2701	13.2839	13.2949	13.2717	FALSE		+	+	siGl2_siSenp3-1;siGl2_siSenp3-9	apoptotic cell clearance;blood vessel remodeling;branching involved in salivary gland morphogenesis;isopeptide cross-linking via N6-(L-isoglutamyl)-L-lysine;negative regulation of endoplasmic reticulum calcium ion concentration;positive regulation of apoptotic process;positive regulation of cell adhesion;positive regulation of cytosolic calcium ion concentration involved in phospholipase C-activa…	GTP binding;metal ion binding;protein domain specific binding;protein-glutamine gamma-glutamyltransferase activity	collagen-containing extracellular matrix;cytosol;endoplasmic reticulum;extracellular exosome;focal adhesion;intrinsic component of plasma membrane;mitochondrion	Huntington disease	PF00868;PF00927;PF01841	0	NaN	43	26	78	26	77.3	1		TGM2	7.76453	8.4777e-07	1.24462	-1.24462	39.6505			+	+		6.15614	5.13895e-06	-0.406128	0.406128	-21.3016
7.73877	7.76951	7.58871	7.6886	6.55766	6.2891	6.46923	6.50938	7.13031	7.21043	7.06932	7.15279	FALSE		+	+	siGl2_siSenp3-1;siGl2_siSenp3-9	artery morphogenesis;forebrain development;glomerular capillary formation;negative regulation of neuron differentiation;negative regulation of Notch signaling pathway;negative regulation of transcription by RNA polymerase II;neuron fate commitment;Notch signaling pathway;positive regulation of smooth muscle cell proliferation;positive regulation of transcription of Notch receptor target;transcrip…	cadherin binding;calcium ion binding;enzyme binding;identical protein binding;signaling receptor activity	actin cytoskeleton;cytosol;endoplasmic reticulum membrane;extracellular region;Golgi membrane;integral component of membrane;nucleoplasm;plasma membrane;receptor complex	Apelin signaling pathway;Breast cancer;Endocrine resistance;Human papillomavirus infection;MicroRNAs in cancer;Notch signaling pathway;Pathways in cancer;Th1 and Th2 cell differentiation;Thyroid hormone signaling pathway	PF00008;PF00066;PF06816;PF07645;PF07684;PF11936;PF12661;PF12796	0	NaN	1	2	2	1	243.5	1		NOTCH3	5.65623	1.34958e-05	1.24006	-1.24006	17.5354			+	+		4.542	9.23645e-05	0.555685	-0.555685	11.302
11.409	11.345	11.5124	11.4525	10.0215	10.1093	10.3848	10.2456	10.9687	10.9191	11.0479	11.0751	FALSE		+	+	siGl2_siSenp3-1;siGl2_siSenp3-9	cellular response to DNA damage stimulus;negative regulation of transcription, DNA-templated	chromatin binding;enzyme binding;histone methyltransferase binding;protein homodimerization activity	chromatin;chromocenter;chromosome, centromeric region;female pronucleus;male pronucleus;nuclear chromosome, telomeric region;nuclear heterochromatin;nucleoplasm;nucleus;pericentric heterochromatin;site of DNA damage;spindle		PF00385;PF01393	0	NaN	65	9	31	8	21.4	1		CBX1	5.12533	3.30833e-05	1.23942	-1.23942	14.2418			+	+		3.83365	0.000365331	0.427025	-0.427025	8.48392
7.57818	7.49506	7.49265	7.51412	6.21529	6.30195	6.39575	6.24982	6.90207	7.1127	6.8189	7.06717	FALSE		+	+	siGl2_siSenp3-1;siGl2_siSenp3-9	DNA methylation;negative regulation of transcription by RNA polymerase II;negative regulation of transcription, DNA-templated	DNA-binding transcription factor activity, RNA polymerase II-specific;protein binding, bridging;sequence-specific DNA binding;zinc ion binding	nuclear speck;nucleoplasm;nucleus;NuRD complex		PF00320;PF16563	0	NaN	6	4	5	3	68	1		GATAD2A	6.85237	2.28197e-06	1.2293	-1.2293	27.8924			+	+		3.5632	0.000619226	0.544794	-0.544794	7.58352
10.0079	10.0484	9.94705	9.98142	8.6994	8.75154	8.88783	8.76155	9.89376	9.88509	9.85549	9.85907	FALSE		+	+	siGl2_siSenp3-1;siGl2_siSenp3-9	angiogenesis;axon guidance;axonal fasciculation;camera-type eye morphogenesis;central nervous system projection neuron axonogenesis;commissural neuron axon guidance;corpus callosum development;dendritic spine development;dendritic spine morphogenesis;ephrin receptor signaling pathway;inactivation of MAPKK activity;inner ear morphogenesis;learning;learning or memory;negative regulation of axonogen…	amyloid-beta binding;ATP binding;axon guidance receptor activity;identical protein binding;protein tyrosine kinase activity;protein-containing complex binding;signaling receptor binding;transmembrane receptor protein tyrosine kinase activity;transmembrane-ephrin receptor activity	axon;cytosol;dendrite;extracellular region;glutamatergic synapse;integral component of plasma membrane;integral component of postsynaptic membrane;integral component of presynaptic membrane;neuron projection;neuronal cell body;nucleus;plasma membrane;postsynapse;receptor complex	Axon guidance	PF00041;PF00536;PF01404;PF07699;PF07714;PF14575	0	NaN	21	17	23	15	117.4	1		EPHB2	6.76179	2.58187e-06	1.22109	-1.22109	26.9329			+	+		2.71693	0.00341558	0.122823	-0.122823	5.25045
10.9586	10.8836	10.9218	10.9422	9.65105	9.66835	9.79669	9.73691	10.7312	10.7317	10.6714	10.7181	FALSE		+	+	siGl2_siSenp3-1;siGl2_siSenp3-9	N-terminal protein amino acid modification;peptidyl-methionine modification;protein initiator methionine removal;protein processing;regulation of rhodopsin mediated signaling pathway	aminopeptidase activity;metal ion binding;metalloaminopeptidase activity;metalloexopeptidase activity;RNA binding	cytoplasm;cytosol;plasma membrane		PF00557	0	NaN	35	14	21	14	52.9	1		METAP2	7.26288	1.38159e-06	1.21331	-1.21331	32.6813			+	+		4.21263	0.000176244	0.213451	-0.213451	9.90135
5.54844	5.52669	5.64962	5.57894	4.23266	3.96347	4.60288	4.73877	5.1127	5.39917	5.03562	5.09592	FALSE		+	+	siGl2_siSenp3-1;siGl2_siSenp3-9	cell differentiation;negative regulation of transcription by RNA polymerase II;negative regulation of transcription, DNA-templated	DNA binding;DNA-binding transcription factor activity;DNA-binding transcription factor activity, RNA polymerase II-specific;metal ion binding;protein heterodimerization activity;transcription corepressor activity	nucleoplasm;nucleus		PF00046;PF11569	0	NaN	2	1	1	1	98	1		ZHX1	3.26228	0.00116548	1.19147	-1.19147	6.67679			+	+		2.54805	0.00480955	0.415066	-0.415066	4.85713
6.90328	6.82655	6.64386	6.8125	5.67807	5.48864	5.65535	5.61471	6.95303	7.12928	6.90929	6.93546	FALSE		+		siGl2_siSenp3-9	protein transport		Golgi apparatus;Golgi membrane;integral component of membrane;recycling endosome membrane;trans-Golgi network membrane		PF04144	0	NaN	3	1	1	1	25.7	1		SCAMP4	5.60423	1.45991e-05	1.18735	-1.18735	17.183			+	+		1.33256	0.0611313	-0.185222	0.185222	-2.50048
8.15634	8.09592	8.31967	8.10171	7.04221	6.92719	7.00225	6.96232	7.76022	7.66676	7.73606	7.71149	FALSE		+	+	siGl2_siSenp3-1;siGl2_siSenp3-9	cell proliferation;mRNA processing;positive regulation of transcription by RNA polymerase II;regulation of G1/S transition of mitotic cell cycle;regulation of glycolytic process;RNA splicing;transcription by RNA polymerase II	histone acetyltransferase binding;transcription coactivator activity	cytoplasm;cytosol;nucleoplasm;nucleus		PF07093	0	NaN	10	4	4	4	72.7	1		ECD	6.0556	7.20768e-06	1.18492	-1.18492	20.4858			+	+		3.70516	0.000473228	0.449777	-0.449777	8.04541
7.80413	7.60437	7.73742	7.72383	6.6453	6.47897	6.44294	6.56682	7.86666	7.94837	7.88509	7.92065	FALSE		+	+	siGl2_siSenp3-1;siGl2_siSenp3-9			cytosol		PF15797	0	NaN	4	1	1	1	36.3	1		C1orf198	5.89187	9.41935e-06	1.18393	-1.18393	19.2221			+	+		2.21409	0.0096286	-0.187754	0.187754	-4.13567
9.24627	9.32283	9.17692	9.21675	7.91289	8.01067	8.13648	8.17542	9.53664	9.53119	9.43003	9.47675	FALSE		+	+	siGl2_siSenp3-1;siGl2_siSenp3-9	positive regulation of basement membrane assembly involved in embryonic body morphogenesis;regulation of epithelial to mesenchymal transition;regulation of gastrulation;regulation of microtubule cytoskeleton organization		basal cortex		PF00169	0	NaN	8	10	11	10	151.1	1		PHLDB1	5.65266	1.35633e-05	1.18183	-1.18183	17.511			+	+		3.14795	0.00141312	-0.25296	0.25296	-6.35602
7.25927	7.04221	7.21529	7.10852	5.82018	5.96809	6.08321	6.08108	7.25644	7.26585	7.25456	7.2114	FALSE		+		siGl2_siSenp3-9	CDP-choline pathway;phosphatidylcholine biosynthetic process	calmodulin binding;choline-phosphate cytidylyltransferase activity;phosphatidylcholine binding;protein homodimerization activity	cytoplasm;cytosol;endoplasmic reticulum;endoplasmic reticulum membrane;glycogen granule;nuclear envelope;plasma membrane	Choline metabolism in cancer;Glycerophospholipid metabolism;Metabolic pathways;Phosphonate and phosphinate metabolism	PF01467	0	NaN	3	1	1	1	41.7	1		PCYT1A	5.20766	2.85951e-05	1.16818	-1.16818	14.7106			+	+		0.902336	0.152789	-0.0907394	0.0907394	-1.78092
8.68229	8.65571	8.83731	8.72554	7.58871	7.43045	7.62498	7.60363	8.88234	8.93929	8.86604	8.86419	FALSE		+	+	siGl2_siSenp3-1;siGl2_siSenp3-9	aorta development;cardiac septum development;cholesterol catabolic process;coronary vasculature development;endosomal transport;intracellular protein transport;receptor-mediated endocytosis;regulation of endocytosis;retrograde transport, endosome to plasma membrane;signal transduction	low-density lipoprotein particle receptor binding;phosphatidylinositol binding;protein C-terminus binding;signaling receptor binding	cytoplasmic vesicle;cytoplasmic vesicle membrane;cytosol;early endosome;endosome;endosome membrane;Golgi apparatus;intracellular membrane-bounded organelle;membrane;protein-containing complex		PF00787	0	NaN	11	5	6	5	52.9	1		SNX17	5.92118	8.96718e-06	1.16327	-1.16327	19.4426			+	+		2.0072	0.0147639	-0.16275	0.16275	-3.72145
10.8073	10.8247	10.8489	10.8595	9.63916	9.60455	9.72996	9.71853	10.7569	10.7521	10.7006	10.7731	FALSE		+	+	siGl2_siSenp3-1;siGl2_siSenp3-9	aging;anatomical structure formation involved in morphogenesis;axon guidance;branching involved in labyrinthine layer morphogenesis;cell-cell signaling;cellular response to ionizing radiation;cytokine-mediated signaling pathway;entry of bacterium into host cell;epidermal growth factor receptor signaling pathway;ERBB2 signaling pathway;Fc-epsilon receptor signaling pathway;Fc-gamma receptor signal…	1-phosphatidylinositol-3-kinase activity;ephrin receptor binding;epidermal growth factor receptor binding;identical protein binding;insulin receptor substrate binding;neurotrophin TRKA receptor binding;phosphatidylinositol-4,5-bisphosphate 3-kinase activity;phosphotyrosine residue binding;protein kinase binding;protein phosphatase binding;Ras guanyl-nucleotide exchange factor activity;RNA binding…	cell-cell junction;COP9 signalosome;cytoplasm;cytosol;endosome;extracellular exosome;Golgi apparatus;Grb2-EGFR complex;nucleolus;nucleoplasm;nucleus;plasma membrane;vesicle membrane	Acute myeloid leukemia;Alcoholism;B cell receptor signaling pathway;Breast cancer;Chemokine signaling pathway;Choline metabolism in cancer;Chronic myeloid leukemia;Colorectal cancer;EGFR tyrosine kinase inhibitor resistance;Endocrine resistance;Endometrial cancer;ErbB signaling pathway;Estrogen signaling pathway;Fc epsilon RI signaling pathway;Focal adhesion;FoxO signaling pathway;Gap junction;Ga…	PF00017;PF00018	0	NaN	40	9	13	9	25.2	1		GRB2	7.48187	1.15028e-06	1.16205	-1.16205	35.5601			+	+		2.41304	0.00633161	0.0894041	-0.0894041	4.55696
9.29623	9.38651	9.33651	9.31243	8.05799	8.15836	8.28633	8.21335	9.30012	9.34983	9.28286	9.35204	FALSE		+		siGl2_siSenp3-9	beta-catenin-TCF complex assembly;cellular response to UV;embryonic digit morphogenesis;histone acetylation;homeostatic process;negative regulation of transcription by RNA polymerase II;Notch signaling pathway;N-terminal peptidyl-lysine acetylation;positive regulation of Notch signaling pathway;positive regulation of transcription by RNA polymerase II;positive regulation of transcription of Notch…	acetyltransferase activity;chromatin binding;damaged DNA binding;histone acetyltransferase activity;MRF binding;p53 binding;peptide N-acetyltransferase activity;proximal promoter sequence-specific DNA binding;RNA polymerase II activating transcription factor binding;RNA polymerase II transcription factor binding;transcription coactivator activity;transcription corepressor activity;transcription f…	cytoplasm;histone acetyltransferase complex;nuclear body;nuclear chromatin;nucleoplasm;nucleus	Adherens junction;cAMP signaling pathway;Cell cycle;FoxO signaling pathway;Glucagon signaling pathway;Hepatitis B;HIF-1 signaling pathway;Human papillomavirus infection;Human T-cell leukemia virus 1 infection;Huntington disease;Influenza A;Jak-STAT signaling pathway;Kaposi sarcoma-associated herpesvirus infection;Long-term potentiation;Melanogenesis;MicroRNAs in cancer;Notch signaling pathway;Pat…	PF00439;PF00569;PF02135;PF02172;PF06001;PF08214;PF09030	0	NaN	6	12	13	12	265.2	1		CREBBP	6.26269	5.30151e-06	1.15391	-1.15391	22.2007			+	+		0.172258	0.706212	0.0117037	-0.0117037	0.444044
8.2031	8.35843	8.32283	8.2465	7.07361	7.13443	7.09064	7.22497	8.52552	8.46312	8.52787	8.51491	FALSE		+	+	siGl2_siSenp3-1;siGl2_siSenp3-9					PF15282	0	NaN	12	3	5	3	38	1		-	6.41263	4.21419e-06	1.15181	-1.15181	23.5292			+	+		2.95929	0.00206778	-0.225137	0.225137	-5.8529
10.3146	10.2624	10.3136	10.2977	9.05311	9.12541	9.16541	9.23864	10.6637	10.694	10.6803	10.693	FALSE		+	+	siGl2_siSenp3-1;siGl2_siSenp3-9	apoptotic process;cellular response to staurosporine;execution phase of apoptosis;proteolysis	cysteine-type endopeptidase activity;cysteine-type endopeptidase activity involved in apoptotic process;cysteine-type endopeptidase activity involved in execution phase of apoptosis;cysteine-type peptidase activity;peptidase activity	cytoplasm;cytosol;nucleoplasm;nucleus	Alzheimer disease;Apoptosis;Apoptosis - multiple species;Legionellosis;Non-alcoholic fatty liver disease (NAFLD);Pathways in cancer;Pertussis;TNF signaling pathway		0	NaN	28	8	10	8	34.3	1		CASP7	6.89487	2.16864e-06	1.15143	-1.15143	28.3542			+	+		6.80669	1.84891e-06	-0.385668	0.385668	-27.4044
8.11374	8.19131	8.22255	8.1629	6.97842	7.09698	7.01458	7.04221	8.21965	8.31741	8.28077	8.26444	FALSE		+	+	siGl2_siSenp3-1;siGl2_siSenp3-9	embryo development ending in birth or egg hatching;in utero embryonic development;olfactory behavior;protein ubiquitination;sensory perception of smell;suckling behavior;ubiquitin-dependent protein catabolic process;ubiquitin-dependent protein catabolic process via the N-end rule pathway	ubiquitin protein ligase activity;ubiquitin-protein transferase activity;zinc ion binding	cytoplasm;integral component of membrane;ubiquitin ligase complex		PF02207	0	NaN	1	2	3	2	212.3	1		UBR3	7.32578	1.28724e-06	1.13958	-1.13958	33.4837			+	+		1.7235	0.0267665	-0.0979452	0.0979452	-3.18726
7.54767	7.59768	7.58646	7.44211	6.33271	6.3345	6.39746	6.55459	7.79246	7.78267	7.68089	7.79442	FALSE		+	+	siGl2_siSenp3-1;siGl2_siSenp3-9	defense response;glycoprotein biosynthetic process;inflammatory response;leukocyte cell-cell adhesion;modulation by symbiont of host I-kappaB kinase/NF-kappaB cascade;MyD88-dependent toll-like receptor signaling pathway;negative regulation of ERK1 and ERK2 cascade;negative regulation of I-kappaB kinase/NF-kappaB signaling;negative regulation of viral genome replication;positive regulation of infl…	identical protein binding;mitogen-activated protein kinase binding	cytosol;intracellular;nucleoplasm			0	NaN	2	1	1	1	71.8	1		TNIP1	5.73163	1.19644e-05	1.13867	-1.13867	18.0589			+	+		2.56406	0.00465855	-0.219128	0.219128	-4.89355
7.99379	8.04494	7.98812	7.90207	6.80478	6.90809	6.84549	6.82528	8.2317	8.12619	8.10329	8.31696	FALSE		+	+	siGl2_siSenp3-1;siGl2_siSenp3-9	determination of ventral identity;dorsal/ventral pattern formation;negative regulation of JNK cascade;negative regulation of JUN kinase activity;regulation of protein homodimerization activity	phosphatidylinositol binding;protein domain specific binding	cytoplasm;membrane		PF08910;PF14186	0	NaN	18	5	5	5	35	1		AIDA	7.09523	1.63304e-06	1.13632	-1.13632	30.6345			+	+		1.98699	0.0154248	-0.212305	0.212305	-3.68217
9.13802	9.16817	9.16892	9.13597	8.04439	7.89421	8.08215	8.07039	9.38414	9.44066	9.37134	9.44087	FALSE		+	+	siGl2_siSenp3-1;siGl2_siSenp3-9	calcium ion export;calcium ion import across plasma membrane;calcium ion transmembrane import into cytosol;calcium ion transmembrane transport;cellular calcium ion homeostasis;cellular response to epinephrine stimulus;flagellated sperm motility;hippocampus development;ion transmembrane transport;negative regulation of adenylate cyclase-activating adrenergic receptor signaling pathway involved in …	ATP binding;calcium-transporting ATPase activity;calmodulin binding;metal ion binding;nitric-oxide synthase binding;nitric-oxide synthase inhibitor activity;PDZ domain binding;protein kinase binding;protein phosphatase 2B binding;scaffold protein binding	basolateral plasma membrane;caveola;glutamatergic synapse;integral component of plasma membrane;integral component of presynaptic active zone membrane;membrane;neuron projection;plasma membrane;protein-containing complex;sperm flagellum;sperm principal piece;T-tubule;Z disc	Adrenergic signaling in cardiomyocytes;Aldosterone synthesis and secretion;Calcium signaling pathway;cAMP signaling pathway;cGMP-PKG signaling pathway;Pancreatic secretion;Salivary secretion	PF00689;PF00690;PF12424	0	NaN	14	14	18	8	137.8	1		ATP2B4	6.60824	3.18998e-06	1.12998	-1.12998	25.3803			+	+		4.79507	5.72612e-05	-0.256483	0.256483	-12.4997
10.8173	10.7854	10.8084	10.7289	9.55689	9.57743	9.80348	9.69244	10.6392	10.6189	10.6204	10.626	FALSE		+	+	siGl2_siSenp3-1;siGl2_siSenp3-9			extracellular exosome;integral component of membrane;Sec61 translocon complex	Protein processing in endoplasmic reticulum	PF05404	0	NaN	37	6	19	6	19	1		SSR4	5.81586	1.05771e-05	1.12744	-1.12744	18.6615			+	+		3.62841	0.000548672	0.158884	-0.158884	7.79283
7.19672	7.10119	7.18289	7.08428	6.04002	5.91169	5.96809	6.14771	7.72996	7.60881	7.4545	7.60585	FALSE		+	+	siGl2_siSenp3-1;siGl2_siSenp3-9	cellular protein metabolic process;establishment of glial blood-brain barrier;post-translational protein modification;viral process		cell surface;endoplasmic reticulum lumen;extracellular exosome;integral component of membrane		PF07686	0	NaN	2	1	1	1	49.1	1		MXRA8	5.90128	9.25796e-06	1.12439	-1.12439	19.2926			+	+		3.46016	0.000759824	-0.458511	0.458511	-7.26238
8.13391	8.04385	8.16692	8.04221	7.01569	6.90929	6.93428	7.03122	8.39489	8.3345	8.32823	8.33271	FALSE		+	+	siGl2_siSenp3-1;siGl2_siSenp3-9	embryonic forelimb morphogenesis;epidermis development;positive regulation of collateral sprouting;regulation of retinoic acid receptor signaling pathway;regulation of transcription, DNA-templated;retinoic acid biosynthetic process;signal transduction	retinal binding;retinoic acid binding;retinoid binding;retinol binding	cytosol;endoplasmic reticulum;extracellular exosome;nucleoplasm		PF00061	0	NaN	18	2	5	2	15.7	1		CRABP2	6.64682	3.01872e-06	1.1241	-1.1241	25.7619			+	+		3.39856	0.000857724	-0.25086	0.25086	-7.07576
10.3374	10.4318	10.4308	10.3287	9.31039	9.2341	9.32823	9.18686	10.9412	10.9705	10.9081	10.9195	FALSE		+	+	siGl2_siSenp3-1;siGl2_siSenp3-9	lipid storage;long-chain fatty acid transport;regulation of lipid metabolic process;response to drug;response to organic cyclic compound		cytosol;endoplasmic reticulum;extracellular region;lipid droplet;nucleus;plasma membrane	PPAR signaling pathway	PF03036	0	NaN	37	13	16	13	48	1		PLIN2	6.63316	3.06819e-06	1.11727	-1.11727	25.626			+	+		5.65283	1.22083e-05	-0.552659	0.552659	-17.5122
7.19081	7.33539	7.32103	7.37764	6.0917	6.03562	6.29829	6.34518	7.30925	7.22978	7.19771	7.18587	FALSE		+		siGl2_siSenp3-9	cell-cell junction assembly;negative regulation of interleukin-2 production;negative regulation of NIK/NF-kappaB signaling;negative regulation of osteoblast differentiation;negative regulation of transcription by RNA polymerase II;positive regulation of cell migration involved in sprouting angiogenesis;vasculogenesis	14-3-3 protein binding;activating transcription factor binding;chromatin binding;metal ion binding;NAD-dependent histone deacetylase activity (H3-K14 specific);protein kinase binding;protein kinase C binding;repressing transcription factor binding;SUMO transferase activity;transcription corepressor activity	cytoplasm;cytosol;histone deacetylase complex;nucleoplasm;nucleus	Alcoholism;Viral carcinogenesis	PF00850	0	NaN	9	7	7	7	102.9	1		HDAC7	4.88381	5.08439e-05	1.11352	-1.11352	12.9469			+	+		0.760366	0.206358	0.0755674	-0.0755674	1.54359
14.1378	14.1035	14.098	14.0606	12.9403	12.959	13.0256	13.0346	14.7111	14.6797	14.5785	14.6035	FALSE		+	+	siGl2_siSenp3-1;siGl2_siSenp3-9	cell division;establishment of spindle orientation;microtubule cytoskeleton organization;microtubule sliding;mitotic spindle organization;negative regulation of non-motile cilium assembly;neuron projection development	microtubule binding;RNA binding;structural molecule activity	axon;axoneme;cytosol;microtubule;microtubule associated complex;microtubule cytoskeleton;mitotic spindle;neuron projection;plasma membrane;postsynaptic density		PF00418	0	NaN	52	53	133	53	120.9	1		MAP4	7.72664	8.86514e-07	1.11014	-1.11014	39.0762			+	+		5.34513	2.11989e-05	-0.543192	0.543192	-15.5262
11.8812	11.9261	11.9599	11.9568	10.7045	10.8369	10.8858	10.8869	11.7455	11.7589	11.8123	11.7884	FALSE		+	+	siGl2_siSenp3-1;siGl2_siSenp3-9	anatomical structure morphogenesis;cell cycle;cornification;extrinsic apoptotic signaling pathway;Golgi to plasma membrane CFTR protein transport;hepatocyte apoptotic process;intermediate filament cytoskeleton organization;keratinization;negative regulation of apoptotic process;tumor necrosis factor-mediated signaling pathway;viral process	cadherin binding involved in cell-cell adhesion;RNA binding;scaffold protein binding;structural molecule activity	cell periphery;cell-cell adherens junction;centriolar satellite;cytoplasm;cytosol;extracellular exosome;intermediate filament;keratin filament;microtubule organizing center;nucleolus;perinuclear region of cytoplasm	Estrogen signaling pathway;Pathogenic Escherichia coli infection	PF00038	0	NaN	47	22	35	21	48	1		KRT18	6.42278	4.16638e-06	1.10248	-1.10248	23.6219			+	+		3.21697	0.0012307	0.154719	-0.154719	6.54818
6.9507	7.00562	7.03342	6.89966	5.89966	5.88509	5.67807	6.05094	6.82146	6.69627	6.8189	6.74819	FALSE		+	+	siGl2_siSenp3-1;siGl2_siSenp3-9	animal organ regeneration;brain development;cell proliferation;folic acid metabolic process;folic acid-containing compound metabolic process;glutamate metabolic process;liver development;nucleobase-containing compound metabolic process;one-carbon metabolic process;tetrahydrofolylpolyglutamate biosynthetic process	ATP binding;metal ion binding;tetrahydrofolylpolyglutamate synthase activity	cytoplasm;cytosol;mitochondrial inner membrane;mitochondrial matrix;mitochondrion	Antifolate resistance;Folate biosynthesis;Metabolic pathways		0	NaN	4	2	2	2	64.6	1		FPGS	4.95485	4.47692e-05	1.09391	-1.09391	13.3158			+	+		2.49973	0.00532602	0.201147	-0.201147	4.74831
9.81506	9.77693	9.82766	9.82814	8.65428	8.63408	8.89905	8.69627	10.0779	10.0779	10.0963	10.1161	FALSE		+	+	siGl2_siSenp3-1;siGl2_siSenp3-9	action potential;adenylate cyclase-modulating G protein-coupled receptor signaling pathway;cellular response to pH;developmental pigmentation;entrainment of circadian clock;G protein-coupled acetylcholine receptor signaling pathway;G protein-coupled receptor signaling pathway;heart development;phospholipase C-activating dopamine receptor signaling pathway;phototransduction, visible light;platelet…	G protein-coupled receptor binding;G-protein beta/gamma-subunit complex binding;GTP binding;GTPase activity;metal ion binding;type 2A serotonin receptor binding	cytoplasm;extracellular exosome;heterotrimeric G-protein complex;lysosomal membrane;photoreceptor outer segment;plasma membrane	Aldosterone synthesis and secretion;Amoebiasis;Calcium signaling pathway;cGMP-PKG signaling pathway;Chagas disease (American trypanosomiasis);Cholinergic synapse;Cortisol synthesis and secretion;Cushing syndrome;Gap junction;GnRH signaling pathway;Human cytomegalovirus infection;Human immunodeficiency virus 1 infection;Insulin secretion;Long-term depression;Parathyroid hormone synthesis, secretio…	PF00503	0	NaN	20	7	9	6	42.1	1		GNA11	5.66695	1.32524e-05	1.09102	-1.09102	17.609			+	+		5.79744	9.6148e-06	-0.280097	0.280097	-18.5281
6.32012	6.41109	6.38888	6.31288	5.0917	5.31832	5.42291	5.27426	6.24982	6.04658	6.00225	6.10434	FALSE		+	+	siGl2_siSenp3-1;siGl2_siSenp3-9		RNA binding			PF15423	0	NaN	9	1	1	1	14.6	1		FLYWCH2	5.21302	2.82906e-05	1.08145	-1.08145	14.7416			+	+		2.3151	0.00780032	0.257495	-0.257495	4.34656
8.6664	8.83194	8.90689	8.88417	7.6703	7.76553	7.72724	7.84925	8.32238	8.4446	8.38629	8.45039	FALSE		+	+	siGl2_siSenp3-1;siGl2_siSenp3-9	anaphase-promoting complex-dependent catabolic process;histone H2B ubiquitination;histone monoubiquitination;ISG15-protein conjugation;protein K48-linked ubiquitination;protein polyubiquitination;protein ubiquitination;regulation of mitotic cell cycle phase transition;ubiquitin-dependent protein catabolic process	ATP binding;ISG15 transferase activity;ubiquitin conjugating enzyme activity;ubiquitin-protein transferase activity	cytosol;nucleoplasm;nucleus;ubiquitin ligase complex	Ubiquitin mediated proteolysis	PF00179	0	NaN	37	5	10	2	21.4	1		UBE2E1	5.45294	1.87945e-05	1.06927	-1.06927	16.1961			+	+		3.30439	0.00103331	0.421436	-0.421436	6.79807
11.4336	11.5028	11.5146	11.4507	10.3696	10.3596	10.4707	10.4249	11.6553	11.7177	11.6421	11.6478	FALSE		+	+	siGl2_siSenp3-1;siGl2_siSenp3-9	apoptotic process;axon guidance;cell migration;cell-cell signaling;cytoskeleton organization;endocytosis;membrane organization;negative regulation of epidermal growth factor receptor signaling pathway;regulation of cell shape	SH3 domain binding	cell-cell junction;cytoplasm;cytoplasmic vesicle membrane;cytoskeleton;cytosol;endocytic vesicle;focal adhesion;neuron projection;plasma membrane;synapse	Endocytosis	PF14604	0	NaN	20	11	17	11	73.1	1		SH3KBP1	7.28262	1.34421e-06	1.06922	-1.06922	32.931			+	+		3.44766	0.000779904	-0.190293	0.190293	-7.22419
5.06178	5.06178	4.66107	5.14568	4	4.03562	3.53605	4.09592	4.6893	4.70598	4.81762	4.60288	FALSE		+		siGl2_siSenp3-9			cytoplasm;extracellular region		PF00536	0	NaN	1	1	1	1	56	1		SAMD1	3.13678	0.00149634	1.06567	-1.06567	6.32536			+	+		1.25548	0.07187	0.278628	-0.278628	2.3699
4.06178	4.39232	4.46597	4.58496	2.98185	3.82782	2.98185	3.45943	5.01346	4.853	4.59694	4.93546	FALSE		+	+	siGl2_siSenp3-1;siGl2_siSenp3-9	DNA replication-independent nucleosome assembly;regulation of transcription by RNA polymerase II;viral process	DNA binding;DNA-binding transcription factor activity	bicellular tight junction;nuclear body;nucleoplasm;nucleus;PML body		PF08729;PF14075	0	NaN	3	2	2	2	121.4	1		UBN1	2.40834	0.00658327	1.06352	-1.06352	4.54672			+	+		1.77837	0.0238474	-0.473456	0.473456	-3.28786
7.2724	7.19672	7.43713	7.44708	6.23458	6.33628	6.31651	6.21335	7.38111	7.28263	7.6279	7.6532	FALSE		+		siGl2_siSenp3-9					PF15506	0	NaN	54	2	2	2	6.4	1		OCC1	5.33081	2.29346e-05	1.06315	-1.06315	15.4393			+	+		0.639814	0.265858	-0.147876	0.147876	-1.33861
8.08799	8.09751	8.07307	8.09329	6.90569	6.96463	7.08215	7.15886	7.90448	7.99322	7.94661	7.99831	FALSE		+	+	siGl2_siSenp3-1;siGl2_siSenp3-9	glucose homeostasis;negative regulation of insulin receptor signaling pathway	chromatin binding;RNA binding	actin cytoskeleton;extracellular space;nucleus			0	NaN	10	6	7	6	65.5	1		NCOA5	5.79457	1.08928e-05	1.06013	-1.06013	18.5074			+	+		2.86525	0.00250691	0.127307	-0.127307	5.61354
4.78136	4.70598	4.61471	4.63807	3.36457	3.23266	3.89724	4.01792	4.45943	4.59096	4.27053	4.41278	FALSE		+	+	siGl2_siSenp3-1;siGl2_siSenp3-9	actin filament organization;heart development	cytoskeletal protein binding;metal ion binding;structural constituent of muscle	actin cytoskeleton;Z disc		PF00412;PF00595;PF15936	0	NaN	3	1	2	1	39.2	1		PDLIM3	2.76128	0.00319849	1.05693	-1.05693	5.35722			+	+		1.79053	0.0232537	0.251605	-0.251605	3.31031
9.1004	9.02625	9.12645	8.95332	7.94778	7.99435	8.10591	7.95012	8.54728	8.62972	8.55036	8.57781	FALSE		+	+	siGl2_siSenp3-1;siGl2_siSenp3-9	activation of JUN kinase activity;cell surface receptor signaling pathway;MAPK cascade;necroptotic process;protein homotrimerization	ATP binding;identical protein binding;JUN kinase kinase kinase activity;protein kinase binding;protein serine/threonine kinase activity;protein-containing complex binding	cytoplasm;cytosol;plasma membrane	Necroptosis;TNF signaling pathway	PF07714	0	NaN	6	3	3	2	54.4	1		MLKL	5.9355	8.76242e-06	1.05206	-1.05206	19.5512			+	+		4.4604	0.000107858	0.475312	-0.475312	10.9391
11.479	11.3846	11.4377	11.3902	10.2929	10.337	10.3578	10.4979	11.2431	11.2126	11.1831	11.2333	FALSE		+	+	siGl2_siSenp3-1;siGl2_siSenp3-9	actin cytoskeleton organization;axon guidance;cell migration;cytoskeleton organization;dendrite self-avoidance;epithelial cell morphogenesis;homophilic cell adhesion via plasma membrane adhesion molecules;keratinocyte development	actin binding;cell-cell adhesion mediator activity;muscle alpha-actinin binding	actin cytoskeleton;actin filament;axon;cytosol;focal adhesion;growth cone;lamellipodium;nucleus;plasma membrane;podosome;ruffle;Z disc		PF07679	1	NaN	23	26	42	25	150.5	1		PALLD	6.148	6.33112e-06	1.05152	-1.05152	21.2343			+	+		3.66931	0.000507708	0.204875	-0.204875	7.9266
8.59619	8.61176	8.69453	8.64674	7.54381	7.58946	7.66676	7.56605	8.79539	8.81057	8.83731	8.79863	FALSE		+	+	siGl2_siSenp3-1;siGl2_siSenp3-9			integral component of membrane;mitochondrial outer membrane		PF04826	0	NaN	24	8	9	8	65.6	1		ARMCX2	7.0666	1.70631e-06	1.04579	-1.04579	30.2979			+	+		3.46506	0.000753058	-0.173171	0.173171	-7.27737
5.82273	5.95187	5.98413	5.94953	4.69488	4.96809	4.9542	4.91648	5.77083	5.56072	6.01346	5.9472	FALSE		+		siGl2_siSenp3-9	activation of MAPK activity;activation of protein kinase B activity;anatomical structure morphogenesis;angiogenesis;branch elongation involved in ureteric bud branching;cell differentiation;cell proliferation;cellular response to heat;fibroblast growth factor receptor signaling pathway;lung development;MAPK cascade;mesonephric epithelium development;multicellular organism development;organ induct…	1-phosphatidylinositol-3-kinase activity;fibroblast growth factor receptor binding;growth factor activity;heparin binding;Hsp70 protein binding;integrin binding;phosphatidylinositol-4,5-bisphosphate 3-kinase activity;protein tyrosine kinase activity;Ras guanyl-nucleotide exchange factor activity;S100 protein binding	cell cortex;cytosol;extracellular matrix;extracellular region;extracellular space;nucleolus	Breast cancer;Gastric cancer;Hippo signaling pathway;MAPK signaling pathway;Melanoma;Pathways in cancer;PI3K-Akt signaling pathway;Rap1 signaling pathway;Ras signaling pathway;Regulation of actin cytoskeleton	PF00167	0	NaN	8	1	1	1	17.4	1		FGF1	5.13246	3.26741e-05	1.04366	-1.04366	14.2818			+	+		0.431442	0.41389	0.104015	-0.104015	0.96827
6.19377	6.14568	6.31288	6.21529	5.2211	5.11686	5.12928	5.24031	6.72792	6.74685	6.73606	6.7866	FALSE		+	+	siGl2_siSenp3-1;siGl2_siSenp3-9	apoptotic process;axonogenesis;cell cycle arrest;cellular response to DNA damage stimulus;double-strand break repair;histone H4 acetylation;negative regulation of cell growth;negative regulation of thymidylate synthase biosynthetic process;negative regulation of transcription by RNA polymerase II;positive regulation of apoptotic process;positive regulation of DNA repair;positive regulation of neu…	amyloid-beta binding;chromatin binding;histone binding;proline-rich region binding;protein-containing complex binding;tau protein binding;transcription factor binding;ubiquitin protein ligase binding	cytoplasm;dendritic spine;growth cone;growth cone filopodium;growth cone lamellipodium;lamellipodium;main axon;neuronal cell body;nuclear speck;nucleoplasm;nucleus;perinuclear region of cytoplasm;plasma membrane;postsynaptic membrane;presynaptic membrane;protein-containing complex;synapse	Alzheimer disease	PF00397;PF00640	0	NaN	2	1	1	1	77.2	1		APBB1	6.24638	5.43924e-06	1.04001	-1.04001	22.0607			+	+		5.11936	3.08948e-05	-0.532452	0.532452	-14.2083
10.3559	10.3828	10.368	10.259	9.29025	9.25479	9.37243	9.35116	10.301	10.2959	10.2562	10.2627	FALSE		+		siGl2_siSenp3-9	cell adhesion;cell migration;epithelial tube formation;glomerular visceral epithelial cell development;negative regulation of cell adhesion;negative regulation of cell-cell adhesion;positive regulation of cell migration;positive regulation of cell-cell adhesion mediated by integrin;regulation of microvillus assembly		apical plasma membrane;cytoplasm;extracellular exosome;extracellular space;filopodium;integral component of plasma membrane;intracellular membrane-bounded organelle;lamellipodium;membrane raft;microtubule organizing center;microvillus membrane;nucleolus;plasma membrane;ruffle;slit diaphragm		PF06365	0	NaN	9	5	10	5	58.6	1		PODXL	6.69744	2.78193e-06	1.02428	-1.02428	26.2711			+	+		1.07403	0.105928	0.0624816	-0.0624816	2.06622
7.01903	7.01569	7.38284	7.39661	6.0045	6.23458	6.26303	6.21529	7.44874	7.45533	7.47573	7.51728	FALSE		+		siGl2_siSenp3-9	activation of protein kinase activity;apoptotic process;cell differentiation involved in embryonic placenta development;central nervous system development;endocardium development;hepatocyte apoptotic process;hippo signaling;intracellular signal transduction;negative regulation of canonical Wnt signaling pathway;negative regulation of cell proliferation;negative regulation of organ growth;neural t…	ATP binding;identical protein binding;magnesium ion binding;protein dimerization activity;protein kinase activity;protein serine/threonine kinase activator activity;protein serine/threonine kinase activity	cytoplasm;cytosol;nucleus;protein-containing complex	Hippo signaling pathway;Hippo signaling pathway - multiple species;MAPK signaling pathway	PF00069;PF11629	0	NaN	16	6	10	1	56.3	1		STK3	3.79416	0.000408359	1.02419	-1.02419	8.34702			+	+		1.32764	0.0617565	-0.270725	0.270725	-2.4921
11.6664	11.7548	11.7515	11.7655	10.6338	10.6759	10.7526	10.7952	11.6911	11.7384	11.7098	11.7084	FALSE		+		siGl2_siSenp3-9	deoxyribose phosphate catabolic process;galactose catabolic process;glucose metabolic process;glycogen biosynthetic process;glycogen catabolic process;neutrophil degranulation;pentose-phosphate shunt	magnesium ion binding;phosphoglucomutase activity;phosphopentomutase activity	cytosol;extracellular exosome;extracellular region;ficolin-1-rich granule lumen;secretory granule lumen	Amino sugar and nucleotide sugar metabolism;Galactose metabolism;Glycolysis / Gluconeogenesis;Metabolic pathways;Pentose phosphate pathway;Purine metabolism;Starch and sucrose metabolism	PF00408;PF02878;PF02879;PF02880	1	NaN	31	20	31	19	68.2	1		PGM2	6.42919	4.14572e-06	1.02015	-1.02015	23.6806			+	+		0.398622	0.443581	0.0225966	-0.0225966	0.906989
8.45656	8.49665	8.49665	8.61655	7.4733	7.43796	7.52278	7.56529	8.40812	8.28031	8.40045	8.39703	FALSE		+	+	siGl2_siSenp3-1;siGl2_siSenp3-9	cell wall mannoprotein biosynthetic process;GDP-mannose biosynthetic process;mannose to fructose-6-phosphate metabolic process;protein glycosylation	mannose-6-phosphate isomerase activity;zinc ion binding	cytosol;extracellular exosome	Amino sugar and nucleotide sugar metabolism;Fructose and mannose metabolism;Metabolic pathways	PF01238	0	NaN	9	3	3	3	46.6	1		MPI	6.33849	4.68511e-06	1.01677	-1.01677	22.8629			+	+		1.70078	0.0280869	0.145127	-0.145127	3.14595
11.8949	11.9017	11.8719	11.8449	10.822	10.7745	10.9436	10.9115	12.0691	12.0623	12.0081	12.0188	FALSE		+	+	siGl2_siSenp3-1;siGl2_siSenp3-9	cholesterol metabolic process;negative regulation of cholesterol biosynthetic process;negative regulation of fatty acid biosynthetic process;SREBP signaling pathway;transmembrane transport;ubiquitin-dependent ERAD pathway	cholesterol binding;ubiquitin protein ligase binding	endoplasmic reticulum;endoplasmic reticulum membrane;integral component of membrane;protein-containing complex		PF01145	3	NaN	35	15	28	12	39.1	1		ERLIN1	6.53455	3.60064e-06	1.01546	-1.01546	24.6667			+	+		3.71099	0.000467734	-0.16119	0.16119	-8.06489
9.86635	9.81778	9.89133	9.8631	8.75489	8.90207	8.88142	8.85019	9.27006	9.24436	9.34784	9.3015	FALSE		+	+	siGl2_siSenp3-1;siGl2_siSenp3-9	negative regulation of Notch signaling pathway;negative regulation of transcription by RNA polymerase II	histone deacetylase binding	cytoplasm;nucleus;plasma membrane		PF01454;PF12440	0	NaN	20	7	12	5	34.3	1		MAGEA1	6.87605	2.23481e-06	1.0125	-1.0125	28.1487			+	+		6.12422	5.41144e-06	0.5687	-0.5687	21.0392
10.4665	10.4761	10.4739	10.4839	9.41045	9.46291	9.50661	9.49065	10.3359	10.3253	10.3191	10.2984	FALSE		+	+	siGl2_siSenp3-1;siGl2_siSenp3-9	retrograde protein transport, ER to cytosol;ubiquitin-dependent ERAD pathway	ubiquitin binding;ubiquitin-protein transferase activator activity	extracellular exosome;Hrd1p ubiquitin ligase ERAD-L complex;integral component of endoplasmic reticulum membrane;membrane		PF02845	0	NaN	26	10	15	10	45.8	1		AUP1	8.21074	4.9122e-07	1.00746	-1.00746	47.079			+	+		5.71039	1.12347e-05	0.15542	-0.15542	17.9099
6.51885	6.56986	6.53294	6.53605	5.37504	5.74685	5.54535	5.46271	6.81634	6.75756	6.60881	6.65392	FALSE		+	+	siGl2_siSenp3-1;siGl2_siSenp3-9	positive regulation of base-excision repair				PF14944	0	NaN	3	1	1	1	26.2	1		FAM168A	4.80637	5.87136e-05	1.00694	-1.00694	12.5558			+	+		1.88752	0.0190036	-0.169732	0.169732	-3.49172
5.44294	5.32193	4.98185	5.26303	4.26303	4.1375	4.20163	4.41278	5.03562	4.79181	4.56072	4.66676	FALSE		+	+	siGl2_siSenp3-1;siGl2_siSenp3-9			integral component of membrane		PF13564	0	NaN	8	1	2	1	16.9	1		TMEM35B	3.91096	0.000323074	0.998701	-0.998701	8.75761				+		1.86927	0.0197171	0.488712	-0.488712	3.45727
7.95128	8.08746	8.12257	8.10957	7.04876	7.13031	7.01011	7.1179	8.23362	8.31152	8.28679	8.39189	FALSE		+	+	siGl2_siSenp3-1;siGl2_siSenp3-9	adaptive immune response;angiogenesis;axon regeneration;cell-matrix adhesion;establishment of cell polarity;extracellular matrix organization;leukocyte migration;leukocyte migration involved in inflammatory response;myelination;myeloid progenitor cell differentiation;neutrophil homeostasis;regulation of actin cytoskeleton organization by cell-cell adhesion;regulation of neutrophil chemotaxis;sper…	integrin binding;protein heterodimerization activity;protein homodimerization activity	bicellular tight junction;cell-cell contact zone;desmosome;extracellular space;Golgi apparatus;integral component of plasma membrane;paranodal junction;plasma membrane;Schmidt-Lanterman incisure	Cell adhesion molecules (CAMs);Epithelial cell signaling in Helicobacter pylori infection;Leukocyte transendothelial migration;Tight junction	PF07686	0	NaN	14	4	4	4	35	1		JAM3	6.03672	7.44194e-06	0.99095	-0.99095	20.3361				+		2.44801	0.00590328	-0.238233	0.238233	-4.63354
11.1936	11.2307	11.2263	11.2189	10.2159	10.1935	10.2629	10.2366	11.6015	11.5856	11.5786	11.5965	FALSE		+	+	siGl2_siSenp3-1;siGl2_siSenp3-9	iron ion homeostasis	ion transmembrane transporter activity	integral component of membrane;mitochondrial membrane;mitochondrion		PF03820	0	NaN	58	14	30	13	35.5	1		SFXN3	8.7718	2.59391e-07	0.990134	-0.990134	58.4139				+		7.66923	5.78167e-07	-0.373187	0.373187	-38.2218
6.50144	6.46597	6.26866	6.27053	5.30012	5.31107	5.32912	5.63807	6.70874	6.55305	6.45615	6.29462	FALSE		+		siGl2_siSenp3-9	cell surface receptor signaling pathway;cytidine deamination;cytosine metabolic process;negative regulation of cell growth;negative regulation of nucleotide metabolic process;neutrophil degranulation;protein homotetramerization;pyrimidine nucleoside salvage;pyrimidine-containing compound salvage	cytidine deaminase activity;nucleoside binding;protein homodimerization activity;zinc ion binding	cytosol;extracellular region;ficolin-1-rich granule lumen;secretory granule lumen;tertiary granule lumen	Drug metabolism - other enzymes;Metabolic pathways;Pyrimidine metabolism	PF00383	0	NaN	5	1	1	1	16.2	1		CDA	4.13267	0.000210732	0.982053	-0.982053	9.58595				+		0.551085	0.321516	-0.12649	0.12649	-1.18414
8.60437	8.57894	8.62352	8.69035	7.73064	7.55995	7.63008	7.65821	8.77841	8.86542	8.7662	8.89057	FALSE		+	+	siGl2_siSenp3-1;siGl2_siSenp3-9		microtubule binding;microtubule plus-end binding	cytoplasmic microtubule;microtubule associated complex;microtubule plus-end		PF01302	0	NaN	11	12	17	7	115.8	1		CLIP2	6.35302	4.58888e-06	0.979571	-0.979571	22.9919				+		2.66709	0.00378696	-0.200856	0.200856	-5.13222
7.97728	7.91049	8.14771	7.86604	6.89118	7.05961	6.98071	7.06178	7.96347	7.70943	7.94486	7.93487	FALSE		+		siGl2_siSenp3-9	glutamyl-tRNA aminoacylation;tRNA aminoacylation for mitochondrial protein translation	ATP binding;glutamate-tRNA ligase activity;glutamate-tRNA(Gln) ligase activity;tRNA binding;zinc ion binding	mitochondrial matrix;mitochondrion	Aminoacyl-tRNA biosynthesis;Metabolic pathways;Porphyrin and chlorophyll metabolism	PF00749	0	NaN	7	4	4	4	58.7	1		EARS2	4.93866	4.60612e-05	0.977063	-0.977063	13.2309				+		0.456015	0.393091	0.0872245	-0.0872245	1.0135
7.76686	7.62571	7.70044	7.71218	6.79051	6.67666	6.75622	6.67525	7.77347	7.90929	7.6632	7.61912	FALSE		+		siGl2_siSenp3-9	adherens junction organization;axonogenesis;cytokine-mediated signaling pathway;lateral ventricle development;nervous system development;neuroblast division in subventricular zone;positive regulation of neurogenesis;protein metabolic process		cytoplasm	Notch signaling pathway	PF00640;PF06311	0	NaN	5	3	4	2	64.9	1		NUMBL	6.44202	4.08926e-06	0.976636	-0.976636	23.7986				+		0.226504	0.633259	-0.039973	0.039973	-0.563358
7.16088	7.06501	7.19869	7.19574	5.91886	6.39403	6.12309	6.27798	6.72383	6.69905	6.76421	6.65105	FALSE		+	+	siGl2_siSenp3-1;siGl2_siSenp3-9	B cell differentiation;inactivation of MAPK activity;JNK cascade;negative regulation of B cell receptor signaling pathway;negative regulation of fat cell differentiation;negative regulation of inflammatory response;negative regulation of JNK cascade;negative regulation of protein K63-linked ubiquitination;negative regulation of toll-like receptor signaling pathway;negative regulation of transcrip…	cyclin binding;GTPase inhibitor activity;transcription coactivator activity;transcription corepressor activity	cytosol;mitochondrion;nucleoplasm;nucleus;transcriptional repressor complex	Human T-cell leukemia virus 1 infection	PF15991	0	NaN	2	1	1	1	36.7	1		GPS2	4.00183	0.000269844	0.976589	-0.976589	9.08914				+		4.55712	8.96098e-05	0.445545	-0.445545	11.3705
4.10434	4.38543	4.56682	4.23266	2.72247	3.3505	3.62059	3.70044	3.98185	4.36457	4.24031	4.05311	FALSE		+		siGl2_siSenp3-9		DNA-binding transcription factor activity;double-stranded DNA binding	ELL-EAF complex;nucleus;transcription elongation factor complex	Transcriptional misregulation in cancer	PF05110	0	NaN	1	1	1	1	131.3	1		AFF1	2.15051	0.0112443	0.973814	-0.973814	4.00593				+		0.574317	0.305756	0.162348	-0.162348	1.22497
12.1656	12.1168	12.1464	12.1667	11.1482	11.1413	11.1931	11.2699	11.799	11.7805	11.7663	11.7635	FALSE		+	+	siGl2_siSenp3-1;siGl2_siSenp3-9	actin crosslink formation;actin filament bundle assembly;axonogenesis;brain development;cellular response to epidermal growth factor stimulus;cellular response to L-glutamate;dendrite development;Fc-gamma receptor signaling pathway involved in phagocytosis;insulin receptor signaling pathway;modification of synaptic structure, modulating synaptic transmission;plasma membrane organization;positive …	cadherin binding involved in cell-cell adhesion;cytoskeletal adaptor activity;identical protein binding;PDZ domain binding;proline-rich region binding;protein C-terminus binding;scaffold protein binding;transcription cofactor binding	actin cytoskeleton;cell-cell adherens junction;cytoplasm;cytosol;dendritic shaft;dendritic spine cytoplasm;excitatory synapse;extracellular exosome;filopodium;glutamatergic synapse;Golgi apparatus;microtubule;neuron projection branch point;neuron projection terminus;neuronal cell body;nucleoplasm;plasma membrane;postsynaptic cytosol;postsynaptic density, intracellular component;presynaptic cytoso…	Adherens junction;Regulation of actin cytoskeleton;Yersinia infection	PF08397;PF14604	0	NaN	39	21	29	21	60.8	1		BAIAP2	7.05901	1.71833e-06	0.960757	-0.960757	30.2093				+		6.68555	2.20437e-06	0.371572	-0.371572	26.1506
11.0928	11.1503	11.1394	11.1273	10.0961	10.1163	10.1693	10.2961	11.639	11.7049	11.6428	11.6749	FALSE		+	+	siGl2_siSenp3-1;siGl2_siSenp3-9	N-acetylneuraminate metabolic process	N-acylneuraminate cytidylyltransferase activity	membrane;nucleoplasm;nucleus	Amino sugar and nucleotide sugar metabolism;Metabolic pathways	PF02348	0	NaN	33	14	24	14	48.3	1		CMAS	6.06198	7.14387e-06	0.957978	-0.957978	20.5367				+		6.78181	1.91595e-06	-0.537979	0.537979	-27.1422
11.3767	11.3909	11.3439	11.3424	10.3806	10.3705	10.429	10.4835	11.1424	11.1451	11.179	11.1735	FALSE		+	+	siGl2_siSenp3-1;siGl2_siSenp3-9	dopaminergic neuron differentiation;neuron projection development;platelet degranulation;regulation of response to endoplasmic reticulum stress;response to unfolded protein	growth factor activity;lipid binding;RNA binding	cytosol;endoplasmic reticulum;endoplasmic reticulum lumen;extracellular region;extracellular space;nucleus;sarcoplasmic reticulum lumen		PF10208	0	NaN	29	6	16	6	20.7	1		MANF	7.2986	1.32117e-06	0.947563	-0.947563	33.1346				+		4.93931	4.31739e-05	0.20345	-0.20345	13.2343
5.23649	5.80993	5.29278	5.55766	4.45286	4.22497	4.73335	4.70598	5.71973	5.79701	5.73606	5.9542	FALSE		+		siGl2_siSenp3-9	cellular response to interferon-gamma;positive regulation of actin filament polymerization;positive regulation of pseudopodium assembly;regulation of cell shape;Rho protein signal transduction	GTP-Rho binding;RNA binding	actin cytoskeleton;cell-cell adherens junction;cytoplasm;endomembrane system;microtubule cytoskeleton;phagocytic vesicle;plasma membrane		PF00786;PF14957	0	NaN	9	2	2	2	38	1		CDC42EP4	2.74056	0.00333525	0.944925	-0.944925	5.30715				+		1.21383	0.0786371	-0.327536	0.327536	-2.2998
6.77347	6.79181	7.01458	7.02459	5.83036	5.98413	6.10014	5.91169	6.67666	6.73606	6.5744	6.60437	FALSE		+	+	siGl2_siSenp3-1;siGl2_siSenp3-9	negative regulation of cysteine-type endopeptidase activity involved in apoptotic process;negative regulation of endoplasmic reticulum stress-induced intrinsic apoptotic signaling pathway;negative regulation of protein processing	caspase binding	endoplasmic reticulum		PF01454;PF12440	0	NaN	2	1	1	1	34.7	1		MAGEA3	4.37674	0.000132607	0.944532	-0.944532	10.5782				+		1.76514	0.0245418	0.253237	-0.253237	3.26349
7.86975	7.93605	8.00225	7.98014	7.05202	6.99661	6.92125	7.04549	8.05907	8.02625	8.03342	8.06878	FALSE		+	+	siGl2_siSenp3-1;siGl2_siSenp3-9		carbohydrate binding;hyaluronic acid binding	cell surface;focal adhesion;integral component of membrane;ruffle		PF00059	0	NaN	4	1	2	1	43.1	1		LAYN	6.29226	5.06908e-06	0.943204	-0.943204	22.4567				+		1.74612	0.0255376	-0.0998334	0.0998334	-3.22858
4.61471	4.86295	4.0268	4.57289	4.04439	3.58496	3.67807	3	4.70044	4.79181	5.10014	4.83794	FALSE		+		siGl2_siSenp3-9	cellular protein metabolic process;cellular protein modification process;ISG15-protein conjugation;negative regulation of type I interferon production;translesion synthesis;ubiquitin-dependent protein catabolic process	ISG15 transferase activity;ubiquitin binding;ubiquitin conjugating enzyme activity;ubiquitin protein ligase binding;ubiquitin-protein transferase activity	cytosol;nucleoplasm;ubiquitin ligase complex	Parkinson disease;Ubiquitin mediated proteolysis	PF00179	0	NaN	22	2	2	2	17.8	1		UBE2L6	1.82682	0.02217	0.94248	-0.94248	3.37771				+		0.869341	0.164037	-0.338247	0.338247	-1.72599
8.78103	8.78169	8.73539	8.85705	7.69975	7.85112	7.96578	7.87897	9.24935	9.19353	9.20775	9.34895	FALSE		+	+	siGl2_siSenp3-1;siGl2_siSenp3-9	adaptive immune response;arginine catabolic process to ornithine;innate immune response;negative regulation of activated CD8-positive, alpha-beta T cell apoptotic process;negative regulation of CD4-positive, alpha-beta T cell proliferation;negative regulation of chemokine (C-C motif) ligand 4 production;negative regulation of chemokine (C-C motif) ligand 5 production;negative regulation of defens…	arginase activity;manganese ion binding	cytoplasm;mitochondrial matrix;mitochondrion	Amoebiasis;Arginine and proline metabolism;Arginine biosynthesis;Biosynthesis of amino acids;Metabolic pathways	PF00491	0	NaN	15	3	5	3	38.6	1		ARG2	5.3317	2.29346e-05	0.939882	-0.939882	15.4447				+		4.39953	0.000121861	-0.461104	0.461104	-10.6754
4.08746	4.32912	3.66676	3.8679	2.43296	3.18587	3.21723	3.36457	4.57289	4.35755	4.39917	4.52356	FALSE		+	+	siGl2_siSenp3-1;siGl2_siSenp3-9			PeBoW complex;preribosome, large subunit precursor		PF00400	0	NaN	2	1	1	1	54.6	1		WDR37	1.99699	0.0154909	0.937653	-0.937653	3.70158				+		1.6986	0.0281932	-0.475484	0.475484	-3.14199
6.96924	6.98299	6.87283	6.92362	6.0045	6.05094	6.1416	5.80993	6.51412	6.6851	6.40088	6.62059	FALSE		+	+	siGl2_siSenp3-1;siGl2_siSenp3-9	protein ubiquitination	metal ion binding;RNA binding;transferase activity	intracellular		PF00097;PF00642	0	NaN	4	2	2	2	46.9	1		MKRN2	4.81349	5.80798e-05	0.935431	-0.935431	12.5913				+		2.89525	0.00236026	0.382	-0.382	5.6891
10.5826	10.5768	10.5727	10.5781	9.60825	9.62224	9.66249	9.68018	10.9996	10.9844	10.9565	11.0164	FALSE		+	+	siGl2_siSenp3-1;siGl2_siSenp3-9	activation of MAPK activity;angiogenesis;cell proliferation;chondroitin sulfate biosynthetic process;chondroitin sulfate catabolic process;dermatan sulfate biosynthetic process;glial cell migration;intracellular signal transduction;positive regulation of peptidyl-tyrosine phosphorylation;tissue remodeling;transmembrane receptor protein tyrosine kinase signaling pathway	protein kinase binding	apical plasma membrane;cell surface;collagen-containing extracellular matrix;extracellular exosome;extracellular region;focal adhesion;Golgi lumen;integral component of plasma membrane;lamellipodium membrane;lysosomal lumen		PF00054;PF02210	0	NaN	19	33	40	33	250.4	1		CSPG4	8.61958	2.778e-07	0.934252	-0.934252	55.0941				+		7.2063	1.0189e-06	-0.411702	0.411702	-31.9759
9.99336	10.0063	10.0779	9.99039	9.07948	9.09461	9.1004	9.072	10.2257	10.1613	10.1279	10.1063	FALSE		+	+	siGl2_siSenp3-1;siGl2_siSenp3-9	3'-phosphoadenosine 5'-phosphosulfate metabolic process;positive regulation of transcription by RNA polymerase II	hydrolase activity	cytoplasm;cytosol;extracellular exosome;nucleolus;nucleus		PF12697	0	NaN	48	8	15	8	22.3	1		ABHD14B	7.97789	6.55499e-07	0.930368	-0.930368	43.0446				+		2.22812	0.00934921	-0.138288	0.138288	-4.16461
7.01123	7.2075	7.12412	7.15381	6.31832	6.2075	6.34873	5.90207	7.12619	7.08534	6.93664	7.06932	FALSE		+		siGl2_siSenp3-9	activation of MAPK activity;activation of MAPKKK activity;aorta development;cardiac septum development;coronary vasculature development;Fc-epsilon receptor signaling pathway;heart morphogenesis;I-kappaB kinase/NF-kappaB signaling;in utero embryonic development;interleukin-1-mediated signaling pathway;JNK cascade;lung development;MyD88-dependent toll-like receptor signaling pathway;nucleotide-bind…	enzyme activator activity;magnesium-dependent protein serine/threonine phosphatase activity;mitogen-activated protein kinase p38 binding;protein kinase activator activity;protein serine/threonine phosphatase activity;protein-containing complex binding	cytosol;endosome membrane;nuclear speck;nucleus;protein-containing complex	Epstein-Barr virus infection;Hepatitis B;Herpes simplex virus 1 infection;Human immunodeficiency virus 1 infection;Leishmaniasis;MAPK signaling pathway;NF-kappa B signaling pathway;NOD-like receptor signaling pathway;Osteoclast differentiation;TNF signaling pathway;Toll-like receptor signaling pathway;Toxoplasmosis;Yersinia infection	PF00481	0	NaN	13	4	4	4	54.6	1		TAB1	3.82376	0.00038508	0.930009	-0.930009	8.44946				+		0.558524	0.316567	0.0697937	-0.0697937	1.19725
13.5405	13.5495	13.5612	13.5191	12.578	12.5946	12.641	12.6431	14.0809	14.0483	14.0219	14.0173	FALSE		+	+	siGl2_siSenp3-1;siGl2_siSenp3-9	fatty acid beta-oxidation;response to drug;response to insulin	3-hydroxyacyl-CoA dehydrogenase activity;acetyl-CoA C-acetyltransferase activity;enoyl-CoA hydratase activity;fatty-acyl-CoA binding;long-chain-3-hydroxyacyl-CoA dehydrogenase activity;long-chain-enoyl-CoA hydratase activity;NAD binding;protein-containing complex binding	mitochondrial fatty acid beta-oxidation multienzyme complex;mitochondrial inner membrane;mitochondrial nucleoid;mitochondrion	beta-Alanine metabolism;Butanoate metabolism;Carbon metabolism;Fatty acid degradation;Fatty acid elongation;Fatty acid metabolism;Lysine degradation;Metabolic pathways;Propanoate metabolism;Tryptophan metabolism;Valine, leucine and isoleucine degradation	PF00378;PF00725;PF02737	0	NaN	64	39	111	39	82.9	1		TBC1 domain family member 17;Homo sapiens (Human) OX=9606;TBC1D17;1 SV=2	8.34912	4.15967e-07	0.928391	-0.928391	49.6526				+		6.96876	1.41341e-06	-0.499505	0.499505	-29.1749
10.7757	10.7833	10.7394	10.7858	9.783	9.79247	9.94515	9.85471	11.213	11.2623	11.222	11.2512	FALSE		+	+	siGl2_siSenp3-1;siGl2_siSenp3-9	cellular response to heat	ATP binding;ATPase activity	mitochondrion	Longevity regulating pathway - multiple species	PF07724;PF10431;PF12796	0	NaN	27	15	25	15	78.7	1		CLPB	6.44944	4.04422e-06	0.927228	-0.927228	23.8671				+		6.98081	1.40072e-06	-0.466082	0.466082	-29.311
7.66818	7.60881	7.62425	7.65607	6.43962	6.73877	6.76155	6.91648	8.00113	8.04494	7.87529	8.11998	FALSE		+	+	siGl2_siSenp3-1;siGl2_siSenp3-9		RNA binding				0	NaN	4	4	4	4	129.9	1		RBM33	4.03097	0.000255782	0.92522	-0.92522	9.19774				+		3.36956	0.000907665	-0.371009	0.371009	-6.98929
11.5631	11.5477	11.583	11.5475	10.5965	10.5861	10.6579	10.7082	11.6991	11.692	11.6136	11.6951	FALSE		+	+	siGl2_siSenp3-1;siGl2_siSenp3-9	actin cytoskeleton organization;caveola assembly;caveolin-mediated endocytosis;cell projection morphogenesis;cytoskeleton organization;membrane organization;modulation of chemical synaptic transmission;negative regulation of endocytosis;plasma membrane tubulation;protein localization to endosome	cadherin binding;cytoskeletal protein binding;identical protein binding;phosphatidic acid binding;phospholipid binding;transporter activity	caveola;cell-cell junction;cytoplasm;cytoplasmic vesicle membrane;cytoskeleton;cytosol;early endosome;extracellular exosome;extrinsic component of membrane;focal adhesion;glutamatergic synapse;intracellular membrane-bounded organelle;nuclear speck;plasma membrane;recycling endosome membrane;ruffle membrane		PF00018;PF00611	0	NaN	23	12	20	12	55.7	1		PACSIN2	7.13277	1.56397e-06	0.923161	-0.923161	31.0815				+		2.68433	0.00365317	-0.114598	0.114598	-5.17291
4.30012	4.12928	4.16189	4.32912	3.24793	3.45943	3.39232	3.1375	4.3505	4.50462	4.26303	4.27053	FALSE		+		siGl2_siSenp3-9	chromatin remodeling;chromatin-mediated maintenance of transcription;nervous system development	DNA binding;DNA-binding transcription factor activity, RNA polymerase II-specific;transcription coactivator activity	cytosol;nBAF complex;nucleoplasm;plasma membrane;SWI/SNF complex	Hepatocellular carcinoma;Thermogenesis	PF01388;PF12031	0	NaN	3	4	4	3	236	1		ARID1B	4.35895	0.000137353	0.920809	-0.920809	10.5028				+		0.772154	0.201212	-0.117066	0.117066	-1.56342
10.9814	11.0047	10.9986	11.0244	10.016	10.0857	10.1312	10.1075	10.8947	10.9432	10.9109	10.9743	FALSE		+	+	siGl2_siSenp3-1;siGl2_siSenp3-9	apoptotic process;negative regulation of anoikis;negative regulation of gene expression;positive regulation of anoikis	aminoacyl-tRNA hydrolase activity	cytosol;membrane;mitochondrion		PF01981	0	NaN	57	7	17	7	19.2	1		PTRH2	7.42367	1.20674e-06	0.917176	-0.917176	34.7714				+		1.95313	0.0165661	0.0714757	-0.0714757	3.61682
9.0045	9.01011	9.05528	9.01039	8.07788	8.02625	8.15937	8.14822	9.22521	9.25904	9.30948	9.20653	FALSE		+	+	siGl2_siSenp3-1;siGl2_siSenp3-9	angiogenesis;fucose metabolic process;heart development;nervous system development;Notch signaling pathway;O-glycan processing;protein O-linked fucosylation;protein O-linked glycosylation;regulation of Notch signaling pathway;regulation of transcription, DNA-templated;somitogenesis	fucosyltransferase activity;peptide-O-fucosyltransferase activity	endoplasmic reticulum;membrane	Other types of O-glycan biosynthesis	PF10250	0	NaN	10	4	4	4	43.9	1		POFUT1	6.80872	2.41264e-06	0.91714	-0.91714	27.4259				+		3.98355	0.000272962	-0.229991	0.229991	-9.02158
12.1956	12.2149	12.2083	12.2091	11.2834	11.2411	11.3367	11.3013	12.4522	12.4137	12.3922	12.3873	FALSE		+	+	siGl2_siSenp3-1;siGl2_siSenp3-9	cellular response to tetrahydrofolate;folic acid metabolic process;glycine biosynthetic process from serine;glycine metabolic process;L-serine biosynthetic process;L-serine catabolic process;L-serine metabolic process;one-carbon metabolic process;positive regulation of cell proliferation;protein homotetramerization;protein K63-linked deubiquitination;protein tetramerization;regulation of aerobic …	amino acid binding;chromatin binding;cobalt ion binding;glycine hydroxymethyltransferase activity;identical protein binding;L-allo-threonine aldolase activity;pyridoxal phosphate binding;serine binding;zinc ion binding	BRISC complex;cytoplasm;extracellular exosome;microtubule cytoskeleton;mitochondrial inner membrane;mitochondrial intermembrane space;mitochondrial matrix;mitochondrial nucleoid;mitochondrion;nucleus	Antifolate resistance;Biosynthesis of amino acids;Carbon metabolism;Glycine, serine and threonine metabolism;Glyoxylate and dicarboxylate metabolism;Metabolic pathways;One carbon pool by folate	PF00464	3	NaN	50	22	57	20	56	1		SHMT2	8.10201	5.33711e-07	0.916337	-0.916337	45.1504				+		4.96134	4.13945e-05	-0.204361	0.204361	-13.35
7.96521	7.98641	7.92244	7.97957	7.04876	7.09276	7.01681	7.06393	7.65033	7.67807	7.61471	7.74886	FALSE		+	+	siGl2_siSenp3-1;siGl2_siSenp3-9	actin filament organization;cell adhesion;cytokine-mediated signaling pathway;endochondral ossification;endocytosis;glucose metabolic process;immune system process;inositol phosphate metabolic process;negative regulation of cell proliferation;negative regulation of gene expression;phosphatidylinositol biosynthetic process;phosphatidylinositol dephosphorylation;post-embryonic development;response …	actin binding;inositol-1,3,4,5-tetrakisphosphate 5-phosphatase activity;phosphatidylinositol-3,4,5-trisphosphate 5-phosphatase activity;SH2 domain binding;SH3 domain binding	cytoskeleton;cytosol;filopodium;Golgi apparatus;lamellipodium;plasma membrane	B cell receptor signaling pathway;Fc gamma R-mediated phagocytosis;Inositol phosphate metabolism;Insulin signaling pathway;Metabolic pathways;Phosphatidylinositol signaling system	PF00017;PF00536;PF03372	0	NaN	6	6	6	6	138.5	1		INPPL1	7.94518	6.77025e-07	0.907841	-0.907841	42.506				+		4.01046	0.00026006	0.290411	-0.290411	9.12118
8.36588	8.32643	8.38974	8.5157	7.40344	7.31922	7.66888	7.57818	8.32057	8.40472	8.36938	8.35138	FALSE		+		siGl2_siSenp3-9	ceramide biosynthetic process;glycerophospholipid biosynthetic process;protein import into mitochondrial inner membrane	acylglycerol kinase activity;ATP binding;ceramide kinase activity;diacylglycerol kinase activity;NAD+ kinase activity	cytosol;integral component of mitochondrial inner membrane;intracellular membrane-bounded organelle;mitochondrial inner membrane;mitochondrial intermembrane space;mitochondrial outer membrane;mitochondrion;TIM22 mitochondrial import inner membrane insertion complex	Glycerolipid metabolism;Metabolic pathways	PF00781	0	NaN	6	3	4	3	47.1	1		AGK	4.26563	0.000162798	0.907006	-0.907006	10.1155				+		0.369701	0.471449	0.0379255	-0.0379255	0.852065
10.6692	10.6738	10.7159	10.6645	9.67119	9.76703	9.87713	9.783	11.0878	11.1417	11.0621	11.103	FALSE		+	+	siGl2_siSenp3-1;siGl2_siSenp3-9	regulation of synaptic vesicle exocytosis	serine-type endopeptidase activity;serine-type exopeptidase activity	cytoskeleton;cytosol;Golgi apparatus		PF00326;PF02897	0	NaN	18	12	16	12	83.9	1		PREPL	6.08155	6.92614e-06	0.906243	-0.906243	20.6934				+		6.05297	6.13459e-06	-0.417819	0.417819	-20.4649
7.03012	7.03012	7.08321	7.08002	6.1416	6.12722	6.04876	6.2817	7.43463	7.34074	7.40003	7.3156	FALSE		+	+	siGl2_siSenp3-1;siGl2_siSenp3-9	actin filament organization;cell junction assembly;cell migration;establishment of epithelial cell apical/basal polarity;filopodium assembly;negative regulation of small GTPase mediated signal transduction;phagocytosis, engulfment;positive regulation of GTPase activity;regulation of actin cytoskeleton organization;regulation of actin filament depolymerization;regulation of blood vessel endothelia…	GTPase activator activity;Rac GTPase binding;semaphorin receptor binding;SH3 domain binding	adherens junction;bicellular tight junction;cell leading edge;cytosol;lamellipodium;nucleus;phagocytic cup		PF00620;PF03114	0	NaN	2	2	2	1	75.7	1		SH3BP1	5.70498	1.24383e-05	0.906047	-0.906047	17.8722				+		4.29283	0.000149896	-0.316884	0.316884	-10.227
6.82146	6.58346	6.79961	6.89724	5.71425	5.69488	5.8802	6.19967	6.88509	7.06393	7.05311	7.22497	FALSE		+	+	siGl2_siSenp3-1;siGl2_siSenp3-9	regulation of transcription, DNA-templated	DNA binding;DNA-binding transcription factor activity;DNA-binding transcription factor activity, RNA polymerase II-specific;metal ion binding	nucleus		PF13836	0	NaN	2	2	2	2	83	1		ZNF280C	3.27028	0.0011455	0.903192	-0.903192	6.6997				+		1.56849	0.0370735	-0.281335	0.281335	-2.90919
10.028	10.0891	10.0725	10.0384	9.10407	9.15178	9.15861	9.2053	9.69697	9.79442	9.81634	9.78316	FALSE		+	+	siGl2_siSenp3-1;siGl2_siSenp3-9	activation of phospholipase C activity;axon guidance;calcium ion transport;calcium-mediated signaling;cell migration;cellular response to epidermal growth factor stimulus;epidermal growth factor receptor signaling pathway;Fc-epsilon receptor signaling pathway;Fc-gamma receptor signaling pathway involved in phagocytosis;in utero embryonic development;inositol phosphate metabolic process;leukocyte …	calcium ion binding;glutamate receptor binding;neurotrophin TRKA receptor binding;phosphatidylinositol phospholipase C activity;phospholipase C activity;protein kinase binding;receptor tyrosine kinase binding	cell projection;cell-cell junction;COP9 signalosome;cytoplasm;cytosol;glutamatergic synapse;lamellipodium;plasma membrane;ruffle;Schaffer collateral - CA1 synapse	AGE-RAGE signaling pathway in diabetic complications;Axon guidance;Calcium signaling pathway;Choline metabolism in cancer;EGFR tyrosine kinase inhibitor resistance;Epithelial cell signaling in Helicobacter pylori infection;ErbB signaling pathway;Fc epsilon RI signaling pathway;Fc gamma R-mediated phagocytosis;Glioma;Hepatocellular carcinoma;HIF-1 signaling pathway;Human immunodeficiency virus 1 i…	PF00017;PF00018;PF00168;PF00387;PF00388	0	NaN	12	12	16	12	148.4	1		PLCG1	7.50225	1.13702e-06	0.902059	-0.902059	35.8405				+		4.11851	0.000211629	0.284278	-0.284278	9.53105
10.7421	10.7415	10.8052	10.8308	9.83684	9.88493	9.90749	9.90659	11.3163	11.3555	11.2445	11.358	FALSE		+	+	siGl2_siSenp3-1;siGl2_siSenp3-9	actin filament organization;activation of cysteine-type endopeptidase activity involved in apoptotic process;apoptotic process;clathrin coat assembly;digestive system development;membrane organization;negative regulation of actin filament polymerization;negative regulation of apoptotic process;negative regulation of Arp2/3 complex-mediated actin nucleation;positive regulation of apoptotic process…	actin filament binding;clathrin adaptor activity;clathrin binding;clathrin light chain binding;identical protein binding;phosphatidylinositol binding;phosphatidylinositol-3,4,5-trisphosphate binding;phosphatidylinositol-3,4-bisphosphate binding;phosphatidylinositol-3,5-bisphosphate binding;phosphatidylinositol-4,5-bisphosphate binding;protein heterodimerization activity;protein homodimerization a…	actin cortical patch;apical plasma membrane;clathrin-coated pit;clathrin-coated vesicle;clathrin-coated vesicle membrane;cytosol;dendrite cytoplasm;dendritic spine;intracellular membrane-bounded organelle;mitochondrion;neuronal cell body;perinuclear region of cytoplasm;postsynaptic density;ruffle membrane;synaptic membrane		PF01608;PF07651;PF16515	1	NaN	25	24	27	23	119.3	1		HIP1R	7.20705	1.44273e-06	0.895921	-0.895921	31.9851				+		5.33704	2.14991e-05	-0.538684	0.538684	-15.477
9.10722	9.07334	9.00225	9.07868	8.07468	8.09803	8.28401	8.23314	9.56739	9.63099	9.52258	9.52845	FALSE		+	+	siGl2_siSenp3-1;siGl2_siSenp3-9			integral component of membrane;mitochondrial outer membrane		PF04826	0	NaN	24	8	9	8	49.2	1		ARMCX1	5.42763	1.96873e-05	0.892907	-0.892907	16.0364				+		5.23134	2.56385e-05	-0.496981	0.496981	-14.8481
8.44501	8.4545	8.51333	8.56529	7.64602	7.48784	7.66534	7.61324	8.44501	8.50263	8.50144	8.54959	FALSE		+		siGl2_siSenp3-9	chromatin remodeling	DNA binding;DNA-directed DNA polymerase activity;protein heterodimerization activity	CHRAC;epsilon DNA polymerase complex		PF00808	0	NaN	20	2	4	2	14.7	1		CHRAC1	5.7637	1.13138e-05	0.891428	-0.891428	18.2861				+		0.0511172	0.901363	-0.00513363	0.00513363	-0.145659
12.2651	12.2672	12.2736	12.272	11.3458	11.3572	11.4116	11.3998	12.5806	12.5703	12.5201	12.5238	FALSE		+	+	siGl2_siSenp3-1;siGl2_siSenp3-9	cellular response to ionizing radiation;DNA damage response, signal transduction by p53 class mediator resulting in cell cycle arrest;double-strand break repair;nuclear-transcribed mRNA poly(A) tail shortening;positive regulation of peptidyl-serine phosphorylation;positive regulation of peptidyl-threonine phosphorylation;positive regulation of protein autophosphorylation;telomere maintenance via …	ankyrin repeat binding;cadherin binding;enzyme binding;protein-containing complex binding	CCR4-NOT complex;cell-cell adherens junction;cytoplasm;cytoskeleton;cytosol;nuclear heterochromatin;nucleus		PF15327	0	NaN	37	48	75	48	181.7	1		TNKS1BP1	8.62657	2.778e-07	0.890869	-0.890869	55.2425				+		5.68552	1.16481e-05	-0.279196	0.279196	-17.737
8.26585	8.31651	8.34163	8.31606	7.31198	7.36107	7.46025	7.55075	8.4733	8.42836	8.36763	8.51057	FALSE		+	+	siGl2_siSenp3-1;siGl2_siSenp3-9	centrosome localization;cytoskeletal anchoring at nuclear membrane;meiotic cell cycle;mitotic spindle organization;nuclear envelope organization;nuclear matrix anchoring at nuclear membrane;nuclear migration;nuclear migration along microfilament;nucleokinesis involved in cell motility in cerebral cortex radial glia guided migration;positive regulation of cell migration	identical protein binding;lamin binding;microtubule binding;protein membrane anchor	condensed nuclear chromosome;endosome membrane;integral component of nuclear inner membrane;meiotic nuclear membrane microtubule tethering complex;nuclear chromosome, telomeric region;nuclear envelope;nuclear membrane		PF07738	0	NaN	6	4	4	3	80.3	1		SUN2	5.42751	1.96873e-05	0.889	-0.889	16.0356				+		2.09627	0.012292	-0.134954	0.134954	-3.89699
12.3256	12.2998	12.3256	12.2808	11.4158	11.4064	11.4427	11.4203	12.4342	12.3915	12.3347	12.3341	FALSE		+		siGl2_siSenp3-9	B cell activation;cell proliferation;cytokine-mediated signaling pathway;exocytosis	cytokine activity;high molecular weight B cell growth factor receptor binding;syntaxin binding	cytoplasm;cytosol;extracellular region;membrane		PF09728	0	NaN	47	24	48	24	61.9	1		TXLNA	9.10572	1.96144e-07	0.886647	-0.886647	66.4119				+		1.31419	0.0634783	-0.065671	0.065671	-2.46925
10.2132	10.2229	10.217	10.2047	9.25951	9.36829	9.34496	9.33941	9.76504	9.83652	9.72605	9.81025	FALSE		+	+	siGl2_siSenp3-1;siGl2_siSenp3-9	cell division;cell proliferation;positive regulation of adherens junction organization;positive regulation of ARF protein signal transduction;positive regulation of GTPase activity;positive regulation of keratinocyte migration;protein localization to microtubule;protein localization to microtubule plus-end;regulation of microtubule polymerization or depolymerization;signal transduction;spindle as…	identical protein binding;microtubule binding;microtubule plus-end binding;protein kinase binding	cytoplasm;cytoplasmic microtubule;focal adhesion;microtubule;microtubule cytoskeleton;microtubule organizing center;microtubule plus-end;spindle midzone		PF00307;PF03271	1	NaN	32	9	11	7	37	1		MAPRE2	7.58123	1.05674e-06	0.886415	-0.886415	36.9479				+		5.63435	1.25664e-05	0.429991	-0.429991	17.3863
7.72724	7.56834	7.61618	7.40173	6.49665	6.92244	6.82655	6.52356	7.62352	7.19574	7.59395	7.2182	FALSE		+		siGl2_siSenp3-9	dolichol-linked oligosaccharide biosynthetic process;oligosaccharide biosynthetic process;protein folding		endoplasmic reticulum membrane;integral component of membrane;membrane		PF04193	0	NaN	6	1	1	1	26.6	1		MPDU1	3.371	0.000931543	0.886072	-0.886072	6.99359				+		0.599019	0.29026	0.170521	-0.170521	1.26807
8.62899	8.67419	8.65213	8.633	7.66178	7.90509	7.78986	7.69975	8.56262	8.53838	8.58007	8.60363	FALSE		+	+	siGl2_siSenp3-1;siGl2_siSenp3-9	bradykinin catabolic process;calcitonin catabolic process;ear development;embryonic digit morphogenesis;endothelin maturation;heart development;hormone catabolic process;peptide hormone processing;pharyngeal system development;positive regulation of receptor recycling;protein processing;regulation of systemic arterial blood pressure by endothelin;regulation of vasoconstriction;substance P catabol…	endopeptidase activity;metalloendopeptidase activity;peptide hormone binding;protein homodimerization activity;zinc ion binding	early endosome;endosome;external side of plasma membrane;extracellular exosome;integral component of membrane;intrinsic component of endosome membrane;lysosomal membrane;membrane;perinuclear region of cytoplasm;plasma membrane;vesicle;Weibel-Palade body		PF01431;PF05649	0	NaN	12	7	8	7	87.1	1		ECE1	5.42557	1.97389e-05	0.88296	-0.88296	16.0234				+		2.34142	0.00737519	0.0759013	-0.0759013	4.40251
10.0626	10.1719	10.0841	10.1429	9.20482	9.15026	9.26983	9.30788	10.3987	10.4005	10.3015	10.3497	FALSE		+	+	siGl2_siSenp3-1;siGl2_siSenp3-9	endocytosis;membrane organization;positive regulation of Notch signaling pathway;protein autophosphorylation;protein phosphorylation;protein stabilization;regulation of clathrin-dependent endocytosis;regulation of endocytosis;regulation of protein localization	AP-2 adaptor complex binding;ATP binding;Notch binding;protein serine/threonine kinase activity	cell leading edge;clathrin-coated pit;clathrin-coated vesicle;cytosol;extrinsic component of plasma membrane;nucleus;terminal bouton		PF00069	0	NaN	12	9	11	9	103.8	1		AAK1	6.05168	7.26256e-06	0.882187	-0.882187	20.4546				+		3.42251	0.000819141	-0.247222	0.247222	-7.14785
9.53702	9.55574	9.55708	9.59619	8.60807	8.63771	8.77742	8.71012	9.06124	9.22448	9.10774	9.15507	FALSE		+	+	siGl2_siSenp3-1;siGl2_siSenp3-9	antigen processing and presentation of exogenous peptide antigen via MHC class II;cell proliferation;microtubule-based movement;mitotic cell cycle;retrograde vesicle-mediated transport, Golgi to endoplasmic reticulum	ATP binding;ATPase activity;DNA binding;microtubule binding;microtubule motor activity;motor activity	centrosome;cytosol;kinesin complex;membrane;microtubule;plus-end kinesin complex;spindle		PF00225;PF15908	0	NaN	3	5	5	5	160.1	1		KIF15	6.23591	5.51832e-06	0.878179	-0.878179	21.9712				+		4.5786	8.59227e-05	0.424375	-0.424375	11.4684
9.17193	9.23434	9.25456	9.2817	8.31786	8.34829	8.42417	8.34029	9.39511	9.36698	9.27984	9.25148	FALSE		+		siGl2_siSenp3-9	adherens junction organization;axonogenesis;lateral ventricle development;negative regulation of protein localization to plasma membrane;neuroblast division in subventricular zone;positive regulation of cell migration;positive regulation of neurogenesis;regulation of postsynaptic neurotransmitter receptor internalization	alpha-catenin binding;beta-catenin binding;cadherin binding	apical part of cell;basolateral plasma membrane;clathrin-coated vesicle;early endosome;extrinsic component of plasma membrane;focal adhesion;glutamatergic synapse;nucleus;plasma membrane	Notch signaling pathway	PF00640;PF06311	1	NaN	8	5	8	4	70.8	1		NUMB	6.74322	2.64799e-06	0.877977	-0.877977	26.7403				+		1.10311	0.0995981	-0.0877216	0.0877216	-2.11463
3.848	3.71149	4.2854	4.23266	3.01792	3.58496	3.07039	2.926	3.6893	4.00899	3.75489	3.59694	FALSE		+		siGl2_siSenp3-9	in utero embryonic development		glutamatergic synapse;postsynaptic density, intracellular component		PF00023;PF12796;PF13181	0	NaN	1	1	1	1	219.5	1		TANC2	2.26675	0.00881154	0.86957	-0.86957	4.24487				+		0.758002	0.207354	0.256861	-0.256861	1.53961
9.59544	9.62187	9.51649	9.56148	8.60214	8.64422	8.79993	8.77906	9.57573	9.75087	9.57705	9.58496	FALSE		+		siGl2_siSenp3-9	3'-UTR-mediated mRNA destabilization;gene silencing by miRNA;mRNA cleavage involved in gene silencing by miRNA;negative regulation of gene expression;negative regulation of transposition, RNA-mediated;positive regulation of gene expression;positive regulation of mRNA catabolic process;posttranscriptional gene silencing by RNA;regulation of megakaryocyte differentiation;regulation of neuron projec…	ATP binding;ATP-dependent 5'-3' RNA helicase activity;RNA binding	cytoplasmic ribonucleoprotein granule;cytosol;extracellular space;nucleus;P granule;P-body			0	NaN	13	11	18	11	113.6	1		MOV10	5.43256	1.95434e-05	0.867482	-0.867482	16.0673				+		0.445544	0.401934	-0.0483344	0.0483344	-0.994292
9.83242	9.86481	9.8458	9.89254	8.77413	9.00169	9.02846	9.18215	9.95768	10.0389	10.0136	10.0111	FALSE		+	+	siGl2_siSenp3-1;siGl2_siSenp3-9	SRP-dependent cotranslational protein targeting to membrane		endoplasmic reticulum membrane;integral component of membrane	Protein processing in endoplasmic reticulum	PF07074	0	NaN	16	6	11	6	21.1	1		SSR3	4.26843	0.000161921	0.862286	-0.862286	10.1269				+		3.31028	0.00102163	-0.146431	0.146431	-6.8152
8.30743	8.4208	8.40769	8.39017	7.5306	7.47897	7.47897	7.58946	8.35887	8.3505	8.39703	8.42375	FALSE		+		siGl2_siSenp3-9	autophagy;negative regulation of endocytosis;positive regulation of autophagosome assembly;positive regulation of xenophagy;protein autoubiquitination;protein catabolic process;protein polyubiquitination;ubiquitin-dependent endocytosis;viral budding	metal ion binding;ubiquitin protein ligase activity;ubiquitin-protein transferase activity	cytoplasm;cytosol;membrane		PF07647;PF13855	0	NaN	10	6	8	6	83.5	1		LRSAM1	6.4135	4.21419e-06	0.862021	-0.862021	23.5371				+		0.0111248	0.979027	-0.00101352	0.00101352	-0.0330464
4.04439	3.53605	3.73335	3.88753	2.3505	2.63227	3.20163	3.57289	3.76553	3.85798	4.04439	3.73335	FALSE		+		siGl2_siSenp3-9	ceramide biosynthetic process;negative regulation of axon regeneration;negative regulation of Schwann cell migration;negative regulation of Schwann cell proliferation involved in axon regeneration;sphingolipid biosynthetic process	DNA binding;sphingosine N-acyltransferase activity	endoplasmic reticulum;endoplasmic reticulum membrane;integral component of membrane;membrane;nuclear membrane	Metabolic pathways;Sphingolipid metabolism;Sphingolipid signaling pathway	PF00046;PF03798	0	NaN	2	1	1	1	44.8	1		CERS2	1.56725	0.0382542	0.861009	-0.861009	2.90699				+		0.147491	0.743799	-0.0499844	0.0499844	-0.387089
10.1599	10.3147	10.2589	10.2844	9.33494	9.42333	9.36304	9.46883	10.1452	10.2076	10.2448	10.2121	FALSE		+		siGl2_siSenp3-9	cytoplasmic mRNA processing body assembly;negative regulation of receptor internalization;regulation of cytoplasmic mRNA processing body assembly;regulation of translation;RNA metabolic process;RNA transport;stress granule assembly	epidermal growth factor receptor binding;protein C-terminus binding;RNA binding	cytoplasm;cytoplasmic stress granule;cytosol;Golgi apparatus;membrane;perinuclear region of cytoplasm;polysome;ribonucleoprotein complex;trans-Golgi network		PF06741;PF07145;PF14438	0	NaN	15	17	25	16	140.2	1		ATXN2	5.86543	9.84845e-06	0.856928	-0.856928	19.0253				+		0.627981	0.272784	0.0520213	-0.0520213	1.31822
6.19377	6.40939	6.35226	6.25172	5.18587	5.50462	5.63807	5.45615	6.17193	6.46761	6.31288	6.27612	FALSE		+		siGl2_siSenp3-9	mRNA processing;negative regulation of DNA damage response, signal transduction by p53 class mediator;RNA splicing		U2-type catalytic step 1 spliceosome		PF04502	0	NaN	19	5	7	4	37.1	1		YJU2	3.69909	0.000491959	0.855609	-0.855609	8.02521				+		0.023342	0.955255	-0.00534868	0.00534868	-0.0684234
6.3733	6.16189	6.80478	6.5744	5.03562	5.71699	5.97039	5.77083	6.6893	6.80607	7.06824	7.12205	FALSE		+		siGl2_siSenp3-9	cAMP-mediated signaling;cytoskeleton organization;insulin secretion;presynapse to nucleus signaling pathway;protein localization to synapse;regulation of exocytosis;synapse assembly;synaptic vesicle clustering;synaptic vesicle exocytosis	calcium ion binding;calcium-dependent phospholipid binding;profilin binding;structural constituent of presynaptic active zone	cell junction;cytoskeleton;cytoskeleton of presynaptic active zone;extracellular exosome;postsynaptic density;synapse	Insulin secretion	PF00168;PF00595;PF05715	0	NaN	0	1	1	1	560.4	1		PCLO	1.8829	0.0197222	0.855133	-0.855133	3.48299				+		1.37394	0.0560827	-0.442822	0.442822	-2.5711
10.6358	10.5255	10.4481	10.3624	9.66213	9.5889	9.69523	9.60881	10.025	9.98911	10.043	10.0236	FALSE		+	+	siGl2_siSenp3-1;siGl2_siSenp3-9	BMP signaling pathway;cellular protein metabolic process;post-translational protein modification;response to starvation	calcium ion binding;heparin binding	endoplasmic reticulum lumen;extracellular exosome;extracellular region;extracellular space		PF07648;PF09289	0	NaN	32	10	18	10	35	1		FSTL1	5.00014	4.13666e-05	0.854189	-0.854189	13.556				+		3.68744	0.000490027	0.472768	-0.472768	7.98649
11.6682	11.6945	11.706	11.7103	10.7662	10.8157	10.8771	10.9079	11.3489	11.4038	11.33	11.4006	FALSE		+	+	siGl2_siSenp3-1;siGl2_siSenp3-9	ATP-dependent chromatin remodeling;chromatin remodeling;negative regulation of transcription, DNA-templated;nervous system development;nucleosome disassembly;positive regulation of transcription, DNA-templated;regulation of transcription by RNA polymerase II	DNA binding;DNA-binding transcription factor activity, RNA polymerase II-specific;transcription coactivator activity	nBAF complex;npBAF complex;nuclear chromatin;nucleoplasm;protein-containing complex;SWI/SNF complex	Hepatocellular carcinoma;Thermogenesis	PF00249;PF04433;PF16495;PF16496;PF16498	0	NaN	30	29	49	20	132.8	1		SMARCC2	6.65387	3.0014e-06	0.853019	-0.853019	25.8322				+		5.35293	2.09081e-05	0.323909	-0.323909	15.5738
8.29737	8.23026	8.29692	8.28633	7.31379	7.36194	7.55919	7.46516	8.6279	8.64962	8.61213	8.70977	FALSE		+	+	siGl2_siSenp3-1;siGl2_siSenp3-9					PF00240	0	NaN	11	3	3	3	40.5	1		UBL7	5.24858	2.65862e-05	0.8527	-0.8527	14.949				+		5.06727	3.40502e-05	-0.372135	0.372135	-13.9198
8.72007	8.66605	8.70217	8.73064	7.80349	8.02569	7.97613	7.60511	8.67666	8.42794	8.71562	8.61287	FALSE		+		siGl2_siSenp3-9	apoptotic process;autophagosome maturation;endosomal transport;endosome transport via multivesicular body sorting pathway;late endosome to vacuole transport;macroautophagy;midbody abscission;multivesicular body assembly;multivesicular body sorting pathway;multivesicular body-lysosome fusion;negative regulation of viral release from host cell;positive regulation of viral release from host cell;pro…	identical protein binding;phosphatidylcholine binding;protein homodimerization activity;ubiquitin-specific protease binding	cytoplasmic vesicle;cytosol;ESCRT III complex;extracellular exosome;late endosome;late endosome membrane;multivesicular body;plasma membrane	Endocytosis;Necroptosis	PF03357	0	NaN	9	2	3	2	25.1	1		CHMP3	3.93609	0.000307188	0.852127	-0.852127	8.84823				+		0.721189	0.223589	0.0964601	-0.0964601	1.47745
10.8104	10.7866	10.873	10.7671	9.9526	9.87129	9.97226	10.0381	10.8226	10.8869	10.8427	10.8067	FALSE		+		siGl2_siSenp3-9	cellular response to gamma radiation;intrinsic apoptotic signaling pathway in response to DNA damage by p53 class mediator;negative regulation of cell death;regulation of ion transmembrane transport	voltage-gated ion channel activity	extracellular exosome;integral component of membrane;nuclear outer membrane;sarcoplasmic reticulum membrane			0	NaN	13	4	14	4	26.2	1		TMEM109	6.0666	7.09303e-06	0.850714	-0.850714	20.5735				+		0.479336	0.373991	-0.0304406	0.0304406	-1.05596
8.37069	8.35755	8.37721	8.46679	7.49905	7.56605	7.49585	7.61985	8.37025	8.37981	8.38974	8.35579	FALSE		+		siGl2_siSenp3-9	GMP biosynthetic process;GTP biosynthetic process;lymphocyte proliferation;neutrophil degranulation;purine ribonucleoside monophosphate biosynthetic process	DNA binding;IMP dehydrogenase activity;metal ion binding;nucleic acid binding;nucleotide binding;RNA binding	azurophil granule lumen;cytoplasm;cytosol;extracellular region;ficolin-1-rich granule lumen;nucleus;secretory granule lumen	Drug metabolism - other enzymes;Metabolic pathways;Purine metabolism	PF00478;PF00571	0	NaN	18	7	12	5	55.4	1		IMPDH1	6.225	5.59998e-06	0.847857	-0.847857	21.8785				+		0.311575	0.531101	0.0191615	-0.0191615	0.738632
6.8716	6.97269	7.04111	7.0917	6.28355	6.11686	5.98413	6.21529	7.02237	7.04439	7.05961	6.96578	FALSE		+		siGl2_siSenp3-9	cell surface receptor signaling pathway;DNA replication-independent nucleosome assembly	protein phosphatase inhibitor activity	aggresome;cytosol;nucleoplasm;nucleus		PF09047	0	NaN	0	1	1	1	246.2	1		CABIN1	4.3532	0.000138878	0.844315	-0.844315	10.4785				+		0.222448	0.638856	-0.028765	0.028765	-0.554668
9.4168	9.48824	9.5072	9.45779	8.57667	8.58909	8.67807	8.65428	9.90041	9.88173	9.86527	9.88539	FALSE		+	+	siGl2_siSenp3-1;siGl2_siSenp3-9	hematopoietic progenitor cell differentiation;NADPH oxidation;neuromuscular process;neutrophil degranulation;oxidation-reduction process;regulation of potassium ion transmembrane transport;regulation of protein localization to cell surface	aldo-keto reductase (NADP) activity;potassium channel regulator activity;voltage-gated potassium channel activity	axon terminus;cell junction;cytoskeleton;cytosol;extrinsic component of cytoplasmic side of plasma membrane;juxtaparanode region of axon;membrane;pinceau fiber;plasma membrane;postsynaptic density;specific granule membrane;tertiary granule membrane;voltage-gated potassium channel complex		PF00248	0	NaN	14	6	7	6	41	1		KCNAB2	6.7385	2.65791e-06	0.84298	-0.84298	26.6915				+		5.96634	7.16481e-06	-0.415693	0.415693	-19.7871
11.2702	11.2685	11.2979	11.274	10.3974	10.4148	10.4296	10.5039	11.5877	11.6201	11.538	11.5918	FALSE		+	+	siGl2_siSenp3-1;siGl2_siSenp3-9	activation of MAPK activity;activation of protein kinase activity;cardiac muscle contraction;cellular response to vascular endothelial growth factor stimulus;inflammatory response;p38MAPK cascade;positive regulation of blood vessel endothelial cell migration;positive regulation of protein kinase activity;positive regulation of transcription, DNA-templated;regulation of cytokine biosynthetic proce…	ATP binding;MAP kinase kinase activity;protein kinase binding;protein serine/threonine kinase activity;protein tyrosine kinase activity	cytoplasm;cytosol;membrane;nucleoplasm	Amyotrophic lateral sclerosis (ALS);Cellular senescence;Epstein-Barr virus infection;Fc epsilon RI signaling pathway;GnRH signaling pathway;Hepatitis B;Human immunodeficiency virus 1 infection;Inflammatory mediator regulation of TRP channels;MAPK signaling pathway;PD-L1 expression and PD-1 checkpoint pathway in cancer;Rap1 signaling pathway;Thermogenesis;TNF signaling pathway;Toll-like receptor s…	PF00069	0	NaN	44	15	26	15	39.3	1		MAP2K3	7.39887	1.24692e-06	0.841224	-0.841224	34.4405				+		5.52993	1.53094e-05	-0.306781	0.306781	-16.6913
5.46923	5.41278	5.85798	5.73064	4.64962	4.69488	4.72247	5.05745	5.49506	5.59395	5.10852	4.96347	FALSE		+		siGl2_siSenp3-9	defense response to virus;innate immune response;neuropeptide signaling pathway;transcription by RNA polymerase III;transcription initiation from RNA polymerase III promoter	calcitonin gene-related peptide receptor activity;DNA-directed 5'-3' RNA polymerase activity;nucleotide binding	acrosomal vesicle;cytosol;DNA polymerase III complex;nucleoplasm;plasma membrane;RNA polymerase III complex		PF03874	0	NaN	11	1	1	1	16.9	1		CRCP	2.98785	0.00201587	0.836556	-0.836556	5.92704				+		0.898483	0.154051	0.327408	-0.327408	1.77451
9.23984	9.29393	9.35733	9.31606	8.39874	8.47857	8.48502	8.49905	9.33181	9.35865	9.45964	9.38046	FALSE		+		siGl2_siSenp3-9	negative regulation of cell death	double-stranded RNA binding;flavin adenine dinucleotide binding;protein kinase inhibitor activity;tRNA dihydrouridine synthase activity	cytosol;endoplasmic reticulum		PF00035;PF01207	0	NaN	14	6	7	6	55	1		DUS2	6.57994	3.33063e-06	0.836443	-0.836443	25.1038				+		1.15131	0.0898557	-0.0808516	0.0808516	-2.19505
6.08321	6.24793	6.14771	6.24603	5.14568	5.49506	5.32912	5.41616	6.42459	6.29646	6.21529	6.35403	FALSE		+		siGl2_siSenp3-9	anterior/posterior pattern specification;cellular response to hydrogen peroxide;chromatin silencing;embryonic skeletal system morphogenesis;histone acetylation;histone H2A-K119 monoubiquitination;in utero embryonic development;negative regulation of apoptotic signaling pathway;negative regulation of G0 to G1 transition;negative regulation of transcription by RNA polymerase II	DNA binding;DNA-binding transcription factor activity;metal ion binding;promoter-specific chromatin binding	nuclear body;nuclear chromatin;nucleoplasm;nucleus;PcG protein complex;PRC1 complex;sex chromatin	Signaling pathways regulating pluripotency of stem cells	PF16207	0	NaN	8	3	3	1	37.8	1		PCGF2	4.18898	0.000188048	0.834715	-0.834715	9.8071				+		1.25115	0.072492	-0.14137	0.14137	-2.36258
7.01011	6.79051	6.86913	6.85674	6.17991	5.96347	6.10643	5.94953	6.6893	6.64241	6.79442	6.65535	FALSE		+	+	siGl2_siSenp3-1;siGl2_siSenp3-9	circadian regulation of gene expression;double-strand break repair;entrainment of circadian clock by photoperiod;histone deacetylation;locomotor rhythm;negative regulation of transcription by RNA polymerase II;positive regulation of protein autoubiquitination;proteasome-mediated ubiquitin-dependent protein catabolic process;regulation of gene expression, epigenetic;response to ionizing radiation;…	chromatin binding;DNA-binding transcription factor activity, RNA polymerase II-specific;histone deacetylase activity;histone deacetylase binding;RNA polymerase II distal enhancer sequence-specific DNA binding;RNA polymerase II proximal promoter sequence-specific DNA binding;RNA polymerase II repressing transcription factor binding;transcription coactivator activity;transcription corepressor activ…	cytoplasm;cytosol;intracellular membrane-bounded organelle;microtubule;nuclear envelope;nucleoplasm;nucleus;NuRD complex		PF00249;PF00320;PF01426;PF01448;PF17226	0	NaN	10	6	9	1	80.7	1		MTA1	4.57658	9.01549e-05	0.831784	-0.831784	11.4592				+		1.74827	0.0254302	0.186252	-0.186252	3.23253
6.08108	6.06609	5.97957	5.93074	5.2891	5.19377	5.11686	5.1416	5.64962	5.47897	5.67243	5.60881	FALSE		+	+	siGl2_siSenp3-1;siGl2_siSenp3-9	proteolysis;signal transduction	calcium-dependent cysteine-type endopeptidase activity	cell surface;cytoplasm;extracellular exosome;focal adhesion		PF00648;PF01067	0	NaN	1	1	1	1	73.1	1		CAPN5	5.40011	2.06086e-05	0.829037	-0.829037	15.8644				+		3.48707	0.000721719	0.411914	-0.411914	7.34512
3.83794	3.70044	3.7761	4.3147	2.80735	3.26303	3.20163	3.05311	4.16993	4.41278	4.14568	4.35755	FALSE		+		siGl2_siSenp3-9	intracellular protein transport;positive regulation of exocytosis;Rab protein signal transduction;vesicle-mediated transport	GTP binding;GTPase activity	endoplasmic reticulum membrane;extracellular exosome;Golgi membrane;plasma membrane;presynapse		PF00071	0	NaN	46	11	22	2	24.2	1		RAB2B	2.52646	0.0051629	0.826012	-0.826012	4.80832				+		1.25322	0.0722298	-0.364188	0.364188	-2.36607
6.74953	6.97384	6.95536	7.04439	6.08321	6.05528	6.15583	6.1375	7.2384	7.26866	7.25927	7.18785	FALSE		+	+	siGl2_siSenp3-1;siGl2_siSenp3-9	actin polymerization or depolymerization;cell migration;cytoskeleton organization;nervous system development;peptidyl-tyrosine phosphorylation;positive regulation of Arp2/3 complex-mediated actin nucleation;Rac protein signal transduction;viral process	cytoskeletal adaptor activity;DNA binding;kinase binding;proline-rich region binding;SH3 domain binding;ubiquitin protein ligase binding	adherens junction;cytoplasm;cytoskeleton;cytosol;filopodium tip;lamellipodium;nucleus;SCAR complex	Regulation of actin cytoskeleton	PF07815;PF14604	0	NaN	8	4	8	2	55.6	1		ABI2	4.72972	6.75381e-05	0.822825	-0.822825	12.1796				+		2.4644	0.00572132	-0.307764	0.307764	-4.66973
5.83289	5.79442	5.87036	5.8505	4.99548	4.58496	5.2555	5.22882	5.60881	5.52669	5.72247	5.71973	FALSE		+	+	siGl2_siSenp3-1;siGl2_siSenp3-9	apoptotic process;cellular response to tumor necrosis factor;negative regulation of apoptotic process;protein targeting to peroxisome;regulation of I-kappaB kinase/NF-kappaB signaling	DNA binding;polyubiquitin modification-dependent protein binding;zinc ion binding	cytosol		PF01428;PF01754	0	NaN	12	1	2	1	22.5	1		ZFAND6	2.72185	0.0034697	0.820851	-0.820851	5.26222				+		2.0733	0.0128864	0.192617	-0.192617	3.85132
6.45286	6.6837	6.65821	6.73877	5.82528	5.69766	5.80735	5.93074	6.60733	6.74953	6.65535	6.65678	FALSE		+		siGl2_siSenp3-9		DNA binding;nucleosome binding;protein homodimerization activity	histone deacetylase complex;nucleolus;nucleoplasm;nucleus			0	NaN	8	2	2	2	37	1		DNTTIP1	4.336	0.0001433	0.818126	-0.818126	10.4063				+		0.192522	0.67829	-0.0338658	0.0338658	-0.489427
4.73335	4.29278	4.50462	4.40599	3.05311	3.83794	3.97269	3.80735	4.14568	4.63227	4.44626	4.61471	FALSE		+		siGl2_siSenp3-9	neuron projection development	phosphoprotein binding	growth cone;plasma membrane		PF15235	0	NaN	1	1	1	1	102.3	1		GPRIN1	1.93332	0.0177206	0.816412	-0.816412	3.57883				+		0.0590051	0.887658	0.0244595	-0.0244595	0.16686
9.60418	9.61692	9.61875	9.6125	8.7761	8.77775	8.78921	8.85425	9.64692	9.69575	9.65642	9.62333	FALSE		+	+	siGl2_siSenp3-1;siGl2_siSenp3-9	cellular protein-containing complex assembly;cellular response to angiotensin;cellular response to cadmium ion;cellular response to copper ion;cellular response to diamide;cellular response to estradiol stimulus;cellular response to gamma radiation;cellular response to heat;cellular response to hydrogen peroxide;cellular response to L-glutamine;cellular response to lipopolysaccharide;cellular res…	chromatin DNA binding;DNA binding;DNA-binding transcription factor activity;DNA-binding transcription factor activity, RNA polymerase II-specific;DNA-binding transcription repressor activity, RNA polymerase II-specific;heat shock protein binding;Hsp90 protein binding;identical protein binding;promoter-specific chromatin binding;protein heterodimerization activity;protein kinase binding;protein se…	centrosome;condensed chromosome kinetochore;cytoplasm;cytosol;euchromatin;heterochromatin;kinetochore;mitotic spindle pole;nuclear stress granule;nucleoplasm;nucleus;perinuclear region of cytoplasm;PML body;pronucleus;ribonucleoprotein complex	Legionellosis	PF00447;PF06546	0	NaN	9	5	9	5	57.2	1		HSF1	7.98978	6.49045e-07	0.813762	-0.813762	43.2419				+		1.48125	0.0446621	-0.0425186	0.0425186	-2.75624
7.26679	7.22497	7.34518	7.31107	6.42459	6.31651	6.63662	6.5157	7.34961	7.35667	7.24222	7.45943	FALSE		+		siGl2_siSenp3-9	anatomical structure morphogenesis;endocrine pancreas development;humoral immune response;neuron projection morphogenesis;regulation of transcription by RNA polymerase II;spinal cord motor neuron cell fate specification	DNA-binding transcription factor activity;DNA-binding transcription factor activity, RNA polymerase II-specific;sequence-specific DNA binding	cytosol;nucleolus;nucleus	Maturity onset diabetes of the young	PF00046	0	NaN	2	1	1	1	40.5	1		MNX1	4.513	0.000102162	0.813646	-0.813646	11.1718				+		0.59526	0.292605	-0.0649836	0.0649836	-1.26153
7.46352	7.3505	7.41363	7.43713	6.62352	6.47249	6.70598	6.61765	7.68229	7.53372	7.56529	7.52435	FALSE		+	+	siGl2_siSenp3-1;siGl2_siSenp3-9	cell division;mitotic metaphase plate congression;mitotic sister chromatid biorientation;mitotic sister chromatid cohesion, centromeric;negative regulation of phosphoprotein phosphatase activity;protein localization to chromosome, centromeric region	protein phosphatase 2A binding;protein phosphatase inhibitor activity	centrosome;condensed chromosome outer kinetochore;cytoplasm;spindle microtubule;spindle pole			0	NaN	5	1	1	1	19.2	1		BOD1	5.25159	2.64357e-05	0.811286	-0.811286	14.9666				+		1.98076	0.0156228	-0.160218	0.160218	-3.67011
8.46393	8.507	8.47289	8.57592	7.63008	7.65607	7.79636	7.69488	8.893	8.89936	8.93664	8.89845	FALSE		+	+	siGl2_siSenp3-1;siGl2_siSenp3-9	apoptotic process;autophagy;axonogenesis;brain development;dendrite development;DNA metabolic process;microtubule bundle formation;microtubule cytoskeleton organization;mitochondrion transport along microtubule;nervous system development;neuron projection morphogenesis;regulation of chromatin disassembly;regulation of microtubule depolymerization	actin binding;actin filament binding;beta-tubulin binding;DNA binding;identical protein binding;microtubule binding;tubulin binding	cell junction;cell projection;cytosol;dendrite;microtubule;microtubule associated complex;neuronal cell body;nucleolus;nucleus;perinuclear region of cytoplasm;spindle;synapse			0	NaN	8	8	9	8	112.1	1		MAP1S	5.75429	1.14866e-05	0.810587	-0.810587	18.2192				+		5.20788	2.66733e-05	-0.401924	0.401924	-14.7118
5.40259	5.94486	5.86047	5.75489	4.80219	4.71149	5.10014	5.1127	5.50779	5.66676	5.32553	5.57894	FALSE		+		siGl2_siSenp3-9	autophagosome assembly;autophagy;autophagy of mitochondrion;cell differentiation;cellular response to starvation;macroautophagy;mitophagy;negative regulation of cardiac muscle cell apoptotic process;negative regulation of cell proliferation;negative regulation of neuron apoptotic process;neural tube development;positive regulation of autophagy;positive regulation of phosphatidylinositol 3-kinase …	GTPase binding;ubiquitin protein ligase binding	autophagosome;axoneme;cytoplasm;cytosol;mitochondrial outer membrane;mitochondrion;perinuclear region of cytoplasm;phagocytic vesicle	Autophagy - animal;Mitophagy - animal		0	NaN	2	2	2	2	142.4	1		AMBRA1	2.67179	0.00383916	0.809068	-0.809068	5.14328				+		0.784297	0.196282	0.220944	-0.220944	1.58382
4.69488	5.03562	4.59694	4.73877	3.96347	3.27798	4.24031	4.3505	4.64386	5.10014	5.23649	5.00899	FALSE		+		siGl2_siSenp3-9	cellular response to interferon-alpha;cellular response to interferon-beta;defense response to virus;negative regulation of apoptotic process;negative regulation of cell proliferation;response to bacterium;response to virus;type I interferon signaling pathway	identical protein binding;RNA binding	cytoplasm;cytosol;mitochondrion		PF13176;PF13181	0	NaN	3	1	1	1	56	1		IFIT3	1.68913	0.029632	0.808484	-0.808484	3.12484				+		0.710888	0.228766	-0.230817	0.230817	-1.45999
4.74416	4.83289	4.70044	4.76022	3.96347	3.60881	4.12102	4.1127	4.88753	4.98641	5.00899	4.94486	FALSE		+	+	siGl2_siSenp3-1;siGl2_siSenp3-9	activation of MAPK activity;Fc-epsilon receptor signaling pathway;heart development;I-kappaB kinase/NF-kappaB signaling;interleukin-1-mediated signaling pathway;JNK cascade;MyD88-dependent toll-like receptor signaling pathway;negative regulation of autophagy;nucleotide-binding oligomerization domain containing signaling pathway;positive regulation of I-kappaB kinase/NF-kappaB signaling;positive r…	K63-linked polyubiquitin modification-dependent protein binding;metal ion binding	cytosol;endosome membrane;nucleoplasm;plasma membrane	Epstein-Barr virus infection;Hepatitis B;Herpes simplex virus 1 infection;Human immunodeficiency virus 1 infection;IL-17 signaling pathway;Leishmaniasis;MAPK signaling pathway;Measles;NF-kappa B signaling pathway;NOD-like receptor signaling pathway;Osteoclast differentiation;TNF signaling pathway;Toll-like receptor signaling pathway;Toxoplasmosis;Yersinia infection	PF02845	0	NaN	3	2	3	2	76.4	1		TAB2	3.22506	0.00125768	0.807928	-0.807928	6.571				+		2.6746	0.00372897	-0.197518	0.197518	-5.14992
5.94953	5.79701	5.78398	5.8125	4.94953	5.02237	5.03122	5.1127	5.59694	5.30378	5.62644	5.41616	FALSE		+	+	siGl2_siSenp3-1;siGl2_siSenp3-9		DNA binding;DNA-binding transcription factor activity, RNA polymerase II-specific;metal ion binding	nucleus			0	NaN	3	2	2	2	141.6	1		ZNF532	5.40004	2.06086e-05	0.806801	-0.806801	15.864				+		2.19253	0.0100638	0.349927	-0.349927	4.09141
8.04385	8.04166	8.14057	8.1814	7.17393	7.35579	7.33539	7.33002	7.808	8.0268	7.94544	7.96463	FALSE		+	+	siGl2_siSenp3-1;siGl2_siSenp3-9			mitochondrial intermembrane space;mitochondrion;nucleus	Thermogenesis	PF08238	0	NaN	13	3	3	3	25.7	1		COA7	5.20036	2.8962e-05	0.803088	-0.803088	14.6684				+		1.53866	0.039576	0.165652	-0.165652	2.85661
4.59096	4.65535	4.71699	4.90689	3.52356	4.04439	4	4.09592	4.81762	4.51728	4.37156	4.80219	FALSE		+		siGl2_siSenp3-9	lysosome localization;vesicle-mediated transport		BLOC-1 complex;BORC complex;lysosomal membrane		PF10241	0	NaN	10	1	2	1	19.7	1		KXD1	2.77366	0.00311982	0.801579	-0.801579	5.38728				+		0.292316	0.552743	0.0903858	-0.0903858	0.700016
7.80478	8.05528	7.97269	7.90989	7.08002	7.18587	7.1179	7.15279	7.50779	7.64241	7.62498	7.7761	FALSE		+	+	siGl2_siSenp3-1;siGl2_siSenp3-9	actin cytoskeleton reorganization;blood vessel development;negative regulation of extracellular matrix assembly;positive regulation of metallopeptidase activity;reproductive process;substrate adhesion-dependent cell spreading;toxin transport	actin filament binding;collagen binding;metal ion binding;transmembrane signaling receptor activity	cell surface;endosome membrane;external side of plasma membrane;filopodium membrane;integral component of membrane;lamellipodium membrane;plasma membrane	NOD-like receptor signaling pathway	PF00092;PF05586;PF05587	0	NaN	9	5	6	5	62.7	1		ANTXR1	5.07031	3.65494e-05	0.801516	-0.801516	13.9364				+		2.10193	0.0121527	0.297839	-0.297839	3.90827
7.66035	7.62059	7.78136	7.63081	6.79701	6.78267	6.88387	7.02791	7.93958	8.00338	8.04603	7.98413	FALSE		+	+	siGl2_siSenp3-1;siGl2_siSenp3-9	adherens junction organization;axon guidance;cell adhesion;cell-cell adhesion;desmosome organization;enamel mineralization;heterophilic cell-cell adhesion via plasma membrane cell adhesion molecules;homophilic cell adhesion via plasma membrane adhesion molecules;immune response;iron ion transport;lens morphogenesis in camera-type eye;protein localization to cell junction;regulation of synapse ass…	carbohydrate binding;cell adhesion molecule binding;coreceptor activity;identical protein binding;protein heterodimerization activity;protein homodimerization activity;signaling receptor activity;virion binding;virus receptor activity	adherens junction;apical junction complex;cell-cell adherens junction;cell-cell contact zone;dendrite;extracellular region;growth cone membrane;hippocampal mossy fiber to CA3 synapse;integral component of membrane;integral component of presynaptic active zone membrane;intracellular membrane-bounded organelle;membrane;plasma membrane	Adherens junction;Cell adhesion molecules (CAMs);Herpes simplex virus 1 infection	PF07686;PF08205	0	NaN	3	2	2	2	57.1	1		NECTIN1	4.66701	7.57529e-05	0.800414	-0.800414	11.8797				+		3.51326	0.000684022	-0.320003	0.320003	-7.42643
9.33539	9.40088	9.42605	9.41299	8.58195	8.60844	8.46923	8.71665	8.74853	8.90268	8.99067	9.0561	FALSE		+	+	siGl2_siSenp3-1;siGl2_siSenp3-9	DNA duplex unwinding;DNA strand elongation involved in DNA replication;double-strand break repair via break-induced replication		GINS complex;nucleoplasm;replication fork protection complex		PF05916	0	NaN	18	3	8	3	21.4	1		GINS2	5.19465	2.92271e-05	0.799761	-0.799761	14.6355				+		3.2879	0.00106898	0.469337	-0.469337	6.75037
8.79572	8.83668	8.97757	8.86604	8.07307	8.07468	8.03617	8.0954	8.31741	8.34696	8.43338	8.40514	FALSE		+	+	siGl2_siSenp3-1;siGl2_siSenp3-9	post-translational protein modification;regulation of proteasomal ubiquitin-dependent protein catabolic process		Cul4-RING E3 ubiquitin ligase complex;nucleoplasm		PF10172	0	NaN	20	2	2	2	11.8	1		DDA1	5.93673	8.76242e-06	0.799172	-0.799172	19.5606				+		4.35158	0.000133921	0.493279	-0.493279	10.4717
10.3536	10.3631	10.3761	10.3568	9.50859	9.55919	9.57346	9.61287	10.1154	10.1812	10.113	10.1561	FALSE		+	+	siGl2_siSenp3-1;siGl2_siSenp3-9	protein deubiquitination;ubiquitin-dependent protein catabolic process	cysteine-type endopeptidase activity;thiol-dependent ubiquitin-specific protease activity;thiol-dependent ubiquitinyl hydrolase activity	chromosome;cytosol;nucleoplasm;nucleus		PF00443;PF06337;PF14533;PF14836	1	NaN	12	13	18	11	109.7	1		USP11	7.52278	1.12098e-06	0.798886	-0.798886	36.125				+		4.85508	5.09626e-05	0.221004	-0.221004	12.8005
9.63572	9.60047	9.58646	9.66693	8.81794	8.68229	8.87713	8.92006	9.57648	9.63662	9.60047	9.50541	FALSE		+		siGl2_siSenp3-9	actin cytoskeleton reorganization;cell projection assembly;cell-matrix adhesion;establishment or maintenance of cell polarity;substrate adhesion-dependent cell spreading	actin binding	actin cytoskeleton;cytoplasm;cytoskeleton;focal adhesion;plasma membrane	Focal adhesion	PF00307	0	NaN	16	4	7	4	37.5	1		PARVG	5.17975	2.99491e-05	0.798042	-0.798042	14.55				+		0.611171	0.282653	0.0426483	-0.0426483	1.28916
8.78953	8.68475	8.75422	8.64314	7.98812	7.76818	8.04056	7.89482	9.12954	9.04221	8.92303	9.07735	FALSE		+	+	siGl2_siSenp3-1;siGl2_siSenp3-9	canonical Wnt signaling pathway;cell migration;cytokine-mediated signaling pathway;glycosaminoglycan biosynthetic process;glycosaminoglycan catabolic process;inflammatory response;leukocyte migration;myoblast development;odontogenesis;positive regulation of exosomal secretion;positive regulation of extracellular exosome assembly;response to calcium ion;response to cAMP;response to glucocorticoid;…	identical protein binding;protein C-terminus binding	cell surface;external side of plasma membrane;extracellular exosome;Golgi lumen;integral component of plasma membrane;lysosomal lumen;plasma membrane;protein-containing complex	Cell adhesion molecules (CAMs);ECM-receptor interaction;Fluid shear stress and atherosclerosis;Malaria;Proteoglycans in cancer	PF01034	0	NaN	15	4	8	4	32.4	1		SDC1	4.61612	8.35117e-05	0.794989	-0.794989	11.6413				+		2.98489	0.00196576	-0.325123	0.325123	-5.91933
7.41193	7.60437	7.58797	7.43713	6.74551	6.46761	6.87529	6.77347	7.35755	7.18587	7.17393	7.25267	FALSE		+	+	siGl2_siSenp3-1;siGl2_siSenp3-9	extrinsic apoptotic signaling pathway;intrinsic apoptotic signaling pathway;positive regulation of apoptotic process;positive regulation of mitochondrial depolarization;positive regulation of release of cytochrome c from mitochondria;positive regulation of transcription, DNA-templated		cytosol;intracellular;microtubule organizing center;nucleoplasm		PF15017	0	NaN	13	1	1	1	10.1	1		MLLT11	3.66452	0.000526102	0.794882	-0.794882	7.91083				+		2.19776	0.00995674	0.267846	-0.267846	4.10213
12.2367	12.2384	12.2554	12.2019	11.3707	11.4158	11.4672	11.5009	11.7889	11.7964	11.8032	11.8026	FALSE		+	+	siGl2_siSenp3-1;siGl2_siSenp3-9	in utero embryonic development;protein transport;transcription by RNA polymerase II	RNA binding	cytosol;nucleus		PF01849	2	NaN	76	15	38	13	22.2	1		BTF3	6.65454	3.0014e-06	0.794444	-0.794444	25.8389				+		7.59739	6.25583e-07	0.435298	-0.435298	37.1785
11.807	11.8066	11.8029	11.8265	10.9575	11.0134	11.0456	11.0499	11.7599	11.7619	11.7686	11.7749	FALSE		+	+	siGl2_siSenp3-1;siGl2_siSenp3-9	animal organ morphogenesis;ATP-dependent chromatin remodeling;chromatin remodeling;insulin receptor signaling pathway;negative regulation of proteasomal ubiquitin-dependent protein catabolic process;nervous system development;nucleosome disassembly;positive regulation of transcription by RNA polymerase II;positive regulation of transcription, DNA-templated;prostate gland development;regulation of…	chromatin binding;DNA binding;DNA-binding transcription factor activity, RNA polymerase II-specific;protein N-terminus binding;transcription coactivator activity	cytoplasm;nBAF complex;npBAF complex;nuclear chromatin;nucleoplasm;nucleus;protein-containing complex;SWI/SNF complex;XY body	Hepatocellular carcinoma;Thermogenesis	PF00249;PF04433;PF16495;PF16496;PF16498	10	NaN	31	30	52	21	122.8	1		SMARCC1	7.52206	1.12098e-06	0.794153	-0.794153	36.1151				+		3.37374	0.000900346	0.0444117	-0.0444117	7.00171
14.2458	14.2926	14.2379	14.224	13.4429	13.4168	13.4765	13.4919	14.2553	14.2469	14.2211	14.1782	FALSE		+		siGl2_siSenp3-9	cellular response to testosterone stimulus;establishment of endothelial barrier;establishment of epithelial cell apical/basal polarity;gland morphogenesis;immunological synapse formation;interleukin-12-mediated signaling pathway;leukocyte cell-cell adhesion;leukocyte migration;membrane to membrane docking;positive regulation of cellular protein catabolic process;positive regulation of early endos…	actin binding;cell adhesion molecule binding;double-stranded RNA binding;enzyme binding;protein kinase binding;signaling receptor binding;structural constituent of cytoskeleton	apical part of cell;apical plasma membrane;basolateral plasma membrane;blood microparticle;cell periphery;cell surface;cytoplasm;cytoskeleton;cytosol;extracellular exosome;extracellular space;filopodium;focal adhesion;invadopodium;microvillus;microvillus membrane;myelin sheath;nucleus;perinuclear region of cytoplasm;plasma membrane;pseudopodium;uropod;vesicle	Leukocyte transendothelial migration;Measles;Proteoglycans in cancer;Regulation of actin cytoskeleton;Tight junction	PF00373;PF00769;PF09379;PF09380	21	NaN	69	53	173	36	67.8	1		EF-hand calcium-binding domain-containing protein 4B;Homo sapiens (Human) OX=9606;CRACR2A;1 SV=1	7.46006	1.19114e-06	0.79306	-0.79306	35.2625				+		0.494407	0.362389	0.0247352	-0.0247352	1.08318
6.19771	6.2075	6.11061	6.25361	5.31832	5.27426	5.39917	5.61176	5.85798	5.73335	5.44956	5.6865	FALSE		+	+	siGl2_siSenp3-1;siGl2_siSenp3-9	cell cycle;mRNA splicing, via spliceosome		cytosol;nucleoplasm;U4/U6 x U5 tri-snRNP complex;U5 snRNP		PF02966	0	NaN	5	1	1	1	17	1		TXNL4B	4.19126	0.000187508	0.791481	-0.791481	9.81615				+		2.87546	0.00245265	0.510509	-0.510509	5.63917
8.74113	8.76288	8.83162	8.92807	7.86047	8.06232	8.04712	8.13494	8.81762	8.79442	8.90749	8.89239	FALSE		+		siGl2_siSenp3-9	activation of GTPase activity;autophagy;intracellular protein transport;macroautophagy;positive regulation of receptor internalization;response to starvation;retrograde transport, endosome to Golgi	AP-2 adaptor complex binding;GTPase activator activity;Rab GTPase binding;retromer complex binding	autophagosome;cytosol;endosome membrane;Golgi apparatus;intracellular membrane-bounded organelle;retromer complex		PF00566	0	NaN	9	5	8	5	88.9	1		TBC1D5	4.46588	0.000112094	0.789716	-0.789716	10.9631				+		0.31012	0.532679	-0.0370533	0.0370533	-0.735733
6.37504	6.10643	5.99095	6.39917	5.47897	5.4363	5.32193	5.50144	6.59246	6.5157	6.57137	6.56682	FALSE		+	+	siGl2_siSenp3-1;siGl2_siSenp3-9	gluconeogenesis;glucose homeostasis;histone H3-K9 acetylation;positive regulation of CREB transcription factor activity;positive regulation of transcription by RNA polymerase II;protein homotetramerization;toxin transport;viral process	cAMP response element binding protein binding;chromatin binding	cytoplasm;extracellular exosome;nucleoplasm;nucleus	AMPK signaling pathway;Glucagon signaling pathway;Human T-cell leukemia virus 1 infection;Insulin resistance;PI3K-Akt signaling pathway	PF12884;PF12885;PF12886	0	NaN	2	1	1	1	73.3	1		CRTC2	3.45138	0.000794402	0.783241	-0.783241	7.23551				+		1.82374	0.0216953	-0.343687	0.343687	-3.37198
9.05311	9.0669	8.97985	9.08028	8.27984	8.24174	8.26397	8.27053	9.12774	9.15026	9.08905	9.06609	FALSE		+		siGl2_siSenp3-9	hematopoietic progenitor cell differentiation		cytosol		PF00514	0	NaN	8	4	5	4	54.1	1		ARMC6	7.2686	1.36963e-06	0.781014	-0.781014	32.7535				+		1.12807	0.0943707	-0.0632472	0.0632472	-2.15625
10.1406	10.1209	10.1741	10.1777	9.32733	9.39981	9.35667	9.40875	9.95739	9.97039	9.91019	9.9747	FALSE		+	+	siGl2_siSenp3-1;siGl2_siSenp3-9	associative learning;endocytosis;memory;negative regulation of synaptic plasticity;signal transduction	GTPase activator activity;Rab guanyl-nucleotide exchange factor activity	cytoplasm;cytoskeleton;cytosol;dendrite;neuronal cell body;plasma membrane	Ras signaling pathway	PF00788;PF02204	0	NaN	19	12	14	12	84	1		RIN1	7.31145	1.30534e-06	0.780154	-0.780154	33.2992				+		4.2228	0.000172632	0.200125	-0.200125	9.94212
6.6893	6.93664	6.94837	6.86295	6.1127	6.12515	5.96578	6.11478	6.74012	6.58045	6.63372	6.49025	FALSE		+	+	siGl2_siSenp3-1;siGl2_siSenp3-9			cytosol;nucleus;perinuclear region of cytoplasm		PF15155	0	NaN	43	4	5	4	14.6	1		MRFAP1	4.47636	0.000109585	0.779707	-0.779707	11.0093				+		1.69099	0.0286343	0.248179	-0.248179	3.12822
8.26679	8.31379	8.29232	8.21723	7.49025	7.33628	7.60955	7.54071	8.05582	8.03067	7.96	7.92719	FALSE		+	+	siGl2_siSenp3-1;siGl2_siSenp3-9	aging;ATP-dependent chromatin remodeling;brain development;embryonic organ development;heart development;histone acetylation;in utero embryonic development;methylation-dependent chromatin silencing;negative regulation of transcription by RNA polymerase II;regulation of DNA methylation;response to estradiol;response to nutrient levels;tissue development	chromatin binding;DNA binding;histone deacetylase activity;methyl-CpG binding	cytoplasm;heterochromatin;nuclear chromatin;nucleoplasm;nucleus;NuRD complex;protein-containing complex		PF01429;PF14048;PF16564	0	NaN	11	4	6	3	32.8	1		MBD3	4.8203	5.7393e-05	0.778335	-0.778335	12.6253				+		3.58434	0.000595271	0.279112	-0.279112	7.65086
11.7142	11.7192	11.7664	11.7848	10.9489	10.9346	10.9744	11.0174	11.5929	11.5866	11.6237	11.6263	FALSE		+	+	siGl2_siSenp3-1;siGl2_siSenp3-9	erythrocyte development;muscle contraction;myofibril assembly;pointed-end actin filament capping;positive regulation of mitotic cell cycle phase transition	actin binding;cadherin binding involved in cell-cell adhesion;tropomyosin binding	cell-cell adherens junction;myofibril;striated muscle thin filament		PF03250	0	NaN	42	13	30	13	39.6	1		TMOD3	7.11532	1.59815e-06	0.777301	-0.777301	30.873				+		3.32566	0.000991342	0.138786	-0.138786	6.86003
5.87283	5.4822	5.27053	5.01792	5.08746	4.14568	5.36107	3.94486	5.66959	5.52982	4.99095	4.80735	FALSE					muscle organ development;positive regulation of neuron migration;positive regulation of transcription by RNA polymerase II;regulation of myoblast proliferation;regulation of transcription by RNA polymerase II	metal ion binding;nucleic acid binding	integrator complex;nucleoplasm;nucleus			0	NaN	1	1	1	1	151.1	1		ZNF609	1.02329	0.119986	0.776104	-0.776104	1.98187						0.237261	0.61928	0.161439	-0.161439	0.586247
11.3442	11.3085	11.2959	11.326	10.5291	10.4494	10.5821	10.6166	11.6353	11.6333	11.6083	11.6126	FALSE		+	+	siGl2_siSenp3-1;siGl2_siSenp3-9	protein import into mitochondrial matrix;protein targeting to mitochondrion	ATP binding;chaperone binding	mitochondrial inner membrane;mitochondrial matrix;mitochondrion		PF04280	0	NaN	38	17	27	17	51.3	1		TIMM44	6.04892	7.29846e-06	0.774349	-0.774349	20.4327				+		6.47518	3.0771e-06	-0.303723	0.303723	-24.1062
11.153	11.0855	11.1918	11.1727	10.3819	10.3661	10.4343	10.3335	11.0324	11.0446	11.0575	11.0362	FALSE		+	+	siGl2_siSenp3-1;siGl2_siSenp3-9					PF00560;PF13855	0	NaN	57	9	18	9	20.5	1		LRRC20	6.53546	3.60064e-06	0.77182	-0.77182	24.6754				+		2.40455	0.00644925	0.108094	-0.108094	4.53847
9.79653	9.72332	9.65589	9.55382	8.85237	8.90539	8.94574	8.95274	9.69244	9.68492	9.51629	9.58778	FALSE		+		siGl2_siSenp3-9	amino acid transport;L-arginine import across plasma membrane;L-ornithine transmembrane transport	amino acid transmembrane transporter activity;arginine transmembrane transporter activity;L-lysine transmembrane transporter activity;L-ornithine transmembrane transporter activity	integral component of plasma membrane;membrane;plasma membrane;protein-containing complex	MicroRNAs in cancer	PF13520;PF13906	0	NaN	10	7	9	7	67.6	1		SLC7A1	5.00785	4.09453e-05	0.768329	-0.768329	13.5974				+		0.411793	0.431345	0.0620308	-0.0620308	0.931708
7.03452	7.03122	7.03562	7.05528	6.40088	6.24793	6.33628	6.10643	6.98527	6.83162	6.98755	6.98299	FALSE		+		siGl2_siSenp3-9	cell division;centrosome cycle;ciliary basal body-plasma membrane docking;G2/M transition of mitotic cell cycle;regulation of G2/M transition of mitotic cell cycle;spindle assembly		centrosome;cytosol;HAUS complex;spindle microtubule		PF15003	0	NaN	9	2	2	2	26.9	1		HAUS2	4.68834	7.29829e-05	0.766282	-0.766282	11.9809				+		1.26054	0.0711527	0.0923026	-0.0923026	2.37842
8.51767	8.66142	8.74819	8.67419	7.86357	7.78136	7.92303	7.98356	8.27891	8.23266	8.31606	8.17891	FALSE		+	+	siGl2_siSenp3-1;siGl2_siSenp3-9	chromatin silencing;DNA repair;histone acetylation;histone deacetylation;histone H2A acetylation;histone H4 acetylation;positive regulation of striated muscle cell differentiation;positive regulation of transcription by RNA polymerase II;regulation of growth		histone acetyltransferase complex;NuA4 histone acetyltransferase complex;nucleolus;nucleoplasm;nucleus;plasma membrane		PF05712	0	NaN	27	7	11	5	32.3	1		MORF4L2	4.64782	7.86878e-05	0.762489	-0.762489	11.7892				+		3.38917	0.00087411	0.398733	-0.398733	7.04768
6.81506	6.71562	6.7761	6.75355	5.87283	6.04658	5.94486	6.14771	7.2854	7.44708	7.36282	7.14364	FALSE		+	+	siGl2_siSenp3-1;siGl2_siSenp3-9	mRNA splicing, via spliceosome;negative regulation of phosphatase activity;spliceosomal tri-snRNP complex assembly	ribonucleoprotein complex binding	cytoplasm;cytosol;fibrillar center;nuclear speck;nucleoplasm;nucleus;U5 snRNP		PF02213	0	NaN	23	5	5	5	37.6	1		CD2BP2	4.6932	7.22614e-05	0.762089	-0.762089	12.0041				+		3.70369	0.000474428	-0.544652	0.544652	-8.04051
8.24365	8.20212	8.1629	8.10224	7.32012	7.4545	7.43546	7.45779	8.22834	8.23218	8.3147	8.24982	FALSE		+		siGl2_siSenp3-9	alpha-linolenic acid metabolic process;fatty acid elongation, monounsaturated fatty acid;fatty acid elongation, polyunsaturated fatty acid;fatty acid elongation, saturated fatty acid;linoleic acid metabolic process;long-chain fatty-acyl-CoA biosynthetic process;sphingolipid biosynthetic process;unsaturated fatty acid biosynthetic process;very long-chain fatty acid biosynthetic process	3-oxo-arachidoyl-CoA synthase activity;3-oxo-cerotoyl-CoA synthase activity;3-oxo-lignoceronyl-CoA synthase activity;fatty acid elongase activity;very-long-chain 3-ketoacyl-CoA synthase activity	endoplasmic reticulum;endoplasmic reticulum membrane;integral component of endoplasmic reticulum membrane;membrane	Biosynthesis of unsaturated fatty acids;Fatty acid elongation;Fatty acid metabolism;Metabolic pathways	PF01151	0	NaN	9	2	3	2	32.6	1		ELOVL1	5.59695	1.47381e-05	0.760756	-0.760756	17.1342				+		1.13803	0.0924376	-0.0785332	0.0785332	-2.17287
11.5388	11.4808	11.4872	11.4198	10.6307	10.6042	10.7904	10.8584	11.7586	11.7301	11.6859	11.7054	FALSE		+	+	siGl2_siSenp3-1;siGl2_siSenp3-9	positive regulation of collagen fibril organization	procollagen galactosyltransferase activity	endoplasmic reticulum lumen;membrane	Lysine degradation;Other types of O-glycan biosynthesis	PF01755	0	NaN	28	17	32	17	71.6	1		COLGALT1	4.5825	8.9041e-05	0.760717	-0.760717	11.4863				+		3.75659	0.000426067	-0.238367	0.238367	-8.21856
5.2854	5.41278	5.40599	5.38543	4.42626	4.60288	4.85798	4.56072	5.49506	5.38888	5.67807	5.36807	FALSE		+		siGl2_siSenp3-9	anterior/posterior pattern specification;camera-type eye morphogenesis;histone H2A monoubiquitination;negative regulation of G0 to G1 transition;negative regulation of transcription, DNA-templated	chromatin binding;metal ion binding;transferase activity;ubiquitin-protein transferase activator activity	cytosol;nuclear speck;nucleoplasm;nucleus;PcG protein complex;PRC1 complex;sex chromatin		PF16207	0	NaN	12	4	5	2	42.4	1		RING1	3.69385	0.00049664	0.76044	-0.76044	8.00778				+		0.695573	0.236238	-0.110117	0.110117	-1.43398
6.45615	6.6865	6.61765	6.3505	5.41954	5.91648	5.85549	5.8802	7.03782	7.08958	7.10957	7.1918	FALSE		+	+	siGl2_siSenp3-1;siGl2_siSenp3-9			integral component of membrane			0	NaN	2	1	1	1	46.6	1		PGAP4	2.79776	0.0029649	0.759774	-0.759774	5.44618				+		3.37495	0.000898832	-0.579494	0.579494	-7.0053
6.85549	6.98641	7.10852	7.15279	6.40088	6.24222	6.24222	6.1819	6.58797	6.65392	6.51096	6.70736	FALSE		+	+	siGl2_siSenp3-1;siGl2_siSenp3-9	ATP-dependent chromatin remodeling;brain development;digestive tract development;in utero embryonic development;negative regulation of canonical Wnt signaling pathway;negative regulation of fibroblast apoptotic process;negative regulation of transcription by RNA polymerase II;negative regulation of transcription, DNA-templated;positive regulation of transcription by RNA polymerase II;positive reg…	armadillo repeat domain binding;ATP binding;beta-catenin binding;chromatin binding;DNA binding;DNA helicase activity;DNA-dependent ATPase activity;histone binding;methylated histone binding;p53 binding	MLL1 complex;nucleoplasm;nucleus;protein-containing complex	Wnt signaling pathway	PF00176;PF00271;PF00385;PF07533	0	NaN	1	3	3	3	290.3	1		CHD8	4.05823	0.000243857	0.759	-0.759	9.30043				+		2.69209	0.00358961	0.410753	-0.410753	5.19129
11.0063	11.0418	11.049	11.0583	10.2242	10.2546	10.3202	10.3263	11.2518	11.2653	11.2417	11.2612	FALSE		+	+	siGl2_siSenp3-1;siGl2_siSenp3-9	cellular response to cytokine stimulus;cilium assembly;early endosome to late endosome transport;endocytic recycling;negative regulation of epithelial cell migration;positive regulation of adherens junction organization;positive regulation of early endosome to late endosome transport;positive regulation of homophilic cell adhesion;positive regulation of Wnt protein secretion;protein transport;ubi…	protein kinase binding;protein tyrosine phosphatase activity	ciliary basal body;cytoplasm;cytosol;early endosome;endosome;extracellular exosome;nuclear body;nucleoplasm;nucleus		PF00102;PF03097;PF13949	0	NaN	18	25	32	25	178.9	1		PTPN23	6.82196	2.34663e-06	0.757515	-0.757515	27.5666				+		5.61827	1.29785e-05	-0.216161	0.216161	-17.2775
10.0206	10.2044	10.131	10.1854	9.47188	9.33896	9.34961	9.35116	10.9151	10.6446	10.7809	10.2458	FALSE		+	+	siGl2_siSenp3-1;siGl2_siSenp3-9	axonogenesis;positive regulation of fibroblast proliferation;signal transduction	calcium ion binding;calcium-dependent protein binding;ion transmembrane transporter activity;protein homodimerization activity;S100 protein binding;tropomyosin binding;zinc ion binding	collagen-containing extracellular matrix;cytoplasm;cytosol;extracellular exosome;extracellular region;extrinsic component of cytoplasmic side of plasma membrane;nuclear envelope;nucleus;perinuclear region of cytoplasm;plasma membrane;ruffle		PF01023	0	NaN	27	4	15	4	10.2	1		S100A6	5.18696	2.95367e-05	0.757432	-0.757432	14.5913				+		1.83906	0.0210241	-0.511259	0.511259	-3.40057
9.69105	9.7445	9.7949	9.80494	8.99265	8.97039	9.02846	9.01625	9.24603	9.23673	9.17418	9.2182	FALSE		+	+	siGl2_siSenp3-1;siGl2_siSenp3-9	regulation of transcription by RNA polymerase II;transcription by RNA polymerase II;transcription elongation from RNA polymerase II promoter		elongin complex;extracellular space;nucleoplasm		PF06881;PF08711	0	NaN	9	7	7	7	89.9	1		ELOA	6.66468	2.94942e-06	0.756906	-0.756906	25.9404				+		5.66762	1.19831e-05	0.540062	-0.540062	17.6135
6.20555	6.41109	6.31832	6.31107	5.25927	5.70321	5.58797	5.66959	6.43129	6.85922	6.80735	6.81121	FALSE		+	+	siGl2_siSenp3-1;siGl2_siSenp3-9	axon development;axon guidance;cell adhesion;cell migration;cell-matrix adhesion;chemotaxis;homophilic cell adhesion via plasma membrane adhesion molecules;leukocyte migration;nervous system development;neuron projection development;positive regulation of axon extension;synapse organization	axon guidance receptor activity;protein domain specific binding	axon;axonal growth cone;cell surface;collagen-containing extracellular matrix;dendrite;focal adhesion;integral component of membrane;neuronal cell body;plasma membrane	Axon guidance;Cell adhesion molecules (CAMs)	PF00041;PF07679;PF13882	0	NaN	5	4	4	4	139.9	1		L1CAM	3.33454	0.00100422	0.756494	-0.756494	6.88601				+		2.07456	0.0128594	-0.415766	0.415766	-3.85383
5.99774	6.12722	6.17991	6.30925	5.38888	5.46597	5.39575	5.33985	6.4446	6.47573	6.39403	6.37156	FALSE		+	+	siGl2_siSenp3-1;siGl2_siSenp3-9	O-glycan processing;protein O-linked glycosylation	carbohydrate binding;metal ion binding;polypeptide N-acetylgalactosaminyltransferase activity	Golgi apparatus;Golgi membrane;integral component of membrane	Metabolic pathways;Mucin type O-glycan biosynthesis	PF00535;PF00652	0	NaN	1	1	2	1	68.9	1		GALNT10	4.44538	0.000116837	0.755918	-0.755918	10.8735				+		2.09806	0.0122481	-0.267951	0.267951	-3.90056
8.12722	8.23793	8.26209	8.18785	7.52278	7.39489	7.42459	7.45861	7.6575	7.60066	7.58946	7.732	FALSE		+	+	siGl2_siSenp3-1;siGl2_siSenp3-9			endosome;membrane		PF00307;PF10358;PF12130	0	NaN	8	8	8	8	161.8	1		EHBP1L1	5.80485	1.07449e-05	0.753555	-0.753555	18.5817				+		4.82331	5.43408e-05	0.558868	-0.558868	12.6404
8.80025	8.8392	8.82177	8.90238	8.08958	8.10591	8.00899	8.14619	8.87774	8.94251	8.96087	8.91319	FALSE		+	+	siGl2_siSenp3-1;siGl2_siSenp3-9	activation of MAPK activity;activation of MAPKK activity;activation of NF-kappaB-inducing kinase activity;anoikis;Fc-epsilon receptor signaling pathway;histone H3 acetylation;I-kappaB kinase/NF-kappaB signaling;I-kappaB phosphorylation;interleukin-1-mediated signaling pathway;JNK cascade;MyD88-dependent toll-like receptor signaling pathway;nucleotide-binding oligomerization domain containing sign…	ATP binding;identical protein binding;magnesium ion binding;MAP kinase kinase kinase activity;protein kinase activity;protein serine/threonine kinase activity;receptor tyrosine kinase binding;scaffold protein binding	Ada2/Gcn5/Ada3 transcription activator complex;cytosol;endosome membrane;nucleus;plasma membrane	Adherens junction;AMPK signaling pathway;Autophagy - animal;Epstein-Barr virus infection;Fluid shear stress and atherosclerosis;Hepatitis B;Herpes simplex virus 1 infection;Human immunodeficiency virus 1 infection;IL-17 signaling pathway;Leishmaniasis;MAPK signaling pathway;Measles;NF-kappa B signaling pathway;NOD-like receptor signaling pathway;Osteoclast differentiation;RIG-I-like receptor sign…	PF07714	0	NaN	5	3	3	3	67.2	1		MAP3K7	6.09358	6.83119e-06	0.753235	-0.753235	20.7903				+		1.56292	0.0375249	-0.0826783	0.0826783	-2.89935
9.25951	9.27636	9.33293	9.19869	8.48422	8.37374	8.59656	8.60918	9.01569	9.1004	9.02264	9.08958	FALSE		+	+	siGl2_siSenp3-1;siGl2_siSenp3-9		nucleic acid binding	nucleus		PF01424	0	NaN	32	6	8	6	26	1		SPAG7	4.7308	6.74562e-05	0.750948	-0.750948	12.1848				+		2.99131	0.00193883	0.209791	-0.209791	5.93609
9.59414	9.60789	9.60789	9.59787	8.87437	8.8458	8.8933	8.79377	9.46475	9.5074	9.44274	9.49825	FALSE		+	+	siGl2_siSenp3-1;siGl2_siSenp3-9	ATP-dependent chromatin remodeling;chromatin remodeling;negative regulation of transcription, DNA-templated;neurogenesis;nucleosome disassembly;regulation of transcription by RNA polymerase II	chromatin binding;DNA binding;DNA-binding transcription factor activity, RNA polymerase II-specific;N-acetyltransferase activity;nuclear receptor binding;protein N-terminus binding;RNA binding;transcription coactivator activity	nBAF complex;npBAF complex;nuclear chromatin;nuclear chromosome;nucleoplasm;nucleus;protein-containing complex;SWI/SNF complex	Hepatocellular carcinoma;Thermogenesis	PF00505	0	NaN	23	9	14	9	46.6	1		SMARCE1	7.37829	1.25559e-06	0.750134	-0.750134	34.1685				+		3.70246	0.000475374	0.12366	-0.12366	8.0364
11.2123	11.2284	11.2443	11.2287	10.4705	10.4476	10.5207	10.4888	11.0176	10.9971	11.0181	11.0507	FALSE		+	+	siGl2_siSenp3-1;siGl2_siSenp3-9	ATP-dependent chromatin remodeling;beta-catenin-TCF complex assembly;blood coagulation;chromatin organization;chromatin remodeling;circadian regulation of gene expression;embryonic digit morphogenesis;endoderm development;epidermal cell differentiation;eyelid development in camera-type eye;fungiform papilla formation;hair follicle placode formation;hippocampus development;histone deacetylation;hi…	activating transcription factor binding;core promoter sequence-specific DNA binding;deacetylase activity;DNA-binding transcription factor activity;E-box binding;enzyme binding;histone deacetylase activity;histone deacetylase binding;Krueppel-associated box domain binding;NAD-dependent histone deacetylase activity (H3-K14 specific);NF-kappaB binding;p53 binding;promoter-specific chromatin binding;…	chromatin;cytoplasm;cytosol;heterochromatin;histone deacetylase complex;neuronal cell body;nuclear chromatin;nucleoplasm;nucleus;NuRD complex;protein-containing complex;Sin3 complex;Sin3-type complex;transcription factor complex	Alcoholism;Amphetamine addiction;Cell cycle;Chronic myeloid leukemia;Epstein-Barr virus infection;Human papillomavirus infection;Huntington disease;Longevity regulating pathway - multiple species;MicroRNAs in cancer;Notch signaling pathway;Pathways in cancer;Thyroid hormone signaling pathway;Transcriptional misregulation in cancer;Viral carcinogenesis	PF00850	6	NaN	35	15	23	9	55.1	1		HDAC1	8.06461	5.61536e-07	0.74651	-0.74651	44.5052				+		5.4411	1.79778e-05	0.207545	-0.207545	16.1212
13.5564	13.561	13.5455	13.5242	12.7702	12.7644	12.8427	12.8297	13.4128	13.4291	13.3997	13.4208	FALSE		+	+	siGl2_siSenp3-1;siGl2_siSenp3-9	brain development;central nervous system development;embryonic camera-type eye development;G2/M transition of mitotic cell cycle;negative regulation of catalytic activity;negative regulation of protein binding;positive regulation of intermediate filament depolymerization;positive regulation of neural precursor cell proliferation;stem cell proliferation	intermediate filament binding;structural molecule activity	cytoplasm;intermediate filament;intermediate filament cytoskeleton		PF00038	0	NaN	43	58	123	58	177.3	1		F-box/LRR-repeat protein 6;Homo sapiens (Human) OX=9606;FBXL6;2 SV=1	7.38981	1.24888e-06	0.745018	-0.745018	34.3206				+		4.84181	5.24088e-05	0.131137	-0.131137	12.7334
6.04002	6.03122	6.24982	6.2114	5.4363	5.3147	5.58195	5.2211	6.11061	6.20555	6.2817	6.1127	FALSE		+		siGl2_siSenp3-9					PF15855	0	NaN	17	2	2	2	11.5	1		C1orf122	3.6022	0.000594355	0.744603	-0.744603	7.70814				+		0.260231	0.589715	-0.0445251	0.0445251	-0.634366
11.9516	11.9554	11.9935	11.985	11.1883	11.1618	11.2568	11.3038	12.115	12.1399	12.1014	12.0919	FALSE		+	+	siGl2_siSenp3-1;siGl2_siSenp3-9	mitotic cell cycle;mRNA export from nucleus;protein export from nucleus;protein import into nucleus;regulation of cell cycle;regulation of mRNA stability;regulation of nucleocytoplasmic transport;viral process	nuclear export signal receptor activity;nuclear localization sequence binding;structural constituent of nuclear pore	cytoplasmic side of nuclear pore;cytosol;focal adhesion;intracellular membrane-bounded organelle;nuclear pore;nucleoplasm;nucleus	RNA transport		0	NaN	22	31	40	31	213.5	1		NUP214	6.22592	5.59998e-06	0.743738	-0.743738	21.8863				+		4.11262	0.000213995	-0.14064	0.14064	-9.50828
9.85643	9.85689	9.98371	9.95812	9.08587	9.14313	9.21456	9.24055	10.4729	10.4396	10.4334	10.418	FALSE		+	+	siGl2_siSenp3-1;siGl2_siSenp3-9	ribosome biogenesis	GTP binding;GTPase activity;RNA binding	membrane;nucleolus;nucleus	Ribosome biogenesis in eukaryotes	PF01926;PF08153	0	NaN	18	12	18	12	83.6	1		GNL2	5.31405	2.3536e-05	0.742757	-0.742757	15.3382				+		5.24298	2.51349e-05	-0.527178	0.527178	-14.9161
9.87406	9.82416	9.93752	9.94002	9.10643	9.10066	9.28794	9.1127	9.56929	9.54361	9.62772	9.6879	FALSE		+	+	siGl2_siSenp3-1;siGl2_siSenp3-9					PF00023;PF12796	1	NaN	8	8	8	7	115	1		ANKRD52	5.07005	3.65494e-05	0.742007	-0.742007	13.9351				+		3.28586	0.00107323	0.286812	-0.286812	6.74448
4.64962	5.05745	5.0268	5.23649	4.23266	3.66676	4.44626	4.66107	4.24031	4.33628	4.52982	4.59694	FALSE		+	+	siGl2_siSenp3-1;siGl2_siSenp3-9	developmental growth;DNA dealkylation involved in DNA repair;DNA demethylation;DNA repair;in utero embryonic development;negative regulation of neuron apoptotic process;neuron migration;neuron projection development;oxidative demethylation;placenta development;regulation of mitochondrial translation;regulation of translational elongation;regulation of translational initiation;RNA repair;tRNA deme…	1-ethyladenine demethylase activity;chemoattractant activity;class I DNA-(apurinic or apyrimidinic site) endonuclease activity;dioxygenase activity;ferrous iron binding;methylcytosine dioxygenase activity;oxidative DNA demethylase activity;oxidoreductase activity, acting on paired donors, with incorporation or reduction of molecular oxygen, 2-oxoglutarate as one donor, and incorporation of one at…	mitochondrion;nuclear euchromatin		PF13532	0	NaN	5	1	1	1	43.8	1		ALKBH1	1.62133	0.0342618	0.740905	-0.740905	3.00302				+		2.05424	0.0134067	0.566751	-0.566751	3.81365
12.2971	12.2792	12.3104	12.329	11.5636	11.5812	11.5505	11.5574	12.3368	12.3517	12.3389	12.3346	FALSE		+	+	siGl2_siSenp3-1;siGl2_siSenp3-9	activation of GTPase activity;formation of translation preinitiation complex;regulation of translational initiation;translational initiation	cadherin binding;eukaryotic initiation factor eIF2 binding;GTP binding;GTPase activity;RNA binding;translation factor activity, RNA binding;translation initiation factor activity	cytoplasm;cytosol;plasma membrane	RNA transport	PF01873;PF02020	0	NaN	49	24	48	24	49.2	1		EIF5	8.83073	2.59391e-07	0.740752	-0.740752	59.752				+		1.76939	0.0243211	-0.0366006	0.0366006	-3.27131
10.5045	10.5366	10.5812	10.5812	9.85471	9.74399	9.85938	9.78823	10.7142	10.7091	10.6663	10.7345	FALSE		+	+	siGl2_siSenp3-1;siGl2_siSenp3-9	granzyme-mediated apoptotic signaling pathway;neuron projection development;proteasome-mediated ubiquitin-dependent protein catabolic process;protein autoubiquitination;protein monoubiquitination;protein polyubiquitination;response to UV;ubiquitin-dependent ERAD pathway;ubiquitin-dependent protein catabolic process;ventricular trabecula myocardium morphogenesis	ATP binding;ATPase binding;enzyme binding;ubiquitin-ubiquitin ligase activity	cytoplasm;nucleus;ubiquitin ligase complex	Protein processing in endoplasmic reticulum;Ubiquitin mediated proteolysis	PF04564;PF10408	0	NaN	18	19	22	19	146.1	1		UBE4B	6.24905	5.42424e-06	0.739311	-0.739311	22.0836				+		3.23129	0.00119894	-0.155135	0.155135	-6.5886
4.60288	4.29278	4.00899	3.7761	3.27798	3.67807	3.32193	3.44626	3.71149	3.89724	3.63227	3.48543	FALSE		+		siGl2_siSenp3-9	pseudouridine synthesis	pseudouridine synthase activity;RNA binding			PF00849	0	NaN	2	1	2	1	34.7	1		RPUSD1	1.99368	0.0155884	0.73913	-0.73913	3.69515				+		1.31105	0.0639102	0.488582	-0.488582	2.46391
8.88081	8.83637	9.01207	8.98271	8.1644	8.10486	8.20897	8.27891	9.52787	9.44419	9.46944	9.4674	FALSE		+	+	siGl2_siSenp3-1;siGl2_siSenp3-9	mitochondrion migration along actin filament;regulation of cytokinesis;regulation of mitochondrial fission	actin binding;ATP binding;ATPase activity;myosin light chain binding;plus-end directed microfilament motor activity	cytosol;mitochondrial outer membrane;mitochondrion;myosin complex		PF00063	0	NaN	5	5	6	5	109.1	1		MYO19	4.95756	4.45855e-05	0.738701	-0.738701	13.3301				+		4.72483	6.53936e-05	-0.549237	0.549237	-12.156
9.28309	9.27752	9.32125	9.34629	8.55957	8.54612	8.57403	8.59395	8.96463	8.89694	8.92035	8.93634	FALSE		+	+	siGl2_siSenp3-1;siGl2_siSenp3-9	actin filament severing;dendritic spine development;extension of a leading process involved in cell motility in cerebral cortex radial glia guided migration;filopodium assembly;lamellipodium assembly involved in ameboidal cell migration;negative regulation of cell migration;negative regulation of neuron migration;neuron projection morphogenesis;positive regulation of GTPase activity;regulation of…	GTPase activator activity;identical protein binding;protein homodimerization activity;Rac GTPase binding	cell junction;cytoplasm;cytosol;dendritic spine head;lamellipodium;nucleus;phagocytic vesicle;plasma membrane;postsynaptic density;postsynaptic membrane	Axon guidance	PF00018;PF00611;PF00620	0	NaN	7	7	8	7	120.8	1		SRGAP2	7.67932	9.49028e-07	0.738621	-0.738621	38.3705				+		5.64428	1.23532e-05	0.377472	-0.377472	17.4538
7.83036	7.70943	7.77413	7.72724	7.04439	6.92125	7.06286	7.05961	7.93428	7.88631	7.8857	8.01123	FALSE		+	+	siGl2_siSenp3-1;siGl2_siSenp3-9	cell adhesion		integral component of membrane		PF07686;PF08205	0	NaN	23	7	12	7	42.8	1		CADM4	5.58328	1.50224e-05	0.738261	-0.738261	17.043				+		2.25479	0.00884673	-0.16909	0.16909	-4.21992
4.62644	4.47897	4.71149	4.57894	3.56071	4	3.59694	4.2854	4.52982	4.926	4.64386	4.52982	FALSE		+		siGl2_siSenp3-9	cellular response to chemokine;cellular response to starvation;establishment of Golgi localization;negative regulation of Rho guanyl-nucleotide exchange factor activity;negative regulation of Rho protein signal transduction;positive regulation of cell migration;positive regulation of intracellular protein transport;protein localization to Golgi apparatus;response to wounding;Rho protein signal tr…	14-3-3 protein binding	cell leading edge;cytoplasm;extracellular exosome;Golgi apparatus;membrane;vesicle membrane		PF15903	0	NaN	1	1	1	1	132.2	1		RIPOR1	2.20047	0.0101335	0.738198	-0.738198	4.10767				+		0.222437	0.638856	-0.0584131	0.0584131	-0.554643
6.01346	5.95884	6.11686	6.01346	5.1375	5.38543	5.1819	5.45943	5.64962	5.71149	5.60288	5.48543	FALSE		+	+	siGl2_siSenp3-1;siGl2_siSenp3-9	I-kappaB kinase/NF-kappaB signaling	GTP binding;GTPase activity	cytoplasm;membrane		PF00071	0	NaN	10	2	2	2	21.6	1		NKIRAS1	3.89091	0.000336467	0.734592	-0.734592	8.68589				+		3.41145	0.000836123	0.413302	-0.413302	7.11448
11.9693	12.0002	11.9299	11.9631	11.1698	11.2223	11.2772	11.2586	11.8605	11.9288	11.853	11.9123	FALSE		+	+	siGl2_siSenp3-1;siGl2_siSenp3-9	cellular protein modification process;collagen fibril organization;collagen metabolic process;epidermis development;hydroxylysine biosynthetic process;oxidation-reduction process;peptidyl-lysine hydroxylation;response to hypoxia	iron ion binding;L-ascorbic acid binding;procollagen-lysine 5-dioxygenase activity;protein homodimerization activity	catalytic complex;endoplasmic reticulum membrane;extracellular exosome;rough endoplasmic reticulum membrane	Lysine degradation	PF03171	0	NaN	40	24	42	24	83.5	1		PLOD1	6.71842	2.70833e-06	0.733637	-0.733637	26.4851				+		1.75801	0.0249103	0.0769515	-0.0769515	3.25039
9.17168	9.16717	9.10905	9.20359	8.25786	8.48905	8.48099	8.50383	8.99577	8.91019	8.80284	8.43379	FALSE		+	+	siGl2_siSenp3-1;siGl2_siSenp3-9	mRNA processing;negative regulation of cytoplasmic mRNA processing body assembly;nuclear-transcribed mRNA catabolic process		P-body			0	NaN	12	1	2	1	7	1		NBDY	4.65375	7.78128e-05	0.72994	-0.72994	11.8171				+		1.62551	0.0328862	0.377223	-0.377223	3.01048
6.62352	6.48382	6.42122	6.55152	5.70321	5.97039	5.66391	5.83794	6.60288	6.80219	6.78398	6.59246	FALSE		+		siGl2_siSenp3-9			cytosol;nucleus;ubiquitin ligase complex		PF00622;PF08513;PF10607	0	NaN	5	2	2	1	67.2	1		RANBP10	3.93361	0.000308807	0.726152	-0.726152	8.83923				+		1.30633	0.0645491	-0.175361	0.175361	-2.45589
7.07361	6.99548	7.07361	7.07253	6.16591	6.2114	6.5345	6.40259	7.24127	7.3637	7.2114	7.3733	FALSE		+	+	siGl2_siSenp3-1;siGl2_siSenp3-9	extracellular matrix organization;hydrogen peroxide catabolic process;immune response;oxidation-reduction process;response to oxidative stress	extracellular matrix structural constituent;heme binding;interleukin-1 receptor antagonist activity;metal ion binding;peroxidase activity	collagen-containing extracellular matrix;endoplasmic reticulum;extracellular exosome;extracellular region;extracellular space		PF00093;PF03098;PF07679;PF13855	0	NaN	5	5	5	5	165.2	1		PXDN	3.76739	0.00043123	0.725209	-0.725209	8.25529				+		2.74253	0.00325319	-0.243609	0.243609	-5.31189
11.5402	11.5025	11.522	11.4847	10.8061	10.7688	10.8345	10.7458	11.1444	11.0644	11.091	11.0612	FALSE		+	+	siGl2_siSenp3-1;siGl2_siSenp3-9		DNA binding	nascent polypeptide-associated complex;nucleus		PF01849	0	NaN	3	5	26	5	205.3	1		NACA	7.1617	1.50164e-06	0.723537	-0.723537	31.4304				+		5.80833	9.43696e-06	0.422072	-0.422072	18.6069
11.1777	11.1636	11.2259	11.2224	10.4086	10.4582	10.4922	10.5375	10.933	11.0336	11.0225	11.0143	FALSE		+	+	siGl2_siSenp3-1;siGl2_siSenp3-9	animal organ regeneration;cellular response to drug;cellular response to insulin stimulus;'de novo' IMP biosynthetic process;G1/S transition of mitotic cell cycle;glutamine catabolic process;kidney development;lactation;maternal process involved in female pregnancy;nucleoside metabolic process;protein homotetramerization;purine nucleobase biosynthetic process;purine nucleotide biosynthetic proces…	4 iron, 4 sulfur cluster binding;amidophosphoribosyltransferase activity;metal ion binding	cytosol	Alanine, aspartate and glutamate metabolism;Metabolic pathways;Purine metabolism	PF00156	0	NaN	27	13	20	13	57.4	1		PPAT	6.35646	4.56104e-06	0.723277	-0.723277	23.0226				+		3.39418	0.000865751	0.196558	-0.196558	7.06266
4.3147	3.9542	3.73335	4.18587	3.30743	3.26303	3.21723	3.51096	3.926	4.17792	3.88753	3.87774	FALSE		+		siGl2_siSenp3-9	cellular response to DNA damage stimulus;oxidation-reduction process;tRNA methylation;tRNA wobble uridine modification	iron ion binding;oxidoreductase activity, acting on paired donors, with incorporation or reduction of molecular oxygen, 2-oxoglutarate as one donor, and incorporation of one atom each of oxygen into both donors;tRNA (uracil) methyltransferase activity;tRNA binding;zinc ion binding	cytoplasm;cytosol;nuclear body;nucleoplasm;nucleus		PF08241;PF09004;PF13532	0	NaN	5	3	3	3	75.2	1		ALKBH8	2.61994	0.00427033	0.722365	-0.722365	5.02204				+		0.217197	0.645639	0.0797317	-0.0797317	0.543364
9.04767	9.14364	9.09196	9.04549	8.31922	8.30606	8.41151	8.40344	8.54844	8.66605	8.66391	8.73944	FALSE		+	+	siGl2_siSenp3-1;siGl2_siSenp3-9	aerobic respiration;malate transmembrane transport;mitochondrial transport;oxaloacetate transport;phosphate ion transmembrane transport;proton transmembrane transport;succinate transmembrane transport;sulfate transport;thiosulfate transport	antiporter activity;malate transmembrane transporter activity;oxaloacetate transmembrane transporter activity;succinate transmembrane transporter activity;sulfate transmembrane transporter activity;thiosulfate transmembrane transporter activity	integral component of plasma membrane;mitochondrial inner membrane;mitochondrion		PF00153	0	NaN	2	1	1	1	36.2	1		SLC25A14	6.00386	7.82561e-06	0.722132	-0.722132	20.078				+		4.07208	0.000230756	0.42773	-0.42773	9.35296
5.88264	6.04221	6.06393	6.33628	5.44956	5.41954	5.1819	5.38888	6.3505	6.5744	6.55612	6.66391	FALSE		+	+	siGl2_siSenp3-1;siGl2_siSenp3-9	angiogenesis involved in wound healing;cell differentiation;cell motility;cellular response to hydrogen peroxide;estrous cycle;female pregnancy;hypothalamus development;immune response;negative regulation of cell cycle;negative regulation of cell proliferation;negative regulation of inflammatory response;pituitary gland development;PML body organization;positive regulation of angiogenesis;positiv…	DNA binding;DNA-binding transcription activator activity, RNA polymerase II-specific;DNA-binding transcription factor activity;DNA-binding transcription factor activity, RNA polymerase II-specific;histone acetyltransferase binding;identical protein binding;RNA polymerase II proximal promoter sequence-specific DNA binding;transcription factor binding	cytoplasm;nucleoplasm;nucleus;transcription factor complex	Cellular senescence;Human T-cell leukemia virus 1 infection;Pathways in cancer;Ras signaling pathway;Renal cell carcinoma	PF00178;PF02198	0	NaN	3	1	1	1	50.4	1		ETS1	3.17911	0.00137629	0.721298	-0.721298	6.44223				+		2.12424	0.0116134	-0.454968	0.454968	-3.95296
8.54882	8.62717	8.66035	8.73335	7.92184	7.824	7.89905	8.04002	8.32643	8.24935	8.33584	8.30788	FALSE		+	+	siGl2_siSenp3-1;siGl2_siSenp3-9	rRNA processing		cytoplasm;nucleolus		PF00400;PF12894	0	NaN	14	4	4	4	42	1		WDR55	4.74282	6.59534e-05	0.721195	-0.721195	12.2431				+		3.65077	0.000524588	0.337549	-0.337549	7.86572
6.62352	6.51885	6.42962	6.63081	5.69766	5.97039	5.86047	5.79442	6.44956	6.69349	6.61029	6.29829	FALSE		+		siGl2_siSenp3-9	aorta development;coronary vasculature development;cytoplasmic sequestering of transcription factor;heart looping;multicellular organism development;negative regulation of DNA-binding transcription factor activity;negative regulation of osteoblast differentiation;negative regulation of protein import into nucleus;negative regulation of smoothened signaling pathway;negative regulation of smoothene…	beta-catenin binding;protein kinase binding;transcription corepressor activity;transcription factor binding	ciliary base;ciliary tip;cytoplasm;cytosol;nucleus	Basal cell carcinoma;Hedgehog signaling pathway;Pathways in cancer	PF05076;PF12470	0	NaN	7	2	2	2	53.9	1		SUFU	4.1488	0.000203562	0.719964	-0.719964	9.64884				+		0.143869	0.749475	0.0377918	-0.0377918	0.378613
8.51452	8.58759	8.51452	8.63916	7.81121	7.80025	7.85985	7.90509	8.981	9.09091	9.01597	9.06958	FALSE		+	+	siGl2_siSenp3-1;siGl2_siSenp3-9	biomineral tissue development;ion transport;phosphate ion transmembrane transport;phosphate-containing compound metabolic process;positive regulation of I-kappaB kinase/NF-kappaB signaling	high-affinity inorganic phosphate:sodium symporter activity;inorganic phosphate transmembrane transporter activity;signaling receptor activity;sodium:inorganic phosphate symporter activity;sodium:phosphate symporter activity;sodium-dependent phosphate transmembrane transporter activity	integral component of plasma membrane;membrane;plasma membrane		PF01384	1	NaN	8	6	6	5	73.7	1		SLC20A1	5.80023	1.07814e-05	0.719846	-0.719846	18.5483				+		4.70636	6.71897e-05	-0.475419	0.475419	-12.067
5.52042	5.6865	5.73606	5.3505	4.67243	4.9542	4.65535	5.1334	5.26679	5.59096	5.48864	5.75221	FALSE		+		siGl2_siSenp3-9	autophagosome assembly;autophagy;cell junction assembly;cell-cell adhesion;embryo implantation;Golgi organization		autophagosome membrane;endoplasmic reticulum;endoplasmic reticulum-Golgi intermediate compartment membrane;integral component of membrane;nucleolus;phagophore assembly site;plasma membrane	Autophagy - animal	PF09335	0	NaN	2	1	1	1	46.2	1		VMP1	2.59416	0.00449758	0.719528	-0.719528	4.96249				+		0.137401	0.758488	0.0487196	-0.0487196	0.363374
9.13981	8.98413	9.01514	8.93399	8.28771	8.33584	8.31424	8.2588	8.94808	8.69314	8.95187	8.83131	FALSE		+		siGl2_siSenp3-9	angiogenesis;cell-cell adhesion;cell-cell signaling;cytoskeleton organization;focal adhesion assembly;integrin-mediated signaling pathway;negative regulation of axonogenesis;negative regulation of cell migration;negative regulation of neuron projection regeneration;negative regulation of protein kinase activity;negative regulation of protein tyrosine kinase activity;negative regulation of T cell …	GPI anchor binding;GTPase activator activity;integrin binding;protein kinase binding	anchored component of external side of plasma membrane;apical plasma membrane;axolemma;cell surface;cytosol;dendrite;dendrite membrane;endoplasmic reticulum;external side of plasma membrane;extracellular exosome;extracellular region;focal adhesion;growth cone;integral component of plasma membrane;membrane raft;myelin sheath;neuronal cell body membrane;plasma membrane	Leukocyte transendothelial migration	PF00047	0	NaN	16	2	4	2	17.9	1		THY1	5.3138	2.3536e-05	0.719117	-0.719117	15.3366				+		1.1283	0.0943422	0.162169	-0.162169	2.15663
5.853	6	5.90448	5.96578	4.95884	5.2891	5.2211	5.37851	6.19771	6.31288	6.04658	6.11894	FALSE		+	+	siGl2_siSenp3-1;siGl2_siSenp3-9	ceramide biosynthetic process;sphingolipid biosynthetic process	DNA binding;sphingosine N-acyltransferase activity	endoplasmic reticulum;endoplasmic reticulum membrane;integral component of membrane;nuclear membrane	Metabolic pathways;Sphingolipid metabolism;Sphingolipid signaling pathway	PF00046;PF03798	0	NaN	3	1	1	1	45.7	1		CERS5	3.53312	0.000678264	0.718928	-0.718928	7.48857				+		1.95814	0.0163918	-0.238211	0.238211	-3.62645
7.6886	7.69418	7.6844	7.60955	7.01123	6.88264	7.06932	6.8392	7.54535	7.53528	7.49825	7.3637	FALSE		+	+	siGl2_siSenp3-1;siGl2_siSenp3-9	cellular response to heat;Golgi organization;lung development;protein import into nucleus;protein transport;regulation of cellular response to heat	Hsp70 protein binding;protein transporter activity	cytosol;intracellular;nucleoplasm;nucleus		PF05603	0	NaN	7	1	1	1	21.6	1		HIKESHI	4.79738	5.95851e-05	0.718585	-0.718585	12.5112				+		2.12506	0.0115944	0.183539	-0.183539	3.95462
11.6457	11.6366	11.6463	11.6344	10.8803	10.9138	10.9738	10.9221	11.9704	11.9554	11.9587	11.9531	FALSE		+	+	siGl2_siSenp3-1;siGl2_siSenp3-9	cell activation involved in immune response;cellular response to virus;COPI coating of Golgi vesicle;endoplasmic reticulum to Golgi vesicle-mediated transport;endoplasmic reticulum-Golgi intermediate compartment organization;establishment of monopolar cell polarity;Golgi disassembly;Golgi organization;Golgi to endosome transport;neutrophil chemotaxis;post-Golgi vesicle-mediated transport;protein …	ARF guanyl-nucleotide exchange factor activity;guanyl-nucleotide exchange factor activity;phosphatidylinositol-3,4,5-trisphosphate binding;phosphatidylinositol-3,5-bisphosphate binding	cell leading edge;cis-Golgi network;cytosol;endoplasmic reticulum lumen;endoplasmic reticulum-Golgi intermediate compartment;Golgi apparatus;Golgi membrane;Golgi stack;lipid droplet;membrane;mitochondrion;peroxisome;trans-Golgi network	Endocytosis	PF01369;PF12783	0	NaN	18	27	40	27	206.3	1		GBF1	7.56242	1.05916e-06	0.718233	-0.718233	36.681				+		9.04453	1.34645e-07	-0.318672	0.318672	-64.8687
8.13853	8.17642	8.21383	8.15026	7.34873	7.44211	7.47005	7.54535	8.26115	8.34696	8.31152	8.48583	FALSE		+	+	siGl2_siSenp3-1;siGl2_siSenp3-9	axon guidance;cell surface receptor signaling pathway;macrophage colony-stimulating factor signaling pathway;positive regulation of epidermal growth factor receptor signaling pathway;Ras protein signal transduction;signal transduction;transmembrane receptor protein tyrosine kinase signaling pathway		cytosol;nucleus;perinuclear region of cytoplasm		PF00169;PF02174	0	NaN	5	3	3	3	52.4	1		DOK1	5.47765	1.80751e-05	0.718199	-0.718199	16.3534				+		1.92524	0.0175772	-0.181606	0.181606	-3.5634
8.94486	8.96087	9.09856	8.98954	8.20653	8.19377	8.29186	8.42962	8.78333	8.76255	8.75355	8.81954	FALSE		+	+	siGl2_siSenp3-1;siGl2_siSenp3-9	protein deubiquitination;ubiquitin-dependent protein catabolic process	calcium ion binding;thiol-dependent ubiquitin-specific protease activity	cytosol;Golgi apparatus;membrane		PF00443;PF06337;PF13202	0	NaN	3	5	5	5	181.5	1		USP32	4.50855	0.000103032	0.718012	-0.718012	11.152				+		2.94542	0.00212713	0.218714	-0.218714	5.81712
10.128	10.1058	10.1355	10.0501	9.40173	9.38651	9.38995	9.37916	9.6575	9.65267	9.65159	9.61434	FALSE		+	+	siGl2_siSenp3-1;siGl2_siSenp3-9	endoplasmic reticulum to Golgi vesicle-mediated transport;intracellular signal transduction;protein phosphorylation;transcription initiation from RNA polymerase II promoter	ATP binding;protein homodimerization activity	cell cortex;cytoplasm;endomembrane system;lamellipodium;membrane;nucleoplasm		PF07714	0	NaN	24	8	13	8	59.8	1		NRBP1	7.51547	1.1307e-06	0.715497	-0.715497	36.0235				+		6.14537	5.22731e-06	0.460813	-0.460813	21.2126
10.0711	10.0676	10.0686	10.0348	9.29577	9.29898	9.39746	9.39339	10.2786	10.2766	10.2341	10.251	FALSE		+	+	siGl2_siSenp3-1;siGl2_siSenp3-9	learning;memory;negative regulation of synaptic transmission, glutamatergic;positive regulation of receptor internalization;regulation of postsynaptic neurotransmitter receptor internalization	ATP binding;ATPase activity	cell junction;glutamatergic synapse;membrane;peroxisomal membrane;postsynaptic membrane		PF00004	0	NaN	29	8	12	8	40.7	1		ATAD1	6.477	3.85094e-06	0.714118	-0.714118	24.1232				+		5.17816	2.79239e-05	-0.199548	0.199548	-14.5409
7.70874	7.84862	7.80155	7.77347	7.09276	7.00562	7.12825	7.04985	8.21675	8.24982	8.15431	8.24603	FALSE		+	+	siGl2_siSenp3-1;siGl2_siSenp3-9	establishment of epithelial cell polarity	protein binding, bridging	adherens junction;bicellular tight junction;cytoplasm;cytoskeleton		PF00373;PF09379;PF09380;PF11819	0	NaN	1	1	1	1	115.4	1		FRMD4A	5.73456	1.1911e-05	0.713974	-0.713974	18.0795				+		4.65789	7.3745e-05	-0.433633	0.433633	-11.8366
4.98185	5.3505	5.31832	5.20555	4.59096	4.54844	4.40599	4.46597	5.12928	5.22882	5.08321	4.73335	FALSE		+		siGl2_siSenp3-9	proteolysis	metalloaminopeptidase activity;zinc ion binding			PF01433;PF09127	0	NaN	1	1	1	1	79.9	1		RNPEPL1	3.58014	0.000619755	0.711213	-0.711213	7.63743				+		0.588669	0.296477	0.170386	-0.170386	1.25004
9.72741	9.81137	9.87713	9.8392	9.08135	9.10066	9.15026	9.07842	9.2724	9.4208	9.3226	9.48361	FALSE		+	+	siGl2_siSenp3-1;siGl2_siSenp3-9	cholesterol homeostasis;regulation of cell growth		cytosol;integral component of membrane;lysosome;nuclear membrane;plasma membrane;rough endoplasmic reticulum;rough endoplasmic reticulum membrane			0	NaN	19	4	7	4	20.8	1		TMEM97	5.9715	8.24724e-06	0.711108	-0.711108	19.8269				+		3.59049	0.000589017	0.438926	-0.438926	7.67054
11.0367	11.0181	11.0058	11.014	10.3562	10.2646	10.3514	10.2602	11.0045	10.9072	10.9434	10.8891	FALSE		+	+	siGl2_siSenp3-1;siGl2_siSenp3-9	5-phosphoribose 1-diphosphate biosynthetic process;hypoxanthine biosynthetic process;nervous system development;nucleoside metabolic process;nucleotide biosynthetic process;purine nucleobase metabolic process;purine nucleotide biosynthetic process;pyrimidine nucleotide biosynthetic process;ribonucleoside monophosphate biosynthetic process;urate biosynthetic process	ATP binding;identical protein binding;kinase activity;magnesium ion binding;protein homodimerization activity;ribose phosphate diphosphokinase activity	cytoplasm;cytosol;ribose phosphate diphosphokinase complex	Biosynthesis of amino acids;Carbon metabolism;Metabolic pathways;Pentose phosphate pathway;Purine metabolism	PF13793;PF14572	8	NaN	56	14	21	6	34.8	1		PRPS1	6.68091	2.86183e-06	0.710529	-0.710529	26.1038				+		1.69876	0.0281897	0.0825727	-0.0825727	3.14228
10.117	10.2923	10.1707	10.1846	9.4582	9.47452	9.36172	9.66249	10.6061	10.6495	10.5599	10.5736	FALSE		+	+	siGl2_siSenp3-1;siGl2_siSenp3-9	negative regulation of stem cell population maintenance;negative regulation of transcription, DNA-templated;regulation of translation	metal ion binding	cytoplasm;nucleus		PF04419	0	NaN	41	4	9	4	8.5	1		ZNF706	4.14594	0.000204805	0.701921	-0.701921	9.63765				+		4.16575	0.000192462	-0.406111	0.406111	-9.71531
13.0239	13.0181	12.9917	12.9691	12.2983	12.3023	12.2855	12.3153	12.9838	12.9474	12.9492	12.9281	FALSE		+	+	siGl2_siSenp3-1;siGl2_siSenp3-9	actin cytoskeleton organization;modification of postsynaptic actin cytoskeleton;negative regulation of actin filament bundle assembly;negative regulation of actin filament polymerization;negative regulation of stress fiber assembly;neural tube closure;positive regulation of actin filament bundle assembly;positive regulation of actin filament polymerization;positive regulation of ATPase activity;p…	actin binding;actin monomer binding;adenyl-nucleotide exchange factor activity;cadherin binding;phosphatidylinositol-4,5-bisphosphate binding;proline-rich region binding;Rho GTPase binding;RNA binding	blood microparticle;cell cortex;cytoplasm;cytoskeleton;cytosol;extracellular exosome;focal adhesion;glutamatergic synapse;membrane;nucleus	Rap1 signaling pathway;Regulation of actin cytoskeleton;Salmonella infection;Shigellosis	PF00235	0	NaN	70	9	75	9	15	1		PFN1	8.3556	4.15967e-07	0.700352	-0.700352	49.7765				+		1.52522	0.0407306	0.0485816	-0.0485816	2.83304
11.2788	11.3147	11.2848	11.3876	10.5981	10.6395	10.5978	10.6316	11.2204	11.2099	11.2983	11.2555	FALSE		+		siGl2_siSenp3-9	DNA replication-dependent nucleosome assembly;DNA replication-independent nucleosome assembly;NLS-bearing protein import into nucleus;protein import into nucleus;ribosomal protein import into nucleus	nuclear localization sequence binding;protein transporter activity;Ran GTPase binding	cytoplasm;membrane;nuclear chromatin;nuclear membrane;nuclear periphery;protein-containing complex		PF02985;PF03810	0	NaN	30	24	33	24	118.6	1		IPO4	6.63425	3.06759e-06	0.699707	-0.699707	25.6369				+		1.15531	0.089112	0.0704329	-0.0704329	2.20174
8.32057	8.40216	8.31741	8.27984	7.55459	7.56682	7.66676	7.74214	8.20994	8.32283	8.17293	8.26679	FALSE		+		siGl2_siSenp3-9	apoptotic process;apoptotic signaling pathway;negative regulation of myeloid progenitor cell differentiation;negative regulation of transcription, DNA-templated;nervous system development;positive regulation of transcription by RNA polymerase II	DNA-binding transcription factor activity, RNA polymerase II-specific;H3K9me3 modified histone binding;histone acetyltransferase activity;histone binding;lysine-acetylated histone binding;metal ion binding;RNA polymerase II proximal promoter sequence-specific DNA binding	centrosome;cytosol;histone acetyltransferase complex;intracellular membrane-bounded organelle;nBAF complex;nuclear chromatin;nucleoplasm;nucleus		PF00628;PF14051	0	NaN	17	5	9	5	44.1	1		DPF2	5.00864	4.0923e-05	0.697422	-0.697422	13.6016				+		1.08299	0.10395	0.0868762	-0.0868762	2.08112
6.25172	6.37851	6.41785	6.36982	5.52982	5.48543	5.87036	5.75756	6.04221	6.19574	6.00675	6.18785	FALSE		+	+	siGl2_siSenp3-1;siGl2_siSenp3-9	cell cycle arrest;cell division;eukaryotic translation initiation factor 2 complex assembly;positive regulation of cell proliferation;positive regulation of translational initiation		cytoplasm		PF07065	0	NaN	7	2	2	2	39.1	1		CDC123	3.38588	0.000906468	0.693682	-0.693682	7.03787				+		2.18016	0.0103314	0.246339	-0.246339	4.06614
10.3024	10.3149	10.2248	10.2531	9.55229	9.61416	9.60084	9.56567	10.0433	10.0193	9.96766	9.93192	FALSE		+	+	siGl2_siSenp3-1;siGl2_siSenp3-9	central nervous system development;modulation of excitatory postsynaptic potential;positive regulation of synaptic vesicle endocytosis;signal transduction;synaptic vesicle uncoating	beta-1 adrenergic receptor binding;cadherin binding;GTPase binding;identical protein binding;ion channel binding;lipid binding;phosphatase binding;protein C-terminus binding;SH3 domain binding	cell junction;cell projection;cytoplasm;cytosol;early endosome membrane;glutamatergic synapse;hippocampal mossy fiber to CA3 synapse;podosome;postsynaptic density, intracellular component;presynapse;Schaffer collateral - CA1 synapse	Endocytosis	PF00018;PF03114	0	NaN	13	6	8	6	41.5	1		SH3GL1	6.76573	2.5721e-06	0.69059	-0.69059	26.9739				+		3.87757	0.000335948	0.283282	-0.283282	8.63848
7.99774	7.86728	7.99266	8.14721	7.02126	7.34341	7.44708	7.43546	7.86851	8.03562	7.99774	8.09064	FALSE		+		siGl2_siSenp3-9	B cell differentiation;central nervous system development;double-strand break repair via nonhomologous end joining;positive regulation of ligase activity;response to ionizing radiation;T cell differentiation	DNA end binding	DNA ligase IV complex;fibrillar center;nonhomologous end joining complex;nucleoplasm;nucleus	Non-homologous end-joining	PF09302	0	NaN	14	3	5	3	33.3	1		NHEJ1	3.01631	0.00190711	0.689418	-0.689418	6.00165				+		0.0140606	0.973466	0.0030899	-0.0030899	0.0416321
4.84298	4.6893	4.78136	4.66107	4.16993	3.96347	3.98185	4.10434	4.926	4.52982	4.89239	5.00899	FALSE		+		siGl2_siSenp3-9	cation transport;cell-cell signaling;positive regulation of interleukin-1 secretion;protein hexamerization;response to ischemia	gap junction hemi-channel activity;wide pore channel activity	cytoplasm;gap junction;integral component of membrane;plasma membrane		PF00876	0	NaN	1	1	1	1	74.4	1		PANX2	4.38768	0.000129928	0.688779	-0.688779	10.6247				+		0.362769	0.478102	-0.0956242	0.0956242	-0.838762
7.11166	6.99887	7.07788	7.06393	6.43463	6.26115	6.49346	6.3147	6.77479	6.97842	6.87529	6.8716	FALSE		+	+	siGl2_siSenp3-1;siGl2_siSenp3-9			nuclear membrane;nucleus		PF14952	0	NaN	1	1	1	1	64	1		C2orf42	4.6441	7.91694e-05	0.687103	-0.687103	11.7718				+		2.11371	0.0118594	0.188063	-0.188063	3.93185
11.4053	11.3758	11.3833	11.4105	10.6418	10.6889	10.7521	10.7488	11.396	11.3401	11.3645	11.359	FALSE		+		siGl2_siSenp3-9	ciliary basal body-plasma membrane docking;G2/M transition of mitotic cell cycle;microtubule cytoskeleton organization;microtubule-based process;mitotic cell cycle;platelet degranulation;regulation of G2/M transition of mitotic cell cycle	GTP binding;GTPase activity;protein kinase binding;structural constituent of cytoskeleton	cytoplasm;cytoskeleton;cytosol;extracellular exosome;extracellular region;microtubule;microtubule cytoskeleton	Apoptosis;Gap junction;Pathogenic Escherichia coli infection;Phagosome;Tight junction	PF00091;PF03953	0	NaN	58	22	183	4	49.9	1		TUBA4A	6.54498	3.53681e-06	0.685809	-0.685809	24.7665				+		1.04294	0.113162	0.0288222	-0.0288222	2.01452
6.94134	7.20261	7.0542	7.01235	6.41109	6.32553	6.22497	6.52356	7.07468	6.96463	6.89603	6.96924	FALSE		+		siGl2_siSenp3-9	calcium-mediated signaling;cell division;centrosome cycle;microtubule nucleation;mitotic spindle pole body duplication;spindle pole body duplication	calcium ion binding;microtubule binding	centriole;centrosome;half bridge of spindle pole body;nucleolus;nucleus;transcription export complex 2		PF13499	0	NaN	4	1	2	1	19.5	1		CETN3	3.72325	0.000469623	0.681338	-0.681338	8.10596				+		0.533386	0.334013	0.0764798	-0.0764798	1.15284
11.4943	11.4746	11.4416	11.4726	10.7901	10.747	10.8287	10.793	11.2379	11.2311	11.1997	11.1557	FALSE		+	+	siGl2_siSenp3-1;siGl2_siSenp3-9	modulation by virus of host process;NLS-bearing protein import into nucleus;protein-containing complex assembly;viral entry into host cell;viral penetration into host nucleus	nuclear import signal receptor activity;nuclear localization sequence binding;protein C-terminus binding;protein transporter activity	cytosol;host cell;nuclear pore;nucleoplasm		PF00514;PF01749;PF16186	5	NaN	29	12	20	7	57.8	1		KPNA3	7.37592	1.25559e-06	0.681065	-0.681065	34.1373				+		4.73523	6.42618e-05	0.264676	-0.264676	12.2063
13.8194	13.7357	13.7654	13.7831	13.0741	13.0605	13.0966	13.1485	13.9907	13.9772	13.9177	13.9615	FALSE		+	+	siGl2_siSenp3-1;siGl2_siSenp3-9	axon extension;axonogenesis;cellular process;dendrite development;establishment of monopolar cell polarity;microtubule bundle formation;microtubule cytoskeleton organization;mitochondrion transport along microtubule;negative regulation of intracellular transport;neuron migration;positive regulation of axon extension;regulation of microtubule depolymerization	actin binding;microtubule binding;structural molecule activity;tubulin binding	apical dendrite;axon;basal dendrite;cell junction;cell projection;cytosol;dendrite;dendritic spine;hippocampal mossy fiber;microtubule;microtubule associated complex;neuronal cell body;photoreceptor outer segment;plasma membrane;postsynaptic density;somatodendritic compartment;synapse		PF00414	1	NaN	45	79	148	78	270.5	1		Aldehyde dehydrogenase X, mitochondrial;Homo sapiens (Human) OX=9606;ALDH1B1;1 SV=3	6.68167	2.86183e-06	0.681002	-0.681002	26.1115				+		3.65366	0.000521761	-0.185847	0.185847	-7.87517
12.6851	12.6684	12.6384	12.6038	11.9568	11.9946	11.9598	11.9642	12.2791	12.2942	12.1707	12.1966	FALSE		+	+	siGl2_siSenp3-1;siGl2_siSenp3-9	cytoplasmic translation;liver regeneration;nuclear-transcribed mRNA catabolic process, nonsense-mediated decay;SRP-dependent cotranslational protein targeting to membrane;translation;translational initiation	5.8S rRNA binding;large ribosomal subunit rRNA binding;RNA binding;structural constituent of ribosome	cytosol;cytosolic large ribosomal subunit;focal adhesion;membrane;polysomal ribosome;synapse	Ribosome	PF01280	0	NaN	34	10	33	10	23.5	1		RPL19	7.37882	1.25559e-06	0.680076	-0.680076	34.1754				+		4.63923	7.63053e-05	0.413784	-0.413784	11.749
4.36457	4.3505	4.12928	4.23266	3.18587	3.74416	3.79701	3.63227	4.54226	4.40599	4.1375	4.3505	FALSE		+		siGl2_siSenp3-9	protein transport;vesicle-mediated transport		extracellular exosome;integral component of membrane		PF04178	0	NaN	6	1	1	1	17.8	1		SFT2D2	2.40683	0.00659835	0.679426	-0.679426	4.54343				+		0.390883	0.450762	-0.0898094	0.0898094	-0.89238
5.2854	5.25172	5.10014	5.46923	4.7866	4.45286	4.69488	4.45943	4.91169	5.16993	5.52669	5.51412	FALSE		+		siGl2_siSenp3-9	cellular response to L-arginine;negative regulation of TORC1 signaling;regulation of intracellular signal transduction	identical protein binding	cytosol	mTOR signaling pathway	PF13840	0	NaN	4	1	1	1	36	1		CASTOR2	3.00935	0.00193386	0.678182	-0.678182	5.98335				+		0.00803348	0.984451	-0.00398529	0.00398529	-0.0239459
8.93664	9.03177	9.02514	9.09091	8.27053	8.31967	8.44211	8.34207	8.57743	8.60955	8.66782	8.76454	FALSE		+	+	siGl2_siSenp3-1;siGl2_siSenp3-9	endocytosis;negative regulation of phosphatase activity	actin binding	actin filament;early endosome;growth cone;membrane		PF00254	0	NaN	8	8	9	8	133.5	1		FKBP15	5.09765	3.47467e-05	0.677516	-0.677516	14.0874				+		3.39023	0.000872332	0.366279	-0.366279	7.05086
12.9491	12.9132	12.9249	12.9327	12.2338	12.2071	12.285	12.2921	13.3635	13.3209	13.3068	13.3204	FALSE		+	+	siGl2_siSenp3-1;siGl2_siSenp3-9	regulation of RNA splicing		costamere;cytoplasm;cytoplasmic vesicle membrane;cytosol;nucleus;plasma membrane;sarcolemma;T-tubule;Z disc			0	NaN	28	60	83	59	616.2	1		AHNAK2	7.12653	1.5748e-06	0.675484	-0.675484	31.0068				+		6.8212	1.8142e-06	-0.397937	0.397937	-27.5585
5.79181	6.11061	6.1334	6.06178	5.07468	5.38198	5.44294	5.50144	5.69209	5.67525	5.73877	6.04002	FALSE		+		siGl2_siSenp3-9		DNA binding;DNA-binding transcription factor activity, RNA polymerase II-specific;identical protein binding;metal ion binding	extracellular exosome;nucleus	Herpes simplex virus 1 infection	PF00096;PF01352	0	NaN	6	2	2	2	47.7	1		ZNF114	2.80176	0.00294129	0.674142	-0.674142	5.456				+		1.06019	0.109093	0.237869	-0.237869	2.04319
7.87529	7.89178	7.96	7.94251	7.30104	7.1375	7.26303	7.2817	8.14313	8.1298	8.10748	8.15785	FALSE		+	+	siGl2_siSenp3-1;siGl2_siSenp3-9		RNA binding				0	NaN	12	3	4	3	28.4	1		FAM133B	5.41588	2.01096e-05	0.671578	-0.671578	15.9627				+		4.1151	0.000212985	-0.217167	0.217167	-9.51785
12.3083	12.2885	12.3112	12.2942	11.5582	11.6328	11.6744	11.6552	12.4233	12.4112	12.3904	12.3746	FALSE		+	+	siGl2_siSenp3-1;siGl2_siSenp3-9	canonical glycolysis;cellular response to leukemia inhibitory factor;fructose 1,6-bisphosphate metabolic process;fructose 6-phosphate metabolic process;glucose catabolic process;protein complex oligomerization	6-phosphofructokinase activity;AMP binding;ATP binding;cadherin binding;fructose-6-phosphate binding;identical protein binding;metal ion binding;monosaccharide binding;protein-containing complex binding	6-phosphofructokinase complex;cytoplasm;cytosol;extracellular exosome;membrane;nucleus	AMPK signaling pathway;Biosynthesis of amino acids;Carbon metabolism;Central carbon metabolism in cancer;Fructose and mannose metabolism;Galactose metabolism;Glucagon signaling pathway;Glycolysis / Gluconeogenesis;HIF-1 signaling pathway;Metabolic pathways;Pentose phosphate pathway;RNA degradation;Thyroid hormone signaling pathway	PF00365	8	NaN	43	29	58	23	85.5	1		PFKP	6.64655	3.01872e-06	0.670393	-0.670393	25.7592				+		3.74917	0.000432191	-0.0993335	0.0993335	-8.19338
7.32103	7.42122	7.36457	7.30925	6.66959	6.5345	6.77742	6.76421	7.55995	7.51254	7.55612	7.56148	FALSE		+	+	siGl2_siSenp3-1;siGl2_siSenp3-9	dephosphorylation;phosphate-containing compound metabolic process;protein dephosphorylation;purine ribonucleoside monophosphate biosynthetic process	inorganic diphosphatase activity;magnesium ion binding;phosphatase activity;protein histidine phosphatase activity;protein homodimerization activity	cytosol;nuclear speck;nucleus	Oxidative phosphorylation	PF13344	0	NaN	8	2	2	2	29.1	1		LHPP	4.44035	0.000117777	0.667588	-0.667588	10.8516				+		3.34811	0.000945819	-0.193506	0.193506	-6.92588
11.3228	11.321	11.3536	11.3754	10.6772	10.6364	10.6939	10.6964	11.8619	11.8591	11.8381	11.8561	FALSE		+	+	siGl2_siSenp3-1;siGl2_siSenp3-9	angiogenesis;axon guidance;cell differentiation;cell motility;central nervous system neuron axonogenesis;endothelial cell migration;ephrin receptor signaling pathway;epidermal growth factor receptor signaling pathway;establishment of cell polarity;extracellular matrix organization;Fc-gamma receptor signaling pathway involved in phagocytosis;growth hormone receptor signaling pathway;heart morphoge…	actin binding;ATP binding;JUN kinase binding;non-membrane spanning protein tyrosine kinase activity;protein kinase activity;protein kinase binding;protein phosphatase binding;protein tyrosine kinase activity;Ras guanyl-nucleotide exchange factor activity;SH2 domain binding	apical plasma membrane;cell cortex;cytoplasm;cytoskeleton;cytosol;dendritic spine;focal adhesion;lamellipodium;microtubule organizing center;nucleus;plasma membrane;stress fiber	Amoebiasis;Axon guidance;Bacterial invasion of epithelial cells;Chemokine signaling pathway;Endocrine resistance;ErbB signaling pathway;Fluid shear stress and atherosclerosis;Focal adhesion;Human cytomegalovirus infection;Human immunodeficiency virus 1 infection;Human papillomavirus infection;Leukocyte transendothelial migration;Pathways in cancer;PI3K-Akt signaling pathway;Proteoglycans in cance…	PF00373;PF03623;PF07714	0	NaN	27	23	31	23	119.2	1		PTK2	7.43982	1.20418e-06	0.667246	-0.667246	34.9885				+		7.52032	6.89825e-07	-0.510594	0.510594	-36.0908
9.51983	9.4735	9.53294	9.51155	8.72826	8.90809	8.86882	8.8645	9.4363	9.6319	9.64494	9.83952	FALSE		+		siGl2_siSenp3-9	intracellular receptor signaling pathway;negative regulation of cell growth;wound healing		cell surface;integral component of plasma membrane		PF00431;PF00754;PF03815	0	NaN	11	7	8	7	85	1		DCBLD2	5.44475	1.90985e-05	0.66704	-0.66704	16.1442				+		0.760879	0.206158	-0.128706	0.128706	-1.54445
5.12515	5.1819	5.09592	5.31107	4.51096	4.39232	4.60881	4.53605	5.18982	5.15381	5.34341	5.37504	FALSE		+		siGl2_siSenp3-9	cell motility;chemotaxis;inositol lipid-mediated signaling;lipid catabolic process;neutrophil degranulation;phosphatidic acid biosynthetic process;Ras protein signal transduction;regulation of microvillus assembly;regulation of synaptic vesicle cycle;small GTPase mediated signal transduction	N-acylphosphatidylethanolamine-specific phospholipase D activity;phosphatidylinositol binding;phospholipase D activity	apical plasma membrane;cholinergic synapse;endocytic vesicle;endoplasmic reticulum membrane;endosome;Golgi apparatus;Golgi membrane;late endosome membrane;lysosomal membrane;membrane;perinuclear region of cytoplasm;plasma membrane;specific granule membrane;tertiary granule membrane	cAMP signaling pathway;Choline metabolism in cancer;Endocytosis;Ether lipid metabolism;Fc gamma R-mediated phagocytosis;Glutamatergic synapse;Glycerophospholipid metabolism;GnRH signaling pathway;Metabolic pathways;Pancreatic cancer;Parathyroid hormone synthesis, secretion and action;Pathways in cancer;Phospholipase D signaling pathway;Ras signaling pathway;Sphingolipid signaling pathway	PF00169;PF00614;PF00787;PF13091	0	NaN	2	1	1	1	124.1	1		PLD1	4.2792	0.000158685	0.666476	-0.666476	10.171				+		0.557753	0.317065	-0.0870082	0.0870082	-1.19589
8.52513	8.43003	8.50859	8.56415	7.79831	7.70667	7.8716	7.98755	8.34207	8.47614	8.51294	8.50064	FALSE		+		siGl2_siSenp3-9	positive regulation of protein serine/threonine kinase activity;positive regulation of TORC1 signaling;positive regulation of TORC2 signaling;protein stabilization;regulation of TOR signaling;telomere maintenance	Hsp90 protein binding;protein kinase binding;protein-containing complex binding;protein-containing complex scaffold activity;telomeric DNA binding	ASTRA complex;cytoplasm;cytosol;intracellular;membrane;nuclear body;nuclear chromosome, telomeric region;nuclear periphery;nucleus;TORC1 complex;TORC2 complex	Fanconi anemia pathway;mTOR signaling pathway	PF10193	0	NaN	3	3	3	3	91.7	1		TELO2	4.27061	0.000161196	0.665944	-0.665944	10.1358				+		0.45557	0.393384	0.0490267	-0.0490267	1.01269
5.9542	5.79181	5.82018	5.84298	5.11686	5.16189	5.17393	5.29278	5.84298	6.02901	5.71973	5.94251	FALSE		+		siGl2_siSenp3-9		RNA binding	cytoplasm;nucleus		PF00076	0	NaN	1	1	1	1	74.3	1		RAVER2	4.87106	5.20725e-05	0.665927	-0.665927	12.8818				+		0.15932	0.724882	-0.0312667	0.0312667	-0.414506
11.3839	11.4523	11.4301	11.4037	10.7214	10.7525	10.765	10.7799	11.941	11.946	11.9317	11.9368	FALSE		+	+	siGl2_siSenp3-1;siGl2_siSenp3-9	cell adhesion	cadherin binding	cytosol;focal adhesion;plasma membrane		PF00536;PF07647	0	NaN	22	20	30	20	114	1		PPFIBP1	7.3691	1.25559e-06	0.662836	-0.662836	34.0476				+		7.3748	8.13508e-07	-0.521371	0.521371	-34.1224
10.5292	10.5405	10.5978	10.5636	9.85922	9.87606	9.91692	9.93561	10.1037	10.1294	10.0841	10.1816	FALSE		+	+	siGl2_siSenp3-1;siGl2_siSenp3-9	DNA damage response, signal transduction by p53 class mediator resulting in cell cycle arrest;gene silencing by RNA;negative regulation of translation;nuclear-transcribed mRNA poly(A) tail shortening;positive regulation of cold-induced thermogenesis;regulation of stem cell population maintenance;regulation of transcription, DNA-templated;trophectodermal cell differentiation		CCR4-NOT complex;CCR4-NOT core complex;cytosol;nucleus;P-body	RNA degradation	PF04065;PF04153	0	NaN	8	6	8	6	81.8	1		CNOT3	6.89866	2.1563e-06	0.660823	-0.660823	28.3957				+		5.52673	1.53685e-05	0.433054	-0.433054	16.6704
7.89178	7.88264	7.93074	7.90989	7.14975	7.24413	7.30925	7.27705	8.26021	8.2891	8.12774	8.32057	FALSE		+	+	siGl2_siSenp3-1;siGl2_siSenp3-9		RNA binding;zinc ion binding			PF00098	0	NaN	13	5	6	5	43.5	1		ZCCHC3	5.7627	1.13138e-05	0.65872	-0.65872	18.2789				+		3.66413	0.000512303	-0.345641	0.345641	-7.90954
11.6249	11.7277	11.7059	11.6661	10.9728	11.0417	10.9768	11.102	11.8748	11.924	11.9298	11.9718	FALSE		+	+	siGl2_siSenp3-1;siGl2_siSenp3-9	cellular amino acid biosynthetic process;chemical synaptic transmission;glutamate biosynthetic process;glutamate secretion;glutamine catabolic process;protein homotetramerization;regulation of respiratory gaseous exchange by neurological system process;suckling behavior	glutaminase activity	cytosol;mitochondrial matrix;mitochondrion	Alanine, aspartate and glutamate metabolism;Arginine biosynthesis;Central carbon metabolism in cancer;D-Glutamine and D-glutamate metabolism;GABAergic synapse;Glutamatergic synapse;Metabolic pathways;MicroRNAs in cancer;Proximal tubule bicarbonate reclamation	PF04960;PF12796	0	NaN	28	13	31	13	73.4	1		GLS	5.6171	1.43408e-05	0.657855	-0.657855	17.2696				+		3.71855	0.000460217	-0.243913	0.243913	-8.0902
7.75154	7.732	7.67737	7.71562	7.03452	6.848	7.22014	7.14975	7.53605	7.65033	7.45039	7.48864	FALSE		+	+	siGl2_siSenp3-1;siGl2_siSenp3-9	maintenance of translational fidelity;tRNA methylthiolation;tRNA modification	4 iron, 4 sulfur cluster binding;metal ion binding;N6-threonylcarbomyladenosine methylthiotransferase activity;tRNA (N(6)-L-threonylcarbamoyladenosine(37)-C(2))-methylthiotransferase	endoplasmic reticulum;endoplasmic reticulum membrane;integral component of membrane;membrane;rough endoplasmic reticulum		PF00919;PF01938;PF04055	0	NaN	7	4	4	4	65.1	1		CDKAL1	3.66888	0.000522197	0.656031	-0.656031	7.92516				+		2.18254	0.0102777	0.187778	-0.187778	4.071
9.53993	9.58984	9.58797	9.67772	8.91229	8.92006	8.93251	9.01011	9.98299	9.99958	9.99732	10.0256	FALSE		+	+	siGl2_siSenp3-1;siGl2_siSenp3-9	cellular response to drug;histone dephosphorylation;intrinsic apoptotic signaling pathway;negative regulation of cell-cell adhesion mediated by cadherin;negative regulation of peptidyl-serine phosphorylation;negative regulation of protein kinase activity;negative regulation of protein kinase activity by regulation of protein phosphorylation;negative regulation of protein transport;negative regula…	calmodulin-dependent protein phosphatase activity;magnesium-dependent protein serine/threonine phosphatase activity;metal ion binding;protein serine/threonine phosphatase activity;protein tyrosine/serine/threonine phosphatase activity	cytosol;perinuclear region of cytoplasm;protein-containing complex		PF00481	0	NaN	42	11	15	11	49.8	1		PPM1F	5.71711	1.21907e-05	0.655123	-0.655123	17.9569				+		4.97002	4.0766e-05	-0.402497	0.402497	-13.3958
8.41954	8.507	8.49825	8.58271	7.79051	7.93192	7.83036	7.83731	8.65964	8.77083	8.67525	8.70701	FALSE		+	+	siGl2_siSenp3-1;siGl2_siSenp3-9	actin filament organization;activation of cysteine-type endopeptidase activity involved in apoptotic process;apoptotic process;apoptotic signaling pathway;cell differentiation;clathrin coat assembly;clathrin-dependent endocytosis;membrane organization;neurotransmitter receptor transport;positive regulation of epidermal growth factor receptor signaling pathway;positive regulation of platelet-deriv…	actin filament binding;AP-2 adaptor complex binding;clathrin adaptor activity;clathrin binding;clathrin light chain binding;epidermal growth factor receptor binding;glutamate receptor binding;phosphatidylinositol binding;phosphatidylinositol-3,4-bisphosphate binding;phosphatidylinositol-3,5-bisphosphate binding;phosphatidylinositol-3-phosphate binding;protein heterodimerization activity;protein h…	actin cortical patch;clathrin-coated vesicle;clathrin-coated vesicle membrane;cytoplasm;cytoskeleton;cytosol;extrinsic component of cytoplasmic side of plasma membrane;extrinsic component of postsynaptic membrane;extrinsic component of presynaptic membrane;glutamatergic synapse;Golgi apparatus;intracellular membrane-bounded organelle;membrane;nucleus;postsynapse;presynapse	Huntington disease	PF01608;PF07651;PF16515	0	NaN	8	8	8	7	116.1	1		HIP1	5.18741	2.95367e-05	0.654349	-0.654349	14.5939				+		2.54773	0.00481157	-0.201309	0.201309	-4.85642
10.1562	10.1773	10.1421	10.1439	9.44191	9.49125	9.49586	9.57516	10.241	10.2057	10.2939	10.2495	FALSE		+	+	siGl2_siSenp3-1;siGl2_siSenp3-9	5-phosphoribose 1-diphosphate biosynthetic process;bone development;nucleobase-containing compound metabolic process;nucleoside metabolic process;nucleotide biosynthetic process;purine nucleotide biosynthetic process	enzyme inhibitor activity;magnesium ion binding;ribose phosphate diphosphokinase activity	cytoplasm;ribose phosphate diphosphokinase complex		PF13793;PF14572	2	NaN	38	10	13	8	40.9	1		PRPSAP2	6.32708	4.78934e-06	0.653832	-0.653832	22.7619				+		2.46092	0.00575718	-0.092649	0.092649	-4.66204
13.898	13.8959	13.8882	13.8806	13.25	13.217	13.2395	13.2465	14.106	14.0939	14.0397	14.0247	FALSE		+	+	siGl2_siSenp3-1;siGl2_siSenp3-9	acetyl-CoA biosynthetic process;cholesterol biosynthetic process;citrate metabolic process;coenzyme A metabolic process;fatty acid biosynthetic process;fatty-acyl-CoA biosynthetic process;lipid biosynthetic process;neutrophil degranulation;oxaloacetate metabolic process;positive regulation of cellular metabolic process	ATP binding;ATP citrate synthase activity;cofactor binding;metal ion binding	azurophil granule lumen;citrate lyase complex;cytosol;extracellular exosome;extracellular region;ficolin-1-rich granule lumen;membrane;nucleoplasm;plasma membrane	Citrate cycle (TCA cycle);Metabolic pathways	PF00285;PF00549;PF02629;PF16114	0	NaN	55	55	134	55	120.8	1		[F-actin]-monooxygenase MICAL2;Homo sapiens (Human) OX=9606;MICAL2;1 SV=1	9.50977	1.6311e-07	0.652426	-0.652426	77.5632				+		3.87398	0.000338435	-0.175404	0.175404	-8.62575
9.76686	9.81842	9.77906	9.77512	9.06878	9.09355	9.20823	9.15937	9.64368	9.70719	9.59749	9.65589	FALSE		+	+	siGl2_siSenp3-1;siGl2_siSenp3-9	cellular response to DNA damage stimulus;cellular response to gamma radiation;CENP-A containing nucleosome assembly;DNA replication;G1/S transition of mitotic cell cycle;heterochromatin assembly involved in chromatin silencing;histone H3 acetylation;nucleosome mobilization	DNA binding;DNA-directed DNA polymerase activity;protein heterodimerization activity	Ada2/Gcn5/Ada3 transcription activator complex;epsilon DNA polymerase complex;nucleoplasm;nucleus	Base excision repair;DNA replication;Nucleotide excision repair	PF00808	0	NaN	12	2	4	2	16.8	1		POLE3	5.91137	9.12939e-06	0.652383	-0.652383	19.3686				+		2.73357	0.00330905	0.133804	-0.133804	5.29032
8.91438	8.78496	8.96	8.88783	8.20604	8.2341	8.2817	8.21675	9.42564	9.37764	9.33963	9.41848	FALSE		+	+	siGl2_siSenp3-1;siGl2_siSenp3-9	cytoskeletal anchoring at nuclear membrane;Golgi organization;muscle cell differentiation;nuclear matrix anchoring at nuclear membrane;nucleus organization;spermatogenesis	actin binding;actin filament binding;enzyme binding;identical protein binding;lamin binding;protein homodimerization activity;RNA binding	cytoplasm;cytoskeleton;Golgi apparatus;integral component of membrane;meiotic nuclear membrane microtubule tethering complex;nuclear envelope;nuclear membrane;nuclear outer membrane;nucleolus;nucleoplasm;nucleus;P-body;postsynaptic membrane;sarcomere		PF00307;PF00435;PF10541	0	NaN	1	9	9	9	1010.5	1		SYNE1	5.42769	1.96873e-05	0.652149	-0.652149	16.0368				+		4.68452	7.00627e-05	-0.503553	0.503553	-11.9627
8.27798	8.25219	8.2341	8.23554	7.46025	7.70943	7.62498	7.59917	8.31741	8.20653	8.17991	8.24174	FALSE		+		siGl2_siSenp3-9	cilium assembly;intracellular protein transport;intraciliary transport;Rab protein signal transduction	GTP binding;GTPase activity	centriole;ciliary basal body;cytoplasm;pericentriolar material		PF00071	4	NaN	31	6	7	2	26.1	1		RABL2B	4.76565	6.32682e-05	0.651496	-0.651496	12.3546				+		0.166077	0.715011	0.013555	-0.013555	0.429989
5.25927	5.29646	5.3147	5.37504	4.42626	4.91169	4.65535	4.64962	5.25927	5.39575	5.62936	5.44294	FALSE		+		siGl2_siSenp3-9	positive regulation of transcription by RNA polymerase II	DNA-binding transcription activator activity, RNA polymerase II-specific;RNA polymerase II proximal promoter sequence-specific DNA binding;single-stranded DNA binding	nucleus			0	NaN	8	3	3	2	39.4	1		SSBP4	3.15379	0.00144725	0.650636	-0.650636	6.37211				+		0.735526	0.216914	-0.120464	0.120464	-1.5017
11.4109	11.3513	11.3163	11.2387	10.7271	10.5764	10.671	10.7449	10.776	10.8338	10.7647	10.8135	FALSE		+	+	siGl2_siSenp3-1;siGl2_siSenp3-9	nuclear-transcribed mRNA catabolic process, nonsense-mediated decay;SRP-dependent cotranslational protein targeting to membrane;translation;translational initiation	metal ion binding;RNA binding;structural constituent of ribosome	cytosol;cytosolic large ribosomal subunit;extracellular exosome;focal adhesion;nucleus	Ribosome	PF01780	0	NaN	59	6	17	6	10.3	1		RPL37A	4.78072	6.15914e-05	0.649463	-0.649463	12.4287				+		4.99149	3.91843e-05	0.532303	-0.532303	13.5099
10.2065	10.2479	10.1877	10.2507	9.55152	9.54901	9.57327	9.63662	10.2649	10.2987	10.201	10.2492	FALSE		+		siGl2_siSenp3-9			nucleoplasm			0	NaN	28	12	17	12	51.9	1		EZHIP	6.58558	3.30058e-06	0.645602	-0.645602	25.1587				+		0.550664	0.321763	-0.0302711	0.0302711	-1.1834
9.38823	9.36326	9.33539	9.37656	8.69836	8.73335	8.72554	8.7286	8.86542	9.01067	8.92362	8.99633	FALSE		+	+	siGl2_siSenp3-1;siGl2_siSenp3-9	DNA damage response, signal transduction by p53 class mediator resulting in cell cycle arrest;gene silencing by RNA;negative regulation of intracellular estrogen receptor signaling pathway;negative regulation of transcription by RNA polymerase II;negative regulation of translation;nuclear-transcribed mRNA poly(A) tail shortening;positive regulation of cytoplasmic mRNA processing body assembly;reg…	RNA polymerase II transcription corepressor binding;transcription coregulator activity	CCR4-NOT complex;CCR4-NOT core complex;cytoplasm;cytosol;membrane;nucleus;P-body;plasma membrane	RNA degradation	PF04153	0	NaN	11	7	8	7	59.7	1		CNOT2	8.18511	5.00229e-07	0.644398	-0.644398	46.617				+		4.62957	7.76898e-05	0.416848	-0.416848	11.7039
7.03782	6.95303	7.14466	7.2317	6.4363	6.36632	6.34341	6.6453	7.13955	7.33896	7.13955	7.42122	FALSE		+		siGl2_siSenp3-9	cell proliferation;cerebral cortex development;microtubule cytoskeleton organization;mitotic spindle organization	nuclear hormone receptor binding	cytoplasm;cytosol;microtubule organizing center;nucleoplasm;plasma membrane		PF05010	0	NaN	1	2	2	2	309.2	1		TACC2	3.37722	0.000921159	0.643973	-0.643973	7.01205				+		0.907528	0.151103	-0.168018	0.168018	-1.78955
8.95739	9.01374	9.02292	9.03919	8.36413	8.19328	8.42626	8.47452	9.18636	9.08428	9.24959	9.1205	FALSE		+	+	siGl2_siSenp3-1;siGl2_siSenp3-9	cellular response to interleukin-7;chemical synaptic transmission;endothelial cell migration;G protein-coupled receptor signaling pathway;glutamate secretion;negative regulation of proteasomal ubiquitin-dependent protein catabolic process;positive regulation of cytokinesis;positive regulation of transforming growth factor beta receptor signaling pathway;protein targeting;regulation of protein sta…	actin binding;cadherin binding;myosin binding;PDZ domain binding;protein homodimerization activity;signaling receptor binding	brush border;cell cortex;cytoplasm;cytoplasmic vesicle;cytosol;dendritic shaft;dendritic spine;endocytic vesicle;extracellular exosome;glutamatergic synapse;membrane;Schaffer collateral - CA1 synapse;synaptic vesicle;vesicle membrane		PF00595	0	NaN	24	8	13	8	36	1		GIPC1	4.25491	0.000165898	0.643764	-0.643764	10.0719				+		2.01585	0.0145022	-0.151869	0.151869	-3.7383
9.85798	9.95026	9.86202	9.94559	9.24151	9.27543	9.24508	9.28517	10.2568	10.2568	10.3078	10.3317	FALSE		+	+	siGl2_siSenp3-1;siGl2_siSenp3-9	axon guidance;microtubule cytoskeleton organization;negative regulation of actin filament binding;negative regulation of neuron projection development;nervous system development;nucleobase-containing compound metabolic process	filamin binding;hydrolase activity, acting on carbon-nitrogen (but not peptide) bonds	centrosome;cytosol;midbody;nucleus;spindle		PF01979	0	NaN	24	11	19	8	62.1	1		CRMP1	6.3791	4.37729e-06	0.642168	-0.642168	23.2255				+		4.72441	6.53936e-05	-0.384304	0.384304	-12.1539
12.2108	12.1757	12.1738	12.1521	11.5307	11.5209	11.5284	11.5666	12.7581	12.7395	12.6927	12.708	FALSE		+	+	siGl2_siSenp3-1;siGl2_siSenp3-9	cell-matrix adhesion;dendritic spine maintenance;exploration behavior;extracellular matrix organization;heart development;integrin-mediated signaling pathway;leukocyte migration;lung development;maternal process involved in female pregnancy;memory;mesodermal cell differentiation;negative regulation of cell projection organization;negative regulation of Rho protein signal transduction;nephron deve…	collagen binding;fibronectin binding;integrin binding;laminin binding;metal ion binding;protease binding;protein domain specific binding;protein heterodimerization activity	basolateral plasma membrane;cell periphery;cell surface;excitatory synapse;external side of plasma membrane;extracellular exosome;filopodium membrane;focal adhesion;growth cone filopodium;integrin alpha3-beta1 complex;integrin complex;invadopodium membrane;perinuclear region of cytoplasm;plasma membrane;receptor complex;synaptic membrane	Arrhythmogenic right ventricular cardiomyopathy (ARVC);Dilated cardiomyopathy (DCM);ECM-receptor interaction;Focal adhesion;Hematopoietic cell lineage;Human papillomavirus infection;Hypertrophic cardiomyopathy (HCM);Pathways in cancer;PI3K-Akt signaling pathway;Regulation of actin cytoskeleton;Small cell lung cancer	PF01839;PF08441	0	NaN	24	24	52	24	116.5	1		ITGA3	7.81663	7.86116e-07	0.641498	-0.641498	40.4538				+		6.90954	1.56541e-06	-0.546435	0.546435	-28.5153
6.74819	6.88874	6.73606	6.63081	6.1918	6.08108	6.03782	6.12722	6.66534	6.732	6.81506	6.80864	FALSE		+		siGl2_siSenp3-9	actomyosin structure organization;cortical actin cytoskeleton organization	actin binding;structural molecule activity	cytoskeleton;cytosol;plasma membrane		PF00373;PF04382;PF05902;PF08736;PF09379;PF09380	0	NaN	7	5	6	3	98.4	1		EPB41L1	4.30681	0.000150946	0.641472	-0.641472	10.2848				+		0.0230546	0.955717	-0.00430667	0.00430667	-0.0676015
[truncated: 5,106 more rows]
[truncated: 11 more columns]
