# Supplementary material for: Characterization of nucleolar SUMO isopeptidases unveils a general p53-independent checkpoint of impaired ribosome biogenesis
Source: Nat Commun. 2023 Dec 8;14:8121. doi: 10.1038/s41467-023-43751-9 (PMC10709353; doi:10.1038/s41467-023-43751-9)
Supplement: Supplementary file 12 — Supplementary Data 9 [file 41467_2023_43751_MOESM12_ESM.xlsx]

## Sheet: U2OS_siControl_vs_siSENP3_1
Ensembl ID	Gene ID	mean of normalized counts for all samples	log2 fold change	standard error	Wald statistic	Wald test p-value	BH-adjusted p-value		up-regulated in siSENP3-1(log2 >1)	down-regulated in siSENP3-1 (log2 >1)
ENSG00000002822	MAD1L1	1468.13	-1.78443	0.0467576	-38.1634	0	0		+
ENSG00000013588	GPRC5A	5129.51	-1.70391	0.0362812	-46.964	0	0		+
ENSG00000026751	SLAMF7	1001.57	-3.89936	0.0791344	-49.2751	0	0		+
ENSG00000063046	EIF4B	2381.34	1.95867	0.0381956	51.2799	0	0			+
ENSG00000084234	APLP2	2389.63	1.75112	0.0444821	39.3669	0	0			+
ENSG00000100867	DHRS2	27293.9	2.92463	0.0235646	124.111	0	0			+
ENSG00000102003	SYP	825.006	-2.78003	0.066437	-41.8446	0	0		+
ENSG00000105887	MTPN	2655.63	1.66584	0.0364377	45.7176	0	0			+
ENSG00000106266	SNX8	4561.55	-1.67912	0.0331935	-50.5858	0	0		+
ENSG00000108828	VAT1	6981.11	-1.33987	0.0279509	-47.9365	0	0		+
ENSG00000112078	KCTD20	2094.62	2.72796	0.0496606	54.932	0	0			+
ENSG00000113368	LMNB1	3046.63	1.88555	0.0456598	41.2957	0	0			+
ENSG00000115310	RTN4	11439.6	-1.08	0.0269848	-40.0224	0	0		+
ENSG00000116062	MSH6	2931.38	1.69587	0.0397858	42.6248	0	0			+
ENSG00000116489	CAPZA1	2714.82	1.94194	0.0449058	43.2447	0	0			+
ENSG00000117632	STMN1	4288.91	1.38786	0.0318718	43.545	0	0			+
ENSG00000117724	CENPF	4803.19	1.75857	0.0437523	40.1937	0	0			+
ENSG00000118971	CCND2	7173.74	-1.38925	0.0268229	-51.7936	0	0		+
ENSG00000120889	TNFRSF10B	1773.91	-1.86984	0.0495137	-37.7641	0	0		+
ENSG00000122068	FYTTD1	1542.09	2.55375	0.0635474	40.1865	0	0			+
ENSG00000124762	CDKN1A	7633.39	-2.86213	0.0383712	-74.5907	0	0		+
ENSG00000124942	AHNAK	15295.1	2.41231	0.0373727	64.5472	0	0			+
ENSG00000125378	BMP4	1072.16	3.0232	0.0641167	47.1515	0	0			+
ENSG00000130766	SESN2	1745.81	-2.5417	0.0497918	-51.0466	0	0		+
ENSG00000131747	TOP2A	4065.16	1.90472	0.0421057	45.2367	0	0			+
ENSG00000132294	EFR3A	2874.87	-1.87286	0.0384255	-48.7402	0	0		+
ENSG00000133816	MICAL2	2972.36	-1.79342	0.0450744	-39.788	0	0		+
ENSG00000134287	ARF3	3934.53	1.49006	0.0303332	49.1233	0	0			+
ENSG00000137845	ADAM10	2247.23	-1.7023	0.038855	-43.8118	0	0		+
ENSG00000138623	SEMA7A	1521.19	-1.99058	0.0530102	-37.5509	0	0		+
ENSG00000139211	AMIGO2	5289.8	-1.42264	0.0361995	-39.2999	0	0		+
ENSG00000139926	FRMD6	3493.8	-1.30825	0.0346333	-37.7745	0	0		+
ENSG00000140451	PIF1	898.726	3.26609	0.0790411	41.3214	0	0			+
ENSG00000140545	MFGE8	3796.01	-1.41849	0.0362794	-39.0992	0	0		+
ENSG00000142185	TRPM2	1752.21	-2.05316	0.0448146	-45.8146	0	0		+
ENSG00000144583	MARCH4	2263.42	-1.81749	0.0408553	-44.486	0	0		+
ENSG00000145681	HAPLN1	659.661	4.04517	0.0972977	41.5752	0	0			+
ENSG00000146535	GNA12	6492.54	-1.70722	0.0371277	-45.9824	0	0		+
ENSG00000148773	MKI67	7487.59	2.14553	0.0311138	68.9575	0	0			+
ENSG00000148848	ADAM12	1264.26	-2.54754	0.0590509	-43.1415	0	0		+
ENSG00000152223	EPG5	1250.02	-2.25597	0.0539672	-41.8026	0	0		+
ENSG00000158470	B4GALT5	3102.83	-1.50779	0.0370877	-40.6546	0	0		+
ENSG00000159388	BTG2	1772.54	-1.98815	0.0444122	-44.7659	0	0		+
ENSG00000161638	ITGA5	2799.58	-1.45997	0.0378481	-38.5745	0	0		+
ENSG00000164220	F2RL2	1066.23	-2.36784	0.0588714	-40.2205	0	0		+
ENSG00000164754	RAD21	3831.55	1.50083	0.0371531	40.3958	0	0			+
ENSG00000164938	TP53INP1	1294.63	-2.86264	0.0682266	-41.9579	0	0		+
ENSG00000165732	DDX21	3534.63	1.3974	0.0339967	41.1038	0	0			+
ENSG00000169607	CKAP2L	1112.5	2.91437	0.0683204	42.6574	0	0			+
ENSG00000170027	YWHAG	6243.31	1.02842	0.0269306	38.1876	0	0			+
ENSG00000171241	SHCBP1	778.26	3.52098	0.0892103	39.4683	0	0			+
ENSG00000171552	BCL2L1	7277.7	-1.28157	0.0260005	-49.2902	0	0		+
ENSG00000171848	RRM2	1548.92	2.53929	0.0564991	44.9438	0	0			+
ENSG00000171860	C3AR1	451.711	-4.46191	0.118165	-37.76	0	0		+
ENSG00000172667	ZMAT3	2901.57	-2.82512	0.0379787	-74.3869	0	0		+
ENSG00000176105	YES1	2243.07	1.84929	0.0407048	45.4316	0	0			+
ENSG00000182636	NDN	2261.71	2.45582	0.0554231	44.3104	0	0			+
ENSG00000184897	H1FX	3381.62	2.74781	0.0631943	43.482	0	0			+
ENSG00000186185	KIF18B	2170.09	1.73224	0.0406254	42.6394	0	0			+
ENSG00000188486	H2AFX	5309.91	2.09577	0.0502623	41.6966	0	0			+
ENSG00000188985	DHFRP1	904.897	2.775	0.0669958	41.4205	0	0			+
ENSG00000189057	FAM111B	1275.54	2.89736	0.0703651	41.1761	0	0			+
ENSG00000189060	H1F0	11479.8	1.58691	0.0243466	65.1799	0	0			+
ENSG00000196208	GREB1	1046.22	-2.62444	0.0629022	-41.7225	0	0		+
ENSG00000198959	TGM2	3444.51	-2.12347	0.037536	-56.5716	0	0		+
ENSG00000206527	HACD2	1168.32	2.62876	0.067709	38.8244	0	0			+
ENSG00000214018	RRM2P3	1558.36	2.33342	0.0546541	42.6943	0	0			+
ENSG00000218336	TENM3	1749.59	1.78751	0.0418194	42.7435	0	0			+
ENSG00000225733	FGD5-AS1	3718.42	1.69115	0.032764	51.6162	0	0			+
ENSG00000228232	GAPDHP1	30457.6	0.943108	0.0250818	37.6013	0	0
ENSG00000231007	CDC20P1	3853.12	2.73254	0.0497511	54.9241	0	0			+
ENSG00000184156	KCNQ3	1117.13	-2.05653	0.0549107	-37.4522	5.52659e-307	2.10295e-304		+
ENSG00000062716	VMP1	6497.7	1.16505	0.0311204	37.4369	9.79633e-307	3.67657e-304			+
ENSG00000105810	CDK6	3084	1.80839	0.0483312	37.4166	2.09846e-306	7.76914e-304			+
ENSG00000235651	AC064850.1	1439.99	1.73771	0.046557	37.3243	6.61291e-305	2.41565e-302			+
ENSG00000230733	AC092171.2	1615.05	-1.72838	0.0464917	-37.1761	1.66358e-302	5.99697e-300		+
ENSG00000171617	ENC1	2402.95	1.89036	0.050939	37.1104	1.91243e-301	6.80451e-299			+
ENSG00000089159	PXN	2086.2	-1.72147	0.0465036	-37.018	5.87038e-300	2.06193e-297		+
ENSG00000137713	PPP2R1B	1086.49	-1.91434	0.0518647	-36.9102	3.1715e-298	1.09987e-295		+
ENSG00000086062	B4GALT1	2883.14	-1.40514	0.0381701	-36.8126	1.16007e-296	3.97282e-294		+
ENSG00000180573	HIST1H2AC	944.945	2.40501	0.0655754	36.6756	1.7911e-294	6.05813e-292			+
ENSG00000189410	SH2D5	2481.12	-1.36353	0.0372497	-36.6052	2.36471e-293	7.90074e-291		+
ENSG00000134057	CCNB1	1174.06	2.16529	0.0592054	36.5725	7.84013e-293	2.5879e-290			+
ENSG00000180901	KCTD2	1998.48	-1.4587	0.0399312	-36.5304	3.6451e-292	1.18887e-289		+
ENSG00000187867	PALM3	559.074	3.78166	0.103534	36.5259	4.30726e-292	1.3883e-289			+
ENSG00000064115	TM7SF3	1640.37	-1.9673	0.054067	-36.3862	7.02603e-290	2.23828e-287		+
ENSG00000048392	RRM2B	3499.86	-1.71822	0.0472624	-36.355	2.19407e-289	6.9093e-287		+
ENSG00000155850	SLC26A2	1617.03	1.85594	0.0513545	36.1399	5.36911e-286	1.67156e-283			+
ENSG00000186575	NF2	3283.65	-1.4173	0.0394132	-35.9599	3.54119e-283	1.09009e-280		+
ENSG00000069275	NUCKS1	4135.99	1.35222	0.0376639	35.9023	2.81688e-282	8.57489e-280			+
ENSG00000183255	PTTG1IP	5095.24	-1.0495	0.0293153	-35.8005	1.0856e-280	3.26836e-278		+
ENSG00000060138	YBX3	5478.13	-1.05962	0.0296698	-35.7137	2.41943e-279	7.2049e-277		+
ENSG00000173852	DPY19L1	1999.66	-1.63413	0.0460353	-35.4972	5.42349e-276	1.59771e-273		+
ENSG00000059804	SLC2A3	3208.96	-1.65522	0.0469087	-35.2859	9.66467e-273	2.81684e-270		+
ENSG00000173706	HEG1	2016.64	1.84139	0.0522661	35.231	6.71139e-272	1.9355e-269			+
ENSG00000108578	BLMH	942.086	2.03837	0.0579448	35.1779	4.35744e-271	1.24355e-268			+
ENSG00000155265	GOLGA7B	443.189	-5.93217	0.168804	-35.1424	1.51997e-270	4.29307e-268		+
ENSG00000238227	TMEM250	1594.49	-1.68877	0.0484547	-34.8525	3.90036e-266	1.09039e-263		+
ENSG00000066279	ASPM	1218.87	2.2832	0.0655502	34.8314	8.15107e-266	2.25571e-263			+
ENSG00000145730	PAM	1565.17	-1.86524	0.0538853	-34.6149	1.50536e-262	4.12423e-260		+
ENSG00000103187	COTL1	4972.41	1.09888	0.031784	34.5736	6.31042e-262	1.71175e-259			+
ENSG00000155252	PI4K2A	1965.13	-1.52358	0.0440941	-34.5529	1.29106e-261	3.46777e-259		+
ENSG00000076248	UNG	798.686	2.47051	0.0716489	34.4808	1.5585e-260	4.14547e-258			+
ENSG00000140443	IGF1R	2251.83	-1.45421	0.042208	-34.4534	4.00478e-260	1.05499e-257		+
ENSG00000130517	PGPEP1	1103.95	-1.90366	0.0552817	-34.4356	7.39187e-260	1.92871e-257		+
ENSG00000106366	SERPINE1	3314.9	-1.62465	0.0472436	-34.3887	3.71908e-259	9.61242e-257		+
ENSG00000113552	GNPDA1	2395.38	-1.61506	0.0470366	-34.3363	2.25736e-258	5.77989e-256		+
ENSG00000178719	GRINA	3252.3	-1.2778	0.0372771	-34.2783	1.65082e-257	4.18772e-255		+
ENSG00000138675	FGF5	435.721	-3.1373	0.0915992	-34.2503	4.31519e-257	1.08462e-254		+
ENSG00000101447	FAM83D	1327.25	1.94466	0.0569024	34.1754	5.60769e-256	1.39667e-253			+
ENSG00000184371	CSF1	794.494	-2.2129	0.0647826	-34.1588	9.88977e-256	2.44099e-253		+
ENSG00000136048	DRAM1	735.013	-3.1093	0.0910765	-34.1394	1.91937e-255	4.69509e-253		+
ENSG00000105327	BBC3	735.42	-2.4675	0.0722997	-34.1287	2.76571e-255	6.7055e-253		+
ENSG00000099889	ARVCF	1826.83	-1.82894	0.053596	-34.1247	3.1784e-255	7.63847e-253		+
ENSG00000012232	EXTL3	2536.94	-1.53699	0.0451813	-34.0184	1.19028e-253	2.83567e-251		+
ENSG00000198830	HMGN2	1411	1.76314	0.0518507	34.0042	1.93256e-253	4.56434e-251			+
ENSG00000129925	TMEM8A	1715.8	-1.85634	0.0545936	-34.003	2.01308e-253	4.71387e-251		+
ENSG00000144028	SNRNP200	1686.24	1.65805	0.0488486	33.9426	1.56721e-252	3.63871e-250			+
ENSG00000178184	PARD6G	943.861	-2.20714	0.065325	-33.787	3.05728e-250	7.03867e-248		+
ENSG00000188229	TUBB4B	6999.77	1.14114	0.0338153	33.7461	1.21959e-249	2.78443e-247			+
ENSG00000048052	HDAC9	1108.43	-1.91974	0.0569576	-33.7047	4.92563e-249	1.11527e-246		+
ENSG00000148700	ADD3	1243.06	1.93081	0.0573427	33.6714	1.51388e-248	3.39966e-246			+
ENSG00000175220	ARHGAP1	1334.07	-1.72456	0.0512882	-33.6249	7.26256e-248	1.61766e-245		+
ENSG00000170836	PPM1D	1896.69	-1.35977	0.0405944	-33.4965	5.4245e-246	1.19851e-243		+
ENSG00000151893	CACUL1	2257.17	1.61399	0.0482589	33.4444	3.10017e-245	6.79482e-243			+
ENSG00000099942	CRKL	5923.22	1.01353	0.030341	33.4047	1.17128e-244	2.54679e-242			+
ENSG00000140526	ABHD2	1576.19	-1.45472	0.0435803	-33.3803	2.64772e-244	5.71179e-242		+
ENSG00000142192	APP	7106.79	-0.932582	0.0279655	-33.3476	7.89533e-244	1.68991e-241
ENSG00000134250	NOTCH2	2955.21	1.14171	0.0342934	33.2924	4.97048e-243	1.05563e-240			+
ENSG00000111665	CDCA3	1118.34	1.92811	0.0580572	33.2106	7.5699e-242	1.59533e-239			+
ENSG00000123080	CDKN2C	551.861	3.06492	0.0924418	33.1551	4.77604e-241	9.98849e-239			+
ENSG00000187837	HIST1H1C	2189.2	1.77753	0.0536766	33.1156	1.77346e-240	3.68088e-238			+
ENSG00000205212	CCDC144NL	985.679	2.62321	0.0792487	33.1009	2.88334e-240	5.93946e-238			+
ENSG00000140406	TLNRD1	1144.35	2.40629	0.0732591	32.8463	1.28465e-236	2.62654e-234			+
ENSG00000132780	NASP	1759.24	1.64296	0.0500217	32.8449	1.34875e-236	2.73717e-234			+
ENSG00000077684	JADE1	1225	1.87587	0.0571221	32.8397	1.59795e-236	3.21904e-234			+
ENSG00000181026	AEN	2811.58	-1.21959	0.0371745	-32.8071	4.67005e-236	9.33909e-234		+
ENSG00000173402	DAG1	4405.57	1.18328	0.0360833	32.793	7.4061e-236	1.47033e-233			+
ENSG00000123485	HJURP	1191.67	1.93105	0.0590348	32.7103	1.11362e-234	2.19495e-232			+
ENSG00000179295	PTPN11	3932.06	1.13772	0.0347927	32.6998	1.57133e-234	3.07499e-232			+
ENSG00000163565	IFI16	1188.91	-2.22829	0.0684604	-32.5486	2.19199e-232	4.25914e-230		+
ENSG00000197081	IGF2R	3128.59	-1.25432	0.0386787	-32.4291	1.06796e-230	2.06049e-228		+
ENSG00000135451	TROAP	872.38	2.0972	0.0647002	32.4141	1.73611e-230	3.32616e-228			+
ENSG00000068489	PRR11	2724.38	1.23351	0.0382409	32.2563	2.87295e-228	5.466e-226			+
ENSG00000169851	PCDH7	602.494	2.48096	0.0770217	32.2113	1.22788e-227	2.32002e-225			+
ENSG00000163535	SGO2	992.681	2.20722	0.0685821	32.1837	2.98602e-227	5.60329e-225			+
ENSG00000230457	PA2G4P4	1833.6	1.39259	0.0432844	32.1731	4.20132e-227	7.83018e-225			+
ENSG00000112851	ERBIN	4102.28	1.31225	0.0409258	32.0642	1.39145e-225	2.57578e-223			+
ENSG00000196878	LAMB3	1458.44	-1.54802	0.048339	-32.0241	5.03091e-225	9.25045e-223		+
ENSG00000137804	NUSAP1	1148.27	1.92702	0.0601886	32.0164	6.441e-225	1.17643e-222			+
ENSG00000101224	CDC25B	1776.67	1.43723	0.0449002	32.0094	8.06536e-225	1.46335e-222			+
ENSG00000166619	BLCAP	1895.2	-1.28791	0.0402442	-32.0024	1.0096e-224	1.81974e-222		+
ENSG00000101680	LAMA1	1039.54	-1.8856	0.0589791	-31.9706	2.79308e-224	5.00143e-222		+
ENSG00000198176	TFDP1	2279.87	1.53374	0.0479949	31.9563	4.41254e-224	7.85002e-222			+
ENSG00000198720	ANKRD13B	815.323	-2.09576	0.0656297	-31.9331	9.26939e-224	1.63841e-221		+
ENSG00000120802	TMPO	2053.41	1.50692	0.0476491	31.6253	1.66022e-219	2.91571e-217			+
ENSG00000197324	LRP10	2433.79	-1.19925	0.038656	-31.0236	2.59015e-211	4.51989e-209		+
ENSG00000139973	SYT16	612.442	-2.30578	0.0743407	-31.0164	3.24263e-211	5.62268e-209		+
ENSG00000168496	FEN1	4005.39	0.896493	0.0289877	30.9267	5.23306e-210	9.01699e-208
ENSG00000186951	PPARA	1043.11	-1.66448	0.0539436	-30.856	4.65933e-209	7.97823e-207		+
ENSG00000143878	RHOB	2782.52	-1.6529	0.0538148	-30.7146	3.6317e-207	6.17999e-205		+
ENSG00000132471	WBP2	2105.4	-1.20374	0.0392378	-30.6779	1.12145e-206	1.89656e-204		+
ENSG00000100292	HMOX1	818.482	-2.24404	0.0733926	-30.5758	2.56549e-205	4.31206e-203		+
ENSG00000157224	CLDN12	1339.05	-1.62752	0.0533443	-30.5097	1.93972e-204	3.24039e-202		+
ENSG00000174307	PHLDA3	2228.49	-1.6873	0.0555879	-30.3537	2.24628e-202	3.72978e-200		+
ENSG00000226415	TPI1P1	12134.8	0.682035	0.0224746	30.3469	2.7587e-202	4.55302e-200
ENSG00000153574	RPIA	646.861	-2.20166	0.0725638	-30.341	3.29902e-202	5.41217e-200		+
ENSG00000119537	KDSR	996.776	-1.7977	0.0593113	-30.3096	8.56911e-202	1.39743e-199		+
ENSG00000224861	YBX1P1	6212.62	0.816013	0.026923	30.3091	8.69073e-202	1.40888e-199
ENSG00000082781	ITGB5	5079.42	-1.24886	0.0413015	-30.2377	7.57888e-201	1.2214e-198		+
ENSG00000233966	UBE2SP1	2305.4	1.82635	0.0605404	30.1674	6.34416e-200	1.01644e-197			+
ENSG00000100099	HPS4	3959.78	-0.954147	0.0316532	-30.1438	1.29489e-199	2.06256e-197
ENSG00000184009	ACTG1	12972.1	-0.928328	0.0308023	-30.1382	1.52986e-199	2.42274e-197
ENSG00000137834	SMAD6	659.011	2.01586	0.0669461	30.1116	3.41116e-199	5.371e-197			+
ENSG00000247903	AC024896.1	538.709	-2.31902	0.0770239	-30.1078	3.83008e-199	5.99615e-197		+
ENSG00000105974	CAV1	3029.66	1.38706	0.0461531	30.0536	1.96206e-198	3.05424e-196			+
ENSG00000122966	CIT	791.6	1.98604	0.0662172	29.9928	1.21708e-197	1.88387e-195			+
ENSG00000160049	DFFA	1433.24	1.40818	0.0470649	29.9201	1.07928e-196	1.66119e-194			+
ENSG00000138160	KIF11	1370.67	1.49151	0.0499626	29.8525	8.14256e-196	1.24627e-193			+
ENSG00000075218	GTSE1	1242.75	1.54497	0.0517568	29.8505	8.65298e-196	1.31703e-193			+
ENSG00000026508	CD44	1791.07	-1.49261	0.0500057	-29.8488	9.11227e-196	1.37927e-193		+
ENSG00000149212	SESN3	819.44	2.07105	0.0694431	29.8237	1.92701e-195	2.90078e-193			+
ENSG00000138180	CEP55	2621.64	1.53897	0.0516233	29.8115	2.77361e-195	4.15239e-193			+
ENSG00000157593	SLC35B2	1145.21	1.73472	0.0583432	29.7331	2.87175e-194	4.27594e-192			+
ENSG00000112984	KIF20A	539.193	2.64805	0.089596	29.5554	5.59757e-192	8.28954e-190			+
ENSG00000111206	FOXM1	3223.06	1.3301	0.0450361	29.5341	1.05045e-191	1.54727e-189			+
ENSG00000204682	CASC10	666.645	1.97889	0.0670205	29.5266	1.31273e-191	1.92325e-189			+
ENSG00000123836	PFKFB2	1389.11	-1.84462	0.0625499	-29.4904	3.82776e-191	5.57814e-189		+
ENSG00000277586	NEFL	2549.25	-1.03872	0.0352862	-29.4371	1.83897e-190	2.66573e-188		+
ENSG00000186193	SAPCD2	638.196	2.50826	0.0853579	29.3852	8.48578e-190	1.22361e-187			+
ENSG00000138867	GUCD1	2227.47	1.15915	0.039517	29.333	3.94088e-189	5.65279e-187			+
ENSG00000070214	SLC44A1	525.865	2.20192	0.0750921	29.3229	5.296e-189	7.55701e-187			+
ENSG00000066654	THUMPD1	881.819	2.09015	0.0712914	29.3184	6.05127e-189	8.58998e-187			+
ENSG00000158373	HIST1H2BD	551.106	2.86403	0.0979647	29.2353	6.90713e-188	9.75437e-186			+
ENSG00000242498	ARPIN	948.658	1.57752	0.0539828	29.2227	9.98354e-188	1.40266e-185			+
ENSG00000074416	MGLL	1656.25	-1.76009	0.0603597	-29.16	6.23272e-187	8.71214e-185		+
ENSG00000161513	FDXR	699.018	-2.01089	0.0690096	-29.1392	1.14457e-186	1.59177e-184		+
ENSG00000158711	ELK4	1331.34	1.46997	0.0504704	29.1254	1.70995e-186	2.36603e-184			+
ENSG00000166803	PCLAF	703.206	2.25326	0.0776853	29.0049	5.69916e-185	7.84622e-183			+
ENSG00000134531	EMP1	5131.85	-1.06989	0.0369137	-28.9836	1.06055e-184	1.45279e-182		+
ENSG00000182667	NTM	1877.59	-1.20046	0.0414892	-28.9342	4.43531e-184	6.04548e-182		+
ENSG00000145623	OSMR	1935.06	-1.3481	0.0466054	-28.9258	5.6528e-184	7.66681e-182		+
ENSG00000110880	CORO1C	2385.04	-1.04683	0.0361952	-28.9219	6.33646e-184	8.55172e-182		+
ENSG00000173221	GLRX	1182.38	-1.68218	0.058183	-28.9119	8.44997e-184	1.13482e-181		+
ENSG00000149639	SOGA1	1360.05	1.61764	0.0559932	28.89	1.59507e-183	2.13171e-181			+
ENSG00000134690	CDCA8	1109.03	1.64975	0.0571116	28.8864	1.76868e-183	2.35225e-181			+
ENSG00000050165	DKK3	3418.18	1.0399	0.0360525	28.8441	6.00065e-183	7.94202e-181			+
ENSG00000126067	PSMB2	1367.83	1.57163	0.0547193	28.7217	2.04638e-181	2.69542e-179			+
ENSG00000137710	RDX	1654.79	1.53115	0.0533535	28.6982	4.01299e-181	5.26048e-179			+
ENSG00000116285	ERRFI1	1297.52	-1.51019	0.0526492	-28.684	6.03575e-181	7.87436e-179		+
ENSG00000136026	CKAP4	3253.24	1.24824	0.0435358	28.6716	8.62968e-181	1.12051e-178			+
ENSG00000138271	GPR87	409.784	-2.65495	0.0928939	-28.5805	1.1747e-179	1.51808e-177		+
ENSG00000198961	PJA2	1457.6	1.47953	0.0518728	28.5223	6.19681e-179	7.97061e-177			+
ENSG00000140350	ANP32A	807.786	1.88604	0.0662499	28.4686	2.86852e-178	3.67238e-176			+
ENSG00000059573	ALDH18A1	1041.21	1.70228	0.0599069	28.4154	1.3057e-177	1.66383e-175			+
ENSG00000184661	CDCA2	709.649	2.21692	0.0781843	28.3551	7.24114e-177	9.18451e-175			+
ENSG00000149218	ENDOD1	569.04	2.39948	0.0847967	28.2968	3.78324e-176	4.77647e-174			+
ENSG00000239305	RNF103	487.565	-2.19336	0.0775884	-28.2691	8.28251e-176	1.0409e-173		+
ENSG00000162909	CAPN2	3607.25	-1.07172	0.0379277	-28.257	1.16629e-175	1.45903e-173		+
ENSG00000026103	FAS	593.065	-1.97746	0.0700033	-28.2481	1.50105e-175	1.86929e-173		+
ENSG00000148175	STOM	915.607	-1.7114	0.0605932	-28.244	1.68521e-175	2.07972e-173		+
ENSG00000261614	YBX3P1	5298.09	-0.864625	0.0306126	-28.2441	1.68198e-175	2.07972e-173
ENSG00000055163	CYFIP2	573.833	-2.27325	0.0805551	-28.2198	3.34203e-175	4.10591e-173		+
ENSG00000139197	PEX5	2099.72	-1.04846	0.0371726	-28.2053	5.04088e-175	6.1654e-173		+
ENSG00000130702	LAMA5	956.536	1.99688	0.0709912	28.1286	4.38006e-174	5.33335e-172			+
ENSG00000145907	G3BP1	2871.46	1.20181	0.0427347	28.1226	5.19277e-174	6.29497e-172			+
ENSG00000243742	RPLP0P2	862.737	-2.01509	0.0716692	-28.1166	6.13919e-174	7.40949e-172		+
ENSG00000118193	KIF14	816.135	1.83182	0.0651946	28.0977	1.04563e-173	1.25645e-171			+
ENSG00000105011	ASF1B	744.33	2.04728	0.072989	28.0492	4.08542e-173	4.88769e-171			+
ENSG00000235655	H3F3AP4	672.34	2.32936	0.0830809	28.0373	5.70858e-173	6.79991e-171			+
ENSG00000206053	JPT2	6870.49	-0.678108	0.0241939	-28.0281	7.39435e-173	8.76983e-171
ENSG00000058335	RASGRF1	1224.85	-1.29812	0.0463216	-28.0241	8.27163e-173	9.76801e-171		+
ENSG00000140931	CMTM3	2101.52	-1.12108	0.0400675	-27.9798	2.85834e-172	3.36094e-170		+
ENSG00000172548	NIPAL4	564.981	-2.19972	0.0788876	-27.8842	4.14789e-171	4.8564e-169		+
ENSG00000188529	SRSF10	3207.24	1.15536	0.0414612	27.8661	6.8674e-171	8.00622e-169			+
ENSG00000104331	IMPAD1	2450.91	1.0358	0.0371962	27.8469	1.17485e-170	1.36387e-168			+
ENSG00000134247	PTGFRN	1741.59	-1.10156	0.0395651	-27.8418	1.35358e-170	1.56472e-168		+
ENSG00000138604	GLCE	628.781	2.53093	0.0909236	27.8358	1.59946e-170	1.8412e-168			+
ENSG00000213463	SYNJ2BP	1272.96	1.55888	0.0560358	27.8194	2.5284e-170	2.89835e-168			+
ENSG00000117399	CDC20	401.763	2.86376	0.103116	27.7722	9.38937e-170	1.07184e-167			+
ENSG00000136999	NOV	1346.19	-1.41051	0.0510985	-27.6038	1.00141e-167	1.1384e-165		+
ENSG00000183963	SMTN	1161.54	-1.49407	0.0541394	-27.5966	1.22107e-167	1.38238e-165		+
ENSG00000198886	MT-ND4	215262	-0.788683	0.028595	-27.5811	1.87455e-167	2.11346e-165
ENSG00000170540	ARL6IP1	2026.31	-1.28002	0.0464107	-27.5802	1.9224e-167	2.15853e-165		+
ENSG00000137135	ARHGEF39	352.619	3.09612	0.112318	27.5658	2.86176e-167	3.20015e-165			+
ENSG00000127561	SYNGR3	1074.86	-1.46191	0.0530841	-27.5395	5.91561e-167	6.58821e-165		+
ENSG00000197747	S100A10	2142.55	1.03452	0.0375909	27.5206	9.95932e-167	1.10468e-164			+
ENSG00000187605	TET3	2343.51	1.13587	0.0412835	27.5138	1.19925e-166	1.32484e-164			+
ENSG00000166181	API5	1162.3	1.62681	0.0591869	27.486	2.57947e-166	2.83814e-164			+
ENSG00000152661	GJA1	898.191	1.44167	0.0524777	27.4722	3.77839e-166	4.14066e-164			+
ENSG00000070367	EXOC5	1606.01	-1.1895	0.0433238	-27.4562	5.86423e-166	6.40089e-164		+
ENSG00000147536	GINS4	763.652	1.98486	0.0723556	27.432	1.13834e-165	1.23759e-163			+
ENSG00000147416	ATP6V1B2	2255.06	-1.39695	0.0509283	-27.4298	1.21041e-165	1.31074e-163		+
ENSG00000128944	KNSTRN	690.129	1.93958	0.0707127	27.429	1.23682e-165	1.33406e-163			+
ENSG00000143384	MCL1	5725.69	-0.954978	0.0348413	-27.4094	2.11964e-165	2.27732e-163
ENSG00000198033	TUBA3C	1358.39	1.66064	0.0606377	27.3862	4.00687e-165	4.28814e-163			+
ENSG00000164976	MYORG	1079.39	-1.5629	0.0570767	-27.3824	4.43982e-165	4.73299e-163		+
ENSG00000135632	SMYD5	1140.95	-1.43929	0.0525737	-27.3767	5.19887e-165	5.52068e-163		+
ENSG00000160209	PDXK	3839.16	-0.951467	0.0348633	-27.2913	5.37627e-164	5.68701e-162
ENSG00000166848	TERF2IP	656.266	-1.74314	0.0639084	-27.2756	8.26917e-164	8.71348e-162		+
ENSG00000185650	ZFP36L1	9918.18	-1.08576	0.039818	-27.268	1.01554e-163	1.066e-161		+
ENSG00000144746	ARL6IP5	872.953	-1.5802	0.0579864	-27.2513	1.60435e-163	1.67765e-161		+
ENSG00000130513	GDF15	335.432	-3.6644	0.134488	-27.247	1.80276e-163	1.87795e-161		+
ENSG00000187498	COL4A1	777.43	1.90691	0.0701139	27.1973	6.98654e-163	7.25039e-161			+
ENSG00000143067	ZNF697	1547.81	-1.21156	0.0446086	-27.1598	1.94101e-162	2.00671e-160		+
ENSG00000126698	DNAJC8	1367.36	-1.37861	0.0508308	-27.1216	5.47274e-162	5.63671e-160		+
ENSG00000147853	AK3	783.243	-1.70526	0.0630084	-27.0641	2.60817e-161	2.67626e-159		+
ENSG00000165802	NSMF	1648.59	-1.51315	0.0559271	-27.0557	3.2707e-161	3.34356e-159		+
ENSG00000076382	SPAG5	1009.84	1.59109	0.0588452	27.0385	5.2115e-161	5.30779e-159			+
ENSG00000002834	LASP1	10474.5	0.589702	0.0218145	27.0325	6.13208e-161	6.22224e-159
ENSG00000134333	LDHA	8759.5	0.844175	0.0312453	27.0177	9.16624e-161	9.2667e-159
ENSG00000131873	CHSY1	890.29	1.6579	0.0615233	26.9475	6.10461e-160	6.14882e-158			+
ENSG00000198142	SOWAHC	1220.31	1.38503	0.0513986	26.9469	6.20332e-160	6.22536e-158			+
ENSG00000142864	SERBP1	3671.66	0.939592	0.0348687	26.9465	6.26422e-160	6.26353e-158
ENSG00000170855	TRIAP1	1331.46	-1.23659	0.045906	-26.9374	8.00825e-160	7.97826e-158		+
ENSG00000135535	CD164	2253.2	1.26177	0.0468922	26.908	1.77072e-159	1.75769e-157			+
ENSG00000134871	COL4A2	1825.93	1.50114	0.0559094	26.8495	8.5545e-159	8.46092e-157			+
ENSG00000148841	ITPRIP	1289.96	-1.48102	0.0551658	-26.8467	9.22585e-159	9.0921e-157		+
ENSG00000108821	COL1A1	3854.15	2.01019	0.0749234	26.83	1.44569e-158	1.41963e-156			+
ENSG00000090020	SLC9A1	860.274	-2.06356	0.0770413	-26.7851	4.8214e-158	4.71756e-156		+
ENSG00000128578	STRIP2	682.048	-1.72342	0.0643962	-26.7628	8.76107e-158	8.54189e-156		+
ENSG00000185920	PTCH1	431.437	2.77677	0.103977	26.7056	4.04934e-157	3.93404e-155			+
ENSG00000069020	MAST4	531.941	-2.04157	0.0764781	-26.6949	5.40076e-157	5.22843e-155		+
ENSG00000168685	IL7R	1861.9	-1.40954	0.05281	-26.6908	6.0272e-157	5.81434e-155		+
ENSG00000117280	RAB29	1265.95	-1.28781	0.0484457	-26.5826	1.0797e-155	1.03791e-153		+
ENSG00000130558	OLFM1	366.522	-2.61843	0.0986239	-26.5497	2.59175e-155	2.48273e-153		+
ENSG00000183688	RFLNB	1137.69	-1.5009	0.056561	-26.5359	3.73354e-155	3.56404e-153		+
ENSG00000112406	HECA	636.278	-2.05559	0.0774924	-26.5264	4.81453e-155	4.57999e-153		+
ENSG00000138166	DUSP5	1022.06	-1.61267	0.0608156	-26.5174	6.11224e-155	5.79437e-153		+
ENSG00000129195	PIMREG	553.5	2.26847	0.0858875	26.4121	9.95096e-154	9.40092e-152			+
ENSG00000185896	LAMP1	7709.28	-0.741256	0.0281232	-26.3574	4.21956e-153	3.97262e-151
ENSG00000128050	PAICS	2822.92	0.959267	0.0363994	26.3539	4.62693e-153	4.34123e-151
ENSG00000164032	H2AFZ	4809.37	1.94559	0.0738595	26.3418	6.37406e-153	5.96007e-151			+
ENSG00000138814	PPP3CA	1184.02	-1.40723	0.0535148	-26.2962	2.12138e-152	1.97685e-150		+
ENSG00000162889	MAPKAPK2	1879.37	-0.990507	0.0376893	-26.2808	3.17517e-152	2.94882e-150
ENSG00000263563	AC138761.1	728.228	2.84622	0.108452	26.2439	8.39133e-152	7.7668e-150			+
ENSG00000172260	NEGR1	1163.91	-1.55342	0.0592583	-26.2144	1.82043e-151	1.67927e-149		+
ENSG00000247556	OIP5-AS1	1933.24	1.16625	0.0445123	26.2007	2.61181e-151	2.4012e-149			+
ENSG00000090776	EFNB1	899.754	-1.48816	0.0569047	-26.1517	9.4194e-151	8.63088e-149		+
ENSG00000164045	CDC25A	707.798	2.06267	0.0789274	26.1338	1.50731e-150	1.37652e-148			+
ENSG00000162490	DRAXIN	342.663	-2.83953	0.108664	-26.1314	1.60467e-150	1.46057e-148		+
ENSG00000138778	CENPE	405.866	2.51432	0.0964748	26.0619	9.86164e-150	8.94634e-148			+
ENSG00000148358	GPR107	1280.55	1.44765	0.0555749	26.0485	1.39739e-149	1.26351e-147			+
ENSG00000166851	PLK1	874.761	1.91273	0.0736162	25.9824	7.82612e-149	7.05304e-147			+
ENSG00000176871	WSB2	1085.26	-1.34091	0.0517031	-25.9348	2.69661e-148	2.42226e-146		+
ENSG00000145386	CCNA2	1046.57	1.57868	0.0608927	25.9255	3.43342e-148	3.07403e-146			+
ENSG00000110583	NAA40	1232.41	1.22284	0.0471995	25.9078	5.44036e-148	4.85503e-146			+
ENSG00000164104	HMGB2	2089.4	1.1383	0.044007	25.8662	1.59761e-147	1.42109e-145			+
ENSG00000116717	GADD45A	1719.81	-1.3902	0.0537495	-25.8643	1.67811e-147	1.48787e-145		+
ENSG00000124201	ZNFX1	2378.33	-1.01287	0.0391613	-25.8639	1.69618e-147	1.49904e-145		+
ENSG00000178202	KDELC2	832.499	1.46415	0.0566122	25.8628	1.7465e-147	1.53855e-145			+
ENSG00000099194	SCD	15563.6	0.657802	0.0254859	25.8104	6.77641e-147	5.95043e-145
ENSG00000052802	MSMO1	1804.2	-1.09454	0.0424551	-25.7812	1.44137e-146	1.26164e-144		+
ENSG00000153250	RBMS1	1209.78	1.49221	0.057895	25.7745	1.71344e-146	1.495e-144			+
ENSG00000072786	STK10	551.81	-2.09992	0.0815318	-25.7559	2.76938e-146	2.40866e-144		+
ENSG00000147324	MFHAS1	1298.45	-1.32436	0.0514424	-25.7446	3.70961e-146	3.21621e-144		+
ENSG00000134152	KATNBL1	870.338	-1.67549	0.0651434	-25.72	6.99238e-146	6.04322e-144		+
ENSG00000006576	PHTF2	1199.75	1.474	0.0573163	25.7169	7.5563e-146	6.51006e-144			+
ENSG00000158985	CDC42SE2	501.998	-2.18386	0.0849672	-25.7024	1.09974e-145	9.44501e-144		+
ENSG00000152332	UHMK1	4003.36	0.941034	0.036641	25.6825	1.83312e-145	1.56944e-143
ENSG00000180776	ZDHHC20	1142.92	1.43509	0.0559368	25.6557	3.65575e-145	3.12014e-143			+
ENSG00000169908	TM4SF1	1038.39	-1.6006	0.0624163	-25.6439	4.94883e-145	4.21065e-143		+
ENSG00000135677	GNS	4511.67	-0.760959	0.0296943	-25.6265	7.7376e-145	6.56307e-143
ENSG00000198053	SIRPA	1855.21	-1.26926	0.0497183	-25.529	9.40348e-144	7.95146e-142		+
ENSG00000225422	RBMS1P1	618.933	1.87494	0.0735135	25.5047	1.74801e-143	1.47354e-141			+
ENSG00000087586	AURKA	945.804	1.90889	0.0748486	25.5033	1.81097e-143	1.52194e-141			+
ENSG00000184992	BRI3BP	556.123	1.94687	0.0763647	25.4944	2.27587e-143	1.90679e-141			+
ENSG00000129128	SPCS3	1470.73	1.27685	0.0500897	25.4912	2.46534e-143	2.05924e-141			+
ENSG00000186350	RXRA	1028.8	1.6403	0.0643615	25.4857	2.84175e-143	2.36643e-141			+
ENSG00000011426	ANLN	3970.96	1.07774	0.0422914	25.4836	2.99637e-143	2.48763e-141			+
ENSG00000118263	KLF7	1232.74	-1.28165	0.0503178	-25.4711	4.11867e-143	3.40904e-141		+
ENSG00000139433	GLTP	1025.56	-1.48411	0.0583786	-25.4222	1.43161e-142	1.18138e-140		+
ENSG00000198763	MT-ND2	67658.1	-0.966207	0.0380264	-25.4089	2.013e-142	1.65616e-140
ENSG00000160213	CSTB	1176.69	-1.2172	0.0479533	-25.3831	3.8804e-142	3.18297e-140		+
ENSG00000078237	TIGAR	1199.03	-1.39521	0.0550018	-25.3665	5.90378e-142	4.82824e-140		+
ENSG00000158195	WASF2	3105.98	-0.864268	0.03409	-25.3526	8.42131e-142	6.86662e-140
ENSG00000198712	MT-CO2	157324	-0.868653	0.0342721	-25.3458	1.00026e-141	8.13182e-140
ENSG00000109586	GALNT7	671.178	1.87283	0.0741827	25.2462	1.24705e-140	1.01081e-138			+
ENSG00000109079	TNFAIP1	2209.57	-0.899357	0.0356413	-25.2336	1.71443e-140	1.38555e-138
ENSG00000134222	PSRC1	564.893	1.96723	0.0779788	25.2277	1.9882e-140	1.60208e-138			+
ENSG00000123989	CHPF	3063.36	-1.39884	0.0554597	-25.2226	2.2656e-140	1.82025e-138		+
ENSG00000103066	PLA2G15	640.786	-1.80268	0.0718211	-25.0995	5.03042e-139	4.02978e-137		+
ENSG00000198406	BZW1P2	2503.98	1.12536	0.044847	25.0932	5.89594e-139	4.70936e-137			+
ENSG00000074047	GLI2	1234.62	1.27249	0.0507329	25.082	7.81175e-139	6.22147e-137			+
ENSG00000143217	NECTIN4	252.548	-3.82234	0.152402	-25.0806	8.10367e-139	6.43525e-137		+
ENSG00000137812	KNL1	1322.33	1.30608	0.0521132	25.0625	1.27659e-138	1.01083e-136			+
ENSG00000137770	CTDSPL2	971.384	1.44066	0.0575466	25.0346	2.5672e-138	2.02691e-136			+
ENSG00000258791	LINC00520	287.114	-3.65701	0.146201	-25.0136	4.34798e-138	3.42304e-136		+
ENSG00000187514	PTMA	3555.48	0.835085	0.0334026	25.0006	6.02479e-138	4.72954e-136
ENSG00000177311	ZBTB38	1735.8	-1.32694	0.0531391	-24.9712	1.25758e-137	9.84398e-136		+
ENSG00000135631	RAB11FIP5	2398.08	-1.3796	0.0553001	-24.9475	2.27304e-137	1.7742e-135		+
ENSG00000145934	TENM2	1562.44	1.55442	0.0623612	24.9261	3.88182e-137	3.02131e-135			+
ENSG00000156802	ATAD2	1518.21	1.26724	0.0508464	24.9229	4.20139e-137	3.26078e-135			+
ENSG00000119900	OGFRL1	1663.88	-1.50538	0.0604412	-24.9065	6.33228e-137	4.90072e-135		+
ENSG00000116962	NID1	4145.25	-0.772291	0.0310258	-24.8919	9.10793e-137	7.02901e-135
ENSG00000137501	SYTL2	581.251	-1.88166	0.0756476	-24.8741	1.42018e-136	1.09294e-134		+
ENSG00000013810	TACC3	1119.62	1.42285	0.0572043	24.8731	1.45566e-136	1.11711e-134			+
ENSG00000168078	PBK	789.809	1.56949	0.0631243	24.8635	1.84694e-136	1.41343e-134			+
ENSG00000164125	FAM198B	459.492	-2.21164	0.0890457	-24.8372	3.55819e-136	2.71542e-134		+
ENSG00000052795	FNIP2	733.737	-1.50133	0.0605948	-24.7766	1.60406e-135	1.22074e-133		+
ENSG00000137575	SDCBP	1713.02	-1.09928	0.0443689	-24.7758	1.63519e-135	1.24098e-133		+
ENSG00000151176	PLBD2	1735.17	-0.981401	0.0396462	-24.754	2.80857e-135	2.12559e-133
ENSG00000185818	NAT8L	897.146	-1.56742	0.0633271	-24.7511	3.01654e-135	2.2767e-133		+
ENSG00000115163	CENPA	586.403	2.42536	0.0980242	24.7424	3.74134e-135	2.81597e-133			+
ENSG00000132274	TRIM22	537.275	-1.85165	0.0750271	-24.6798	1.76347e-134	1.32366e-132		+
ENSG00000147140	NONO	3766.4	-0.712349	0.0288725	-24.6722	2.12543e-134	1.591e-132
ENSG00000180673	EXOC5P1	966.788	-1.33874	0.0543116	-24.6493	3.74296e-134	2.79417e-132		+
ENSG00000145391	SETD7	2335.87	-0.963163	0.0390786	-24.6468	3.98096e-134	2.96376e-132
ENSG00000173218	VANGL1	880.489	1.45013	0.0588367	24.6466	3.99984e-134	2.96974e-132			+
ENSG00000113048	MRPS27	1342.49	1.16401	0.0472354	24.6427	4.40626e-134	3.26266e-132			+
ENSG00000158109	TPRG1L	895.196	-1.68068	0.0682077	-24.6406	4.63812e-134	3.42508e-132		+
ENSG00000214110	LDHAP4	2267.63	0.977316	0.0396776	24.6314	5.82404e-134	4.28928e-132
ENSG00000198682	PAPSS2	747.514	1.66899	0.0678462	24.5996	1.27523e-133	9.36664e-132			+
ENSG00000147130	ZMYM3	920.744	1.2977	0.0527568	24.5977	1.33754e-133	9.79803e-132			+
ENSG00000174804	FZD4	313.59	2.53249	0.102985	24.591	1.57791e-133	1.1528e-131			+
ENSG00000078902	TOLLIP	771.942	-1.71553	0.0697723	-24.5876	1.71584e-133	1.25024e-131		+
ENSG00000122863	CHST3	2036.45	-0.946272	0.0385231	-24.5637	3.08423e-133	2.24134e-131
ENSG00000119403	PHF19	948.239	1.37953	0.0562045	24.5449	4.90181e-133	3.55277e-131			+
ENSG00000125844	RRBP1	1700.01	1.15294	0.0469869	24.5374	5.89294e-133	4.25987e-131			+
ENSG00000173227	SYT12	363.487	2.77539	0.113153	24.5278	7.46443e-133	5.38166e-131			+
ENSG00000129250	KIF1C	2339.93	-0.961625	0.0392432	-24.5043	1.3298e-132	9.56233e-131
ENSG00000178966	RMI1	448.424	2.44402	0.0997572	24.4997	1.48892e-132	1.06785e-130			+
ENSG00000143401	ANP32E	1870.37	1.15429	0.0471562	24.478	2.53304e-132	1.81195e-130			+
ENSG00000168785	TSPAN5	1735.79	-0.982815	0.0402965	-24.3896	2.20515e-131	1.57329e-129
ENSG00000123473	STIL	913.642	1.54093	0.0631968	24.383	2.58831e-131	1.84187e-129			+
ENSG00000114631	PODXL2	736.196	-1.60654	0.0659157	-24.3726	3.33672e-131	2.36829e-129		+
ENSG00000161021	MAML1	683.068	1.73276	0.0711287	24.3609	4.44219e-131	3.14477e-129			+
ENSG00000166913	YWHAB	4445.89	-0.752129	0.0309547	-24.2977	2.07191e-130	1.46299e-128
ENSG00000166831	RBPMS2	518.387	-1.86111	0.0766377	-24.2845	2.85625e-130	2.01164e-128		+
ENSG00000198899	MT-ATP6	49941.5	-0.780941	0.0321632	-24.2806	3.14144e-130	2.20682e-128
ENSG00000139722	VPS37B	863.486	-1.49469	0.0617069	-24.2225	1.28964e-129	9.03635e-128		+
ENSG00000147862	NFIB	649.83	1.66751	0.068909	24.1987	2.29446e-129	1.6036e-127			+
ENSG00000149532	CPSF7	2449.15	0.861095	0.0356052	24.1845	3.23744e-129	2.2569e-127
ENSG00000134086	VHL	2173.72	-0.926584	0.0383946	-24.1332	1.12114e-128	7.79593e-127
ENSG00000108175	ZMIZ1	1292.19	1.13671	0.0471116	24.1281	1.26847e-128	8.79802e-127			+
ENSG00000131791	PRKAB2	1602.41	-1.14112	0.0473036	-24.1233	1.42416e-128	9.85294e-127		+
ENSG00000119801	YPEL5	996.329	-1.27084	0.0527131	-24.1086	2.03309e-128	1.40304e-126		+
ENSG00000138193	PLCE1	676.046	1.47899	0.0613887	24.0922	3.0202e-128	2.07901e-126			+
ENSG00000012660	ELOVL5	2197.33	0.990609	0.0411259	24.0872	3.40117e-128	2.33539e-126
ENSG00000075391	RASAL2	1049.55	-1.21766	0.0506097	-24.0598	6.5989e-128	4.51975e-126		+
ENSG00000135111	TBX3	575.818	-1.76595	0.0734053	-24.0575	6.96785e-128	4.76055e-126		+
ENSG00000160298	C21orf58	917.407	1.42011	0.0590405	24.0532	7.73394e-128	5.27082e-126			+
ENSG00000139329	LUM	420.127	-1.99382	0.0828964	-24.0519	7.96732e-128	5.41639e-126		+
ENSG00000226650	KIF4B	1604.49	1.14753	0.0477932	24.0104	2.16547e-127	1.4685e-125			+
ENSG00000163430	FSTL1	8689.02	0.616922	0.0257081	23.9972	2.97494e-127	2.01245e-125
ENSG00000254244	PAICSP4	3030.33	0.942565	0.0392951	23.9868	3.81445e-127	2.574e-125
ENSG00000112096	SOD2	813.615	1.51892	0.0634221	23.9494	9.36317e-127	6.30277e-125			+
ENSG00000226221	RPL26P19	3388.64	0.732758	0.0306219	23.9292	1.52025e-126	1.02084e-124
ENSG00000077585	GPR137B	394.984	-2.63928	0.110313	-23.9253	1.67028e-126	1.11884e-124		+
ENSG00000156113	KCNMA1	491.654	-1.8221	0.0761936	-23.914	2.18904e-126	1.46276e-124		+
ENSG00000099250	NRP1	1682.32	-1.13873	0.0477312	-23.8571	8.55562e-126	5.70312e-124		+
ENSG00000166402	TUB	1262.56	1.40395	0.0589376	23.821	2.02603e-125	1.34726e-123			+
ENSG00000072571	HMMR	410.761	2.2325	0.0937449	23.8146	2.35774e-125	1.56404e-123			+
ENSG00000100596	SPTLC2	979.965	-1.4223	0.0598346	-23.7706	6.73407e-125	4.45636e-123		+
ENSG00000164251	F2RL1	1224.82	-1.07495	0.0452765	-23.7418	1.33385e-124	8.80564e-123		+
ENSG00000110841	PPFIBP1	1231.56	-1.0799	0.0454994	-23.7345	1.59015e-124	1.04724e-122		+
ENSG00000107819	SFXN3	2253.52	-0.822828	0.0346687	-23.734	1.6066e-124	1.05554e-122
ENSG00000122687	MRM2	2651.16	0.782574	0.0329816	23.7276	1.87217e-124	1.22707e-122
ENSG00000091409	ITGA6	1823.74	-1.17363	0.0494722	-23.7231	2.08203e-124	1.36137e-122		+
ENSG00000135966	TGFBRAP1	1528.32	-1.03987	0.0438814	-23.6973	3.8462e-124	2.50891e-122		+
ENSG00000169976	SF3B5	1510.62	-1.43259	0.0604771	-23.6881	4.78784e-124	3.11574e-122		+
ENSG00000170006	TMEM154	409.356	-2.14274	0.0904684	-23.6849	5.15907e-124	3.34936e-122		+
ENSG00000010292	NCAPD2	1826.56	1.06063	0.0447996	23.675	6.51917e-124	4.22236e-122			+
ENSG00000186871	ERCC6L	763.456	1.88562	0.0796462	23.6749	6.53744e-124	4.2242e-122			+
ENSG00000155254	MARVELD1	3384.66	-0.834726	0.0352796	-23.6603	9.25583e-124	5.96664e-122
ENSG00000143153	ATP1B1	1082.56	1.36102	0.0575489	23.6497	1.18831e-123	7.64229e-122			+
ENSG00000135052	GOLM1	1479.71	1.04154	0.0440766	23.6303	1.88143e-123	1.20716e-121			+
ENSG00000111540	RAB5B	2191.91	-0.90863	0.0385085	-23.5956	4.27892e-123	2.73901e-121
ENSG00000117139	KDM5B	747.91	-1.54943	0.06568	-23.5905	4.82105e-123	3.07884e-121		+
ENSG00000150457	LATS2	1169.91	-1.42984	0.060648	-23.5761	6.78553e-123	4.32333e-121		+
ENSG00000118508	RAB32	1183.65	-1.25885	0.0534083	-23.5703	7.78108e-123	4.94613e-121		+
ENSG00000137409	MTCH1	3310.72	-0.931565	0.0395267	-23.568	8.21404e-123	5.20926e-121
ENSG00000253341	AC115837.1	6426.91	0.656404	0.0278592	23.5615	9.58108e-123	6.06219e-121
ENSG00000197451	HNRNPAB	1394.8	1.28154	0.0544047	23.5557	1.09829e-122	6.93314e-121			+
ENSG00000084764	MAPRE3	852.865	-1.52022	0.064556	-23.5489	1.28821e-122	8.11333e-121		+
ENSG00000176170	SPHK1	891.003	-1.55375	0.06599	-23.5453	1.40316e-122	8.81707e-121		+
ENSG00000115295	CLIP4	2114.97	-1.01577	0.0431463	-23.5424	1.50307e-122	9.42328e-121		+
ENSG00000084073	ZMPSTE24	1059.92	1.53059	0.0650369	23.5342	1.82058e-122	1.13877e-120			+
ENSG00000115641	FHL2	1035.4	-1.51497	0.0645472	-23.4708	8.11546e-122	5.06468e-120		+
ENSG00000132967	HMGB1P5	3408.49	0.85825	0.0365727	23.467	8.86803e-122	5.52176e-120
ENSG00000158615	PPP1R15B	2846.34	1.00921	0.0430286	23.4544	1.19084e-121	7.39807e-120			+
ENSG00000166908	PIP4K2C	1120.77	-1.32843	0.0566406	-23.4537	1.21314e-121	7.51953e-120		+
ENSG00000151929	BAG3	1685.6	1.10811	0.0472613	23.4464	1.43931e-121	8.90133e-120			+
ENSG00000162063	CCNF	1163.25	1.35039	0.0576171	23.4374	1.77784e-121	1.09702e-119			+
ENSG00000007968	E2F2	788.647	1.55881	0.0665406	23.4264	2.29961e-121	1.41578e-119			+
ENSG00000188643	S100A16	4220.83	-0.995687	0.0425453	-23.403	3.9853e-121	2.4481e-119
ENSG00000180211	FO393411.1	4529.36	1.15933	0.0495514	23.3964	4.64505e-121	2.84699e-119			+
ENSG00000151553	FAM160B1	584.398	-1.76326	0.0754447	-23.3715	8.33261e-121	5.09572e-119		+
ENSG00000089685	BIRC5	4334.16	1.071	0.0458273	23.3703	8.56236e-121	5.22457e-119			+
ENSG00000164509	IL31RA	478.722	-1.85186	0.0792671	-23.3622	1.0356e-120	6.30498e-119		+
ENSG00000136521	NDUFB5	614.524	1.95291	0.0836381	23.3495	1.39439e-120	8.47056e-119			+
ENSG00000213625	LEPROT	2303.15	-0.79605	0.0341037	-23.342	1.6612e-120	1.0069e-118
ENSG00000105605	CACNG7	910.487	-1.40105	0.0601425	-23.2955	4.92763e-120	2.98018e-118		+
ENSG00000141429	GALNT1	421.078	2.18852	0.0939951	23.2833	6.54552e-120	3.94994e-118			+
ENSG00000173456	RNF26	910.915	1.41568	0.0608326	23.2717	8.58434e-120	5.1689e-118			+
ENSG00000177675	CD163L1	612.327	-1.82678	0.0785662	-23.2515	1.37384e-119	8.25419e-118		+
ENSG00000214078	CPNE1	345.021	2.57387	0.110793	23.2313	2.19744e-119	1.31736e-117			+
ENSG00000213699	SLC35F6	2445.87	-0.902858	0.0389956	-23.1528	1.36237e-118	8.14951e-117
ENSG00000159200	RCAN1	922.429	-1.3706	0.0592041	-23.1504	1.44116e-118	8.60205e-117		+
ENSG00000075568	TMEM131	949.457	-1.16301	0.050301	-23.121	2.84527e-118	1.6946e-116		+
ENSG00000169047	IRS1	2617.11	1.06781	0.0462211	23.1021	4.40665e-118	2.61885e-116			+
ENSG00000108639	SYNGR2	1302.2	1.13277	0.0491515	23.0465	1.59385e-117	9.45166e-116			+
ENSG00000181523	SGSH	771.959	-1.73026	0.07514	-23.0272	2.48973e-117	1.47324e-115		+
ENSG00000004897	CDC27	1214.72	1.10891	0.0481588	23.0262	2.54815e-117	1.50456e-115			+
ENSG00000129116	PALLD	2305.61	0.844819	0.0366939	23.0234	2.71678e-117	1.60068e-115
ENSG00000170515	PA2G4	937.694	1.3559	0.0589759	22.9907	5.77258e-117	3.39381e-115			+
ENSG00000088325	TPX2	1530.55	1.41285	0.061469	22.9848	6.61965e-117	3.88348e-115			+
ENSG00000137076	TLN1	1993.68	-0.9886	0.0430268	-22.9764	8.03194e-117	4.70195e-115
ENSG00000073792	IGF2BP2	3305.91	-0.789707	0.0343902	-22.9632	1.08838e-116	6.35788e-115
ENSG00000196182	STK40	1885.87	-0.912907	0.0397658	-22.9571	1.25259e-116	7.30151e-115
ENSG00000237596	AL138828.1	315.567	-2.41665	0.105418	-22.9244	2.65095e-116	1.542e-114		+
ENSG00000085733	CTTN	3026.4	-0.78256	0.0341428	-22.9202	2.92318e-116	1.69675e-114
ENSG00000173120	KDM2A	1344.34	1.10524	0.0482331	22.9145	3.33278e-116	1.9304e-114			+
ENSG00000080819	CPOX	1236.18	-1.17733	0.0513933	-22.9082	3.84507e-116	2.21923e-114		+
ENSG00000124767	GLO1	2608.77	0.928326	0.0405237	22.9082	3.84763e-116	2.21923e-114
ENSG00000144815	NXPE3	1944.04	0.972044	0.0424456	22.9009	4.54831e-116	2.61786e-114
ENSG00000135476	ESPL1	710.165	1.75468	0.0766298	22.8981	4.8491e-116	2.78513e-114			+
ENSG00000138092	CENPO	733.076	1.54501	0.0675121	22.885	6.56128e-116	3.76066e-114			+
ENSG00000197296	FITM2	416.887	2.15376	0.0941843	22.8675	9.78983e-116	5.59941e-114			+
ENSG00000225783	MIAT	286.153	2.42714	0.106218	22.8505	1.44478e-115	8.24639e-114			+
ENSG00000116604	MEF2D	1081.89	-1.16729	0.0511888	-22.8037	4.21579e-115	2.40125e-113		+
ENSG00000184602	SNN	1471.95	-1.09876	0.0481953	-22.798	4.80223e-115	2.7296e-113		+
ENSG00000265298	AC132812.1	978.935	1.24857	0.0547951	22.7861	6.29537e-115	3.5709e-113			+
ENSG00000134294	SLC38A2	5768.43	-0.606699	0.0266384	-22.7754	8.04663e-115	4.55482e-113
ENSG00000229638	RPL4P4	21199.5	0.570021	0.0250425	22.7621	1.08864e-114	6.14957e-113
ENSG00000111885	MAN1A1	738.316	-1.46846	0.0645241	-22.7583	1.18749e-114	6.69415e-113		+
ENSG00000159720	ATP6V0D1	911.962	-1.46826	0.0645213	-22.7562	1.2463e-114	7.01126e-113		+
ENSG00000020577	SAMD4A	2871.24	-0.9021	0.0396575	-22.7473	1.52729e-114	8.57443e-113
ENSG00000126107	HECTD3	706.352	-1.45652	0.0640484	-22.741	1.76242e-114	9.87421e-113		+
ENSG00000139182	CLSTN3	1541.93	-1.00403	0.0442005	-22.7153	3.16165e-114	1.76775e-112		+
ENSG00000136830	FAM129B	1724.19	-1.00118	0.0440935	-22.7059	3.91528e-114	2.18466e-112		+
ENSG00000137193	PIM1	339.296	2.13107	0.093936	22.6864	6.10107e-114	3.39738e-112			+
ENSG00000171444	MCC	760.504	-1.39407	0.0614748	-22.6771	7.54267e-114	4.19161e-112		+
ENSG00000178498	DTX3	654.731	-1.38705	0.0611936	-22.6666	9.57919e-114	5.31257e-112		+
ENSG00000161013	MGAT4B	1092.45	-1.54261	0.0681041	-22.6509	1.36837e-113	7.57359e-112		+
ENSG00000237515	SHISA9	307.206	-2.29278	0.101251	-22.6445	1.58212e-113	8.73899e-112		+
ENSG00000174521	TTC9B	178.563	-3.22561	0.142588	-22.622	2.63558e-113	1.45286e-111		+
ENSG00000152377	SPOCK1	690.486	-1.33544	0.0590682	-22.6085	3.57301e-113	1.96566e-111		+
ENSG00000003436	TFPI	672.589	-1.53191	0.0677854	-22.5994	4.3959e-113	2.41352e-111		+
ENSG00000181104	F2R	1040.2	-1.41953	0.0628391	-22.59	5.44022e-113	2.98091e-111		+
ENSG00000127526	SLC35E1	1108.2	-1.24036	0.0549144	-22.5871	5.80581e-113	3.17489e-111		+
ENSG00000103043	VAC14	1227.84	-1.3177	0.0583564	-22.5803	6.77571e-113	3.69789e-111		+
ENSG00000029993	HMGB3	570.907	1.65162	0.0732336	22.5528	1.26026e-112	6.86427e-111			+
ENSG00000244509	APOBEC3C	1485.77	-1.1246	0.0498878	-22.5425	1.59179e-112	8.65281e-111		+
ENSG00000175727	MLXIP	2382.59	-1.03511	0.045981	-22.5117	3.18757e-112	1.7293e-110		+
ENSG00000105928	GSDME	1019.59	-1.2467	0.0554062	-22.501	4.05617e-112	2.19618e-110		+
ENSG00000164742	ADCY1	716.668	-1.47441	0.0655282	-22.5005	4.10824e-112	2.21999e-110		+
ENSG00000144136	SLC20A1	3608.93	-0.811226	0.0361627	-22.4327	1.88951e-111	1.01903e-109
ENSG00000244313	AC024293.1	8066.44	0.683286	0.0304742	22.4218	2.41432e-111	1.29951e-109
ENSG00000049449	RCN1	2985.09	0.749381	0.0334236	22.4207	2.47179e-111	1.32784e-109
ENSG00000164086	DUSP7	1254.5	-1.25571	0.056024	-22.4138	2.88416e-111	1.54633e-109		+
ENSG00000116017	ARID3A	573.359	-1.6367	0.073082	-22.3953	4.37136e-111	2.3391e-109		+
ENSG00000196950	SLC39A10	1996.49	-0.956985	0.0427629	-22.3789	6.32028e-111	3.37537e-109
ENSG00000104549	SQLE	2924.4	-0.778561	0.0348171	-22.3615	9.33879e-111	4.97772e-109
ENSG00000152078	TMEM56	568.288	1.65874	0.0743671	22.3047	3.323e-110	1.76777e-108			+
ENSG00000224470	ATXN1L	2189.37	0.976498	0.0438042	22.2924	4.38321e-110	2.32726e-108
ENSG00000168077	SCARA3	2093.5	1.21883	0.054683	22.2889	4.73289e-110	2.50806e-108			+
ENSG00000140575	IQGAP1	2619.69	-0.844575	0.037906	-22.2808	5.67862e-110	3.00342e-108
ENSG00000157680	DGKI	256.5	-2.45008	0.110022	-22.2689	7.39388e-110	3.90309e-108		+
ENSG00000031698	SARS	2173.08	-0.92896	0.0417807	-22.2342	1.6039e-109	8.45041e-108
ENSG00000135679	MDM2	1476.07	-0.992466	0.0446798	-22.2129	2.57925e-109	1.35631e-107
ENSG00000106089	STX1A	578.742	-1.80357	0.0812151	-22.2073	2.91784e-109	1.53142e-107		+
ENSG00000147162	OGT	3692.88	-1.04007	0.0468421	-22.2037	3.16484e-109	1.65788e-107		+
ENSG00000155506	LARP1	5350.58	0.548579	0.0247219	22.19	4.28701e-109	2.24143e-107
ENSG00000242802	AP5Z1	2560.47	-0.917035	0.0413865	-22.1578	8.77279e-109	4.57806e-107
ENSG00000095383	TBC1D2	428.994	-2.17691	0.098288	-22.1483	1.08448e-108	5.64855e-107		+
ENSG00000122952	ZWINT	1566.16	1.24412	0.0561755	22.147	1.11551e-108	5.79917e-107			+
ENSG00000130147	SH3BP4	1698.79	1.08895	0.0491937	22.136	1.42232e-108	7.3802e-107			+
ENSG00000179051	RCC2	2008.85	0.844791	0.03817	22.1323	1.5444e-108	7.99847e-107
ENSG00000134107	BHLHE40	2057.21	-1.12943	0.0510715	-22.1146	2.28695e-108	1.18218e-106		+
ENSG00000151689	INPP1	410.784	-1.85354	0.0838622	-22.1022	3.00995e-108	1.55299e-106		+
ENSG00000181634	TNFSF15	201.504	-3.09049	0.139875	-22.0946	3.56524e-108	1.83603e-106		+
ENSG00000108179	PPIF	2645.48	0.920196	0.0416809	22.0771	5.24139e-108	2.69415e-106
ENSG00000187325	TAF9B	645.856	1.59735	0.0723564	22.0762	5.35502e-108	2.74741e-106			+
ENSG00000173281	PPP1R3B	576.436	-1.71931	0.0779089	-22.0682	6.38869e-108	3.27161e-106		+
ENSG00000180198	RCC1	1294.03	1.02672	0.0465556	22.0536	8.8223e-108	4.50942e-106			+
ENSG00000156535	CD109	645.795	-1.31906	0.0598706	-22.0318	1.427e-107	7.28033e-106		+
ENSG00000163297	ANTXR2	609.46	-1.82279	0.0827595	-22.0252	1.65347e-107	8.42008e-106		+
ENSG00000115216	NRBP1	1107.88	1.1317	0.0514462	21.9978	3.02531e-107	1.53775e-105			+
ENSG00000046604	DSG2	1766.34	-1.01831	0.0463137	-21.9873	3.81345e-107	1.93476e-105		+
ENSG00000140323	DISP2	302.473	-2.06866	0.0941074	-21.9819	4.29053e-107	2.17278e-105		+
ENSG00000131023	LATS1	821.578	1.5494	0.070557	21.9595	7.02532e-107	3.55116e-105			+
ENSG00000115194	SLC30A3	553.673	-1.85603	0.0846057	-21.9374	1.14155e-106	5.7597e-105		+
ENSG00000090863	GLG1	958.956	1.33269	0.0608103	21.9155	1.84733e-106	9.30356e-105			+
ENSG00000170881	RNF139	1436.19	-1.09492	0.0499695	-21.9118	2.00652e-106	1.00867e-104		+
ENSG00000136235	GPNMB	1685.75	-1.08034	0.049311	-21.9088	2.14314e-106	1.07538e-104		+
ENSG00000166900	STX3	2199.54	-0.910458	0.041561	-21.9065	2.25088e-106	1.12738e-104
ENSG00000151474	FRMD4A	402.108	-1.89528	0.0865817	-21.8901	3.23018e-106	1.61492e-104		+
ENSG00000114302	PRKAR2A	958.225	1.29607	0.0592357	21.8799	4.04091e-106	2.01655e-104			+
ENSG00000131323	TRAF3	762.272	-1.33316	0.0609318	-21.8795	4.07005e-106	2.0274e-104		+
ENSG00000106367	AP1S1	2054.97	-0.970539	0.0444	-21.859	6.38614e-106	3.17534e-104
ENSG00000115084	SLC35F5	789.838	-1.37103	0.0627485	-21.8496	7.84852e-106	3.8954e-104		+
ENSG00000165861	ZFYVE1	653.606	-1.65042	0.0755443	-21.8471	8.28202e-106	4.10312e-104		+
ENSG00000123268	ATF1	532.778	1.83835	0.0841812	21.838	1.01112e-105	5.00029e-104			+
ENSG00000079263	SP140	425.793	-2.3575	0.108013	-21.826	1.31523e-105	6.49252e-104		+
ENSG00000178074	C2orf69	927.391	1.53293	0.0703527	21.7892	2.9377e-105	1.44756e-103			+
ENSG00000080546	SESN1	368.121	-2.04358	0.0937967	-21.7874	3.05603e-105	1.50316e-103		+
ENSG00000154928	EPHB1	264.965	-2.7282	0.125254	-21.7813	3.48846e-105	1.71279e-103		+
ENSG00000187244	BCAM	791.437	1.45923	0.0670265	21.7709	4.38292e-105	2.1481e-103			+
ENSG00000254602	AP000662.1	280.925	2.49593	0.114674	21.7655	4.92763e-105	2.41075e-103			+
ENSG00000164283	ESM1	341.849	-2.47271	0.113791	-21.7302	1.0623e-104	5.18784e-103		+
ENSG00000120738	EGR1	1005.99	1.43816	0.0662815	21.6978	2.15195e-104	1.04906e-102			+
ENSG00000112308	C6orf62	2054.68	1.06262	0.0489799	21.6951	2.28409e-104	1.11149e-102			+
ENSG00000169018	FEM1B	1736.84	1.10916	0.0511331	21.6916	2.46347e-104	1.19666e-102			+
ENSG00000175215	CTDSP2	2337.2	0.823206	0.0379627	21.6846	2.86836e-104	1.39087e-102
ENSG00000107554	DNMBP	1547.5	-1.15272	0.0531692	-21.6802	3.15795e-104	1.52859e-102		+
ENSG00000198938	MT-CO3	218067	-0.698521	0.0322299	-21.6731	3.68455e-104	1.78035e-102
ENSG00000175832	ETV4	1373.59	-1.08123	0.0499375	-21.6517	5.85646e-104	2.82481e-102		+
ENSG00000185022	MAFF	877.379	-1.31468	0.0607217	-21.651	5.95279e-104	2.86623e-102		+
ENSG00000250337	PURPL	1616.32	-0.959669	0.0443306	-21.648	6.34664e-104	3.05051e-102
ENSG00000164091	WDR82	2486.83	0.72389	0.033496	21.6112	1.4088e-103	6.75955e-102
ENSG00000178401	DNAJC22	272.036	2.46598	0.114244	21.5852	2.47236e-103	1.18418e-101			+
ENSG00000125398	SOX9	2239.2	-0.998324	0.0462732	-21.5746	3.11351e-103	1.48867e-101
ENSG00000131435	PDLIM4	921	-1.17397	0.0544656	-21.5544	4.81829e-103	2.29977e-101		+
ENSG00000108106	UBE2S	755.187	1.70365	0.0791068	21.5361	7.14597e-103	3.40484e-101			+
ENSG00000168672	FAM84B	552.276	-1.73988	0.0807961	-21.5342	7.44402e-103	3.54069e-101		+
ENSG00000175730	BAK1P1	570.036	-1.8208	0.0845598	-21.5327	7.70014e-103	3.65617e-101		+
ENSG00000104341	LAPTM4B	2228.72	-0.796611	0.0370244	-21.5159	1.10593e-102	5.24208e-101
ENSG00000197461	PDGFA	1307.91	-1.06676	0.0496126	-21.5018	1.49795e-102	7.08796e-101		+
ENSG00000162636	FAM102B	1233.03	1.06104	0.0494139	21.4725	2.81447e-102	1.32945e-100			+
ENSG00000196072	BLOC1S2	1176.63	-1.25926	0.0586497	-21.4708	2.91924e-102	1.37656e-100		+
ENSG00000196586	MYO6	324.937	-2.17726	0.101503	-21.4502	4.5452e-102	2.1396e-100		+
ENSG00000006625	GGCT	1407.9	1.13521	0.0529249	21.4495	4.61771e-102	2.17001e-100			+
ENSG00000223612	AC241585.1	1105.24	-1.13693	0.053014	-21.4459	4.98619e-102	2.33916e-100		+
ENSG00000151748	SAV1	1076.1	-1.15564	0.0539037	-21.439	5.78835e-102	2.71083e-100		+
ENSG00000113282	CLINT1	970.495	1.24359	0.0580211	21.4334	6.51756e-102	3.04712e-100			+
ENSG00000067225	PKM	15954.4	0.541139	0.0252484	21.4326	6.63428e-102	3.09641e-100
ENSG00000166257	SCN3B	142.647	-4.38813	0.20485	-21.4212	8.48098e-102	3.95159e-100		+
ENSG00000224003	YES1P1	641.388	1.83037	0.0855151	21.404	1.22599e-101	5.70261e-100			+
ENSG00000103855	CD276	2416.54	-0.917315	0.0428684	-21.3984	1.3831e-101	6.42251e-100
ENSG00000197355	UAP1L1	1692.26	-0.8791	0.0411322	-21.3725	2.40635e-101	1.11551e-99
ENSG00000152137	HSPB8	2033.64	-0.912969	0.0427471	-21.3574	3.32728e-101	1.53982e-99
ENSG00000123095	BHLHE41	739.104	1.2891	0.0604591	21.3218	7.11997e-101	3.28948e-99			+
ENSG00000153029	MR1	174.813	-2.9227	0.137279	-21.2903	1.39739e-100	6.44515e-99		+
ENSG00000127129	EDN2	153.608	3.19831	0.150249	21.2868	1.50483e-100	6.92903e-99			+
ENSG00000153179	RASSF3	501.515	1.73249	0.0814054	21.2822	1.65917e-100	7.62688e-99			+
ENSG00000186767	SPIN4	696.11	1.4208	0.0667618	21.2816	1.68185e-100	7.71818e-99			+
ENSG00000159164	SV2A	1945.72	-0.833584	0.0391896	-21.2705	2.12801e-100	9.74932e-99
ENSG00000116016	EPAS1	387.858	-1.98052	0.0931254	-21.2672	2.28295e-100	1.04417e-98		+
ENSG00000009413	REV3L	679.617	-1.38406	0.0650864	-21.265	2.39678e-100	1.09441e-98		+
ENSG00000133639	BTG1	444.697	-1.79923	0.084613	-21.2643	2.43255e-100	1.10889e-98		+
ENSG00000106771	TMEM245	768.468	1.49056	0.0701078	21.261	2.61064e-100	1.1881e-98			+
ENSG00000213949	ITGA1	187.413	-2.7183	0.1279	-21.2534	3.06577e-100	1.39292e-98		+
ENSG00000136167	LCP1	482.086	-3.48637	0.164042	-21.2529	3.10019e-100	1.40622e-98		+
ENSG00000168411	RFWD3	1494.64	1.06485	0.0501379	21.2384	4.21691e-100	1.9096e-98			+
ENSG00000189067	LITAF	2135.82	-0.831636	0.0391758	-21.2283	5.2309e-100	2.36487e-98
ENSG00000113810	SMC4	1042.82	1.20424	0.0567533	21.2189	6.38369e-100	2.88128e-98			+
ENSG00000259848	AC097374.1	958.895	1.56266	0.0736741	21.2105	7.63813e-100	3.44181e-98			+
ENSG00000149948	HMGA2	3775.41	-0.782613	0.0369197	-21.1977	1.00215e-99	4.50837e-98
ENSG00000085982	USP40	793.56	-1.26696	0.0597825	-21.1929	1.11065e-99	4.98828e-98		+
ENSG00000103042	SLC38A7	967.081	-1.27355	0.0601229	-21.1824	1.38816e-99	6.22448e-98		+
ENSG00000111371	SLC38A1	1595.67	-1.07981	0.0509906	-21.1767	1.56548e-99	7.00808e-98		+
ENSG00000117155	SSX2IP	526.985	1.69923	0.0802901	21.1636	2.06851e-99	9.24484e-98			+
ENSG00000132383	RPA1	857.219	-1.31972	0.0624864	-21.1201	5.20116e-99	2.32078e-97		+
ENSG00000119729	RHOQ	2804.07	-0.833887	0.0395271	-21.0966	8.54946e-99	3.80861e-97
ENSG00000136868	SLC31A1	615.08	-1.55573	0.0738234	-21.0737	1.38684e-98	6.16804e-97		+
ENSG00000087245	MMP2	2235.83	-1.12558	0.0534155	-21.0721	1.43332e-98	6.36445e-97		+
ENSG00000101255	TRIB3	1042.6	-1.21829	0.0578561	-21.0572	1.965e-98	8.71119e-97		+
ENSG00000029153	ARNTL2	960.893	-1.20096	0.0570386	-21.0552	2.04884e-98	9.06818e-97		+
ENSG00000179918	SEPHS2	1689.31	0.966839	0.0459545	21.0391	2.88064e-98	1.27292e-96
ENSG00000105968	H2AFV	1763.3	0.871469	0.0414522	21.0235	4.00205e-98	1.76561e-96
ENSG00000104381	GDAP1	379.066	-1.67022	0.0794532	-21.0215	4.17388e-98	1.8355e-96		+
ENSG00000125686	MED1	1972.16	1.06284	0.0505597	21.0215	4.16759e-98	1.8355e-96			+
ENSG00000137807	KIF23	769.235	1.53681	0.0731164	21.0186	4.42947e-98	1.94478e-96			+
ENSG00000171604	CXXC5	323.25	2.01454	0.0959698	20.9914	7.86655e-98	3.44832e-96			+
ENSG00000148158	SNX30	707.604	-1.25368	0.0598165	-20.9588	1.56081e-97	6.8309e-96		+
ENSG00000171867	PRNP	3480.86	0.777451	0.0371098	20.95	1.87605e-97	8.19748e-96
ENSG00000112029	FBXO5	659.729	1.51493	0.0723336	20.9437	2.14291e-97	9.34863e-96			+
ENSG00000227363		138.083	-3.79922	0.181507	-20.9315	2.76531e-97	1.20447e-95		+
ENSG00000152127	MGAT5	1160.97	1.14656	0.0547972	20.9236	3.26254e-97	1.41879e-95			+
ENSG00000168646	AXIN2	220.549	2.36255	0.112929	20.9207	3.46847e-97	1.50595e-95			+
ENSG00000121578	B4GALT4	349.472	2.20215	0.105276	20.9179	3.68304e-97	1.59658e-95			+
ENSG00000130052	STARD8	373.552	1.87254	0.0895195	20.9176	3.69962e-97	1.60124e-95			+
ENSG00000109670	FBXW7	664.566	-1.2837	0.06139	-20.9105	4.2965e-97	1.85664e-95		+
ENSG00000100503	NIN	2010.49	0.916081	0.0438167	20.9071	4.61416e-97	1.99078e-95
ENSG00000087074	PPP1R15A	1653.24	-1.06194	0.0508617	-20.8791	8.30086e-97	3.57577e-95		+
ENSG00000030582	GRN	2559.88	-1.09034	0.0522948	-20.8499	1.52697e-96	6.56741e-95		+
ENSG00000135116	HRK	340.581	-2.48567	0.119302	-20.8351	2.08093e-96	8.93593e-95		+
ENSG00000163428	LRRC58	2771.42	0.842375	0.0404369	20.8319	2.22634e-96	9.5454e-95
ENSG00000126767	ELK1	1218.75	-0.897296	0.0431359	-20.8016	4.18457e-96	1.79132e-94
ENSG00000134668	SPOCD1	275.562	-2.09413	0.100722	-20.7912	5.2025e-96	2.2236e-94		+
ENSG00000177469	CAVIN1	18951.3	0.628674	0.0302422	20.7879	5.56423e-96	2.3745e-94
ENSG00000075785	RAB7A	3388.76	-0.721169	0.0347142	-20.7744	7.37165e-96	3.14092e-94
ENSG00000138593	SECISBP2L	1318.41	-1.19824	0.0577588	-20.7456	1.34222e-95	5.71007e-94		+
ENSG00000143322	ABL2	3753.85	-0.78565	0.0378714	-20.7452	1.35431e-95	5.75256e-94
ENSG00000184232	OAF	844.161	-1.26851	0.061158	-20.7415	1.46358e-95	6.20709e-94		+
ENSG00000227844		208.382	-2.80309	0.135542	-20.6807	5.17097e-95	2.18963e-93		+
ENSG00000107021	TBC1D13	893.504	-1.21366	0.0587394	-20.6618	7.6486e-95	3.23378e-93		+
ENSG00000135823	STX6	810.01	-1.29032	0.0624781	-20.6523	9.30691e-95	3.92679e-93		+
ENSG00000215193	PEX26	1393.57	-1.05958	0.0513059	-20.6523	9.3164e-95	3.92679e-93		+
ENSG00000050405	LIMA1	1949.53	-0.980526	0.047489	-20.6474	1.02987e-94	4.33416e-93
ENSG00000117650	NEK2	510.859	1.73369	0.0840049	20.638	1.25247e-94	5.26288e-93			+
ENSG00000197457	STMN3	506.508	-1.44994	0.0702703	-20.6338	1.36478e-94	5.72601e-93		+
ENSG00000163531	NFASC	1411.19	-0.882072	0.0427796	-20.619	1.8534e-94	7.76417e-93
ENSG00000070961	ATP2B1	817.261	-1.31571	0.0638265	-20.6139	2.05983e-94	8.61577e-93		+
ENSG00000164237	CMBL	699.807	-1.37009	0.0664868	-20.6069	2.38006e-94	9.94001e-93		+
ENSG00000106723	SPIN1	2716.38	0.703192	0.0341419	20.5961	2.97218e-94	1.23941e-92
ENSG00000019549	SNAI2	318.869	-2.00633	0.0974434	-20.5897	3.39395e-94	1.41313e-92		+
ENSG00000242125	SNHG3	2275.68	0.783037	0.0380379	20.5857	3.68632e-94	1.53253e-92
ENSG00000177119	ANO6	1430.62	-1.11715	0.0542771	-20.5824	3.94979e-94	1.63958e-92		+
ENSG00000198113	TOR4A	1504.63	-1.18385	0.0575317	-20.5773	4.38691e-94	1.81828e-92		+
ENSG00000250742	LINC02381	514.44	-1.79443	0.0872724	-20.5612	6.1076e-94	2.52764e-92		+
ENSG00000188613	NANOS1	227.45	2.62123	0.127543	20.5517	7.42674e-94	3.06894e-92			+
ENSG00000127589	TUBBP1	8064.51	0.62614	0.0304714	20.5485	7.94464e-94	3.278e-92
ENSG00000166925	TSC22D4	1206.58	-1.12218	0.054674	-20.5249	1.29051e-93	5.31671e-92		+
ENSG00000119139	TJP2	835.22	-1.46181	0.071236	-20.5206	1.40973e-93	5.79916e-92		+
ENSG00000106012	IQCE	1790.03	-1.04961	0.0512143	-20.4944	2.41472e-93	9.91844e-92		+
ENSG00000117597	DIEXF	748.077	-1.36706	0.0667165	-20.4906	2.60973e-93	1.07034e-91		+
ENSG00000210196	MT-TP	1039.82	-1.13779	0.0555419	-20.4853	2.91132e-93	1.19225e-91		+
ENSG00000134802	SLC43A3	1218.5	-1.11525	0.054462	-20.4776	3.41209e-93	1.39524e-91		+
ENSG00000006007	GDE1	1569.54	-1.03084	0.0503426	-20.4765	3.49101e-93	1.42538e-91		+
ENSG00000171988	JMJD1C	1442.65	-1.00594	0.049134	-20.4734	3.71428e-93	1.51429e-91		+
ENSG00000179841	AKAP5	182.713	2.84668	0.139144	20.4585	5.04714e-93	2.05463e-91			+
ENSG00000088832	FKBP1A	4924	-0.799662	0.0391024	-20.4504	5.95355e-93	2.42002e-91
ENSG00000100100	PIK3IP1	250.286	-2.4817	0.121363	-20.4486	6.18036e-93	2.50849e-91		+
ENSG00000197852	FAM212B	1336.87	-1.13566	0.0555797	-20.4331	8.50134e-93	3.44543e-91		+
ENSG00000163347	CLDN1	297.636	-2.09288	0.102462	-20.4259	9.84165e-93	3.97796e-91		+
ENSG00000198695	MT-ND6	12643.2	-0.695066	0.0340287	-20.4259	9.84436e-93	3.97796e-91
ENSG00000108861	DUSP3	3448.25	-0.621852	0.0304971	-20.3906	2.02821e-92	8.18363e-91
ENSG00000141682	PMAIP1	1256.5	-1.14355	0.0560926	-20.3869	2.18781e-92	8.8146e-91		+
ENSG00000162104	ADCY9	366.608	-1.92935	0.0946431	-20.3855	2.24756e-92	9.04205e-91		+
ENSG00000164916	FOXK1	5331.32	-0.629482	0.0308816	-20.3837	2.33133e-92	9.36532e-91
ENSG00000186260	MKL2	1076.12	1.20829	0.0593135	20.3712	3.01052e-92	1.2076e-90			+
ENSG00000129473	BCL2L2	819.745	1.24533	0.0612069	20.3463	5.00833e-92	2.00604e-90			+
ENSG00000168175	MAPK1IP1L	2329.11	0.720108	0.0354087	20.337	6.04736e-92	2.41868e-90
ENSG00000111652	COPS7A	1155.53	1.01715	0.0500262	20.3324	6.65263e-92	2.65688e-90			+
ENSG00000108344	PSMD3	1702.83	-0.9202	0.0452634	-20.3299	6.99991e-92	2.79151e-90
ENSG00000143469	SYT14	489.406	-1.51825	0.074702	-20.3241	7.87923e-92	3.13761e-90		+
ENSG00000235173	HGH1	1003.04	1.18677	0.0583955	20.323	8.05497e-92	3.20293e-90			+
ENSG00000181830	SLC35C1	1094.55	-1.12623	0.0554199	-20.3217	8.27056e-92	3.28389e-90		+
ENSG00000171132	PRKCE	1252.47	-1.2119	0.0596434	-20.3192	8.70401e-92	3.45099e-90		+
ENSG00000064042	LIMCH1	759.348	1.50196	0.0739605	20.3076	1.10183e-91	4.36225e-90			+
ENSG00000160712	IL6R	399.929	-1.75198	0.0862838	-20.3049	1.16388e-91	4.60129e-90		+
ENSG00000198792	TMEM184B	2364.42	-1.11988	0.0551657	-20.3004	1.2764e-91	5.03886e-90		+
ENSG00000122490	PQLC1	708.326	-1.3825	0.0681337	-20.291	1.54338e-91	6.08403e-90		+
ENSG00000107798	LIPA	1094.54	-1.03865	0.0512177	-20.2791	1.96539e-91	7.73646e-90		+
ENSG00000065978	YBX1	4045.19	0.810395	0.0399812	20.2694	2.39428e-91	9.41121e-90
ENSG00000085491	SLC25A24	593.989	1.74615	0.0861664	20.2649	2.62703e-91	1.03113e-89			+
ENSG00000238116	Z95327.1	762.932	1.39437	0.0689021	20.237	4.6272e-91	1.81361e-89			+
ENSG00000024526	DEPDC1	755.333	1.56749	0.0774798	20.2309	5.22975e-91	2.04685e-89			+
ENSG00000008300	CELSR3	1346.4	-1.16451	0.0576944	-20.1842	1.349e-90	5.27227e-89		+
ENSG00000068903	SIRT2	295.427	-1.9298	0.0956965	-20.1658	1.95488e-90	7.62932e-89		+
ENSG00000104332	SFRP1	449.983	1.55411	0.0770698	20.165	1.98935e-90	7.75279e-89			+
ENSG00000145362	ANK2	398.982	-1.65811	0.0822499	-20.1594	2.22594e-90	8.6625e-89		+
ENSG00000179163	FUCA1	238.075	-2.33947	0.116057	-20.158	2.29029e-90	8.90028e-89		+
ENSG00000254486	LINC02547	303.477	-2.24127	0.111209	-20.1536	2.50232e-90	9.7105e-89		+
ENSG00000260290	AC092115.1	6273.71	-0.576202	0.0285935	-20.1515	2.60868e-90	1.01089e-88
ENSG00000104635	SLC39A14	3300.42	0.781465	0.0388003	20.1407	3.24708e-90	1.2565e-88
ENSG00000112182	BACH2	220.954	-2.17808	0.108156	-20.1383	3.40854e-90	1.31712e-88		+
ENSG00000134686	PHC2	1375.03	-0.886599	0.0440413	-20.1311	3.94265e-90	1.52136e-88
ENSG00000140859	KIFC3	1216.78	-1.0171	0.0505617	-20.116	5.34958e-90	2.06136e-88		+
ENSG00000113300	CNOT6	1231.89	1.07915	0.0536858	20.1011	7.21296e-90	2.77547e-88			+
ENSG00000152492	CCDC50	1121.26	-1.01887	0.0507164	-20.0895	9.11421e-90	3.50213e-88		+
ENSG00000104738	MCM4	2504.65	0.759415	0.0378564	20.0604	1.63763e-89	6.28376e-88
ENSG00000166736	HTR3A	179.538	-2.88186	0.143672	-20.0586	1.69762e-89	6.50484e-88		+
ENSG00000157954	WIPI2	2859.27	-0.773545	0.0386093	-20.0352	2.71766e-89	1.03988e-87
ENSG00000198642	KLHL9	882.226	1.36161	0.0679765	20.0306	2.97771e-89	1.1378e-87			+
ENSG00000179148	ALOXE3	185.337	-2.69645	0.134928	-19.9844	7.52769e-89	2.87237e-87		+
ENSG00000118680	MYL12B	5504.8	-0.736297	0.0368592	-19.9759	8.91729e-89	3.39787e-87
ENSG00000166326	TRIM44	3221.6	0.603554	0.0302153	19.9751	9.06965e-89	3.45113e-87
ENSG00000185379	RAD51D	618.951	1.39363	0.0698177	19.961	1.20218e-88	4.56813e-87			+
ENSG00000172115	CYCS	2908.94	1.08306	0.0542717	19.9562	1.32518e-88	5.02854e-87			+
ENSG00000186660	ZFP91	2614.23	0.805136	0.0403687	19.9446	1.67112e-88	6.33246e-87
ENSG00000261461	UBE2MP1	433.929	1.86947	0.0938994	19.9093	3.37885e-88	1.27859e-86			+
ENSG00000119321	FKBP15	558.588	-1.38634	0.069702	-19.8895	5.01659e-88	1.89572e-86		+
ENSG00000187079	TEAD1	4256.96	0.70526	0.0354643	19.8865	5.32707e-88	2.01027e-86
ENSG00000198840	MT-ND3	29460.5	-1.04991	0.0527997	-19.8848	5.50969e-88	2.07633e-86		+
ENSG00000152495	CAMK4	382.248	1.68348	0.0846951	19.877	6.44136e-88	2.42409e-86			+
ENSG00000168246	UBTD2	624.735	1.37205	0.069084	19.8606	8.92067e-88	3.35253e-86			+
ENSG00000155760	FZD7	418.541	1.73745	0.0875275	19.8503	1.09538e-87	4.11099e-86			+
ENSG00000072121	ZFYVE26	1218.04	-1.16636	0.0587935	-19.8382	1.39319e-87	5.2215e-86		+
ENSG00000236530	KPNA2P1	867.301	1.17101	0.0590965	19.8152	2.19992e-87	8.23378e-86			+
ENSG00000238266	LINC00707	389.203	1.94009	0.0979541	19.8061	2.63565e-87	9.85113e-86			+
ENSG00000116260	QSOX1	3352.93	-0.600471	0.0303282	-19.7991	3.03197e-87	1.1317e-85
ENSG00000161203	AP2M1	3732.11	-0.610716	0.0308497	-19.7965	3.19227e-87	1.18991e-85
ENSG00000155329	ZCCHC10	351.359	1.82903	0.0924751	19.7786	4.54857e-87	1.69317e-85			+
ENSG00000157693	TMEM268	382.365	-1.66928	0.0844214	-19.7731	5.07157e-87	1.88529e-85		+
ENSG00000148677	ANKRD1	4454.1	-0.821605	0.0415622	-19.7681	5.60755e-87	2.08171e-85
ENSG00000072041	SLC6A15	332.815	-1.74518	0.0883825	-19.7457	8.73034e-87	3.23661e-85		+
ENSG00000184500	PROS1	492.096	-1.67656	0.0849337	-19.7396	9.8481e-87	3.64606e-85		+
ENSG00000090487	SPG21	1571.05	-0.884326	0.0448239	-19.7289	1.2184e-86	4.5048e-85
ENSG00000196975	ANXA4	356.668	-1.95747	0.0992717	-19.7183	1.5029e-86	5.5492e-85		+
ENSG00000184208	C22orf46	1706.07	1.04372	0.0529393	19.7154	1.59066e-86	5.86531e-85			+
ENSG00000049759	NEDD4L	506.538	-1.54378	0.0783079	-19.7142	1.62863e-86	5.99725e-85		+
ENSG00000171262	FAM98B	641.727	1.29729	0.0658452	19.7021	2.07007e-86	7.61256e-85			+
ENSG00000224411	HSP90AA2P	17560.7	0.659305	0.0335345	19.6605	4.69811e-86	1.72539e-84
ENSG00000177565	TBL1XR1	1174.65	1.0941	0.0556538	19.6591	4.83563e-86	1.77352e-84			+
ENSG00000206532	AC117402.1	486.701	-1.42446	0.0724728	-19.655	5.23566e-86	1.91767e-84		+
ENSG00000172893	DHCR7	2579.12	-0.939092	0.0477938	-19.6488	5.9164e-86	2.16411e-84
ENSG00000188549	CCDC9B	3921.41	0.675768	0.0344206	19.6326	8.13872e-86	2.97302e-84
ENSG00000120742	SERP1	2034.66	0.859563	0.0437984	19.6254	9.37592e-86	3.4204e-84
ENSG00000163110	PDLIM5	490.039	-1.35328	0.0690185	-19.6075	1.33418e-85	4.86071e-84		+
ENSG00000188725	SMIM15	1299.58	1.09318	0.0557852	19.5962	1.6663e-85	6.06265e-84			+
ENSG00000119899	SLC17A5	322.503	-1.66613	0.0851621	-19.5642	3.12061e-85	1.13389e-83		+
ENSG00000198804	MT-CO1	236675	-0.551797	0.0282093	-19.5608	3.33526e-85	1.21028e-83
ENSG00000043143	JADE2	1015.92	1.08591	0.0555563	19.5462	4.44406e-85	1.6105e-83			+
ENSG00000166068	SPRED1	958.231	1.3976	0.0715182	19.5418	4.84188e-85	1.75235e-83			+
ENSG00000130193	THEM6	290.904	2.10967	0.108021	19.5302	6.08151e-85	2.19809e-83			+
ENSG00000069424	KCNAB2	1237.69	-1.06476	0.0545352	-19.5243	6.82864e-85	2.46488e-83		+
ENSG00000214391	TUBAP2	13885.7	0.679352	0.0348386	19.5	1.09831e-84	3.95926e-83
ENSG00000135002	RFK	851.676	1.33586	0.0685695	19.4819	1.56508e-84	5.63451e-83			+
ENSG00000131669	NINJ1	687.152	-1.5072	0.0774903	-19.4502	2.9009e-84	1.04299e-82		+
ENSG00000173039	RELA	1524.8	-0.971215	0.0500365	-19.4101	6.33663e-84	2.27529e-82
ENSG00000140511	HAPLN3	609.476	-1.33941	0.0692555	-19.34	2.47243e-83	8.86613e-82		+
ENSG00000112245	PTP4A1	4067.82	-0.706266	0.0365252	-19.3364	2.65307e-83	9.50146e-82
ENSG00000178233	TMEM151B	104.028	-4.44419	0.229927	-19.3287	3.08258e-83	1.10252e-81		+
ENSG00000183098	GPC6	593.232	-1.42205	0.0736136	-19.3178	3.80594e-83	1.35947e-81		+
ENSG00000243137	PSG4	273.206	-2.0363	0.105433	-19.3137	4.12148e-83	1.47026e-81		+
ENSG00000156398	SFXN2	269.55	2.22787	0.1154	19.3057	4.81445e-83	1.71524e-81			+
ENSG00000188112	C6orf132	193.817	-2.72091	0.141137	-19.2785	8.13395e-83	2.8941e-81		+
ENSG00000159023	EPB41	648.472	-1.46154	0.0758264	-19.2748	8.7397e-83	3.1056e-81		+
ENSG00000115884	SDC1	3070.39	-0.681331	0.0353544	-19.2715	9.32575e-83	3.30955e-81
ENSG00000116698	SMG7	1544.35	0.857213	0.0445575	19.2384	1.76697e-82	6.26257e-81
ENSG00000110047	EHD1	2132.76	-0.750336	0.0390099	-19.2345	1.90375e-82	6.73862e-81
ENSG00000186567	CEACAM19	529.558	-1.34182	0.0698064	-19.2219	2.42485e-82	8.57206e-81		+
ENSG00000133169	BEX1	1705.99	-1.01834	0.0529783	-19.2218	2.43406e-82	8.59355e-81		+
ENSG00000018408	WWTR1	582.647	-1.31875	0.06866	-19.2069	3.24148e-82	1.14295e-80		+
ENSG00000105355	PLIN3	645.566	1.54388	0.0805224	19.1732	6.1927e-82	2.18074e-80			+
ENSG00000259886		195.905	-2.60868	0.136094	-19.1683	6.8161e-82	2.39718e-80		+
ENSG00000279501	CR392039.3	174.666	-2.86518	0.149482	-19.1674	6.93516e-82	2.43593e-80		+
ENSG00000135916	ITM2C	2194.44	-0.811027	0.0423388	-19.1557	8.6825e-82	3.04577e-80
ENSG00000117697	NSL1	422.507	1.78527	0.09323	19.1491	9.84658e-82	3.4497e-80			+
ENSG00000081087	OSTM1	1035.85	-1.07174	0.0559738	-19.1472	1.02156e-81	3.57441e-80		+
ENSG00000161800	RACGAP1	901.553	1.38158	0.0721617	19.1456	1.05371e-81	3.6822e-80			+
ENSG00000165891	E2F7	1766.61	-0.781682	0.0408429	-19.1388	1.20075e-81	4.19071e-80
ENSG00000175471	MCTP1	408.436	-1.67429	0.0874984	-19.1351	1.28743e-81	4.4875e-80		+
ENSG00000181467	RAP2B	1386.76	0.913076	0.0477591	19.1184	1.77551e-81	6.18088e-80
ENSG00000175352	NRIP3	719.318	-1.56176	0.0817606	-19.1016	2.44723e-81	8.50847e-80		+
ENSG00000136859	ANGPTL2	344.723	-1.68757	0.0883689	-19.0969	2.67834e-81	9.30019e-80		+
ENSG00000197872	FAM49A	383.24	-2.09699	0.109866	-19.0868	3.25122e-81	1.12752e-79		+
ENSG00000137309	HMGA1	14160.7	-0.629753	0.0330496	-19.0548	5.99818e-81	2.07752e-79
ENSG00000103966	EHD4	1364.67	-0.908999	0.047763	-19.0315	9.35829e-81	3.23723e-79
ENSG00000134375	TIMM17A	888.826	-1.18818	0.0624382	-19.0297	9.67956e-81	3.34415e-79		+
ENSG00000162607	USP1	1917.01	0.962735	0.0506142	19.021	1.14204e-80	3.9406e-79
ENSG00000119681	LTBP2	1223.37	-0.949543	0.0499581	-19.0068	1.49854e-80	5.16421e-79
ENSG00000171227	TMEM37	144.943	3.69126	0.194273	19.0003	1.69524e-80	5.83473e-79			+
ENSG00000146648	EGFR	712.588	-1.36482	0.0718375	-18.9988	1.74569e-80	6.00084e-79		+
ENSG00000135272	MDFIC	527.379	1.48094	0.077952	18.9981	1.76766e-80	6.06874e-79			+
ENSG00000175592	FOSL1	1410.15	-0.948495	0.049943	-18.9915	2.00373e-80	6.8706e-79
ENSG00000173320	STOX2	218.802	2.55381	0.134671	18.9633	3.42763e-80	1.17383e-78			+
ENSG00000166396	SERPINB7	365.135	-2.29599	0.121104	-18.9588	3.73239e-80	1.27661e-78		+
ENSG00000155034	FBXL18	2021.18	-1.06963	0.0564321	-18.9543	4.06575e-80	1.38889e-78		+
ENSG00000223723	BX842568.2	451.439	1.67459	0.0884	18.9433	5.01767e-80	1.71194e-78			+
ENSG00000140945	CDH13	501.594	-1.4019	0.074017	-18.9402	5.31864e-80	1.81237e-78		+
ENSG00000160991	ORAI2	3637.55	-0.694834	0.0367136	-18.9258	6.9923e-80	2.37973e-78
ENSG00000101160	CTSZ	2071.48	-0.97042	0.0512947	-18.9185	8.02808e-80	2.72885e-78
ENSG00000010278	CD9	584.202	1.67057	0.0883799	18.9022	1.09437e-79	3.71529e-78			+
ENSG00000107281	NPDC1	1077.11	-1.14624	0.060718	-18.8781	1.72799e-79	5.85912e-78		+
ENSG00000103995	CEP152	554.797	1.58582	0.084108	18.8546	2.69352e-79	9.12169e-78			+
ENSG00000234741	GAS5	1190.37	1.16705	0.0619082	18.8512	2.8709e-79	9.71037e-78			+
ENSG00000142634	EFHD2	2361.46	-0.870286	0.0461681	-18.8504	2.91835e-79	9.85871e-78
ENSG00000198286	CARD11	421.207	-1.51567	0.080424	-18.8459	3.17255e-79	1.07042e-77		+
ENSG00000177613	CSTF2T	1131.4	0.990312	0.0525532	18.844	3.29196e-79	1.10935e-77
ENSG00000204767	FAM196B	280.533	-2.37133	0.125987	-18.8221	4.98027e-79	1.67622e-77		+
ENSG00000229043	AC091729.3	358.064	1.65725	0.0880504	18.8216	5.0238e-79	1.6888e-77			+
ENSG00000138376	BARD1	430.958	1.58999	0.0844827	18.8203	5.15212e-79	1.72981e-77			+
ENSG00000146592	CREB5	2022.2	-0.788506	0.0419308	-18.805	6.87688e-79	2.30607e-77
ENSG00000228716	DHFR	175.59	2.83839	0.150972	18.8008	7.44114e-79	2.49224e-77			+
ENSG00000143337	TOR1AIP1	607.063	1.40497	0.0747434	18.7972	7.96061e-79	2.66296e-77			+
ENSG00000059728	MXD1	269.41	-2.1133	0.112432	-18.7963	8.09401e-79	2.70429e-77		+
ENSG00000167552	TUBA1A	1987.33	-0.977343	0.0520373	-18.7816	1.06836e-78	3.56516e-77
ENSG00000198300	PEG3	1172.46	1.027	0.0546833	18.7809	1.08287e-78	3.60917e-77			+
ENSG00000140534	TICRR	892.108	1.09779	0.0584537	18.7804	1.09157e-78	3.63375e-77			+
ENSG00000134824	FADS2	3497.21	0.6873	0.0366104	18.7734	1.24714e-78	4.14659e-77
ENSG00000174780	SRP72	1446	1.05825	0.0564307	18.7532	1.8237e-78	6.05624e-77			+
ENSG00000137693	YAP1	1448.01	0.857683	0.0457451	18.7492	1.9659e-78	6.52056e-77
ENSG00000109066	TMEM104	1103.17	-1.08151	0.0577866	-18.7156	3.6911e-78	1.22279e-76		+
ENSG00000226970	AL450063.1	582.291	1.48367	0.0792988	18.7099	4.11288e-78	1.36088e-76			+
ENSG00000198225	FKBP1C	2404.03	-0.780301	0.0417383	-18.6951	5.42661e-78	1.7934e-76
ENSG00000136802	LRRC8A	2015.95	-0.847052	0.0453188	-18.6909	5.86599e-78	1.93627e-76
ENSG00000164620	RELL2	447.173	-1.4449	0.0773124	-18.6892	6.0662e-78	1.99995e-76		+
ENSG00000171302	CANT1	4083.49	-0.634767	0.0340133	-18.6623	1.00348e-77	3.30435e-76
ENSG00000177855	CACYBPP2	2797.08	0.880673	0.0472289	18.6469	1.33807e-77	4.40086e-76
ENSG00000122557	HERPUD2	568.965	-1.5487	0.0830937	-18.638	1.58126e-77	5.19447e-76		+
ENSG00000167196	FBXO22	1075.5	-1.09982	0.059059	-18.6224	2.11521e-77	6.94017e-76		+
ENSG00000181524	RPL24P4	3558.44	0.948687	0.0509454	18.6216	2.14575e-77	7.03195e-76
ENSG00000070614	NDST1	4490.61	-0.605646	0.032595	-18.581	4.58182e-77	1.49974e-75
ENSG00000164111	ANXA5	3582.55	-0.607081	0.0326757	-18.579	4.75409e-77	1.55427e-75
ENSG00000169679	BUB1	450.288	1.50431	0.0810308	18.5647	6.20549e-77	2.02636e-75			+
ENSG00000170425	ADORA2B	697.138	-1.35246	0.0728945	-18.5536	7.62656e-77	2.48744e-75		+
ENSG00000178700	DHFR2	470.82	1.66736	0.0899105	18.5447	9.00203e-77	2.93256e-75			+
ENSG00000014216	CAPN1	802.662	-1.26852	0.0684446	-18.5336	1.10659e-76	3.60061e-75		+
ENSG00000179195	ZNF664	4249.42	-0.560269	0.030256	-18.5176	1.48821e-76	4.83659e-75
ENSG00000112531	QKI	3135.74	0.605859	0.0327713	18.4875	2.60383e-76	8.45227e-75
ENSG00000070882	OSBPL3	623.594	-1.25242	0.0678488	-18.459	4.41793e-76	1.4324e-74		+
ENSG00000006534	ALDH3B1	978.789	0.992252	0.0538022	18.4426	5.98127e-76	1.93698e-74
ENSG00000189001	SBSN	91.4304	4.84031	0.262707	18.4247	8.3233e-76	2.69225e-74			+
ENSG00000118855	MFSD1	606.45	-1.72201	0.0935489	-18.4076	1.14201e-75	3.68957e-74		+
ENSG00000126787	DLGAP5	440.298	1.78232	0.096853	18.4024	1.25765e-75	4.0584e-74			+
ENSG00000163171	CDC42EP3	640.673	1.431	0.0778025	18.3927	1.50377e-75	4.84693e-74			+
ENSG00000197959	DNM3	184.163	-2.6515	0.144274	-18.3782	1.96281e-75	6.31904e-74		+
ENSG00000157933	SKI	1414.35	-0.996634	0.0542422	-18.3738	2.13085e-75	6.85199e-74
ENSG00000100767	PAPLN	507.073	-1.4433	0.0785551	-18.3731	2.15685e-75	6.92746e-74		+
ENSG00000173482	PTPRM	643.647	-1.20962	0.0658393	-18.3722	2.19142e-75	7.03023e-74		+
ENSG00000155366	RHOC	3985.03	-0.724362	0.0394542	-18.3596	2.76694e-75	8.86325e-74
ENSG00000164983	TMEM65	669.436	-1.1768	0.0640974	-18.3595	2.76926e-75	8.86325e-74		+
ENSG00000161547	SRSF2	3388.38	0.63829	0.0347721	18.3564	2.93629e-75	9.38687e-74
ENSG00000143315	PIGM	493.191	1.41975	0.0773607	18.3523	3.16233e-75	1.00977e-73			+
ENSG00000123933	MXD4	668.483	-1.69479	0.0924432	-18.3333	4.48485e-75	1.4304e-73		+
ENSG00000084444	FAM234B	364.446	-2.11099	0.115164	-18.3304	4.73836e-75	1.5095e-73		+
ENSG00000112977	DAP	4145.85	-0.627877	0.0342749	-18.3189	5.84895e-75	1.86113e-73
ENSG00000136492	BRIP1	616.563	1.20661	0.0658836	18.3142	6.37544e-75	2.02631e-73			+
ENSG00000133134	BEX2	298.551	-1.82713	0.0997773	-18.3121	6.62507e-75	2.10321e-73		+
ENSG00000240376	AC010343.1	8063.52	0.608359	0.0332445	18.2996	8.34341e-75	2.64565e-73
ENSG00000265273	PGDP1	1218.87	-0.975368	0.0533396	-18.286	1.06973e-74	3.38812e-73
ENSG00000058056	USP13	431.405	1.41088	0.0771831	18.2797	1.20187e-74	3.80226e-73			+
ENSG00000063660	GPC1	6801.62	-0.850595	0.0465369	-18.2779	1.24216e-74	3.92519e-73
ENSG00000184845	DRD1	104.531	3.58802	0.196404	18.2686	1.47245e-74	4.64756e-73			+
ENSG00000196704	AMZ2	826.888	-1.08834	0.0595744	-18.2685	1.47416e-74	4.6476e-73		+
ENSG00000151640	DPYSL4	778.785	-1.23455	0.0675801	-18.268	1.48905e-74	4.68914e-73		+
ENSG00000089280	FUS	3251.19	0.622831	0.0341196	18.2543	1.91114e-74	6.01142e-73
ENSG00000114999	TTL	2582.21	0.647646	0.0354979	18.2446	2.28422e-74	7.1767e-73
ENSG00000186834	HEXIM1	1687.42	0.837663	0.0459238	18.2403	2.47211e-74	7.75813e-73
ENSG00000141699	RETREG3	879.843	-1.024	0.056174	-18.229	3.03747e-74	9.52147e-73		+
ENSG00000076067	RBMS2	1548.69	-0.770986	0.0423013	-18.2261	3.2052e-74	1.00357e-72
ENSG00000196739	COL27A1	1056.04	-1.19344	0.0654976	-18.2211	3.51229e-74	1.09847e-72		+
ENSG00000092853	CLSPN	421.546	1.63901	0.0900296	18.2053	4.68583e-74	1.46383e-72			+
ENSG00000164484	TMEM200A	310.48	-1.65887	0.0911596	-18.1974	5.40969e-74	1.68803e-72		+
ENSG00000182481	KPNA2	1661.09	1.01698	0.055905	18.1912	6.05925e-74	1.88857e-72			+
ENSG00000112893	MAN2A1	1858.57	-0.738013	0.0406053	-18.1753	8.10173e-74	2.52231e-72
ENSG00000142657	PGD	1199.78	-1.00403	0.0552817	-18.162	1.03218e-73	3.20985e-72		+
ENSG00000122565	CBX3	4856.62	0.62527	0.0344602	18.1447	1.41426e-73	4.39304e-72
ENSG00000049245	VAMP3	1778.15	-0.756004	0.041691	-18.1335	1.73309e-73	5.3773e-72
ENSG00000025772	TOMM34	1602.8	0.960944	0.0530165	18.1254	2.00953e-73	6.22795e-72
ENSG00000163975	MELTF	956.467	-1.02994	0.0568277	-18.1239	2.06612e-73	6.3961e-72		+
ENSG00000254612	AP001000.1	1172.38	-0.906697	0.05006	-18.1122	2.5532e-73	7.89504e-72
ENSG00000102531	FNDC3A	894.044	-1.04659	0.0578006	-18.107	2.80676e-73	8.6693e-72		+
ENSG00000198331	HYLS1	305.962	1.89262	0.1046	18.0939	3.55732e-73	1.09752e-71			+
ENSG00000003989	SLC7A2	690.943	1.23818	0.0684687	18.0839	4.26993e-73	1.3159e-71			+
ENSG00000143753	DEGS1	1101.29	-0.875949	0.0484642	-18.0741	5.09478e-73	1.56833e-71
ENSG00000114626	ABTB1	402.798	-1.79453	0.0993504	-18.0627	6.27244e-73	1.92869e-71		+
ENSG00000103353	UBFD1	1501.28	-0.851528	0.0471577	-18.057	6.94648e-73	2.13355e-71
ENSG00000070087	PFN2	4614.91	0.615967	0.0341337	18.0457	8.52392e-73	2.61512e-71
ENSG00000095794	CREM	535.086	-1.32759	0.0735718	-18.0449	8.65972e-73	2.65381e-71		+
ENSG00000101856	PGRMC1	2960.25	0.673022	0.0373292	18.0294	1.14608e-72	3.50829e-71
ENSG00000060656	PTPRU	532.706	-1.41797	0.0787268	-18.0113	1.58807e-72	4.85585e-71		+
ENSG00000143970	ASXL2	1934.45	0.990668	0.0550453	17.9973	2.04442e-72	6.24427e-71
ENSG00000160818	GPATCH4	1234.01	1.12371	0.0624471	17.9946	2.14745e-72	6.55164e-71			+
ENSG00000146834	MEPCE	1280.6	0.826406	0.0459722	17.9762	2.99238e-72	9.11927e-71
ENSG00000250526	CCT6P2	3131.42	0.636747	0.0354345	17.9697	3.36535e-72	1.02445e-70
ENSG00000101412	E2F1	634.908	1.31059	0.0730203	17.9483	4.94403e-72	1.50335e-70			+
ENSG00000156273	BACH1	2518.9	-0.802186	0.0447019	-17.9452	5.22988e-72	1.5885e-70
ENSG00000165650	PDZD8	1765.95	0.76104	0.0424145	17.9429	5.45203e-72	1.65414e-70
ENSG00000279508		483.457	-1.43998	0.0802681	-17.9396	5.79008e-72	1.75477e-70		+
ENSG00000198373	WWP2	1015.89	-1.18249	0.065968	-17.9253	7.48965e-72	2.26734e-70		+
ENSG00000241506	PSMC1P1	2455.26	0.714305	0.0398563	17.922	7.94009e-72	2.40105e-70
ENSG00000108819	PPP1R9B	2569.52	-0.736051	0.0410771	-17.9188	8.41688e-72	2.54242e-70
ENSG00000188706	ZDHHC9	292.138	-1.86857	0.104452	-17.8894	1.4268e-71	4.30507e-70		+
ENSG00000276600	RAB7B	111.047	3.18035	0.17781	17.8863	1.50928e-71	4.54892e-70			+
ENSG00000116857	TMEM9	1139.43	-0.997466	0.0557677	-17.8861	1.51366e-71	4.5571e-70
ENSG00000163359	COL6A3	2400.58	1.05434	0.0589633	17.8813	1.64872e-71	4.95828e-70			+
ENSG00000136997	MYC	3338.73	-0.642834	0.0359631	-17.8748	1.85311e-71	5.56686e-70
ENSG00000065613	SLK	1394.71	-0.992012	0.0555079	-17.8716	1.96452e-71	5.89506e-70
ENSG00000171792	RHNO1	1445.76	0.956168	0.0535218	17.865	2.20916e-71	6.62191e-70
ENSG00000136108	CKAP2	1130.64	1.08615	0.0608296	17.8556	2.61569e-71	7.83191e-70			+
ENSG00000113645	WWC1	733.934	-1.16514	0.0652793	-17.8486	2.96447e-71	8.86654e-70		+
ENSG00000173898	SPTBN2	703.591	-1.19563	0.0669926	-17.8472	3.04073e-71	9.08473e-70		+
ENSG00000166750	SLFN5	1594.33	-0.897654	0.0503117	-17.8419	3.34402e-71	9.97997e-70
ENSG00000142627	EPHA2	1664.33	-0.778702	0.043654	-17.838	3.5801e-71	1.06729e-69
ENSG00000232801	SDCBPP3	621.473	-1.18101	0.066213	-17.8365	3.68115e-71	1.09622e-69		+
ENSG00000188522	FAM83G	1448.14	-1.00307	0.0562533	-17.8313	4.0408e-71	1.20202e-69		+
ENSG00000173894	CBX2	1742.15	0.936583	0.0525495	17.8229	4.69628e-71	1.39549e-69
ENSG00000139266	MARCH9	792.295	-1.14969	0.0645224	-17.8185	5.08032e-71	1.50797e-69		+
ENSG00000214517	PPME1	2299.78	-0.865137	0.0485584	-17.8164	5.27116e-71	1.56292e-69
ENSG00000164796	CSMD3	229.087	-2.03296	0.114215	-17.7995	7.13182e-71	2.11233e-69		+
ENSG00000134109	EDEM1	2047.13	0.834673	0.0469249	17.7874	8.84579e-71	2.61715e-69
ENSG00000167900	TK1	3151.71	0.779697	0.0438394	17.7853	9.18995e-71	2.71604e-69
ENSG00000068383	INPP5A	289.168	-1.79792	0.101121	-17.78	1.01061e-70	2.98358e-69		+
ENSG00000101350	KIF3B	2556.4	-0.581322	0.032696	-17.7796	1.01677e-70	2.99855e-69
ENSG00000172845	SP3	1843.04	0.870027	0.0489608	17.7699	1.20996e-70	3.56443e-69
ENSG00000100934	SEC23A	606.428	1.35848	0.0764648	17.7661	1.29379e-70	3.8073e-69			+
ENSG00000104886	PLEKHJ1	705.552	1.14242	0.0643086	17.7646	1.32821e-70	3.9044e-69			+
ENSG00000171206	TRIM8	1757.8	-0.897645	0.0505615	-17.7535	1.61859e-70	4.74781e-69
ENSG00000251257	AC010457.1	196.534	-2.18575	0.123116	-17.7535	1.61853e-70	4.74781e-69		+
ENSG00000156650	KAT6B	603.639	1.15754	0.0652371	17.7436	1.93062e-70	5.65704e-69			+
ENSG00000048828	FAM120A	1978.94	-0.793325	0.0447125	-17.7428	1.95943e-70	5.7353e-69
ENSG00000147650	LRP12	1219.87	1.04976	0.0591912	17.7351	2.24623e-70	6.56777e-69			+
ENSG00000172757	CFL1	7098.24	-0.679024	0.0383192	-17.7202	2.92972e-70	8.55709e-69
ENSG00000164023	SGMS2	545.125	1.3001	0.0733948	17.7138	3.28152e-70	9.57441e-69			+
ENSG00000124635	HIST1H2BJ	388.994	1.81834	0.102796	17.6888	5.11595e-70	1.49108e-68			+
ENSG00000112697	TMEM30A	4924.25	-0.525637	0.0297252	-17.6832	5.64678e-70	1.64405e-68
ENSG00000116254	CHD5	502.668	-1.58789	0.0898022	-17.682	5.76766e-70	1.67746e-68		+
ENSG00000273301	AC016717.2	167.183	-2.31772	0.131091	-17.6803	5.94545e-70	1.72733e-68		+
ENSG00000170348	TMED10	3740.81	-0.611892	0.0346193	-17.6749	6.54749e-70	1.90023e-68
ENSG00000116133	DHCR24	7347.18	0.4631	0.0262643	17.6323	1.39222e-69	4.03627e-68
ENSG00000219545	UMAD1	502.816	1.36849	0.0776156	17.6316	1.4094e-69	4.08175e-68			+
ENSG00000084754	HADHA	1165.26	-0.814302	0.0462099	-17.6218	1.67642e-69	4.84992e-68
ENSG00000133195	SLC39A11	510.201	-1.2948	0.0735141	-17.613	1.95886e-69	5.66107e-68		+
ENSG00000172890	NADSYN1	757.123	-1.3355	0.0758949	-17.5967	2.61295e-69	7.54342e-68		+
ENSG00000258289	CHURC1	367.786	1.54206	0.0876523	17.593	2.78953e-69	8.04471e-68			+
ENSG00000168993	CPLX1	109.196	-3.48015	0.197921	-17.5835	3.29542e-69	9.49364e-68		+
ENSG00000150991	UBC	11165.4	-0.461173	0.0262356	-17.5781	3.62209e-69	1.04238e-67
ENSG00000196576	PLXNB2	3165.9	-0.908687	0.0517058	-17.5742	3.88607e-69	1.11717e-67
ENSG00000145824	CXCL14	174.304	3.21828	0.183167	17.5703	4.1633e-69	1.19562e-67			+
ENSG00000059145	UNKL	995.733	1.17932	0.0671216	17.5699	4.18823e-69	1.20152e-67			+
ENSG00000160131	VMA21	532.503	1.29476	0.0736936	17.5695	4.21815e-69	1.20884e-67			+
ENSG00000012048	BRCA1	1164.92	0.992666	0.0565147	17.5647	4.58716e-69	1.31321e-67
ENSG00000125912	NCLN	1719.28	-0.778518	0.0443352	-17.5598	5.0042e-69	1.43111e-67
ENSG00000185088	RPS27L	671.246	-1.27378	0.0725696	-17.5525	5.69313e-69	1.62643e-67		+
ENSG00000111799	COL12A1	1842.03	1.00479	0.0572517	17.5504	5.90687e-69	1.68574e-67			+
ENSG00000111445	RFC5	550.443	1.3462	0.07679	17.5309	8.32458e-69	2.37324e-67			+
ENSG00000153237	CCDC148	134.375	-3.3476	0.191064	-17.5208	9.93771e-69	2.83018e-67		+
ENSG00000185532	PRKG1	169.097	-2.51444	0.143585	-17.5118	1.16425e-68	3.31226e-67		+
ENSG00000185386	MAPK11	730.409	-1.13703	0.0650081	-17.4906	1.68863e-68	4.79909e-67		+
ENSG00000133424	LARGE1	414.22	-1.57508	0.0900551	-17.4902	1.70251e-68	4.83353e-67		+
ENSG00000230356	NCAPD2P1	695.743	1.2124	0.0693898	17.4723	2.33037e-68	6.60923e-67			+
ENSG00000094804	CDC6	1001.31	1.17994	0.0675598	17.4651	2.6426e-68	7.487e-67			+
ENSG00000172927	MYEOV	2282.97	-0.686746	0.0393339	-17.4594	2.91861e-68	8.26046e-67
ENSG00000132718	SYT11	2052.57	-0.665219	0.0381172	-17.4519	3.32887e-68	9.41186e-67
ENSG00000106355	LSM5	697.88	1.11599	0.0639716	17.4451	3.74838e-68	1.05871e-66			+
ENSG00000005249	PRKAR2B	309.643	1.69481	0.0971538	17.4446	3.78522e-68	1.06801e-66			+
ENSG00000234498	RPL13AP20	2161.54	-1.00771	0.0577672	-17.4443	3.80394e-68	1.07219e-66		+
ENSG00000143641	GALNT2	2037.25	-0.770919	0.0442365	-17.4272	5.12613e-68	1.44338e-66
ENSG00000110046	ATG2A	354.953	-1.4744	0.0846899	-17.4094	6.99597e-68	1.96785e-66		+
ENSG00000142945	KIF2C	821.535	1.13688	0.0653224	17.4042	7.66737e-68	2.15449e-66			+
ENSG00000155304	HSPA13	2487.11	0.8098	0.0465612	17.3922	9.458e-68	2.65493e-66
ENSG00000145604	SKP2	1222.62	1.17733	0.0676965	17.3913	9.59645e-68	2.69103e-66			+
ENSG00000144596	GRIP2	237.355	-1.78342	0.102633	-17.3767	1.23966e-67	3.47268e-66		+
ENSG00000120948	TARDBP	2489.41	0.688528	0.0396346	17.3719	1.34642e-67	3.7679e-66
ENSG00000256663	AC112777.1	1198.69	0.910447	0.0524139	17.3704	1.38379e-67	3.86855e-66
ENSG00000149485	FADS1	3355.1	0.546732	0.0314881	17.3631	1.5692e-67	4.38242e-66
ENSG00000125834	STK35	1904	-0.676722	0.0389782	-17.3616	1.61273e-67	4.49938e-66
ENSG00000167657	DAPK3	549.161	-1.43664	0.0827742	-17.3561	1.77286e-67	4.94109e-66		+
ENSG00000067082	KLF6	1176.75	-0.984638	0.0567688	-17.3447	2.16301e-67	6.02234e-66
ENSG00000185567	AHNAK2	3692.32	-0.865643	0.0499211	-17.3402	2.33924e-67	6.5064e-66
ENSG00000107821	KAZALD1	352.803	1.60768	0.0927264	17.3379	2.43505e-67	6.76604e-66			+
ENSG00000089335	ZNF302	790.133	1.07766	0.0621835	17.3303	2.7769e-67	7.70808e-66			+
ENSG00000234616	JRK	2318.36	0.70867	0.0409125	17.3216	3.23323e-67	8.96568e-66
ENSG00000167291	TBC1D16	1909.63	-0.711332	0.0410667	-17.3214	3.24567e-67	8.99107e-66
ENSG00000111676	ATN1	8521.31	-0.647088	0.0373781	-17.3119	3.82249e-67	1.05782e-65
ENSG00000112210	RAB23	219.381	2.26586	0.130902	17.3095	3.98666e-67	1.10215e-65			+
ENSG00000093010	COMT	1481.56	-0.959958	0.055476	-17.304	4.3882e-67	1.21193e-65
ENSG00000074181	NOTCH3	934.119	1.01684	0.0587801	17.2991	4.78192e-67	1.31934e-65			+
ENSG00000011405	PIK3C2A	1388.81	-0.885956	0.051215	-17.2988	4.80622e-67	1.32471e-65
ENSG00000023902	PLEKHO1	757.397	-0.950891	0.0549776	-17.296	5.04364e-67	1.38875e-65
ENSG00000205730	ITPRIPL2	822.799	1.06381	0.061591	17.2722	7.62473e-67	2.09734e-65			+
ENSG00000071553	ATP6AP1	1932.26	-0.75339	0.0437079	-17.2369	1.40294e-66	3.8552e-65
ENSG00000133997	MED6	669.12	1.39187	0.0808478	17.2159	2.01695e-66	5.5369e-65			+
ENSG00000112033	PPARD	911.843	-0.927556	0.0538941	-17.2107	2.20663e-66	6.05156e-65
ENSG00000082701	GSK3B	1962.11	-0.655278	0.0380853	-17.2055	2.41332e-66	6.61176e-65
ENSG00000149503	INCENP	878.471	1.04455	0.0607473	17.195	2.8967e-66	7.92817e-65			+
ENSG00000125744	RTN2	247.584	-1.7322	0.10074	-17.1947	2.90967e-66	7.95572e-65		+
ENSG00000205476	CCDC85C	972.367	1.1489	0.0668663	17.182	3.62035e-66	9.889e-65			+
ENSG00000156515	HK1	2108.22	-0.733094	0.0426692	-17.1809	3.69267e-66	1.00765e-64
ENSG00000231345	BEND3P1	415.464	1.47611	0.0860111	17.1619	5.12338e-66	1.39667e-64			+
ENSG00000111305	GSG1	316.59	2.47149	0.144048	17.1574	5.53036e-66	1.50612e-64			+
ENSG00000153561	RMND5A	1187.73	-0.860464	0.0501539	-17.1565	5.62162e-66	1.52945e-64
ENSG00000112658	SRF	1031.19	-0.977369	0.0570098	-17.1439	6.98449e-66	1.89836e-64
ENSG00000151233	GXYLT1	1704.68	-0.800276	0.0466863	-17.1416	7.26388e-66	1.97233e-64
ENSG00000111262	KCNA1	193.246	2.53	0.147785	17.1195	1.06254e-65	2.88221e-64			+
ENSG00000152061	RABGAP1L	244.883	-1.79511	0.104936	-17.1067	1.32323e-65	3.58581e-64		+
ENSG00000213866	YBX1P10	1433.1	0.840408	0.0491428	17.1013	1.45027e-65	3.92619e-64
ENSG00000223553	SMPD4P1	403.866	1.73492	0.10148	17.0962	1.58398e-65	4.28394e-64			+
ENSG00000228519	AC097263.1	2091.16	0.729772	0.0427127	17.0856	1.90021e-65	5.13412e-64
ENSG00000139793	MBNL2	770	-1.00141	0.0586509	-17.0741	2.31553e-65	6.25012e-64		+
ENSG00000171877	FRMD5	841.545	-0.914318	0.0535574	-17.0717	2.40933e-65	6.4969e-64
ENSG00000133657	ATP13A3	4455.17	-0.609859	0.0357406	-17.0635	2.77625e-65	7.47895e-64
ENSG00000102978	POLR2C	613.778	1.34049	0.0785603	17.0632	2.78751e-65	7.50191e-64			+
ENSG00000255734	HNRNPABP1	707.598	1.29567	0.0759937	17.0498	3.50945e-65	9.43555e-64			+
ENSG00000165821	SALL2	486.967	1.32457	0.0776951	17.0483	3.59641e-65	9.65988e-64			+
ENSG00000133026	MYH10	726.51	1.08692	0.0639197	17.0045	7.60432e-65	2.0405e-63			+
ENSG00000205683	DPF3	176.235	-2.22859	0.131069	-17.0032	7.77563e-65	2.08443e-63		+
ENSG00000171456	ASXL1	3782.09	0.562658	0.0330945	17.0016	7.99475e-65	2.14108e-63
ENSG00000262001	DLGAP1-AS2	721.744	-1.15274	0.0678218	-16.9967	8.69193e-65	2.32552e-63		+
ENSG00000225663	MCRIP1	1154.92	-1.06584	0.0627318	-16.9905	9.66206e-65	2.58255e-63		+
ENSG00000109472	CPE	136.604	3.0725	0.180967	16.9782	1.19079e-64	3.17974e-63			+
ENSG00000174197	MGA	1616.25	0.871107	0.0513249	16.9724	1.3141e-64	3.50559e-63
ENSG00000141380	SS18	899.244	1.028	0.0605824	16.9686	1.40205e-64	3.73657e-63			+
ENSG00000185015	CA13	385.562	-1.43421	0.084552	-16.9625	1.55683e-64	4.14503e-63		+
ENSG00000152455	SUV39H2	482.897	1.43562	0.084642	16.9611	1.59316e-64	4.23669e-63			+
ENSG00000167371	PRRT2	365.101	1.51177	0.0891317	16.9611	1.59435e-64	4.23669e-63			+
ENSG00000127585	FBXL16	644.984	-1.11439	0.065721	-16.9564	1.72614e-64	4.58247e-63		+
ENSG00000147799	ARHGAP39	82.612	-4.38243	0.258665	-16.9425	2.18604e-64	5.79778e-63		+
ENSG00000148154	UGCG	748.082	-1.00341	0.0592497	-16.9353	2.47013e-64	6.54488e-63		+
ENSG00000142867	BCL10	456.573	-1.24089	0.0732786	-16.9339	2.53124e-64	6.70034e-63		+
ENSG00000064651	SLC12A2	465.681	1.23532	0.0730131	16.9191	3.25092e-64	8.59704e-63			+
ENSG00000241878	PISD	773.613	-1.03354	0.0611389	-16.9047	4.15326e-64	1.09727e-62		+
ENSG00000145555	MYO10	472.788	1.31913	0.0780833	16.8939	4.98699e-64	1.31627e-62			+
ENSG00000134574	DDB2	690.103	-1.04466	0.0618406	-16.8928	5.08456e-64	1.34073e-62		+
ENSG00000089902	RCOR1	596.745	1.23074	0.0728774	16.8878	5.52968e-64	1.4567e-62			+
ENSG00000104442	ARMC1	677.163	1.13536	0.0672992	16.8703	7.44151e-64	1.95845e-62			+
ENSG00000132824	SERINC3	1351.56	-0.931478	0.0552412	-16.862	8.55957e-64	2.25054e-62
ENSG00000169258	GPRIN1	761.862	1.05505	0.0625915	16.8562	9.44986e-64	2.48224e-62			+
ENSG00000106460	TMEM106B	1438.29	-0.848291	0.0503351	-16.8529	9.99672e-64	2.62337e-62
ENSG00000171634	BPTF	1566.93	0.757159	0.0449376	16.8491	1.0647e-63	2.79136e-62
ENSG00000101282	RSPO4	565.084	-1.20432	0.0715047	-16.8425	1.19015e-63	3.11726e-62		+
ENSG00000096717	SIRT1	505.374	1.42677	0.0848376	16.8176	1.81348e-63	4.74536e-62			+
ENSG00000175970	UNC119B	918.373	0.944775	0.0561848	16.8155	1.87885e-63	4.91172e-62
ENSG00000113569	NUP155	655.626	1.1412	0.0678736	16.8137	1.93845e-63	5.0627e-62			+
ENSG00000213560	AC103591.1	1819.17	-0.869244	0.0517677	-16.7912	2.82884e-63	7.38111e-62
ENSG00000154274	C4orf19	266.318	-1.86816	0.111285	-16.7871	3.03151e-63	7.9024e-62		+
ENSG00000266369	AC090774.3	258.687	2.47664	0.147535	16.7867	3.05111e-63	7.94593e-62			+
ENSG00000135778	NTPCR	552.905	-1.26668	0.0755024	-16.7767	3.61469e-63	9.40471e-62		+
ENSG00000145794	MEGF10	148.122	-2.39814	0.142993	-16.7711	3.97395e-63	1.03296e-61		+
ENSG00000137449	CPEB2	298.464	-1.72606	0.102948	-16.7663	4.30272e-63	1.1163e-61		+
ENSG00000179241	LDLRAD3	525.354	1.2559	0.0749062	16.7664	4.30129e-63	1.1163e-61			+
ENSG00000011638	TMEM159	456.907	-1.46917	0.0876562	-16.7606	4.74118e-63	1.22889e-61		+
ENSG00000116514	RNF19B	244.297	-1.82027	0.108667	-16.7509	5.57724e-63	1.44423e-61		+
ENSG00000105429	MEGF8	1718.93	-0.800371	0.0478169	-16.7383	6.89756e-63	1.78444e-61
ENSG00000117411	B4GALT2	2518.19	-0.816793	0.0488119	-16.7335	7.47309e-63	1.93151e-61
ENSG00000115380	EFEMP1	324.964	1.5147	0.0905242	16.7326	7.58795e-63	1.95935e-61			+
ENSG00000103326	CAPN15	1753.65	-0.92116	0.0551303	-16.7088	1.13134e-62	2.91858e-61
ENSG00000145022	TCTA	366.613	1.49422	0.089542	16.6874	1.61811e-62	4.1704e-61			+
ENSG00000135074	ADAM19	2035.06	-0.682213	0.0408918	-16.6834	1.73153e-62	4.45854e-61
ENSG00000011009	LYPLA2	1108.1	-0.940387	0.0563714	-16.682	1.77272e-62	4.56029e-61
ENSG00000110660	SLC35F2	1426.54	-0.710543	0.0425937	-16.6819	1.77594e-62	4.56429e-61
ENSG00000177602	HASPIN	332.992	1.75898	0.105484	16.6753	1.98324e-62	5.0923e-61			+
ENSG00000118960	HS1BP3	855.804	-0.973846	0.0584911	-16.6495	3.05228e-62	7.8299e-61
ENSG00000212978	AC016747.1	401.99	1.37684	0.0827178	16.645	3.291e-62	8.43438e-61			+
ENSG00000182544	MFSD5	768.972	-1.15242	0.0693422	-16.6193	5.05245e-62	1.29366e-60		+
ENSG00000185585	OLFML2A	93.5331	3.62172	0.21801	16.6126	5.64475e-62	1.44397e-60			+
ENSG00000184216	IRAK1	6584.89	-0.535341	0.0322298	-16.6101	5.88477e-62	1.50396e-60
ENSG00000012822	CALCOCO1	682.602	-1.35094	0.0813499	-16.6066	6.24379e-62	1.59423e-60		+
ENSG00000149187	CELF1	4090.77	-0.513628	0.0309325	-16.6048	6.43331e-62	1.64109e-60
ENSG00000177352	CCDC71	340.691	1.66768	0.100472	16.5984	7.15705e-62	1.82401e-60			+
ENSG00000164054	SHISA5	2762.36	-0.707751	0.0426483	-16.595	7.56941e-62	1.92732e-60
ENSG00000167378	IRGQ	1965.24	-0.89908	0.0541964	-16.5893	8.32913e-62	2.11879e-60
ENSG00000244462	RBM12	2148.55	0.761312	0.0458995	16.5865	8.72522e-62	2.21748e-60
ENSG00000006118	TMEM132A	1829.34	-0.787706	0.0475146	-16.5782	1.00186e-61	2.54383e-60
ENSG00000267100	ILF3-AS1	657.431	1.16641	0.0703659	16.5763	1.03414e-61	2.62337e-60			+
ENSG00000125885	MCM8	704.146	1.07091	0.0646274	16.5705	1.13817e-61	2.8846e-60			+
ENSG00000174032	SLC25A30	208.369	2.34193	0.141432	16.5587	1.38473e-61	3.50624e-60			+
ENSG00000198919	DZIP3	326.041	1.56732	0.0946597	16.5574	1.41475e-61	3.57895e-60			+
ENSG00000175416	CLTB	799.08	-1.08549	0.0655874	-16.5503	1.594e-61	4.02866e-60		+
ENSG00000182704	TSKU	1272	-0.840212	0.0507874	-16.5437	1.77766e-61	4.48872e-60
ENSG00000167005	NUDT21	1343.27	0.899737	0.0543996	16.5394	1.90927e-61	4.8166e-60
ENSG00000135899	SP110	185.415	-2.00294	0.121138	-16.5344	2.07542e-61	5.23093e-60		+
ENSG00000100284	TOM1	741.098	-1.07765	0.0652842	-16.507	3.26755e-61	8.22803e-60		+
ENSG00000128564	VGF	12261.9	-1.03729	0.0628684	-16.4993	3.70945e-61	9.33222e-60		+
ENSG00000182095	TNRC18	6823.44	-0.754602	0.0457364	-16.4989	3.73422e-61	9.38591e-60
ENSG00000080824	HSP90AA1	16802.3	0.580892	0.035227	16.4899	4.33414e-61	1.08838e-59
ENSG00000138459	SLC35A5	817.563	1.06971	0.0649373	16.473	5.73568e-61	1.43901e-59			+
ENSG00000143476	DTL	657.629	1.15912	0.0704436	16.4546	7.7755e-61	1.949e-59			+
ENSG00000258741	H2AFVP1	2609.01	0.674082	0.0409884	16.4457	9.00852e-61	2.256e-59
ENSG00000229644	NAMPTP1	1485.34	-0.805074	0.0489703	-16.4401	9.88314e-61	2.47277e-59
ENSG00000120279	MYCT1	74.751	-5.51542	0.335645	-16.4323	1.12293e-60	2.80701e-59		+
ENSG00000167766	ZNF83	563.468	-1.32937	0.0809216	-16.4278	1.20895e-60	3.01929e-59		+
ENSG00000181291	TMEM132E	363.402	-1.44318	0.0878706	-16.424	1.28845e-60	3.2149e-59		+
ENSG00000135720	DYNC1LI2	2024.85	0.703033	0.0428091	16.4225	1.31936e-60	3.28903e-59
ENSG00000162772	ATF3	468.212	-1.25284	0.0763039	-16.4191	1.39555e-60	3.47581e-59		+
ENSG00000161692	DBF4B	880.687	0.889005	0.0541549	16.416	1.47007e-60	3.6581e-59
ENSG00000114796	KLHL24	473.035	-1.41665	0.0863193	-16.4117	1.57632e-60	3.91892e-59		+
ENSG00000115944	COX7A2L	2869.64	-0.571163	0.0348102	-16.4079	1.67857e-60	4.16934e-59
ENSG00000154978	VOPP1	879.92	-0.994811	0.060687	-16.3925	2.16414e-60	5.37055e-59
ENSG00000164080	RAD54L2	698.607	1.05365	0.0642803	16.3914	2.20143e-60	5.45815e-59			+
ENSG00000254893	AC113404.3	878.153	-1.08212	0.0661204	-16.3659	3.3517e-60	8.30258e-59		+
ENSG00000082438	COBLL1	286.819	-1.78812	0.1093	-16.3597	3.70806e-60	9.17703e-59		+
ENSG00000100625	SIX4	1053.14	0.907319	0.0554887	16.3514	4.24988e-60	1.05085e-58
ENSG00000071537	SEL1L	2433.05	0.706836	0.0432393	16.3471	4.56399e-60	1.1275e-58
ENSG00000100991	TRPC4AP	781.036	-0.90415	0.0553932	-16.3224	6.84103e-60	1.6885e-58
ENSG00000069122	ADGRF5	73.169	-4.54852	0.278744	-16.3179	7.35744e-60	1.81433e-58		+
ENSG00000248092	NNT-AS1	568.798	-1.15369	0.0707229	-16.3128	7.99922e-60	1.97081e-58		+
ENSG00000153187	HNRNPU	5898.85	0.413099	0.0253239	16.3126	8.03161e-60	1.97702e-58
ENSG00000005884	ITGA3	8611.28	-0.688012	0.0422041	-16.302	9.54957e-60	2.34856e-58
ENSG00000130304	SLC27A1	743.618	-1.0561	0.0647857	-16.3014	9.64827e-60	2.37071e-58		+
ENSG00000112414	ADGRG6	414.18	-1.34907	0.082782	-16.2967	1.04138e-59	2.55652e-58		+
ENSG00000008083	JARID2	537.365	-1.22954	0.0754772	-16.2903	1.15725e-59	2.83842e-58		+
ENSG00000084652	TXLNA	3400.8	-0.536229	0.0329186	-16.2896	1.17071e-59	2.86886e-58
ENSG00000111670	GNPTAB	589.624	-1.05185	0.0646364	-16.2733	1.52697e-59	3.73856e-58		+
ENSG00000198363	ASPH	4927.21	-0.648573	0.0398728	-16.2661	1.71869e-59	4.20418e-58
ENSG00000197063	MAFG	3001.96	-0.616911	0.0379407	-16.2599	1.90105e-59	4.64613e-58
ENSG00000130720	FIBCD1	1173.9	-0.98657	0.0607081	-16.2511	2.19566e-59	5.36137e-58
ENSG00000225774	SIRPAP1	531.973	-1.28032	0.0789362	-16.2197	3.65892e-59	8.92641e-58		+
ENSG00000086289	EPDR1	858.078	1.12675	0.0694896	16.2146	3.97449e-59	9.68763e-58			+
ENSG00000213347	MXD3	273.635	2.00716	0.12381	16.2117	4.17067e-59	1.01568e-57			+
ENSG00000169242	EFNA1	255.552	-1.5397	0.0950154	-16.2048	4.66641e-59	1.1354e-57		+
ENSG00000176244	ACBD7	114.936	4.80621	0.296638	16.2023	4.85881e-59	1.18116e-57			+
ENSG00000234825	XRCC6P2	6861.06	0.555334	0.0342825	16.1988	5.14573e-59	1.2498e-57
ENSG00000124795	DEK	1828.07	0.845035	0.0521966	16.1895	5.98531e-59	1.45243e-57
ENSG00000117525	F3	164.567	2.27218	0.140418	16.1816	6.80451e-59	1.64976e-57			+
ENSG00000099365	STX1B	277.327	-1.51069	0.0933637	-16.1807	6.90414e-59	1.67244e-57		+
ENSG00000164744	SUN3	873.484	-1.25884	0.0778017	-16.1801	6.97111e-59	1.68717e-57		+
ENSG00000149547	EI24	1310.86	-0.768258	0.0474957	-16.1753	7.52939e-59	1.82068e-57
ENSG00000179833	SERTAD2	2679.46	0.562446	0.0347724	16.1751	7.56049e-59	1.82659e-57
ENSG00000214944	ARHGEF28	583.041	-1.32948	0.0822255	-16.1687	8.3841e-59	2.02378e-57		+
ENSG00000240489	SETP14	4131.97	0.658681	0.0407463	16.1654	8.84588e-59	2.13337e-57
ENSG00000258469	CHMP4BP1	682.55	-1.07156	0.0663139	-16.1589	9.83771e-59	2.37048e-57		+
ENSG00000172216	CEBPB	1463.06	-0.935694	0.0579592	-16.144	1.25113e-58	3.01206e-57
ENSG00000157240	FZD1	296.634	1.79284	0.111063	16.1425	1.28188e-58	3.08337e-57			+
ENSG00000111269	CREBL2	726.453	-1.03462	0.0641693	-16.1233	1.7491e-58	4.20351e-57		+
ENSG00000058262	SEC61A1	5563.66	-0.413069	0.0256263	-16.1189	1.87863e-58	4.51086e-57
ENSG00000058085	LAMC2	268.416	-1.61895	0.100442	-16.1182	1.90093e-58	4.56041e-57		+
ENSG00000140995	DEF8	1262.75	-0.931902	0.0578199	-16.1173	1.9277e-58	4.62057e-57
ENSG00000233276	GPX1	2385.96	-0.720182	0.0446839	-16.1173	1.92963e-58	4.62117e-57
ENSG00000106624	AEBP1	3454.75	-0.658678	0.0408994	-16.1048	2.36014e-58	5.64722e-57
ENSG00000164442	CITED2	1202.2	-0.867885	0.0539653	-16.0823	3.39737e-58	8.12196e-57
ENSG00000136699	SMPD4	807.939	0.990872	0.0616147	16.0817	3.42591e-58	8.18306e-57
ENSG00000119917	IFIT3	347.42	-1.75585	0.109187	-16.0811	3.46297e-58	8.26438e-57		+
ENSG00000116273	PHF13	786.079	0.977763	0.0608634	16.0649	4.49795e-58	1.0725e-56
ENSG00000157778	PSMG3	1878.09	0.671427	0.0418209	16.0548	5.28887e-58	1.25999e-56
ENSG00000128951	DUT	1135.56	0.873097	0.0543834	16.0545	5.32038e-58	1.2664e-56
ENSG00000141314	RHBDL3	218.464	1.78821	0.111385	16.0543	5.32968e-58	1.26751e-56			+
ENSG00000162923	WDR26	1150.79	-0.785275	0.0489237	-16.051	5.62535e-58	1.33667e-56
ENSG00000010270	STARD3NL	572.066	1.10762	0.0690634	16.0378	6.95776e-58	1.65184e-56			+
ENSG00000188419	CHM	559.478	1.2673	0.0790466	16.0323	7.6006e-58	1.80289e-56			+
ENSG00000186577	SMIM29	360.862	-1.35328	0.0844196	-16.0304	7.84384e-58	1.85898e-56		+
ENSG00000259790	ANP32BP1	1592.86	0.807982	0.0504103	16.0281	8.13175e-58	1.92555e-56
ENSG00000197956	S100A6	838.88	-1.26877	0.0792539	-16.0089	1.1067e-57	2.61832e-56		+
ENSG00000095002	MSH2	1013.56	0.943835	0.0589663	16.0064	1.15357e-57	2.72686e-56
ENSG00000134318	ROCK2	1312.18	0.798949	0.0499451	15.9966	1.35047e-57	3.18955e-56
ENSG00000007866	TEAD3	667.565	-1.10483	0.0690716	-15.9955	1.37444e-57	3.24338e-56		+
ENSG00000117266	CDK18	729.656	-1.12005	0.070048	-15.9897	1.50668e-57	3.55238e-56		+
ENSG00000213070	HMGB3P6	325.257	1.64956	0.103235	15.9787	1.79831e-57	4.23631e-56			+
ENSG00000171813	PWWP2B	407.262	-1.57538	0.0986015	-15.9772	1.84128e-57	4.33381e-56		+
ENSG00000163291	PAQR3	1624.6	-0.772086	0.0483416	-15.9714	2.02077e-57	4.75219e-56
ENSG00000100034	PPM1F	1805.25	-0.731667	0.0458151	-15.97	2.06794e-57	4.85895e-56
ENSG00000100139	MICALL1	2163.22	-0.766784	0.0480465	-15.9592	2.45848e-57	5.77165e-56
ENSG00000178150	ZNF114	658.86	-1.37245	0.086014	-15.9562	2.58133e-57	6.05486e-56		+
ENSG00000254635	WAC-AS1	273.033	1.72294	0.10799	15.9545	2.64917e-57	6.20868e-56			+
ENSG00000132467	UTP3	1825.4	0.71431	0.0447725	15.9542	2.66285e-57	6.23539e-56
ENSG00000167800	TBX10	144.288	3.78005	0.237011	15.9489	2.90145e-57	6.7883e-56			+
ENSG00000218510	LINC00339	290.308	1.58758	0.0995958	15.9402	3.33147e-57	7.78775e-56			+
ENSG00000249353	NPM1P27	7555.39	0.527098	0.0331184	15.9156	4.9425e-57	1.15439e-55
ENSG00000226360	RPL10AP6	3989.33	0.63036	0.039622	15.9094	5.45717e-57	1.27351e-55
ENSG00000015479	MATR3	5564.85	0.447265	0.028121	15.905	5.85081e-57	1.36421e-55
ENSG00000100345	MYH9	5998.58	-0.469219	0.0295206	-15.8947	6.9011e-57	1.60773e-55
ENSG00000128268	MGAT3	455.633	-1.3174	0.0829608	-15.8798	8.74539e-57	2.03566e-55		+
ENSG00000072110	ACTN1	5244.69	-0.491158	0.0309316	-15.8789	8.87626e-57	2.06437e-55
ENSG00000166974	MAPRE2	357.026	1.36452	0.0859388	15.8778	9.03331e-57	2.09911e-55			+
ENSG00000131018	SYNE1	1218.42	-0.765293	0.0482195	-15.871	1.00578e-56	2.33519e-55
ENSG00000214176	PLEKHM1P1	300.536	-1.58483	0.0999886	-15.8501	1.40374e-56	3.25642e-55		+
ENSG00000167202	TBC1D2B	1036.16	-0.924734	0.0583485	-15.8485	1.44045e-56	3.33875e-55
ENSG00000113732	ATP6V0E1	972.953	-1.03386	0.0652576	-15.8427	1.57884e-56	3.65642e-55		+
ENSG00000133083	DCLK1	742.173	-1.05783	0.0667975	-15.8363	1.74741e-56	4.0434e-55		+
ENSG00000104368	PLAT	618.126	1.04068	0.0657302	15.8326	1.85504e-56	4.28883e-55			+
ENSG00000100554	ATP6V1D	807.199	-0.902677	0.0570143	-15.8325	1.85836e-56	4.29288e-55
ENSG00000172006	ZNF554	220.902	-2.08754	0.131856	-15.8319	1.87416e-56	4.32572e-55		+
ENSG00000138411	HECW2	150.418	-2.17774	0.13759	-15.8278	2.00159e-56	4.61597e-55		+
ENSG00000168453	HR	252.722	2.05699	0.129988	15.8244	2.11078e-56	4.86366e-55			+
ENSG00000121361	KCNJ8	103.931	2.99338	0.189169	15.8238	2.13138e-56	4.90701e-55			+
ENSG00000166793	YPEL4	134.069	2.40929	0.152335	15.8158	2.42269e-56	5.57299e-55			+
ENSG00000105137	SYDE1	821.531	-1.04663	0.0662135	-15.8069	2.78923e-56	6.41077e-55		+
ENSG00000237424	FOXD2-AS1	463.412	1.58078	0.100013	15.8058	2.83903e-56	6.51977e-55			+
ENSG00000143195	ILDR2	1098.54	-0.881075	0.0557635	-15.8002	3.1016e-56	7.11679e-55
ENSG00000146555	SDK1	356.052	-1.37422	0.0870924	-15.7788	4.35166e-56	9.97677e-55		+
ENSG00000108064	TFAM	1483.09	0.8425	0.0534026	15.7764	4.52452e-56	1.03644e-54
ENSG00000088448	ANKRD10	1455.54	-0.729219	0.0462464	-15.7681	5.15621e-56	1.18016e-54
ENSG00000180304	OAZ2	1888.04	0.630902	0.0400136	15.7672	5.23276e-56	1.19668e-54
ENSG00000136938	ANP32B	1348.15	0.786298	0.0498712	15.7666	5.28402e-56	1.20739e-54
ENSG00000130695	CEP85	696.305	1.03987	0.0659577	15.7658	5.35026e-56	1.22151e-54			+
ENSG00000072415	MPP5	2224.99	0.817835	0.0518803	15.7639	5.51529e-56	1.25814e-54
ENSG00000112208	BAG2	1310.47	0.86474	0.0548667	15.7608	5.79296e-56	1.32038e-54
ENSG00000110987	BCL7A	368.489	-1.56906	0.0995559	-15.7606	5.80677e-56	1.32243e-54		+
ENSG00000060982	BCAT1	2984.83	-0.743759	0.0472102	-15.7542	6.42643e-56	1.46233e-54
ENSG00000185278	ZBTB37	754.107	1.04754	0.0664969	15.7532	6.53252e-56	1.48524e-54			+
ENSG00000130340	SNX9	546.275	-1.08247	0.068784	-15.7372	8.41137e-56	1.91083e-54		+
ENSG00000144677	CTDSPL	508.188	1.1447	0.0728066	15.7225	1.06089e-55	2.40805e-54			+
ENSG00000183873	SCN5A	396.643	-1.65052	0.105001	-15.719	1.12047e-55	2.54119e-54		+
ENSG00000115275	MOGS	2488.84	-0.701858	0.044653	-15.7181	1.13752e-55	2.57771e-54
ENSG00000145107	TM4SF19	337.267	-1.44244	0.0918124	-15.7107	1.27688e-55	2.89113e-54		+
ENSG00000160233	LRRC3	816.843	-1.00042	0.0636782	-15.7105	1.28172e-55	2.89969e-54		+
ENSG00000126947	ARMCX1	696.028	-0.989255	0.0629718	-15.7095	1.30236e-55	2.94395e-54
ENSG00000232774	AL355916.1	1274.33	0.792409	0.0504432	15.7089	1.31342e-55	2.96651e-54
ENSG00000175470	PPP2R2D	790.076	-0.986294	0.062794	-15.7068	1.35818e-55	3.06508e-54
ENSG00000090238	YPEL3	398.49	-1.40331	0.0893786	-15.7007	1.49602e-55	3.37338e-54		+
ENSG00000147454	SLC25A37	2109.81	-0.627265	0.0399706	-15.6932	1.68466e-55	3.79561e-54
ENSG00000230330	HMGN2P3	190.166	2.05502	0.130975	15.6901	1.76683e-55	3.97746e-54			+
ENSG00000188512	AF279873.1	595.038	1.15809	0.0738552	15.6805	2.05649e-55	4.62574e-54			+
ENSG00000168393	DTYMK	994.543	0.863937	0.0551099	15.6766	2.18571e-55	4.91237e-54
ENSG00000138757	G3BP2	3203.86	-0.647686	0.0413203	-15.6748	2.251e-55	5.05497e-54
ENSG00000171320	ESCO2	608.514	1.2542	0.080076	15.6627	2.72233e-55	6.10841e-54			+
ENSG00000180543	TSPYL5	1232.81	0.743949	0.0475342	15.6508	3.27961e-55	7.35283e-54
ENSG00000118194	TNNT2	79.9493	3.79652	0.242606	15.6489	3.37836e-55	7.56802e-54			+
ENSG00000143799	PARP1	714.655	1.12138	0.0716704	15.6464	3.51813e-55	7.8747e-54			+
ENSG00000249565	SERBP1P5	2622.2	0.6146	0.0392898	15.6428	3.72206e-55	8.32435e-54
ENSG00000089693	MLF2	3564.6	-0.506779	0.0324047	-15.639	3.94595e-55	8.81788e-54
ENSG00000136193	SCRN1	7567.19	-0.515962	0.032999	-15.6357	4.16025e-55	9.2892e-54
ENSG00000182632	CCNYL2	712.179	-1.03633	0.0663085	-15.629	4.62086e-55	1.03093e-53		+
ENSG00000111087	GLI1	335.644	1.41764	0.0907073	15.6288	4.63785e-55	1.03387e-53			+
ENSG00000232573	RPL3P4	7790.92	0.445753	0.0285298	15.6241	4.98817e-55	1.11106e-53
ENSG00000106086	PLEKHA8	1316.62	-0.78101	0.0500427	-15.6069	6.53615e-55	1.45468e-53
ENSG00000116852	KIF21B	297.258	-1.37434	0.0880748	-15.6042	6.81663e-55	1.51587e-53		+
ENSG00000114850	SSR3	3937.93	-0.596026	0.0382151	-15.5966	7.67649e-55	1.7057e-53
ENSG00000235385	LINC02154	65.4345	-5.528	0.354586	-15.59	8.51355e-55	1.89016e-53		+
ENSG00000138594	TMOD3	1495.18	0.740364	0.0475088	15.5837	9.39086e-55	2.08325e-53
ENSG00000147475	ERLIN2	1285.39	-0.798053	0.0512191	-15.5812	9.77791e-55	2.16736e-53
ENSG00000124126	PREX1	232.081	1.69815	0.109003	15.579	1.01173e-54	2.24078e-53			+
ENSG00000175600	SUGCT	219	-1.94605	0.124968	-15.5725	1.12015e-54	2.47889e-53		+
ENSG00000166206	GABRB3	712.293	-1.00158	0.0643841	-15.5563	1.44114e-54	3.18667e-53		+
ENSG00000091490	SEL1L3	822.841	-0.939612	0.0604406	-15.546	1.69261e-54	3.73972e-53
ENSG00000119314	PTBP3	1403.04	-0.840671	0.0540855	-15.5434	1.76417e-54	3.89469e-53
ENSG00000198663	C6orf89	1102.69	0.857374	0.0551813	15.5374	1.93716e-54	4.2697e-53
ENSG00000230409	TCEA1P2	1432.38	0.80704	0.0519417	15.5374	1.9357e-54	4.2697e-53
ENSG00000213626	LBH	590.92	1.18837	0.0765701	15.5201	2.53831e-54	5.5902e-53			+
ENSG00000113068	PFDN1	1248.48	0.720965	0.0464687	15.5151	2.74354e-54	6.03733e-53
ENSG00000076554	TPD52	1246.6	0.888375	0.0572779	15.5099	2.97306e-54	6.53716e-53
ENSG00000150054	MPP7	240.113	1.94761	0.125616	15.5044	3.23728e-54	7.11242e-53			+
ENSG00000012171	SEMA3B	320.453	1.58119	0.101988	15.5037	3.27395e-54	7.1872e-53			+
ENSG00000227105	PARP1P1	475.142	1.29543	0.0835602	15.503	3.31257e-54	7.26618e-53			+
ENSG00000186480	INSIG1	965.862	-0.944174	0.0609137	-15.5002	3.45912e-54	7.58156e-53
ENSG00000110092	CCND1	4048.95	-0.582397	0.0375786	-15.4981	3.57276e-54	7.82437e-53
ENSG00000168303	MPLKIP	780.303	1.09041	0.0704235	15.4836	4.47851e-54	9.80014e-53			+
ENSG00000261236	BOP1	1703.11	-0.843831	0.0545037	-15.4821	4.58328e-54	1.00214e-52
ENSG00000051341	POLQ	908.632	0.957216	0.0618436	15.478	4.8827e-54	1.06676e-52
ENSG00000152952	PLOD2	931.649	0.878248	0.0567518	15.4752	5.09838e-54	1.11299e-52
ENSG00000158125	XDH	154.124	-2.45249	0.158544	-15.4688	5.6356e-54	1.22929e-52		+
ENSG00000134324	LPIN1	1571	0.706188	0.045657	15.4672	5.77458e-54	1.2586e-52
ENSG00000055070	SZRD1	1134.77	0.816805	0.052815	15.4654	5.94149e-54	1.29395e-52
ENSG00000213300	HNRNPA3P6	3482.48	0.662939	0.04288	15.4603	6.42577e-54	1.39831e-52
ENSG00000183715	OPCML	65.0601	-4.00977	0.259485	-15.4528	7.22451e-54	1.57087e-52		+
ENSG00000141458	NPC1	812.274	-1.10528	0.0715626	-15.4449	8.16241e-54	1.7734e-52		+
ENSG00000175130	MARCKSL1	2247.96	0.652195	0.042257	15.434	9.66511e-54	2.09822e-52
ENSG00000113140	SPARC	20508.5	-0.397344	0.0257461	-15.4332	9.79038e-54	2.12373e-52
ENSG00000108306	FBXL20	469.287	-1.24768	0.0808771	-15.4269	1.07952e-53	2.33984e-52		+
ENSG00000206535	LNP1	135.216	2.26739	0.147012	15.4232	1.14369e-53	2.47697e-52			+
ENSG00000227051	C14orf132	360.389	1.22606	0.0795406	15.4143	1.31122e-53	2.83757e-52			+
ENSG00000171793	CTPS1	1010.94	0.888086	0.0576441	15.4063	1.48368e-53	3.20823e-52
ENSG00000153094	BCL2L11	622.042	1.16979	0.0759686	15.3983	1.68017e-53	3.63025e-52			+
ENSG00000109171	SLAIN2	1983.73	-0.578737	0.0375862	-15.3976	1.69835e-53	3.66665e-52
ENSG00000231672	DIRC3	103.976	-2.83669	0.184301	-15.3916	1.86307e-53	4.0191e-52		+
ENSG00000221963	APOL6	527.61	-1.09969	0.0714503	-15.391	1.88019e-53	4.05283e-52		+
ENSG00000240854	AC117409.1	1291.62	0.690478	0.0448737	15.3871	1.99722e-53	4.30171e-52
ENSG00000183943	PRKX	311.931	-1.39249	0.0905346	-15.3807	2.20469e-53	4.74484e-52		+
ENSG00000163644	PPM1K	434.609	-1.27088	0.0826546	-15.3758	2.37713e-53	5.11194e-52		+
ENSG00000139438	FAM222A	157.876	2.44221	0.158839	15.3754	2.39436e-53	5.14496e-52			+
ENSG00000254023	PKMP4	3063.18	0.566294	0.0368501	15.3675	2.70443e-53	5.80669e-52
ENSG00000181790	ADGRB1	1161.24	-1.12672	0.073411	-15.3481	3.64725e-53	7.82487e-52		+
ENSG00000072401	UBE2D1	609.681	-1.25926	0.0820926	-15.3395	4.16585e-53	8.92351e-52		+
ENSG00000144233	AMMECR1L	1009.95	-0.873227	0.0569267	-15.3395	4.16385e-53	8.92351e-52
ENSG00000102384	CENPI	229.954	1.8977	0.123727	15.3378	4.27367e-53	9.14733e-52			+
ENSG00000117676	RPS6KA1	515.716	-1.04706	0.0682782	-15.3352	4.45168e-53	9.52089e-52		+
ENSG00000101474	APMAP	2339.63	-0.623729	0.0406781	-15.3333	4.5812e-53	9.79025e-52
ENSG00000101109	STK4	2548.21	-0.553792	0.0361207	-15.3317	4.69486e-53	1.00253e-51
ENSG00000154727	GABPA	387.121	1.3856	0.0903792	15.331	4.74712e-53	1.0129e-51			+
ENSG00000213160	KLHL23	664.736	1.08673	0.0708905	15.3297	4.84537e-53	1.03306e-51			+
ENSG00000054392	HHAT	701.898	-1.02226	0.06671	-15.3239	5.29461e-53	1.12797e-51		+
ENSG00000109089	CDR2L	1329.81	-0.787718	0.0514128	-15.3214	5.49936e-53	1.17068e-51
ENSG00000013364	MVP	1085.94	-0.892998	0.0583083	-15.3151	6.06069e-53	1.28917e-51
ENSG00000114853	ZBTB47	628.106	-1.17373	0.0766428	-15.3143	6.13851e-53	1.30471e-51		+
ENSG00000158604	TMED4	1582.41	0.764926	0.0499577	15.3115	6.40913e-53	1.36117e-51
ENSG00000172831	CES2	557.092	-1.12848	0.0737391	-15.3037	7.22681e-53	1.53364e-51		+
ENSG00000101150	TPD52L2	1734.39	-0.610705	0.039935	-15.2925	8.58229e-53	1.81988e-51
ENSG00000158292	GPR153	342.074	-1.62934	0.106591	-15.286	9.482e-53	2.00911e-51		+
ENSG00000248208	WDR45P1	573.129	-1.10646	0.0723977	-15.283	9.922e-53	2.10072e-51		+
ENSG00000163050	COQ8A	390.147	-1.2778	0.0836126	-15.2824	1.00229e-52	2.12045e-51		+
ENSG00000137216	TMEM63B	504.652	-1.22462	0.0801651	-15.2762	1.10221e-52	2.33004e-51		+
ENSG00000123358	NR4A1	372.004	-1.47089	0.0963283	-15.2695	1.22023e-52	2.57753e-51		+
ENSG00000101413	RPRD1B	756.435	0.975182	0.0639202	15.2562	1.49643e-52	3.15853e-51
ENSG00000179869	ABCA13	378.502	-1.30864	0.085799	-15.2524	1.58724e-52	3.34763e-51		+
ENSG00000136205	TNS3	1325.61	0.726936	0.0476618	15.252	1.59748e-52	3.36663e-51
ENSG00000123562	MORF4L2	3223.5	0.539833	0.035402	15.2487	1.68034e-52	3.53853e-51
ENSG00000130589	HELZ2	1309.65	-1.05155	0.068977	-15.245	1.77837e-52	3.74209e-51		+
ENSG00000163597	SNHG16	420.871	-1.31727	0.0864276	-15.2413	1.88056e-52	3.95408e-51		+
ENSG00000134684	YARS	1896.38	-0.673315	0.0441824	-15.2394	1.93568e-52	4.06685e-51
ENSG00000113356	POLR3G	330.916	1.53663	0.100836	15.2389	1.95207e-52	4.09814e-51			+
ENSG00000156384	SFR1	252.393	1.76948	0.116256	15.2205	2.58562e-52	5.42406e-51			+
ENSG00000136940	PDCL	412.791	1.40577	0.092434	15.2084	3.11282e-52	6.525e-51			+
ENSG00000174607	UGT8	224.754	1.94154	0.127675	15.2069	3.18469e-52	6.67056e-51			+
ENSG00000249915	PDCD6	940.791	-0.861391	0.0566706	-15.1999	3.53928e-52	7.40761e-51
ENSG00000118946	PCDH17	158.948	-2.22178	0.14622	-15.1948	3.82782e-52	8.00541e-51		+
ENSG00000072042	RDH11	2843.67	-0.584865	0.0384934	-15.1939	3.88233e-52	8.11321e-51
ENSG00000234297	AL592293.2	494.648	1.36261	0.0896828	15.1937	3.89342e-52	8.13018e-51			+
ENSG00000205060	SLC35B4	427.726	1.33377	0.0877915	15.1925	3.96686e-52	8.27724e-51			+
ENSG00000142408	CACNG8	582.621	-1.03052	0.0678595	-15.1861	4.37403e-52	9.11989e-51		+
ENSG00000131080	EDA2R	854.642	-0.975532	0.0643444	-15.1611	6.39985e-52	1.33336e-50
ENSG00000130723	PRRC2B	2089.33	0.633058	0.0417708	15.1555	6.96778e-52	1.45058e-50
ENSG00000158555	GDPD5	1933.22	-0.72444	0.0478099	-15.1525	7.29314e-52	1.51716e-50
ENSG00000155640		652.944	1.19691	0.0790739	15.1365	9.29753e-52	1.93266e-50			+
ENSG00000137642	SORL1	157.487	2.00322	0.132356	15.135	9.5132e-52	1.97599e-50			+
ENSG00000116396	KCNC4	937.003	-0.867367	0.0573129	-15.1339	9.68055e-52	2.00923e-50
ENSG00000147526	TACC1	1169.28	0.750055	0.0495978	15.1227	1.14691e-51	2.37864e-50
ENSG00000138107	ACTR1A	3122.24	-0.486203	0.0321534	-15.1214	1.17084e-51	2.42643e-50
ENSG00000087258	GNAO1	518.09	-1.3044	0.0862711	-15.1197	1.20042e-51	2.48586e-50		+
ENSG00000055483	USP36	1512.01	-0.742946	0.0491568	-15.1138	1.31316e-51	2.71727e-50
ENSG00000024422	EHD2	1919.01	-0.861608	0.0570277	-15.1086	1.42153e-51	2.93928e-50
ENSG00000010165	METTL13	1023.79	-0.878864	0.0581721	-15.108	1.43422e-51	2.95959e-50
ENSG00000068120	COASY	1255.22	0.703299	0.0465515	15.108	1.43459e-51	2.95959e-50
ENSG00000134986	NREP	565.564	1.12033	0.0741545	15.108	1.43321e-51	2.95959e-50			+
ENSG00000087085	ACHE	229.919	-1.60598	0.106347	-15.1013	1.58787e-51	3.27336e-50		+
ENSG00000152291	TGOLN2	4306.32	0.414787	0.0274747	15.0971	1.69302e-51	3.48749e-50
ENSG00000142541	RPL13A	3651.48	0.498169	0.0330039	15.0942	1.7675e-51	3.63819e-50
ENSG00000198824	CHAMP1	1119.74	0.834743	0.0553082	15.0926	1.81277e-51	3.72857e-50
ENSG00000170571	EMB	561.097	1.02936	0.068226	15.0875	1.95859e-51	4.02547e-50			+
ENSG00000103647	CORO2B	486.784	-1.16987	0.0775475	-15.0858	2.00792e-51	4.12375e-50		+
ENSG00000146676	PURB	4223.54	0.595465	0.0394806	15.0825	2.11137e-51	4.33297e-50
ENSG00000182197	EXT1	2096.17	-0.612182	0.0406178	-15.0718	2.48366e-51	5.09318e-50
ENSG00000163683	SMIM14	152.158	2.15384	0.142951	15.067	2.67146e-51	5.4742e-50			+
ENSG00000273373	AL355488.1	315.461	1.54671	0.102661	15.0661	2.70427e-51	5.53729e-50			+
ENSG00000236801	RPL24P8	2422.54	0.866721	0.0575398	15.063	2.83666e-51	5.80404e-50
ENSG00000198743	SLC5A3	1631.87	0.704853	0.0467983	15.0615	2.90043e-51	5.93008e-50
ENSG00000136444	RSAD1	1627.57	-0.691949	0.0459669	-15.0532	3.28966e-51	6.72087e-50
ENSG00000049323	LTBP1	274.936	-1.67552	0.111308	-15.053	3.29812e-51	6.73313e-50		+
ENSG00000135387	CAPRIN1	3390.9	0.467218	0.031083	15.0313	4.5812e-51	9.34558e-50
ENSG00000180957	PITPNB	3575.36	-0.469896	0.0312619	-15.0309	4.60434e-51	9.38579e-50
ENSG00000090975	PITPNM2	300.183	-1.56243	0.104007	-15.0224	5.23929e-51	1.06722e-49		+
ENSG00000235823	OLMALINC	313.348	1.37342	0.091541	15.0033	6.98246e-51	1.42124e-49			+
ENSG00000249279	LINC02057	178.707	-2.00959	0.133945	-15.0031	7.00739e-51	1.42525e-49		+
ENSG00000170471	RALGAPB	990.806	-0.738861	0.0493089	-14.9843	9.29829e-51	1.8898e-49
ENSG00000186665	C17orf58	194.208	2.08091	0.139018	14.9686	1.17812e-50	2.39266e-49			+
ENSG00000225138	SLC9A3-AS1	859.546	-0.95933	0.0640929	-14.9678	1.19204e-50	2.41914e-49
ENSG00000143367	TUFT1	1051.15	-0.802441	0.0536151	-14.9667	1.21188e-50	2.45757e-49
ENSG00000143479	DYRK3	772.744	-0.984388	0.0657822	-14.9643	1.25545e-50	2.54405e-49
ENSG00000059122	FLYWCH1	1137.75	-0.893883	0.0597373	-14.9636	1.27039e-50	2.57243e-49
ENSG00000173846	PLK3	270.882	-1.50177	0.100372	-14.962	1.30113e-50	2.63273e-49		+
ENSG00000142002	DPP9	818.154	-0.863604	0.0577364	-14.9577	1.38733e-50	2.80506e-49
ENSG00000120063	GNA13	2865.19	-0.494269	0.0330477	-14.9562	1.41801e-50	2.86499e-49
ENSG00000130477	UNC13A	498.937	-1.20995	0.0809041	-14.9553	1.4382e-50	2.90363e-49		+
ENSG00000197256	KANK2	1018.19	0.723992	0.0484153	14.9538	1.47114e-50	2.96795e-49
ENSG00000262580	AC087741.1	297.12	-1.61015	0.107769	-14.9407	1.79143e-50	3.61146e-49		+
ENSG00000149136	SSRP1	1740.27	0.642869	0.043038	14.9373	1.88555e-50	3.79841e-49
ENSG00000100526	CDKN3	154.527	2.30268	0.154209	14.9322	2.03381e-50	4.09407e-49			+
ENSG00000187676	B3GLCT	220.86	2.18143	0.146104	14.9306	2.0825e-50	4.189e-49			+
ENSG00000115484	CCT4	1225.21	0.704996	0.0472211	14.9297	2.11216e-50	4.24556e-49
ENSG00000168476	REEP4	789.649	1.03592	0.0693971	14.9274	2.18529e-50	4.38932e-49			+
ENSG00000244675	AC108676.1	89.2948	-3.2759	0.219509	-14.9238	2.30845e-50	4.63331e-49		+
ENSG00000214455	RCN1P2	1371.57	0.773906	0.0519183	14.9062	3.003e-50	6.02292e-49
ENSG00000080823	MOK	377.044	-1.27008	0.0852063	-14.9059	3.01793e-50	6.04845e-49		+
ENSG00000085719	CPNE3	1390.71	-0.712861	0.0478319	-14.9035	3.12989e-50	6.26824e-49
ENSG00000210082	MT-RNR2	247988	-0.451039	0.0302682	-14.9014	3.22699e-50	6.45799e-49
ENSG00000114439	BBX	1747.13	-0.653484	0.0438608	-14.899	3.34314e-50	6.68555e-49
ENSG00000006715	VPS41	985.876	-0.755837	0.0507437	-14.8952	3.54178e-50	7.07762e-49
ENSG00000160949	TONSL	1753.46	0.83335	0.0559589	14.8922	3.70459e-50	7.39757e-49
ENSG00000176490	DIRAS1	515.855	-1.16224	0.0780684	-14.8875	3.975e-50	7.93176e-49		+
ENSG00000105971	CAV2	456.7	-1.21793	0.0818352	-14.8827	4.27014e-50	8.51448e-49		+
ENSG00000166340	TPP1	2279.32	-0.564667	0.037945	-14.8812	4.36654e-50	8.70037e-49
ENSG00000178974	FBXO34	832.314	0.839447	0.056488	14.8606	5.93677e-50	1.18205e-48
ENSG00000266469	AC005288.1	442.663	1.20208	0.0809012	14.8587	6.1134e-50	1.21633e-48			+
ENSG00000001460	STPG1	231.672	-1.83286	0.123363	-14.8575	6.21926e-50	1.23649e-48		+
ENSG00000123091	RNF11	2171.22	0.711712	0.0479266	14.85	6.95175e-50	1.38112e-48
ENSG00000164695	CHMP4C	207.02	-1.6234	0.109338	-14.8476	7.20945e-50	1.43128e-48		+
ENSG00000163900	TMEM41A	540.347	-1.14804	0.0773601	-14.8402	8.04671e-50	1.59635e-48		+
ENSG00000234558	API5P1	302.921	1.561	0.105203	14.838	8.3234e-50	1.65004e-48			+
ENSG00000116560	SFPQ	6435.63	0.513139	0.0345896	14.8351	8.69336e-50	1.72214e-48
ENSG00000082497	SERTAD4	813.307	0.916593	0.0618284	14.8248	1.01281e-49	2.0049e-48
ENSG00000217241	CBX3P9	2835.52	0.780562	0.0526584	14.8231	1.03855e-49	2.05437e-48
ENSG00000113263	ITK	79.9704	-3.34633	0.225846	-14.8169	1.13971e-49	2.25287e-48		+
ENSG00000233929	MT1XP1	358.985	1.37687	0.0929293	14.8164	1.14837e-49	2.26834e-48			+
ENSG00000232931	LINC00342	235.93	-1.69976	0.114762	-14.8112	1.2392e-49	2.44599e-48		+
ENSG00000076003	MCM6	505.071	1.31052	0.088503	14.8076	1.30855e-49	2.58101e-48			+
ENSG00000157193	LRP8	706.634	0.98365	0.0664349	14.8062	1.33517e-49	2.63163e-48
ENSG00000259956	RBM15B	1727.49	0.625109	0.0422475	14.7964	1.54622e-49	3.04541e-48
ENSG00000257331	RACGAP1P	406.972	1.4062	0.0950392	14.796	1.55434e-49	3.05922e-48			+
ENSG00000140941	MAP1LC3B	2145.65	-0.635813	0.0429736	-14.7954	1.56762e-49	3.08314e-48
ENSG00000111912	NCOA7	369.486	-1.33186	0.0900416	-14.7916	1.6584e-49	3.25934e-48		+
ENSG00000099812	MISP	280.108	1.71923	0.116235	14.7909	1.67617e-49	3.29189e-48			+
ENSG00000213390	ARHGAP19	404.748	1.24508	0.0842731	14.7744	2.14367e-49	4.20702e-48			+
ENSG00000102781	KATNAL1	784.046	0.88995	0.0602969	14.7595	2.67359e-49	5.24326e-48
ENSG00000104969	SGTA	1343.51	-0.714113	0.0483849	-14.759	2.69195e-49	5.2755e-48
ENSG00000241553	ARPC4	922.719	-0.935654	0.0634026	-14.7573	2.75943e-49	5.40386e-48
ENSG00000198964	SGMS1	464.505	1.18689	0.0804538	14.7524	2.96907e-49	5.81025e-48			+
ENSG00000204186	ZDBF2	610.841	1.03844	0.0704027	14.75	3.0754e-49	6.01405e-48			+
ENSG00000127804	METTL16	634.46	-0.969706	0.0657451	-14.7495	3.09988e-49	6.05759e-48
ENSG00000126878	AIF1L	292.237	1.46236	0.09917	14.746	3.26612e-49	6.3779e-48			+
ENSG00000101639	CEP192	725.383	0.927609	0.0629187	14.743	3.414e-49	6.66191e-48
ENSG00000187098	MITF	375.491	-1.18029	0.080145	-14.727	4.32685e-49	8.4372e-48		+
ENSG00000173334	TRIB1	878.443	-0.965505	0.0655647	-14.726	4.39041e-49	8.55506e-48
ENSG00000130522	JUND	2336.06	-0.912336	0.0619959	-14.7161	5.08333e-49	9.89822e-48
ENSG00000082213	C5orf22	742.542	1.02266	0.0694938	14.7158	5.1026e-49	9.92868e-48			+
ENSG00000104626	ERI1	854.179	-0.808781	0.0549756	-14.7116	5.4291e-49	1.05565e-47
ENSG00000156265	MAP3K7CL	227.836	-1.94195	0.132079	-14.7029	6.17507e-49	1.19985e-47		+
ENSG00000265415	AC099850.3	520.741	1.37298	0.0934307	14.6952	6.91838e-49	1.34332e-47			+
ENSG00000203668	CHML	1852.75	0.762121	0.0518987	14.6848	8.06892e-49	1.56561e-47
ENSG00000182272	B4GALNT4	607.774	-1.11121	0.075677	-14.6836	8.2072e-49	1.59131e-47		+
ENSG00000186638	KIF24	592.767	1.18599	0.0808206	14.6744	9.40711e-49	1.82268e-47			+
ENSG00000162711	NLRP3	195.43	-2.04278	0.139253	-14.6696	1.00935e-48	1.95429e-47		+
ENSG00000253606	AFG3L2P1	674.398	0.944412	0.0643791	14.6695	1.0102e-48	1.95454e-47
ENSG00000158480	SPATA2	724.646	-0.933706	0.063655	-14.6682	1.03024e-48	1.99192e-47
ENSG00000182010	RTKN2	487.51	1.09971	0.0750292	14.657	1.21448e-48	2.34649e-47			+
ENSG00000135414	GDF11	1212.77	0.77875	0.053144	14.6536	1.27767e-48	2.46683e-47
ENSG00000038210	PI4K2B	190.449	1.86785	0.127491	14.6509	1.32911e-48	2.56435e-47			+
ENSG00000100300	TSPO	730.031	-1.06372	0.0726345	-14.6448	1.45368e-48	2.80271e-47		+
ENSG00000213194	CDK7P1	816.403	-1.03441	0.0706459	-14.6422	1.51011e-48	2.90945e-47		+
ENSG00000263465	SRSF8	1012.91	0.804587	0.0549503	14.6421	1.51315e-48	2.91327e-47
ENSG00000171307	ZDHHC16	454.84	1.40051	0.0956587	14.6407	1.54458e-48	2.97169e-47			+
ENSG00000177225	GATD1	1313.68	-0.658825	0.0450273	-14.6317	1.76354e-48	3.39057e-47
ENSG00000061676	NCKAP1	1663.04	-0.699536	0.0478301	-14.6254	1.93303e-48	3.71382e-47
ENSG00000122203	KIAA1191	813.189	1.10373	0.0754786	14.6231	1.99958e-48	3.83901e-47			+
ENSG00000179240	GVQW3	180.986	1.98603	0.135868	14.6174	2.1756e-48	4.17402e-47			+
ENSG00000164949	GEM	418.999	-1.08431	0.0741957	-14.6141	2.28297e-48	4.37695e-47		+
ENSG00000168924	LETM1	817.531	-0.88781	0.0607793	-14.6071	2.52999e-48	4.84714e-47
ENSG00000165417	GTF2A1	1172.09	0.696822	0.0477137	14.6042	2.63985e-48	5.05409e-47
ENSG00000172057	ORMDL3	920.549	-0.828017	0.0566985	-14.6038	2.65428e-48	5.07817e-47
ENSG00000154429	CCSAP	601.389	1.00665	0.0689698	14.5956	2.9968e-48	5.72948e-47			+
ENSG00000231831	MTHFD1P1	3009.35	0.503093	0.034479	14.5913	3.19163e-48	6.0977e-47
ENSG00000226549	SCDP1	3774.24	0.617974	0.0423678	14.5859	3.45164e-48	6.58986e-47
ENSG00000189221	MAOA	267.723	-1.54765	0.106161	-14.5784	3.85523e-48	7.35528e-47		+
ENSG00000109046	WSB1	1998.29	-0.714589	0.049023	-14.5766	3.95705e-48	7.54428e-47
ENSG00000058866	DGKG	290.268	1.42217	0.0976046	14.5707	4.31424e-48	8.21957e-47			+
ENSG00000225614	ZNF469	112.907	-2.36742	0.162556	-14.5637	4.77992e-48	9.10045e-47		+
ENSG00000164535	DAGLB	1760.85	-0.625835	0.0430168	-14.5486	5.95998e-48	1.13393e-46
ENSG00000115935	WIPF1	402.616	-1.40606	0.0966691	-14.5451	6.27245e-48	1.19255e-46		+
ENSG00000111897	SERINC1	2254.32	-0.605189	0.0416192	-14.5411	6.6505e-48	1.26355e-46
ENSG00000092445	TYRO3	628.3	-1.01707	0.0699905	-14.5316	7.6446e-48	1.45141e-46		+
ENSG00000163026	WDCP	710.277	1.14733	0.0789597	14.5306	7.75906e-48	1.47213e-46			+
ENSG00000063587	ZNF275	838.241	-0.855851	0.0589285	-14.5236	8.59379e-48	1.62937e-46
ENSG00000080986	NDC80	233.388	1.92252	0.132409	14.5195	9.11097e-48	1.72623e-46			+
ENSG00000165480	SKA3	489.684	1.21749	0.0838541	14.5191	9.1687e-48	1.73597e-46			+
ENSG00000233098	CCDC144NL-AS1	1014.95	0.793809	0.0546828	14.5166	9.50857e-48	1.79908e-46
ENSG00000139278	GLIPR1	248.613	-1.70752	0.117664	-14.5118	1.01983e-47	1.92825e-46		+
ENSG00000117143	UAP1	608.824	0.993685	0.0685086	14.5045	1.13432e-47	2.14324e-46
ENSG00000178295	GEN1	665.515	1.02229	0.0705139	14.4977	1.25342e-47	2.36663e-46			+
ENSG00000073060	SCARB1	1474.15	-0.701938	0.0484241	-14.4956	1.29096e-47	2.43585e-46
ENSG00000036549	AC118549.1	784.927	0.913537	0.0630297	14.4938	1.32683e-47	2.50181e-46
ENSG00000162892	IL24	233.749	-1.76349	0.121678	-14.4931	1.33919e-47	2.52337e-46		+
ENSG00000166897	ELFN2	2365.07	-0.757743	0.0522996	-14.4885	1.43266e-47	2.69764e-46
ENSG00000197744	PTMAP2	788.1	0.912425	0.0629924	14.4847	1.51433e-47	2.84945e-46
ENSG00000128283	CDC42EP1	1666	-0.811112	0.0560347	-14.4752	1.73857e-47	3.26916e-46
ENSG00000170876	TMEM43	1724.95	-0.689882	0.0476635	-14.474	1.7689e-47	3.32391e-46
ENSG00000104343	UBE2W	461.721	1.38844	0.0959293	14.4736	1.7804e-47	3.34322e-46			+
ENSG00000115053	NCL	6283.21	0.496022	0.0342725	14.4729	1.79833e-47	3.37457e-46
ENSG00000100226	GTPBP1	575.36	-1.09603	0.0757471	-14.4697	1.88422e-47	3.53334e-46		+
ENSG00000126217	MCF2L	739.346	-1.0231	0.0707128	-14.4684	1.91787e-47	3.59398e-46		+
ENSG00000136003	ISCU	688.562	-0.937269	0.0647879	-14.4667	1.9658e-47	3.68126e-46
ENSG00000251022	THAP9-AS1	520.283	1.14844	0.0793993	14.4641	2.04318e-47	3.82356e-46			+
ENSG00000178038	ALS2CL	379.505	-1.20359	0.0832683	-14.4544	2.35088e-47	4.39638e-46		+
ENSG00000047346	FAM214A	192.903	-1.88936	0.130714	-14.4542	2.35944e-47	4.40939e-46		+
ENSG00000086475	SEPHS1	566.551	0.954821	0.0660725	14.4511	2.46674e-47	4.60677e-46
ENSG00000155629	PIK3AP1	234.174	-1.51012	0.104541	-14.4453	2.68454e-47	5.01011e-46		+
ENSG00000110042	DTX4	494.674	1.04893	0.0726504	14.4381	2.98032e-47	5.55833e-46			+
ENSG00000213111	COX5BP2	106.251	-2.91208	0.201779	-14.4321	3.25238e-47	6.0616e-46		+
ENSG00000118689	FOXO3	612.345	-1.16773	0.0809389	-14.4273	3.48652e-47	6.49355e-46		+
ENSG00000111669	TPI1	6522.48	0.619926	0.0429697	14.4271	3.49679e-47	6.50827e-46
ENSG00000198853	RUSC2	1349.78	-0.816171	0.0565828	-14.4244	3.63589e-47	6.76256e-46
ENSG00000236686	BZW1P1	566.061	1.13647	0.0788569	14.4118	4.36134e-47	8.10635e-46			+
ENSG00000103018	CYB5B	1986.51	0.701596	0.0486876	14.4101	4.46752e-47	8.29807e-46
ENSG00000251350	LINC02475	73.0995	3.60713	0.250398	14.4056	4.77157e-47	8.85683e-46			+
ENSG00000067066	SP100	271.231	-1.63967	0.113844	-14.4028	4.96608e-47	9.21163e-46		+
ENSG00000238125	SLC9A3P2	217.154	1.99885	0.138807	14.4002	5.15722e-47	9.5597e-46			+
ENSG00000128512	DOCK4	193.231	-1.92052	0.133371	-14.3998	5.19177e-47	9.61723e-46		+
ENSG00000165304	MELK	507.495	1.10904	0.0770302	14.3975	5.36626e-47	9.93374e-46			+
ENSG00000164307	ERAP1	598.652	-1.0005	0.0695065	-14.3943	5.61609e-47	1.03892e-45		+
ENSG00000164615	CAMLG	552.602	-1.08438	0.0753365	-14.3938	5.66395e-47	1.04707e-45		+
ENSG00000135519	KCNH3	789.655	-0.921037	0.0639941	-14.3925	5.7655e-47	1.06512e-45
ENSG00000100592	DAAM1	464.35	-1.17704	0.0818159	-14.3865	6.29195e-47	1.16159e-45		+
ENSG00000164463	CREBRF	443.446	-1.46119	0.101622	-14.3787	7.03818e-47	1.29848e-45		+
ENSG00000132341	RAN	2898.86	-0.652774	0.0454312	-14.3684	8.16737e-47	1.5058e-45
ENSG00000161202	DVL3	2313.42	-0.657225	0.0457625	-14.3617	9.00401e-47	1.65893e-45
ENSG00000149313	AASDHPPT	571.073	1.03067	0.0717837	14.358	9.48593e-47	1.74655e-45			+
ENSG00000070010	UFD1	610.803	0.945223	0.0658355	14.3573	9.58436e-47	1.76348e-45
ENSG00000126003	PLAGL2	1362.18	0.688605	0.0479628	14.3571	9.62054e-47	1.76895e-45
ENSG00000123240	OPTN	282.545	-1.54522	0.107634	-14.3562	9.74096e-47	1.78989e-45		+
ENSG00000009954	BAZ1B	2604.06	0.522472	0.0363943	14.3559	9.78892e-47	1.7975e-45
ENSG00000118495	PLAGL1	1263.31	0.695377	0.0484826	14.3428	1.18161e-46	2.16828e-45
ENSG00000108100	CCNY	2937.45	-0.497211	0.0346688	-14.3417	1.20017e-46	2.20087e-45
ENSG00000117394	SLC2A1	1411.67	-0.668048	0.0465961	-14.337	1.28518e-46	2.35519e-45
ENSG00000159658	EFCAB14	1223.28	0.69664	0.0486009	14.3339	1.34346e-46	2.46035e-45
ENSG00000180764	PIPSL	3634.33	0.429636	0.0299777	14.3319	1.38318e-46	2.53139e-45
ENSG00000119707	RBM25	2614.95	0.475751	0.0332118	14.3248	1.53257e-46	2.80292e-45
ENSG00000135486	HNRNPA1	2521.63	0.520878	0.0363672	14.3227	1.57781e-46	2.88375e-45
ENSG00000181449	SOX2	79.6108	3.32082	0.231896	14.3203	1.63438e-46	2.98514e-45			+
ENSG00000111961	SASH1	524.125	-1.01184	0.0706822	-14.3153	1.75685e-46	3.20669e-45		+
ENSG00000111962	UST	185.889	-1.75206	0.12241	-14.3131	1.81368e-46	3.30821e-45		+
ENSG00000143363	PRUNE1	250.534	1.68374	0.117646	14.312	1.84234e-46	3.35826e-45			+
ENSG00000166734	CASC4	1550.69	-0.626571	0.0438096	-14.3022	2.12118e-46	3.86395e-45
ENSG00000122965	RBM19	639.906	-0.908958	0.0635856	-14.295	2.34974e-46	4.27746e-45
ENSG00000188322	SBK1	404.093	-1.33578	0.0935635	-14.2768	3.05461e-46	5.55691e-45		+
ENSG00000116337	AMPD2	2097.13	-0.572618	0.0401138	-14.2748	3.13999e-46	5.70846e-45
ENSG00000137478	FCHSD2	657.97	-0.865806	0.0606536	-14.2746	3.1509e-46	5.72448e-45
ENSG00000100376	FAM118A	723.328	0.943697	0.0661253	14.2713	3.30159e-46	5.99427e-45
ENSG00000088854	C20orf194	618.682	-0.948937	0.0665245	-14.2645	3.64337e-46	6.61043e-45
ENSG00000167680	SEMA6B	1370.99	-0.914807	0.0641892	-14.2517	4.37345e-46	7.92981e-45
ENSG00000116954	RRAGC	881.235	-1.00111	0.0702486	-14.251	4.41976e-46	8.00847e-45		+
ENSG00000141503	MINK1	548.745	-1.01315	0.0711408	-14.2414	5.06685e-46	9.17492e-45		+
ENSG00000065802	ASB1	1241.4	-0.67113	0.0471278	-14.2406	5.1266e-46	9.27698e-45
ENSG00000198252	STYX	687.115	-0.942027	0.0662021	-14.2296	6.00494e-46	1.08592e-44
ENSG00000171135	JAGN1	663.135	0.975589	0.068582	14.2251	6.39821e-46	1.15628e-44
ENSG00000148943	LIN7C	806.494	0.89829	0.0631583	14.2228	6.61052e-46	1.19307e-44
ENSG00000255397	AC022182.3	3200.56	0.564876	0.039716	14.2229	6.6094e-46	1.19307e-44
ENSG00000104142	VPS18	1003.72	-0.76982	0.0541412	-14.2187	7.00947e-46	1.26424e-44
ENSG00000131389	SLC6A6	1279.34	-0.82395	0.0579533	-14.2175	7.13715e-46	1.28642e-44
ENSG00000270885	RASL10B	1500.68	-0.573793	0.0403789	-14.2102	7.91802e-46	1.42623e-44
ENSG00000136527	TRA2B	1881.08	0.624683	0.0439793	14.204	8.6489e-46	1.55686e-44
ENSG00000116678	LEPR	376.076	-1.31627	0.0926715	-14.2036	8.70532e-46	1.56599e-44		+
ENSG00000185222	TCEAL9	579.151	1.16509	0.0820984	14.1914	1.03598e-45	1.86238e-44			+
ENSG00000162614	NEXN	308.248	-1.30694	0.0920974	-14.1908	1.04428e-45	1.87608e-44		+
ENSG00000183250	LINC01547	195.468	1.65673	0.116786	14.1861	1.11771e-45	2.00668e-44			+
ENSG00000176046	NUPR1	773.666	-0.96398	0.0679767	-14.181	1.20056e-45	2.15401e-44
ENSG00000154845	PPP4R1	1065.99	0.776247	0.0547734	14.172	1.3662e-45	2.44959e-44
ENSG00000103742	IGDCC4	511.914	-1.12266	0.0792468	-14.1666	1.47538e-45	2.64362e-44		+
ENSG00000141753	IGFBP4	907.565	0.859082	0.060661	14.162	1.57413e-45	2.81872e-44
ENSG00000100522	GNPNAT1	437.854	1.21329	0.0858611	14.1309	2.45048e-45	4.38509e-44			+
ENSG00000134265	NAPG	516.939	1.04865	0.0742142	14.1301	2.47877e-45	4.43282e-44			+
ENSG00000169045	HNRNPH1	4084.67	0.582283	0.0412145	14.1281	2.54961e-45	4.55653e-44
ENSG00000113742	CPEB4	441.676	-1.15653	0.0818618	-14.1278	2.55862e-45	4.56965e-44		+
ENSG00000125895	TMEM74B	241.159	-1.52481	0.107971	-14.1224	2.76578e-45	4.93642e-44		+
ENSG00000106799	TGFBR1	860.415	-0.835552	0.0591723	-14.1207	2.83278e-45	5.05271e-44
ENSG00000198727	MT-CYB	108407	-0.489207	0.0346585	-14.1151	3.06751e-45	5.46784e-44
ENSG00000080822	CLDND1	1428.24	0.724535	0.0513324	14.1146	3.08865e-45	5.50193e-44
ENSG00000159592	GPBP1L1	1550.37	-0.674221	0.0477733	-14.1129	3.16138e-45	5.62783e-44
ENSG00000197498	RPF2	193.173	1.60222	0.113602	14.1038	3.59643e-45	6.39814e-44			+
ENSG00000211445	GPX3	568.377	0.942238	0.0668506	14.0947	4.09521e-45	7.28076e-44
ENSG00000160703	NLRX1	338.113	-1.37863	0.0978485	-14.0894	4.41361e-45	7.84175e-44		+
ENSG00000100243	CYB5R3	2129.86	-0.665879	0.0472736	-14.0857	4.65293e-45	8.26158e-44
ENSG00000114867	EIF4G1	4776.06	-0.402715	0.0285907	-14.0855	4.66172e-45	8.27183e-44
ENSG00000143228	NUF2	365.931	1.55374	0.110341	14.0812	4.95402e-45	8.78481e-44			+
ENSG00000143420	ENSA	2514.03	0.524126	0.0372257	14.0797	5.06347e-45	8.97309e-44
ENSG00000140006	WDR89	350.439	1.38128	0.0981468	14.0736	5.51754e-45	9.77143e-44			+
ENSG00000150764	DIXDC1	219.979	1.42239	0.101108	14.0681	5.96695e-45	1.05605e-43			+
ENSG00000182307	C8orf33	1937.33	0.728087	0.0517762	14.0622	6.48292e-45	1.14663e-43
ENSG00000179604	CDC42EP4	1835.49	-0.666679	0.0474216	-14.0586	6.82635e-45	1.20659e-43
ENSG00000272016		632.118	1.16597	0.0829446	14.0572	6.95814e-45	1.22909e-43			+
ENSG00000004660	CAMKK1	445.004	1.0655	0.0758357	14.05	7.69811e-45	1.35892e-43			+
ENSG00000164985	PSIP1	687.274	0.999152	0.0711193	14.049	7.8178e-45	1.37916e-43
ENSG00000273038	AL365203.2	231.197	-1.50759	0.107311	-14.0488	7.83382e-45	1.3811e-43		+
ENSG00000168461	RAB31	1836.59	0.63084	0.0449172	14.0445	8.3245e-45	1.46667e-43
ENSG00000160208	RRP1B	1260.71	0.779877	0.0555324	14.0436	8.428e-45	1.48395e-43
ENSG00000198786	MT-ND5	80419	-0.478277	0.0341018	-14.025	1.09646e-44	1.92933e-43
ENSG00000154174	TOMM70	1757.6	0.668697	0.0476987	14.0192	1.18952e-44	2.09173e-43
ENSG00000100558	PLEK2	394.935	-1.13049	0.0806455	-14.0181	1.20886e-44	2.12438e-43		+
ENSG00000196922	ZNF252P	1427.37	0.671168	0.0478914	14.0144	1.27314e-44	2.23591e-43
ENSG00000162512	SDC3	2380.16	-0.652879	0.0465986	-14.0107	1.34099e-44	2.35357e-43
ENSG00000111321	LTBR	1353.73	-0.692235	0.0494112	-14.0097	1.36011e-44	2.38558e-43
ENSG00000186174	BCL9L	2195.75	-0.628101	0.044859	-14.0017	1.52251e-44	2.66872e-43
ENSG00000152518	ZFP36L2	1011.22	0.871351	0.0623318	13.9792	2.08679e-44	3.65549e-43
ENSG00000205903	ZNF316	3532.59	-0.749719	0.0536402	-13.9768	2.15944e-44	3.78034e-43
ENSG00000128595	CALU	3380.2	-0.473245	0.0338646	-13.9746	2.2274e-44	3.89681e-43
ENSG00000132361	CLUH	1239.44	-0.71857	0.0514989	-13.9531	3.01237e-44	5.26675e-43
ENSG00000143507	DUSP10	183.012	-1.71595	0.123008	-13.9499	3.15035e-44	5.50447e-43		+
ENSG00000113716	HMGXB3	1290.33	-0.711525	0.0510065	-13.9497	3.16e-44	5.51782e-43
ENSG00000105223	PLD3	873.131	-0.968948	0.0694717	-13.9474	3.26366e-44	5.69519e-43
ENSG00000255883	FUNDC2P1	665.583	1.05061	0.0753408	13.9448	3.38293e-44	5.89956e-43			+
ENSG00000164733	CTSB	5116.82	-0.415096	0.0297815	-13.938	3.71968e-44	6.48271e-43
ENSG00000221886	ZBED8	185.2	1.77253	0.127174	13.9379	3.7268e-44	6.49098e-43			+
ENSG00000169359	SLC33A1	614.732	-0.963981	0.0692364	-13.923	4.59018e-44	7.98965e-43
ENSG00000176749	CDK5R1	624.253	-1.01094	0.0726108	-13.9227	4.61109e-44	8.02095e-43		+
ENSG00000102109	PCSK1N	751.612	-1.284	0.0922399	-13.9202	4.77408e-44	8.29921e-43		+
ENSG00000164331	ANKRA2	172.837	-1.75375	0.126	-13.9187	4.87955e-44	8.47717e-43		+
ENSG00000140564	FURIN	2116.82	-0.619925	0.0445471	-13.9162	5.05176e-44	8.77079e-43
ENSG00000135919	SERPINE2	912.958	-0.775901	0.0557653	-13.9137	5.23129e-44	9.07674e-43
ENSG00000243547	HNRNPKP4	4767.62	0.431994	0.0310486	13.9135	5.24484e-44	9.09448e-43
ENSG00000068354	TBC1D25	544.182	-0.974726	0.0700565	-13.9134	5.25059e-44	9.09871e-43
ENSG00000101290	CDS2	520.29	-0.991695	0.0713295	-13.903	6.07281e-44	1.05169e-42
ENSG00000107719	PALD1	534.054	-0.99585	0.0716311	-13.9025	6.11934e-44	1.05907e-42
ENSG00000204116	CHIC1	754.995	-0.987709	0.0710502	-13.9016	6.19692e-44	1.07183e-42
ENSG00000142166	IFNAR1	1010.03	-0.769895	0.0554191	-13.8922	7.06025e-44	1.22038e-42
ENSG00000129946	SHC2	377.475	-1.72843	0.124427	-13.8911	7.17044e-44	1.23864e-42		+
ENSG00000155868	MED7	516.423	1.07342	0.0772788	13.8902	7.26083e-44	1.25347e-42			+
ENSG00000242732	RTL5	367.884	-1.1789	0.0849047	-13.885	7.81256e-44	1.34786e-42		+
ENSG00000065534	MYLK	907.961	-0.764378	0.0550832	-13.8768	8.75879e-44	1.51016e-42
ENSG00000176978	DPP7	494.692	-1.20256	0.0867014	-13.8701	9.61541e-44	1.65681e-42		+
ENSG00000111875	ASF1A	244.191	1.42932	0.103163	13.8549	1.18768e-43	2.04519e-42			+
ENSG00000140391	TSPAN3	1620.17	-0.578764	0.0418051	-13.8443	1.37681e-43	2.36937e-42
ENSG00000132003	ZSWIM4	249.984	-1.6177	0.116876	-13.8412	1.4388e-43	2.47451e-42		+
ENSG00000119318	RAD23B	1679.22	0.631198	0.045611	13.8387	1.4884e-43	2.55819e-42
ENSG00000196981	WDR5B	394.446	1.22144	0.0882845	13.8353	1.56055e-43	2.68053e-42			+
ENSG00000115762	PLEKHB2	2631.43	-0.617067	0.0446079	-13.8331	1.60871e-43	2.76151e-42
ENSG00000120539	MASTL	716.765	1.07088	0.0774526	13.8262	1.77126e-43	3.03865e-42			+
ENSG00000101367	MAPRE1	3014.47	-0.528247	0.0382072	-13.8258	1.78052e-43	3.05263e-42
ENSG00000143858	SYT2	268.722	1.25103	0.0904861	13.8256	1.78513e-43	3.05861e-42			+
ENSG00000126945	HNRNPH2	1994.11	-0.542168	0.0392248	-13.8221	1.87586e-43	3.21205e-42
ENSG00000178573	MAF	797.193	-1.14698	0.0829952	-13.8199	1.93406e-43	3.30964e-42		+
ENSG00000065357	DGKA	197.96	-1.83544	0.132918	-13.8088	2.2544e-43	3.85543e-42		+
ENSG00000078369	GNB1	1440.36	0.555502	0.0402525	13.8004	2.53274e-43	4.32873e-42
ENSG00000167281	RBFOX3	455.893	-0.965678	0.069994	-13.7966	2.6723e-43	4.56441e-42
ENSG00000261801	LOXL1-AS1	351.757	1.35693	0.0983675	13.7945	2.74871e-43	4.69199e-42			+
ENSG00000217128	FNIP1	2084.37	-0.594181	0.04308	-13.7925	2.82797e-43	4.82429e-42
ENSG00000165322	ARHGAP12	1044.16	0.84802	0.0614995	13.7891	2.96639e-43	5.05727e-42
ENSG00000278730	AC005332.7	381.692	-1.17867	0.0855689	-13.7745	3.62739e-43	6.18032e-42		+
ENSG00000136840	ST6GALNAC4	533.945	-1.03524	0.0751626	-13.7734	3.68706e-43	6.27809e-42		+
ENSG00000047849	MAP4	5104.95	-0.401896	0.0291937	-13.7665	4.05253e-43	6.8961e-42
ENSG00000120322	PCDHB8	179.59	2.11198	0.153467	13.7618	4.32376e-43	7.35307e-42			+
ENSG00000068305	MEF2A	731.508	-0.959716	0.0697438	-13.7606	4.39989e-43	7.4779e-42
ENSG00000025039	RRAGD	575.027	-1.11815	0.0812646	-13.7593	4.47583e-43	7.60225e-42		+
ENSG00000228283	KATNBL1P6	498.223	-1.32634	0.096397	-13.7592	4.48566e-43	7.61423e-42		+
ENSG00000140464	PML	593.362	-0.929112	0.0675333	-13.7578	4.57046e-43	7.75337e-42
ENSG00000146376	ARHGAP18	255.193	-1.49389	0.108699	-13.7434	5.58216e-43	9.46376e-42		+
ENSG00000071127	WDR1	1476.97	-0.581452	0.0423673	-13.7241	7.28579e-43	1.23444e-41
ENSG00000144218	AFF3	217.164	-1.6647	0.121301	-13.7237	7.32572e-43	1.24044e-41		+
ENSG00000108424	KPNB1	4419.94	0.507205	0.0369673	13.7204	7.66901e-43	1.29776e-41
ENSG00000099804	CDC34	1076.13	-0.74991	0.0546594	-13.7197	7.73986e-43	1.30894e-41
ENSG00000015532	XYLT2	1028.82	-0.743981	0.0542275	-13.7196	7.74775e-43	1.30947e-41
ENSG00000144354	CDCA7	230.866	1.63511	0.119206	13.7167	8.06789e-43	1.36274e-41			+
ENSG00000119408	NEK6	725.33	-0.878987	0.0641127	-13.71	8.84218e-43	1.4926e-41
ENSG00000197093	GAL3ST4	135.613	-2.30964	0.168618	-13.6975	1.05102e-42	1.77309e-41		+
ENSG00000092847	AGO1	1459.23	-0.68491	0.0500192	-13.693	1.11871e-42	1.8861e-41
ENSG00000126785	RHOJ	47.3208	-4.62917	0.338218	-13.6869	1.21525e-42	2.04762e-41		+
ENSG00000184497	TMEM255B	270.959	-1.29494	0.0946372	-13.6832	1.2797e-42	2.15488e-41		+
ENSG00000134748	PRPF38A	846.303	0.820937	0.0599968	13.683	1.28269e-42	2.15858e-41
ENSG00000263606	AP000919.1	967.243	0.767528	0.056106	13.68	1.33779e-42	2.24993e-41
ENSG00000198576	ARC	1125.17	-0.783534	0.0572793	-13.6792	1.35226e-42	2.27287e-41
ENSG00000160058	BSDC1	1288.52	-0.651387	0.0476199	-13.6789	1.35764e-42	2.28051e-41
ENSG00000099814	CEP170B	1545.81	-0.844834	0.0617855	-13.6737	1.45884e-42	2.44902e-41
ENSG00000137992	DBT	236.772	1.56697	0.114613	13.6719	1.49501e-42	2.5082e-41			+
ENSG00000156675	RAB11FIP1	793.168	0.850041	0.0621811	13.6704	1.52568e-42	2.55808e-41
ENSG00000119333	WDR34	672.955	0.963327	0.070506	13.663	1.68773e-42	2.82806e-41
ENSG00000145495	MARCH6	1646.72	-0.538185	0.0393984	-13.6601	1.75798e-42	2.94397e-41
ENSG00000263843	AC022211.2	126.741	2.27571	0.166602	13.6595	1.7711e-42	2.96414e-41			+
ENSG00000137936	BCAR3	335.798	-1.23832	0.0906819	-13.6556	1.86883e-42	3.12579e-41		+
ENSG00000088836	SLC4A11	260.061	-1.57759	0.115641	-13.6422	2.24696e-42	3.75595e-41		+
ENSG00000163346	PBXIP1	641.753	-1.12134	0.0822007	-13.6415	2.26994e-42	3.79204e-41		+
ENSG00000187522	HSPA14	610.949	0.898088	0.0658814	13.6319	2.58784e-42	4.32047e-41
ENSG00000206579	XKR4	52.7383	-3.91931	0.287656	-13.625	2.84392e-42	4.74511e-41		+
ENSG00000001561	ENPP4	382.93	1.36825	0.100514	13.6125	3.37613e-42	5.62969e-41			+
ENSG00000163507	CIP2A	444.393	1.27466	0.0936983	13.6038	3.79989e-42	6.33246e-41			+
ENSG00000196396	PTPN1	1677.71	-0.60335	0.0443544	-13.6029	3.84643e-42	6.40611e-41
ENSG00000124098	FAM210B	546.137	-0.919246	0.0675935	-13.5996	4.02589e-42	6.70093e-41
ENSG00000147912	FBXO10	477.507	-0.955395	0.0703159	-13.5872	4.77105e-42	7.9364e-41
ENSG00000146223	RPL7L1	1916.37	0.499957	0.036822	13.5777	5.4324e-42	9.03104e-41
ENSG00000072501	SMC1A	2116.48	0.513427	0.0378147	13.5775	5.44869e-42	9.05262e-41
ENSG00000151062	CACNA2D4	528.233	-0.963972	0.0710112	-13.5749	5.63981e-42	9.36448e-41
ENSG00000236453	AC003092.1	64.5716	-3.25717	0.239978	-13.5728	5.80693e-42	9.63612e-41		+
ENSG00000136240	KDELR2	9467.05	0.355058	0.0261599	13.5726	5.82217e-42	9.65557e-41
ENSG00000223784	LINP1	174.489	1.5973	0.117725	13.568	6.19856e-42	1.02736e-40			+
ENSG00000157107	FCHO2	314.906	-1.23331	0.0909286	-13.5635	6.59278e-42	1.09203e-40		+
ENSG00000158089	GALNT14	252.275	-1.32146	0.0974778	-13.5565	7.25129e-42	1.20038e-40		+
ENSG00000197321	SVIL	505.68	-0.968803	0.0714684	-13.5557	7.3332e-42	1.21321e-40
ENSG00000160445	ZER1	376.962	-1.42981	0.105513	-13.551	7.81606e-42	1.29231e-40		+
ENSG00000174173	TRMT10C	923.264	0.774625	0.057193	13.5441	8.59017e-42	1.41945e-40
ENSG00000153214	TMEM87B	488.898	-1.03514	0.0764374	-13.5423	8.79462e-42	1.45236e-40		+
ENSG00000140632	GLYR1	1607.06	-0.602442	0.0445364	-13.527	1.0841e-41	1.78922e-40
ENSG00000213516	RBMXL1	1153.32	0.667277	0.0493336	13.5258	1.10116e-41	1.81628e-40
ENSG00000185963	BICD2	1343.68	-0.612325	0.0452764	-13.5241	1.12653e-41	1.85701e-40
ENSG00000126804	ZBTB1	1017.67	0.717835	0.0530901	13.5211	1.17439e-41	1.93473e-40
ENSG00000102910	LONP2	782.83	0.862766	0.0638336	13.5158	1.26092e-41	2.07604e-40
ENSG00000111859	NEDD9	256.525	-1.46563	0.108453	-13.514	1.29263e-41	2.12698e-40		+
ENSG00000118900	UBN1	1875.99	-0.574216	0.0424935	-13.513	1.31009e-41	2.15442e-40
ENSG00000172795	DCP2	1766.5	0.666852	0.0493652	13.5085	1.39283e-41	2.28911e-40
ENSG00000182568	SATB1	541.967	-0.912336	0.0676062	-13.4949	1.67695e-41	2.7544e-40
ENSG00000144455	SUMF1	272.712	1.41536	0.104924	13.4894	1.80466e-41	2.96239e-40			+
ENSG00000109819	PPARGC1A	67.9679	-2.96434	0.219874	-13.482	1.99638e-41	3.27514e-40		+
ENSG00000034152	MAP2K3	1145.68	-0.722168	0.0535793	-13.4785	2.09364e-41	3.43265e-40
ENSG00000108587	GOSR1	963.15	0.729001	0.0540965	13.4759	2.167e-41	3.55079e-40
ENSG00000144401	METTL21A	399.395	1.34428	0.0997658	13.4744	2.213e-41	3.624e-40			+
ENSG00000171471		765.094	-0.78504	0.0582634	-13.474	2.22544e-41	3.6422e-40
ENSG00000264364	DYNLL2	5053.12	0.448974	0.0333255	13.4724	2.27387e-41	3.71923e-40
ENSG00000121060	TRIM25	1580.48	-0.603366	0.0448134	-13.464	2.54893e-41	4.16265e-40
ENSG00000179832	MROH1	981.403	-0.9358	0.0695041	-13.4639	2.54948e-41	4.16265e-40
ENSG00000184678	HIST2H2BE	925.229	0.949206	0.0704998	13.4639	2.54952e-41	4.16265e-40
ENSG00000150630	VEGFC	111.924	-2.13214	0.158361	-13.4637	2.55646e-41	4.1715e-40		+
ENSG00000144560	VGLL4	490.183	-1.13749	0.0844905	-13.463	2.58352e-41	4.21313e-40		+
ENSG00000135047	CTSL	536.951	-1.09735	0.08152	-13.4611	2.6496e-41	4.31833e-40		+
ENSG00000163320	CGGBP1	2461.87	0.504766	0.0375046	13.4588	2.73425e-41	4.45364e-40
ENSG00000102974	CTCF	1036.65	0.752716	0.0559421	13.4553	2.86671e-41	4.66662e-40
ENSG00000231991	ANXA2P2	27617.8	0.318911	0.0237068	13.4523	2.98494e-41	4.8562e-40
ENSG00000259518	LINC01583	331.643	-1.3786	0.10249	-13.451	3.0355e-41	4.93553e-40		+
ENSG00000158258	CLSTN2	225.684	-1.5877	0.118064	-13.4478	3.17027e-41	5.1516e-40		+
ENSG00000168610	STAT3	1964.95	-0.688308	0.0512117	-13.4404	3.50328e-41	5.68935e-40
ENSG00000143924	EML4	1301.5	0.704968	0.0524626	13.4375	3.64413e-41	5.91459e-40
ENSG00000101654	RNMT	2555.12	-0.64641	0.0481772	-13.4173	4.78656e-41	7.7642e-40
ENSG00000130294	KIF1A	808.935	-0.97205	0.0724692	-13.4133	5.05479e-41	8.19443e-40
ENSG00000143333	RGS16	121.729	-1.95768	0.14601	-13.4078	5.44036e-41	8.81429e-40		+
ENSG00000135862	LAMC1	3550.52	-0.442832	0.033035	-13.405	5.6559e-41	9.15807e-40
ENSG00000124641	MED20	661.146	0.972837	0.0725968	13.4005	6.00256e-41	9.71366e-40
ENSG00000164850	GPER1	122.333	2.67749	0.199867	13.3963	6.3533e-41	1.02752e-39			+
ENSG00000188459	WASF4P	804.744	-0.890154	0.0664481	-13.3962	6.36184e-41	1.02829e-39
ENSG00000161509	GRIN2C	416.697	-1.16972	0.0873172	-13.3962	6.36622e-41	1.02839e-39		+
ENSG00000118412	CASP8AP2	566.437	1.0554	0.0788257	13.389	7.01357e-41	1.1323e-39			+
ENSG00000164741	DLC1	816.88	-0.799711	0.0597483	-13.3847	7.43427e-41	1.19951e-39
ENSG00000125484	GTF3C4	1677.38	0.546525	0.0408587	13.376	8.35489e-41	1.34726e-39
ENSG00000151694	ADAM17	457.444	-1.07525	0.0803917	-13.3752	8.44422e-41	1.36086e-39		+
ENSG00000173230	GOLGB1	2078.01	-0.467163	0.0349432	-13.3692	9.15348e-41	1.4743e-39
ENSG00000144567	RETREG2	1554.54	0.693868	0.0519124	13.3661	9.53685e-41	1.53514e-39
ENSG00000129422	MTUS1	1285.4	-0.642347	0.0480892	-13.3574	1.07248e-40	1.72536e-39
ENSG00000136536	MARCH7	1138.8	0.851747	0.0637693	13.3567	1.08253e-40	1.7405e-39
ENSG00000078053	AMPH	276.725	1.37564	0.10303	13.3518	1.15612e-40	1.85772e-39			+
ENSG00000129159	KCNC1	162.829	-1.79281	0.13429	-13.3503	1.18051e-40	1.89581e-39		+
ENSG00000235411	AC007041.1	737.141	0.868867	0.0651198	13.3426	1.3082e-40	2.09964e-39
ENSG00000120334	CENPL	571.769	1.01288	0.075928	13.34	1.3547e-40	2.17299e-39			+
ENSG00000103335	PIEZO1	1585.56	-0.676781	0.0507411	-13.3379	1.39292e-40	2.23299e-39
ENSG00000010818	HIVEP2	629.6	-0.881645	0.06613	-13.332	1.50837e-40	2.41665e-39
ENSG00000180574	EIF2S3B	1802.77	-0.564374	0.0423334	-13.3317	1.51501e-40	2.42588e-39
ENSG00000120051	CFAP58	316.159	-1.36105	0.102151	-13.3239	1.68139e-40	2.68917e-39		+
ENSG00000185070	FLRT2	1149.71	0.744522	0.0558788	13.3239	1.68141e-40	2.68917e-39
ENSG00000151117	TMEM86A	97.4674	-2.22842	0.167264	-13.3228	1.7059e-40	2.72676e-39		+
ENSG00000245937	LINC01184	528.473	0.999655	0.0750379	13.322	1.72424e-40	2.75446e-39
ENSG00000166439	RNF169	919.569	0.795914	0.0597624	13.318	1.82006e-40	2.90583e-39
ENSG00000103769	RAB11A	1346.43	-0.71119	0.0534079	-13.3162	1.86342e-40	2.9716e-39
ENSG00000105221	AKT2	1768.45	-0.707617	0.0531394	-13.3162	1.86236e-40	2.9716e-39
ENSG00000105426	PTPRS	1687.47	-0.637375	0.0478771	-13.3127	1.95233e-40	3.11157e-39
ENSG00000189007	ADAT2	249.155	-1.42031	0.106707	-13.3103	2.01656e-40	3.21207e-39		+
ENSG00000198933	TBKBP1	950.628	-0.806012	0.0605767	-13.3057	2.14611e-40	3.41645e-39
ENSG00000160691	SHC1	2665.13	-0.540548	0.0406304	-13.304	2.19325e-40	3.48946e-39
ENSG00000235489	DBF4P1	420.828	1.091	0.0820316	13.2997	2.32348e-40	3.69451e-39			+
ENSG00000163009	C2orf48	307.673	1.50457	0.113141	13.2982	2.3705e-40	3.76708e-39			+
ENSG00000135473	PAN2	641.084	1.13775	0.0855735	13.2955	2.45691e-40	3.90214e-39			+
ENSG00000223959	AFG3L1P	120.931	2.18494	0.164371	13.2927	2.55205e-40	4.0509e-39			+
ENSG00000122390	NAA60	302.604	-1.34558	0.101246	-13.2902	2.64017e-40	4.18835e-39		+
ENSG00000141696	P3H4	1689.59	-0.664052	0.0499762	-13.2874	2.7403e-40	4.34467e-39
ENSG00000251322	SHANK3	761.348	-1.19577	0.0900191	-13.2835	2.88497e-40	4.5714e-39		+
ENSG00000152422	XRCC4	321.708	-1.4619	0.110127	-13.2747	3.2474e-40	5.14271e-39		+
ENSG00000113163	COL4A3BP	398.343	-1.09149	0.0822335	-13.2731	3.31515e-40	5.24697e-39		+
ENSG00000103264	FBXO31	697.585	-0.807788	0.0608911	-13.2661	3.64037e-40	5.75839e-39
ENSG00000248112	AC108174.1	83.9126	-3.35452	0.252895	-13.2645	3.7208e-40	5.88222e-39		+
ENSG00000196954	CASP4	347.413	-1.25889	0.0949257	-13.2618	3.85497e-40	6.09081e-39		+
ENSG00000174695	TMEM167A	1455.75	0.641069	0.0483637	13.2552	4.21154e-40	6.65034e-39
ENSG00000188690	UROS	387.071	1.20066	0.0906147	13.2502	4.49919e-40	7.10047e-39			+
ENSG00000155380	SLC16A1	2469.01	0.467452	0.0352835	13.2485	4.60452e-40	7.26252e-39
ENSG00000113916	BCL6	362.187	-1.28561	0.0970688	-13.2443	4.8653e-40	7.66942e-39		+
ENSG00000076043	REXO2	1253.99	-0.678876	0.0512832	-13.2378	5.30886e-40	8.36383e-39
ENSG00000102317	RBM3	2021.92	0.814275	0.0615242	13.235	5.50679e-40	8.67066e-39
ENSG00000139117	CPNE8	605.365	-0.934982	0.0706651	-13.2312	5.79767e-40	9.12343e-39
ENSG00000075420	FNDC3B	1427.67	-0.575227	0.0434829	-13.2288	5.98414e-40	9.41145e-39
ENSG00000185298	CCDC137	1390.49	-0.623255	0.0471178	-13.2276	6.07961e-40	9.55612e-39
ENSG00000115461	IGFBP5	2123.83	2.34969	0.177858	13.2111	7.5748e-40	1.18995e-38			+
ENSG00000176095	IP6K1	1561.06	0.593394	0.044925	13.2086	7.83062e-40	1.22943e-38
ENSG00000119844	AFTPH	533.476	0.97075	0.0735129	13.2052	8.1913e-40	1.28532e-38
ENSG00000245532	NEAT1	30642.9	0.399888	0.030284	13.2046	8.25154e-40	1.29403e-38
ENSG00000158402	CDC25C	142.902	2.03646	0.154354	13.1934	9.57459e-40	1.50066e-38			+
ENSG00000086544	ITPKC	347.341	-1.3023	0.0987172	-13.1923	9.72042e-40	1.52264e-38		+
ENSG00000177683	THAP5	742.574	0.903719	0.0685136	13.1904	9.97136e-40	1.56106e-38
ENSG00000133275	CSNK1G2	930.113	-0.83112	0.0630305	-13.186	1.05634e-39	1.6528e-38
ENSG00000178397	FAM220A	1120.22	0.633937	0.0480839	13.184	1.08513e-39	1.69687e-38
ENSG00000130725	UBE2M	459.642	1.26646	0.0960644	13.1834	1.0935e-39	1.70899e-38			+
ENSG00000135424	ITGA7	522.968	0.924374	0.0701181	13.1831	1.09789e-39	1.71487e-38
ENSG00000169564	PCBP1	2473.62	0.548805	0.041634	13.1817	1.11879e-39	1.74652e-38
ENSG00000177283	FZD8	203.435	-1.47847	0.112226	-13.174	1.23918e-39	1.93336e-38		+
ENSG00000237190	CDKN2AIPNL	601.364	0.894456	0.0678962	13.1739	1.24079e-39	1.93478e-38
ENSG00000105835	NAMPT	602.288	-0.943755	0.0716705	-13.168	1.34147e-39	2.09057e-38
ENSG00000167088	SNRPD1	196.996	1.45964	0.110856	13.167	1.35885e-39	2.11645e-38			+
ENSG00000105270	CLIP3	1043.93	-0.856064	0.0650169	-13.1668	1.36272e-39	2.12127e-38
ENSG00000116984	MTR	612.083	0.877183	0.066623	13.1664	1.3702e-39	2.1317e-38
ENSG00000145911	N4BP3	242.474	-1.47756	0.112296	-13.1577	1.53616e-39	2.38855e-38		+
ENSG00000106785	TRIM14	631.957	-0.863393	0.0656826	-13.1449	1.81975e-39	2.82788e-38
ENSG00000108443	RPS6KB1	699.525	0.943781	0.0718195	13.141	1.91656e-39	2.97664e-38
ENSG00000185745	IFIT1	193.672	1.53033	0.116477	13.1384	1.9826e-39	3.07746e-38			+
ENSG00000226057	PHF2P2	227.534	1.82657	0.139031	13.1379	1.99742e-39	3.09871e-38			+
ENSG00000133318	RTN3	2229.04	0.465235	0.0354142	13.137	2.02147e-39	3.13425e-38
ENSG00000138381	ASNSD1	899.215	0.844433	0.0642834	13.1361	2.04482e-39	3.16866e-38
ENSG00000260725	AC005307.1	94.1617	2.27276	0.173049	13.1336	2.11336e-39	3.27302e-38			+
ENSG00000176208	ATAD5	525.62	1.10389	0.0840637	13.1316	2.17018e-39	3.35913e-38			+
ENSG00000160716	CHRNB2	48.7059	-3.67248	0.279681	-13.131	2.18784e-39	3.38455e-38		+
ENSG00000104881	PPP1R13L	2242.91	-0.731381	0.0557012	-13.1304	2.20415e-39	3.40785e-38
ENSG00000128266	GNAZ	308.126	1.28721	0.0980592	13.1269	2.31058e-39	3.57038e-38			+
ENSG00000154920	EME1	242.482	1.39276	0.106255	13.1077	2.97417e-39	4.5932e-38			+
ENSG00000078177	N4BP2	788.371	0.874241	0.0667052	13.106	3.0405e-39	4.693e-38
ENSG00000113161	HMGCR	1656.95	-0.676726	0.0516557	-13.1007	3.26212e-39	5.03223e-38
ENSG00000101888	NXT2	177.113	1.90981	0.145832	13.096	3.47188e-39	5.35278e-38			+
ENSG00000122958	VPS26A	1051.34	0.774337	0.0591398	13.0933	3.59496e-39	5.53944e-38
ENSG00000259516	ANP32AP1	795.233	0.904224	0.0690927	13.0871	3.90204e-39	6.00923e-38
ENSG00000140262	TCF12	1233.64	-0.609285	0.0465683	-13.0837	4.08145e-39	6.282e-38
ENSG00000188185	LINC00265	213.451	-1.3735	0.105009	-13.0798	4.29455e-39	6.60628e-38		+
ENSG00000146731	CCT6A	3054.39	0.507114	0.0387729	13.0791	4.33548e-39	6.6655e-38
ENSG00000258590	NBEAP1	51.6259	-3.48764	0.266807	-13.0718	4.77379e-39	7.33525e-38		+
ENSG00000009709	PAX7	268.666	-1.63735	0.125268	-13.0708	4.83801e-39	7.42976e-38		+
ENSG00000271579	AC078880.3	128.511	-2.08959	0.159875	-13.0702	4.87661e-39	7.48484e-38		+
ENSG00000107341	UBE2R2	2077.93	-0.599467	0.0458672	-13.0696	4.91e-39	7.53188e-38
ENSG00000075702	WDR62	918.825	0.821288	0.0628398	13.0695	4.91571e-39	7.53641e-38
ENSG00000198740	ZNF652	789.32	0.8088	0.0618959	13.0671	5.07588e-39	7.77762e-38
ENSG00000197312	DDI2	451.312	1.03544	0.0792533	13.065	5.2207e-39	7.99506e-38			+
ENSG00000173546	CSPG4	2090.43	-0.608135	0.0465667	-13.0594	5.61396e-39	8.59249e-38
ENSG00000198108	CHSY3	280.5	1.38909	0.106456	13.0485	6.48104e-39	9.91408e-38			+
ENSG00000175928	LRRN1	526.291	-0.971729	0.0745092	-13.0417	7.08207e-39	1.08274e-37
ENSG00000134049	IER3IP1	330.943	1.54015	0.1181	13.0411	7.14397e-39	1.0916e-37			+
ENSG00000103496	STX4	318.978	-1.29692	0.0994748	-13.0377	7.46778e-39	1.14044e-37		+
ENSG00000133466	C1QTNF6	511.824	-0.929419	0.0713127	-13.033	7.94095e-39	1.21202e-37
ENSG00000273237	AC004520.1	83.2255	2.73282	0.209711	13.0314	8.11056e-39	1.23722e-37			+
ENSG00000148334	PTGES2	490.895	1.07173	0.0822511	13.0299	8.26862e-39	1.26063e-37			+
ENSG00000135127	BICDL1	341.366	-1.22885	0.0943107	-13.0298	8.28326e-39	1.26216e-37		+
ENSG00000164631	ZNF12	1308.73	-0.644542	0.0495035	-13.0201	9.4004e-39	1.43159e-37
ENSG00000057019	DCBLD2	8389.07	-0.27139	0.0208487	-13.0171	9.78116e-39	1.48875e-37
ENSG00000120217	CD274	276.28	-1.2608	0.0968621	-13.0165	9.86515e-39	1.5007e-37		+
ENSG00000138434	SSFA2	2101.16	-0.590104	0.0453354	-13.0164	9.87214e-39	1.50093e-37
ENSG00000084623	EIF3I	880.639	-0.779751	0.0599173	-13.0138	1.02156e-38	1.55228e-37
ENSG00000101199	ARFGAP1	4369.73	-0.472556	0.036314	-13.013	1.03156e-38	1.5666e-37
ENSG00000185900	POMK	215.533	1.74845	0.13443	13.0064	1.12514e-38	1.70778e-37			+
ENSG00000118579	MED28	1024.29	-0.811978	0.0624341	-13.0054	1.14069e-38	1.73043e-37
ENSG00000149636	DSN1	497.996	0.986122	0.0758404	13.0026	1.18271e-38	1.79317e-37
ENSG00000078808	SDF4	1806.26	-0.649211	0.0499548	-12.996	1.28948e-38	1.95398e-37
ENSG00000005893	LAMP2	2304.98	-0.550784	0.0423835	-12.9952	1.30215e-38	1.97208e-37
ENSG00000142731	PLK4	415.968	1.067	0.0821204	12.9931	1.33823e-38	2.0256e-37			+
ENSG00000159216	RUNX1	2144.28	-0.528016	0.0406387	-12.9929	1.34163e-38	2.02963e-37
ENSG00000011201	ANOS1	698.272	-0.882101	0.0679535	-12.981	1.5692e-38	2.37259e-37
ENSG00000163513	TGFBR2	3300.44	-0.539013	0.0415247	-12.9805	1.57757e-38	2.38393e-37
ENSG00000131748	STARD3	604.761	-0.910078	0.0701206	-12.9787	1.61501e-38	2.43917e-37
ENSG00000167114	SLC27A4	677.475	-0.793858	0.0611688	-12.9782	1.62756e-38	2.45676e-37
ENSG00000167619	TMEM145	100.629	-2.41876	0.186523	-12.9676	1.86754e-38	2.81746e-37		+
ENSG00000221869	CEBPD	191.088	-1.74454	0.134742	-12.9473	2.43345e-38	3.6692e-37		+
ENSG00000170915	PAQR8	157.646	-1.85321	0.143136	-12.9472	2.43833e-38	3.67453e-37		+
ENSG00000148110	MFSD14B	988.011	0.680773	0.0525987	12.9428	2.58161e-38	3.88831e-37
ENSG00000149600	COMMD7	743.435	-0.890171	0.0687972	-12.9391	2.7092e-38	4.07824e-37
ENSG00000138356	AOX1	747.691	-0.987468	0.0763783	-12.9286	3.10221e-38	4.66729e-37
ENSG00000224837	GCSHP5	1026.08	-0.70838	0.0548238	-12.921	3.42517e-38	5.15034e-37
ENSG00000187147	RNF220	720.167	-0.778395	0.060275	-12.9141	3.75023e-38	5.63605e-37
ENSG00000265972	TXNIP	85.5162	-2.64365	0.204753	-12.9115	3.87917e-38	5.82662e-37		+
ENSG00000274180	NATD1	215.688	-1.64288	0.127304	-12.9051	4.21106e-38	6.32167e-37		+
ENSG00000109265	KIAA1211	232.047	-1.41599	0.109735	-12.9038	4.28464e-38	6.4286e-37		+
ENSG00000197746	PSAP	9445.45	-0.292939	0.0227081	-12.9002	4.48945e-38	6.73222e-37
ENSG00000165983	PTER	281.174	1.28406	0.0995888	12.8936	4.88993e-38	7.32874e-37			+
ENSG00000178685	PARP10	811.721	-0.907483	0.0703882	-12.8925	4.95771e-38	7.42626e-37
ENSG00000116161	CACYBP	853.805	0.962338	0.0746461	12.892	4.99347e-38	7.47575e-37
ENSG00000265763	ZNF488	115.855	1.97508	0.153275	12.8859	5.40696e-38	8.09036e-37			+
ENSG00000038382	TRIO	2904.29	-0.539501	0.04188	-12.8821	5.67995e-38	8.49419e-37
ENSG00000152558	TMEM123	6168.68	0.397573	0.0308661	12.8806	5.78973e-38	8.65364e-37
ENSG00000138448	ITGAV	1786.12	0.614589	0.0477323	12.8758	6.16296e-38	9.20646e-37
ENSG00000198901	PRC1	595.506	0.91218	0.0708678	12.8716	6.50645e-38	9.71429e-37
ENSG00000119950	MXI1	932.422	-0.796522	0.0619813	-12.851	8.49108e-38	1.26705e-36
ENSG00000077147	TM9SF3	4183.39	-0.486819	0.0379016	-12.8443	9.25982e-38	1.38101e-36
ENSG00000100196	KDELR3	367.463	1.0694	0.0832636	12.8435	9.35374e-38	1.39426e-36			+
ENSG00000105499	PLA2G4C	73.995	-2.53122	0.197098	-12.8425	9.47916e-38	1.41218e-36		+
ENSG00000142910	TINAGL1	1560.96	-0.665963	0.0518587	-12.8419	9.55527e-38	1.42275e-36
ENSG00000144674	GOLGA4	2634.78	-0.518219	0.0403671	-12.8377	1.00881e-37	1.50126e-36
ENSG00000162545	CAMK2N1	905.679	-0.734962	0.0572778	-12.8315	1.0917e-37	1.62373e-36
ENSG00000145782	ATG12	1061.6	0.668674	0.0521154	12.8306	1.10474e-37	1.64225e-36
ENSG00000172888	ZNF621	2015.45	-0.547048	0.042664	-12.8223	1.23065e-37	1.82842e-36
ENSG00000122705	CLTA	2500.02	0.541583	0.042273	12.8115	1.41305e-37	2.09828e-36
ENSG00000213885	RPL13AP7	1322.42	0.545734	0.0426255	12.803	1.57753e-37	2.34125e-36
ENSG00000197217	ENTPD4	2511.01	-0.499125	0.0390177	-12.7923	1.81099e-37	2.68628e-36
ENSG00000186564	FOXD2	181.215	1.71943	0.134531	12.7809	2.09553e-37	3.10667e-36			+
ENSG00000156795	WDYHV1	394.15	-1.06509	0.0833542	-12.7779	2.17882e-37	3.2284e-36		+
ENSG00000275342	PRAG1	907.214	-0.801655	0.0627549	-12.7744	2.27961e-37	3.37592e-36
ENSG00000188385	JAKMIP3	109.833	1.99121	0.155939	12.7691	2.43904e-37	3.61006e-36			+
ENSG00000115738	ID2	202.236	1.4845	0.116265	12.7683	2.46628e-37	3.64842e-36			+
ENSG00000184867	ARMCX2	2324.92	0.482321	0.0377803	12.7665	2.52334e-37	3.73082e-36
ENSG00000114346	ECT2	969.071	0.850558	0.0666348	12.7645	2.58914e-37	3.82604e-36
ENSG00000272391	POM121C	634.543	-0.792156	0.0620795	-12.7603	2.72989e-37	4.03185e-36
ENSG00000196422	PPP1R26	1008.47	0.711709	0.0557757	12.7602	2.73518e-37	4.03749e-36
ENSG00000131943	C19orf12	1462.26	-0.565277	0.0443039	-12.7591	2.77478e-37	4.09374e-36
ENSG00000267473		636.885	-0.902401	0.0708221	-12.7418	3.46329e-37	5.10677e-36
ENSG00000171606	ZNF274	662.111	-0.849597	0.0666797	-12.7415	3.47836e-37	5.12622e-36
ENSG00000157514	TSC22D3	209.48	-1.54786	0.121535	-12.736	3.73155e-37	5.49641e-36		+
ENSG00000100162	CENPM	294.926	1.57241	0.123477	12.7344	3.80668e-37	5.60406e-36			+
ENSG00000188042	ARL4C	2144.01	-0.682	0.053569	-12.7312	3.96491e-37	5.83387e-36
ENSG00000184307	ZDHHC23	640.604	0.886089	0.0696097	12.7294	4.05988e-37	5.9704e-36
ENSG00000074695	LMAN1	1352.07	0.624141	0.0490325	12.7291	4.07393e-37	5.98785e-36
ENSG00000198911	SREBF2	2910.45	-0.505182	0.0397525	-12.7082	5.32584e-37	7.82371e-36
ENSG00000171914	TLN2	979.356	-0.662505	0.0521462	-12.7048	5.56411e-37	8.16934e-36
ENSG00000006025	OSBPL7	453.889	-0.915818	0.0721011	-12.7019	5.77376e-37	8.47261e-36
ENSG00000144579	CTDSP1	1472.85	-0.665894	0.052428	-12.7011	5.83061e-37	8.55146e-36
ENSG00000146278	PNRC1	519.043	-0.915223	0.0720889	-12.6958	6.24265e-37	9.15088e-36
ENSG00000141756	FKBP10	5143.82	-0.430703	0.0339463	-12.6878	6.91172e-37	1.01262e-35
ENSG00000257365	FNTB	448.851	1.01994	0.080467	12.6753	8.10556e-37	1.18689e-35			+
ENSG00000228709	LINC02575	259.116	-1.36207	0.107479	-12.6729	8.35962e-37	1.22344e-35		+
ENSG00000102554	KLF5	985.115	0.686071	0.0541578	12.668	8.89681e-37	1.30137e-35
ENSG00000196584	XRCC2	440.075	1.112	0.0878158	12.6629	9.4909e-37	1.38753e-35			+
ENSG00000170412	GPRC5C	192.846	-1.52613	0.120536	-12.6613	9.69407e-37	1.41647e-35		+
ENSG00000125355	TMEM255A	619.746	1.04906	0.0828905	12.656	1.03657e-36	1.5138e-35			+
ENSG00000136816	TOR1B	1018.3	-0.712578	0.0563048	-12.6557	1.0399e-36	1.51785e-35
ENSG00000196372	ASB13	275.851	-1.2518	0.098964	-12.649	1.13304e-36	1.65293e-35		+
ENSG00000255529	POLR2M	574.556	0.970349	0.0767557	12.642	1.23796e-36	1.80502e-35
ENSG00000120949	TNFRSF8	331.434	-1.20601	0.0954045	-12.641	1.25432e-36	1.82791e-35		+
ENSG00000197106	SLC6A17	212.552	-1.5388	0.121773	-12.6366	1.32676e-36	1.93245e-35		+
ENSG00000124194	GDAP1L1	44.6445	-3.79044	0.299987	-12.6353	1.34815e-36	1.96255e-35		+
ENSG00000106397	PLOD3	697.721	-0.878848	0.0695667	-12.6332	1.38573e-36	2.01619e-35
ENSG00000138031	ADCY3	517.875	0.954899	0.0755894	12.6327	1.39382e-36	2.02689e-35
ENSG00000015676	NUDCD3	2474.34	-0.444452	0.0351965	-12.6277	1.4847e-36	2.15789e-35
ENSG00000169021	UQCRFS1	1243.61	0.801659	0.0634923	12.6261	1.51629e-36	2.20263e-35
ENSG00000108352	RAPGEFL1	731.948	-0.864081	0.0684543	-12.6227	1.58223e-36	2.2972e-35
ENSG00000104228	TRIM35	613.775	-1.00587	0.0797163	-12.6181	1.67744e-36	2.43415e-35		+
ENSG00000069431	ABCC9	147.434	-1.96913	0.156105	-12.6142	1.7634e-36	2.55754e-35		+
ENSG00000177853	ZNF518A	1276.81	0.650017	0.0515428	12.6112	1.83128e-36	2.65459e-35
ENSG00000173193	PARP14	1384.48	-0.600061	0.047583	-12.6108	1.84059e-36	2.66667e-35
ENSG00000182247	UBE2E2	552.154	-0.965252	0.0765468	-12.61	1.86095e-36	2.69474e-35
ENSG00000240184	PCDHGC3	537.03	-1.00716	0.0799963	-12.59	2.3953e-36	3.46666e-35		+
ENSG00000144645	OSBPL10	1105.02	0.633497	0.0503184	12.5898	2.40327e-36	3.47637e-35
ENSG00000197557	TTC30A	143.984	1.80639	0.143492	12.5888	2.4326e-36	3.51693e-35			+
ENSG00000188158	NHS	191.022	1.47651	0.117292	12.5883	2.44881e-36	3.5385e-35			+
ENSG00000196358	NTNG2	458.285	-1.38793	0.110266	-12.5871	2.48777e-36	3.59291e-35		+
ENSG00000174437	ATP2A2	2571.7	0.450354	0.035782	12.5861	2.51961e-36	3.63697e-35
ENSG00000136295	TTYH3	15601.6	-0.713528	0.0567329	-12.577	2.82675e-36	4.07817e-35
ENSG00000157837	SPPL3	903.463	-0.685046	0.05447	-12.5766	2.84087e-36	4.09638e-35
ENSG00000101236	RNF24	1015.11	-0.636224	0.0505911	-12.5758	2.86854e-36	4.13411e-35
ENSG00000140950	TLDC1	374.383	-1.1624	0.0924395	-12.5747	2.90831e-36	4.18922e-35		+
ENSG00000129534	MIS18BP1	922.623	0.840733	0.0668621	12.5741	2.92993e-36	4.21814e-35
ENSG00000142039	CCDC97	504.099	0.942137	0.0749342	12.5729	2.97725e-36	4.28402e-35
ENSG00000135090	TAOK3	141.173	-1.84715	0.146954	-12.5696	3.10169e-36	4.46074e-35		+
ENSG00000064601	CTSA	356.798	-1.11319	0.0886024	-12.5638	3.33755e-36	4.79742e-35		+
ENSG00000198554	WDHD1	323.442	1.32139	0.105193	12.5615	3.43568e-36	4.93589e-35			+
ENSG00000107815	TWNK	1097.19	-0.643284	0.0512174	-12.5599	3.50899e-36	5.03856e-35
ENSG00000176769	TCERG1L	86.3376	-2.47751	0.197299	-12.5571	3.63422e-36	5.21565e-35		+
ENSG00000165244	ZNF367	1074.97	0.838048	0.0667854	12.5484	4.05747e-36	5.82002e-35
ENSG00000100246	DNAL4	222.295	-1.53033	0.121985	-12.5452	4.22403e-36	6.05577e-35		+
ENSG00000173041	ZNF680	216.872	1.44485	0.115215	12.5405	4.48371e-36	6.42469e-35			+
ENSG00000101361	NOP56	1736.3	0.568812	0.0453786	12.5348	4.81626e-36	6.8976e-35
ENSG00000155858	LSM11	366.927	-1.24111	0.0990737	-12.5271	5.30495e-36	7.5935e-35		+
ENSG00000151224	MAT1A	56.6854	-3.00868	0.240206	-12.5254	5.423e-36	7.75843e-35		+
ENSG00000136436	CALCOCO2	866.961	-0.688284	0.0549533	-12.5249	5.45643e-36	7.80218e-35
ENSG00000112343	TRIM38	339.024	-1.28271	0.102436	-12.5221	5.64994e-36	8.07467e-35		+
ENSG00000197077	KIAA1671	2686	-0.506264	0.040441	-12.5186	5.90869e-36	8.44006e-35
ENSG00000185305	ARL15	357.911	-1.21937	0.0974503	-12.5127	6.3586e-36	9.07798e-35		+
ENSG00000072310	SREBF1	1808.13	0.778763	0.0622436	12.5115	6.45541e-36	9.2114e-35
ENSG00000113595	TRIM23	345.786	1.27025	0.101546	12.5091	6.655e-36	9.49125e-35			+
ENSG00000198876	DCAF12	1377.94	-0.719201	0.0575279	-12.5018	7.29886e-36	1.04041e-34
ENSG00000104312	RIPK2	316.252	-1.22702	0.0981993	-12.4952	7.92602e-36	1.12922e-34		+
ENSG00000147649	MTDH	1471.06	0.596257	0.0477198	12.495	7.95216e-36	1.13236e-34
ENSG00000139644	TMBIM6	8211.3	-0.36056	0.0288592	-12.4938	8.07227e-36	1.14886e-34
ENSG00000166348	USP54	732.634	-0.750157	0.0600427	-12.4937	8.07859e-36	1.14916e-34
ENSG00000253173	H2AFZP2	128.842	2.05681	0.164668	12.4907	8.39601e-36	1.1937e-34			+
ENSG00000132768	DPH2	1185.55	-0.679137	0.0543796	-12.4888	8.59293e-36	1.22106e-34
ENSG00000213901	SLC23A3	238.186	-1.39129	0.111404	-12.4886	8.61118e-36	1.22302e-34		+
ENSG00000070182	SPTB	218.578	1.37015	0.109777	12.4813	9.4474e-36	1.34109e-34			+
ENSG00000151466	SCLT1	138.348	1.72417	0.138167	12.4789	9.73597e-36	1.38134e-34			+
ENSG00000154127	UBASH3B	432.254	1.02955	0.0825152	12.4771	9.95697e-36	1.41196e-34			+
ENSG00000134905	CARS2	287.822	-1.19412	0.0957291	-12.4739	1.03597e-35	1.46831e-34		+
ENSG00000185252	ZNF74	684.767	-0.810402	0.0650228	-12.4634	1.18295e-35	1.67576e-34
ENSG00000162402	USP24	866.842	-0.661224	0.0530691	-12.4597	1.2388e-35	1.75398e-34
ENSG00000269927	AC004817.3	98.504	-2.3119	0.185571	-12.4583	1.26064e-35	1.78397e-34		+
ENSG00000006634	DBF4	619.163	0.88843	0.0713263	12.4559	1.29958e-35	1.83813e-34
ENSG00000168495	POLR3D	974.695	-0.660984	0.0530803	-12.4525	1.35472e-35	1.91513e-34
ENSG00000159263	SIM2	270.822	-1.31472	0.105587	-12.4515	1.37313e-35	1.94016e-34		+
ENSG00000181045	SLC26A11	319.047	-1.25394	0.100751	-12.4459	1.47295e-35	2.08013e-34		+
ENSG00000104967	NOVA2	1042.81	-0.771844	0.0620196	-12.4452	1.4859e-35	2.09733e-34
ENSG00000124380	SNRNP27	300.561	1.25512	0.100856	12.4446	1.49636e-35	2.11101e-34			+
ENSG00000147872	PLIN2	344.4	-1.20144	0.096555	-12.4431	1.52552e-35	2.15104e-34		+
ENSG00000008283	CYB561	1372.47	-0.601216	0.0483261	-12.4408	1.56891e-35	2.21109e-34
ENSG00000273015	AC008124.1	382.305	1.13083	0.0909122	12.4386	1.61211e-35	2.27079e-34			+
ENSG00000075303	SLC25A40	245.831	1.40859	0.113269	12.4358	1.67163e-35	2.35342e-34			+
ENSG00000213523	SRA1	472.289	-1.00878	0.0811374	-12.433	1.7299e-35	2.43421e-34		+
ENSG00000136490	LIMD2	765.229	-0.783013	0.0629892	-12.4309	1.77577e-35	2.49747e-34
ENSG00000172183	ISG20	123.24	-2.00189	0.161083	-12.4277	1.84853e-35	2.59847e-34		+
ENSG00000072062	PRKACA	960.225	-0.867079	0.0697761	-12.4266	1.87467e-35	2.63386e-34
ENSG00000163754	GYG1	435.044	-1.00071	0.0805425	-12.4246	1.92192e-35	2.69886e-34		+
ENSG00000133119	RFC3	438.592	1.00143	0.0806042	12.424	1.93599e-35	2.71723e-34			+
ENSG00000172380	GNG12	3337.95	0.41705	0.0335726	12.4223	1.97747e-35	2.77402e-34
ENSG00000162302	RPS6KA4	804.56	-0.817889	0.0658416	-12.4221	1.98357e-35	2.78116e-34
ENSG00000186994	KANK3	71.6552	-2.55196	0.205474	-12.4199	2.03926e-35	2.85778e-34		+
ENSG00000149269	PAK1	858.403	-0.801189	0.0645207	-12.4175	2.09912e-35	2.94017e-34
ENSG00000230836	LINC01293	59.9141	-3.6617	0.294913	-12.4162	2.13441e-35	2.98806e-34		+
ENSG00000144040	SFXN5	513.171	0.937839	0.0755397	12.4152	2.16208e-35	3.02525e-34
ENSG00000179611	DGKZP1	1880.57	-0.633738	0.0510473	-12.4147	2.17415e-35	3.04059e-34
ENSG00000175040	CHST2	758.36	-0.858578	0.0691797	-12.4108	2.28252e-35	3.19052e-34
ENSG00000113209	PCDHB5	537.645	0.973195	0.0784178	12.4104	2.2956e-35	3.20717e-34
ENSG00000153944	MSI2	944.015	-0.677274	0.0545839	-12.4079	2.36654e-35	3.30291e-34
ENSG00000166741	NNMT	6008.98	-0.445572	0.0359101	-12.408	2.36617e-35	3.30291e-34
ENSG00000213281	NRAS	3009.97	0.526886	0.0424798	12.4032	2.50997e-35	3.50131e-34
ENSG00000040199	PHLPP2	869.799	-0.720312	0.0580765	-12.4028	2.52332e-35	3.51813e-34
ENSG00000255318		174.349	2.11825	0.170826	12.4001	2.61131e-35	3.63897e-34			+
ENSG00000170837	GPR27	157.779	-1.74512	0.140907	-12.3849	3.15339e-35	4.39214e-34		+
ENSG00000102100	SLC35A2	843.367	-0.745088	0.0601643	-12.3842	3.18152e-35	4.42907e-34
ENSG00000072422	RHOBTB1	663.205	-0.830833	0.0671122	-12.3798	3.36307e-35	4.67943e-34
ENSG00000133985	TTC9	304	-1.12571	0.0909392	-12.3787	3.40966e-35	4.74185e-34		+
ENSG00000141052	MYOCD	31.8892	5.60591	0.452888	12.3781	3.43205e-35	4.77057e-34			+
ENSG00000079387	SENP1	545.539	0.908759	0.0734491	12.3727	3.67492e-35	5.10557e-34
ENSG00000054793	ATP9A	368.603	-1.01629	0.0821436	-12.3721	3.70164e-35	5.14009e-34		+
ENSG00000100167	2003-09-01	678	-0.846947	0.0684686	-12.3699	3.80474e-35	5.28057e-34
ENSG00000167842	MIS12	591.071	1.07748	0.0871419	12.3646	4.06229e-35	5.63516e-34			+
ENSG00000165792	METTL17	984.117	0.652	0.0527355	12.3636	4.11376e-35	5.70368e-34
ENSG00000164543	STK17A	826.312	-0.742333	0.0600457	-12.3628	4.15444e-35	5.75717e-34
ENSG00000249328	AC036214.1	124.282	-1.96295	0.158797	-12.3614	4.22777e-35	5.85582e-34		+
ENSG00000157064	NMNAT2	123.207	-2.04725	0.165636	-12.3599	4.30428e-35	5.95878e-34		+
ENSG00000179674	ARL14	170.496	-1.50495	0.121764	-12.3595	4.32723e-35	5.98753e-34		+
ENSG00000165775	FUNDC2	484.437	1.01611	0.082222	12.3581	4.40306e-35	6.08938e-34			+
ENSG00000041802	LSG1	1119.6	0.700341	0.0566787	12.3563	4.50308e-35	6.22457e-34
ENSG00000142327	RNPEPL1	794.642	-0.933021	0.0755298	-12.353	4.6923e-35	6.48285e-34
ENSG00000109501	WFS1	1111.08	-0.762784	0.0617669	-12.3494	4.90778e-35	6.77714e-34
ENSG00000254101	LINC02055	126.62	-1.80414	0.146147	-12.3447	5.20129e-35	7.17883e-34		+
ENSG00000071054	MAP4K4	1188.55	-0.683947	0.055407	-12.3441	5.24438e-35	7.23466e-34
ENSG00000170584	NUDCD2	541.593	0.980391	0.0794276	12.3432	5.29996e-35	7.30765e-34
ENSG00000139618	BRCA2	632.47	1.06416	0.0862347	12.3403	5.4957e-35	7.57373e-34			+
ENSG00000085224	ATRX	2825.74	-0.480551	0.0389512	-12.3372	5.70734e-35	7.86144e-34
ENSG00000204138	PHACTR4	1328.82	-0.586544	0.0475472	-12.336	5.79437e-35	7.97731e-34
ENSG00000100426	ZBED4	1676.99	-0.565096	0.0458395	-12.3277	6.42575e-35	8.8421e-34
ENSG00000170801	HTRA3	93.6241	2.76105	0.22401	12.3256	6.5961e-35	9.07196e-34			+
ENSG00000110172	CHORDC1	1953.55	0.602804	0.0489429	12.3165	7.38595e-35	1.01532e-33
ENSG00000120306	CYSTM1	381.811	-1.02543	0.0832941	-12.3109	7.91284e-35	1.0872e-33		+
ENSG00000128203	ASPHD2	397.41	-0.942538	0.0766277	-12.3002	9.03256e-35	1.24043e-33
ENSG00000080845	DLGAP4	1678.84	-0.557397	0.0453303	-12.2963	9.47835e-35	1.30099e-33
ENSG00000100030	MAPK1	2775.97	0.487411	0.0396689	12.287	1.06392e-34	1.45961e-33
ENSG00000168542	COL3A1	195.403	3.40955	0.277547	12.2846	1.09616e-34	1.50308e-33			+
ENSG00000233111	RAB1C	1644.31	-0.65543	0.0533824	-12.278	1.18859e-34	1.62901e-33
[truncated: 62,252 more rows]

## Sheet: U2OS_siControl_vs_siSENP3_2
Ensembl ID	Gene ID	mean of normalized counts for all samples	log2 fold change	standard error	Wald statistic	Wald test p-value	BH-adjusted p-value		up-regulated in siSENP3-2 (log2 >1)	down-regulated in siSENP3-2 (log2 >1)
ENSG00000047849	MAP4	5104.95	1.32127	0.0315208	41.9173	0	0			+
ENSG00000069275	NUCKS1	4135.99	1.63403	0.0379309	43.079	0	0			+
ENSG00000070614	NDST1	4490.61	1.4651	0.0356418	41.1062	0	0			+
ENSG00000074410	CA12	656.587	3.32096	0.0832999	39.8676	0	0			+
ENSG00000105974	CAV1	3029.66	2.57615	0.0487922	52.7983	0	0			+
ENSG00000106609	TMEM248	1592.75	1.92248	0.0511792	37.5638	0	0			+
ENSG00000107566	ERLIN1	1772.9	1.78061	0.0440258	40.4446	0	0			+
ENSG00000108175	ZMIZ1	1292.19	2.0283	0.0506399	40.0533	0	0			+
ENSG00000108468	CBX1	3609.47	1.5084	0.0325062	46.4035	0	0			+
ENSG00000116774	OLFML3	839.109	3.03211	0.0798325	37.9809	0	0			+
ENSG00000116962	NID1	4145.25	1.3002	0.0343428	37.8595	0	0			+
ENSG00000128510	CPA4	5293.08	1.87479	0.0344457	54.4274	0	0			+
ENSG00000129103	SUMF2	1193.36	2.21182	0.0561913	39.3624	0	0			+
ENSG00000129116	PALLD	2305.61	1.88225	0.0395155	47.6331	0	0			+
ENSG00000136205	TNS3	1325.61	2.51839	0.0556531	45.2516	0	0			+
ENSG00000137962	ARHGAP29	1573.61	2.05511	0.0462823	44.4037	0	0			+
ENSG00000145681	HAPLN1	659.661	4.66017	0.106208	43.8779	0	0			+
ENSG00000147065	MSN	5165	1.71811	0.0311749	55.1121	0	0			+
ENSG00000151388	ADAMTS12	1549.37	1.9866	0.0469552	42.3085	0	0			+
ENSG00000152661	GJA1	898.191	2.15465	0.0562342	38.3157	0	0			+
ENSG00000152952	PLOD2	931.649	2.63924	0.0665364	39.6661	0	0			+
ENSG00000161638	ITGA5	2799.58	2.38906	0.0500643	47.7198	0	0			+
ENSG00000163359	COL6A3	2400.58	2.83731	0.063206	44.8899	0	0			+
ENSG00000163430	FSTL1	8689.02	1.25045	0.0262196	47.6915	0	0			+
ENSG00000163479	SSR2	1532.25	2.14541	0.0527683	40.6572	0	0			+
ENSG00000166963	MAP1A	4458.99	2.56742	0.0378592	67.815	0	0			+
ENSG00000167601	AXL	6656.57	1.16308	0.0295814	39.3179	0	0			+
ENSG00000168077	SCARA3	2093.5	2.20432	0.0569716	38.6915	0	0			+
ENSG00000171617	ENC1	2402.95	2.08434	0.0511119	40.7799	0	0			+
ENSG00000175130	MARCKSL1	2247.96	2.69504	0.0488156	55.2086	0	0			+
ENSG00000187653	TMSB4XP8	4760.33	1.56811	0.0385968	40.628	0	0			+
ENSG00000218227	AC136632.1	8474.26	2.16825	0.027741	78.1603	0	0			+
ENSG00000233328	PFN1P1	3554.33	1.45868	0.0362331	40.2581	0	0			+
ENSG00000251593	MSNP1	3709.14	1.67787	0.0312964	53.6125	0	0			+
ENSG00000145934	TENM2	1562.44	2.43305	0.0649921	37.4361	1.01179e-306	6.14111e-304			+
ENSG00000130508	PXDN	2430.14	1.86276	0.0500666	37.2056	5.53641e-303	3.21425e-300			+
ENSG00000058668	ATP2B4	996.265	2.3012	0.0618537	37.2039	5.89442e-303	3.34929e-300			+
ENSG00000205426	KRT81	7761.78	1.27716	0.0343841	37.1439	5.50346e-302	3.06199e-299			+
ENSG00000156103	MMP16	1775.42	1.69967	0.0465176	36.5382	2.7415e-292	1.49417e-289			+
ENSG00000074181	NOTCH3	934.119	2.37638	0.065545	36.2556	8.09722e-288	4.24009e-285			+
ENSG00000152558	TMEM123	6168.68	1.13173	0.0315511	35.8696	9.09046e-282	4.414e-279			+
ENSG00000187867	PALM3	559.074	3.41236	0.0963603	35.4125	1.09502e-274	5.22207e-272			+
ENSG00000062716	VMP1	6497.7	1.09089	0.0308745	35.3329	1.83636e-273	8.31218e-271			+
ENSG00000141753	IGFBP4	907.565	2.40441	0.0683473	35.1794	4.13366e-271	1.83989e-268			+
ENSG00000063046	EIF4B	2381.34	1.23183	0.0352775	34.9183	3.91599e-267	1.68678e-264			+
ENSG00000114779	ABHD14B	1480.72	1.58952	0.0457143	34.7707	6.75e-265	2.81665e-262			+
ENSG00000138193	PLCE1	676.046	2.30551	0.0666855	34.5729	6.44986e-262	2.65e-259			+
ENSG00000173546	CSPG4	2090.43	1.79272	0.0524578	34.1744	5.79662e-256	2.34552e-253			+
ENSG00000006534	ALDH3B1	978.789	1.9755	0.0582041	33.9409	1.66106e-252	6.62092e-250			+
ENSG00000130309	COLGALT1	2262.51	1.34118	0.0396182	33.8528	3.30628e-251	1.29849e-248			+
ENSG00000232774	AL355916.1	1274.33	1.82189	0.0540403	33.7135	3.66803e-249	1.3797e-246			+
ENSG00000136295	TTYH3	15601.6	1.93626	0.0575485	33.6457	3.60105e-248	1.31739e-245			+
ENSG00000218336	TENM3	1749.59	1.3194	0.0393853	33.4999	4.83789e-246	1.74596e-243			+
ENSG00000180801	ARSJ	752.847	2.23372	0.0672437	33.2183	5.85518e-242	2.03076e-239			+
ENSG00000171724	VAT1L	943.893	2.2481	0.0678321	33.1421	7.35655e-241	2.51877e-238			+
ENSG00000091986	CCDC80	909.043	2.2649	0.0688127	32.914	1.38771e-237	4.69118e-235			+
ENSG00000070087	PFN2	4614.91	1.13045	0.0346726	32.6034	3.66629e-233	1.20879e-230			+
ENSG00000084090	STARD7	2416.3	1.56204	0.0480213	32.5281	4.27084e-232	1.39094e-229			+
ENSG00000125378	BMP4	1072.16	1.75448	0.0543768	32.2652	2.15169e-228	6.92326e-226			+
ENSG00000142541	RPL13A	3651.48	1.08401	0.0338145	32.0576	1.72139e-225	5.47278e-223			+
ENSG00000010404	IDS	1829.02	1.49079	0.046576	32.0078	8.49324e-225	2.66848e-222			+
ENSG00000136026	CKAP4	3253.24	1.38964	0.0435546	31.9056	2.23168e-223	6.93015e-221			+
ENSG00000161714	PLCD3	2122.43	1.38249	0.0437223	31.6198	1.97355e-219	6.05812e-217			+
ENSG00000115414	FN1	1106.36	1.93923	0.0614505	31.5575	1.41501e-218	4.29425e-216			+
ENSG00000205336	ADGRG1	512.82	3.92756	0.124478	31.5524	1.66415e-218	4.99358e-216			+
ENSG00000125355	TMEM255A	619.746	3.02516	0.0960463	31.4969	9.59279e-218	2.8465e-215			+
ENSG00000138594	TMOD3	1495.18	1.5643	0.0498685	31.3686	5.42727e-216	1.59275e-213			+
ENSG00000113721	PDGFRB	418.129	2.88872	0.0922104	31.3275	1.97184e-215	5.7239e-213			+
ENSG00000099204	ABLIM1	2481.24	1.18481	0.0379353	31.2325	3.85939e-214	1.10827e-211			+
ENSG00000006125	AP2B1	3025.18	1.1547	0.0370072	31.2021	9.9726e-214	2.83328e-211			+
ENSG00000162512	SDC3	2380.16	1.58006	0.0511281	30.9039	1.05741e-209	2.97254e-207			+
ENSG00000078369	GNB1	1440.36	1.30692	0.0426227	30.6625	1.80066e-206	5.00922e-204			+
ENSG00000187109	NAP1L1	1871.26	1.22542	0.0400858	30.5698	3.08678e-205	8.4985e-203			+
ENSG00000164176	EDIL3	1553.74	2.17798	0.0720477	30.2297	9.64442e-201	2.6282e-198			+
ENSG00000197747	S100A10	2142.55	1.12869	0.0374739	30.1193	2.7119e-199	7.17068e-197			+
ENSG00000163513	TGFBR2	3300.44	1.3311	0.0443329	30.025	4.62673e-198	1.21139e-195			+
ENSG00000133216	EPHB2	1067.61	1.88885	0.0629466	30.0072	7.90837e-198	2.05049e-195			+
ENSG00000168461	RAB31	1836.59	1.39778	0.0466996	29.9314	7.68052e-197	1.97227e-194			+
ENSG00000149115	TNKS1BP1	2468.43	1.21166	0.0408325	29.674	1.66255e-193	4.22857e-191			+
ENSG00000113719	ERGIC1	2137.93	1.19155	0.0402174	29.6278	6.55034e-193	1.63489e-190			+
ENSG00000106003	LFNG	2811.33	1.83961	0.0625475	29.4115	3.91798e-190	9.6883e-188			+
ENSG00000182704	TSKU	1272	1.77706	0.0604316	29.4061	4.58368e-190	1.12304e-187			+
ENSG00000054356	PTPRN	1982.34	1.356	0.0462198	29.3381	3.38883e-189	8.22747e-187			+
ENSG00000211445	GPX3	568.377	2.19876	0.0751769	29.2478	4.79182e-188	1.14259e-185			+
ENSG00000105323	HNRNPUL1	3609.79	1.05714	0.0361545	29.2395	6.1142e-188	1.44501e-185			+
ENSG00000118785	SPP1	845.314	2.58474	0.0886985	29.1408	1.09361e-186	2.56193e-184			+
ENSG00000198910	L1CAM	779.482	2.72017	0.0935402	29.0802	6.3839e-186	1.48251e-183			+
ENSG00000213626	LBH	590.92	2.42957	0.0842385	28.8416	6.45394e-183	1.48585e-180			+
ENSG00000106366	SERPINE1	3314.9	1.50694	0.0525168	28.6945	4.47124e-181	1.02059e-178			+
ENSG00000153071	DAB2	658.897	2.09723	0.0732966	28.613	4.63593e-180	1.04921e-177			+
ENSG00000120708	TGFBI	1191.38	1.69935	0.0594627	28.5784	1.24626e-179	2.79686e-177			+
ENSG00000140931	CMTM3	2101.52	1.31941	0.0462654	28.5183	6.95092e-179	1.53414e-176			+
ENSG00000167460	TPM4	3232.46	1.13269	0.0398785	28.4035	1.83161e-177	3.9132e-175			+
ENSG00000050165	DKK3	3418.18	1.01482	0.0357549	28.3826	3.31568e-177	7.02766e-175			+
ENSG00000129128	SPCS3	1470.73	1.41587	0.05011	28.2552	1.22851e-175	2.56317e-173			+
ENSG00000074047	GLI2	1234.62	1.43489	0.0508507	28.2177	3.54215e-175	7.27667e-173			+
ENSG00000240583	AQP1	582.257	2.95834	0.105085	28.1518	2.27937e-174	4.64678e-172			+
ENSG00000132688	NES	2445.93	1.06788	0.0379908	28.1089	7.62931e-174	1.54355e-171			+
ENSG00000070214	SLC44A1	525.865	2.0273	0.0722075	28.0761	1.9205e-173	3.85631e-171			+
ENSG00000181467	RAP2B	1386.76	1.36908	0.0489258	27.9827	2.63734e-172	5.25619e-170			+
ENSG00000103257	SLC7A5	9067.58	1.0419	0.0372779	27.9495	6.67699e-172	1.32086e-169			+
ENSG00000244398	AC116533.1	7471.26	1.21449	0.0435369	27.8955	3.02144e-171	5.88982e-169			+
ENSG00000115884	SDC1	3070.39	1.07009	0.0384063	27.8623	7.63648e-171	1.47783e-168			+
ENSG00000116128	BCL9	1315.5	1.37772	0.0494826	27.8426	1.32345e-170	2.54275e-168			+
ENSG00000156463	SH3RF2	996.171	1.45495	0.0525271	27.6991	7.16539e-169	1.36685e-166			+
ENSG00000230823	CBX1P1	971.267	1.59514	0.0577192	27.6361	4.09602e-168	7.7034e-166			+
ENSG00000079308	TNS1	1951.42	1.30553	0.0474473	27.5153	1.15125e-166	2.15003e-164			+
ENSG00000115380	EFEMP1	324.964	2.90186	0.105936	27.3926	3.35565e-165	6.18041e-163			+
ENSG00000188042	ARL4C	2144.01	1.5836	0.0580535	27.2783	7.67922e-164	1.38568e-161			+
ENSG00000152377	SPOCK1	690.486	2.32896	0.0856521	27.1909	8.32773e-163	1.49262e-160			+
ENSG00000084754	HADHA	1165.26	1.49703	0.0553059	27.0681	2.33804e-161	4.10787e-159			+
ENSG00000125968	ID1	3807.54	1.24635	0.0461241	27.0217	8.21987e-161	1.43477e-158			+
ENSG00000160213	CSTB	1176.69	1.60322	0.0595906	26.904	1.97398e-159	3.37929e-157			+
ENSG00000063660	GPC1	6801.62	1.28822	0.0479936	26.8415	1.05898e-158	1.80135e-156			+
ENSG00000260604	AL590004.4	2114.56	1.19849	0.0448029	26.7504	1.2231e-157	2.06735e-155			+
ENSG00000156650	KAT6B	603.639	1.83708	0.0689777	26.6329	2.825e-156	4.74494e-154			+
ENSG00000107438	PDLIM1	325.011	3.56363	0.134312	26.5325	4.08643e-155	6.82077e-153			+
ENSG00000154118	JPH3	2194.31	1.24174	0.0469377	26.4551	3.18845e-154	5.22397e-152			+
ENSG00000128422	KRT17	985.718	4.04522	0.153004	26.4388	4.91356e-154	8.00132e-152			+
ENSG00000164970	FAM219A	1496.01	1.30725	0.0495255	26.3956	1.54073e-153	2.49375e-151			+
ENSG00000115461	IGFBP5	2123.83	4.83487	0.183295	26.3775	2.48088e-153	3.99122e-151			+
ENSG00000106683	LIMK1	1660.4	1.09861	0.0418829	26.2306	1.1907e-151	1.87053e-149			+
ENSG00000128567	PODXL	2481.82	1.07271	0.0409468	26.1976	2.83322e-151	4.42479e-149			+
ENSG00000115561	CHMP3	843.996	1.58906	0.0607516	26.1566	8.28681e-151	1.27923e-148			+
ENSG00000225783	MIAT	286.153	2.87596	0.110844	25.946	2.01711e-148	3.07822e-146			+
ENSG00000072832	CRMP1	557.214	2.14407	0.0826683	25.9358	2.62718e-148	3.98645e-146			+
ENSG00000205542	TMSB4X	2266.85	1.60548	0.0619556	25.9134	4.70392e-148	7.09733e-146			+
ENSG00000165806	CASP7	1129.82	1.40131	0.0541425	25.882	1.06279e-147	1.58564e-145			+
ENSG00000196498	NCOR2	3383.96	1.24918	0.0483375	25.843	2.91932e-147	4.30737e-145			+
ENSG00000162889	MAPKAPK2	1879.37	1.12246	0.043485	25.8125	6.41595e-147	9.36308e-145			+
ENSG00000135048	TMEM2	1494.14	1.29105	0.0503695	25.6316	6.77317e-145	9.83067e-143			+
ENSG00000090905	TNRC6A	1882.7	1.00039	0.0390484	25.6192	9.33073e-145	1.34695e-142			+
ENSG00000143641	GALNT2	2037.25	1.24914	0.0487619	25.6172	9.82428e-145	1.41058e-142			+
ENSG00000160991	ORAI2	3637.55	1.00071	0.0390899	25.6003	1.51232e-144	2.1483e-142			+
ENSG00000123095	BHLHE41	739.104	1.56934	0.0613231	25.5914	1.90414e-144	2.67642e-142			+
ENSG00000105810	CDK6	3084	1.19416	0.0468944	25.4649	4.82493e-143	6.71117e-141			+
ENSG00000104472	CHRAC1	1788.31	1.0242	0.0405448	25.2609	8.60173e-141	1.18411e-138			+
ENSG00000113494	PRLR	253.462	3.27488	0.130241	25.1448	1.60979e-139	2.20468e-137			+
ENSG00000213885	RPL13AP7	1322.42	1.10811	0.0442573	25.0379	2.36217e-138	3.21858e-136			+
ENSG00000041982	TNC	1315.96	1.42296	0.0569372	24.9918	7.51244e-138	1.01841e-135			+
ENSG00000157613	CREB3L1	380.25	2.8557	0.114415	24.9592	1.69526e-137	2.28655e-135			+
ENSG00000049249	TNFRSF9	228.977	4.25457	0.172295	24.6935	1.25737e-134	1.64604e-132			+
ENSG00000005884	ITGA3	8611.28	1.0654	0.0431494	24.691	1.3356e-134	1.73992e-132			+
ENSG00000105767	CADM4	1012.09	1.50411	0.0609927	24.6605	2.84283e-134	3.68547e-132			+
ENSG00000183876	ARSI	286.98	3.11677	0.126553	24.6281	6.31351e-134	8.14534e-132			+
ENSG00000140416	TPM1	2439.86	1.28348	0.0522976	24.5419	5.27542e-133	6.77334e-131			+
ENSG00000143858	SYT2	268.722	2.59115	0.106137	24.4132	1.2381e-131	1.56705e-129			+
ENSG00000060718	COL11A1	296.87	2.58498	0.106012	24.3838	2.54226e-131	3.20253e-129			+
ENSG00000108518	PFN1	1848.41	1.28953	0.0529716	24.3439	6.72956e-131	8.43755e-129			+
ENSG00000092969	TGFB2	1568.71	1.46969	0.0605887	24.2569	5.59619e-130	6.91907e-128			+
ENSG00000111087	GLI1	335.644	2.41399	0.0997119	24.2096	1.76194e-129	2.16841e-127			+
ENSG00000154096	THY1	1676.52	1.05656	0.0436462	24.2074	1.85734e-129	2.27533e-127			+
ENSG00000213281	NRAS	3009.97	1.04283	0.0431264	24.1809	3.53726e-129	4.31352e-127			+
ENSG00000235162	C12orf75	824.981	1.39193	0.0578362	24.0668	5.57517e-128	6.58807e-126			+
ENSG00000108821	COL1A1	3854.15	1.78218	0.0745178	23.9161	2.08063e-126	2.44782e-124			+
ENSG00000130294	KIF1A	808.935	2.06861	0.0865542	23.8995	3.09675e-126	3.61143e-124			+
ENSG00000172137	CALB2	730.925	1.64492	0.0689126	23.8696	6.33209e-126	7.35238e-124			+
ENSG00000186468	RPS23	846.682	1.49015	0.0624446	23.8636	7.31117e-126	8.45247e-124			+
ENSG00000168453	HR	252.722	3.57106	0.150321	23.7563	9.4677e-125	1.08053e-122			+
ENSG00000171604	CXXC5	323.25	2.31342	0.0978528	23.6418	1.43291e-123	1.6284e-121			+
ENSG00000107130	NCS1	1661.59	1.3192	0.0559169	23.5922	4.62909e-123	5.23833e-121			+
ENSG00000142910	TINAGL1	1560.96	1.32966	0.0569122	23.3633	1.00973e-120	1.12358e-118			+
ENSG00000169047	IRS1	2617.11	1.07328	0.0459756	23.3445	1.56873e-120	1.73836e-118			+
ENSG00000147041	SYTL5	262.47	4.11854	0.176682	23.3105	3.47288e-120	3.83251e-118			+
ENSG00000119681	LTBP2	1223.37	1.34558	0.0577893	23.2842	6.41612e-120	7.05139e-118			+
ENSG00000075223	SEMA3C	445.433	2.04183	0.0885627	23.0552	1.30529e-117	1.4056e-115			+
ENSG00000138448	ITGAV	1786.12	1.12166	0.0486972	23.0333	2.16384e-117	2.32078e-115			+
ENSG00000168916	ZNF608	820.884	1.37217	0.059656	23.0014	4.51419e-117	4.82224e-115			+
ENSG00000187840	EIF4EBP1	1063.69	1.30603	0.0567875	22.9985	4.82435e-117	5.13304e-115			+
ENSG00000104998	IL27RA	367.032	2.23229	0.0977564	22.8352	2.04947e-115	2.17195e-113			+
ENSG00000171914	TLN2	979.356	1.37075	0.0601735	22.7799	7.25151e-115	7.6545e-113			+
ENSG00000103202	NME4	1338.73	1.10807	0.0487234	22.742	1.72311e-114	1.8117e-112			+
ENSG00000172346	CSDC2	1711.41	1.55907	0.0686415	22.7132	3.31623e-114	3.44604e-112			+
ENSG00000174705	SH3PXD2B	1522.04	1.14144	0.0504478	22.6261	2.40134e-113	2.44771e-111			+
ENSG00000108375	RNF43	217.411	3.28672	0.145471	22.5936	5.00845e-113	5.04739e-111			+
ENSG00000179218	CALR	3114.74	1.07788	0.0477609	22.5682	8.90728e-113	8.94277e-111			+
ENSG00000204217	BMPR2	1136.71	1.32376	0.0587291	22.5402	1.6765e-112	1.67062e-110			+
ENSG00000167889	MGAT5B	1069.08	1.41059	0.0628078	22.4589	1.04686e-111	1.02408e-109			+
ENSG00000120738	EGR1	1005.99	1.47891	0.0659079	22.439	1.63929e-111	1.59195e-109			+
ENSG00000113083	LOX	919.152	1.27173	0.0569106	22.3462	1.31568e-110	1.25488e-108			+
ENSG00000148700	ADD3	1243.06	1.19862	0.0536887	22.3253	2.09694e-110	1.99291e-108			+
ENSG00000006210	CX3CL1	201.924	3.14809	0.141447	22.2563	9.81028e-110	9.20088e-108			+
ENSG00000227500	SCAMP4	1037.11	1.4838	0.0667584	22.2265	1.90478e-109	1.77863e-107			+
ENSG00000139405	RITA1	305.457	2.51552	0.113374	22.1879	4.4973e-109	4.1703e-107			+
ENSG00000127129	EDN2	153.608	3.31121	0.14956	22.1397	1.31166e-108	1.20791e-106			+
ENSG00000149547	EI24	1310.86	1.18595	0.0535879	22.1309	1.59348e-108	1.46239e-106			+
ENSG00000213190	MLLT11	1236.99	1.19448	0.0539932	22.1228	1.90799e-108	1.74502e-106			+
ENSG00000072422	RHOBTB1	663.205	1.78911	0.0809349	22.1055	2.79681e-108	2.54921e-106			+
ENSG00000103356	EARS2	688.962	1.57342	0.0713328	22.0574	8.104e-108	7.36141e-106			+
ENSG00000116871	MAP7D1	1732.55	1.12814	0.0512331	22.0197	1.86361e-107	1.68711e-105			+
ENSG00000111262	KCNA1	193.246	3.62803	0.165986	21.8574	6.61267e-106	5.90628e-104			+
ENSG00000071564	TCF3	1182.8	1.11094	0.0509104	21.8214	1.45246e-105	1.28868e-103			+
ENSG00000221890	NPTXR	556.675	2.12782	0.0977797	21.7613	5.39674e-105	4.74097e-103			+
ENSG00000227051	C14orf132	360.389	1.81176	0.0837788	21.6255	1.03385e-103	8.93527e-102			+
ENSG00000108960	MMD	1193.93	1.09538	0.0508883	21.5253	9.03009e-103	7.72941e-101			+
ENSG00000115363	EVA1A	1079	1.15775	0.054161	21.3761	2.22905e-101	1.88981e-99			+
ENSG00000163171	CDC42EP3	640.673	1.67364	0.0784128	21.344	4.4315e-101	3.73336e-99			+
ENSG00000133816	MICAL2	2972.36	1.06203	0.0499819	21.2483	3.41925e-100	2.86252e-98			+
ENSG00000019186	CYP24A1	453.632	1.79932	0.0849488	21.1813	1.42177e-99	1.17919e-97			+
ENSG00000111726	CMAS	502.207	1.69605	0.080077	21.1802	1.4528e-99	1.20119e-97			+
ENSG00000169184	MN1	800.01	1.63956	0.0775104	21.1528	2.59845e-99	2.14179e-97			+
ENSG00000139329	LUM	420.127	3.23938	0.153247	21.1383	3.5359e-99	2.89662e-97			+
ENSG00000244171	PBX2P1	1317.65	1.14885	0.0544823	21.0867	1.05387e-98	8.58069e-97			+
ENSG00000107957	SH3PXD2A	1779.06	1.04816	0.0497494	21.0688	1.53733e-98	1.2479e-96			+
ENSG00000004660	CAMKK1	445.004	1.66532	0.0793613	20.9841	9.1671e-98	7.39627e-96			+
ENSG00000130147	SH3BP4	1698.79	1.00866	0.0485957	20.7562	1.07655e-95	8.45595e-94			+
ENSG00000121236	TRIM6	544.27	1.4791	0.0713384	20.7335	1.72614e-95	1.35185e-93			+
ENSG00000102003	SYP	825.006	2.16768	0.104728	20.6982	3.5968e-95	2.80866e-93			+
ENSG00000147010	SH3KBP1	706.045	1.43493	0.0697664	20.5677	5.3482e-94	4.10428e-92			+
ENSG00000149218	ENDOD1	569.04	1.59188	0.0776967	20.4884	2.73099e-93	2.08382e-91			+
ENSG00000185567	AHNAK2	3692.32	1.06503	0.0519938	20.4838	3.00214e-93	2.28419e-91			+
ENSG00000144810	COL8A1	216.672	2.96445	0.147134	20.1479	2.80681e-90	2.07068e-88			+
ENSG00000276600	RAB7B	111.047	5.14765	0.256053	20.1038	6.82863e-90	5.01004e-88			+
ENSG00000178202	KDELC2	832.499	1.07952	0.0537353	20.0896	9.10239e-90	6.65995e-88			+
ENSG00000114115	RBP1	265.273	2.7399	0.136481	20.0754	1.21063e-89	8.83363e-88			+
ENSG00000243927	MRPS6	456.981	1.55057	0.0774792	20.0127	4.269e-89	3.09804e-87			+
ENSG00000137834	SMAD6	659.011	1.20275	0.0602164	19.9738	9.30931e-89	6.71931e-87			+
ENSG00000087245	MMP2	2235.83	1.14532	0.0573772	19.9612	1.19691e-88	8.61584e-87			+
ENSG00000151468	CCDC3	565.912	1.47699	0.0740073	19.9574	1.29255e-88	9.25435e-87			+
ENSG00000108947	EFNB3	236.846	2.29721	0.115269	19.929	2.27933e-88	1.62759e-86			+
ENSG00000015532	XYLT2	1028.82	1.21488	0.0610867	19.8879	5.1844e-88	3.69212e-86			+
ENSG00000125648	SLC25A23	1266.81	1.07907	0.054293	19.8749	6.70865e-88	4.76493e-86			+
ENSG00000124212	PTGIS	183.506	3.54643	0.178807	19.8338	1.51964e-87	1.07364e-85			+
ENSG00000129038	LOXL1	381.794	2.64809	0.133582	19.8238	1.85572e-87	1.30762e-85			+
ENSG00000163820	FYCO1	740.079	1.17464	0.0594084	19.7723	5.15496e-87	3.59448e-85			+
ENSG00000138311	ZNF365	248.259	2.6512	0.134761	19.6734	3.64285e-86	2.50737e-84			+
ENSG00000106976	DNM1	1501.72	1.13002	0.0575459	19.6368	7.49941e-86	5.14857e-84			+
ENSG00000168374	ARF4	1198.24	1.11318	0.0572829	19.433	4.05758e-84	2.72266e-82			+
ENSG00000102317	RBM3	2021.92	1.20485	0.0620054	19.4313	4.19291e-84	2.80641e-82			+
ENSG00000157766	ACAN	130.684	3.60212	0.185437	19.4251	4.73784e-84	3.16322e-82			+
ENSG00000126822	PLEKHG3	1433.51	1.00388	0.0517143	19.4121	6.09932e-84	4.05195e-82			+
ENSG00000145901	TNIP1	762.928	1.21842	0.0628197	19.3956	8.40927e-84	5.57266e-82			+
ENSG00000176101	SSNA1	777.781	1.47521	0.0760842	19.3892	9.51522e-84	6.27441e-82			+
ENSG00000234741	GAS5	1190.37	1.18942	0.0615449	19.326	3.24743e-83	2.13086e-81			+
ENSG00000049618	ARID1B	1049.86	1.02396	0.0530127	19.3153	3.99554e-83	2.61531e-81			+
ENSG00000079215	SLC1A3	305.765	2.02213	0.104897	19.2773	8.32546e-83	5.40973e-81			+
ENSG00000137831	UACA	677.548	1.29041	0.0670306	19.251	1.38357e-82	8.94662e-81			+
ENSG00000166073	GPR176	870.463	1.14506	0.0598041	19.1469	1.02726e-81	6.59474e-80			+
ENSG00000135549	PKIB	389.131	1.74287	0.0912287	19.1044	2.31881e-81	1.46745e-79			+
ENSG00000162517	PEF1	614.908	1.34894	0.0706729	19.0872	3.22832e-81	2.03819e-79			+
ENSG00000127824	TUBA4A	349	1.9271	0.101145	19.0527	6.23454e-81	3.91764e-79			+
ENSG00000113657	DPYSL3	1080.47	1.1175	0.0586834	19.0428	7.53202e-81	4.71077e-79			+
ENSG00000131650	KREMEN2	358.918	1.85004	0.0971727	19.0387	8.14877e-81	5.0846e-79			+
ENSG00000110400	NECTIN1	825.729	1.23438	0.0649554	19.0035	1.59586e-80	9.88838e-79			+
ENSG00000116983	HPCAL4	264.031	2.5259	0.132981	18.9944	1.89811e-80	1.17069e-78			+
ENSG00000134369	NAV1	659.675	1.39922	0.0737321	18.977	2.64113e-80	1.62521e-78			+
ENSG00000165801	ARHGEF40	984.962	1.35343	0.0713889	18.9586	3.74814e-80	2.29582e-78			+
ENSG00000198796	ALPK2	400.254	1.61209	0.0852295	18.9146	8.63967e-80	5.26783e-78			+
ENSG00000169851	PCDH7	602.494	1.25092	0.0661629	18.9066	1.00599e-79	6.10593e-78			+
ENSG00000102007	PLP2	675	1.21191	0.064474	18.7969	8.00225e-79	4.82411e-77			+
ENSG00000135454	B4GALNT1	839.7	1.23517	0.0658485	18.7578	1.67157e-78	1.00317e-76			+
ENSG00000100342	APOL1	808.705	1.31343	0.0700583	18.7476	2.02391e-78	1.20919e-76			+
ENSG00000138326	RPS24	1013.45	1.15012	0.0614182	18.726	3.0391e-78	1.79961e-76			+
ENSG00000184845	DRD1	104.531	6.28613	0.337211	18.6415	1.47983e-77	8.68578e-76			+
ENSG00000171160	MORN4	378.461	1.68206	0.0902506	18.6377	1.58918e-77	9.30715e-76			+
ENSG00000162430	SELENON	1563.39	1.12373	0.0606951	18.5144	1.58126e-76	9.14049e-75			+
ENSG00000163485	ADORA1	493.974	1.35795	0.0733953	18.5018	1.99576e-76	1.15116e-74			+
ENSG00000157350	ST3GAL2	1082.48	1.0265	0.0559182	18.3571	2.89531e-75	1.65218e-73			+
ENSG00000100626	GALNT16	421.287	1.83358	0.0998999	18.3541	3.05857e-75	1.74163e-73			+
ENSG00000181472	ZBTB2	737.037	1.24415	0.0679211	18.3175	5.99685e-75	3.40749e-73			+
ENSG00000156253	RWDD2B	484.122	1.55052	0.0846657	18.3135	6.46152e-75	3.66372e-73			+
ENSG00000189001	SBSN	91.4304	3.62504	0.198239	18.2862	1.0667e-74	6.01e-73			+
ENSG00000150867	PIP4K2A	683.218	1.31747	0.0721174	18.2683	1.47855e-74	8.31287e-73			+
ENSG00000141510	TP53	519.976	1.59527	0.0874526	18.2415	2.41703e-74	1.34758e-72			+
ENSG00000238266	LINC00707	389.203	1.7307	0.0950974	18.1992	5.23711e-74	2.88972e-72			+
ENSG00000105855	ITGB8	396.908	1.66893	0.0920981	18.1213	2.16528e-73	1.18012e-71			+
ENSG00000091490	SEL1L3	822.841	1.24882	0.0692871	18.0238	1.2674e-72	6.74249e-71			+
ENSG00000173227	SYT12	363.487	1.83412	0.102134	17.9579	4.16069e-72	2.19596e-70			+
ENSG00000139200	PIANP	685.714	1.18257	0.0659065	17.9431	5.43029e-72	2.85475e-70			+
ENSG00000206538	VGLL3	802.154	1.21242	0.0677674	17.8909	1.38773e-71	7.25256e-70			+
ENSG00000214279	SCART1	160.792	2.59379	0.145038	17.8835	1.58504e-71	8.26759e-70			+
ENSG00000127585	FBXL16	644.984	1.4007	0.0784154	17.8626	2.30814e-71	1.19925e-69			+
ENSG00000138131	LOXL4	1081.62	2.27566	0.127545	17.842	3.33429e-71	1.72235e-69			+
ENSG00000003249	DBNDD1	497.367	1.53698	0.086162	17.8383	3.56492e-71	1.83793e-69			+
ENSG00000142549	IGLON5	276.942	2.12986	0.119561	17.814	5.50329e-71	2.82636e-69			+
ENSG00000183691	NOG	1477.27	1.22574	0.0688381	17.8061	6.34102e-71	3.25035e-69			+
ENSG00000204869	IGFL4	116.488	3.1072	0.174629	17.7932	7.98194e-71	4.07582e-69			+
ENSG00000145555	MYO10	472.788	1.37706	0.0775474	17.7577	1.50277e-70	7.64438e-69			+
ENSG00000104332	SFRP1	449.983	1.31402	0.0741237	17.7274	2.57495e-70	1.3024e-68			+
ENSG00000197457	STMN3	506.508	1.59979	0.0905922	17.6592	8.64158e-70	4.34618e-68			+
ENSG00000111817	DSE	384.533	1.58507	0.0901386	17.5847	3.22413e-69	1.60614e-67			+
ENSG00000111424	VDR	358.071	1.71399	0.0983291	17.4312	4.78665e-68	2.33697e-66			+
ENSG00000142798	HSPG2	497.736	1.58765	0.0911975	17.4089	7.06025e-68	3.44071e-66			+
ENSG00000160131	VMA21	532.503	1.25666	0.0725833	17.3134	3.72755e-67	1.80996e-65			+
ENSG00000185630	PBX1	322.661	2.14878	0.124145	17.3086	4.05176e-67	1.96026e-65			+
ENSG00000185585	OLFML2A	93.5331	3.79281	0.219172	17.3052	4.29833e-67	2.07204e-65			+
ENSG00000100196	KDELR3	367.463	1.4773	0.0854623	17.2859	6.00375e-67	2.87857e-65			+
ENSG00000143502	SUSD4	192.653	2.35411	0.136474	17.2494	1.13011e-66	5.36071e-65			+
ENSG00000166086	JAM3	706.465	1.14259	0.0663602	17.218	1.94703e-66	9.2194e-65			+
ENSG00000147394	ZNF185	837.803	1.10856	0.0644222	17.2077	2.32364e-66	1.09832e-64			+
ENSG00000124160	NCOA5	690.967	1.08627	0.0631514	17.2011	2.60583e-66	1.22736e-64			+
ENSG00000215114	UBXN2B	790.303	1.24625	0.0726516	17.1538	5.88708e-66	2.76797e-64			+
ENSG00000158301	GPRASP2	499.257	1.22142	0.0713213	17.1256	9.56023e-66	4.48709e-64			+
ENSG00000031081	ARHGAP31	722.625	1.25455	0.0733575	17.1018	1.43857e-65	6.72828e-64			+
ENSG00000255967	HADHAP2	340.533	1.8287	0.107	17.0907	1.74058e-65	8.11239e-64			+
ENSG00000153814	JAZF1	365.624	1.56336	0.0916951	17.0495	3.52431e-65	1.6312e-63			+
ENSG00000119280	C1orf198	812.622	1.10208	0.0646784	17.0393	4.19612e-65	1.93543e-63			+
ENSG00000227036	LINC00511	388.719	1.49695	0.0881819	16.9758	1.24156e-64	5.68733e-63			+
ENSG00000154511	FAM69A	276.771	1.58769	0.0937523	16.9349	2.48687e-64	1.12376e-62			+
ENSG00000130479	MAP1S	439.45	1.43569	0.0849315	16.9041	4.19427e-64	1.88891e-62			+
ENSG00000144476	ACKR3	110.783	4.34353	0.257322	16.8798	6.34004e-64	2.85046e-62			+
ENSG00000167755	KLK6	606.224	1.34857	0.0803914	16.775	3.71719e-63	1.65177e-61			+
ENSG00000132561	MATN2	178.4	2.54844	0.151987	16.7675	4.2192e-63	1.86244e-61			+
ENSG00000140350	ANP32A	807.786	1.01461	0.0607529	16.7005	1.29894e-62	5.70551e-61			+
ENSG00000100439	ABHD4	429.443	1.39164	0.0839515	16.5767	1.02722e-61	4.44617e-60			+
ENSG00000173210	ABLIM3	361.73	1.67256	0.101196	16.5279	2.31006e-61	9.95039e-60			+
ENSG00000127946	HIP1	678.44	1.11298	0.0673865	16.5164	2.79519e-61	1.20207e-59			+
ENSG00000166292	TMEM100	78.8879	5.04694	0.305811	16.5035	3.46341e-61	1.48465e-59			+
ENSG00000109846	CRYAB	678.07	1.39984	0.085019	16.465	6.54399e-61	2.78286e-59			+
ENSG00000187498	COL4A1	777.43	1.06675	0.0648567	16.4478	8.7e-61	3.69383e-59			+
ENSG00000130635	COL5A1	1100.69	2.21543	0.134711	16.4458	8.99522e-61	3.81312e-59			+
ENSG00000120129	DUSP1	986.821	1.06524	0.0647969	16.4396	9.95262e-61	4.21228e-59			+
ENSG00000115234	SNX17	513.043	1.38184	0.0840953	16.4318	1.13251e-60	4.77047e-59			+
ENSG00000134668	SPOCD1	275.562	2.84674	0.173649	16.3936	2.12442e-60	8.89258e-59			+
ENSG00000172020	GAP43	84.9319	3.70662	0.226138	16.391	2.21831e-60	9.27106e-59			+
ENSG00000137193	PIM1	339.296	1.3896	0.0849651	16.355	4.01037e-60	1.66564e-58			+
ENSG00000170214	ADRA1B	280.722	1.7309	0.105881	16.3477	4.51985e-60	1.87433e-58			+
ENSG00000186462	NAP1L2	600.533	1.25763	0.0769741	16.3384	5.26348e-60	2.17932e-58			+
ENSG00000141858	SAMD1	848.332	1.09568	0.0670977	16.3296	6.07824e-60	2.51278e-58			+
ENSG00000280002	AC078925.4	491.731	1.18468	0.0726274	16.3117	8.14592e-60	3.352e-58			+
ENSG00000172548	NIPAL4	564.981	1.71905	0.105532	16.2894	1.17382e-59	4.79994e-58			+
ENSG00000196810	CTBP1-AS2	311.352	1.55794	0.0958923	16.2468	2.3551e-59	9.58768e-58			+
ENSG00000012171	SEMA3B	320.453	1.64081	0.101342	16.1907	5.86263e-59	2.37223e-57			+
ENSG00000164125	FAM198B	459.492	1.99862	0.12361	16.1687	8.37968e-59	3.38559e-57			+
ENSG00000049130	KITLG	243.827	2.05093	0.127001	16.149	1.15422e-58	4.65629e-57			+
ENSG00000219201	AC138392.1	477.987	1.33727	0.083311	16.0516	5.57299e-58	2.22138e-56			+
ENSG00000169499	PLEKHA2	671.185	1.11508	0.0698329	15.9678	2.14146e-57	8.47258e-56			+
ENSG00000140678	ITGAX	603.576	1.31083	0.082097	15.9668	2.17551e-57	8.59456e-56			+
ENSG00000164161	HHIP	73.0514	3.96085	0.248088	15.9655	2.22156e-57	8.76352e-56			+
ENSG00000198682	PAPSS2	747.514	1.01375	0.0636066	15.9378	3.46433e-57	1.36458e-55			+
ENSG00000206432	TMEM200C	550.225	1.50596	0.0947602	15.8923	7.16463e-57	2.79735e-55			+
ENSG00000145022	TCTA	366.613	1.39143	0.0876022	15.8836	8.2364e-57	3.20643e-55			+
ENSG00000149633	KIAA1755	206.387	1.9965	0.12598	15.8478	1.45544e-56	5.63317e-55			+
ENSG00000160408	ST6GALNAC6	654.262	1.0748	0.0680064	15.8044	2.90235e-56	1.11365e-54			+
ENSG00000164465	DCBLD1	517.343	1.40014	0.0887783	15.7712	4.91088e-56	1.86557e-54			+
ENSG00000168646	AXIN2	220.549	1.56365	0.0994935	15.7161	1.17295e-55	4.39336e-54			+
ENSG00000186815	TPCN1	429.846	1.22674	0.078131	15.7011	1.48707e-55	5.55436e-54			+
ENSG00000124496	TRERF1	297.847	1.50432	0.095888	15.6883	1.8178e-55	6.78018e-54			+
ENSG00000105245	NUMBL	708.733	1.06265	0.0677439	15.6863	1.87534e-55	6.98503e-54			+
ENSG00000162706	CADM3	386.521	1.44035	0.091851	15.6813	2.02976e-55	7.54969e-54			+
ENSG00000233521	LINC01638	152.656	2.23724	0.142932	15.6525	3.19542e-55	1.18359e-53			+
ENSG00000090776	EFNB1	899.754	1.04355	0.0669852	15.5787	1.01532e-54	3.70427e-53			+
ENSG00000144596	GRIP2	237.355	2.49273	0.160901	15.4923	3.90976e-54	1.4053e-52			+
ENSG00000100385	IL2RB	411.25	1.39487	0.0901225	15.4775	4.92262e-54	1.76698e-52			+
ENSG00000188501	LCTL	161.615	2.34565	0.152264	15.4051	1.51146e-53	5.38917e-52			+
ENSG00000214269	LGMNP1	162.824	2.1646	0.141056	15.3457	3.78743e-53	1.34147e-51			+
ENSG00000145882	PCYOX1L	424.022	1.1908	0.0776518	15.3352	4.4508e-53	1.57226e-51			+
ENSG00000273230	AC102953.2	539.196	1.40178	0.0917043	15.2859	9.49185e-53	3.31359e-51			+
ENSG00000150764	DIXDC1	219.979	1.53785	0.100855	15.2481	1.69487e-52	5.8707e-51			+
ENSG00000175414	ARL10	430.156	1.35366	0.0889887	15.2116	2.96087e-52	1.02294e-50			+
ENSG00000175567	UCP2	303.336	1.39887	0.0920499	15.1969	3.71031e-52	1.2769e-50			+
ENSG00000088305	DNMT3B	414.875	1.22057	0.0805924	15.145	8.17191e-52	2.79794e-50			+
ENSG00000258289	CHURC1	367.786	1.27097	0.0842792	15.0804	2.17795e-51	7.40004e-50			+
ENSG00000102034	ELF4	600.768	1.16082	0.0769766	15.0801	2.18813e-51	7.42519e-50			+
ENSG00000100557	CCDC198	81.7556	3.82622	0.254216	15.0511	3.39779e-51	1.14572e-49			+
ENSG00000100600	LGMN	189.083	1.9229	0.127792	15.0471	3.60488e-51	1.21402e-49			+
ENSG00000173068	BNC2	653.373	1.09684	0.0730058	15.024	5.11632e-51	1.71438e-49			+
ENSG00000117114	ADGRL2	697.095	1.02169	0.0680624	15.0111	6.21274e-51	2.07917e-49			+
ENSG00000115738	ID2	202.236	1.77161	0.11806	15.006	6.70335e-51	2.24055e-49			+
ENSG00000186470	BTN3A2	282.355	1.86967	0.124611	15.0041	6.90129e-51	2.30095e-49			+
ENSG00000140044	JDP2	687.168	1.23321	0.0822307	14.997	7.67986e-51	2.55734e-49			+
ENSG00000183287	CCBE1	408.62	1.36264	0.0910251	14.9699	1.15484e-50	3.82171e-49			+
ENSG00000172986	GXYLT2	243.862	1.60341	0.107368	14.9339	1.98409e-50	6.53354e-49			+
ENSG00000272796		109.126	3.7008	0.248901	14.8686	5.27418e-50	1.72402e-48			+
ENSG00000135424	ITGA7	522.968	1.03622	0.0699772	14.808	1.30039e-49	4.21458e-48			+
ENSG00000196754	S100A2	709.689	1.07445	0.0725699	14.8057	1.34649e-49	4.35871e-48			+
ENSG00000156535	CD109	645.795	1.06285	0.0719107	14.7801	1.96783e-49	6.34698e-48			+
ENSG00000138771	SHROOM3	452.49	1.10839	0.075148	14.7495	3.10121e-49	9.94248e-48			+
ENSG00000124766	SOX4	889.012	1.11274	0.0754627	14.7455	3.28802e-49	1.05288e-47			+
ENSG00000152402	GUCY1A2	223.455	1.97642	0.134068	14.742	3.46591e-49	1.10851e-47			+
ENSG00000204262	COL5A2	443.518	1.21177	0.0823268	14.719	4.86819e-49	1.55328e-47			+
ENSG00000101335	MYL9	972.702	1.05603	0.0720128	14.6645	1.08775e-48	3.42968e-47			+
ENSG00000185338	SOCS1	107.497	2.69416	0.183831	14.6557	1.23929e-48	3.90288e-47			+
ENSG00000158825	CDA	132.032	2.53878	0.173284	14.651	1.32831e-48	4.17341e-47			+
ENSG00000179772	FOXS1	55.5211	5.06835	0.34595	14.6505	1.33662e-48	4.19458e-47			+
ENSG00000196208	GREB1	1046.22	1.16241	0.0793662	14.6461	1.4258e-48	4.46917e-47			+
ENSG00000101384	JAG1	231.837	1.7616	0.120284	14.6454	1.44215e-48	4.50985e-47			+
ENSG00000162433	AK4	271.354	1.38243	0.0949378	14.5614	4.94378e-48	1.5388e-46			+
ENSG00000101079	NDRG3	578.809	1.10245	0.075716	14.5604	5.01631e-48	1.55955e-46			+
ENSG00000147100	SLC16A2	319.557	1.38944	0.0961718	14.4475	2.59966e-47	7.99846e-46			+
ENSG00000140323	DISP2	302.473	1.98663	0.137621	14.4356	3.09048e-47	9.4541e-46			+
ENSG00000166147	FBN1	269.076	1.61649	0.112114	14.4183	3.97264e-47	1.21111e-45			+
ENSG00000198919	DZIP3	326.041	1.31196	0.0912491	14.3778	7.13526e-47	2.16539e-45			+
ENSG00000139629	GALNT6	405.054	1.31252	0.0912885	14.3777	7.1437e-47	2.16549e-45			+
ENSG00000129255	MPDU1	213.039	1.72933	0.120295	14.3757	7.35422e-47	2.22678e-45			+
ENSG00000078018	MAP2	127.783	2.74451	0.191276	14.3484	1.09033e-46	3.2865e-45			+
ENSG00000156587	UBE2L6	516.16	1.06206	0.0741438	14.3243	1.54298e-46	4.62479e-45			+
ENSG00000167281	RBFOX3	455.893	1.18635	0.082957	14.3008	2.16443e-46	6.4657e-45			+
ENSG00000177822	AC098864.1	374.092	1.31156	0.0918537	14.2788	2.96832e-46	8.79823e-45			+
ENSG00000137642	SORL1	157.487	1.81206	0.127343	14.2297	5.99137e-46	1.76802e-44			+
ENSG00000171227	TMEM37	144.943	2.29337	0.161415	14.2079	8.18981e-46	2.40878e-44			+
ENSG00000162736	NCSTN	573.143	1.10588	0.0779559	14.1859	1.11948e-45	3.28175e-44			+
ENSG00000111728	ST8SIA1	84.6155	3.15818	0.223262	14.1456	1.98822e-45	5.78403e-44			+
ENSG00000236496	GPS2P1	212.987	1.60848	0.113807	14.1334	2.36601e-45	6.87559e-44			+
ENSG00000240849	TMEM189	448.922	1.31089	0.0927955	14.1267	2.60221e-45	7.55376e-44			+
ENSG00000173801	JUP	231.493	1.65563	0.117265	14.1188	2.91009e-45	8.43832e-44			+
ENSG00000224578	HNRNPA1P48	340.679	1.27141	0.0900533	14.1184	2.92546e-45	8.47367e-44			+
ENSG00000151612	ZNF827	459.414	1.18353	0.083953	14.0976	3.92954e-45	1.13451e-43			+
ENSG00000188613	NANOS1	227.45	1.57564	0.111814	14.0916	4.27459e-45	1.2328e-43			+
ENSG00000172819	RARG	348.461	1.28436	0.0914504	14.0443	8.34323e-45	2.39071e-43			+
ENSG00000233929	MT1XP1	358.985	1.2802	0.0911578	14.0438	8.40492e-45	2.40581e-43			+
ENSG00000065621	GSTO2	436.58	1.129	0.0804968	14.0254	1.09038e-44	3.10777e-43			+
ENSG00000117016	RIMS3	375.15	1.24278	0.0887288	14.0065	1.4219e-44	4.0397e-43			+
ENSG00000140937	CDH11	154.546	2.5175	0.179877	13.9957	1.65672e-44	4.69687e-43			+
ENSG00000112175	BMP5	313.618	1.30385	0.09318	13.9928	1.7242e-44	4.88296e-43			+
ENSG00000221955	SLC12A8	82.9942	2.64028	0.188813	13.9836	1.96418e-44	5.54496e-43			+
ENSG00000168542	COL3A1	195.403	3.94248	0.282553	13.953	3.01506e-44	8.4758e-43			+
ENSG00000118160	SLC8A2	186.536	2.01796	0.14551	13.8682	9.8686e-44	2.75969e-42			+
ENSG00000155961	RAB39B	395.912	1.39467	0.100667	13.8543	1.19811e-43	3.33996e-42			+
ENSG00000125966	MMP24	372.66	1.85223	0.133807	13.8425	1.41144e-43	3.92236e-42			+
ENSG00000100324	TAB1	427.804	1.14574	0.0828081	13.836	1.54506e-43	4.28477e-42			+
ENSG00000153048	CARHSP1	359.176	1.27652	0.0923336	13.825	1.79992e-43	4.98637e-42			+
ENSG00000186918	ZNF395	449.853	1.05552	0.076436	13.8093	2.24122e-43	6.18966e-42			+
ENSG00000142619	PADI3	56.3978	3.18556	0.23102	13.7891	2.96366e-43	8.15953e-42			+
ENSG00000169247	SH3TC2	171.602	1.82456	0.132447	13.7758	3.56308e-43	9.78967e-42			+
ENSG00000099957	P2RX6	76.0728	3.07308	0.223725	13.7359	6.1847e-43	1.69578e-41			+
ENSG00000197712	FAM114A1	475.255	1.02519	0.0750933	13.6522	1.95818e-42	5.30917e-41			+
ENSG00000162650	ATXN7L2	382.149	1.13792	0.0835231	13.624	2.88496e-42	7.81398e-41			+
ENSG00000049089	COL9A2	128.538	2.03507	0.149622	13.6014	3.9261e-42	1.06017e-40			+
ENSG00000189143	CLDN4	667.456	1.10662	0.0814289	13.5901	4.58734e-42	1.23747e-40			+
ENSG00000121361	KCNJ8	103.931	2.31035	0.170116	13.581	5.19122e-42	1.39755e-40			+
ENSG00000213642	AC016769.1	148.779	2.27888	0.167801	13.5809	5.20022e-42	1.39856e-40			+
ENSG00000070182	SPTB	218.578	1.48293	0.109533	13.5386	9.25143e-42	2.48061e-40			+
ENSG00000101955	SRPX	452.382	1.19329	0.0882753	13.5179	1.22702e-41	3.27688e-40			+
ENSG00000274588	DGKK	71.8088	3.16328	0.234096	13.5128	1.315e-41	3.50134e-40			+
ENSG00000019549	SNAI2	318.869	1.78489	0.132289	13.4923	1.73487e-41	4.58726e-40			+
ENSG00000106333	PCOLCE	496.225	1.08697	0.0807135	13.4671	2.44371e-41	6.42973e-40			+
ENSG00000120162	MOB3B	150.84	2.47907	0.184442	13.4409	3.48296e-41	9.13713e-40			+
ENSG00000177352	CCDC71	340.691	1.29015	0.0963529	13.3899	6.92788e-41	1.80503e-39			+
ENSG00000256151	ADGRD1-AS1	270.023	1.28068	0.0956951	13.3829	7.60923e-41	1.9787e-39			+
ENSG00000176422	SPRYD4	276.461	1.2749	0.0955377	13.3445	1.27586e-40	3.29846e-39			+
ENSG00000170891	CYTL1	209.968	1.55572	0.11681	13.3184	1.80947e-40	4.65995e-39			+
ENSG00000213846	AC098614.1	399.012	1.1914	0.0894859	13.3138	1.92441e-40	4.95119e-39			+
ENSG00000149679	CABLES2	259.014	1.34959	0.10137	13.3134	1.9337e-40	4.97029e-39			+
ENSG00000105483	CARD8	351.777	1.25881	0.0945603	13.3122	1.9649e-40	5.04564e-39			+
ENSG00000242670	RPL22P13	108.594	2.04844	0.154176	13.2864	2.77715e-40	7.08372e-39			+
ENSG00000169436	COL22A1	188.83	2.10865	0.159327	13.2347	5.53238e-40	1.40311e-38			+
ENSG00000105520	PLPPR2	333.312	1.4161	0.107096	13.2227	6.48604e-40	1.64186e-38			+
ENSG00000197956	S100A6	838.88	1.14627	0.0868493	13.1984	8.95999e-40	2.25741e-38			+
ENSG00000178573	MAF	797.193	1.19066	0.090354	13.1777	1.17956e-39	2.96343e-38			+
ENSG00000144681	STAC	476.575	1.00661	0.0764927	13.1596	1.49921e-39	3.75239e-38			+
ENSG00000078401	EDN1	354.793	1.31502	0.0999761	13.1534	1.62718e-39	4.06887e-38			+
ENSG00000099139	PCSK5	176.267	1.71484	0.130379	13.1527	1.64304e-39	4.10468e-38			+
ENSG00000137285	TUBB2B	386.665	1.12245	0.085403	13.1429	1.86832e-39	4.65442e-38			+
ENSG00000236257	EI24P2	601.899	1.12028	0.0852519	13.1408	1.92281e-39	4.7857e-38			+
ENSG00000117569	PTBP2	340.721	1.11901	0.0853285	13.1141	2.73283e-39	6.77651e-38			+
ENSG00000172348	RCAN2	61.6824	3.49642	0.266814	13.1044	3.10904e-39	7.68796e-38			+
ENSG00000136859	ANGPTL2	344.723	1.4802	0.113125	13.0846	4.03241e-39	9.94363e-38			+
ENSG00000231638	LUARIS	81.5254	2.50768	0.192307	13.0399	7.25107e-39	1.77332e-37			+
ENSG00000228716	DHFR	175.59	1.70939	0.131146	13.0343	7.81038e-39	1.90836e-37			+
ENSG00000163704	PRRT3	304.709	1.35583	0.104178	13.0145	1.01219e-38	2.45965e-37			+
ENSG00000102271	KLHL4	128.858	2.13548	0.164252	13.0013	1.20278e-38	2.91749e-37			+
ENSG00000021645	NRXN3	148.875	1.86194	0.143404	12.9839	1.50961e-38	3.64189e-37			+
ENSG00000152580	IGSF10	96.1527	2.25613	0.173952	12.9698	1.81426e-38	4.36109e-37			+
ENSG00000124225	PMEPA1	2564.54	1.36114	0.105001	12.9631	1.98113e-38	4.75793e-37			+
ENSG00000173267	SNCG	60.1989	2.88633	0.22361	12.9079	4.06258e-38	9.62692e-37			+
ENSG00000072682	P4HA2	314.301	1.34299	0.104344	12.8708	6.57434e-38	1.54555e-36			+
ENSG00000104447	TRPS1	447.195	1.01039	0.0787274	12.834	1.05712e-37	2.47428e-36			+
ENSG00000183779	ZNF703	834.469	1.13566	0.0886486	12.8108	1.42716e-37	3.33162e-36			+
ENSG00000129159	KCNC1	162.829	2.6078	0.203704	12.8019	1.59919e-37	3.7202e-36			+
ENSG00000137868	STRA6	63.9377	4.22845	0.330357	12.7996	1.64734e-37	3.82554e-36			+
ENSG00000107902	LHPP	198.842	1.61304	0.126271	12.7744	2.27884e-37	5.2783e-36			+
ENSG00000167693	NXN	492.522	1.22627	0.0960765	12.7635	2.62215e-37	6.04726e-36			+
ENSG00000165548	TMEM63C	199.327	1.71475	0.134362	12.7622	2.66412e-37	6.13874e-36			+
ENSG00000141052	MYOCD	31.8892	5.8423	0.458143	12.7521	3.0333e-37	6.97738e-36			+
ENSG00000108852	MPP2	506.633	1.01866	0.0801664	12.7068	5.42232e-37	1.24193e-35			+
ENSG00000145824	CXCL14	174.304	2.08055	0.164038	12.6833	7.31487e-37	1.66967e-35			+
ENSG00000169299	PGM2	352.5	1.28844	0.101723	12.6662	9.09955e-37	2.07172e-35			+
ENSG00000185745	IFIT1	193.672	1.42921	0.113671	12.5732	2.96605e-36	6.63967e-35			+
ENSG00000223784	LINP1	174.489	1.42245	0.113611	12.5203	5.77847e-36	1.28386e-34			+
ENSG00000150687	PRSS23	31.0188	5.26782	0.421602	12.4948	7.97181e-36	1.75946e-34			+
ENSG00000058085	LAMC2	268.416	1.62131	0.129777	12.4931	8.1403e-36	1.79427e-34			+
ENSG00000130052	STARD8	373.552	1.00947	0.0808691	12.4828	9.26628e-36	2.03508e-34			+
ENSG00000119630	PGF	156.746	1.78125	0.142847	12.4696	1.09332e-35	2.39525e-34			+
ENSG00000132109	TRIM21	344.981	1.19878	0.0963435	12.4428	1.53103e-35	3.33776e-34			+
ENSG00000137965	IFI44	196.626	1.60882	0.129537	12.4198	2.04129e-35	4.4357e-34			+
ENSG00000172061	LRRC15	65.276	2.50528	0.202	12.4024	2.53733e-35	5.50016e-34			+
ENSG00000124126	PREX1	232.081	1.27522	0.102886	12.3945	2.79786e-35	6.0355e-34			+
ENSG00000013288	MAN2B2	414.628	1.1351	0.0916419	12.3863	3.10064e-35	6.66712e-34			+
ENSG00000249196	TMEM132D-AS1	165.905	1.71596	0.138927	12.3515	4.78173e-35	1.02161e-33			+
ENSG00000006453	BAIAP2L1	311.092	1.2039	0.0976531	12.3283	6.3763e-35	1.35578e-33			+
ENSG00000119917	IFIT3	347.42	1.63564	0.132757	12.3206	7.01854e-35	1.48996e-33			+
ENSG00000102996	MMP15	381.348	1.05866	0.0859655	12.3149	7.52934e-35	1.59586e-33			+
ENSG00000150961	SEC24D	260.234	1.48513	0.12104	12.2697	1.3171e-34	2.76965e-33			+
ENSG00000177679	SRRM3	525.131	1.14952	0.0936978	12.2684	1.33871e-34	2.81287e-33			+
ENSG00000198794	SCAMP5	373.343	1.07528	0.0877002	12.2609	1.46916e-34	3.08212e-33			+
ENSG00000174804	FZD4	313.59	1.03088	0.0841851	12.2454	1.77722e-34	3.71962e-33			+
ENSG00000156475	PPP2R2B	37.8313	4.36232	0.356311	12.243	1.83096e-34	3.8291e-33			+
ENSG00000001617	SEMA3F	296.826	1.2174	0.0995836	12.2249	2.28855e-34	4.75998e-33			+
ENSG00000116701	NCF2	186.762	1.63265	0.133901	12.193	3.3888e-34	7.01017e-33			+
ENSG00000169855	ROBO1	412.377	1.08596	0.0891416	12.1825	3.85476e-34	7.96173e-33			+
ENSG00000100234	TIMP3	40.2838	3.41633	0.281388	12.141	6.40391e-34	1.3186e-32			+
ENSG00000247746	USP51	226.031	1.29223	0.106738	12.1066	9.74956e-34	1.98909e-32			+
ENSG00000260539		154.11	1.58984	0.131348	12.104	1.00611e-33	2.04951e-32			+
ENSG00000163710	PCOLCE2	245.771	1.35474	0.112034	12.0923	1.16017e-33	2.35974e-32			+
ENSG00000071082	RPL31	431.9	1.02962	0.0851562	12.0909	1.17921e-33	2.39483e-32			+
ENSG00000166689	PLEKHA7	146.249	1.74471	0.144372	12.0848	1.27017e-33	2.57565e-32			+
ENSG00000125520	SLC2A4RG	462.57	1.02662	0.085531	12.0028	3.43291e-33	6.89319e-32			+
ENSG00000111077	TNS2	526.853	1.07423	0.0898311	11.9583	5.87668e-33	1.17209e-31			+
ENSG00000170454	KRT75	81.0559	2.39748	0.200661	11.9479	6.65931e-33	1.32423e-31			+
ENSG00000198879	SFMBT2	145.821	1.90839	0.159732	11.9474	6.69846e-33	1.33003e-31			+
ENSG00000176857	GJA1P1	68.4382	2.3798	0.199215	11.9459	6.82369e-33	1.35389e-31			+
ENSG00000149575	SCN2B	49.9854	2.94941	0.24756	11.9139	1.0018e-32	1.97739e-31			+
ENSG00000152217	SETBP1	253.714	1.11245	0.093608	11.8841	1.43153e-32	2.80488e-31			+
ENSG00000179913	B3GNT3	136.974	1.66452	0.140476	11.8492	2.1734e-32	4.23671e-31			+
ENSG00000136531	SCN2A	150.392	2.33155	0.196916	11.8403	2.41467e-32	4.70359e-31			+
ENSG00000099812	MISP	280.108	1.32253	0.111725	11.8373	2.50282e-32	4.87174e-31			+
ENSG00000053108	FSTL4	46.082	3.42202	0.28949	11.8209	3.04473e-32	5.91365e-31			+
ENSG00000075213	SEMA3A	122.085	2.17224	0.184125	11.7976	4.01418e-32	7.77958e-31			+
ENSG00000079931	MOXD1	168.01	1.70716	0.144868	11.7843	4.70502e-32	9.07892e-31			+
ENSG00000162873	KLHDC8A	48.7627	4.08051	0.346727	11.7687	5.66177e-32	1.09015e-30			+
ENSG00000168675	LDLRAD4	185.995	1.72579	0.146714	11.763	6.05695e-32	1.1654e-30			+
ENSG00000143375	CGN	362.299	1.01286	0.0862378	11.7449	7.50047e-32	1.43899e-30			+
ENSG00000171243	SOSTDC1	32.8318	3.86476	0.329565	11.7268	9.28637e-32	1.77524e-30			+
ENSG00000148734	NPFFR1	40.7525	3.358	0.286894	11.7047	1.2059e-31	2.29705e-30			+
ENSG00000137959	IFI44L	69.834	3.2328	0.277219	11.6615	2.00368e-31	3.78967e-30			+
ENSG00000120937	NPPB	37.0863	3.49203	0.299491	11.6599	2.04369e-31	3.86263e-30			+
ENSG00000163453	IGFBP7	71.3467	3.75437	0.322121	11.6551	2.16041e-31	4.08034e-30			+
ENSG00000182240	BACE2	305.125	1.09078	0.0937002	11.6412	2.54555e-31	4.79081e-30			+
ENSG00000125726	CD70	289.798	1.14846	0.0989548	11.6059	3.84558e-31	7.20196e-30			+
ENSG00000186451	SPATA12	101.807	2.06608	0.178271	11.5895	4.65583e-31	8.70108e-30			+
ENSG00000133687	TMTC1	218.788	1.24388	0.10747	11.5741	5.57216e-31	1.03918e-29			+
ENSG00000246859	STARD4-AS1	109.869	1.74133	0.150712	11.5541	7.04029e-31	1.30932e-29			+
ENSG00000157168	NRG1	225.928	1.54285	0.133868	11.5251	9.85477e-31	1.82259e-29			+
ENSG00000181381	DDX60L	409.215	1.05168	0.0916106	11.4799	1.66478e-30	3.04726e-29			+
ENSG00000204272	NBDY	323.858	1.04843	0.0913592	11.4759	1.74397e-30	3.19004e-29			+
ENSG00000137573	SULF1	38.329	3.40748	0.297094	11.4694	1.88036e-30	3.43482e-29			+
ENSG00000162520	SYNC	54.2536	2.9241	0.255001	11.467	1.9323e-30	3.52728e-29			+
ENSG00000076716	GPC4	200.779	1.42355	0.124153	11.4661	1.95313e-30	3.56286e-29			+
ENSG00000104415	WISP1	43.044	3.37353	0.295085	11.4324	2.87941e-30	5.20987e-29			+
ENSG00000100427	MLC1	103.702	3.09347	0.271447	11.3962	4.36561e-30	7.85104e-29			+
ENSG00000273301	AC016717.2	167.183	2.36512	0.207639	11.3906	4.65971e-30	8.35744e-29			+
ENSG00000105246	EBI3	70.8878	2.81868	0.248823	11.328	9.53229e-30	1.68477e-28			+
ENSG00000203721	LINC00862	112.841	1.75746	0.155199	11.3239	9.99311e-30	1.76505e-28			+
ENSG00000174370	C11orf45	276.121	1.13563	0.100293	11.3231	1.00815e-29	1.77948e-28			+
ENSG00000146005	PSD2	63.0789	3.03379	0.268633	11.2934	1.41403e-29	2.48115e-28			+
ENSG00000135643	KCNMB4	86.3851	2.01741	0.179721	11.2252	3.06619e-29	5.31726e-28			+
ENSG00000130363	RSPH3	376.558	1.04607	0.0932197	11.2216	3.19575e-29	5.53475e-28			+
ENSG00000100228	RAB36	312.046	1.12946	0.100765	11.2088	3.68966e-29	6.37774e-28			+
ENSG00000137726	FXYD6	59.7728	2.40208	0.214561	11.1954	4.29649e-29	7.41228e-28			+
ENSG00000165617	DACT1	237.02	1.52068	0.136521	11.1388	8.12243e-29	1.38872e-27			+
ENSG00000182459	TEX19	57.9728	2.48882	0.223531	11.1341	8.56151e-29	1.46192e-27			+
ENSG00000175505	CLCF1	194.196	1.54449	0.139153	11.0992	1.26532e-28	2.15509e-27			+
ENSG00000103528	SYT17	184.497	1.56537	0.141272	11.0805	1.56003e-28	2.64354e-27			+
ENSG00000157869	RAB28	103.61	1.94834	0.176237	11.0552	2.06928e-28	3.48657e-27			+
ENSG00000176454	LPCAT4	362.92	1.01117	0.0914683	11.0549	2.07671e-28	3.49689e-27			+
ENSG00000113273	ARSB	348.644	1.03835	0.0940755	11.0374	2.52107e-28	4.22648e-27			+
ENSG00000181634	TNFSF15	201.504	2.73097	0.249111	10.9629	5.76482e-28	9.5803e-27			+
ENSG00000251596	HADHAP1	145.833	1.73057	0.158012	10.9522	6.48778e-28	1.07483e-26			+
ENSG00000175600	SUGCT	219	1.78547	0.163133	10.9449	7.03298e-28	1.16443e-26			+
ENSG00000221866	PLXNA4	48.3824	3.27666	0.299673	10.9341	7.91788e-28	1.30851e-26			+
ENSG00000173705	SUSD5	185.574	1.45722	0.133288	10.9329	8.026e-28	1.32556e-26			+
ENSG00000112624	BICRAL	382.018	1.01444	0.0929958	10.9085	1.04985e-27	1.73177e-26			+
ENSG00000166341	DCHS1	597.522	1.07606	0.0988328	10.8877	1.31923e-27	2.16143e-26			+
ENSG00000260725	AC005307.1	94.1617	1.73318	0.159296	10.8802	1.43195e-27	2.3418e-26			+
ENSG00000172201	ID4	133.169	1.77548	0.163844	10.8364	2.31336e-27	3.75565e-26			+
ENSG00000122824	NUDT10	248.284	1.07349	0.0994168	10.7978	3.52441e-27	5.68719e-26			+
ENSG00000104381	GDAP1	379.066	1.05721	0.0980365	10.7838	4.10511e-27	6.61225e-26			+
ENSG00000162490	DRAXIN	342.663	1.62431	0.150691	10.7791	4.32148e-27	6.95237e-26			+
ENSG00000142303	ADAMTS10	151.659	1.54377	0.143414	10.7644	5.06763e-27	8.13317e-26			+
ENSG00000180998	GPR137C	93.0432	1.85892	0.172708	10.7633	5.12921e-27	8.22212e-26			+
ENSG00000205002	AARD	118.204	1.53919	0.143073	10.7581	5.42918e-27	8.68734e-26			+
ENSG00000214514	KRT42P	18.1787	5.11355	0.477941	10.6991	1.02759e-26	1.62769e-25			+
ENSG00000176533	GNG7	206.606	1.26503	0.118609	10.6656	1.47509e-26	2.32001e-25			+
ENSG00000162878	PKDCC	249.336	1.11152	0.104551	10.6313	2.13063e-26	3.34316e-25			+
ENSG00000254585	MAGEL2	116.726	1.71385	0.162516	10.5457	5.31502e-26	8.2525e-25			+
ENSG00000136155	SCEL	30.6209	4.16531	0.39513	10.5416	5.55226e-26	8.61083e-25			+
ENSG00000163803	PLB1	119.711	1.57953	0.150275	10.5109	7.69481e-26	1.18853e-24			+
ENSG00000148180	GSN	159.811	1.69861	0.162336	10.4635	1.27007e-25	1.94598e-24			+
ENSG00000123096	SSPN	41.2065	2.70242	0.258633	10.4489	1.4831e-25	2.26848e-24			+
ENSG00000180739	S1PR5	197.243	1.2486	0.119496	10.4489	1.4826e-25	2.26848e-24			+
ENSG00000078114	NEBL	56.6197	2.51616	0.241343	10.4257	1.89294e-25	2.8838e-24			+
ENSG00000259207	ITGB3	36.7004	3.49654	0.335712	10.4153	2.11155e-25	3.21316e-24			+
ENSG00000197614	MFAP5	69.0026	2.6599	0.256253	10.38	3.05895e-25	4.62583e-24			+
ENSG00000179841	AKAP5	182.713	1.12435	0.108855	10.3288	5.21912e-25	7.7954e-24			+
ENSG00000175697	GPR156	219.147	1.12026	0.108727	10.3034	6.7992e-25	1.00934e-23			+
ENSG00000149260	CAPN5	399.049	1.06475	0.103382	10.2992	7.10764e-25	1.05395e-23			+
ENSG00000164850	GPER1	122.333	1.9064	0.186068	10.2457	1.2373e-24	1.81856e-23			+
ENSG00000182326	C1S	183.272	1.27678	0.124999	10.2144	1.70995e-24	2.50636e-23			+
ENSG00000132915	PDE6A	73.6414	2.10409	0.206478	10.1904	2.18888e-24	3.19783e-23			+
ENSG00000118194	TNNT2	79.9493	1.83508	0.180081	10.1903	2.19022e-24	3.19804e-23			+
ENSG00000104081	BMF	89.0081	1.7353	0.170322	10.1883	2.2355e-24	3.26237e-23			+
ENSG00000101311	FERMT1	122.282	1.71885	0.168793	10.1832	2.35697e-24	3.43587e-23			+
ENSG00000178764	ZHX2	257.079	1.01367	0.0995626	10.1812	2.40585e-24	3.50521e-23			+
ENSG00000221946	FXYD7	26.593	3.31572	0.325954	10.1723	2.6348e-24	3.83252e-23			+
ENSG00000081842	PCDHA6	257.188	1.04243	0.102499	10.1702	2.69399e-24	3.91648e-23			+
ENSG00000095637	SORBS1	319.635	1.06804	0.105166	10.1557	3.12585e-24	4.53691e-23			+
ENSG00000196872	KIAA1211L	25.891	3.72402	0.367045	10.146	3.45365e-24	4.99909e-23			+
ENSG00000109472	CPE	136.604	1.53229	0.151499	10.1142	4.77987e-24	6.8889e-23			+
ENSG00000189184	PCDH18	53.1419	2.44791	0.242341	10.1011	5.46201e-24	7.8593e-23			+
ENSG00000160179	ABCG1	155.192	1.37912	0.136862	10.0767	7.00443e-24	1.0057e-22			+
ENSG00000178031	ADAMTSL1	214.997	1.248	0.123958	10.0679	7.65602e-24	1.0969e-22			+
ENSG00000075651	PLD1	245.124	1.01724	0.101109	10.0609	8.22584e-24	1.17538e-22			+
ENSG00000128284	APOL3	81.7059	2.33633	0.232555	10.0464	9.53112e-24	1.35826e-22			+
ENSG00000163807	KIAA1143	200.781	1.31068	0.130605	10.0354	1.06508e-23	1.5154e-22			+
ENSG00000130176	CNN1	136.842	1.86216	0.185951	10.0143	1.31908e-23	1.86982e-22			+
ENSG00000185432	METTL7A	64.6957	1.95819	0.19565	10.0086	1.39656e-23	1.9765e-22			+
ENSG00000180263	FGD6	118.582	1.55503	0.155465	10.0025	1.4866e-23	2.1017e-22			+
ENSG00000198915	RASGEF1A	226.539	1.02724	0.102977	9.97543	1.95259e-23	2.74596e-22			+
ENSG00000153253	SCN3A	68.2585	2.44127	0.244766	9.97389	1.98309e-23	2.78739e-22			+
ENSG00000168772	CXXC4	141.595	1.33156	0.133711	9.95843	2.31687e-23	3.24799e-22			+
ENSG00000205213	LGR4	278.552	1.26132	0.126772	9.94954	2.53363e-23	3.54628e-22			+
ENSG00000266278	LINC01910	28.209	3.61393	0.363456	9.94325	2.69864e-23	3.76935e-22			+
ENSG00000137819	PAQR5	173.379	1.14672	0.115342	9.94191	2.73543e-23	3.81674e-22			+
ENSG00000243244	STON1	216.995	1.19051	0.11984	9.9342	2.95551e-23	4.11308e-22			+
ENSG00000170153	RNF150	128.405	1.42141	0.143135	9.93057	3.06509e-23	4.26335e-22			+
ENSG00000186063	AIDA	203.331	1.17275	0.118106	9.92968	3.09261e-23	4.29715e-22			+
ENSG00000149968	MMP3	661.724	1.90671	0.192123	9.92446	3.25856e-23	4.51833e-22			+
ENSG00000131386	GALNT15	33.3318	3.4072	0.34369	9.91358	3.63385e-23	5.02567e-22			+
ENSG00000108370	RGS9	63.4386	1.94141	0.195914	9.90948	3.78623e-23	5.23099e-22			+
ENSG00000050438	SLC4A8	234.602	1.01501	0.102578	9.89496	4.37805e-23	6.04239e-22			+
ENSG00000232320	AC009299.2	212.156	1.07235	0.108487	9.88461	4.85484e-23	6.69006e-22			+
ENSG00000103196	CRISPLD2	41.2446	2.77778	0.281628	9.86329	6.00461e-23	8.24892e-22			+
ENSG00000148357	HMCN2	30.1735	3.81296	0.387005	9.85248	6.68757e-23	9.15888e-22			+
ENSG00000130592	LSP1	38.6383	2.7777	0.28267	9.82664	8.64528e-23	1.17676e-21			+
ENSG00000071282	LMCD1	126.238	1.61776	0.164792	9.81703	9.51044e-23	1.29255e-21			+
ENSG00000165698	SPACA9	140.206	1.42547	0.145266	9.81287	9.91108e-23	1.34631e-21			+
ENSG00000188158	NHS	191.022	1.09204	0.111423	9.80091	1.11576e-22	1.51103e-21			+
ENSG00000023445	BIRC3	170.944	1.48382	0.15154	9.79162	1.22325e-22	1.65158e-21			+
ENSG00000166546	BEAN1	136.563	1.52879	0.156497	9.76885	1.53188e-22	2.0558e-21			+
ENSG00000188064	WNT7B	33.1066	3.28475	0.339554	9.67372	3.89927e-22	5.17308e-21			+
ENSG00000225614	ZNF469	112.907	2.4996	0.259179	9.64429	5.19703e-22	6.8573e-21			+
ENSG00000203805	PLPP4	251.259	1.07401	0.111469	9.63503	5.68762e-22	7.48982e-21			+
ENSG00000197498	RPF2	193.173	1.01028	0.104898	9.63109	5.91013e-22	7.77134e-21			+
ENSG00000139971	C14orf37	138.046	1.60448	0.166595	9.63101	5.91426e-22	7.77294e-21			+
ENSG00000150540	HNMT	184.775	1.32391	0.13764	9.61864	6.67063e-22	8.7455e-21			+
ENSG00000184384	MAML2	171.846	1.46544	0.152464	9.61172	7.13441e-22	9.33521e-21			+
ENSG00000162105	SHANK2	188.099	1.41436	0.147423	9.59391	8.48105e-22	1.10485e-20			+
ENSG00000101938	CHRDL1	127.575	1.41853	0.148423	9.55735	1.20816e-21	1.56627e-20			+
ENSG00000107731	UNC5B	291.752	1.1178	0.117351	9.52528	1.646e-21	2.12357e-20			+
ENSG00000166444	ST5	197.466	1.12241	0.117896	9.52036	1.7258e-21	2.22438e-20			+
ENSG00000132854	KANK4	12.1075	4.80787	0.505177	9.5172	1.77905e-21	2.2897e-20			+
ENSG00000141401	IMPA2	91.8607	1.48597	0.156284	9.5081	1.94167e-21	2.48941e-20			+
ENSG00000117152	RGS4	250.879	1.07145	0.112843	9.49503	2.20145e-21	2.81571e-20			+
ENSG00000198774	RASSF9	95.0757	1.60733	0.169345	9.4914	2.27941e-21	2.91402e-20			+
ENSG00000198795	ZNF521	86.629	1.77587	0.187443	9.4742	2.6882e-21	3.42189e-20			+
ENSG00000163584	RPL22L1	213.293	1.41822	0.150082	9.4496	3.40141e-21	4.31126e-20			+
ENSG00000166250	CLMP	177.282	1.30958	0.138681	9.44306	3.62044e-21	4.58452e-20			+
ENSG00000150471	ADGRL3	84.788	2.02383	0.214356	9.44145	3.67673e-21	4.65359e-20			+
ENSG00000135439	AGAP2	237.783	1.30762	0.138835	9.4185	4.57592e-21	5.76709e-20			+
ENSG00000230630	DNM3OS	110.95	1.76872	0.18841	9.38762	6.13735e-21	7.68421e-20			+
ENSG00000100346	CACNA1I	67.2938	2.16643	0.231037	9.377	6.78739e-21	8.48217e-20			+
ENSG00000177098	SCN4B	86.0267	1.6219	0.172983	9.37604	6.84981e-21	8.55617e-20			+
ENSG00000232480	TGFB2-AS1	124.376	1.48139	0.158158	9.36653	7.49593e-21	9.34576e-20			+
ENSG00000112559	MDFI	291.262	1.02303	0.10926	9.36325	7.73178e-21	9.62634e-20			+
ENSG00000120949	TNFRSF8	331.434	1.01534	0.108743	9.33703	9.90766e-21	1.22896e-19			+
ENSG00000133808		155.119	1.42207	0.152603	9.31878	1.17689e-20	1.45509e-19			+
ENSG00000132563	REEP2	153.933	1.34333	0.14435	9.30606	1.32666e-20	1.63573e-19			+
ENSG00000124615	MOCS1	210.146	1.06967	0.115627	9.25101	2.22375e-20	2.72545e-19			+
ENSG00000261685		53.6432	1.94661	0.211126	9.22012	2.96776e-20	3.62069e-19			+
ENSG00000103363	ELOB	134.607	1.39931	0.151879	9.21332	3.16199e-20	3.85413e-19			+
ENSG00000002746	HECW1	56.7045	2.02547	0.220004	9.20649	3.36961e-20	4.10346e-19			+
ENSG00000137491	SLCO2B1	72.7749	2.35114	0.255499	9.20216	3.50835e-20	4.26852e-19			+
ENSG00000215256	DHRS4-AS1	174.499	1.13186	0.123127	9.19265	3.83275e-20	4.65472e-19			+
ENSG00000116299	KIAA1324	259.886	1.00582	0.109583	9.17855	4.36918e-20	5.28936e-19			+
ENSG00000197385	ZNF860	163.593	1.20813	0.13168	9.17478	4.52509e-20	5.47315e-19			+
ENSG00000183801	OLFML1	23.1551	3.08747	0.337513	9.14771	5.81539e-20	6.99576e-19			+
ENSG00000167083	GNGT2	109.15	1.54187	0.168608	9.14467	5.98112e-20	7.18865e-19			+
ENSG00000123560	PLP1	14.6286	4.16857	0.456901	9.12358	7.26847e-20	8.70847e-19			+
ENSG00000178585	CTNNBIP1	168.381	1.16961	0.128263	9.11891	7.5886e-20	9.0798e-19			+
ENSG00000167723	TRPV3	25.3228	3.03567	0.334145	9.08489	1.03801e-19	1.23534e-18			+
ENSG00000153012	LGI2	94.2598	1.73629	0.191265	9.07794	1.10647e-19	1.31506e-18			+
ENSG00000167780	SOAT2	24.5975	3.00654	0.332402	9.04489	1.49815e-19	1.77112e-18			+
ENSG00000154102	C16orf74	171.813	1.15326	0.127575	9.03991	1.56797e-19	1.85039e-18			+
ENSG00000063180	CA11	210.04	1.09579	0.121292	9.03435	1.64981e-19	1.94268e-18			+
ENSG00000171303	KCNK3	168.526	1.07447	0.118965	9.03179	1.68889e-19	1.98693e-18			+
ENSG00000091592	NLRP1	275.074	1.00552	0.111366	9.02904	1.73186e-19	2.03481e-18			+
ENSG00000278709	NKILA	119.629	1.40034	0.155147	9.0259	1.7822e-19	2.09211e-18			+
ENSG00000132326	PER2	166.122	1.18899	0.132178	8.99534	2.35499e-19	2.75723e-18			+
ENSG00000117525	F3	164.567	1.09857	0.12213	8.9951	2.36014e-19	2.76204e-18			+
ENSG00000056972	TRAF3IP2	129.415	1.45046	0.161376	8.98807	2.51608e-19	2.94325e-18			+
ENSG00000133067	LGR6	27.9204	2.85752	0.318053	8.9844	2.60151e-19	3.04052e-18			+
ENSG00000162976	PQLC3	64.408	1.81704	0.202322	8.98093	2.68499e-19	3.13123e-18			+
ENSG00000188385	JAKMIP3	109.833	1.26634	0.14123	8.96654	3.05988e-19	3.56221e-18			+
ENSG00000134755	DSC2	136.458	1.35094	0.15095	8.9496	3.56766e-19	4.13892e-18			+
ENSG00000187634	SAMD11	182.769	1.10559	0.123611	8.94412	3.74929e-19	4.34586e-18			+
ENSG00000110195	FOLR1	47.5658	2.50316	0.280765	8.91549	4.85666e-19	5.60752e-18			+
ENSG00000069535	MAOB	23.7344	2.96951	0.333811	8.89576	5.80186e-19	6.67864e-18			+
ENSG00000101096	NFATC2	202.123	1.07226	0.120598	8.89117	6.04666e-19	6.94845e-18			+
ENSG00000187210	GCNT1	74.4396	1.52357	0.172022	8.85685	8.23103e-19	9.38991e-18			+
ENSG00000185972	CCIN	29.2535	3.26653	0.369272	8.84586	9.08225e-19	1.03389e-17			+
ENSG00000257337	AC068888.1	57.0203	1.99556	0.226312	8.81773	1.16804e-18	1.32401e-17			+
ENSG00000184574	LPAR5	145.829	1.40877	0.159772	8.8174	1.17152e-18	1.32739e-17			+
ENSG00000160505	NLRP4	68.3833	1.90952	0.217669	8.77258	1.74616e-18	1.96266e-17			+
ENSG00000186007	LEMD1	68.6228	2.05596	0.234786	8.75674	2.00978e-18	2.25234e-17			+
ENSG00000183671	GPR1	65.6673	1.75818	0.201131	8.74143	2.30178e-18	2.57095e-17			+
ENSG00000161558	TMEM143	169.907	1.16059	0.13312	8.71837	2.82227e-18	3.13787e-17			+
ENSG00000121005	CRISPLD1	104.602	1.31386	0.151441	8.6757	4.1103e-18	4.53781e-17			+
ENSG00000177301	KCNA2	62.7742	1.88117	0.217022	8.6681	4.39377e-18	4.84676e-17			+
ENSG00000196154	S100A4	89.8659	1.59747	0.184317	8.66697	4.43772e-18	4.89322e-17			+
ENSG00000077616	NAALAD2	86.1524	1.71066	0.197432	8.66457	4.53215e-18	4.99322e-17			+
ENSG00000138964	PARVG	230.906	1.04105	0.120437	8.64396	5.42987e-18	5.96504e-17			+
ENSG00000168280	KIF5C	146.789	1.37969	0.159646	8.64221	5.5138e-18	6.05475e-17			+
ENSG00000185090	MANEAL	209.199	1.1144	0.128962	8.64131	5.5574e-18	6.10012e-17			+
ENSG00000165633	VSTM4	72.4069	1.67412	0.193803	8.63823	5.70902e-18	6.25369e-17			+
ENSG00000235750	KIAA0040	168.836	1.09837	0.12718	8.63635	5.80365e-18	6.35475e-17			+
ENSG00000272452		123.902	1.32377	0.153289	8.63577	5.83336e-18	6.37944e-17			+
ENSG00000153404	PLEKHG4B	143.512	1.19753	0.139038	8.613	7.11745e-18	7.74883e-17			+
ENSG00000165507	DEPP1	92.3795	1.4736	0.171537	8.59054	8.65646e-18	9.38229e-17			+
ENSG00000174059	CD34	51.0596	1.93603	0.225742	8.57631	9.7964e-18	1.05963e-16			+
ENSG00000251432	AC108062.1	180.114	1.00318	0.117197	8.55974	1.13118e-17	1.22157e-16			+
ENSG00000131746	TNS4	33.8378	2.43042	0.284267	8.5498	1.233e-17	1.32937e-16			+
ENSG00000265763	ZNF488	115.855	1.17801	0.138063	8.53241	1.43326e-17	1.54217e-16			+
ENSG00000160255	ITGB2	169.723	1.12531	0.131953	8.52814	1.4872e-17	1.59827e-16			+
ENSG00000182463	TSHZ2	193.397	1.17068	0.137578	8.50922	1.75107e-17	1.87807e-16			+
ENSG00000106477	CEP41	95.0163	1.38041	0.162539	8.4928	2.01712e-17	2.15995e-16			+
ENSG00000204866	IGFL2	97.6789	1.60783	0.189661	8.4774	2.30291e-17	2.46006e-16			+
ENSG00000188368	PRR19	53.4267	2.02571	0.238971	8.47679	2.31496e-17	2.47095e-16			+
ENSG00000258056	AC009779.2	120.581	1.17855	0.139046	8.47601	2.3304e-17	2.48545e-16			+
ENSG00000085117	CD82	134.641	1.33441	0.157725	8.46037	2.66541e-17	2.82806e-16			+
ENSG00000112902	SEMA5A	66.2909	2.49412	0.294858	8.45872	2.70337e-17	2.86721e-16			+
ENSG00000258711	AL358334.2	116.501	1.33261	0.157768	8.44666	2.99748e-17	3.1741e-16			+
ENSG00000013563	DNASE1L1	122.124	1.17809	0.139741	8.43052	3.44146e-17	3.63271e-16			+
ENSG00000132321	IQCA1	194.466	1.03969	0.123372	8.42729	3.53754e-17	3.73118e-16			+
ENSG00000260804	LINC01963	59.9389	2.16426	0.25709	8.4183	3.81981e-17	4.02413e-16			+
ENSG00000188112	C6orf132	193.817	1.61843	0.192608	8.40269	4.36355e-17	4.5825e-16			+
ENSG00000156052	GNAQ	145.546	1.26368	0.15118	8.35878	6.33716e-17	6.61095e-16			+
ENSG00000166265	CYYR1	124.291	1.22568	0.146732	8.35324	6.64177e-17	6.9206e-16			+
ENSG00000272520		78.2997	1.49446	0.179038	8.34718	6.99134e-17	7.28201e-16			+
ENSG00000157087	ATP2B2	26.8472	2.55517	0.308278	8.28851	1.14673e-16	1.18424e-15			+
ENSG00000010295	IFFO1	107.005	1.34899	0.162792	8.28655	1.1658e-16	1.20347e-15			+
ENSG00000250320	AC113383.1	34.7461	2.35531	0.284465	8.27977	1.23418e-16	1.27259e-15			+
ENSG00000100985	MMP9	60.176	1.72254	0.209061	8.2394	1.73072e-16	1.77362e-15			+
ENSG00000139278	GLIPR1	248.613	1.13957	0.138506	8.22755	1.91077e-16	1.9529e-15			+
ENSG00000232310	AL078590.3	93.0564	1.65689	0.201729	8.21346	2.14912e-16	2.1923e-15			+
ENSG00000086991	NOX4	20.2687	3.00462	0.366345	8.20161	2.37187e-16	2.41124e-15			+
ENSG00000186191	BPIFB4	15.4477	3.77685	0.461673	8.18079	2.8198e-16	2.85465e-15			+
ENSG00000184588	PDE4B	81.824	1.43282	0.175234	8.1766	2.91974e-16	2.95023e-15			+
ENSG00000124406	ATP8A1	102.907	1.21234	0.148415	8.16857	3.12073e-16	3.14975e-15			+
ENSG00000064300	NGFR	70.1934	1.60111	0.196373	8.1534	3.53824e-16	3.56037e-15			+
ENSG00000225913	AL138767.3	28.8494	2.64158	0.324118	8.15006	3.6373e-16	3.65455e-15			+
ENSG00000166396	SERPINB7	365.135	1.14863	0.141113	8.13979	3.95975e-16	3.97105e-15			+
ENSG00000234362	LINC01914	8.84555	4.12968	0.509906	8.09891	5.54551e-16	5.53019e-15			+
ENSG00000157214	STEAP2	216.169	1.07262	0.132515	8.09428	5.76031e-16	5.73796e-15			+
ENSG00000205628	LINC01446	136.316	1.13009	0.139876	8.07923	6.51791e-16	6.48536e-15			+
ENSG00000250786	SNHG18	131.322	1.24211	0.153963	8.06763	7.16732e-16	7.12623e-15			+
ENSG00000137507	LRRC32	35.7549	3.01553	0.373911	8.06484	7.3329e-16	7.28814e-15			+
ENSG00000184905	TCEAL2	63.7931	1.78293	0.221207	8.06	7.62948e-16	7.5801e-15			+
ENSG00000149090	PAMR1	9.96504	3.95566	0.491403	8.04972	8.29818e-16	8.23833e-15			+
ENSG00000173930	SLCO4C1	63.4076	1.62307	0.201747	8.04506	8.61998e-16	8.54828e-15			+
ENSG00000146267	FAXC	96.5964	1.2947	0.160989	8.04215	8.82769e-16	8.74777e-15			+
ENSG00000149927	DOC2A	100.023	1.30062	0.162049	8.02612	1.00603e-15	9.93239e-15			+
ENSG00000253125	AC055854.1	30.6952	2.69448	0.335979	8.01977	1.05939e-15	1.04476e-14			+
ENSG00000176049	JAKMIP2	150.432	1.10308	0.137582	8.01768	1.07765e-15	1.06159e-14			+
ENSG00000231789	PIK3CD-AS2	102.403	1.22298	0.152694	8.00936	1.15308e-15	1.1338e-14			+
ENSG00000186297	GABRA5	191.556	1.13914	0.142436	7.99758	1.2689e-15	1.24448e-14			+
ENSG00000151150	ANK3	68.5889	1.56365	0.195727	7.98894	1.36101e-15	1.33189e-14			+
ENSG00000255874	LINC00346	50.5106	1.83706	0.230007	7.98699	1.38277e-15	1.35268e-14			+
ENSG00000137699	TRIM29	20.3458	2.93074	0.3675	7.97481	1.52617e-15	1.49061e-14			+
ENSG00000259498	TPM1-AS	25.1584	2.38783	0.299422	7.97478	1.52655e-15	1.49061e-14			+
ENSG00000145687	SSBP2	124.636	1.43564	0.18056	7.95104	1.84954e-15	1.7981e-14			+
ENSG00000136542	GALNT5	57.2276	2.59923	0.327095	7.94642	1.91973e-15	1.8643e-14			+
ENSG00000168874	ATOH8	18.5091	2.78461	0.352146	7.90753	2.62546e-15	2.53216e-14			+
ENSG00000129353	SLC44A2	226.788	1.01184	0.128023	7.90353	2.7112e-15	2.61297e-14			+
ENSG00000123570	RAB9B	32.9302	2.27255	0.287979	7.89139	2.98838e-15	2.86974e-14			+
ENSG00000266928	AC020905.1	65.1938	1.65841	0.210658	7.87251	3.476e-15	3.32844e-14			+
ENSG00000138798	EGF	55.8152	1.7297	0.22029	7.85191	4.09735e-15	3.90381e-14			+
ENSG00000170801	HTRA3	93.6241	1.57244	0.201444	7.80584	5.9105e-15	5.57169e-14			+
ENSG00000184271	POU6F1	128.339	1.34272	0.172196	7.79762	6.30864e-15	5.93235e-14			+
ENSG00000102048	ASB9	23.2744	2.62474	0.337063	7.78709	6.85686e-15	6.43653e-14			+
ENSG00000138336	TET1	120.05	1.20605	0.155356	7.76312	8.28632e-15	7.7457e-14			+
ENSG00000260328	AC104024.2	67.424	1.58078	0.203748	7.7585	8.59391e-15	8.01638e-14			+
ENSG00000272168	CASC15	69.0396	1.59027	0.205284	7.74667	9.43323e-15	8.77172e-14			+
ENSG00000234814	SVILP1	34.8483	2.05809	0.266259	7.72966	1.07831e-14	9.98525e-14			+
ENSG00000107551	RASSF4	87.3713	1.47927	0.191602	7.72054	1.15842e-14	1.07122e-13			+
ENSG00000137941	TTLL7	66.9522	1.69221	0.21942	7.7122	1.23669e-14	1.14241e-13			+
ENSG00000186806	VSIG10L	156.492	1.20921	0.157105	7.69684	1.39475e-14	1.28575e-13			+
ENSG00000180425	C11orf71	68.854	1.72813	0.224663	7.69207	1.44776e-14	1.3314e-13			+
ENSG00000231013	AC013275.1	10.8275	3.5623	0.463427	7.68688	1.50772e-14	1.38606e-13			+
ENSG00000130958	SLC35D2	179.423	1.03736	0.13562	7.64906	2.0246e-14	1.84662e-13			+
ENSG00000170961	HAS2	50.5405	2.10788	0.275643	7.64711	2.05545e-14	1.87348e-13			+
ENSG00000253746	AC091182.2	32.7573	2.29819	0.300748	7.64158	2.1458e-14	1.95382e-13			+
ENSG00000163947	ARHGEF3	112.724	1.24526	0.162997	7.63978	2.17595e-14	1.98061e-13			+
ENSG00000196220	SRGAP3	62.2395	1.7117	0.224196	7.63487	2.26054e-14	2.0548e-13			+
ENSG00000004846	ABCB5	59.0559	1.71485	0.225347	7.6098	2.74515e-14	2.48095e-13			+
ENSG00000163637	PRICKLE2	135.909	1.13556	0.149736	7.58373	3.35759e-14	3.02115e-13			+
ENSG00000152779	SLC16A12	79.6527	1.6716	0.220479	7.58168	3.411e-14	3.06611e-13			+
ENSG00000269728		170.243	1.00342	0.132397	7.57891	3.48473e-14	3.13028e-13			+
ENSG00000267506	AC021683.2	21.8999	2.77051	0.366332	7.56283	3.9439e-14	3.53442e-13			+
ENSG00000180720	CHRM4	65.9489	1.3711	0.181402	7.55832	4.08317e-14	3.65188e-13			+
ENSG00000273760	AC245041.1	69.3818	1.68111	0.222703	7.54865	4.39794e-14	3.92683e-13			+
ENSG00000186684	CYP27C1	33.5536	2.22568	0.295188	7.53986	4.70477e-14	4.19238e-13			+
ENSG00000160013	PTGIR	31.068	2.69747	0.358077	7.53321	4.95076e-14	4.40276e-13			+
ENSG00000278041	AL133325.3	42.311	1.87652	0.249227	7.52936	5.09902e-14	4.52858e-13			+
ENSG00000138944	SHISAL1	16.6379	3.36081	0.446615	7.52507	5.26918e-14	4.67039e-13			+
ENSG00000132000	PODNL1	68.0772	1.52036	0.202072	7.52385	5.3187e-14	4.71271e-13			+
ENSG00000146122	DAAM2	116.87	1.12748	0.150258	7.50364	6.2071e-14	5.48897e-13			+
ENSG00000106178	CCL24	16.1858	2.99612	0.40033	7.48411	7.20342e-14	6.33644e-13			+
ENSG00000154721	JAM2	85.4434	1.45286	0.194269	7.47858	7.51301e-14	6.60225e-13			+
ENSG00000231672	DIRC3	103.976	2.05997	0.275785	7.46948	8.05103e-14	7.06111e-13			+
ENSG00000148204	CRB2	28.8562	2.24788	0.301252	7.46179	8.53537e-14	7.46629e-13			+
ENSG00000120256	LRP11	177.494	1.07641	0.14428	7.46058	8.61442e-14	7.53296e-13			+
ENSG00000136231	IGF2BP3	40.0842	2.13704	0.286449	7.46048	8.62089e-14	7.53616e-13			+
ENSG00000134240	HMGCS2	9.23969	3.73018	0.501161	7.44308	9.83673e-14	8.57095e-13			+
ENSG00000164076	CAMKV	15.0522	3.16329	0.426308	7.4202	1.16944e-13	1.01367e-12			+
ENSG00000225546	LINC02476	73.0664	1.79662	0.243451	7.3798	1.58528e-13	1.36438e-12			+
ENSG00000184163	C1QTNF12	57.0826	1.52344	0.207175	7.35339	1.93248e-13	1.65149e-12			+
ENSG00000197635	DPP4	87.2553	1.85183	0.252414	7.3365	2.19259e-13	1.86601e-12			+
ENSG00000079150	FKBP7	123.933	1.12706	0.153856	7.3254	2.38184e-13	2.01999e-12			+
ENSG00000229867	STEAP3-AS1	22.7553	2.57482	0.351717	7.3207	2.46689e-13	2.09079e-12			+
ENSG00000247796	AC008966.1	110.153	1.21201	0.166357	7.2856	3.20246e-13	2.69455e-12			+
ENSG00000228065	LINC01515	119.628	1.00974	0.138638	7.28333	3.25669e-13	2.73845e-12			+
ENSG00000248890	HHIP-AS1	32.8739	2.20263	0.302527	7.28077	3.31922e-13	2.78839e-12			+
ENSG00000224397	SMIM25	13.9812	3.2531	0.447829	7.26416	3.75377e-13	3.14356e-12			+
ENSG00000134061	CD180	10.6391	3.30446	0.455094	7.26105	3.84083e-13	3.21244e-12			+
ENSG00000213030	CGB8	55.964	2.5453	0.352148	7.22794	4.90392e-13	4.07607e-12			+
ENSG00000142765	SYTL1	33.7885	2.07187	0.286668	7.22743	4.92223e-13	4.09001e-12			+
ENSG00000125864	BFSP1	50.4201	1.81095	0.250842	7.21949	5.21824e-13	4.33059e-12			+
ENSG00000159166	LAD1	25.8538	2.11866	0.293531	7.21785	5.28178e-13	4.38196e-12			+
ENSG00000131370	SH3BP5	68.0822	1.68779	0.23496	7.18332	6.80394e-13	5.59784e-12			+
ENSG00000258920	FOXN3-AS1	64.5176	1.42881	0.198983	7.18058	6.94152e-13	5.70752e-12			+
ENSG00000135114	OASL	41.7746	2.17833	0.304518	7.15336	8.46804e-13	6.92218e-12			+
ENSG00000146411	SLC2A12	155.764	1.08295	0.151636	7.14175	9.21473e-13	7.52565e-12			+
ENSG00000213088	ACKR1	87.4141	1.45635	0.204162	7.13332	9.79761e-13	7.98459e-12			+
ENSG00000111801	BTN3A3	65.1812	1.54044	0.216537	7.11398	1.12745e-12	9.14912e-12			+
ENSG00000213606	AKR1B10P1	31.9498	2.51933	0.354256	7.11161	1.14693e-12	9.29869e-12			+
ENSG00000156298	TSPAN7	37.0315	2.28265	0.321227	7.10603	1.19429e-12	9.668e-12			+
ENSG00000172572	PDE3A	22.4526	2.32581	0.327344	7.10509	1.20241e-12	9.72488e-12			+
ENSG00000140807	NKD1	113.239	1.14207	0.161157	7.08671	1.37334e-12	1.10738e-11			+
ENSG00000145335	SNCA	65.4143	1.55849	0.220897	7.05529	1.72242e-12	1.37598e-11			+
ENSG00000095370	SH2D3C	49.4345	1.74629	0.248253	7.03432	2.00229e-12	1.58862e-11			+
ENSG00000146966	DENND2A	17.1505	2.84354	0.404336	7.03261	2.02699e-12	1.60727e-11			+
ENSG00000165449	SLC16A9	43.4588	1.92371	0.273982	7.02132	2.19785e-12	1.73965e-11			+
ENSG00000188477		10.3034	3.37997	0.482077	7.01127	2.36166e-12	1.86488e-11			+
ENSG00000188662	HILS1	9.8071	3.43372	0.489904	7.00897	2.4008e-12	1.89412e-11			+
ENSG00000135678	CPM	52.7382	1.72525	0.246525	6.99829	2.59112e-12	2.04004e-11			+
ENSG00000056277	ZNF280C	129.092	1.07533	0.154553	6.9577	3.45866e-12	2.69606e-11			+
ENSG00000177108	ZDHHC22	26.2322	2.60372	0.375171	6.94008	3.91885e-12	3.04412e-11			+
ENSG00000268812	AC004264.1	20.7162	2.45677	0.354088	6.9383	3.96841e-12	3.08172e-11			+
ENSG00000171903	CYP4F11	89.0391	1.3301	0.191713	6.93796	3.97804e-12	3.0883e-11			+
ENSG00000270788	PDLIM1P1	17.7395	2.54174	0.367002	6.92569	4.33864e-12	3.35946e-11			+
ENSG00000018625	ATP1A2	59.6026	1.86171	0.269018	6.92037	4.50481e-12	3.48408e-11			+
ENSG00000260293	AC106820.4	46.4427	1.52671	0.220649	6.91918	4.54269e-12	3.51135e-11			+
ENSG00000178297	TMPRSS9	51.7378	1.5453	0.223399	6.91723	4.6057e-12	3.55799e-11			+
ENSG00000221995	TIAF1	71.0493	1.20121	0.173697	6.91555	4.66062e-12	3.59834e-11			+
ENSG00000179627	ZBTB42	146.681	1.02425	0.148249	6.90894	4.8829e-12	3.76343e-11			+
ENSG00000173262	SLC2A14	27.8085	2.62545	0.381166	6.88794	5.66043e-12	4.34265e-11			+
ENSG00000171777	RASGRP4	49.9668	1.78941	0.260056	6.88086	5.94907e-12	4.55624e-11			+
ENSG00000236975	AL137793.1	5.76834	3.67787	0.53482	6.87684	6.1196e-12	4.68013e-11			+
ENSG00000144406	UNC80	15.4509	2.9581	0.430774	6.86695	6.55913e-12	5.0091e-11			+
ENSG00000170965	PLAC1	31.651	1.9704	0.287218	6.86031	6.87092e-12	5.23822e-11			+
ENSG00000177096	FAM109B	64.2339	1.50195	0.219246	6.85051	7.35882e-12	5.60538e-11			+
ENSG00000092068	SLC7A8	38.3748	1.74377	0.255336	6.82933	8.53106e-12	6.47246e-11			+
ENSG00000144857	BOC	99.4633	1.14422	0.167904	6.8147	9.44616e-12	7.15454e-11			+
ENSG00000162894	FCMR	49.4669	1.64465	0.241454	6.81144	9.66291e-12	7.31456e-11			+
ENSG00000146374	RSPO3	12.5333	2.90602	0.427554	6.79685	1.06933e-11	8.06713e-11			+
ENSG00000102678	FGF9	21.2651	2.19207	0.322977	6.78708	1.14423e-11	8.61752e-11			+
ENSG00000243321	LINC01998	9.44467	3.26055	0.480892	6.78022	1.19996e-11	9.02454e-11			+
ENSG00000245648	AC022075.1	28.4759	2.06866	0.305808	6.76457	1.33707e-11	9.99375e-11			+
ENSG00000148344	PTGES	15.7875	2.56283	0.379359	6.75568	1.42168e-11	1.06054e-10			+
ENSG00000153283	CD96	20.2545	2.54248	0.37671	6.74918	1.48684e-11	1.10791e-10			+
ENSG00000112562	SMOC2	79.9235	1.14753	0.170212	6.74177	1.56472e-11	1.16432e-10			+
ENSG00000279400	AC008957.3	28.909	2.06542	0.306486	6.73903	1.59452e-11	1.18385e-10			+
ENSG00000234494	SP2-AS1	93.4539	1.17369	0.174756	6.71618	1.86546e-11	1.38041e-10			+
ENSG00000227039	ITGB2-AS1	92.8645	1.18397	0.176607	6.70395	2.02854e-11	1.49611e-10			+
ENSG00000099256	PRTFDC1	96.5545	1.14081	0.170213	6.70228	2.05189e-11	1.51292e-10			+
ENSG00000184564	SLITRK6	7.38553	3.36853	0.50287	6.69861	2.10418e-11	1.55104e-10			+
ENSG00000186867	QRFPR	85.3564	1.09993	0.164317	6.69398	2.17174e-11	1.59732e-10			+
ENSG00000106823	ECM2	12.2065	2.89233	0.434396	6.65829	2.7704e-11	2.02702e-10			+
ENSG00000161912	ADCY10P1	80.5694	1.16219	0.174608	6.65596	2.8145e-11	2.05816e-10			+
ENSG00000174740	PABPC5	46.9602	1.52738	0.229799	6.64659	2.99964e-11	2.18875e-10			+
ENSG00000235531	MSC-AS1	21.7074	2.25989	0.340088	6.64502	3.03182e-11	2.21103e-10			+
ENSG00000183597	TANGO2	90.458	1.12458	0.169361	6.64015	3.13367e-11	2.28218e-10			+
ENSG00000236682	AC068282.1	47.2122	1.61099	0.242839	6.63398	3.26757e-11	2.37646e-10			+
ENSG00000055118	KCNH2	101.398	1.27187	0.191949	6.62607	3.44738e-11	2.50043e-10			+
ENSG00000087253	LPCAT2	20.1569	2.89869	0.438458	6.61109	3.81488e-11	2.75874e-10			+
ENSG00000196196	HRCT1	31.451	1.90634	0.288664	6.60402	4.00158e-11	2.88905e-10			+
ENSG00000214424	FAM149B1P1	75.9863	1.2027	0.182123	6.60378	4.00802e-11	2.89292e-10			+
ENSG00000198768	APCDD1L	19.3391	2.66093	0.40372	6.59103	4.36785e-11	3.14414e-10			+
ENSG00000229261	AL596223.1	65.1846	1.47941	0.224514	6.58939	4.41625e-11	3.17556e-10			+
ENSG00000130830	MPP1	134.563	1.00886	0.153152	6.58728	4.47951e-11	3.21672e-10			+
ENSG00000167105	TMEM92	94.9123	1.14465	0.173868	6.58347	4.59596e-11	3.29768e-10			+
ENSG00000172243	CLEC7A	7.36051	3.33743	0.507141	6.58088	4.67679e-11	3.35388e-10			+
ENSG00000164136	IL15	45.5103	1.62845	0.247597	6.577	4.80025e-11	3.44149e-10			+
ENSG00000134853	PDGFRA	92.4331	1.0876	0.16537	6.57677	4.8077e-11	3.4459e-10			+
ENSG00000060140	STYK1	70.5064	1.25276	0.190593	6.57297	4.9323e-11	3.53236e-10			+
ENSG00000117013	KCNQ4	51.183	1.65245	0.2516	6.56779	5.10688e-11	3.64957e-10			+
ENSG00000235008	AL023775.1	45.1285	1.65635	0.2523	6.565	5.20339e-11	3.71555e-10			+
ENSG00000234460	AL772337.3	81.24	1.10686	0.168644	6.5633	5.26293e-11	3.75606e-10			+
ENSG00000231948	HS1BP3-IT1	35.6553	1.82928	0.279491	6.54503	5.94831e-11	4.23163e-10			+
ENSG00000115318	LOXL3	135.186	1.0448	0.159779	6.53906	6.1908e-11	4.39829e-10			+
ENSG00000081052	COL4A4	25.6617	1.92445	0.294399	6.53686	6.28233e-11	4.45976e-10			+
ENSG00000185565	LSAMP	41.7426	1.94675	0.298164	6.52914	6.61495e-11	4.68716e-10			+
ENSG00000067842	ATP2B3	23.1362	2.16487	0.331997	6.52076	6.99532e-11	4.95011e-10			+
ENSG00000179292	TMEM151A	79.0578	1.42074	0.218028	6.51632	7.20515e-11	5.09184e-10			+
ENSG00000158234	FAIM	41.0703	1.60719	0.248499	6.46762	9.95607e-11	6.97865e-10			+
ENSG00000156172	C8orf37	99.7293	1.09237	0.169517	6.444	1.16367e-10	8.12471e-10			+
ENSG00000269959	SPACA6P-AS	40.9517	1.54386	0.239759	6.43922	1.20089e-10	8.37583e-10			+
ENSG00000174837	ADGRE1	40.3722	1.88341	0.292681	6.43502	1.23456e-10	8.60387e-10			+
ENSG00000075275	CELSR1	63.1877	1.2629	0.196472	6.4279	1.2938e-10	9.00737e-10			+
ENSG00000249199	AC026785.3	74.2828	1.36434	0.212629	6.41655	1.39395e-10	9.67934e-10			+
ENSG00000007237	GAS7	104.957	1.01178	0.157725	6.41485	1.40961e-10	9.78554e-10			+
ENSG00000124216	SNAI1	101.725	1.03443	0.161372	6.4102	1.45331e-10	1.00811e-09			+
ENSG00000152611	CAPSL	9.84123	3.11648	0.486202	6.40985	1.45659e-10	1.01012e-09			+
ENSG00000110900	TSPAN11	106.612	1.07353	0.167605	6.40511	1.50258e-10	1.03955e-09			+
ENSG00000115594	IL1R1	76.0189	1.13601	0.177575	6.39736	1.58083e-10	1.09174e-09			+
ENSG00000174343	CHRNA9	29.6426	1.80146	0.281635	6.39645	1.59032e-10	1.09801e-09			+
ENSG00000241749	RPSAP52	113.871	1.00414	0.157169	6.38895	1.67027e-10	1.15202e-09			+
ENSG00000178597	PSAPL1	13.4197	2.56772	0.401969	6.38786	1.68223e-10	1.15907e-09			+
ENSG00000272327		88.6064	1.25617	0.19667	6.38722	1.68932e-10	1.16365e-09			+
ENSG00000112769	LAMA4	16.7948	2.21402	0.347131	6.37807	1.79339e-10	1.23312e-09			+
ENSG00000153902	LGI4	20.2314	2.23357	0.350386	6.3746	1.83436e-10	1.26031e-09			+
ENSG00000144460	NYAP2	79.7416	1.54294	0.242284	6.36831	1.91121e-10	1.31143e-09			+
ENSG00000183114	FAM43B	88.2225	1.08411	0.170277	6.36673	1.93107e-10	1.32471e-09			+
ENSG00000237594	AP000251.1	38.0282	1.55973	0.245491	6.35352	2.10437e-10	1.43806e-09			+
ENSG00000169085	C8orf46	132.332	1.15419	0.181766	6.34986	2.15516e-10	1.47089e-09			+
ENSG00000142623	PADI1	28.6672	1.99886	0.314829	6.34904	2.16666e-10	1.47836e-09			+
ENSG00000169129	AFAP1L2	14.2016	2.69164	0.42419	6.34536	2.21905e-10	1.51294e-09			+
ENSG00000066248	NGEF	96.5867	1.01612	0.160595	6.32725	2.49567e-10	1.69376e-09			+
ENSG00000205809	KLRC2	23.6713	2.34406	0.37097	6.31873	2.63718e-10	1.78707e-09			+
ENSG00000256659	LINC02368	7.45759	3.16251	0.504093	6.27365	3.52674e-10	2.37541e-09			+
ENSG00000172296	SPTLC3	155.876	1.00332	0.160369	6.25635	3.941e-10	2.64244e-09			+
ENSG00000165272	AQP3	28.4236	1.91827	0.307419	6.2399	4.37839e-10	2.92616e-09			+
ENSG00000254656	RTL1	17.0529	2.95284	0.47335	6.23818	4.42696e-10	2.95788e-09			+
ENSG00000139292	LGR5	25.0061	2.14918	0.344577	6.23716	4.45599e-10	2.97579e-09			+
ENSG00000173083	HPSE	73.6983	1.19013	0.191252	6.22282	4.88307e-10	3.2472e-09			+
ENSG00000151892	GFRA1	20.0635	2.431	0.390894	6.21908	5.0009e-10	3.32389e-09			+
ENSG00000078098	FAP	41.279	2.24917	0.362004	6.21312	5.19438e-10	3.44735e-09			+
ENSG00000275620	AL121827.2	17.0676	2.76652	0.445667	6.2076	5.38014e-10	3.56266e-09			+
ENSG00000181449	SOX2	79.6108	1.07251	0.173175	6.1932	5.8954e-10	3.89999e-09			+
ENSG00000112561	TFEB	92.4298	1.05292	0.170092	6.19031	6.00445e-10	3.96721e-09			+
ENSG00000131477	RAMP2	38.3884	1.59838	0.258731	6.17776	6.50165e-10	4.28618e-09			+
ENSG00000272908	AC006033.2	16.6234	2.34023	0.379022	6.17437	6.64259e-10	4.37585e-09			+
ENSG00000189052	CGB5	14.8993	2.58151	0.418664	6.16608	7.00034e-10	4.60357e-09			+
ENSG00000198892	SHISA4	87.64	1.02613	0.167066	6.14208	8.14485e-10	5.33272e-09			+
ENSG00000146352	CLVS2	29.7082	1.84253	0.300299	6.13565	8.48132e-10	5.54337e-09			+
ENSG00000180347	CCDC129	8.5243	3.01837	0.492569	6.1278	8.91045e-10	5.81531e-09			+
ENSG00000183454	GRIN2A	21.5012	2.17623	0.355153	6.12759	8.92214e-10	5.82151e-09			+
ENSG00000121871	SLITRK3	18.1164	2.51949	0.41159	6.12136	9.27775e-10	6.04616e-09			+
ENSG00000164647	STEAP1	61.0344	1.24774	0.204046	6.115	9.65582e-10	6.28028e-09			+
ENSG00000162981	FAM84A	74.9098	1.52729	0.250032	6.10836	1.00658e-09	6.53736e-09			+
ENSG00000056558	TRAF1	71.6386	1.46551	0.240702	6.08849	1.13979e-09	7.36673e-09			+
ENSG00000247271	ZBED5-AS1	72.5227	1.0548	0.173416	6.0825	1.18321e-09	7.63443e-09			+
ENSG00000166924	NYAP1	72.1918	1.40706	0.231426	6.07996	1.20214e-09	7.75093e-09			+
ENSG00000151320	AKAP6	29.2889	1.73497	0.285534	6.07624	1.23034e-09	7.92702e-09			+
ENSG00000107249	GLIS3	26.9635	1.85873	0.305941	6.07545	1.23637e-09	7.96392e-09			+
ENSG00000070808	CAMK2A	6.19171	3.15769	0.519854	6.07419	1.24614e-09	8.02494e-09			+
ENSG00000280385	AP000648.3	85.7189	1.06058	0.174989	6.06085	1.35403e-09	8.70711e-09			+
ENSG00000187714	SLC18A3	5.9216	3.11703	0.515406	6.04772	1.4691e-09	9.41987e-09			+
ENSG00000158270	COLEC12	38.3543	1.45848	0.241267	6.04508	1.4934e-09	9.57111e-09			+
ENSG00000182054	IDH2	29.3777	1.60686	0.265999	6.04085	1.53303e-09	9.8111e-09			+
ENSG00000248245	AC010307.2	8.01485	2.97149	0.492077	6.03867	1.55388e-09	9.94202e-09			+
ENSG00000021300	PLEKHB1	53.5876	1.24641	0.206936	6.02319	1.71009e-09	1.09127e-08			+
ENSG00000233396	LINC01719	54.6751	1.32106	0.219559	6.0169	1.77793e-09	1.13239e-08			+
ENSG00000242539	AC007620.2	102.443	1.18193	0.196591	6.01211	1.83119e-09	1.16493e-08			+
ENSG00000132801	ZSWIM3	78.219	1.12384	0.186951	6.01141	1.83915e-09	1.16944e-08			+
ENSG00000146250	PRSS35	25.0296	1.7687	0.29456	6.00454	1.91875e-09	1.21802e-08			+
ENSG00000111344	RASAL1	48.616	1.41635	0.236218	5.99596	2.02287e-09	1.28229e-08			+
ENSG00000141293	SKAP1	10.3433	2.74297	0.458272	5.98547	2.15772e-09	1.3655e-08			+
ENSG00000254547	AC036111.1	49.3391	1.38099	0.23247	5.94053	2.84105e-09	1.78525e-08			+
ENSG00000134042	MRO	7.92551	2.88825	0.487382	5.92605	3.10315e-09	1.94354e-08			+
ENSG00000169239	CA5B	48.8469	1.26425	0.213374	5.92506	3.12182e-09	1.95386e-08			+
ENSG00000166448	TMEM130	17.7101	2.36686	0.399939	5.91805	3.25779e-09	2.03467e-08			+
ENSG00000164330	EBF1	54.0286	1.36855	0.231315	5.91641	3.29054e-09	2.05273e-08			+
ENSG00000229647	MYOSLID	66.7532	1.29507	0.219153	5.90943	3.43295e-09	2.13907e-08			+
ENSG00000237937	AP000770.1	30.8187	1.59275	0.27075	5.88272	4.03576e-09	2.50067e-08			+
ENSG00000100055	CYTH4	40.901	1.56815	0.266606	5.8819	4.05582e-09	2.51252e-08			+
ENSG00000174640	SLCO2A1	16.8284	2.19707	0.373707	5.87914	4.12412e-09	2.55306e-08			+
ENSG00000111816	FRK	32.0288	1.87738	0.319556	5.87495	4.2296e-09	2.61653e-08			+
ENSG00000224025	AL353616.1	36.4454	1.46322	0.249615	5.8619	4.57602e-09	2.82429e-08			+
ENSG00000260179	AL162741.1	16.3238	2.24475	0.383095	5.85952	4.64198e-09	2.86368e-08			+
ENSG00000229656	ITGB1-DT	54.0717	1.73984	0.297409	5.85001	4.91553e-09	3.02754e-08			+
ENSG00000261122	LINC02167	35.7832	1.52348	0.260904	5.83923	5.24414e-09	3.22102e-08			+
ENSG00000136573	BLK	32.9396	1.64277	0.281361	5.83865	5.26265e-09	3.23165e-08			+
ENSG00000164342	TLR3	74.5403	1.34942	0.231301	5.83407	5.40922e-09	3.31631e-08			+
ENSG00000197245	FAM110D	30.7134	1.57413	0.270368	5.82217	5.80886e-09	3.5548e-08			+
ENSG00000132357	CARD6	117.925	1.1231	0.192967	5.82017	5.87883e-09	3.59679e-08			+
ENSG00000261040	WFDC21P	58.4934	1.34001	0.23045	5.81475	6.0725e-09	3.71273e-08			+
ENSG00000091972	CD200	28.3025	1.62016	0.278994	5.80716	6.35412e-09	3.87959e-08			+
ENSG00000042493	CAPG	53.4612	1.49812	0.258779	5.78917	7.07341e-09	4.29422e-08			+
ENSG00000186510	CLCNKA	9.17663	3.02427	0.522744	5.78538	7.23495e-09	4.39029e-08			+
ENSG00000196979	AL360004.1	13.5161	2.54053	0.440197	5.77134	7.86415e-09	4.76491e-08			+
ENSG00000100433	KCNK10	21.5154	2.08912	0.362627	5.76108	8.35792e-09	5.05107e-08			+
ENSG00000271579	AC078880.3	128.511	1.11914	0.194408	5.75665	8.57988e-09	5.18169e-08			+
ENSG00000148541	FAM13C	14.0946	2.76526	0.480479	5.75521	8.65332e-09	5.2225e-08			+
ENSG00000154040	CABYR	57.8822	1.2365	0.215426	5.73982	9.4779e-09	5.70211e-08			+
ENSG00000249267	LINC00939	14.9037	2.28344	0.39804	5.73672	9.65304e-09	5.80356e-08			+
ENSG00000274964	AC026356.1	46.0042	1.31565	0.229534	5.73186	9.93345e-09	5.96677e-08			+
ENSG00000100351	GRAP2	14.0876	2.31532	0.404449	5.72462	1.03666e-08	6.21715e-08			+
ENSG00000175874	CREG2	19.7685	2.11679	0.37053	5.71286	1.1109e-08	6.63856e-08			+
ENSG00000070190	DAPP1	5.87212	2.88204	0.504733	5.71003	1.12958e-08	6.74416e-08			+
ENSG00000100142	POLR2F	10.7144	2.48573	0.436254	5.69789	1.21298e-08	7.22591e-08			+
ENSG00000203666	EFCAB2	29.641	1.6255	0.285844	5.68666	1.29547e-08	7.70014e-08			+
ENSG00000106852	LHX6	27.6955	1.63207	0.287248	5.68174	1.33329e-08	7.91613e-08			+
ENSG00000267568	AC016168.2	38.1485	1.63797	0.288662	5.67434	1.39222e-08	8.25321e-08			+
ENSG00000124092	CTCFL	5.15357	3.0264	0.533964	5.6678	1.44646e-08	8.56335e-08			+
ENSG00000142512	SIGLEC10	44.3273	1.28974	0.227597	5.66679	1.45496e-08	8.60791e-08			+
ENSG00000130201		7.42986	2.74075	0.484123	5.66128	1.50251e-08	8.88136e-08			+
ENSG00000185640	KRT79	22.5518	1.92817	0.340842	5.65707	1.53983e-08	9.08387e-08			+
ENSG00000256806	C17orf100	39.8836	1.64192	0.290286	5.65622	1.54741e-08	9.1266e-08			+
ENSG00000144908	ALDH1L1	30.0972	1.73656	0.307215	5.65261	1.58032e-08	9.31453e-08			+
ENSG00000234754	AL445470.1	21.1155	1.96696	0.348388	5.64588	1.64337e-08	9.66692e-08			+
ENSG00000227906	SNAP25-AS1	5.80514	2.84275	0.504089	5.63937	1.70673e-08	1.00132e-07			+
ENSG00000267665	AC021683.3	7.3283	2.78964	0.495727	5.62737	1.82974e-08	1.06949e-07			+
ENSG00000272761		48.2163	1.34665	0.239545	5.6217	1.89085e-08	1.10376e-07			+
ENSG00000008056	SYN1	24.134	2.06539	0.367688	5.61723	1.94041e-08	1.13121e-07			+
ENSG00000224594	RPL29P19	55.3901	1.17155	0.208578	5.61684	1.94485e-08	1.13355e-07			+
ENSG00000175463	TBC1D10C	25.8849	1.5921	0.283881	5.60832	2.04299e-08	1.18919e-07			+
ENSG00000184682		8.35442	2.81767	0.502465	5.60769	2.05045e-08	1.19327e-07			+
ENSG00000183311		59.1389	1.20367	0.214797	5.60375	2.09766e-08	1.21995e-07			+
ENSG00000228889	UBAC2-AS1	44.8129	1.25731	0.224716	5.59514	2.20447e-08	1.28011e-07			+
ENSG00000163207	IVL	56.8725	1.98976	0.355808	5.59223	2.2417e-08	1.30117e-07			+
ENSG00000279673	AC092919.2	67.8461	1.12938	0.202052	5.58957	2.27633e-08	1.3207e-07			+
ENSG00000168062	BATF2	106.747	1.30575	0.233683	5.58768	2.30123e-08	1.33428e-07			+
ENSG00000101463	SYNDIG1	7.39332	2.80307	0.502014	5.58364	2.35534e-08	1.36387e-07			+
ENSG00000182218	HHIPL1	14.1471	2.22457	0.398539	5.5818	2.38041e-08	1.37749e-07			+
ENSG00000161149	TUBA3FP	38.7768	1.35615	0.243284	5.57432	2.48498e-08	1.43489e-07			+
ENSG00000228221	LINC00578	7.40608	2.71886	0.488715	5.56329	2.64736e-08	1.5247e-07			+
ENSG00000269976	AC012065.3	30.0322	1.47736	0.266728	5.53883	3.04501e-08	1.74437e-07			+
ENSG00000041353	RAB27B	26.2976	1.77508	0.32141	5.52279	3.33655e-08	1.90764e-07			+
ENSG00000118507	AKAP7	45.5812	1.52514	0.276206	5.52175	3.35633e-08	1.91813e-07			+
ENSG00000213023	SYT3	43.7475	1.35287	0.245095	5.51978	3.3942e-08	1.93853e-07			+
ENSG00000266969	AP002449.1	39.6545	1.32688	0.241022	5.50522	3.68714e-08	2.09955e-07			+
ENSG00000100314	CABP7	24.1251	1.72132	0.31287	5.50172	3.76107e-08	2.13936e-07			+
ENSG00000149043	SYT8	4.91529	2.9083	0.528703	5.50083	3.78015e-08	2.14885e-07			+
ENSG00000132329	RAMP1	9.41742	2.45183	0.447651	5.47711	4.32322e-08	2.44144e-07			+
ENSG00000223485	LINC01615	12.8662	2.33361	0.426874	5.46675	4.58355e-08	2.57919e-07			+
ENSG00000186081	KRT5	9.81187	2.45194	0.448796	5.46338	4.67158e-08	2.6254e-07			+
ENSG00000163898	LIPH	90.1902	1.07731	0.197338	5.45919	4.78322e-08	2.68532e-07			+
ENSG00000077274	CAPN6	12.7428	2.33172	0.427727	5.45142	4.99681e-08	2.80052e-07			+
ENSG00000089127	OAS1	31.1218	1.65141	0.303096	5.44848	5.08032e-08	2.84613e-07			+
ENSG00000237807	AC022034.2	28.6608	1.55059	0.285443	5.43223	5.5653e-08	3.10675e-07			+
ENSG00000226973	AL512638.1	9.46926	2.57219	0.473702	5.42998	5.63589e-08	3.14484e-07			+
ENSG00000276791	AC092117.1	41.7617	1.38981	0.256057	5.42773	5.70748e-08	3.18147e-07			+
ENSG00000246090	AP002026.1	29.8111	1.4577	0.268657	5.42589	5.76662e-08	3.21175e-07			+
ENSG00000144649	FAM198A	10.1487	2.46426	0.454732	5.41914	5.9886e-08	3.33052e-07			+
ENSG00000182040	USH1G	54.3551	1.3025	0.240771	5.40968	6.31365e-08	3.504e-07			+
ENSG00000236296	GUSBP5	62.9981	1.02182	0.188901	5.4093	6.32717e-08	3.50858e-07			+
ENSG00000249743	AC116345.1	10.6274	2.38474	0.441216	5.40493	6.4835e-08	3.59303e-07			+
ENSG00000142698	C1orf94	28.2692	1.63001	0.30212	5.39524	6.84319e-08	3.78217e-07			+
ENSG00000255690	TRIL	42.776	1.37456	0.254875	5.39308	6.92605e-08	3.82559e-07			+
ENSG00000267466	AC021683.1	13.0431	2.46446	0.457539	5.38634	7.19057e-08	3.96759e-07			+
ENSG00000259459	LINC02568	8.68761	2.53655	0.471023	5.38519	7.23695e-08	3.99153e-07			+
ENSG00000198125	MB	7.01175	2.71519	0.504646	5.38037	7.43321e-08	4.0964e-07			+
ENSG00000168334	XIRP1	4.95764	2.87443	0.534936	5.37341	7.72618e-08	4.24821e-07			+
ENSG00000236969	GGT8P	24.1384	2.12259	0.395301	5.36956	7.89303e-08	4.32925e-07			+
ENSG00000123360	PDE1B	25.4357	1.63654	0.305239	5.36151	8.25303e-08	4.51928e-07			+
ENSG00000104321	TRPA1	37.2165	1.36361	0.254441	5.35926	8.35633e-08	4.57304e-07			+
ENSG00000262185	AC005736.1	59.0321	1.21081	0.226051	5.35637	8.49119e-08	4.63904e-07			+
ENSG00000251144	AC113346.1	8.26953	2.6413	0.493451	5.35271	8.66472e-08	4.72824e-07			+
ENSG00000173406	DAB1	13.6484	2.31577	0.433498	5.34206	9.18945e-08	5.00231e-07			+
ENSG00000196431	CRYBA4	3.99278	2.89986	0.543882	5.33179	9.72505e-08	5.28525e-07			+
ENSG00000120645	IQSEC3	9.72735	2.44682	0.458998	5.33079	9.77853e-08	5.31323e-07			+
ENSG00000087842	PIR	36.1031	1.35712	0.254744	5.32738	9.96394e-08	5.41067e-07			+
ENSG00000124097	HMGB1P1	5.34994	2.7139	0.510532	5.31582	1.06181e-07	5.75534e-07			+
ENSG00000182700	IGIP	19.5218	1.80507	0.340938	5.29443	1.19385e-07	6.43712e-07			+
ENSG00000018236	CNTN1	65.9908	1.13058	0.213763	5.28895	1.23018e-07	6.62897e-07			+
ENSG00000144481	TRPM8	26.546	1.76275	0.333363	5.28778	1.23807e-07	6.66743e-07			+
ENSG00000170442	KRT86	29.1662	1.68293	0.318768	5.27947	1.2956e-07	6.96182e-07			+
ENSG00000232328	AC084030.1	4.73379	2.8574	0.542053	5.27144	1.35354e-07	7.25712e-07			+
ENSG00000276529	AP001505.1	66.6885	1.13177	0.215076	5.26221	1.42331e-07	7.61134e-07			+
ENSG00000076770	MBNL3	36.3497	1.49848	0.284926	5.25921	1.44672e-07	7.7257e-07			+
ENSG00000255121	AP003392.4	68.9162	1.06044	0.201984	5.25015	1.51978e-07	8.10126e-07			+
ENSG00000144331	ZNF385B	14.241	2.12899	0.405643	5.24844	1.5339e-07	8.16998e-07			+
ENSG00000148655	LRMDA	8.04098	2.57332	0.490596	5.2453	1.56032e-07	8.30078e-07			+
ENSG00000143851	PTPN7	16.0293	2.03986	0.389064	5.243	1.5799e-07	8.39322e-07			+
ENSG00000101197	BIRC7	5.68653	2.73701	0.522301	5.24029	1.60324e-07	8.50875e-07			+
ENSG00000214145	LINC00887	8.80281	2.42447	0.462996	5.23648	1.63669e-07	8.67941e-07			+
ENSG00000198513	ATL1	54.9651	1.1354	0.217098	5.22988	1.6962e-07	8.98069e-07			+
ENSG00000272071	AC122710.3	12.7925	2.13116	0.40838	5.21857	1.80309e-07	9.51917e-07			+
ENSG00000228561	AC026355.1	3.62876	2.81627	0.541143	5.20429	1.94735e-07	1.02596e-06			+
ENSG00000264956	AC138761.4	56.4167	1.02416	0.197232	5.19266	2.07315e-07	1.0899e-06			+
ENSG00000170190	SLC16A5	16.5382	1.99763	0.38645	5.1692	2.35104e-07	1.22669e-06			+
ENSG00000166407	LMO1	13.5561	1.98586	0.384629	5.16305	2.42953e-07	1.26527e-06			+
ENSG00000142661	MYOM3	38.4014	1.60313	0.310622	5.16105	2.45565e-07	1.27738e-06			+
ENSG00000148053	NTRK2	9.10988	2.44494	0.473782	5.16048	2.46317e-07	1.28104e-06			+
ENSG00000168454	TXNDC2	14.3293	1.9791	0.384064	5.15305	2.5629e-07	1.33135e-06			+
ENSG00000258947	TUBB3	73.5902	1.01455	0.197244	5.14362	2.69489e-07	1.39611e-06			+
ENSG00000116132	PRRX1	91.8443	1.09185	0.212449	5.13936	2.75674e-07	1.42705e-06			+
ENSG00000109339	MAPK10	12.5181	2.22184	0.432684	5.13503	2.82101e-07	1.45834e-06			+
ENSG00000125851	PCSK2	35.3794	2.22848	0.434157	5.13289	2.85331e-07	1.47361e-06			+
ENSG00000105996	HOXA2	19.24	1.77499	0.345877	5.13185	2.86913e-07	1.48121e-06			+
ENSG00000136250	AOAH	3.8628	2.77976	0.543228	5.11712	3.10244e-07	1.5958e-06			+
ENSG00000161896	IP6K3	10.4131	2.28917	0.448073	5.10891	3.24014e-07	1.66374e-06			+
ENSG00000259370	AC103740.1	26.8472	1.77155	0.346831	5.10782	3.2589e-07	1.67241e-06			+
ENSG00000237456	AC104849.1	30.2059	1.41863	0.278545	5.093	3.52444e-07	1.80279e-06			+
ENSG00000167619	TMEM145	100.629	1.18265	0.232321	5.09056	3.57015e-07	1.82512e-06			+
ENSG00000186469	GNG2	15.7325	2.08649	0.410188	5.08668	3.64387e-07	1.86103e-06			+
ENSG00000132821	VSTM2L	6.82271	2.55389	0.502713	5.08022	3.76999e-07	1.92177e-06			+
ENSG00000115468	EFHD1	8.17637	2.26744	0.447213	5.07016	3.97484e-07	2.02233e-06			+
ENSG00000151704	KCNJ1	22.9983	1.67095	0.330095	5.06204	4.14802e-07	2.10443e-06			+
ENSG00000183840	GPR39	72.8354	1.01013	0.199677	5.05882	4.21857e-07	2.13859e-06			+
ENSG00000173391	OLR1	3.05556	2.75292	0.544378	5.057	4.25906e-07	2.15748e-06			+
ENSG00000229920	RPS4XP5	27.7433	1.41721	0.280797	5.0471	4.48568e-07	2.26713e-06			+
ENSG00000167487	KLHL26	18.6609	1.80347	0.357445	5.04544	4.5247e-07	2.28641e-06			+
ENSG00000233338	TLR8-AS1	8.46111	2.54251	0.50396	5.04506	4.53372e-07	2.29053e-06			+
ENSG00000122378	FAM213A	3.29166	2.74197	0.544626	5.0346	4.78847e-07	2.41422e-06			+
ENSG00000182795	C1orf116	26.7367	1.75876	0.349399	5.03367	4.81183e-07	2.42507e-06			+
ENSG00000129009	ISLR	5.44551	2.63439	0.524005	5.02741	4.97146e-07	2.50222e-06			+
ENSG00000159409	CELF3	18.0614	2.09674	0.417342	5.02402	5.05998e-07	2.54342e-06			+
ENSG00000110799	VWF	17.2225	1.8761	0.37418	5.0139	5.33381e-07	2.67502e-06			+
ENSG00000249406	AC015909.1	15.757	1.86299	0.371894	5.00946	5.45828e-07	2.73487e-06			+
ENSG00000182871	COL18A1	73.941	1.0729	0.214639	4.99864	5.77354e-07	2.88202e-06			+
ENSG00000145832	SLC25A48	15.4198	1.82699	0.366214	4.98886	6.07359e-07	3.02615e-06			+
ENSG00000108691	CCL2	80.726	1.04092	0.209037	4.97958	6.37219e-07	3.16547e-06			+
ENSG00000174403	MIR1-1HG-AS1	8.39807	2.35577	0.473396	4.97632	6.48038e-07	3.21682e-06			+
ENSG00000127952	STYXL1	37.1491	1.33885	0.269117	4.97495	6.52634e-07	3.23779e-06			+
ENSG00000273139	AC007663.3	8.69841	2.28199	0.458822	4.97358	6.57271e-07	3.25902e-06			+
ENSG00000104313	EYA1	39.2252	1.23858	0.249228	4.96967	6.70664e-07	3.32296e-06			+
ENSG00000197568	HHLA3	58.6472	1.06457	0.214221	4.9695	6.7125e-07	3.32525e-06			+
ENSG00000158560	DYNC1I1	23.9894	1.76235	0.355368	4.95921	7.07799e-07	3.50046e-06			+
ENSG00000205544	TMEM256	49.1397	1.14325	0.230668	4.95628	7.18547e-07	3.5477e-06			+
ENSG00000255020	AF131216.3	6.51531	2.48873	0.50241	4.95358	7.286e-07	3.59601e-06			+
ENSG00000232448	AL354824.2	3.87443	2.69339	0.54409	4.95026	7.41131e-07	3.65448e-06			+
ENSG00000185808	PIGP	52.1984	1.04397	0.211126	4.94477	7.62357e-07	3.75567e-06			+
ENSG00000216906	AL355312.1	15.751	1.90469	0.385417	4.94188	7.73715e-07	3.80881e-06			+
ENSG00000142677	IL22RA1	32.1683	1.37739	0.279409	4.92967	8.23705e-07	4.04224e-06			+
ENSG00000198203	SULT1C2	28.0812	1.77147	0.360248	4.91734	8.7727e-07	4.29248e-06			+
ENSG00000279302	AC013643.3	11.6013	2.20498	0.451108	4.88792	1.01909e-06	4.95464e-06			+
ENSG00000259345	AC013652.1	13.0641	2.06684	0.42299	4.88626	1.02771e-06	4.99382e-06			+
ENSG00000134516	DOCK2	34.3458	1.36277	0.27907	4.88326	1.04348e-06	5.06529e-06			+
ENSG00000147234	FRMPD3	37.5418	1.19955	0.245734	4.88149	1.05287e-06	5.10679e-06			+
ENSG00000264230	ANXA8L1	10.5841	2.12854	0.436776	4.87331	1.09742e-06	5.30939e-06			+
ENSG00000100095	SEZ6L	8.04432	2.31243	0.475528	4.86287	1.15695e-06	5.57618e-06			+
ENSG00000137880	GCHFR	21.2453	1.63403	0.336485	4.85617	1.19677e-06	5.7639e-06			+
ENSG00000095303	PTGS1	14.1613	1.85538	0.383168	4.84221	1.28404e-06	6.16533e-06			+
ENSG00000107562	CXCL12	33.9868	1.60728	0.332494	4.83402	1.33805e-06	6.41081e-06			+
ENSG00000248810	LINC02432	14.6048	2.15715	0.446546	4.83075	1.36022e-06	6.51201e-06			+
ENSG00000253361	AC069120.1	31.7001	1.39772	0.290175	4.81683	1.45855e-06	6.9582e-06			+
ENSG00000271605	MILR1	42.7307	1.29468	0.269081	4.8115	1.49805e-06	7.13262e-06			+
ENSG00000006047	YBX2	43.2271	1.15812	0.241263	4.80023	1.58486e-06	7.53522e-06			+
ENSG00000164627	KIF6	34.4248	1.43859	0.300224	4.79171	1.65367e-06	7.85257e-06			+
ENSG00000143520	FLG2	43.3879	1.26221	0.26356	4.78909	1.67538e-06	7.95283e-06			+
ENSG00000114812	VIPR1	23.1639	1.45437	0.303702	4.78882	1.67769e-06	7.96239e-06			+
ENSG00000133048	CHI3L1	16.0242	1.96089	0.409569	4.7877	1.68702e-06	8.00524e-06			+
ENSG00000186314	PRELID2	38.8964	1.25247	0.262114	4.77832	1.76763e-06	8.37883e-06			+
ENSG00000279348	AC012513.3	18.7927	1.67355	0.350363	4.77662	1.78268e-06	8.44719e-06			+
ENSG00000067715	SYT1	74.4036	1.05464	0.220971	4.77274	1.81733e-06	8.60078e-06			+
ENSG00000182492	BGN	2.97896	2.59245	0.544134	4.76436	1.89457e-06	8.94719e-06			+
ENSG00000246465	AC138904.1	55.6036	1.01577	0.213209	4.76421	1.89599e-06	8.95234e-06			+
ENSG00000081051	AFP	10.4805	2.15417	0.452528	4.7603	1.93303e-06	9.11916e-06			+
ENSG00000260641	AC114811.2	55.1703	1.09254	0.229574	4.75899	1.94563e-06	9.17371e-06			+
ENSG00000280173	AC104447.1	12.895	2.03357	0.42785	4.75299	2.00426e-06	9.44019e-06			+
ENSG00000259705	AC084757.3	8.77944	2.1851	0.459879	4.75147	2.01942e-06	9.5099e-06			+
ENSG00000255974	CYP2A6	12.0005	1.94027	0.408768	4.74662	2.06848e-06	9.7272e-06			+
ENSG00000227363		138.083	1.22426	0.25819	4.74171	2.1192e-06	9.95345e-06			+
ENSG00000236404	VLDLR-AS1	31.0471	1.3038	0.274984	4.74135	2.12295e-06	9.96758e-06			+
ENSG00000033627	ATP6V0A1	36.7591	1.39675	0.294656	4.74029	2.13418e-06	1.00185e-05			+
ENSG00000134323	MYCN	10.3199	2.10344	0.44471	4.72992	2.24607e-06	1.05105e-05			+
ENSG00000250423	KIAA1210	7.39085	2.21489	0.468446	4.72817	2.26556e-06	1.05962e-05			+
ENSG00000258673	LINC01397	20.5688	1.47791	0.312627	4.72739	2.27428e-06	1.06351e-05			+
ENSG00000125848	FLRT3	32.0143	1.36222	0.288763	4.71743	2.38842e-06	1.11551e-05			+
ENSG00000267106	ZNF561-AS1	47.4263	1.02958	0.219461	4.69138	2.71363e-06	1.26167e-05			+
ENSG00000248698	LINC01085	9.41271	2.36004	0.503163	4.69041	2.72662e-06	1.26727e-05			+
ENSG00000259458	AC100839.1	8.28894	2.21237	0.471919	4.68804	2.7584e-06	1.28115e-05			+
ENSG00000186716	BCR	5.0658	2.47373	0.528052	4.68463	2.80464e-06	1.30194e-05			+
ENSG00000233818	AP000695.2	24.9412	1.78443	0.38158	4.67642	2.91924e-06	1.35232e-05			+
ENSG00000259840	Z97653.1	7.39771	2.27162	0.486229	4.67191	2.98415e-06	1.38167e-05			+
ENSG00000095587	TLL2	53.1974	1.04831	0.224415	4.67132	2.99275e-06	1.38517e-05			+
ENSG00000227482	AL157702.2	9.51581	2.21876	0.475093	4.67016	3.00959e-06	1.39248e-05			+
ENSG00000139648	KRT71	2.89417	2.54234	0.544395	4.67003	3.01153e-06	1.39314e-05			+
ENSG00000138395	CDK15	15.7467	2.0215	0.432889	4.66979	3.01505e-06	1.39453e-05			+
ENSG00000237512	UNC5B-AS1	52.4241	1.50726	0.324341	4.64716	3.36537e-06	1.54771e-05			+
ENSG00000183111	ARHGEF37	21.1377	1.54197	0.332789	4.63349	3.59545e-06	1.64926e-05			+
ENSG00000224383	PRR29	37.5902	1.24639	0.269098	4.63173	3.62627e-06	1.66197e-05			+
ENSG00000251348	HSPD1P11	28.1641	1.264	0.272917	4.63146	3.63099e-06	1.66356e-05			+
ENSG00000266733	TBC1D29	12.3283	1.83087	0.397789	4.60262	4.17202e-06	1.90036e-05			+
ENSG00000064199	SPA17	47.0129	1.01658	0.220901	4.60196	4.18525e-06	1.90541e-05			+
ENSG00000272462	U91328.1	38.9009	1.11275	0.241873	4.60053	4.2141e-06	1.91723e-05			+
ENSG00000187955	COL14A1	3.70455	2.49975	0.543611	4.59842	4.25712e-06	1.93615e-05			+
ENSG00000225465	RFPL1S	7.10722	2.43504	0.529668	4.5973	4.28002e-06	1.9459e-05			+
ENSG00000128710	HOXD10	41.1983	1.11849	0.243471	4.59392	4.34998e-06	1.97603e-05			+
ENSG00000265579	AC023301.1	38.51	1.33405	0.290539	4.59165	4.39751e-06	1.99626e-05			+
ENSG00000249306	LINC01411	64.4545	1.15477	0.251608	4.58955	4.44205e-06	2.01477e-05			+
ENSG00000186847	KRT14	2.95852	2.48356	0.541456	4.58681	4.50071e-06	2.03999e-05			+
ENSG00000109758	HGFAC	14.6499	1.76178	0.384125	4.58648	4.50783e-06	2.04252e-05			+
ENSG00000136161	RCBTB2	32.422	1.34071	0.29245	4.58441	4.55272e-06	2.06076e-05			+
ENSG00000258115	AC090109.1	24.733	1.38247	0.301836	4.5802	4.64529e-06	2.10124e-05			+
ENSG00000233184	AC093157.1	52.9209	1.03847	0.227087	4.57298	4.80826e-06	2.17128e-05			+
ENSG00000162595	DIRAS3	20.3478	1.8116	0.396418	4.56992	4.87903e-06	2.20063e-05			+
ENSG00000231652	AL590428.1	30.0241	1.34604	0.294681	4.56779	4.92884e-06	2.22235e-05			+
ENSG00000236700	LINC01010	19.1349	1.81794	0.39825	4.56483	4.99906e-06	2.25135e-05			+
ENSG00000214077	GNAQP1	20.9112	1.51313	0.331554	4.56377	5.02441e-06	2.26238e-05			+
ENSG00000253395	AP003469.2	14.0476	1.94337	0.426032	4.56155	5.07777e-06	2.28525e-05			+
ENSG00000130598	TNNI2	2.57256	2.47075	0.541927	4.55919	5.13513e-06	2.30873e-05			+
ENSG00000203782	LOR	15.4704	1.71534	0.377961	4.53841	5.66794e-06	2.53633e-05			+
ENSG00000137673	MMP7	4.01709	2.4342	0.536552	4.53675	5.71291e-06	2.55517e-05			+
ENSG00000141441	GAREM1	55.2932	1.00335	0.221411	4.53162	5.85329e-06	2.61401e-05			+
ENSG00000277945	AC107308.1	42.8356	1.26782	0.279819	4.53085	5.87456e-06	2.62176e-05			+
ENSG00000232352	SEMA3B-AS1	26.4331	1.3497	0.29848	4.52191	6.12831e-06	2.72908e-05			+
ENSG00000173237	C11orf86	5.73742	2.33828	0.517338	4.51983	6.18887e-06	2.75191e-05			+
ENSG00000245248	USP2-AS1	10.3484	2.03371	0.450053	4.51883	6.21817e-06	2.76402e-05			+
ENSG00000267147	LINC01842	24.4481	1.5165	0.335755	4.51668	6.2816e-06	2.79082e-05			+
ENSG00000214108	TPT1P5	4.25116	2.38398	0.527981	4.51527	6.32373e-06	2.80814e-05			+
ENSG00000100478	AP4S1	49.241	1.17529	0.260893	4.50487	6.64147e-06	2.94336e-05			+
ENSG00000135898	GPR55	23.6235	1.31941	0.293375	4.49736	6.8801e-06	3.04508e-05			+
ENSG00000118777	ABCG2	13.2641	1.84037	0.410243	4.48606	7.25517e-06	3.20153e-05			+
ENSG00000266869	AC005993.1	7.90624	2.16197	0.482922	4.47686	7.57487e-06	3.33599e-05			+
ENSG00000102174	PHEX	16.4544	1.77771	0.397649	4.47055	7.80184e-06	3.43029e-05			+
ENSG00000183128	CALHM3	8.80856	2.06932	0.463132	4.46809	7.89208e-06	3.46769e-05			+
ENSG00000162494	LRRC38	7.29149	2.11854	0.474689	4.46301	8.08178e-06	3.54812e-05			+
ENSG00000262188	LINC01978	4.65483	2.36052	0.529462	4.45834	8.25965e-06	3.61847e-05			+
ENSG00000167600	CYP2S1	39.7424	1.07113	0.241076	4.44311	8.8666e-06	3.87357e-05			+
ENSG00000176907	TCIM	6.68441	2.1981	0.496933	4.42334	9.71846e-06	4.22293e-05			+
ENSG00000103175	WFDC1	4.22549	2.36491	0.535695	4.41467	1.01166e-05	4.38596e-05			+
ENSG00000153162	BMP6	34.9105	1.16609	0.265039	4.3997	1.08399e-05	4.68584e-05			+
ENSG00000214578	HMGN2P15	20.5146	1.59011	0.362698	4.38412	1.16457e-05	5.01791e-05			+
ENSG00000118257	NRP2	12.9846	1.74878	0.399526	4.37714	1.20247e-05	5.17537e-05			+
ENSG00000271181	Z99916.2	156.401	1.25102	0.285886	4.37596	1.20898e-05	5.19953e-05			+
ENSG00000137674	MMP20	4.50518	2.3521	0.538278	4.36968	1.24429e-05	5.33902e-05			+
ENSG00000173077	DEC1	2.79155	2.38013	0.544866	4.36828	1.2523e-05	5.37164e-05			+
ENSG00000140481	CCDC33	2.96582	2.37189	0.543578	4.36348	1.2801e-05	5.48297e-05			+
ENSG00000165475	CRYL1	16.5522	1.56345	0.358708	4.35855	1.30925e-05	5.60333e-05			+
ENSG00000169554	ZEB2	3.81787	2.36492	0.543871	4.34832	1.37187e-05	5.85912e-05			+
ENSG00000234869	AL021392.1	4.76499	2.30224	0.530376	4.34077	1.41983e-05	6.05237e-05			+
ENSG00000157782	CABP1	7.42888	2.0841	0.480138	4.34062	1.42082e-05	6.05561e-05			+
ENSG00000171056	SOX7	11.562	1.8342	0.422606	4.34021	1.42348e-05	6.06502e-05			+
ENSG00000253111	AC091114.1	6.02235	2.18146	0.50489	4.32067	1.55559e-05	6.59108e-05			+
ENSG00000005379	TSPOAP1	12.2426	1.84265	0.426747	4.31788	1.57534e-05	6.67108e-05			+
ENSG00000277829	AL031651.2	11.7339	1.97828	0.458162	4.31786	1.57547e-05	6.67108e-05			+
ENSG00000151224	MAT1A	56.6854	1.4131	0.327437	4.31564	1.59139e-05	6.73528e-05			+
ENSG00000111186	WNT5B	72.5814	1.00088	0.23206	4.31302	1.61041e-05	6.8104e-05			+
ENSG00000280123	AC023632.6	28.1109	1.2598	0.29211	4.31276	1.61227e-05	6.81611e-05			+
ENSG00000198734	F5	16.1629	2.08388	0.483419	4.31072	1.62721e-05	6.87708e-05			+
ENSG00000135925	WNT10A	31.8187	1.09209	0.253513	4.30783	1.64863e-05	6.96431e-05			+
ENSG00000271156	AC090578.1	10.58	2.00138	0.464761	4.30627	1.66033e-05	7.01152e-05			+
ENSG00000198797	BRINP2	27.4046	1.79812	0.417907	4.30269	1.68738e-05	7.11784e-05			+
ENSG00000270890	AL049844.2	29.573	1.14761	0.267128	4.29609	1.73836e-05	7.3248e-05			+
ENSG00000171631	P2RY6	4.22009	2.31221	0.538232	4.29593	1.7396e-05	7.32887e-05			+
ENSG00000123243	ITIH5	68.3529	1.08599	0.252815	4.29561	1.74212e-05	7.33833e-05			+
ENSG00000073737	DHRS9	26.0763	1.89719	0.441982	4.29245	1.76713e-05	7.43782e-05			+
ENSG00000172935	MRGPRF	2.54322	2.30777	0.537984	4.28967	1.78943e-05	7.5293e-05			+
ENSG00000129538	RNASE1	40.7513	1.16914	0.272707	4.28717	1.80965e-05	7.60838e-05			+
ENSG00000273203	AC006946.2	45.1028	1.09987	0.256713	4.28444	1.83201e-05	7.69149e-05			+
ENSG00000269729	AC006262.2	28.9717	1.31122	0.306114	4.28343	1.84033e-05	7.72279e-05			+
ENSG00000057657	PRDM1	39.4397	1.08506	0.253772	4.27574	1.90501e-05	7.98919e-05			+
ENSG00000060709	RIMBP2	35.867	1.05417	0.246568	4.27535	1.90836e-05	7.99947e-05			+
ENSG00000185477	GPRIN3	26.2503	1.3108	0.306886	4.27129	1.94341e-05	8.1413e-05			+
ENSG00000102383	ZDHHC15	26.8424	1.32444	0.310659	4.26331	2.0142e-05	8.4167e-05			+
ENSG00000188992	LIPI	3.66462	2.3046	0.544172	4.23505	2.28497e-05	9.49321e-05			+
ENSG00000253161	LINC01605	12.1928	1.90786	0.450722	4.2329	2.307e-05	9.58028e-05			+
ENSG00000119686	FLVCR2	39.0806	1.0112	0.239016	4.23068	2.32982e-05	9.66303e-05			+
ENSG00000006747	SCIN	8.27882	1.89995	0.449923	4.22285	2.41236e-05	9.99137e-05			+
ENSG00000019102	VSIG2	11.2497	1.76722	0.418779	4.21993	2.44381e-05	0.000101138			+
ENSG00000270714	MINOS1P2	18.5499	1.45434	0.345199	4.21305	2.51942e-05	0.000104041			+
ENSG00000107611	CUBN	22.5123	1.4056	0.333753	4.21149	2.53689e-05	0.000104747			+
ENSG00000263874	LINC00672	42.8992	1.26383	0.300223	4.20962	2.55799e-05	0.000105569			+
ENSG00000138639	ARHGAP24	22.9538	1.33717	0.318773	4.19473	2.73195e-05	0.000112401			+
ENSG00000251459	AC013724.1	3.70529	2.25167	0.537186	4.1916	2.7699e-05	0.000113787			+
ENSG00000186832	KRT16	4.98334	2.20465	0.527264	4.18131	2.89839e-05	0.000118791			+
ENSG00000246308	AC116535.1	15.4064	1.48812	0.356504	4.1742	2.99034e-05	0.000122447			+
ENSG00000099960	SLC7A4	6.00121	2.11855	0.507866	4.17148	3.02633e-05	0.000123845			+
ENSG00000279806	AC018629.1	7.94389	1.89084	0.453492	4.16952	3.05247e-05	0.000124857			+
ENSG00000078725	BRINP1	46.7714	1.03615	0.248543	4.16889	3.06081e-05	0.000125179			+
ENSG00000228819	AL049792.1	25.6187	1.23496	0.296458	4.16571	3.10386e-05	0.000126804			+
ENSG00000227495	AC004771.1	14.0914	1.59681	0.383456	4.16426	3.12363e-05	0.000127533			+
ENSG00000140538	NTRK3	27.0321	1.23576	0.297031	4.16037	3.17734e-05	0.000129568			+
ENSG00000187323	DCC	20.6534	1.52606	0.366978	4.15844	3.20426e-05	0.000130606			+
ENSG00000261578	AP003119.3	17.4492	1.64617	0.396262	4.15425	3.26356e-05	0.000132861			+
ENSG00000223573	TINCR	24.1287	1.22488	0.294956	4.15274	3.28516e-05	0.000133658			+
ENSG00000162551	ALPL	16.7127	1.80197	0.434889	4.14351	3.42028e-05	0.000138839			+
ENSG00000227533	SLC2A1-AS1	27.2946	1.12053	0.270633	4.14039	3.4672e-05	0.000140602			+
ENSG00000253686	LINC01484	9.56765	1.98995	0.480744	4.1393	3.4836e-05	0.000141173			+
ENSG00000170647		17.6793	1.59925	0.387279	4.12945	3.63634e-05	0.000146917			+
ENSG00000232939	AL158829.1	9.1561	1.85359	0.449795	4.12098	3.77266e-05	0.000152056			+
ENSG00000178803	ADORA2A-AS1	24.476	1.3426	0.327046	4.10525	4.03879e-05	0.000162244			+
ENSG00000250770	AC005865.2	33.9317	1.25621	0.306071	4.10431	4.05526e-05	0.000162881			+
ENSG00000269706	AC008687.6	28.6347	1.64059	0.399892	4.10259	4.08547e-05	0.000163947			+
ENSG00000110777	POU2AF1	9.80993	1.96225	0.47841	4.10161	4.1029e-05	0.000164572			+
ENSG00000231405	AL008638.1	2.56785	2.23266	0.544602	4.09961	4.1385e-05	0.00016591			+
ENSG00000117148	ACTL8	7.8148	1.96824	0.480239	4.09846	4.15902e-05	0.000166648			+
ENSG00000185479	KRT6B	2.62979	2.23466	0.545431	4.09706	4.1843e-05	0.000167635			+
ENSG00000136267	DGKB	11.6191	1.79711	0.438912	4.09446	4.2315e-05	0.0001694			+
ENSG00000254560	BBOX1-AS1	3.8575	2.20583	0.538959	4.09275	4.2628e-05	0.000170525			+
ENSG00000262585	LINC01979	4.2931	2.19436	0.536328	4.09145	4.28682e-05	0.000171332			+
ENSG00000155926	SLA	3.93717	2.19766	0.537212	4.09087	4.29754e-05	0.000171709			+
ENSG00000279042	AP005242.4	12.0954	1.92262	0.470026	4.09045	4.30536e-05	0.00017197			+
ENSG00000277879	AL391988.1	44.0503	1.05533	0.258822	4.07745	4.5533e-05	0.000181466			+
ENSG00000202337	RNU6-8	2.38098	2.21988	0.544489	4.077	4.562e-05	0.000181759			+
ENSG00000006530	AGK	21.095	1.29257	0.317257	4.07419	4.61739e-05	0.000183801			+
ENSG00000250420	AACSP1	18.1097	1.3993	0.34357	4.07282	4.6448e-05	0.00018481			+
ENSG00000180251	SLC9A4	34.5267	1.11975	0.275346	4.0667	4.76842e-05	0.000189333			+
ENSG00000253414	AC124067.2	25.5947	1.24882	0.307136	4.06602	4.78231e-05	0.000189856			+
ENSG00000199899	RF00019	2.76894	2.2184	0.545684	4.06537	4.79573e-05	0.000190333			+
ENSG00000243978	RTL9	13.2848	1.54829	0.380984	4.06393	4.82539e-05	0.000191481			+
ENSG00000224887	AL513318.1	33.0866	1.14484	0.281908	4.06106	4.88503e-05	0.000193675			+
ENSG00000230658	KLHL7-AS1	24.2674	1.29756	0.319615	4.05976	4.91226e-05	0.000194697			+
ENSG00000197769	MAP1LC3C	4.95008	2.07007	0.510266	4.05685	4.97395e-05	0.000196992			+
ENSG00000175018	TEX36	1.9997	2.17189	0.535658	4.05463	5.02145e-05	0.00019873			+
ENSG00000156886	ITGAD	17.4537	1.42064	0.350901	4.04853	5.15398e-05	0.000203703			+
ENSG00000187492	CDHR4	6.63202	1.92289	0.475374	4.04501	5.23205e-05	0.000206666			+
ENSG00000129170	CSRP3	43.4688	1.55463	0.384728	4.04084	5.32594e-05	0.000210126			+
ENSG00000237870	AC073130.1	13.8984	1.6308	0.40372	4.03942	5.35825e-05	0.000211276			+
ENSG00000235070	AC062015.1	20.6703	1.25821	0.311791	4.03545	5.44984e-05	0.000214761			+
ENSG00000238195	AL021153.1	12.8118	1.79202	0.444458	4.03192	5.53225e-05	0.000217944			+
ENSG00000258171	LINC02412	4.6883	2.10948	0.523259	4.03143	5.54387e-05	0.00021837			+
ENSG00000123843	C4BPB	6.1464	2.02437	0.502708	4.02693	5.65104e-05	0.00022246			+
ENSG00000205041	AC118344.1	25.2842	1.13711	0.282449	4.02588	5.67627e-05	0.000223378			+
ENSG00000106772	PRUNE2	28.9177	1.18575	0.295255	4.01603	5.91866e-05	0.000232413			+
ENSG00000248265	AC023794.1	17.1846	1.42287	0.354359	4.01533	5.93624e-05	0.000233069			+
ENSG00000203688	LINC02487	4.52783	2.13871	0.532814	4.01399	5.9702e-05	0.000234333			+
ENSG00000176654	NANOGP1	4.50685	2.1577	0.537905	4.0113	6.03841e-05	0.000236801			+
ENSG00000272425	AC009902.3	8.47456	1.81845	0.453552	4.00937	6.08822e-05	0.000238685			+
ENSG00000103355	PRSS33	6.29305	1.9927	0.497038	4.00916	6.09363e-05	0.000238827			+
ENSG00000162006	MSLNL	35.7504	1.11443	0.277981	4.00903	6.09696e-05	0.000238922			+
ENSG00000248206	AC074194.1	4.0108	2.14854	0.536049	4.0081	6.12091e-05	0.000239755			+
ENSG00000108823	SGCA	6.57393	1.92366	0.479956	4.008	6.12361e-05	0.00023979			+
ENSG00000236427	AL589986.2	8.3515	1.81248	0.453079	4.00037	6.32444e-05	0.000247075			+
ENSG00000169432	SCN9A	38.0243	1.07459	0.268698	3.99926	6.35401e-05	0.000248194			+
ENSG00000181798	LINC00471	23.7309	1.16612	0.291876	3.99527	6.46197e-05	0.000252264			+
ENSG00000162645	GBP2	17.0822	1.47843	0.370097	3.99471	6.47723e-05	0.000252748			+
ENSG00000136514	RTP4	16.4811	1.62916	0.40806	3.99244	6.53969e-05	0.000254925			+
ENSG00000177294	FBXO39	12.9066	1.66273	0.416502	3.99213	6.54817e-05	0.000255189			+
ENSG00000221882	OR3A2	19.828	1.49832	0.375564	3.98952	6.62084e-05	0.000257936			+
ENSG00000169752	NRG4	10.1051	1.68112	0.421539	3.98806	6.66167e-05	0.000259339			+
ENSG00000120457	KCNJ5	16.3648	1.5713	0.394332	3.98472	6.75602e-05	0.000262897			+
ENSG00000260792	LINC02280	13.8026	1.4229	0.357754	3.97733	6.96936e-05	0.000270607			+
ENSG00000279338		7.31678	1.87698	0.472139	3.97548	7.02384e-05	0.000272485			+
ENSG00000177807	KCNJ10	13.4214	1.4502	0.365086	3.97222	7.12074e-05	0.000275923			+
ENSG00000227268	KLLN	17.4083	1.62791	0.410025	3.97028	7.17891e-05	0.000277983			+
ENSG00000117228	GBP1	31.2429	1.56969	0.39539	3.96999	7.1875e-05	0.000278268			+
ENSG00000272142	AL359643.3	17.5443	1.3514	0.340741	3.96608	7.30655e-05	0.000282631			+
ENSG00000224310	LINC01567	3.79613	2.15768	0.544351	3.96377	7.37749e-05	0.000285171			+
ENSG00000268798	AC027307.3	20.5958	1.28888	0.325475	3.96001	7.49467e-05	0.000289238			+
ENSG00000151917	BEND6	28.5236	1.31482	0.332186	3.9581	7.55484e-05	0.000291476			+
ENSG00000106804	C5	7.52096	1.85225	0.46839	3.95451	7.66909e-05	0.000295627			+
ENSG00000170703	TTLL6	7.6997	1.79502	0.454251	3.95161	7.76264e-05	0.000299018			+
ENSG00000144278	GALNT13	36.5672	1.12915	0.286039	3.94754	7.89569e-05	0.000303924			+
ENSG00000280391		6.25272	2.00554	0.508214	3.94625	7.93833e-05	0.000305477			+
ENSG00000268669	AC008687.5	10.4636	1.82462	0.462582	3.94442	7.99933e-05	0.000307647			+
ENSG00000227630	LINC01132	2.41	2.14607	0.545261	3.93585	8.29026e-05	0.000318103			+
ENSG00000124194	GDAP1L1	44.6445	1.68079	0.428087	3.92627	8.62725e-05	0.000330322			+
ENSG00000136352	NKX2-1	40.5119	1.01323	0.258091	3.92588	8.64117e-05	0.00033076			+
ENSG00000105467	SYNGR4	2.47071	2.13142	0.543722	3.92005	8.85309e-05	0.000338289			+
ENSG00000245651	AC083805.1	4.75168	2.01469	0.51438	3.91675	8.97523e-05	0.000342453			+
ENSG00000162510	MATN1	16.11	1.36512	0.348855	3.91315	9.10998e-05	0.000347311			+
ENSG00000188897	AC099489.1	8.10515	1.85547	0.474563	3.90985	9.23541e-05	0.000351791			+
ENSG00000271474	AC106881.1	7.38542	1.93751	0.496836	3.8997	9.63129e-05	0.000365931			+
ENSG00000228412	AL022068.1	16.9091	1.3206	0.338666	3.89942	9.64227e-05	0.000366244			+
ENSG00000064205	WISP2	6.69518	1.97151	0.506207	3.89468	9.83287e-05	0.000372954			+
ENSG00000139187	KLRG1	30.3596	1.04382	0.268311	3.89034	0.000100104	0.000379295			+
ENSG00000277954	AC092376.2	6.70995	1.95867	0.503685	3.88868	0.000100792	0.000381593			+
ENSG00000183690	EFHC2	3.74023	2.07401	0.533437	3.88802	0.000101067	0.000382579			+
ENSG00000186842	LINC00846	13.9042	1.51295	0.389232	3.88701	0.000101485	0.000384051			+
ENSG00000259070	LINC00639	4.15647	2.11253	0.544692	3.8784	0.000105146	0.000397064			+
ENSG00000113361	CDH6	9.47665	1.68247	0.434082	3.87593	0.000106216	0.000400991			+
ENSG00000224810	AL355482.1	5.22706	1.98274	0.511963	3.87282	0.000107582	0.00040609			+
ENSG00000153563	CD8A	24.8971	1.39618	0.360529	3.8726	0.00010768	0.000406401			+
ENSG00000265750	AC090772.3	9.05979	1.62877	0.421965	3.85995	0.000113409	0.000426459			+
ENSG00000101076	HNF4A	4.78513	2.03634	0.528041	3.8564	0.000115071	0.000432097			+
ENSG00000145920	CPLX2	29.4669	1.41654	0.36779	3.8515	0.000117397	0.000440275			+
ENSG00000225675	LINC01771	31.1179	1.08234	0.281093	3.85048	0.000117886	0.000441738			+
ENSG00000228251	AC012442.1	20.6816	1.28237	0.333188	3.84879	0.000118702	0.000444669			+
ENSG00000167748	KLK1	10.5204	1.5073	0.392307	3.84214	0.000121966	0.000455938			+
ENSG00000115648	MLPH	3.79609	2.07287	0.540491	3.83516	0.000125482	0.000468163			+
ENSG00000267136	AP005131.1	9.24226	1.85367	0.483508	3.8338	0.000126179	0.000470501			+
ENSG00000159307	SCUBE1	4.33231	2.04555	0.534618	3.82619	0.000130143	0.00048427			+
ENSG00000159640	ACE	5.57101	1.89261	0.494679	3.82594	0.000130275	0.000484693			+
ENSG00000100593	ISM2	21.2237	1.22699	0.321099	3.82122	0.00013279	0.000493364			+
ENSG00000168427	KLHL30	6.91523	1.88784	0.49405	3.82115	0.00013283	0.000493443			+
ENSG00000183486	MX2	17.7704	1.46459	0.383552	3.81849	0.000134271	0.00049852			+
ENSG00000171840	NINJ2	11.7835	1.56365	0.410072	3.81312	0.000137224	0.000508632			+
ENSG00000261600	AC233266.2	34.5928	1.00596	0.264052	3.80969	0.000139141	0.000515395			+
ENSG00000181800	CELF2-AS1	10.1993	1.61017	0.42284	3.80799	0.000140101	0.000518507			+
ENSG00000224611	AC007919.1	30.3017	1.04475	0.275671	3.78984	0.000150744	0.000555893			+
ENSG00000161958	FGF11	22.5778	1.18859	0.313755	3.78827	0.000151701	0.00055919			+
ENSG00000259974	LINC00261	3.20622	2.0375	0.539069	3.77966	0.000157043	0.000578003			+
ENSG00000169271	HSPB3	3.57639	2.04408	0.54269	3.76657	0.000165504	0.000606968			+
ENSG00000144712	CAND2	7.89942	1.7093	0.453917	3.76566	0.000166111	0.000609029			+
ENSG00000222032	AC112721.2	19.451	1.28966	0.34259	3.76443	0.000166927	0.000611515			+
ENSG00000261777	AC012184.3	17.0607	1.30322	0.346791	3.75795	0.000171312	0.000626719			+
ENSG00000260902	LINC02011	1.872	2.02799	0.539697	3.75764	0.000171521	0.000627313			+
ENSG00000265806	MIR4292	18.6776	1.36744	0.363981	3.7569	0.000172031	0.000629005			+
ENSG00000263470		20.7831	1.19732	0.319484	3.74767	0.000178482	0.000651078			+
ENSG00000177234	LINC01561	23.4875	1.20887	0.322963	3.74307	0.000181789	0.000662146			+
ENSG00000232485	AC098820.1	11.158	1.50821	0.40297	3.74273	0.000182034	0.000662857			+
ENSG00000171864	PRND	1.85878	1.97335	0.527424	3.74148	0.000182937	0.000666055			+
ENSG00000129437	KLK14	4.48798	1.93803	0.518965	3.73442	0.000188151	0.000684107			+
ENSG00000171872	KLF17	4.53183	1.97848	0.529811	3.73432	0.000188221	0.000684266			+
ENSG00000224596	ZMIZ1-AS1	19.7775	1.19081	0.319395	3.72835	0.000192741	0.000699841			+
ENSG00000107738	VSIR	3.6867	2.01755	0.541647	3.72484	0.00019544	0.000708968			+
ENSG00000165029	ABCA1	27.8131	1.23621	0.332075	3.72267	0.000197127	0.000714698			+
ENSG00000162723	SLAMF9	4.16647	1.97357	0.530599	3.71951	0.000199612	0.000723218			+
ENSG00000259230	LINC02323	28.5802	1.16942	0.314803	3.71475	0.000203402	0.000736049			+
ENSG00000153930	ANKFN1	12.7876	1.55753	0.419319	3.71442	0.000203667	0.000736811			+
ENSG00000257298	AC008147.2	4.65223	1.94446	0.523878	3.71166	0.000205904	0.0007447			+
ENSG00000224295	OLFM5P	7.5717	1.75858	0.473863	3.71116	0.000206311	0.000746071			+
ENSG00000147168	IL2RG	3.0668	2.02195	0.545366	3.70752	0.000209302	0.000755662			+
ENSG00000237819	AC002454.1	7.88939	1.70057	0.459075	3.70434	0.000211941	0.000764567			+
ENSG00000185924	RTN4RL1	10.1177	1.55853	0.421126	3.70085	0.000214876	0.000774527			+
ENSG00000246223	LINC01550	4.75502	1.87671	0.50725	3.69978	0.000215783	0.000777586			+
ENSG00000082684	SEMA5B	3.09656	2.01158	0.543783	3.69922	0.00021626	0.000779202			+
ENSG00000153993	SEMA3D	9.48864	1.61563	0.437572	3.69225	0.000222281	0.000799602			+
ENSG00000162068	NTN3	17.1391	1.29797	0.351603	3.69157	0.000222871	0.000801508			+
ENSG00000164440	TXLNB	26.5322	1.32871	0.360117	3.68967	0.000224549	0.000806889			+
ENSG00000274225	AP001065.1	8.9304	1.7184	0.466704	3.68199	0.000231417	0.00082945			+
ENSG00000277223	AC090116.1	4.66821	1.92316	0.522375	3.68158	0.000231797	0.000830587			+
ENSG00000243243	AC073130.2	5.82102	1.90831	0.518999	3.67689	0.00023609	0.000845291			+
ENSG00000224152	AC009506.1	26.9974	1.05475	0.2875	3.6687	0.000243788	0.000870985			+
ENSG00000181284	TMEM102	22.0736	1.18781	0.32434	3.66225	0.00025001	0.000892137			+
ENSG00000203711	C6orf99	23.1366	1.08669	0.297219	3.6562	0.00025598	0.000911981			+
ENSG00000153976	HS3ST3A1	2.82992	1.99027	0.544488	3.65531	0.000256876	0.000914685			+
ENSG00000156966	B3GNT7	18.1818	1.39054	0.380446	3.65503	0.000257153	0.000915547			+
ENSG00000138316	ADAMTS14	16.4837	1.60262	0.438524	3.65459	0.000257597	0.000917005			+
ENSG00000241593	AC099542.1	5.11726	1.82312	0.500129	3.6453	0.00026708	0.000947734			+
ENSG00000048540	LMO3	6.09304	1.79851	0.494493	3.63709	0.000275737	0.000976506			+
ENSG00000226051	ZNF503-AS1	4.48327	1.89458	0.522068	3.62898	0.000284543	0.00100596			+
ENSG00000246548	LINC02288	2.59407	1.97683	0.545321	3.62508	0.000288872	0.00101964			+
ENSG00000073067	CYP2W1	11.6355	1.57344	0.434351	3.62252	0.000291751	0.00102899			+
ENSG00000268080	AC016885.3	7.97012	1.63494	0.45216	3.61585	0.000299367	0.00105376			+
ENSG00000243224	AC006252.1	14.907	1.34944	0.373294	3.61496	0.000300389	0.00105694			+
ENSG00000106236	NPTX2	4.95067	1.90045	0.526464	3.60985	0.000306377	0.00107645			+
ENSG00000121089	NACA3P	22.926	1.11604	0.309453	3.60648	0.000310376	0.00108936			+
ENSG00000184809	B3GALT5-AS1	8.11505	1.59815	0.443201	3.60591	0.000311056	0.0010916			+
ENSG00000247675	LRP4-AS1	17.0546	1.40659	0.390195	3.60484	0.00031235	0.00109571			+
ENSG00000091129	NRCAM	11.5041	1.42229	0.394616	3.60425	0.000313061	0.00109806			+
ENSG00000253417	LINC02159	6.4307	1.81262	0.503371	3.60095	0.000317052	0.00111103			+
ENSG00000231630	AL592464.1	1.64771	1.88631	0.524217	3.59834	0.000320255	0.00112108			+
ENSG00000169933	FRMPD4	49.0059	1.01498	0.282198	3.5967	0.000322282	0.0011277			+
ENSG00000254100		13.475	1.30679	0.363334	3.59667	0.000322314	0.0011277			+
ENSG00000273382	AL356488.3	23.2083	1.04305	0.290108	3.59539	0.000323901	0.0011331			+
ENSG00000124491	F13A1	5.14409	1.83261	0.510257	3.59154	0.000328728	0.00114848			+
ENSG00000226031	FGF13-AS1	7.5353	1.67532	0.467196	3.58591	0.000335907	0.00117173			+
ENSG00000243988	RPS24P17	6.97981	1.70112	0.475599	3.5768	0.00034782	0.0012098			+
ENSG00000099282	TSPAN15	3.36478	1.9283	0.539251	3.57589	0.000349045	0.00121391			+
ENSG00000135821	GLUL	5.59673	1.82156	0.509736	3.57353	0.000352201	0.00122409			+
ENSG00000272767	JMJD1C-AS1	21.2535	1.1365	0.318638	3.56675	0.000361434	0.00125454			+
ENSG00000279453	Z99129.4	19.327	1.31704	0.369802	3.56148	0.00036877	0.00127951			+
ENSG00000205086	C2orf91	1.54035	1.864	0.523761	3.55888	0.000372444	0.00129125			+
ENSG00000270019	AC110769.2	14.298	1.4069	0.395426	3.55793	0.000373787	0.0012954			+
ENSG00000267453	LINC01835	6.19075	1.7907	0.503495	3.55654	0.000375778	0.00130163			+
ENSG00000267060	PTGES3L	23.1186	1.05013	0.295397	3.555	0.000377981	0.00130824			+
ENSG00000280273	AF131216.4	3.4734	1.92784	0.54272	3.55218	0.000382049	0.00132095			+
ENSG00000126785	RHOJ	47.3208	1.70247	0.480091	3.54614	0.000390921	0.0013497			+
ENSG00000230725	AL035252.2	4.63775	1.87474	0.52869	3.54601	0.000391111	0.00135018			+
ENSG00000231609	AC009501.1	11.976	1.45375	0.41053	3.54116	0.000398374	0.00137295			+
ENSG00000260347	MOCS1P1	17.3375	1.19885	0.338692	3.53964	0.000400671	0.00138015			+
ENSG00000253819	LINC01151	13.7536	1.34335	0.379568	3.53916	0.000401398	0.00138226			+
ENSG00000172508	CARNS1	24.7003	1.19766	0.338655	3.53652	0.000405436	0.00139477			+
ENSG00000236772	AL034550.1	11.1095	1.5416	0.436095	3.53501	0.000407766	0.00140206			+
ENSG00000101074	R3HDML	2.24311	1.91229	0.54211	3.52749	0.00041952	0.00144006			+
ENSG00000165061	ZMAT4	3.83577	1.89419	0.536987	3.52744	0.000419603	0.00144017			+
ENSG00000189275	LINC01164	29.9721	1.5044	0.426603	3.52646	0.000421162	0.00144514			+
ENSG00000230615	AL139220.2	22.8378	1.10793	0.314279	3.52532	0.000422975	0.0014508			+
ENSG00000257913	DDN-AS1	6.93308	1.73871	0.493994	3.5197	0.000432041	0.00147971			+
ENSG00000187730	GABRD	8.17998	1.78561	0.507481	3.51857	0.000433877	0.00148534			+
ENSG00000174600	CMKLR1	1.86857	1.8772	0.533935	3.51579	0.000438452	0.00150023			+
ENSG00000274447	AC005790.1	6.01489	1.71114	0.486807	3.51502	0.000439713	0.00150435			+
ENSG00000167759	KLK13	4.87955	1.81023	0.515878	3.50902	0.000449761	0.00153696			+
ENSG00000270490	AC110048.1	6.51482	1.73603	0.495093	3.50648	0.000454069	0.00155089			+
ENSG00000099260	PALMD	1.53113	1.82442	0.521316	3.49965	0.00046587	0.00158733			+
ENSG00000166869	CHP2	8.36075	1.53173	0.437715	3.49938	0.00046634	0.00158873			+
ENSG00000261295		19.3345	1.17844	0.337179	3.49499	0.000474073	0.00161261			+
ENSG00000135406	PRPH	1.62465	1.8525	0.530253	3.49362	0.000476519	0.00162052			+
ENSG00000137090	DMRT1	8.14775	1.69734	0.487255	3.48348	0.000494937	0.00167909			+
ENSG00000211697	TRGV5	6.2699	1.6689	0.479121	3.48326	0.000495347	0.00168027			+
ENSG00000205037	AC134312.1	1.70727	1.87768	0.539387	3.48113	0.000499301	0.00169196			+
ENSG00000155897	ADCY8	48.9633	1.06845	0.307034	3.47992	0.000501572	0.00169922			+
ENSG00000143365	RORC	2.3792	1.89303	0.544592	3.47604	0.000508867	0.00172307			+
ENSG00000255471	AP001528.2	2.92413	1.89082	0.543997	3.47579	0.000509343	0.00172446			+
ENSG00000223382	LINC01778	13.128	1.40725	0.405233	3.47268	0.000515286	0.00174347			+
ENSG00000216197		3.72493	1.84511	0.531538	3.47127	0.000517997	0.0017522			+
ENSG00000162669	HFM1	6.58294	1.70396	0.490987	3.47048	0.000519525	0.00175689			+
ENSG00000168539	CHRM1	4.53372	1.81453	0.522927	3.46995	0.000520547	0.00175993			+
ENSG00000255293	WIZP1	19.5437	1.22778	0.353989	3.46842	0.000523519	0.00176976			+
ENSG00000232756	AC004990.1	6.01192	1.64893	0.475805	3.46556	0.000529132	0.0017861			+
ENSG00000152822	GRM1	4.71746	1.8103	0.525744	3.44331	0.000574649	0.00192869			+
ENSG00000250072	SH3TC2-DT	22.5421	1.15143	0.33453	3.44194	0.000577553	0.00193819			+
ENSG00000162390	ACOT11	20.1753	1.06446	0.309412	3.44027	0.000581128	0.00194823			+
ENSG00000273032	DGCR9	5.55664	1.72037	0.500169	3.43959	0.000582605	0.00195245			+
ENSG00000252423	RNU6-229P	1.85366	1.84767	0.538015	3.43423	0.000594234	0.00198632			+
ENSG00000185614	FAM212A	19.4619	1.20923	0.352143	3.4339	0.000594955	0.00198835			+
ENSG00000070748	CHAT	1.47502	1.7823	0.51914	3.43317	0.000596558	0.00199345			+
ENSG00000164116	GUCY1A1	1.65281	1.77155	0.516713	3.42849	0.000606943	0.00202486			+
ENSG00000106128	GHRHR	6.1899	1.65116	0.482848	3.41964	0.000627049	0.00208698			+
ENSG00000100122	CRYBB1	2.37891	1.86466	0.545778	3.41651	0.000634284	0.00210949			+
ENSG00000103599	IQCH	21.7582	1.01101	0.296028	3.41527	0.000637189	0.00211862			+
ENSG00000230943	LINC02541	4.2023	1.84189	0.539506	3.41403	0.000640099	0.00212697			+
ENSG00000072657	TRHDE	40.0865	1.01389	0.297183	3.41166	0.000645686	0.00214341			+
ENSG00000102802	MEDAG	1.52027	1.76322	0.517236	3.40893	0.000652174	0.00216413			+
ENSG00000260841		11.7487	1.34421	0.394643	3.40613	0.000658906	0.00218493			+
ENSG00000186204	CYP4F12	8.67016	1.60583	0.472962	3.39527	0.000685621	0.0022678			+
ENSG00000255320	AP000759.1	17.4114	1.33326	0.392819	3.39409	0.000688558	0.00227695			+
ENSG00000050730	TNIP3	18.8958	1.11547	0.328864	3.3919	0.000694105	0.00229415			+
ENSG00000244219	TMEM225B	12.3611	1.38948	0.409944	3.38944	0.000700366	0.0023137			+
ENSG00000005102	MEOX1	12.3208	1.4422	0.425556	3.38898	0.000701537	0.002317			+
ENSG00000183715	OPCML	65.0601	1.24271	0.366782	3.38815	0.000703669	0.0023231			+
ENSG00000203724	C1orf53	13.9795	1.16361	0.344731	3.37542	0.000737027	0.00242671			+
ENSG00000170775	GPR37	26.9746	1.02355	0.30331	3.37462	0.000739186	0.00243352			+
ENSG00000228509	AC006460.1	6.234	1.66647	0.494675	3.36881	0.000754943	0.00248203			+
ENSG00000074276	CDHR2	7.58607	1.66532	0.494393	3.36842	0.000756001	0.0024852			+
ENSG00000263155	MYZAP	20.1373	1.20032	0.356623	3.36578	0.000763265	0.00250661			+
ENSG00000237697		6.35769	1.7074	0.507753	3.36265	0.000771992	0.00253402			+
ENSG00000231023	LINC00326	3.18384	1.81821	0.541963	3.35486	0.000794055	0.00260133			+
ENSG00000019505	SYT13	10.8555	1.43675	0.428592	3.35224	0.000801599	0.00262251			+
ENSG00000254607	AP001783.1	13.2785	1.35143	0.403218	3.35162	0.000803403	0.00262712			+
ENSG00000250155	AC008957.1	4.62028	1.76847	0.52888	3.34381	0.000826365	0.00269692			+
ENSG00000103184	SEC14L5	16.7233	1.25738	0.376154	3.34272	0.000829617	0.00270687			+
ENSG00000124678	TCP11	6.32277	1.65506	0.495959	3.3371	0.00084658	0.00275885			+
ENSG00000150625	GPM6A	16.6566	1.26202	0.378493	3.33432	0.000855079	0.00278519			+
ENSG00000197859	ADAMTSL2	2.43813	1.82209	0.546523	3.33397	0.000856159	0.00278836			+
ENSG00000101349	PAK5	4.93517	1.69359	0.507988	3.33391	0.000856345	0.00278863			+
ENSG00000061918	GUCY1B1	27.206	1.0217	0.306589	3.33248	0.000860748	0.00280229			+
ENSG00000214533	KRT18P33	4.59397	1.68689	0.506962	3.32746	0.000876431	0.00284779			+
ENSG00000213077		11.7116	1.4164	0.425685	3.32734	0.000876804	0.00284831			+
ENSG00000108932	SLC16A6	22.9414	1.21911	0.36668	3.32472	0.00088507	0.00287376			+
ENSG00000224805	LINC00853	5.59934	1.62043	0.487425	3.32447	0.000885874	0.00287602			+
ENSG00000064195	DLX3	6.32204	1.60136	0.481787	3.32379	0.000888038	0.00288165			+
ENSG00000278029		3.37725	1.78042	0.537604	3.31177	0.00092709	0.00299999			+
ENSG00000265317		4.16374	1.77704	0.537698	3.30491	0.000950079	0.00306991			+
ENSG00000169181	GSG1L	3.45009	1.79557	0.544541	3.29741	0.000975821	0.00314662			+
ENSG00000261392	AC087190.2	6.61706	1.69406	0.513985	3.29593	0.000980948	0.00316177			+
ENSG00000181577	C6orf223	8.1931	1.42907	0.433593	3.29587	0.000981174	0.00316197			+
ENSG00000047936	ROS1	4.03802	1.72211	0.523349	3.29055	0.000999929	0.00321659			+
ENSG00000270441	AC135506.1	7.62214	1.44931	0.440446	3.29055	0.000999901	0.00321659			+
ENSG00000118898	PPL	13.6107	1.26614	0.384839	3.29005	0.00100171	0.00322153			+
ENSG00000172955	ADH6	5.88686	1.69445	0.515065	3.28978	0.00100266	0.00322415			+
ENSG00000259799		6.70852	1.58703	0.482437	3.28961	0.00100326	0.00322535			+
ENSG00000164418	GRIK2	5.80807	1.71896	0.522644	3.28897	0.00100556	0.00323198			+
ENSG00000224865	AC009518.1	4.71523	1.71929	0.523817	3.28224	0.00102987	0.00330214			+
ENSG00000260289	AC093515.1	4.7681	1.72611	0.526004	3.28155	0.0010324	0.00330868			+
ENSG00000079101	CLUL1	3.03571	1.76964	0.539719	3.27881	0.00104246	0.00333771			+
ENSG00000229628	AC073115.1	2.87992	1.78942	0.545748	3.27883	0.00104239	0.00333771			+
ENSG00000106546	AHR	3.89928	1.76178	0.537961	3.27491	0.00105694	0.00338248			+
ENSG00000124493	GRM4	2.33148	1.78357	0.545085	3.27211	0.00106749	0.00341378			+
ENSG00000156395	SORCS3	11.5023	1.49162	0.456063	3.27064	0.00107305	0.00343072			+
ENSG00000230479	AP000695.1	30.1427	1.05111	0.321633	3.26803	0.00108299	0.00346126			+
ENSG00000155918	RAET1L	6.75751	1.54969	0.474467	3.26616	0.00109015	0.00348206			+
ENSG00000166979	EVA1C	13.7501	1.25897	0.385598	3.26498	0.00109473	0.00349584			+
ENSG00000271755	AL031118.1	3.96736	1.75681	0.53827	3.26381	0.00109925	0.00350863			+
ENSG00000089472	HEPH	12.5772	1.29934	0.398147	3.26346	0.0011006	0.00351208			+
ENSG00000234183	LINC01952	6.29231	1.60748	0.493198	3.2593	0.00111686	0.00356015			+
ENSG00000165887	ANKRD2	18.5462	1.29062	0.396222	3.25731	0.00112473	0.00358436			+
ENSG00000242147	AL365356.5	17.7313	1.08975	0.334631	3.25658	0.00112763	0.0035932			+
ENSG00000224655	LINC01823	2.33916	1.77902	0.546339	3.25626	0.00112891	0.00359682			+
ENSG00000251011	TMEM108-AS1	21.324	1.35787	0.417228	3.25451	0.00113589	0.00361566			+
ENSG00000167654	ATCAY	10.5548	1.33808	0.411353	3.25288	0.0011424	0.00363462			+
ENSG00000218996	ARL4AP5	17.3985	1.20448	0.370657	3.24957	0.0011558	0.00367376			+
ENSG00000088827	SIGLEC1	8.56734	1.54663	0.476078	3.24869	0.00115938	0.00368381			+
ENSG00000117600	PLPPR4	11.875	1.42781	0.43995	3.2454	0.00117286	0.00372399			+
ENSG00000136378	ADAMTS7	6.20929	1.5321	0.47283	3.24028	0.00119414	0.00378886			+
ENSG00000184258	CDR1	24.4062	1.01649	0.314333	3.23378	0.00122162	0.00387097			+
ENSG00000106436	MYL10	1.38536	1.6434	0.509634	3.22466	0.00126124	0.0039899			+
ENSG00000258683	AL355095.1	4.4302	1.75239	0.543796	3.22252	0.0012707	0.00401743			+
ENSG00000273173	SNURF	15.8536	1.27169	0.39517	3.21809	0.00129048	0.00407757			+
ENSG00000139547	RDH16	13.2387	1.23926	0.385687	3.21314	0.00131293	0.00414311			+
ENSG00000174502	SLC26A9	14.961	1.26843	0.395136	3.21011	0.00132682	0.00418348			+
ENSG00000221845	C7orf65	3.2367	1.72278	0.536668	3.21013	0.00132673	0.00418348			+
ENSG00000269954	AC022239.1	9.70514	1.45701	0.45399	3.20935	0.00133036	0.00419364			+
ENSG00000185149	NPY2R	1.43148	1.62591	0.507568	3.20334	0.00135842	0.00427404			+
ENSG00000126259	KIRREL2	11.3963	1.25384	0.391616	3.20171	0.00136613	0.00429681			+
ENSG00000225140	AL358216.1	6.08866	1.5243	0.47609	3.20171	0.00136614	0.00429681			+
ENSG00000177494	ZBED2	9.36103	1.39122	0.434708	3.20034	0.00137264	0.00431419			+
ENSG00000238018	AC093110.1	18.4081	1.02277	0.319625	3.19989	0.00137478	0.00432042			+
ENSG00000176771	NCKAP5	14.9281	1.29497	0.405253	3.19546	0.00139607	0.00438423			+
ENSG00000184828	ZBTB7C	11.8144	1.3139	0.411214	3.19517	0.0013975	0.00438821			+
ENSG00000214146	LINC02026	6.3248	1.53627	0.481296	3.19194	0.00141322	0.00443495			+
ENSG00000236417	CTSLP1	4.45158	1.71512	0.537719	3.18963	0.00142457	0.00446551			+
ENSG00000259871	AC130456.1	1.40051	1.66406	0.521717	3.18958	0.00142479	0.00446551			+
ENSG00000082482	KCNK2	15.1041	1.1826	0.371331	3.18477	0.00144868	0.00453451			+
ENSG00000276075	AC027682.6	11.508	1.2179	0.382855	3.18109	0.00146722	0.00458985			+
ENSG00000106633	GCK	1.97151	1.69399	0.533051	3.17792	0.00148338	0.00463606			+
ENSG00000151789	ZNF385D	5.8365	1.66233	0.523588	3.17488	0.00149897	0.00468148			+
ENSG00000144852	NR1I2	27.7828	1.10974	0.349554	3.17472	0.00149981	0.00468249			+
ENSG00000183307	TMEM121B	22.1774	1.04241	0.32835	3.1747	0.00149994	0.00468249			+
ENSG00000257515	AC011601.1	4.45832	1.67924	0.529484	3.17148	0.00151666	0.00472902			+
ENSG00000228280	AL731568.1	2.69344	1.73251	0.54631	3.17129	0.00151764	0.00473095			+
ENSG00000259343	TMC3-AS1	8.05732	1.42403	0.449085	3.17095	0.00151941	0.00473591			+
ENSG00000254561	AP003393.1	2.28245	1.7256	0.544568	3.16875	0.00153096	0.00477024			+
ENSG00000127863	TNFRSF19	6.53474	1.54575	0.48816	3.16648	0.00154296	0.00480484			+
ENSG00000263571	AC004147.2	2.33424	1.71691	0.542816	3.16297	0.00156171	0.00485756			+
ENSG00000214510	SPINK13	5.74258	1.66316	0.526493	3.15894	0.00158346	0.00491949			+
ENSG00000236985	AL121892.1	3.25596	1.72231	0.545864	3.1552	0.00160389	0.00497947			+
ENSG00000254885	AP001547.1	4.67887	1.68813	0.535752	3.15096	0.00162733	0.00504638			+
ENSG00000123610	TNFAIP6	4.19173	1.68842	0.536194	3.1489	0.00163886	0.00507977			+
ENSG00000231971	AL078590.2	16.7881	1.23094	0.391233	3.14632	0.00165341	0.00511894			+
ENSG00000260357	DNM1P34	2.92716	1.71651	0.545695	3.14554	0.00165779	0.00513071			+
ENSG00000145700	ANKRD31	10.1649	1.36815	0.434993	3.14523	0.00165958	0.00513506			+
ENSG00000229191	AL358473.1	2.18782	1.71342	0.545094	3.14335	0.00167028	0.00516397			+
ENSG00000183023	SLC8A1	16.849	1.09022	0.347363	3.13855	0.00169786	0.00524197			+
ENSG00000237248	LINC00987	10.9207	1.39677	0.445052	3.13844	0.00169849	0.00524331			+
ENSG00000255176	AP000941.1	15.89	1.08957	0.347672	3.1339	0.00172498	0.00532016			+
ENSG00000072952	MRVI1	2.85133	1.71303	0.546625	3.13384	0.00172537	0.00532076			+
ENSG00000259146	AC005476.2	5.72591	1.59795	0.510286	3.13148	0.00173929	0.00536245			+
ENSG00000170290	SLN	3.88462	1.62427	0.519124	3.12887	0.0017548	0.0054084			+
ENSG00000111913	RIPOR2	5.24027	1.56003	0.498966	3.12652	0.00176888	0.00544863			+
ENSG00000225493	LINC01107	2.72945	1.70925	0.546718	3.12638	0.00176974	0.00545065			+
ENSG00000249639	AC022092.1	1.30393	1.57876	0.505114	3.12555	0.00177472	0.00546473			+
ENSG00000204334	ERICH2	8.18455	1.39657	0.446961	3.12459	0.00178054	0.0054814			+
ENSG00000007171	NOS2	6.19233	1.49004	0.478126	3.11641	0.00183068	0.00562798			+
ENSG00000169067	ACTBL2	5.00745	1.65161	0.529981	3.11636	0.00183096	0.00562817			+
ENSG00000275428		12.7992	1.20044	0.38526	3.11592	0.00183371	0.00563534			+
ENSG00000270332	SMC2-AS1	17.0279	1.02117	0.328118	3.11222	0.00185689	0.00570131			+
ENSG00000088726	TMEM40	17.893	1.23446	0.396866	3.11052	0.0018676	0.0057329			+
ENSG00000135744	AGT	23.2297	1.19015	0.383114	3.10652	0.00189304	0.00580751			+
ENSG00000078579	FGF20	4.21648	1.62659	0.523622	3.10642	0.00189368	0.00580826			+
ENSG00000170369	CST2	2.15642	1.68446	0.542655	3.10411	0.00190851	0.00584972			+
ENSG00000044524	EPHA3	4.0193	1.66619	0.536967	3.10296	0.00191594	0.0058698			+
ENSG00000132185	FCRLA	6.92038	1.54789	0.499313	3.10003	0.00193501	0.00592143			+
ENSG00000138207	RBP4	9.6436	1.377	0.444537	3.09761	0.00195088	0.00596659			+
ENSG00000165164	CFAP47	1.51211	1.62179	0.523938	3.09539	0.00196551	0.0060079			+
ENSG00000262703	AC009121.1	11.1699	1.33195	0.430662	3.09279	0.00198283	0.00605737			+
ENSG00000198857	HSD3BP5	22.4319	1.0642	0.344258	3.09128	0.00199292	0.00608402			+
ENSG00000261083	LINC02516	7.65353	1.61384	0.522362	3.08951	0.00200485	0.00611764			+
ENSG00000163352	LENEP	2.75465	1.68524	0.545634	3.08859	0.00201108	0.00613523			+
ENSG00000226251	AL451060.1	3.44349	1.66374	0.539295	3.08502	0.00203539	0.00620444			+
ENSG00000110876	SELPLG	11.1979	1.26376	0.409918	3.08296	0.00204951	0.00624179			+
ENSG00000168079	SCARA5	1.55202	1.57947	0.512519	3.08178	0.00205764	0.00626513			+
ENSG00000203434	AL353740.1	11.8962	1.31495	0.426691	3.08174	0.00205797	0.00626541			+
ENSG00000215182	MUC5AC	7.04034	1.54253	0.500654	3.08104	0.00206281	0.00627727			+
ENSG00000233936	AL390778.2	5.14159	1.54807	0.503574	3.07416	0.00211093	0.00641094			+
ENSG00000143768	LEFTY2	1.19457	1.55132	0.504727	3.07359	0.00211502	0.00642153			+
ENSG00000212452	SNORD69	7.38202	1.42448	0.463471	3.07351	0.00211558	0.0064225			+
ENSG00000134830	C5AR2	4.1139	1.63924	0.533602	3.07202	0.00212612	0.00645233			+
ENSG00000133805	AMPD3	17.4265	1.07944	0.351532	3.07066	0.00213586	0.00647742			+
ENSG00000263004	AC007114.1	12.4221	1.26019	0.410394	3.07069	0.00213565	0.00647742			+
ENSG00000174332	GLIS1	2.7567	1.66729	0.543314	3.06874	0.00214961	0.0065169			+
ENSG00000234699	AL139339.1	5.05689	1.59265	0.518996	3.06871	0.00214985	0.0065169			+
ENSG00000100336	APOL4	4.14134	1.55773	0.507739	3.06798	0.00215508	0.00653053			+
ENSG00000248429	FAM198B-AS1	22.4203	1.13431	0.370314	3.0631	0.0021906	0.0066284			+
ENSG00000115956	PLEK	7.25823	1.6193	0.528977	3.0612	0.00220455	0.00666532			+
ENSG00000264451	AC036222.1	3.55764	1.63267	0.533538	3.06009	0.00221273	0.00668701			+
ENSG00000231920	NEBL-AS1	1.22233	1.53851	0.503025	3.05851	0.0022244	0.00671999			+
ENSG00000264843	AP001180.4	7.65342	1.55717	0.509464	3.05648	0.00223953	0.00676342			+
ENSG00000154188	ANGPT1	9.86651	1.35899	0.44469	3.05604	0.00224283	0.00677186			+
ENSG00000240764	PCDHGC5	13.3011	1.2308	0.402936	3.05458	0.00225375	0.00680406			+
ENSG00000185847	LINC01405	3.68564	1.63411	0.535387	3.0522	0.00227171	0.00685439			+
ENSG00000104951	IL4I1	21.0972	1.1255	0.368832	3.05151	0.00227692	0.0068678			+
ENSG00000266995	AP001542.1	11.8611	1.55669	0.510659	3.04839	0.0023007	0.00693482			+
ENSG00000157368	IL34	2.79197	1.65647	0.544392	3.04278	0.00234401	0.00704787			+
ENSG00000172458	IL17D	19.4784	1.26228	0.414852	3.04272	0.00234451	0.00704857			+
ENSG00000273384	AL137796.1	1.6436	1.63722	0.538158	3.04226	0.00234811	0.00705781			+
ENSG00000230638	AL445933.1	2.53079	1.65731	0.545016	3.04085	0.00235909	0.00708841			+
ENSG00000259687	LINC01220	11.6013	1.35216	0.444758	3.04022	0.00236405	0.00710093			+
ENSG00000255257		9.60004	1.21237	0.398923	3.0391	0.00237288	0.00712664			+
ENSG00000267733	AP005264.5	1.69804	1.63994	0.540229	3.03564	0.00240024	0.00720073			+
ENSG00000229167	AC114488.1	12.8754	1.17562	0.387314	3.03531	0.00240291	0.00720711			+
ENSG00000172716	SLFN11	3.93355	1.58661	0.52307	3.03326	0.00241927	0.00724805			+
ENSG00000167355	OR51B5	9.13732	1.40272	0.46304	3.02936	0.00245074	0.00733657			+
ENSG00000182836	PLCXD3	12.8495	1.4464	0.477503	3.02909	0.00245292	0.00734226			+
ENSG00000196951	SCOC-AS1	7.6677	1.41008	0.465599	3.02852	0.00245755	0.00735529			+
ENSG00000185634	SHC4	17.1456	1.09164	0.361425	3.02038	0.00252456	0.00754232			+
ENSG00000215875	ST13P20	7.74892	1.46668	0.485721	3.01959	0.00253115	0.00756117			+
ENSG00000169896	ITGAM	9.45866	1.26817	0.420093	3.01879	0.00253786	0.00757951			+
ENSG00000170542	SERPINB9	24.0215	1.02484	0.339631	3.01753	0.00254846	0.00760863			+
ENSG00000137707	BTG4	6.33664	1.54031	0.510803	3.01547	0.00256582	0.00765703			+
ENSG00000136383	ALPK3	32.8064	1.05095	0.348747	3.0135	0.00258255	0.00770267			+
ENSG00000165837	ERICH6B	3.25466	1.63667	0.543433	3.01172	0.00259772	0.00774616			+
ENSG00000226235	LEMD1-AS1	6.78551	1.49981	0.498234	3.01026	0.00261026	0.00778269			+
ENSG00000163121	NEURL3	18.4212	1.24946	0.415511	3.00704	0.00263805	0.00785941			+
ENSG00000260400	AL513534.1	9.7457	1.23213	0.410665	3.00033	0.00269684	0.00801756			+
ENSG00000118017	A4GNT	3.3573	1.60435	0.534748	3.00019	0.00269811	0.00802044			+
ENSG00000235947	EGOT	4.30983	1.59233	0.532342	2.99119	0.00277895	0.00824845			+
ENSG00000280246		1.4039	1.55875	0.522428	2.98366	0.00284821	0.00843939			+
ENSG00000266456	AP001178.3	24.6365	1.03919	0.348455	2.98228	0.00286106	0.00847558			+
ENSG00000135269	TES	3.69269	1.62728	0.546379	2.97831	0.00289843	0.00857964			+
ENSG00000273081		4.73193	1.55214	0.52151	2.97623	0.00291815	0.00863514			+
ENSG00000203327	AC012358.1	17.5907	1.07254	0.360982	2.97117	0.00296664	0.00876429			+
ENSG00000259009	TPRX2P	3.39642	1.59547	0.537302	2.96941	0.00298369	0.00880664			+
ENSG00000006606	CCL26	3.25453	1.6182	0.545053	2.96888	0.00298887	0.00881803			+
ENSG00000275630	AC004816.2	8.17449	1.48718	0.501179	2.96735	0.00300377	0.00885709			+
ENSG00000139209	SLC38A4	13.0227	1.1486	0.387156	2.96677	0.00300951	0.00887303			+
ENSG00000139988	RDH12	11.7063	1.27317	0.42916	2.96666	0.00301053	0.00887507			+
ENSG00000261514	LINC01976	16.3151	1.2559	0.423434	2.96599	0.00301711	0.00889151			+
ENSG00000235530	AC087294.1	12.9723	1.20593	0.406951	2.96332	0.00304338	0.00896612			+
ENSG00000271978	AL359643.2	9.8683	1.33274	0.44983	2.96276	0.00304896	0.00897944			+
ENSG00000183506	PI4KAP2	21.9612	1.01445	0.342496	2.96193	0.00305716	0.0090006			+
ENSG00000234703	AF015262.1	4.54762	1.52594	0.5156	2.95954	0.00308096	0.00906168			+
ENSG00000265091	AP001496.2	1.18665	1.51782	0.513115	2.95805	0.00309588	0.00910457			+
ENSG00000168398	BDKRB2	10.1725	1.30343	0.441254	2.95392	0.00313762	0.00921617			+
ENSG00000272360	AC116036.2	4.27908	1.56531	0.530199	2.95231	0.00315408	0.00926044			+
ENSG00000254416	AP000924.1	4.00063	1.58449	0.536744	2.95205	0.00315675	0.00926521			+
ENSG00000147724	FAM135B	6.67049	1.45123	0.491745	2.95118	0.00316558	0.00928603			+
ENSG00000253357	AC008708.1	9.18215	1.35783	0.461094	2.9448	0.00323165	0.00945801			+
ENSG00000272827		6.33744	1.41044	0.480339	2.93633	0.00332118	0.00970472			+
ENSG00000163131	CTSS	10.3098	1.39993	0.476975	2.93501	0.00333532	0.00974218			+
ENSG00000265917	MIR3685	7.78602	1.32953	0.453016	2.93484	0.00333718	0.00974483			+
ENSG00000147606	SLC26A7	14.4843	1.01675	0.346648	2.9331	0.00335593	0.0097917			+
ENSG00000236437	LINC02151	2.76667	1.60109	0.54639	2.9303	0.00338638	0.00987299			+
ENSG00000186150	UBL4B	8.27172	1.31867	0.451089	2.92331	0.00346335	0.0100831			+
ENSG00000005471	ABCB4	14.2129	1.14505	0.391868	2.92204	0.00347751	0.0101221			+
ENSG00000172456	FGGY	5.54792	1.4308	0.490631	2.91624	0.00354275	0.0103008			+
ENSG00000198074	AKR1B10	8.17491	1.35543	0.464837	2.91593	0.0035463	0.01031			+
ENSG00000266782	MIR3663	6.76236	1.39437	0.478903	2.9116	0.00359587	0.0104427			+
ENSG00000259977	AL121578.3	5.6932	1.47483	0.506826	2.90993	0.00361504	0.0104916			+
ENSG00000235387	SPAAR	5.93996	1.39721	0.480194	2.90967	0.0036181	0.0104993			+
ENSG00000214546	AC087491.1	7.10929	1.47585	0.507292	2.90927	0.00362279	0.0105083			+
ENSG00000168143	FAM83B	6.67675	1.48151	0.51007	2.90452	0.00367815	0.0106573			+
ENSG00000278126	AC139768.1	10.2654	1.21863	0.420196	2.90015	0.0037298	0.0107964			+
ENSG00000154556	SORBS2	8.45477	1.31367	0.45365	2.89579	0.00378209	0.010936			+
ENSG00000253978	AC008637.1	4.08969	1.55685	0.538385	2.8917	0.00383161	0.0110672			+
ENSG00000235013	COX20P2	1.10496	1.42747	0.494352	2.88755	0.00388257	0.0112059			+
ENSG00000168913	ENHO	15.7968	1.02688	0.355801	2.88609	0.00390056	0.0112505			+
ENSG00000224905	AP001347.1	6.30593	1.41814	0.491893	2.88303	0.00393868	0.011347			+
ENSG00000254510	AP001107.5	9.22243	1.2607	0.437422	2.88212	0.00395009	0.0113779			+
ENSG00000254980	AP002008.1	6.13537	1.50443	0.522654	2.87844	0.00399648	0.0115036			+
ENSG00000165349	SLC7A3	5.02931	1.45433	0.505353	2.87785	0.00400397	0.0115226			+
ENSG00000100079	LGALS2	12.215	1.21754	0.423786	2.873	0.00406595	0.0116859			+
ENSG00000101198	NKAIN4	10.7641	1.42644	0.498008	2.86429	0.00417944	0.0119837			+
ENSG00000108984	MAP2K6	15.5761	1.10926	0.38747	2.86283	0.00419873	0.0120326			+
ENSG00000253230	LINC00599	14.3014	1.18201	0.412918	2.86257	0.00420214	0.0120409			+
ENSG00000260686	AC008669.1	4.80035	1.4612	0.510904	2.86002	0.00423608	0.0121292			+
ENSG00000261020	AC132825.3	10.9477	1.13373	0.396755	2.85752	0.00426971	0.0122202			+
ENSG00000279619	AC020907.5	3.32618	1.55486	0.544303	2.85661	0.00428185	0.012251			+
ENSG00000226580	RPL39P40	4.37153	1.49637	0.523985	2.85576	0.00429346	0.0122816			+
ENSG00000100290	BIK	9.07704	1.16868	0.409852	2.85147	0.0043517	0.0124362			+
ENSG00000172349	IL16	4.98535	1.44945	0.50837	2.85118	0.00435577	0.0124465			+
ENSG00000141750	STAC2	8.5458	1.29562	0.454454	2.85093	0.00435918	0.0124536			+
ENSG00000279571	AL162426.1	12.9986	1.09695	0.385039	2.84894	0.00438648	0.0125262			+
ENSG00000104055	TGM5	7.26012	1.4682	0.515367	2.84884	0.00438796	0.0125291			+
ENSG00000255337	AP001830.1	6.38013	1.46294	0.513547	2.8487	0.00438983	0.0125318			+
ENSG00000122877	EGR2	12.3244	1.14296	0.401251	2.8485	0.00439252	0.0125377			+
ENSG00000142609	CFAP74	5.32217	1.43419	0.503526	2.84829	0.00439555	0.0125411			+
ENSG00000171401	KRT13	4.44378	1.49041	0.523335	2.8479	0.00440087	0.0125539			+
ENSG00000043039	BARX2	3.39958	1.54186	0.541456	2.84761	0.00440483	0.0125639			+
ENSG00000132938	MTUS2	14.2759	1.01742	0.35743	2.8465	0.00442025	0.0126051			+
ENSG00000229559	AL353597.2	1.03037	1.40613	0.494316	2.8446	0.00444671	0.0126684			+
ENSG00000118292	C1orf54	6.83386	1.38393	0.486704	2.84348	0.00446232	0.0127057			+
ENSG00000258527	ASB9P1	3.54899	1.52827	0.537606	2.84273	0.00447292	0.0127322			+
ENSG00000165685	TMEM52B	1.10412	1.39202	0.490409	2.83848	0.00453286	0.0128932			+
ENSG00000279937		7.47109	1.33269	0.469596	2.83795	0.00454047	0.0129135			+
ENSG00000128262	POM121L9P	2.37038	1.54942	0.546856	2.83333	0.00460665	0.013085			+
ENSG00000266239		3.11267	1.54572	0.545583	2.83316	0.00460903	0.0130904			+
ENSG00000228340	MIR646HG	4.98615	1.40458	0.495869	2.83256	0.00461768	0.0131107			+
ENSG00000248560	AC008620.2	2.51758	1.53401	0.542842	2.82588	0.00471507	0.0133674			+
ENSG00000248738	AC037441.1	4.0254	1.49969	0.530918	2.82471	0.00473241	0.0134108			+
ENSG00000234076	TPRG1-AS1	14.8105	1.04573	0.370286	2.82412	0.00474102	0.0134324			+
ENSG00000158008	EXTL1	13.1646	1.07654	0.381361	2.8229	0.00475921	0.0134782			+
ENSG00000253986	AC104561.3	7.95713	1.26218	0.447281	2.8219	0.00477404	0.0135145			+
ENSG00000272226	AL136985.2	10.8024	1.1641	0.412734	2.82046	0.00479549	0.0135672			+
ENSG00000278948	AL031587.5	13.2634	1.08409	0.384453	2.81983	0.00480496	0.0135862			+
ENSG00000278295		1.01958	1.38843	0.492548	2.81888	0.00481909	0.0136189			+
ENSG00000260401	AP002761.4	6.53172	1.34934	0.478857	2.81783	0.00483492	0.0136579			+
ENSG00000229901	AC093151.2	3.81873	1.48502	0.527375	2.81588	0.00486442	0.0137354			+
ENSG00000101438	SLC32A1	6.04345	1.37972	0.49052	2.81277	0.00491172	0.0138572			+
ENSG00000106565	TMEM176B	13.2728	1.06785	0.379987	2.81022	0.00495071	0.0139598			+
ENSG00000181626	ANKRD62	1.39172	1.47751	0.526048	2.8087	0.00497425	0.0140203			+
ENSG00000249978	TRGV7	5.06235	1.50309	0.53554	2.80667	0.0050056	0.0141042			+
ENSG00000256988	AC005833.3	5.48331	1.45216	0.517781	2.80458	0.00503815	0.0141839			+
ENSG00000196542	SPTSSB	6.96882	1.32102	0.471307	2.80289	0.00506476	0.0142513			+
ENSG00000188001	TPRG1	6.81251	1.43573	0.512811	2.79972	0.00511467	0.0143857			+
ENSG00000234779	BNC2-AS1	4.41055	1.52444	0.544558	2.79942	0.00511949	0.0143978			+
ENSG00000280379	AP003072.5	3.74301	1.4912	0.53332	2.79607	0.00517281	0.0145324			+
ENSG00000272091		3.68974	1.50253	0.537509	2.79535	0.00518431	0.0145601			+
ENSG00000269534	AC011466.3	11.5056	1.16959	0.418562	2.79431	0.00520113	0.0146028			+
ENSG00000170955	CAVIN3	3.12548	1.52229	0.546046	2.78784	0.00530615	0.0148804			+
ENSG00000164530	PI16	3.15446	1.50083	0.538363	2.78777	0.00530716	0.0148817			+
ENSG00000196844	PATE2	3.32352	1.52216	0.546383	2.78588	0.0053382	0.0149609			+
ENSG00000255893	AP000786.1	15.6591	1.0005	0.359181	2.78551	0.00534436	0.014975			+
ENSG00000132965	ALOX5AP	6.6711	1.40877	0.506012	2.78407	0.00536821	0.0150386			+
ENSG00000223812	AC073365.1	14.0858	1.13716	0.40858	2.78319	0.0053827	0.0150761			+
ENSG00000236914	LINC01852	15.8387	1.01375	0.36433	2.78251	0.00539405	0.0151063			+
ENSG00000169442	CD52	1.4524	1.46794	0.527635	2.7821	0.00540077	0.0151235			+
ENSG00000092758	COL9A3	4.69321	1.42008	0.511589	2.77583	0.00550613	0.0153895			+
ENSG00000271737	AC008608.2	14.9458	1.04553	0.376729	2.77527	0.00551555	0.0154142			+
ENSG00000269936		1.90267	1.48566	0.535348	2.77514	0.00551785	0.0154174			+
ENSG00000268564	AC003956.1	3.28273	1.50122	0.541724	2.7712	0.00558507	0.0155857			+
ENSG00000117115	PADI2	1.02531	1.35256	0.488245	2.77024	0.00560152	0.0156267			+
ENSG00000277369	AC010654.1	9.23388	1.15464	0.417456	2.76589	0.00567671	0.0158117			+
ENSG00000239593	AL513122.2	2.33062	1.51018	0.546063	2.76558	0.00568211	0.0158217			+
ENSG00000255442	AC109635.5	2.73984	1.49109	0.539808	2.76226	0.00574029	0.0159654			+
ENSG00000260015	AC010547.2	7.63149	1.27447	0.461437	2.76196	0.0057456	0.0159769			+
ENSG00000235774	AC023347.1	12.0782	1.19751	0.433837	2.76027	0.00577543	0.0160532			+
ENSG00000136918	WDR38	1.23665	1.42101	0.515064	2.75891	0.00579952	0.0161084			+
ENSG00000101977	MCF2	10.2167	1.1655	0.422655	2.75757	0.00582319	0.0161657			+
ENSG00000226239	AL031658.1	5.77771	1.38917	0.504177	2.75533	0.00586338	0.0162682			+
ENSG00000099998	GGT5	3.16056	1.50059	0.544942	2.75368	0.00589296	0.0163424			+
ENSG00000125735	TNFSF14	2.44413	1.49585	0.543384	2.75285	0.00590794	0.0163772			+
ENSG00000080293	SCTR	3.08359	1.49411	0.544396	2.74453	0.00605972	0.0167562			+
ENSG00000178257	PRM3	7.07044	1.37407	0.500792	2.74379	0.00607348	0.0167874			+
ENSG00000116661	FBXO2	19.4415	1.01387	0.370114	2.73935	0.00615601	0.016989			+
ENSG00000251595	ABCA11P	6.03644	1.34769	0.492629	2.7357	0.00622474	0.0171627			+
ENSG00000254887	AC010247.1	4.59604	1.41486	0.517409	2.73451	0.0062473	0.0172176			+
ENSG00000249734	LINC02236	4.218	1.46827	0.537053	2.73395	0.00625801	0.017242			+
ENSG00000025423	HSD17B6	12.3285	1.01037	0.369742	2.73264	0.00628298	0.0173018			+
ENSG00000230928	AL139241.1	16.7615	1.08131	0.395797	2.73197	0.00629564	0.0173331			+
ENSG00000213228	RPL12P38	1.37831	1.44139	0.528098	2.7294	0.00634492	0.017458			+
ENSG00000183032	SLC25A21	2.06494	1.47302	0.539994	2.72785	0.00637481	0.0175276			+
ENSG00000123405	NFE2	4.83515	1.38863	0.509425	2.72587	0.00641318	0.0176186			+
ENSG00000238228	OR7E7P	5.19517	1.34119	0.492267	2.72451	0.00643975	0.0176825			+
ENSG00000252094	RNA5SP410	1.48373	1.44498	0.530433	2.72416	0.00644656	0.0176994			+
ENSG00000278385	AC121338.2	4.28372	1.46675	0.538488	2.72382	0.00645307	0.0177136			+
ENSG00000227382	EIF4A2P2	2.5638	1.48802	0.546308	2.72378	0.00645401	0.0177144			+
ENSG00000108759	KRT32	3.28756	1.47889	0.543379	2.72164	0.00649582	0.0178154			+
ENSG00000125775	SDCBP2	8.67442	1.17314	0.431043	2.72163	0.00649616	0.0178154			+
ENSG00000255238	RFPL4AP1	7.13889	1.24763	0.45842	2.72159	0.00649681	0.0178154			+
ENSG00000237212	AL449403.1	10.2924	1.14314	0.420173	2.72065	0.00651537	0.0178607			+
ENSG00000137731	FXYD2	1.83928	1.46856	0.539941	2.71986	0.00653097	0.0178962			+
ENSG00000272970	AC107294.2	6.13661	1.33999	0.492739	2.71946	0.0065388	0.0179121			+
ENSG00000226709	FGF12-AS3	12.423	1.03366	0.380485	2.7167	0.00659369	0.0180532			+
ENSG00000272746	AP005131.7	6.61534	1.37689	0.507961	2.71062	0.0067157	0.0183685			+
ENSG00000242512	LINC01206	4.63541	1.41469	0.522517	2.70745	0.00678019	0.018524			+
ENSG00000203943	SAMD13	14.2828	1.04266	0.385457	2.705	0.00683042	0.0186421			+
ENSG00000168491	CCDC110	11.4578	1.13648	0.420314	2.7039	0.00685319	0.0186985			+
ENSG00000272861	AC012360.2	1.64605	1.44903	0.535942	2.70371	0.00685698	0.018707			+
ENSG00000256552	AC092745.2	5.07118	1.33969	0.495543	2.70348	0.00686166	0.0187178			+
ENSG00000130287	NCAN	14.8519	1.15189	0.426385	2.70153	0.00690208	0.0188146			+
ENSG00000166862	CACNG2	4.1052	1.42828	0.528934	2.7003	0.00692778	0.0188789			+
ENSG00000276633	AJ011931.1	13.8528	1.03456	0.383413	2.6983	0.0069695	0.0189713			+
ENSG00000183908	LRRC55	0.943826	1.30662	0.485577	2.69085	0.00712693	0.0193407			+
ENSG00000142973	CYP4B1	0.93882	1.30368	0.485335	2.68614	0.00722835	0.019588			+
ENSG00000228791	THRB-AS1	3.84231	1.41993	0.52969	2.68068	0.00734729	0.0198821			+
ENSG00000280445	AL049536.1	2.03242	1.43478	0.535738	2.67814	0.00740327	0.0200172			+
ENSG00000277288	C10orf142	0.944613	1.29657	0.484288	2.67726	0.00742265	0.0200657			+
ENSG00000184368	MAP7D2	7.33239	1.22046	0.456415	2.67401	0.00749494	0.0202427			+
ENSG00000234075	RPL35AP	2.59798	1.45806	0.546047	2.67021	0.00758045	0.0204447			+
ENSG00000277128	AL589743.5	5.18202	1.39762	0.523688	2.6688	0.00761231	0.0205265			+
ENSG00000079841	RIMS1	7.04528	1.30013	0.48724	2.66835	0.00762252	0.0205457			+
ENSG00000106560	GIMAP2	17.0426	1.04298	0.391355	2.66504	0.00769781	0.0207319			+
ENSG00000253983	AC087627.1	4.84943	1.36756	0.513654	2.66242	0.00775815	0.0208671			+
ENSG00000259318	AL356801.1	5.22082	1.35892	0.510869	2.66001	0.0078138	0.0210019			+
ENSG00000259792	AC104758.2	4.40638	1.36402	0.512805	2.65992	0.00781586	0.0210054			+
ENSG00000229962	AP000221.1	2.14126	1.44932	0.546581	2.6516	0.00801107	0.0214932			+
ENSG00000102287	GABRE	3.79604	1.4425	0.544563	2.64891	0.00807515	0.0216543			+
ENSG00000263350		5.65441	1.36705	0.517249	2.64292	0.00821951	0.022006			+
ENSG00000197587	DMBX1	6.59572	1.29692	0.490964	2.64157	0.0082522	0.0220781			+
ENSG00000280425	AL357673.2	2.10065	1.43317	0.542667	2.64097	0.00826691	0.0221119			+
ENSG00000261670	AC012213.2	7.62208	1.17419	0.444618	2.64089	0.00826875	0.0221135			+
ENSG00000223572	CKMT1A	3.32809	1.43708	0.544437	2.63957	0.00830115	0.0221846			+
ENSG00000156206	CFAP161	1.00854	1.31516	0.498285	2.63938	0.0083059	0.0221928			+
ENSG00000137752	CASP1	13.5013	1.29669	0.49141	2.63872	0.00832187	0.0222311			+
ENSG00000254847	AC009806.1	4.54872	1.37472	0.521143	2.6379	0.00834211	0.0222762			+
ENSG00000254528	AP000757.1	4.39146	1.36399	0.517188	2.63732	0.00835649	0.0223057			+
ENSG00000230432	AC114803.1	9.53761	1.24386	0.47223	2.63402	0.00843808	0.02251			+
ENSG00000064218	DMRT3	11.8603	1.02757	0.390651	2.6304	0.00852835	0.0227281			+
ENSG00000221539	SNORD99	17.134	1.03983	0.395336	2.63025	0.00853221	0.0227361			+
ENSG00000275703	U47924.3	6.22113	1.28916	0.490228	2.62971	0.00854567	0.0227652			+
ENSG00000132746	ALDH3B2	1.35955	1.31944	0.501784	2.6295	0.00855093	0.022775			+
ENSG00000269072	AC063977.6	4.88428	1.29395	0.492521	2.6272	0.00860896	0.0229177			+
ENSG00000155816	FMN2	5.18929	1.39764	0.532461	2.62488	0.00866802	0.0230546			+
ENSG00000229525	AC053503.2	3.44398	1.42796	0.544257	2.62369	0.00869839	0.0231213			+
ENSG00000224045	PAEPP1	2.93982	1.43411	0.546715	2.62314	0.00871237	0.0231561			+
ENSG00000163520	FBLN2	3.73465	1.41653	0.540132	2.62256	0.0087273	0.0231935			+
ENSG00000077092	RARB	6.93569	1.2637	0.482236	2.62051	0.00877979	0.0233225			+
ENSG00000249896	LINC02495	14.5284	1.01506	0.387354	2.6205	0.00878022	0.0233225			+
ENSG00000241278	ENPP7P4	9.62446	1.1644	0.444607	2.61893	0.0088205	0.0234202			+
ENSG00000200170	RF00019	11.4577	1.05202	0.401819	2.61813	0.00884119	0.0234658			+
ENSG00000254985	RSF1-IT2	1.69269	1.42513	0.544357	2.61801	0.00884441	0.0234697			+
ENSG00000145428	RNF175	13.503	1.16815	0.44726	2.61179	0.00900688	0.0238629			+
ENSG00000204363	SPANXN5	3.79289	1.40769	0.539542	2.60904	0.00907959	0.0240293			+
ENSG00000277241	AC026355.3	1.10927	1.32637	0.508438	2.60871	0.00908845	0.024048			+
ENSG00000232044	LINC01105	4.72458	1.35961	0.521196	2.60863	0.00909042	0.0240508			+
ENSG00000202566	MIR421	2.47334	1.42519	0.54643	2.60818	0.00910254	0.0240781			+
ENSG00000266904	LINC00663	5.86348	1.30812	0.50219	2.60484	0.00919177	0.0242781			+
ENSG00000062096	ARSF	1.0418	1.28609	0.493843	2.60424	0.00920787	0.024311			+
ENSG00000128594	LRRC4	4.4993	1.36123	0.522729	2.60408	0.00921209	0.0243197			+
ENSG00000231599		10.6536	1.06281	0.408536	2.60151	0.00928144	0.0244907			+
ENSG00000267452	LINC02073	4.67163	1.34685	0.51815	2.59934	0.00934032	0.0246339			+
ENSG00000254417	ANO1-AS2	4.34185	1.3002	0.500297	2.59885	0.00935373	0.0246668			+
ENSG00000109163	GNRHR	6.20765	1.20152	0.462377	2.59858	0.00936113	0.0246839			+
ENSG00000260611	AC106785.2	14.9199	1.00957	0.388543	2.59834	0.00936764	0.0246986			+
ENSG00000204291	COL15A1	5.11037	1.30265	0.501579	2.59711	0.00940128	0.0247824			+
ENSG00000131096	PYY	1.72741	1.40895	0.543631	2.59173	0.00954943	0.0251308			+
ENSG00000226472	AC008013.1	10.2663	1.14337	0.441385	2.59042	0.00958581	0.0252116			+
ENSG00000134539	KLRD1	2.97537	1.39512	0.539315	2.58685	0.00968583	0.0254406			+
ENSG00000268650	AC005759.1	4.14716	1.36479	0.528167	2.58402	0.00976566	0.0256201			+
ENSG00000224222	AC024601.1	1.13196	1.26439	0.490134	2.57968	0.00988927	0.0259077			+
ENSG00000279933	AL031595.1	2.28108	1.40011	0.543047	2.57824	0.00993044	0.0260104			+
ENSG00000226125	LINC01907	3.45991	1.38483	0.537702	2.57545	0.0100109	0.026198			+
ENSG00000075340	ADD2	4.59263	1.33282	0.517559	2.5752	0.0100181	0.0262118			+
ENSG00000257389	AC107016.1	4.92283	1.36456	0.53042	2.57259	0.010094	0.0263818			+
ENSG00000236779	AL512306.1	10.2286	1.13459	0.441287	2.5711	0.0101376	0.026483			+
ENSG00000213303	AC008481.1	1.63165	1.37225	0.533884	2.57031	0.0101607	0.0265328			+
ENSG00000152969	JAKMIP1	10.0061	1.1035	0.429338	2.57023	0.0101631	0.0265366			+
ENSG00000273970		2.97425	1.3954	0.543047	2.56958	0.0101821	0.0265788			+
ENSG00000141668	CBLN2	4.82497	1.31743	0.513183	2.56718	0.0102529	0.0267445			+
ENSG00000258086	AC079313.1	2.68451	1.39247	0.542606	2.56627	0.0102798	0.0267968			+
ENSG00000157570	TSPAN18	4.83969	1.31266	0.512188	2.56284	0.0103819	0.0270258			+
ENSG00000185482	STAC3	7.40721	1.28445	0.501285	2.56232	0.0103975	0.0270613			+
ENSG00000094755	GABRP	1.02387	1.26131	0.492692	2.56004	0.010466	0.0272236			+
ENSG00000226652	PSMD10P2	15.4735	1.18805	0.464158	2.55959	0.0104796	0.027251			+
ENSG00000230013	AL359182.2	9.09033	1.16512	0.455587	2.5574	0.0105459	0.0273994			+
ENSG00000226604	PAPPA-AS2	1.9359	1.38224	0.540778	2.55601	0.0105879	0.0275031			+
ENSG00000166930	MS4A5	2.67216	1.39282	0.54596	2.55114	0.0107372	0.0278369			+
ENSG00000244733	AL132656.2	15.0743	1.03372	0.405199	2.55115	0.0107369	0.0278369			+
ENSG00000260903	XKR7	3.51081	1.3923	0.545851	2.55069	0.0107509	0.0278616			+
ENSG00000198821	CD247	7.21181	1.19228	0.467472	2.55047	0.0107576	0.0278763			+
ENSG00000225163	LINC00618	1.20588	1.31814	0.517121	2.54899	0.0108036	0.0279872			+
ENSG00000188269	OR7A5	0.936395	1.26092	0.494853	2.54806	0.0108324	0.0280591			+
ENSG00000162654	GBP4	6.89694	1.32259	0.519326	2.54674	0.0108735	0.0281601			+
ENSG00000269397	AC011503.2	4.13978	1.30545	0.512876	2.54536	0.0109165	0.0282634			+
ENSG00000215267	AKR1C7P	5.64575	1.32573	0.520861	2.54527	0.0109194	0.028268			+
ENSG00000135063	FAM189A2	4.11876	1.37371	0.539973	2.54404	0.010958	0.0283459			+
ENSG00000214960	ISPD	12.8261	1.03348	0.406406	2.54296	0.0109918	0.0284251			+
ENSG00000231121		1.67566	1.38186	0.543607	2.54203	0.0110211	0.0284899			+
ENSG00000235602	POU5F1P3	4.11728	1.3324	0.52444	2.54062	0.0110657	0.0285915			+
ENSG00000177103	DSCAML1	1.14863	1.28246	0.504815	2.54045	0.0110709	0.0285992			+
ENSG00000261039	LINC02544	14.2458	1.0134	0.399059	2.53946	0.0111023	0.0286749			+
ENSG00000205832	C16orf96	6.217	1.21225	0.477411	2.53921	0.0111103	0.0286916			+
ENSG00000205488	CALML3-AS1	1.81138	1.36869	0.539125	2.53872	0.011126	0.0287249			+
ENSG00000231422	LINC01516	5.36995	1.3605	0.536128	2.53764	0.0111601	0.0288075			+
ENSG00000267685	NTF6B	8.66599	1.12345	0.442858	2.53682	0.0111863	0.0288529			+
ENSG00000256612	CYP2B7P	4.21596	1.37866	0.543638	2.53599	0.0112131	0.0289135			+
ENSG00000196611	MMP1	3.6847	1.38229	0.545906	2.53211	0.0113379	0.0292099			+
ENSG00000253266	AC100860.1	5.28076	1.26815	0.500843	2.53204	0.0113401	0.0292128			+
ENSG00000132911	NMUR2	1.81259	1.36071	0.537512	2.53149	0.0113579	0.0292474			+
ENSG00000104921	FCER2	4.5759	1.35335	0.535159	2.52887	0.0114432	0.029447			+
ENSG00000265342	AC011933.3	2.67117	1.38056	0.546009	2.52846	0.0114563	0.0294754			+
ENSG00000235831	BHLHE40-AS1	6.11745	1.2187	0.482259	2.52708	0.0115017	0.0295748			+
ENSG00000180875	GREM2	7.90983	1.11549	0.441594	2.52604	0.0115356	0.0296563			+
ENSG00000181781	ODF3L2	10.1118	1.28287	0.507903	2.52582	0.0115429	0.0296666			+
ENSG00000112782	CLIC5	3.54829	1.34674	0.53361	2.52384	0.0116082	0.0298229			+
ENSG00000267424	AC020934.1	9.88888	1.07803	0.427337	2.52268	0.0116464	0.0299182			+
ENSG00000140557	ST8SIA2	1.94394	1.36041	0.539293	2.52258	0.0116497	0.0299236			+
ENSG00000279676	AC011483.3	6.47037	1.24424	0.493268	2.52244	0.0116544	0.029933			+
ENSG00000143167	GPA33	4.52624	1.34555	0.533501	2.52212	0.0116649	0.0299541			+
ENSG00000183625	CCR3	1.79242	1.34604	0.53445	2.51855	0.011784	0.0302215			+
ENSG00000066056	TIE1	6.79664	1.28492	0.510598	2.5165	0.0118529	0.0303725			+
ENSG00000125531	FNDC11	2.96657	1.35934	0.540435	2.51527	0.0118941	0.0304637			+
ENSG00000261143	ADAMTS7P3	5.33072	1.28749	0.511869	2.51527	0.0118942	0.0304637			+
ENSG00000227726	AP001271.1	1.62941	1.34705	0.535784	2.51417	0.0119312	0.0305382			+
ENSG00000249655	AC008434.1	5.84431	1.17874	0.4694	2.51116	0.0120335	0.0307676			+
ENSG00000227006	AL136988.2	10.0381	1.11398	0.443666	2.51085	0.0120442	0.030786			+
ENSG00000205334	LINC01460	11.4766	1.1356	0.452736	2.50832	0.0121308	0.0309895			+
ENSG00000261147	AC091167.2	2.31971	1.37062	0.546531	2.50785	0.0121467	0.0310213			+
ENSG00000244378	RPS2P45	1.95616	1.34235	0.535676	2.50591	0.0122137	0.0311606			+
ENSG00000203952	CCDC160	2.19431	1.36806	0.546651	2.50261	0.012328	0.0314301			+
ENSG00000257896	AC093012.1	7.3519	1.18397	0.47332	2.50141	0.0123701	0.0315284			+
ENSG00000253832	AC107373.1	2.53925	1.36341	0.546569	2.49448	0.0126141	0.0320862			+
ENSG00000196990	FAM163B	1.21205	1.23799	0.497095	2.49046	0.0127579	0.0324149			+
ENSG00000145757	SPATA9	3.0848	1.3571	0.545367	2.48841	0.0128316	0.0325835			+
ENSG00000154736	ADAMTS5	8.26156	1.12259	0.451412	2.48685	0.0128879	0.0327017			+
ENSG00000070729	CNGB1	3.17491	1.33681	0.538896	2.48064	0.0131146	0.0332358			+
ENSG00000143536	CRNN	1.55972	1.32356	0.53395	2.47882	0.0131819	0.0333873			+
ENSG00000236039	AC019117.1	1.75815	1.34176	0.541284	2.47884	0.0131809	0.0333873			+
ENSG00000182489	XKRX	9.97482	1.10722	0.446964	2.4772	0.0132417	0.0335256			+
ENSG00000140749	IGSF6	2.66681	1.35347	0.547081	2.47398	0.0133617	0.0338041			+
ENSG00000274461	AL391425.1	12.5092	1.08713	0.440465	2.46814	0.0135817	0.0343022			+
ENSG00000246731	AC100786.1	4.33676	1.27964	0.519963	2.46102	0.0138541	0.0349144			+
ENSG00000136297	MMD2	1.44564	1.28172	0.520878	2.46069	0.0138671	0.0349405			+
ENSG00000143318	CASQ1	9.9977	1.0324	0.41965	2.46016	0.0138875	0.0349888			+
ENSG00000181585	TMIE	5.44445	1.23749	0.503269	2.45892	0.0139357	0.0351002			+
ENSG00000223198	RNU2-22P	8.56493	1.07051	0.435391	2.45874	0.0139425	0.0351106			+
ENSG00000009765	IYD	2.29822	1.34379	0.546785	2.45763	0.0139859	0.0352133			+
ENSG00000233967	AL359715.1	5.17687	1.23068	0.50098	2.45654	0.0140284	0.0353136			+
ENSG00000256540	AC007406.3	1.06975	1.18387	0.48202	2.45607	0.0140466	0.0353461			+
ENSG00000249052	AC093810.1	2.0919	1.28739	0.524889	2.45268	0.0141795	0.0356537			+
ENSG00000276116	FUT8-AS1	11.6934	1.09409	0.446363	2.45112	0.0142412	0.0357964			+
ENSG00000254290	AC124067.4	0.933048	1.1914	0.487628	2.44326	0.0145552	0.0364883			+
ENSG00000275393	AC018695.6	6.82394	1.18858	0.486685	2.4422	0.0145979	0.0365853			+
ENSG00000231927	AC093734.1	5.64849	1.22086	0.500256	2.44047	0.0146683	0.0367478			+
ENSG00000104237	RP1	4.75503	1.2802	0.524953	2.4387	0.0147402	0.0369089			+
ENSG00000228663	PSMD10P1	2.78803	1.33216	0.546806	2.43626	0.01484	0.0371188			+
ENSG00000238832	RF01233	3.54598	1.32592	0.544492	2.43515	0.0148857	0.0372192			+
ENSG00000149403	GRIK4	9.48282	1.03022	0.423517	2.43253	0.0149937	0.0374612			+
ENSG00000162947	LINC01931	1.37993	1.26932	0.521904	2.4321	0.0150116	0.0374953			+
ENSG00000239474	KLHL41	1.92131	1.32416	0.544617	2.43135	0.0150425	0.0375651			+
ENSG00000197249	SERPINA1	3.88707	1.28399	0.528405	2.42994	0.0151015	0.0376987			+
ENSG00000222022	AC112721.1	7.00617	1.17044	0.48216	2.4275	0.0152032	0.0379278			+
ENSG00000187416	LHFPL3	2.72551	1.32403	0.54581	2.42581	0.0152741	0.0380974			+
ENSG00000146070	PLA2G7	2.84107	1.30349	0.537815	2.42368	0.0153643	0.0382975			+
ENSG00000007952	NOX1	9.73707	1.04975	0.433235	2.42305	0.0153909	0.0383603			+
ENSG00000235410	AL157896.1	1.24092	1.19252	0.492391	2.42189	0.0154401	0.0384719			+
ENSG00000169594	BNC1	5.63115	1.22084	0.504796	2.41849	0.0155851	0.0387864			+
ENSG00000275176		3.1844	1.28386	0.531705	2.41461	0.0157521	0.0391473			+
ENSG00000232160	RAP2C-AS1	9.47467	1.03435	0.428477	2.41401	0.0157778	0.0392002			+
ENSG00000203877	RIPPLY2	4.38273	1.28327	0.531724	2.41342	0.0158035	0.039253			+
ENSG00000272263	AC034198.2	8.5671	1.09585	0.454558	2.41081	0.015917	0.0395056			+
ENSG00000184599	FAM19A3	6.39988	1.18756	0.492848	2.40959	0.0159705	0.039631			+
ENSG00000073910	FRY	8.88747	1.05838	0.440006	2.40537	0.016156	0.0400281			+
ENSG00000269656	NOP53-AS1	6.86467	1.2235	0.508679	2.40524	0.0161617	0.0400339			+
ENSG00000257509	AC073487.1	5.8154	1.19708	0.497733	2.40507	0.0161695	0.0400466			+
ENSG00000224072	AL139811.1	7.93613	1.12264	0.467131	2.40326	0.0162495	0.0402317			+
ENSG00000110148	CCKBR	9.62593	1.05588	0.439897	2.4003	0.0163818	0.0405311			+
ENSG00000206728	RF00019	3.01664	1.3074	0.545089	2.3985	0.0164624	0.0407192			+
ENSG00000243797	AC004917.1	3.00773	1.309	0.546724	2.39426	0.0166539	0.0411434			+
ENSG00000272259	LINC01749	2.60835	1.30938	0.546971	2.39387	0.0166716	0.0411717			+
ENSG00000279003		4.26317	1.21467	0.507553	2.39318	0.0167028	0.041242			+
ENSG00000075043	KCNQ2	4.85356	1.23401	0.515767	2.39257	0.0167311	0.0412929			+
ENSG00000271133	AC004130.1	4.69481	1.18384	0.494987	2.39165	0.0167727	0.0413909			+
ENSG00000225643	AL606491.1	3.04507	1.28409	0.536931	2.39154	0.0167777	0.0413994			+
ENSG00000271209	BRDTP1	3.74772	1.27349	0.532638	2.39092	0.0168061	0.0414657			+
ENSG00000267480	AP001542.3	3.59526	1.27854	0.535461	2.38773	0.0169528	0.0417852			+
ENSG00000064787	BCAS1	3.04969	1.30512	0.546626	2.38759	0.0169593	0.0417938			+
ENSG00000255325	AC108136.1	4.45173	1.29184	0.541923	2.38381	0.0171346	0.0421865			+
ENSG00000110665	C11orf21	1.16566	1.23104	0.516791	2.38209	0.0172148	0.0423604			+
ENSG00000165325	DEUP1	2.24195	1.29717	0.54464	2.38169	0.0172333	0.0423943			+
ENSG00000258390	LINC02318	7.55522	1.19877	0.503831	2.3793	0.0173455	0.0426467			+
ENSG00000130208	APOC1	2.8186	1.29794	0.54574	2.37831	0.0173924	0.0427384			+
ENSG00000261335	AC005837.1	9.04358	1.08029	0.45435	2.37767	0.0174223	0.042808			+
ENSG00000222071	MIR1915	6.5143	1.08305	0.455866	2.37581	0.0175103	0.0430005			+
ENSG00000250345	AC104090.1	2.25529	1.29685	0.546477	2.37311	0.0176391	0.0432888			+
ENSG00000127084	FGD3	3.19401	1.29403	0.545833	2.37074	0.0177524	0.043539			+
ENSG00000280353	AC011466.4	4.76544	1.20598	0.50869	2.37076	0.0177515	0.043539			+
ENSG00000204136	GGTA1P	5.11471	1.20443	0.508604	2.36811	0.0178793	0.0437939			+
ENSG00000127743	IL17B	11.2421	1.06974	0.451949	2.36694	0.0179357	0.0438918			+
ENSG00000279456	AL353763.1	6.78367	1.12321	0.474717	2.36606	0.0179786	0.0439805			+
ENSG00000254774		11.0407	1.17308	0.496019	2.36498	0.0180309	0.0440925			+
ENSG00000270177	AC104109.2	5.56024	1.22506	0.518066	2.36468	0.0180455	0.044124			+
ENSG00000180988	OR52N2	1.86969	1.27114	0.537689	2.36407	0.0180752	0.0441846			+
ENSG00000280310	AC092437.1	5.17723	1.21257	0.513636	2.36075	0.0182379	0.0445742			+
ENSG00000232075	MRPL35P2	7.76612	1.1076	0.469208	2.36058	0.0182465	0.044591			+
ENSG00000168903	BTNL3	1.61727	1.27932	0.542091	2.35997	0.0182765	0.0446412			+
ENSG00000272010	AC100814.1	3.44361	1.26233	0.535131	2.35891	0.0183287	0.0447509			+
ENSG00000270427	NRBF2P5	9.13722	1.00895	0.427771	2.35863	0.0183424	0.0447762			+
ENSG00000267708	AC005332.2	1.44048	1.23279	0.523124	2.3566	0.0184433	0.0450144			+
ENSG00000232034	AC092168.2	4.44789	1.24998	0.530969	2.35415	0.0185649	0.0452863			+
ENSG00000189058	APOD	2.23659	1.27489	0.541924	2.35252	0.0186468	0.0454529			+
ENSG00000233854	POU6F2-AS2	1.70505	1.26337	0.537337	2.35116	0.0187148	0.0456018			+
ENSG00000257467	PPFIA2-AS1	2.57635	1.28528	0.547022	2.34959	0.018794	0.0457783			+
ENSG00000214870	AC004540.1	10.8315	1.06135	0.451958	2.34835	0.0188568	0.0459103			+
ENSG00000171532	NEUROD2	4.17605	1.26504	0.538715	2.34826	0.0188613	0.0459145			+
ENSG00000250041	AC069360.1	5.85566	1.24805	0.531558	2.34791	0.0188793	0.0459442			+
ENSG00000236617	AC127070.1	3.00148	1.26395	0.539878	2.34117	0.0192234	0.0466836			+
ENSG00000267194		3.36414	1.2587	0.538099	2.33916	0.0193271	0.0468757			+
ENSG00000167094	TTC16	1.57096	1.23305	0.527468	2.33767	0.0194045	0.0470336			+
ENSG00000251320	AC011352.3	3.2663	1.27241	0.544455	2.33703	0.0194379	0.0471102			+
ENSG00000167754	KLK5	4.03208	1.22674	0.525842	2.33291	0.0196528	0.047575			+
ENSG00000233680	HNRNPA1P27	5.65186	1.22064	0.524087	2.32907	0.0198552	0.0480128			+
[truncated: 62,252 more rows]
