# Supplementary material for: Characterization of nucleolar SUMO isopeptidases unveils a general p53-independent checkpoint of impaired ribosome biogenesis
Source: Nat Commun. 2023 Dec 8;14:8121. doi: 10.1038/s41467-023-43751-9 (PMC10709353; doi:10.1038/s41467-023-43751-9)
Supplement: Supplementary file 13 — Supplementary Data 10 [file 41467_2023_43751_MOESM13_ESM.xlsx]

## Sheet: Saos-2 proteome siSENP3
																													siControl vs siSENP3-2											siControl vs siSENP3-1
Abundances (Normalized): F1: 126, Sample 1 siControl	Abundances (Normalized): F1: 127N, Sample 2 siControl	Abundances (Normalized): F1: 127C, Sample 3 siControl	Abundances (Normalized): F1: 128N, Sample 4 siControl	Abundances (Normalized): F1: 128C, Sample 5 siSENP3-2	Abundances (Normalized): F1: 129N, Sample 6 siSENP3-2	Abundances (Normalized): F1: 129C, Sample 7 siSENP3-2	Abundances (Normalized): F1: 130N, Sample 8 siSENP3-2	Abundances (Normalized): F1: 130C, Sample 9 siSENP3-1	Abundances (Normalized): F1: 131N, Sample 10 siSENP3-1	Abundances (Normalized): F1: 131C, Sample 12 siSENP3-1	Contaminant	Modifications	Student's T-test Significant siControl_siSENP3-2	Student's T-test Significant siControl_siSENP3-1	Student's T-test significant	GOBP name	GOMF name	GOCC name	KEGG pathway name	Pfam id	# Razor Peptides	Coverage [%]	# Peptides	# PSMs	# Unique Peptides	MW [kDa]	# Protein Groups		Gene Symbol	-Log Student's T-test p-value siControl_siSENP3-2	Student's T-test q-value siControl_siSENP3-2	Student's T-test Difference siControl_siSENP3-2	Student's T-test Difference siControl_siSENP3-2 (*-1)	Student's T-test Test statistic siControl_siSENP3-2	significantly up-regulated in siSENP3-2 log2>=1	significantly up-regulated in siSENP3-2 log2>=0.58	significantly down-regulated in siSENP3-2 log2<=-1	significantly down-regulated in siSENP3-2 log2<=-0.58		-Log Student's T-test p-value siControl_siSENP3-1	Student's T-test q-value siControl_siSENP3-1	Student's T-test Difference siControl_siSENP3-1	Student's T-test Difference siControl_siSENP3-1 (*-1)	Student's T-test Test statistic siControl_siSENP3-1	significantly up-regulated in siSENP3-1 log2>=1	significantly up-regulated in siSENP3-1 log2>=0.58	significantly down-regulated in siSENP3-1 log2<=-1	significantly down-regulated in siSENP3-1 log2<=-0.58
9.07253	9.0642	9.07868	9.09355	7.43713	7.52591	7.59842	7.72928	7.63154	7.63081	7.72792	FALSE		+	+	Gl2_siSenp3-1;Gl2_siSenp3-9	positive regulation of actin filament polymerization;positive regulation of pseudopodium assembly;regulation of cell shape;Rho protein signal transduction;signal transduction	cytoskeletal regulatory protein binding;GTP-Rho binding	actin cytoskeleton;cytoplasm;cytosol;endomembrane system;plasma membrane		PF00786;PF14957	0	16	3	3	3	27.7	1		CDC42EP3	6.49011	1.13963e-05	1.50456	-1.50456	24.2459			+	+		7.24293	1.8227e-05	1.41382	-1.41382	50.5689			+	+
9.07948	9.18016	9.20604	9.24722	6.71562	6.92005	7.22497	7.20848	7.56682	7.72451	7.72383	FALSE		+	+	Gl2_siSenp3-1;Gl2_siSenp3-9	astrocyte development;cell cycle arrest;cell dedifferentiation;cell division;dentate gyrus development;G1/S transition of mitotic cell cycle;generation of neurons;gliogenesis;lateral ventricle development;negative regulation of cell cycle;negative regulation of cell differentiation;negative regulation of cell proliferation;negative regulation of cellular senescence;negative regulation of epitheli…	ATP binding;cyclin binding;cyclin-dependent protein serine/threonine kinase activity;FBXO family protein binding	centrosome;cyclin-dependent protein kinase holoenzyme complex;cytoplasm;cytosol;nucleoplasm;nucleus;ruffle	Breast cancer;Cell cycle;Cellular senescence;Chronic myeloid leukemia;Cushing syndrome;Epstein-Barr virus infection;Glioma;Hepatitis C;Hepatocellular carcinoma;Human cytomegalovirus infection;Human papillomavirus infection;Influenza A;Kaposi sarcoma-associated herpesvirus infection;Measles;Melanoma;MicroRNAs in cancer;Non-small cell lung cancer;p53 signaling pathway;Pancreatic cancer;Pathways in …	PF00069	0	12	3	5	3	36.9	1		CDK6	5.56675	3.8171e-05	2.16094	-2.16094	16.9332			+	+		5.69588	9.26473e-05	1.5065	-1.5065	24.7356			+	+
6.41278	6.32912	6.43796	6.49185	4.63227	4.91169	4.73877	5.1375	5.22497	5.21723	5.41278	FALSE		+	+	Gl2_siSenp3-1;Gl2_siSenp3-9	cell-cell signaling	growth factor binding	extracellular space		PF06473	0	4	1	1	1	24.6	1		FGFBP2	4.9968	9.05602e-05	1.56287	-1.56287	13.5382			+	+		4.88332	0.000242818	1.13294	-1.13294	16.9477			+	+
9.75087	9.80655	9.65374	9.81458	8.39318	8.48663	8.5074	8.50184	8.51964	8.58834	8.59656	FALSE		+	+	Gl2_siSenp3-1;Gl2_siSenp3-9	atrial cardiac muscle cell action potential;cell communication by electrical coupling;cell communication by electrical coupling involved in cardiac conduction;cell-cell signaling;gap junction assembly;heart development;ion transmembrane transport;microtubule-based transport;muscle contraction;negative regulation of cell growth;positive regulation of cold-induced thermogenesis;positive regulation …	alpha-tubulin binding;gap junction channel activity;gap junction channel activity involved in cardiac conduction electrical coupling;gap junction channel activity involved in cell communication by electrical coupling;gap junction hemi-channel activity;ion transmembrane transporter activity	apical plasma membrane;cell junction;connexin complex;endoplasmic reticulum membrane;focal adhesion;gap junction;Golgi apparatus;Golgi membrane;Golgi-associated vesicle membrane;integral component of plasma membrane;intercalated disc;intracellular membrane-bounded organelle;membrane raft;mitochondrion;nucleoplasm;plasma membrane	Arrhythmogenic right ventricular cardiomyopathy (ARVC);Gap junction	PF00029;PF03508	0	27	7	9	7	43	1		GJA1	6.8727	6.65792e-06	1.28418	-1.28418	28.1124			+	+		5.68191	9.33591e-05	1.18826	-1.18826	24.5758			+	+
11.7761	11.8131	11.8079	11.848	10.5162	10.3512	10.4103	10.5058	10.343	10.3215	10.375	FALSE		+	+	Gl2_siSenp3-1;Gl2_siSenp3-9	cell adhesion;central nervous system development;extracellular matrix organization;skeletal system development	extracellular matrix structural constituent conferring compression resistance;hyaluronic acid binding	collagen-containing extracellular matrix;extracellular matrix;extracellular region;synapse		PF00193;PF07686	1	42	13	20	12	40.1	1		HAPLN1	7.23725	4.41896e-06	1.36541	-1.36541	32.3598			+	+		7.86624	1.40286e-05	1.4648	-1.4648	67.4069			+	+
10.156	10.0157	10.0381	10.0883	8.76852	8.54032	8.59208	8.84329	8.25692	8.26725	8.3906	FALSE		+	+	Gl2_siSenp3-1;Gl2_siSenp3-9	cell adhesion;central nervous system development;skeletal system development	hyaluronic acid binding	extracellular matrix;extracellular space		PF00193;PF07686	0	6	2	4	1	40.9	1		HAPLN3	5.69132	3.20345e-05	1.38845	-1.38845	17.7772			+	+		6.40889	4.74359e-05	1.76958	-1.76958	34.4075			+	+
5.18587	5.32193	5.88753	5.67243	3.03562	2.94486	2.96347	3.24793	4.41954	4.1375	4.89724	FALSE		+	+	Gl2_siSenp3-1;Gl2_siSenp3-9	aging;cellular lipid metabolic process;cholesterol metabolic process;immune response;negative regulation of cholesterol biosynthetic process;positive regulation of low-density lipoprotein particle receptor biosynthetic process;regulation of fatty acid biosynthetic process;response to hypoxia;response to insulin;SREBP signaling pathway	protein-containing complex binding;sterol binding;unfolded protein binding	endoplasmic reticulum;endoplasmic reticulum membrane;ER to Golgi transport vesicle membrane;Golgi apparatus;Golgi membrane;integral component of membrane;protein-containing complex		PF00400;PF12349	0	1	1	1	1	139.6	1		SCAP	5.10297	7.64814e-05	2.46897	-2.46897	14.1169			+	+		1.93744	0.0272498	1.03218	-1.03218	3.8879			+	+
8.03067	8.02514	7.93133	7.97154	7.51017	7.10643	7.15482	6.76818	7.63735	6.97613	6.65105	FALSE		+	+	Gl2_siSenp3-1;Gl2_siSenp3-9		GTPase activator activity;metal ion binding	membrane		PF01412	0	5	2	2	2	48.9	1		AGFG2	2.84551	0.00393788	0.854769	-0.854769	5.5642				+		1.84889	0.0318743	0.901491	-0.901491	3.68891				+
6.4446	6.52982	6.57743	6.63227	5.75221	5.86047	5.83036	5.76818	5.89239	5.73335	5.83794	FALSE		+	+	Gl2_siSenp3-1;Gl2_siSenp3-9	actin filament bundle assembly;ruffle assembly	actin filament binding;calcium ion binding	actin cytoskeleton;cell projection;cytoplasm;extracellular exosome;focal adhesion;protein-containing complex;ruffle membrane			0	7	1	1	1	17.1	1		AIF1L	5.37715	5.08488e-05	0.743225	-0.743225	15.7224				+		4.12378	0.000705073	0.7248	-0.7248	11.8551				+
5.07468	5.42962	5.51728	5.12928	4.46597	3.94486	4.61471	4.45943	4.27053	4.45286	4.83794	FALSE		+	+	Gl2_siSenp3-1;Gl2_siSenp3-9	carbohydrate metabolic process;galactosylceramide biosynthetic process;keratan sulfate biosynthetic process;protein glycosylation	beta-N-acetylglucosaminylglycopeptide beta-1,4-galactosyltransferase activity;galactosyltransferase activity;metal ion binding;N-acetyllactosamine synthase activity	cytosol;extracellular exosome;Golgi apparatus;Golgi cisterna membrane;Golgi membrane;integral component of membrane	Glycosaminoglycan biosynthesis - keratan sulfate;Glycosphingolipid biosynthesis - lacto and neolacto series;Mannose type O-glycan biosynthesis;Metabolic pathways;N-Glycan biosynthesis;Other types of O-glycan biosynthesis	PF02709;PF13733	0	2	1	1	1	43.9	1		B4GALT3	2.61582	0.00608926	0.916469	-0.916469	5.0125				+		1.99782	0.0244114	0.767269	-0.767269	4.02707				+
5.70598	5.33271	5.43962	5.61765	4.75489	4.70598	5.02237	4.87774	4.37851	4.54844	4.98185	FALSE		+	+	Gl2_siSenp3-1;Gl2_siSenp3-9	extrinsic apoptotic signaling pathway in absence of ligand;intrinsic apoptotic signaling pathway in response to DNA damage;negative regulation of apoptotic process;negative regulation of intrinsic apoptotic signaling pathway;Sertoli cell proliferation;spermatogenesis	BH domain binding;disordered domain specific binding;identical protein binding;protein heterodimerization activity;protein homodimerization activity	Bcl-2 family protein complex;cytosol;mitochondrial outer membrane	MicroRNAs in cancer	PF00452;PF02180	0	5	1	1	1	20.7	1		BCL2L2	3.0943	0.00248795	0.683746	-0.683746	6.20973				+		2.35635	0.0126645	0.887723	-0.887723	4.91883				+
8.31832	8.35359	8.3672	8.19131	6.84674	6.95303	6.95884	7.05637	7.51885	7.58646	7.61839	FALSE		+	+	Gl2_siSenp3-1;Gl2_siSenp3-9	G2/M transition of mitotic cell cycle;generation of neurons;Golgi organization;intracellular signal transduction;mitotic cell cycle;mitotic cytokinesis;neuron apoptotic process;positive regulation of cytokinesis;regulation of actin polymerization or depolymerization	ATP binding;metal ion binding;PDZ domain binding;protein serine/threonine kinase activity;Rho GTPase binding;scaffold protein binding;SH3 domain binding	cleavage furrow;cytosol;Golgi cisterna;membrane;midbody;neuronal cell body		PF00069;PF00169;PF00780	0	2	3	3	3	231.3	1		CIT	6.3622	1.36346e-05	1.35386	-1.35386	23.0739			+	+		4.4327	0.000448848	0.733035	-0.733035	13.7189				+
5.07895	5.27798	5.26303	5.21335	4.38543	4.88753	4.30743	4.853	4.51096	4.20163	4.55459	FALSE		+	+	Gl2_siSenp3-1;Gl2_siSenp3-9	cell volume homeostasis;chloride transmembrane transport;chloride transport;ion transmembrane transport;response to mechanical stimulus;signal transduction	antiporter activity;ATP binding;voltage-gated chloride channel activity	endosome membrane;integral component of membrane;lysosomal membrane		PF00571;PF00654	0	2	1	1	1	97.2	1		CLCN6	2.03612	0.0186219	0.599984	-0.599984	3.778				+		3.1289	0.0033208	0.785935	-0.785935	7.32547				+
11.6704	11.7215	11.7261	11.7613	11.0765	11.024	11.036	11.041	10.247	10.2488	10.227	FALSE		+	+	Gl2_siSenp3-1;Gl2_siSenp3-9	blood coagulation;blood vessel development;cellular response to amino acid stimulus;collagen fibril organization;cytokine-mediated signaling pathway;extracellular matrix organization;leukocyte migration;odontogenesis;platelet activation;protein heterotrimerization;regulation of blood pressure;regulation of immune response;Rho protein signal transduction;skeletal system development;skin morphogene…	extracellular matrix structural constituent;extracellular matrix structural constituent conferring tensile strength;identical protein binding;metal ion binding;platelet-derived growth factor binding;protease binding;protein binding, bridging;SMAD binding	collagen type I trimer;collagen-containing extracellular matrix;endoplasmic reticulum;endoplasmic reticulum lumen;extracellular exosome;extracellular matrix;extracellular region;extracellular space	AGE-RAGE signaling pathway in diabetic complications;Amoebiasis;ECM-receptor interaction;Focal adhesion;Human papillomavirus infection;PI3K-Akt signaling pathway;Platelet activation;Protein digestion and absorption;Relaxin signaling pathway	PF01391;PF01410	0	19	22	28	22	129.2	1		COL1A2	7.11916	4.89907e-06	0.675458	-0.675458	30.9187				+		7.77445	1.40286e-05	1.47892	-1.47892	64.6143			+	+
12.6958	12.6683	12.6232	12.6492	11.6706	11.6038	11.651	11.6637	11.8137	11.7844	11.7356	FALSE		+	+	Gl2_siSenp3-1;Gl2_siSenp3-9	cell adhesion;extracellular matrix organization;growth plate cartilage chondrocyte morphogenesis;protein heterotrimerization;response to glucose	extracellular matrix structural constituent conferring tensile strength	collagen trimer;collagen-containing extracellular matrix;endoplasmic reticulum lumen;extracellular exosome;extracellular matrix;extracellular region;extracellular space;extracellular vesicle;protein-containing complex;sarcolemma	ECM-receptor interaction;Focal adhesion;Human papillomavirus infection;PI3K-Akt signaling pathway;Protein digestion and absorption	PF00092;PF01391	0	31	28	47	28	108.5	1		COL6A2	8.21165	2.39045e-06	1.01184	-1.01184	47.0955			+	+		6.34964	4.92494e-05	0.881212	-0.881212	33.478				+
5.43296	5.58496	5.1819	5.40939	4.2555	4.8125	4.61471	4.71149	4.16993	4.72247	4.853	FALSE		+	+	Gl2_siSenp3-1;Gl2_siSenp3-9						0	1	2	2	1	185.5	1		CROCC2	2.8061	0.00424985	0.803752	-0.803752	5.46665				+		2.02233	0.0233862	0.820506	-0.820506	4.08439				+
6.90448	6.93192	6.83289	6.73335	6.33092	6.09803	6.16591	6.24413	6.24031	6.12722	6.14975	FALSE		+	+	Gl2_siSenp3-1;Gl2_siSenp3-9	regulation of transcription, DNA-templated;transcription by RNA polymerase II;transcription elongation from RNA polymerase II promoter		Cajal body;ELL-EAF complex;intercellular bridge;intracellular membrane-bounded organelle;nuclear body;nuclear speck;nucleoplasm;transcription elongation factor complex		PF09816	0	4	1	1	1	29	1		EAF1	4.1281	0.00039297	0.640915	-0.640915	9.56819				+		4.02747	0.000816016	0.678235	-0.678235	11.3248				+
8.92481	8.7139	8.82337	8.78529	8.38845	8.07948	8.00675	7.94075	8.29646	8.04712	8.01903	FALSE		+	+	Gl2_siSenp3-1;Gl2_siSenp3-9	arachidonic acid metabolic process;fatty acid catabolic process	acylglycerol lipase activity;amidase activity;anandamide amidohydrolase activity;fatty acid amide hydrolase activity;oleamide hydrolase activity	cytoskeleton;endoplasmic reticulum membrane;integral component of membrane;organelle membrane	Retrograde endocannabinoid signaling	PF01425	0	2	1	1	1	63	1		FAAH	3.21255	0.00200434	0.707984	-0.707984	6.53575				+		3.21778	0.00284687	0.690971	-0.690971	7.65522				+
7.97499	7.92955	8.11894	8.02956	7.24317	7.05637	7.23554	7.1819	6.99661	6.93074	7.07146	FALSE		+	+	Gl2_siSenp3-1;Gl2_siSenp3-9	O-glycan processing;protein O-linked glycosylation;protein O-linked glycosylation via serine;protein O-linked glycosylation via threonine	carbohydrate binding;manganese ion binding;polypeptide N-acetylgalactosaminyltransferase activity	endoplasmic reticulum membrane;extracellular region;Golgi apparatus;Golgi cisterna membrane;Golgi membrane;integral component of membrane;membrane;perinuclear region of cytoplasm	Metabolic pathways;Mucin type O-glycan biosynthesis	PF00535;PF00652	0	4	2	3	2	64.2	1		GALNT1	5.09141	7.81679e-05	0.834018	-0.834018	14.0528				+		4.91311	0.000235385	1.01366	-1.01366	17.1853			+	+
8.95652	9.13904	9.05202	9.09777	8.18735	8.37678	8.31424	8.31016	8.33494	8.41827	8.35403	FALSE		+	+	Gl2_siSenp3-1;Gl2_siSenp3-9	negative regulation of protein binding;negative regulation of protein sumoylation;negative regulation of protein ubiquitination;negative regulation of telomere maintenance via telomerase;positive regulation of protein homodimerization activity;positive regulation of protein localization to chromosome, telomeric region;regulation of protein stability;ribosome biogenesis	GTP binding;RNA binding	cytosol;membrane;nucleolus;nucleus;telomerase holoenzyme complex	Ribosome biogenesis in eukaryotes	PF01926	0	7	3	4	3	65.5	1		GNL3L	5.02838	8.54779e-05	0.764206	-0.764206	13.708				+		4.41222	0.000464348	0.692257	-0.692257	13.5872				+
8.03892	8.00113	8.00955	7.92659	7.41193	7.30469	7.37243	7.45943	7.42291	7.29002	7.13648	FALSE		+	+	Gl2_siSenp3-1;Gl2_siSenp3-9	histone H2A acetylation;histone H4 acetylation;lipid metabolic process;N-terminal protein amino acid acetylation;regulation of chromatin silencing at rDNA	H2A histone acetyltransferase activity;H4 histone acetyltransferase activity;peptide-serine-N-acetyltransferase activity	cytoplasm;nucleus		PF00583	0	5	1	1	1	27.2	1		NAA40	5.25318	6.05079e-05	0.606924	-0.606924	14.976				+		3.66171	0.00143518	0.710912	-0.710912	9.50536				+
8.29462	8.27146	8.22255	8.22304	6.75355	6.6279	6.80607	6.71425	7.66747	7.67737	7.63735	FALSE		+	+	Gl2_siSenp3-1;Gl2_siSenp3-9	cellular protein metabolic process;negative regulation of canonical Wnt signaling pathway;negative regulation of Wnt signaling pathway;post-translational protein modification;protein depalmitoleylation;Wnt signaling pathway	palmitoleyl hydrolase activity;phospholipase C activity	endoplasmic reticulum lumen;extracellular region	Wnt signaling pathway	PF03283	0	5	2	3	2	55.7	1		NOTUM	7.5612	3.98447e-06	1.52748	-1.52748	36.6638			+	+		5.72842	9.12278e-05	0.59219	-0.59219	25.1116				+
9.43296	9.34629	9.30081	9.53021	8.38154	8.34119	8.41278	8.40557	8.76055	8.76553	8.90418	FALSE		+	+	Gl2_siSenp3-1;Gl2_siSenp3-9	anterior/posterior axon guidance;apoptotic process;Cdc42 protein signal transduction;cell-cell adhesion;inner ear morphogenesis;mammary gland duct morphogenesis;negative regulation of axon extension;negative regulation of netrin-activated signaling pathway;neuron migration;nuclear migration;positive regulation of axon extension;positive regulation of cell motility;positive regulation of cell prol…		basement membrane;cytoplasm;extracellular region	Axon guidance	PF00053;PF00055;PF01759	0	16	7	7	7	67.7	1		NTN1	5.88221	2.50688e-05	1.0173	-1.0173	19.15			+	+		3.37409	0.00220725	0.592478	-0.592478	8.26648				+
6.31107	6.45615	6.2891	6.15583	5.67243	5.78398	5.62352	5.53916	5.36107	5.54844	5.58195	FALSE		+	+	Gl2_siSenp3-1;Gl2_siSenp3-9	cell projection organization;heterotrimeric G-protein complex assembly;negative regulation of protein refolding;positive regulation of smoothened signaling pathway;protein folding;regulation of G protein-coupled receptor signaling pathway;signal transduction;visual perception	protein-containing complex binding	cilium;cytoplasm;cytosol		PF02114	0	4	1	1	1	34.3	1		PDCL	3.7237	0.000801072	0.648266	-0.648266	8.10746				+		3.47656	0.00187076	0.805884	-0.805884	8.69016				+
8.48945	8.35491	8.34696	8.35138	7.41532	7.21432	7.37504	7.36807	7.55305	7.4733	7.49825	FALSE		+	+	Gl2_siSenp3-1;Gl2_siSenp3-9					PF15679	0	18	2	2	2	11.4	1		RBIS	5.8027	2.78232e-05	1.04249	-1.04249	18.5661			+	+		5.16182	0.000164343	0.877473	-0.877473	19.2993				+
10.3197	10.2971	10.2773	10.3347	8.81602	8.88905	9.00225	8.94281	9.41363	9.55382	9.47167	FALSE		+	+	Gl2_siSenp3-1;Gl2_siSenp3-9	cartilage development;cellular response to organic substance;chromatin remodeling;commitment of neuronal cell to specific neuron type in forebrain;embryonic pattern specification;embryonic skeletal system morphogenesis;negative regulation of transcription by RNA polymerase II;neuron migration;osteoblast development;roof of mouth development	chromatin binding;DNA-binding transcription activator activity, RNA polymerase II-specific;DNA-binding transcription factor activity, RNA polymerase II-specific;RNA polymerase II proximal promoter sequence-specific DNA binding;sequence-specific DNA binding	histone deacetylase complex;nuclear matrix;nucleoplasm;nucleus;transcription factor complex		PF00046;PF02376;PF16534;PF16557	0	16	12	13	12	82.5	1		SATB2	7.33068	4.10087e-06	1.39467	-1.39467	33.5469			+	+		5.46979	0.000118523	0.827499	-0.827499	22.2716				+
8.7879	8.73843	8.8157	8.79116	8.07093	8.05745	8.15785	8.18339	7.63517	7.50462	7.70943	FALSE		+	+	Gl2_siSenp3-1;Gl2_siSenp3-9	fatty-acyl-CoA biosynthetic process;monounsaturated fatty acid biosynthetic process;positive regulation of cold-induced thermogenesis;regulation of cholesterol biosynthetic process;response to fatty acid;unsaturated fatty acid biosynthetic process	iron ion binding;oxidoreductase activity;palmitoyl-CoA 9-desaturase activity;stearoyl-CoA 9-desaturase activity	endoplasmic reticulum;endoplasmic reticulum membrane;integral component of endoplasmic reticulum membrane;integral component of membrane;membrane;nucleolus	AMPK signaling pathway;Biosynthesis of unsaturated fatty acids;Fatty acid metabolism;Metabolic pathways;PPAR signaling pathway		0	4	1	2	1	41.5	1		SCD	5.8489	2.60797e-05	0.665896	-0.665896	18.9033				+		5.41982	0.000123345	1.16689	-1.16689	21.7605			+	+
8.36194	8.38931	8.44294	8.51491	6.02237	5.75489	6.12515	6.12102	7.54071	7.60881	7.56986	FALSE		+	+	Gl2_siSenp3-1;Gl2_siSenp3-9	autophagosome assembly;chaperone-mediated autophagy;positive regulation of actin filament bundle assembly;positive regulation of cell migration;regulation of Rho-dependent protein serine/threonine kinase activity	14-3-3 protein binding;actin binding;alpha-actinin binding;filamin binding;muscle alpha-actinin binding;protein binding, bridging	actin cytoskeleton;cytosol;focal adhesion;intracellular membrane-bounded organelle;nucleus;stress fiber;tethering complex;Z disc		PF00595	0	7	5	5	5	117.4	1		SYNPO2	6.66683	8.87904e-06	2.42142	-2.42142	25.962			+	+		5.21555	0.000158305	0.854153	-0.854153	19.7883				+
9.87391	9.85003	9.76885	9.87912	8.93781	8.86728	8.92006	8.95797	8.85112	8.84455	8.78169	FALSE		+	+	Gl2_siSenp3-1;Gl2_siSenp3-9	negative regulation of transcription by RNA polymerase II;NLS-bearing protein import into nucleus;protein heterooligomerization;regulation of chondrocyte differentiation;skeletal system development;transcription by RNA polymerase II	DNA-binding transcription factor activity;DNA-binding transcription factor activity, RNA polymerase II-specific;DNA-binding transcription repressor activity, RNA polymerase II-specific;protein domain specific binding;RNA polymerase II regulatory region sequence-specific DNA binding;zinc ion binding	nuclear chromatin;nucleoplasm;nucleus;protein-containing complex		PF00320	0	11	10	10	10	141.4	1		TRPS1	6.93098	6.23038e-06	0.922196	-0.922196	28.7524				+		6.01873	6.79225e-05	1.01719	-1.01719	28.7265			+	+
7.25267	7.28725	7.41024	7.36107	6.68229	6.75889	6.76421	6.65964	6.53294	6.7211	6.52199	FALSE		+	+	Gl2_siSenp3-1;Gl2_siSenp3-9	face development;fibroblast migration;in utero embryonic development;platelet-derived growth factor receptor signaling pathway;respiratory system process;skeletal system morphogenesis;smooth muscle tissue development;vasculature development	DNA binding;zinc ion binding	cytoplasm		PF01428;PF01754	0	21	2	2	2	23.1	1		ZFAND5	5.03985	8.42654e-05	0.611548	-0.611548	13.7701				+		3.91579	0.000976834	0.735794	-0.735794	10.7377				+
3.67807	3.98185	3.67807	4	4.51096	4.61471	4.24793	4.37156	4.60288	4.93074	4.82782	FALSE		+	+	Gl2_siSenp3-1;Gl2_siSenp3-9	calcium-dependent cell-cell adhesion via plasma membrane cell adhesion molecules;cellular protein localization;cytoskeleton organization;focal adhesion assembly;G2/M transition of mitotic cell cycle;gene silencing by miRNA;glycerophospholipid biosynthetic process;lamellipodium assembly;negative regulation of hippo signaling;negative regulation of kinase activity;negative regulation of transcripti…	actin filament binding;alpha-catenin binding;chromatin binding;metal ion binding;transcription corepressor activity	adherens junction;cell-cell junction;cytosol;focal adhesion;Golgi apparatus;lamellipodium;microtubule organizing center;nucleus;P-body;plasma membrane;transcription factor complex	Hippo signaling pathway;Hippo signaling pathway - multiple species	PF00412	0	9	2	2	2	56.9	1		AJUBA	2.60243	0.00623845	-0.60179	0.60179	-4.98155		+				3.06642	0.00369563	-0.952648	0.952648	-7.10103		+
3.65535	3.47249	2.88753	3.73335	4.30012	4.15381	4.56072	4.32912	4.16993	3.98185	4.01792	FALSE		+		Gl2_siSenp3-9	calcium-dependent cell-cell adhesion via plasma membrane cell adhesion molecules;cell adhesion;cell-cell adhesion;cell-cell junction assembly;multicellular organism development	cadherin binding	cell-cell adherens junction;cell-cell junction;cytoplasm;intracellular;nucleus;plasma membrane		PF00514	0	1	1	1	1	104.6	1		ARVCF	2.29408	0.0113341	-0.898762	0.898762	-4.30219		+				1.35714	0.0790939	-0.619387	0.619387	-2.67773		+
4.15381	4.14568	4.55459	4.55459	4.76022	5.08746	4.98641	5.07895	4.97269	5.07468	5.23266	FALSE		+	+	Gl2_siSenp3-1;Gl2_siSenp3-9	BMP signaling pathway;BMP signaling pathway involved in heart development;cardiac conduction system development;cardiac right ventricle morphogenesis;cellular response to BMP stimulus;chondrocyte differentiation;developmental growth;dorsal aorta morphogenesis;dorsal/ventral axis specification;ectoderm development;embryonic digit morphogenesis;embryonic organ development;endocardial cushion format…	ATP binding;BMP receptor activity;DNA-binding transcription factor activity, RNA polymerase II-specific;growth factor binding;metal ion binding;protein homodimerization activity;protein serine/threonine kinase activity;SMAD binding;transforming growth factor beta receptor activity, type I;transforming growth factor beta-activated receptor activity;transmembrane receptor protein serine/threonine k…	dendrite;external side of plasma membrane;HFE-transferrin receptor complex;integral component of membrane;integral component of plasma membrane;neuronal cell body;plasma membrane;receptor complex	Cytokine-cytokine receptor interaction;Fluid shear stress and atherosclerosis;Hippo signaling pathway;Signaling pathways regulating pluripotency of stem cells;TGF-beta signaling pathway	PF01064;PF07714;PF08515	0	3	1	1	1	60.2	1		BMPR1A	2.38094	0.0095757	-0.626096	0.626096	-4.48735		+				2.33925	0.0130689	-0.741178	0.741178	-4.87353		+
8.3474	8.35843	8.35535	8.52239	8.89209	9.04385	9.03645	9.00366	9.12231	9.13057	9.0728	FALSE		+	+	Gl2_siSenp3-1;Gl2_siSenp3-9	caveola assembly;cell differentiation;endoplasmic reticulum organization;insulin receptor signaling pathway;mitochondrion organization;negative regulation of endothelial cell proliferation;negative regulation of transforming growth factor beta receptor signaling pathway;positive regulation by host of viral process;positive regulation by host of viral release from host cell;positive regulation of …	D1 dopamine receptor binding;protein binding, bridging;protein heterodimerization activity;protein homodimerization activity;protein kinase binding;protein-containing complex scaffold activity;scaffold protein binding;structural molecule activity	acrosomal membrane;caveola;cytoplasmic vesicle;extrinsic component of cytoplasmic side of plasma membrane;focal adhesion;Golgi apparatus;Golgi membrane;integral component of plasma membrane;membrane;membrane raft;nucleus;perinuclear region of cytoplasm;plasma membrane;protein-containing complex;transport vesicle	Bacterial invasion of epithelial cells;Endocytosis;Fluid shear stress and atherosclerosis;Focal adhesion;Proteoglycans in cancer	PF01146	0	19	2	4	2	18.3	1		CAV2	4.45034	0.0002295	-0.598118	0.598118	-10.8951		+				4.42264	0.000456095	-0.712669	0.712669	-13.654		+
5.04002	4.72792	5.0268	5.09592	6.67948	6.76155	6.75355	6.76818	6.02015	6.04876	5.87283	FALSE		+	+	Gl2_siSenp3-1;Gl2_siSenp3-9	cell cycle;regulation of cell cycle		cytoplasm;nucleoplasm;nucleus			0	9	2	2	2	40.2	1		CCNDBP1	6.08061	1.92599e-05	-1.76803	1.76803	-20.6858	+	+				3.61949	0.00151319	-1.00791	1.00791	-9.31361	+	+
10.8803	10.8155	10.8158	10.8275	11.4862	11.5615	11.5127	11.5129	11.5161	11.5681	11.5332	FALSE		+	+	Gl2_siSenp3-1;Gl2_siSenp3-9	activation of MAPK activity;anaphase-promoting complex-dependent catabolic process;animal organ regeneration;apoptotic process;cell aging;cell division;cell migration;cell proliferation;cellular response to hydrogen peroxide;centrosome cycle;chromosome condensation;ciliary basal body-plasma membrane docking;DNA damage response, signal transduction by p53 class mediator resulting in cell cycle arr…	ATP binding;chromatin binding;cyclin binding;cyclin-dependent protein kinase activity;cyclin-dependent protein serine/threonine kinase activity;histone kinase activity;Hsp70 protein binding;protein kinase activity;protein serine/threonine kinase activity;RNA polymerase II CTD heptapeptide repeat kinase activity;virus receptor activity	centrosome;cyclin B1-CDK1 complex;cyclin-dependent protein kinase holoenzyme complex;cytoplasm;cytosol;endoplasmic reticulum membrane;extracellular exosome;membrane;midbody;mitochondrial matrix;mitochondrion;mitotic spindle;nuclear chromosome, telomeric region;nucleoplasm;nucleus;spindle microtubule	Cell cycle;Cellular senescence;Gap junction;Human immunodeficiency virus 1 infection;Oocyte meiosis;p53 signaling pathway;Progesterone-mediated oocyte maturation;Viral carcinogenesis	PF00069	1	58	14	21	13	34.1	1		CDK1	7.13077	4.89721e-06	-0.683553	0.683553	-31.0576		+				6.22375	5.64667e-05	-0.704332	0.704332	-31.585		+
5.71699	5.67807	5.29646	5.64674	4.37851	4.47897	4.58496	4.47249	6.09381	6.3837	6.26115	FALSE		+	+	Gl2_siSenp3-1;Gl2_siSenp3-9	nervous system development;regulation of cell growth	insulin-like growth factor binding;insulin-like growth factor-activated receptor activity;PDZ domain binding;serine-type endopeptidase inhibitor activity	extracellular region;integral component of membrane;plasma membrane		PF00093;PF00219;PF02822	0	3	2	2	2	113.7	1		CRIM1	4.34509	0.000272629	1.10583	-1.10583	10.4445			+	+		2.35392	0.0127237	-0.66166	0.66166	-4.91236		+
7.14771	7.22882	7.09064	7.10538	5.98185	6.2114	6.17991	6.30012	7.72588	7.88813	7.73606	FALSE		+	+	Gl2_siSenp3-1;Gl2_siSenp3-9					PF02845	0	9	3	3	3	42.2	1		CUEDC1	4.92831	0.000101368	0.974818	-0.974818	13.1768				+		4.00213	0.000851598	-0.640219	0.640219	-11.1891		+
6.89239	6.9331	7.14975	6.96	7.78333	7.69279	7.56224	7.64241	6.19377	6.02015	6.46597	FALSE		+	+	Gl2_siSenp3-1;Gl2_siSenp3-9			integral component of membrane		PF00431;PF00754;PF03815	0	2	1	1	1	77.9	1		DCBLD1	4.06946	0.000435006	-0.686383	0.686383	-9.34298		+				2.70898	0.00678508	0.757179	-0.757179	5.92396				+
10.7884	10.7255	10.7373	10.7646	11.3734	11.3813	11.359	11.3649	11.4486	11.392	11.4218	FALSE		+	+	Gl2_siSenp3-1;Gl2_siSenp3-9	blood coagulation;cortical actin cytoskeleton organization;endocytic recycling;endocytosis;plasma membrane tubulation;positive regulation of endocytic recycling;positive regulation of myoblast fusion;protein localization to plasma membrane	ATP binding;calcium ion binding;GTP binding;hydrolase activity;identical protein binding;nucleic acid binding;protein domain specific binding	caveola;cytosol;endosome membrane;extracellular exosome;extrinsic component of membrane;intercellular bridge;microtubule cytoskeleton;nucleus;perinuclear region of cytoplasm;plasma membrane;recycling endosome membrane	Endocytosis	PF00350;PF12763;PF16880	0	56	22	28	21	61.1	1		EHD2	7.86648	3.05803e-06	-0.615691	0.615691	-41.2378		+				6.17678	5.9308e-05	-0.666878	0.666878	-30.9061		+
4.89239	5.09592	5.22882	4.91169	7.75756	5.73064	5.8679	5.7866	5.33985	6.35931	6.54998	FALSE			+	Gl2_siSenp3-1	synaptic vesicle priming	structural constituent of presynaptic active zone	cell junction;cytoskeleton;GABA-ergic synapse;glutamatergic synapse;growth cone;presynaptic active zone;presynaptic active zone cytoplasmic component;presynaptic membrane		PF10174	0	4	5	6	1	110.5	1		ERC2	1.34255	0.0728577	-1.25347	1.25347	-2.51748	+	+				1.62059	0.0486745	-1.05084	1.05084	-3.20148	+	+
9.34074	9.51491	9.41912	9.48804	10.2944	10.3827	10.3233	10.3059	10.57	10.6081	10.5714	FALSE		+	+	Gl2_siSenp3-1;Gl2_siSenp3-9					PF10257	0	17	11	13	11	86.5	1		FHIP2A	6.03333	2.03311e-05	-0.885885	0.885885	-20.3093		+				5.64673	9.72195e-05	-1.14246	1.14246	-24.1781	+	+
8.43879	8.33851	8.43254	8.50224	6.76288	6.85549	7.04221	7.07039	9.09117	9.12153	9.06636	FALSE		+	+	Gl2_siSenp3-1;Gl2_siSenp3-9	cellular protein metabolic process;Golgi to plasma membrane protein transport;intracellular protein transport;protein localization to cell surface	ADP-ribosylation factor binding	clathrin-coated vesicle;early endosome membrane;endosome membrane;Golgi apparatus;trans-Golgi network	Lysosome	PF00790;PF02883;PF03127	0	6	4	5	3	67.1	1		GGA2	5.77709	2.88407e-05	1.49528	-1.49528	18.3817			+	+		4.7335	0.00029848	-0.665	0.665	-15.8004		+
7.94369	7.83036	7.88387	8.09223	7.01681	6.96347	7.10119	7.09487	8.69	8.63045	8.55612	FALSE		+	+	Gl2_siSenp3-1;Gl2_siSenp3-9	insulin-like growth factor receptor signaling pathway		protein-containing complex		PF02213	0	6	6	6	6	114.5	1		GIGYF1	5.01748	8.6866e-05	0.893449	-0.893449	13.6491				+		3.60713	0.0015403	-0.687989	0.687989	-9.25815		+
6.36107	6.40939	6.56529	6.44626	7.14364	7.08002	7	7.01458	6.94486	6.96924	7.2114	FALSE		+	+	Gl2_siSenp3-1;Gl2_siSenp3-9	adenylate cyclase-modulating G protein-coupled receptor signaling pathway;blood coagulation;cell differentiation;embryonic digit morphogenesis;G protein-coupled receptor signaling pathway;in utero embryonic development;platelet activation;regulation of cell shape;regulation of fibroblast migration;regulation of proteasomal ubiquitin-dependent protein catabolic process;regulation of TOR signaling;…	D5 dopamine receptor binding;G protein-coupled receptor binding;G-protein beta/gamma-subunit complex binding;GTP binding;GTPase activity;metal ion binding	brush border membrane;cytoplasm;focal adhesion;heterotrimeric G-protein complex;lateral plasma membrane;plasma membrane	cGMP-PKG signaling pathway;Human cytomegalovirus infection;Long-term depression;MAPK signaling pathway;Parathyroid hormone synthesis, secretion and action;Pathways in cancer;Phospholipase D signaling pathway;Regulation of actin cytoskeleton;Sphingolipid signaling pathway;Vascular smooth muscle contraction	PF00503	0	8	3	5	1	44.3	1		GNA12	4.52728	0.000200824	-0.614057	0.614057	-11.2358		+				2.97557	0.00430802	-0.596333	0.596333	-6.78503		+
5.60288	5.83542	5.80219	5.83289	6.63081	6.74281	6.90207	6.56377	6.66959	6.64241	6.7046	FALSE		+	+	Gl2_siSenp3-1;Gl2_siSenp3-9	cell differentiation;homeostasis of number of cells within a tissue;insulin secretion;pancreas development;response to glucose		endoplasmic reticulum membrane;integral component of membrane		PF05624	0	4	2	3	2	71.2	1		ILDR2	4.27941	0.000305579	-0.941521	0.941521	-10.1719		+				4.37916	0.000484804	-0.903854	0.903854	-13.3771		+
4.97728	5.17792	4.79701	5.37156	4.24793	4.05311	4.53605	4.30743	5.78398	5.94251	5.35403	FALSE		+		Gl2_siSenp3-9	actin cytoskeleton organization;modulation of chemical synaptic transmission;regulation of ARF protein signal transduction;regulation of neurotransmitter receptor localization to postsynaptic specialization membrane	ARF guanyl-nucleotide exchange factor activity	cytoplasm;Schaffer collateral - CA1 synapse	Endocytosis	PF01369;PF16453	0	2	4	6	1	162.7	1		IQSEC2	2.60804	0.00617368	0.794812	-0.794812	4.9945				+		1.49426	0.0616945	-0.612565	0.612565	-2.94572		+
7.94369	8.10591	7.97957	8.18686	7.11894	7.46352	7.45204	7.51017	8.79669	8.81153	8.70805	FALSE		+	+	Gl2_siSenp3-1;Gl2_siSenp3-9	auditory receptor cell fate commitment;cell differentiation;epithelial cell apoptotic process involved in palatal shelf morphogenesis;gamma-delta T cell differentiation;in utero embryonic development;morphogenesis of embryonic epithelium;Notch signaling pathway;odontogenesis of dentin-containing tooth;positive regulation of Notch signaling pathway;regulation of cell adhesion;regulation of cell pr…	calcium ion binding;growth factor activity;Notch binding	integral component of plasma membrane;plasma membrane	Breast cancer;Endocrine resistance;Notch signaling pathway;Pathways in cancer;Th1 and Th2 cell differentiation	PF00008;PF01414;PF07645;PF07657;PF12661	0	5	6	7	6	133.3	1		JAG2	3.12481	0.00235644	0.667837	-0.667837	6.29261				+		3.76435	0.00122209	-0.718086	0.718086	-9.98661		+
5.61176	5.30743	5.43296	5.37504	5.79442	6.1416	6.25739	5.95652	4.3147	4.45286	4.38543	FALSE		+	+	Gl2_siSenp3-1;Gl2_siSenp3-9	protein homooligomerization		plasma membrane		PF02214	0	1	1	1	1	88.9	1		KCTD3	2.61151	0.00613661	-0.605683	0.605683	-5.00251		+				4.22796	0.000598708	1.04747	-1.04747	12.455			+	+
7.67807	7.56453	7.77017	7.70252	7.19081	6.89118	6.95884	7.05637	8.42459	8.21578	8.31334	FALSE		+	+	Gl2_siSenp3-1;Gl2_siSenp3-9			integral component of membrane			0	8	1	1	1	17.5	1		LDAF1	3.81163	0.000686433	0.654523	-0.654523	8.40734				+		3.53491	0.00171487	-0.639077	0.639077	-8.94001		+
8.49785	8.65785	8.84643	8.82591	8.05691	8.19229	8.09117	8.06609	9.41193	9.29048	9.33628	FALSE		+	+	Gl2_siSenp3-1;Gl2_siSenp3-9	Golgi apparatus mannose trimming;N-glycan processing;protein glycosylation	calcium ion binding;mannosidase activity;mannosyl-oligosaccharide 1,2-alpha-mannosidase activity	cytosol;endoplasmic reticulum;endoplasmic reticulum-Golgi intermediate compartment;extracellular exosome;Golgi apparatus;Golgi membrane;integral component of membrane;membrane	Metabolic pathways;N-Glycan biosynthesis;Protein processing in endoplasmic reticulum	PF01532	1	9	5	5	4	72.9	1		MAN1A1	3.35268	0.00155033	0.605397	-0.605397	6.93936				+		2.83997	0.00541586	-0.639221	0.639221	-6.3352		+
6.51885	6.23266	6.50144	6.42626	6.94953	7.00562	7.08428	7.01346	7.13853	7.04111	7.02015	FALSE		+	+	Gl2_siSenp3-1;Gl2_siSenp3-9	mRNA catabolic process;mRNA destabilization;mRNA methylation;posttranscriptional regulation of gene expression;regulation of mRNA splicing, via spliceosome;rRNA base methylation;S-adenosylmethionine biosynthetic process;snRNA (adenine-N6)-methylation	23S rRNA (adenine(1618)-N(6))-methyltransferase activity;mRNA (N6-adenosine)-methyltransferase activity;RNA binding;RNA stem-loop binding;U6 snRNA (adenine-(43)-N(6))-methyltransferase activity;U6 snRNA 3'-end binding	nucleus		PF05971	0	10	3	3	3	63.6	1		METTL16	3.79317	0.000709458	-0.593421	0.593421	-8.34362		+				3.24579	0.0027197	-0.646792	0.646792	-7.76175		+
4.98641	5.44626	5.31832	5.40259	5.96809	5.82528	5.89724	5.89966	6.13955	5.83794	6.05745	FALSE		+	+	Gl2_siSenp3-1;Gl2_siSenp3-9	peptide metabolic process;protein processing involved in protein targeting to mitochondrion;proteolysis	metal ion binding;metalloendopeptidase activity	mitochondrial matrix;mitochondrion		PF01432	0	2	1	1	1	80.6	1		MIPEP	2.87371	0.00371906	-0.609174	0.609174	-5.63477		+				2.39019	0.0119506	-0.723256	0.723256	-5.00934		+
9.14364	9.22159	9.18438	9.1876	8.22786	8.27984	8.3505	8.36326	9.85767	9.76669	9.79636	FALSE		+	+	Gl2_siSenp3-1;Gl2_siSenp3-9	cellular protein metabolic process;establishment of glial blood-brain barrier;post-translational protein modification;viral process		cell surface;endoplasmic reticulum lumen;extracellular exosome;integral component of membrane		PF07686	0	6	3	4	3	49.1	1		MXRA8	6.54597	1.03831e-05	0.878937	-0.878937	24.7759				+		5.36851	0.000130329	-0.622608	0.622608	-21.2477		+
10.9363	10.8755	10.853	10.8621	11.6279	11.6393	11.7222	11.6613	11.4865	11.4806	11.5436	FALSE		+	+	Gl2_siSenp3-1;Gl2_siSenp3-9	cellular response to hypoxia;DNA damage response, signal transduction by p53 class mediator;mast cell activation;negative regulation of cell proliferation;peripheral nervous system myelin maintenance;postsynapse organization;regulation of apoptotic process;response to metal ion;signal transduction	cadherin binding;gamma-tubulin binding;microtubule binding;Rab GTPase binding	cell-cell adherens junction;centrosome;cytoplasm;cytosol;extracellular exosome;glutamatergic synapse;microtubule;microtubule cytoskeleton;myelin sheath;nucleus;perinuclear region of cytoplasm;plasma membrane;recycling endosome membrane		PF03096	0	60	13	33	13	42.8	1		NDRG1	6.83755	6.93501e-06	-0.780976	0.780976	-27.7331		+				5.47633	0.00011795	-0.621842	0.621842	-22.3394		+
9.07735	9.12954	9.17493	9.22762	9.84219	9.87083	9.76404	9.81153	7.23745	7.45615	7.49905	FALSE		+	+	Gl2_siSenp3-1;Gl2_siSenp3-9	apoptotic process;BMP signaling pathway;cell aging;cellular response to lipopolysaccharide;epithelial to mesenchymal transition involved in cardiac fibroblast development;interleukin-12-mediated signaling pathway;negative regulation of apoptotic process;negative regulation of cell cycle;negative regulation of cytokine production involved in inflammatory response;negative regulation of JUN kinase …	RNA binding	cytoplasm;cytosol;nucleus	MicroRNAs in cancer;Proteoglycans in cancer	PF02847	0	20	6	8	6	51.7	1		PDCD4	5.58008	3.78108e-05	-0.669791	0.669791	-17.0217		+				5.50107	0.00011795	1.75481	-1.75481	22.5975			+	+
5.64674	5.67807	5.85549	5.73335	6.55305	6.54998	6.73877	6.59842	6.3345	6.18982	6.48059	FALSE		+	+	Gl2_siSenp3-1;Gl2_siSenp3-9	cell proliferation;glucose metabolic process;hypoxia-inducible factor-1alpha signaling pathway;intrinsic apoptotic signaling pathway in response to oxidative stress;regulation of acetyl-CoA biosynthetic process from pyruvate;regulation of glucose metabolic process	ATP binding;protein kinase activity;pyruvate dehydrogenase (acetyl-transferring) kinase activity	mitochondrial matrix;mitochondrial pyruvate dehydrogenase complex;mitochondrion;nucleolus;nucleus	Axon guidance;Central carbon metabolism in cancer;HIF-1 signaling pathway	PF02518;PF10436	0	4	2	2	2	49.2	1		PDK1	5.04637	8.35183e-05	-0.881642	0.881642	-13.8056		+				2.98798	0.00420879	-0.606556	0.606556	-6.8275		+
7.43212	7.40514	7.4822	7.5306	8.1205	8.21529	8.09381	8.11166	8.10119	8.13802	8.12567	FALSE		+	+	Gl2_siSenp3-1;Gl2_siSenp3-9	activation of JUN kinase activity;B cell apoptotic process;B cell homeostasis;epithelial cell migration;histone H3-T11 phosphorylation;hyperosmotic response;intracellular signal transduction;negative regulation of B cell proliferation;negative regulation of protein kinase activity;peptidyl-serine phosphorylation;protein phosphorylation;regulation of cell motility;regulation of germinal center for…	androgen receptor binding;ATP binding;chromatin binding;GTP-Rho binding;histone binding;histone deacetylase binding;histone kinase activity (H3-T11 specific);nuclear receptor transcription coactivator activity;protein kinase activity;protein kinase C activity;protein kinase C binding;protein serine/threonine kinase activity;Rac GTPase binding	cleavage furrow;cytoplasm;cytosol;endosome;midbody;nucleoplasm;nucleus;protein-containing complex	PI3K-Akt signaling pathway;Salmonella infection;Yersinia infection	PF00069;PF00433;PF02185	0	9	7	8	4	103.9	1		PKN1	5.62251	3.55054e-05	-0.672797	0.672797	-17.3061		+				5.16783	0.000163369	-0.659107	0.659107	-19.3534		+
7.52826	7.69627	7.58346	7.60214	8.11998	8.15684	8.34119	8.26162	8.23745	8.26913	8.32957	FALSE		+	+	Gl2_siSenp3-1;Gl2_siSenp3-9	cellular response to leukemia inhibitory factor;GDP-mannose biosynthetic process;mannose metabolic process;protein N-linked glycosylation;protein targeting to ER	metal ion binding;phosphomannomutase activity	cytosol;neuronal cell body	Amino sugar and nucleotide sugar metabolism;Fructose and mannose metabolism;Metabolic pathways	PF03332	0	12	3	4	3	29.7	1		PMM1	4.25514	0.000316781	-0.617375	0.617375	-10.0728		+				4.52733	0.000391121	-0.676183	0.676183	-14.3435		+
9.87636	9.77165	9.86682	9.91453	10.6199	10.7043	10.6165	10.6589	10.9127	10.9899	10.9795	FALSE		+	+	Gl2_siSenp3-1;Gl2_siSenp3-9	cell adhesion;cell-matrix adhesion;cellular response to reactive oxygen species;endothelial cell migration;growth hormone receptor signaling pathway;muscle contraction;positive regulation of stress fiber assembly;signal complex assembly;signal transduction;transforming growth factor beta receptor signaling pathway;vascular endothelial growth factor receptor signaling pathway	beta-catenin binding;integrin binding;metal ion binding;neuropilin binding;protein kinase binding;protein phosphatase binding;ubiquitin protein ligase binding;vinculin binding	cell cortex;cytosol;focal adhesion;lamellipodium;microtubule associated complex;plasma membrane;stress fiber	Bacterial invasion of epithelial cells;Chemokine signaling pathway;Focal adhesion;Human cytomegalovirus infection;Human immunodeficiency virus 1 infection;Human papillomavirus infection;Leukocyte transendothelial migration;Proteoglycans in cancer;Regulation of actin cytoskeleton;VEGF signaling pathway;Viral carcinogenesis;Yersinia infection	PF00412	0	21	10	16	10	64.5	1		PXN	6.19504	1.6525e-05	-0.792597	0.792597	-21.6256		+				5.86571	8.17276e-05	-1.10337	1.10337	-26.7613	+	+
5.45286	5.55766	5.36457	5.64097	6.29094	6.1639	6.03122	6.49025	6.33628	6.2891	6.27612	FALSE		+	+	Gl2_siSenp3-1;Gl2_siSenp3-9			mitochondrion		PF02696	0	3	2	2	2	73.4	1		SELENOO	3.18008	0.00213007	-0.740064	0.740064	-6.44492		+				3.94879	0.000932604	-0.796488	0.796488	-10.9082		+
5.16591	5.15381	5.0268	5.10434	4.91169	4.30012	3.88753	4.16189	5.81506	5.83542	5.99095	FALSE		+	+	Gl2_siSenp3-1;Gl2_siSenp3-9	apoptotic process;axon extension involved in axon guidance;axon guidance;axonal fasciculation;axonogenesis involved in innervation;basal dendrite arborization;branchiomotor neuron axon guidance;dichotomous subdivision of terminal units involved in salivary gland branching;facial nerve structural organization;facioacoustic ganglion development;gonadotrophin-releasing hormone neuronal migration to …	chemorepellent activity;neuropilin binding;semaphorin receptor binding	axon;dendrite;extracellular region;extracellular space;integral component of plasma membrane	Axon guidance	PF01403	0	1	1	1	1	88.8	1		SEMA3A	1.9676	0.0212249	0.797406	-0.797406	3.64468				+		4.29795	0.000542898	-0.767765	0.767765	-12.8741		+
5.66676	5.81506	5.74416	5.8679	7.3733	7.24603	7.34252	7.22978	7.04767	7.06393	6.90328	FALSE		+	+	Gl2_siSenp3-1;Gl2_siSenp3-9	adult behavior;cellular response to oxidative stress;dipeptide import across plasma membrane;glutamate homeostasis;glutathione metabolic process;glutathione transmembrane transport;lens fiber cell differentiation;leukocyte migration;L-glutamate import across plasma membrane;limb development;lung alveolus development;modulation of chemical synaptic transmission;negative regulation of oxidative str…	cystine:glutamate antiporter activity;L-amino acid transmembrane transporter activity	astrocyte projection;brush border membrane;cell surface;cytoskeleton;integral component of membrane;plasma membrane;rough endoplasmic reticulum	Ferroptosis	PF13520	0	2	1	1	1	55.4	1		SLC7A11	6.78023	7.67409e-06	-1.52444	1.52444	-27.1256	+	+				5.05557	0.000198689	-1.23149	1.23149	-18.3669	+	+
11.9767	12.0053	11.9262	11.9538	12.6191	12.6301	12.6118	12.5763	11.3538	11.3643	11.3784	FALSE		+	+	Gl2_siSenp3-1;Gl2_siSenp3-9	cellular protein metabolic process;membrane organization;post-translational protein modification		clathrin-coated vesicle membrane;endoplasmic reticulum lumen;endosome;Golgi apparatus;integral component of membrane;nucleoplasm;plasma membrane;trans-Golgi network;trans-Golgi network transport vesicle;transport vesicle			0	42	17	38	17	45.9	1		TGOLN2	7.1669	4.79736e-06	-0.643826	0.643826	-31.4935		+				6.03052	6.79225e-05	0.599987	-0.599987	28.8837				+
10.4142	10.4155	10.4667	10.46	9.59563	9.63099	9.74937	9.72247	10.6016	10.6002	10.6267	FALSE		+	+	Gl2_siSenp3-1;Gl2_siSenp3-9					PF15282	0	41	10	19	10	38	1		-	5.93208	2.32284e-05	0.764491	-0.764491	19.5253				+		3.63615	0.0014911	-0.170391	0.170391	-9.38885
9.48663	9.43671	9.56948	9.55363	9.65249	9.71596	9.64151	9.72588	9.44087	9.38176	9.52219	FALSE		+		Gl2_siSenp3-9	fertilization;learning;mRNA export from nucleus;nucleocytoplasmic transport;regulation of nucleocytoplasmic transport;viral process		centrosome;cytosol;membrane;nuclear envelope;nuclear membrane;nuclear pore;nucleoplasm;nucleus	RNA transport	PF00400	0	27	10	11	10	59.5	1		AAAS	2.42798	0.00872198	-0.172347	0.172347	-4.58959						0.585565	0.340708	0.0633399	-0.0633399	1.27091
9.50184	9.47472	9.5155	9.56453	9.54361	9.60121	9.5812	9.52709	9.6851	9.67437	9.66676	FALSE			+	Gl2_siSenp3-1	adipose tissue development;cellular response to cholesterol;cellular response to glucose stimulus;cellular response to testosterone stimulus;fatty acid metabolic process;ketone body biosynthetic process;liver development;positive regulation of insulin secretion;response to ethanol;response to nutrient;response to oleic acid;response to purine-containing compound;response to starvation;white fat c…	acetoacetate-CoA ligase activity;ATP binding;butyrate-CoA ligase activity	cytosol	Butanoate metabolism;Metabolic pathways;Valine, leucine and isoleucine degradation	PF00501;PF16177	0	7	6	6	6	75.1	1		AACS	0.997552	0.144219	-0.0491304	0.0491304	-1.93911						3.06739	0.00369264	-0.161261	0.161261	-7.10446
8.90659	8.85767	8.86264	8.84361	8.78856	8.83479	8.90509	8.85081	8.62132	8.67878	8.65857	FALSE			+	Gl2_siSenp3-1	protein transport		cytoplasm;cytosol;nuclear speck			0	12	3	3	3	34.6	1		AAGAB	0.3562	0.511782	0.0228157	-0.0228157	0.8261						3.77623	0.00120109	0.214738	-0.214738	10.0438
11.9297	11.9496	11.9966	12.0278	11.2584	11.2737	11.2632	11.2394	12.1542	12.1652	12.1491	FALSE		+	+	Gl2_siSenp3-1;Gl2_siSenp3-9	endocytosis;membrane organization;positive regulation of Notch signaling pathway;protein autophosphorylation;protein phosphorylation;protein stabilization;regulation of clathrin-dependent endocytosis;regulation of endocytosis;regulation of protein localization	AP-2 adaptor complex binding;ATP binding;Notch binding;protein serine/threonine kinase activity	cell leading edge;clathrin-coated pit;clathrin-coated vesicle;cytosol;extrinsic component of plasma membrane;nucleus;terminal bouton		PF00069	1	34	21	31	20	103.8	1		AAK1	7.09763	5.08701e-06	0.717304	-0.717304	30.6629				+		2.96954	0.00435025	-0.180203	0.180203	-6.76448
10.2974	10.3264	10.2633	10.3411	10.4941	10.5137	10.5517	10.5079	10.5598	10.5848	10.5661	FALSE		+	+	Gl2_siSenp3-1;Gl2_siSenp3-9	positive regulation of fat cell differentiation		cytoplasm		PF04430	0	58	7	16	7	13.3	1		AAMDC	4.21723	0.000338302	-0.209809	0.209809	-9.91977						4.2127	0.000611667	-0.263159	0.263159	-12.3654
10.0651	10.1374	9.96535	9.99492	9.71493	9.92511	9.90839	9.91961	9.84612	9.92035	9.81762	FALSE			+	Gl2_siSenp3-1	angiogenesis;cell differentiation;positive regulation of endothelial cell migration;ribosomal large subunit biogenesis;smooth muscle cell migration	heparin binding;unfolded protein binding	cell surface;cytosol;intercellular bridge;microtubule cytoskeleton;plasma membrane		PF00400	0	18	7	7	7	46.7	1		AAMP	1.46411	0.0569856	0.173687	-0.173687	2.72645						1.7327	0.0394392	0.179334	-0.179334	3.43648
6.6837	6.72928	6.71425	6.80349	6.81762	7.05094	6.90328	6.96232	6.97499	6.95652	6.91648	FALSE		+	+	Gl2_siSenp3-1;Gl2_siSenp3-9	spliceosomal tri-snRNP complex assembly		spliceosomal complex		PF05282	0	9	2	2	2	43.4	1		AAR2	1.96038	0.0215373	-0.200862	0.200862	-3.63076						2.88732	0.00499175	-0.216652	0.216652	-6.48942
13.5739	13.5512	13.5843	13.5437	13.4409	13.446	13.4795	13.4777	13.5015	13.4814	13.4996	FALSE		+	+	Gl2_siSenp3-1;Gl2_siSenp3-9	alanyl-tRNA aminoacylation;cerebellar Purkinje cell layer development;negative regulation of neuron apoptotic process;neuromuscular process controlling balance;regulation of cytoplasmic translational fidelity;tRNA aminoacylation for protein translation;tRNA modification;tRNA processing	alanine-tRNA ligase activity;amino acid binding;aminoacyl-tRNA editing activity;ATP binding;Ser-tRNA(Ala) hydrolase activity;translation regulator activity;tRNA binding;zinc ion binding	cytoplasm;cytosol;extracellular exosome;membrane	Aminoacyl-tRNA biosynthesis	PF01411;PF02272;PF07973	0	52	42	100	42	106.7	1		AARS1	3.48455	0.00122029	0.102234	-0.102234	7.33734						2.58321	0.00855778	0.0691225	-0.0691225	5.54919
9.19943	9.2281	9.30743	9.37308	9.19229	9.17642	9.1533	9.16063	9.2999	9.32373	9.34341	FALSE					alanyl-tRNA aminoacylation;mitochondrial alanyl-tRNA aminoacylation;mitochondrial respiratory chain complex assembly;tRNA modification	alanine-tRNA ligase activity;amino acid binding;ATP binding;tRNA binding;zinc ion binding	mitochondrion	Aminoacyl-tRNA biosynthesis	PF01411;PF07973	0	8	8	9	8	107.3	1		AARS2	1.4142	0.0630053	0.106348	-0.106348	2.6402						0.413761	0.467474	-0.0453359	0.0453359	-0.950101
9.25927	9.28794	9.31379	9.25951	9.29048	9.30378	9.27845	9.37613	9.19697	9.1316	9.21578	FALSE			+	Gl2_siSenp3-1	alanyl-tRNA aminoacylation;regulation of translational fidelity	alanine-tRNA ligase activity;ATP binding;metal ion binding;nucleic acid binding;Ser-tRNA(Ala) hydrolase activity	cytoplasm;nucleus		PF07973	0	8	3	5	3	45.5	1		AARSD1	0.592356	0.320273	-0.0320802	0.0320802	-1.25647						1.87308	0.0306018	0.0986799	-0.0986799	3.74269
10.2733	10.2482	10.2997	10.2999	10.1764	10.1782	10.208	10.1829	9.57573	9.46618	9.50839	FALSE		+	+	Gl2_siSenp3-1;Gl2_siSenp3-9	lysine biosynthetic process via aminoadipic acid;pantothenate metabolic process	holo-[acyl-carrier-protein] synthase activity;magnesium ion binding	cytosol;extracellular exosome	Pantothenate and CoA biosynthesis	PF01648	0	27	8	12	8	35.8	1		AASDHPPT	3.20821	0.00202013	0.0938966	-0.0938966	6.52354						5.72536	9.12278e-05	0.763499	-0.763499	25.0761				+
11.5087	11.4984	11.5611	11.5572	11.6853	11.6862	11.6764	11.7047	11.5016	11.5183	11.4814	FALSE		+		Gl2_siSenp3-9	L-lysine catabolic process to acetyl-CoA via saccharopine;lysine biosynthetic process via aminoadipic acid;lysine catabolic process;protein tetramerization	saccharopine dehydrogenase (NAD+, L-glutamate-forming) activity;saccharopine dehydrogenase (NADP+, L-lysine-forming) activity;saccharopine dehydrogenase activity	cytoplasm;intracellular membrane-bounded organelle;mitochondrial matrix;mitochondrion	Lysine degradation;Metabolic pathways	PF03435;PF05222;PF16653	0	27	21	26	21	102.1	1		AASS	3.99917	0.000492744	-0.156798	0.156798	-9.07927						0.690119	0.279831	0.0308793	-0.0308793	1.45999
8.23601	8.26397	8.25219	8.19131	8.38845	8.48864	8.40599	8.43254	7.95594	7.96578	8.01681	FALSE		+	+	Gl2_siSenp3-1;Gl2_siSenp3-9	cell adhesion;cellular response to DNA damage stimulus;embryonic cleavage;negative regulation of amyloid precursor protein biosynthetic process;negative regulation of apoptotic process;negative regulation of reactive oxygen species metabolic process;negative regulation of superoxide anion generation;positive regulation of transcription by RNA polymerase II;regulation of mitotic cell cycle;ribosom…	leucine zipper domain binding;protein kinase binding;RNA binding;tau protein binding	cytoplasm;Golgi apparatus;nucleolus;nucleus		PF08164;PF13339	0	9	4	5	4	63.1	1		AATF	3.41793	0.00137446	-0.193035	0.193035	-7.13401						3.85517	0.00106783	0.256361	-0.256361	10.431
5.30012	5.49185	4.94486	5.44294	5.36457	5.3147	5.39575	5.74416	5.35403	5.71425	5.51096	FALSE					lipid transport;neutrophil degranulation	ATP binding;ATPase activity, coupled to transmembrane movement of substances;lipid transporter activity	azurophil granule membrane;integral component of membrane;intracellular membrane-bounded organelle;plasma membrane;secretory granule membrane	ABC transporters	PF00005	0	0	1	1	1	575.8	1		ABCA13	0.456254	0.420738	-0.15985	0.15985	-1.01394						0.634307	0.310353	-0.231467	0.231467	-1.35942
5.76288	5.88264	6.03342	6.07253	6.17393	6.19574	6.42962	6.3505	5.97269	6.12102	5.9542	FALSE		+		Gl2_siSenp3-9	brain development;cellular iron ion homeostasis;heme transport;porphyrin-containing compound biosynthetic process;skin development;transmembrane transport	ATP binding;efflux transmembrane transporter activity;heme binding;heme transporter activity;heme-transporting ATPase activity	ATP-binding cassette (ABC) transporter complex;cytosol;endoplasmic reticulum;endoplasmic reticulum membrane;endosome;endosome membrane;extracellular exosome;Golgi apparatus;Golgi membrane;integral component of mitochondrial outer membrane;mitochondrial envelope;mitochondrial outer membrane;mitochondrion;nucleoplasm;plasma membrane	ABC transporters	PF00005;PF00664;PF16185	0	6	4	5	3	93.8	1		ABCB6	2.0024	0.0198932	-0.349575	0.349575	-3.71209						0.347488	0.531775	-0.0780979	0.0780979	-0.82048
9.95696	9.98128	9.95143	10.0153	10.1454	10.1118	10.1015	10.1271	10.0369	10.0375	10.0275	FALSE		+	+	Gl2_siSenp3-1;Gl2_siSenp3-9	cellular iron ion homeostasis;transmembrane transport	ATP binding;ATPase activity, coupled to transmembrane movement of substances;heme transporter activity	integral component of membrane;mitochondrial inner membrane	ABC transporters	PF00005;PF00664	1	14	9	10	8	82.6	1		ABCB7	3.79245	0.000710125	-0.145202	0.145202	-8.34113						1.67516	0.043929	-0.05773	0.05773	-3.31487
7.95303	7.99492	8.01903	7.99039	8.19869	8.29324	8.32148	8.46883	8.39532	8.40684	8.39275	FALSE		+	+	Gl2_siSenp3-1;Gl2_siSenp3-9	cell chemotaxis;cobalamin metabolic process;drug transmembrane transport;glutathione transmembrane transport;leukotriene metabolic process;phospholipid translocation;response to drug;sphingolipid translocation;transmembrane transport;xenobiotic transport	ATP binding;ATPase activity;ATPase activity, coupled to transmembrane movement of substances;ATPase-coupled anion transmembrane transporter activity;cobalamin-transporting ATPase activity;glutathione transmembrane transporter activity;phospholipid-translocating ATPase activity;sphingolipid-translocating ATPase activity;transporter activity;xenobiotic transmembrane transporting ATPase activity	basolateral plasma membrane;extracellular exosome;integral component of plasma membrane;membrane;plasma membrane;vacuolar membrane	ABC transporters;Antifolate resistance;MicroRNAs in cancer;Sphingolipid signaling pathway;Vitamin digestion and absorption	PF00005;PF00664	0	6	7	7	7	171.5	1		ABCC1	2.91928	0.00342689	-0.331216	0.331216	-5.75015						5.69499	9.26473e-05	-0.40896	0.40896	-24.7254
5.60288	5.46597	5.59694	5.44626	5.21723	5.25172	5.26679	5.46923	5.9331	5.71149	5.77873	FALSE		+	+	Gl2_siSenp3-1;Gl2_siSenp3-9	alpha-linolenic acid metabolic process;fatty acid beta-oxidation;fatty acid beta-oxidation using acyl-CoA oxidase;fatty acid elongation;fatty acid homeostasis;linoleic acid metabolic process;long-chain fatty acid catabolic process;myelin maintenance;negative regulation of cytokine production involved in inflammatory response;negative regulation of reactive oxygen species biosynthetic process;neur…	ADP binding;ATP binding;ATPase activity;ATPase activity, coupled to transmembrane movement of substances;enzyme binding;fatty-acyl-CoA transmembrane transporter activity;identical protein binding;long-chain fatty acid transporter activity;protein homodimerization activity;transporter activity	cytoplasm;cytosol;endoplasmic reticulum membrane;integral component of peroxisomal membrane;lysosomal membrane;membrane;mitochondrial membrane;perinuclear region of cytoplasm;peroxisomal membrane;peroxisome	ABC transporters;Peroxisome	PF00005;PF06472	0	5	2	2	2	82.9	1		ABCD1	1.73714	0.0335387	0.22677	-0.22677	3.21215						1.89413	0.0295779	-0.279764	0.279764	-3.78983
11.1697	11.2285	11.2187	11.174	11.3921	11.4035	11.352	11.4128	11.1921	11.1226	11.1874	FALSE		+		Gl2_siSenp3-9	fatty acid beta-oxidation;fatty acid biosynthetic process;peroxisomal long-chain fatty acid import;peroxisome organization;response to drug;response to organic cyclic compound;transmembrane transport;very long-chain fatty acid catabolic process	ATP binding;ATPase activity;ATPase activity, coupled to transmembrane movement of substances;long-chain fatty acid transporter activity;protein homodimerization activity;protein self-association	cytosol;integral component of membrane;intracellular membrane-bounded organelle;membrane;mitochondrion;peroxisomal matrix;peroxisomal membrane;peroxisome	ABC transporters;Peroxisome	PF00005;PF06472	0	34	19	31	19	75.4	1		ABCD3	4.11949	0.000398067	-0.192401	0.192401	-9.53481						0.531134	0.376897	0.0303529	-0.0303529	1.17103
12.9367	12.9021	12.9514	12.9083	12.91	12.8515	12.8514	12.86	12.8707	12.8221	12.8342	FALSE		+	+	Gl2_siSenp3-1;Gl2_siSenp3-9	defense response to virus;negative regulation of endoribonuclease activity;regulation of type I interferon-mediated signaling pathway;ribosomal subunit export from nucleus;translational initiation;translational termination;viral process	ATP binding;ATPase activity;endoribonuclease inhibitor activity;iron ion binding;ribosomal small subunit binding	cytoplasm;cytosol;membrane;mitochondrial matrix;mitochondrion		PF00005;PF00037;PF04068	0	44	24	55	24	67.3	1		ABCE1	1.66579	0.0384485	0.0563855	-0.0563855	3.08271						2.17722	0.017593	0.0823036	-0.0823036	4.45857
13.0306	13.0366	13.023	13.0044	12.8534	12.893	12.8726	12.8787	12.6707	12.6808	12.7015	FALSE		+	+	Gl2_siSenp3-1;Gl2_siSenp3-9	inflammatory response;positive regulation of translation;translation;translational initiation;transmembrane transport	ATP binding;ATPase activity;ribosome binding;RNA binding;translation activator activity;translation factor activity, RNA binding	cytoplasm;cytosol;membrane;nuclear envelope;nucleoplasm;polysomal ribosome;ribosome		PF00005;PF12848	1	40	28	64	27	95.9	1		ABCF1	5.04963	8.3322e-05	0.149212	-0.149212	13.8233						6.12545	6.21769e-05	0.339303	-0.339303	30.1809
11.8331	11.8588	11.8902	11.8567	11.6986	11.7171	11.7355	11.6934	11.8636	11.893	11.8715	FALSE		+		Gl2_siSenp3-9		ATP binding;ATPase activity;transporter activity	membrane;mitochondrial envelope		PF00005;PF12848	0	33	21	26	21	71.2	1		ABCF2	4.19412	0.00035132	0.14853	-0.14853	9.82752						0.463072	0.427211	-0.0163611	0.0163611	-1.04404
9.84282	9.89102	9.90959	9.86929	10.0851	10.1255	10.1098	10.0999	10.1262	10.1434	10.1123	FALSE		+	+	Gl2_siSenp3-1;Gl2_siSenp3-9	defense response to virus	ATP binding;ATPase activity;cadherin binding	membrane		PF00005;PF12848	0	22	13	17	13	79.7	1		ABCF3	5.00475	8.9183e-05	-0.226899	0.226899	-13.5807						4.38161	0.000484069	-0.249112	0.249112	-13.3925
10.5274	10.5713	10.6396	10.5692	10.7787	10.7928	10.7442	10.7593	10.5715	10.5681	10.6065	FALSE		+		Gl2_siSenp3-9	cellular glucuronidation;glucuronoside catabolic process	hydrolase activity, hydrolyzing O-glycosyl compounds;mycophenolic acid acyl-glucuronide esterase activity	cytosol;mitochondrial matrix;mitochondrion		PF00561	0	37	9	15	9	33.9	1		ABHD10	3.53783	0.00111223	-0.191862	0.191862	-7.50336						0.0615712	0.898055	-0.00514062	0.00514062	-0.175171
5.69209	5.75756	5.63807	6.01569	5.79442	5.97728	5.95884	5.79961	5.91886	5.52982	5.93546	FALSE						hydrolase activity	mitochondrion		PF12697	0	3	1	1	1	34.7	1		ABHD11	0.502605	0.38275	-0.106682	0.106682	-1.09791						0.0438593	0.927203	-0.0188605	0.0188605	-0.12693
11.5002	11.4788	11.5146	11.5134	11.4164	11.4011	11.4053	11.4223	11.8026	11.8046	11.7972	FALSE		+	+	Gl2_siSenp3-1;Gl2_siSenp3-9	acylglycerol catabolic process;adult walking behavior;glycerophospholipid catabolic process;monoacylglycerol catabolic process;phosphatidylserine catabolic process;protein depalmitoylation;response to auditory stimulus	acylglycerol lipase activity;lysophospholipase activity;palmitoyl-(protein) hydrolase activity	AMPA glutamate receptor complex;dendrite cytoplasm;integral component of membrane;plasma membrane		PF12146	0	53	18	29	18	45.1	1		ABHD12	4.07671	0.000431068	0.090452	-0.090452	9.37058						6.10665	6.40505e-05	-0.299696	0.299696	-29.9194
10.531	10.5002	10.508	10.5366	10.1147	10.1426	10.1882	10.1935	10.6843	10.6824	10.7178	FALSE		+	+	Gl2_siSenp3-1;Gl2_siSenp3-9	3'-phosphoadenosine 5'-phosphosulfate metabolic process;positive regulation of transcription by RNA polymerase II	hydrolase activity	cytoplasm;cytosol;extracellular exosome;nucleolus;nucleus		PF12697	0	60	9	10	9	22.3	1		ABHD14B	5.61357	3.55984e-05	0.359212	-0.359212	17.2458						4.22142	0.00060444	-0.175852	0.175852	-12.4165
9.10198	9.20114	9.16365	9.17916	9.14466	9.19697	9.2053	9.16717	8.99322	9.07842	9.14338	FALSE					monoacylglycerol catabolic process;prostaglandin catabolic process	acylglycerol lipase activity	integral component of membrane		PF00561	0	9	5	6	5	63.2	1		ABHD16A	0.27753	0.593486	-0.0170424	0.0170424	-0.669976						1.00837	0.153022	0.0898088	-0.0898088	2.03015
5.8505	6.20555	5.6837	5.90448	5.27053	5.86295	5.66959	5.6893	5.91169	6.24793	6.05745	FALSE					negative regulation of protein localization to microtubule;positive regulation of protein localization to endosome;protein depalmitoylation;protein palmitoylation;regulation of dendritic spine maintenance;regulation of protein localization to synapse	palmitoyl-(protein) hydrolase activity	anchored component of postsynaptic density membrane;anchored component of postsynaptic recycling endosome membrane;cell junction;dendritic spine;glutamatergic synapse;membrane;recycling endosome membrane		PF12146	0	3	1	1	1	32.2	1		ABHD17B	0.874847	0.18361	0.287965	-0.287965	1.73516						0.470817	0.421299	-0.161299	0.161299	-1.05863
8.52239	8.45861	8.35623	8.51531	8.47816	8.32598	8.36457	8.45574	8.53489	8.48864	8.55075	FALSE					actin polymerization or depolymerization;dendrite morphogenesis;Fc-gamma receptor signaling pathway involved in phagocytosis;lamellipodium morphogenesis;megakaryocyte development;negative regulation of cell proliferation;peptidyl-tyrosine phosphorylation;somitogenesis;transmembrane receptor protein tyrosine kinase signaling pathway;vascular endothelial growth factor receptor signaling pathway;vir…	cadherin binding;cytoskeletal protein binding;protein tyrosine kinase activator activity;SH3 domain binding	cell junction;cytoskeleton;cytosol;endoplasmic reticulum;extracellular exosome;filopodium tip;growth cone;lamellipodium;nucleus;postsynaptic density;postsynaptic membrane;SCAR complex		PF00018;PF07815	0	15	6	12	4	55	1		ABI1	0.492353	0.391264	0.0570202	-0.0570202	1.07948						0.592406	0.336452	-0.0616254	0.0616254	-1.28338
10.0404	10.0041	10.0423	10.0987	9.95739	9.90117	9.92169	9.97097	10.0908	10.0861	10.1573	FALSE		+		Gl2_siSenp3-9	actin polymerization or depolymerization;cell migration;cytoskeleton organization;nervous system development;peptidyl-tyrosine phosphorylation;positive regulation of Arp2/3 complex-mediated actin nucleation;Rac protein signal transduction;viral process	cytoskeletal adaptor activity;DNA binding;kinase binding;proline-rich region binding;SH3 domain binding;ubiquitin protein ligase binding	adherens junction;cytoplasm;cytoskeleton;cytosol;filopodium tip;lamellipodium;nucleus;SCAR complex	Regulation of actin cytoskeleton	PF07815;PF14604	2	18	7	10	5	55.6	1		ABI2	2.29153	0.0113842	0.108579	-0.108579	4.29682						1.08131	0.132993	-0.0650339	0.0650339	-2.16249
8.82177	8.69105	8.75121	8.86481	8.67842	8.63118	8.56643	8.58082	9.19155	9.06932	9.18735	FALSE		+	+	Gl2_siSenp3-1;Gl2_siSenp3-9	actin cytoskeleton organization;actin filament branching;activated T cell proliferation;activation of protein kinase C activity;alpha-beta T cell differentiation;autophagy;B cell proliferation involved in immune response;B cell receptor signaling pathway;B-1 B cell homeostasis;Bergmann glial cell differentiation;cardiovascular system development;cell cycle arrest;cell differentiation;cellular pro…	actin filament binding;actin monomer binding;ATP binding;bubble DNA binding;DNA binding;ephrin receptor binding;four-way junction DNA binding;kinase activity;magnesium ion binding;manganese ion binding;mitogen-activated protein kinase binding;neuropilin binding;nicotinate-nucleotide adenylyltransferase activity;non-membrane spanning protein tyrosine kinase activity;phosphotyrosine residue binding…	actin cytoskeleton;cell leading edge;cytoplasm;cytosol;dendrite;mitochondrion;neuronal cell body;nuclear body;nuclear membrane;nucleolus;nucleoplasm;nucleus;perinuclear region of cytoplasm;postsynapse;protein-containing complex	Axon guidance;Cell cycle;Chronic myeloid leukemia;ErbB signaling pathway;MicroRNAs in cancer;Neurotrophin signaling pathway;Pathogenic Escherichia coli infection;Pathways in cancer;Ras signaling pathway;Shigellosis;Viral myocarditis	PF00017;PF00018;PF07714;PF08919	0	5	5	6	5	122.8	1		ABL1	1.9686	0.0211993	0.167994	-0.167994	3.64661						2.89287	0.00494836	-0.367199	0.367199	-6.50768
9.3253	9.35028	9.31583	9.48744	9.04357	9.20335	9.21578	9.2305	9.74062	9.69262	9.68755	FALSE		+	+	Gl2_siSenp3-1;Gl2_siSenp3-9	animal organ morphogenesis;cilium assembly;cytoskeleton organization;lamellipodium assembly;visual perception	actin binding;actin filament binding;metal ion binding	actin cytoskeleton;cytoplasm;lamellipodium;stress fiber	Axon guidance	PF00412;PF02209;PF16182	0	8	6	6	6	87.6	1		ABLIM1	1.79745	0.0296756	0.196412	-0.196412	3.32313						2.99187	0.00418541	-0.337218	0.337218	-6.84085
11.2559	11.3706	11.351	11.376	11.6113	11.6725	11.5747	11.6094	11.1954	11.2209	11.233	FALSE		+	+	Gl2_siSenp3-1;Gl2_siSenp3-9	actin cytoskeleton organization;brain development;G protein-coupled receptor signaling pathway;inner ear morphogenesis;modulation of chemical synaptic transmission;negative regulation of blood vessel remodeling;negative regulation of cellular extravasation;negative regulation of inflammatory response;negative regulation of neutrophil degranulation;neuromuscular process controlling balance;positiv…	GTPase activator activity;guanyl-nucleotide exchange factor activity;Rho guanyl-nucleotide exchange factor activity	cytosol;glutamatergic synapse;membrane;plasma membrane;Schaffer collateral - CA1 synapse		PF00168;PF00169;PF00620;PF00621	3	16	14	18	11	97.5	1		ABR	3.70597	0.000818976	-0.278618	0.278618	-8.04812						1.78134	0.0360982	0.121922	-0.121922	3.54101
9.15102	9.20604	8.9867	9.10852	8.80445	9.19057	9.1025	9.21941	9.02597	9.2148	9.06824	FALSE					regulation of actin filament-based process				PF14705	0	23	2	4	2	9.1	1		ABRACL	0.119289	0.799956	0.0338356	-0.0338356	0.319998						0.0477968	0.919613	0.0100629	-0.0100629	0.13779
8.7252	8.89573	8.98755	8.92807	8.9629	9.08614	8.99067	9.01095	8.97985	8.98014	8.98812	FALSE					attachment of spindle microtubules to kinetochore;cell division;chromosome segregation;mitotic cell cycle;mitotic spindle assembly;protein deubiquitination;protein K63-linked deubiquitination;response to ischemia	microtubule binding;polyubiquitin modification-dependent protein binding	BRISC complex;cytoplasm;cytosol;microtubule;spindle pole			0	10	4	4	4	46.9	1		ABRAXAS2	1.07469	0.123556	-0.128527	0.128527	-2.06732						0.700759	0.274457	-0.098567	0.098567	-1.47909
9.6616	9.72366	9.65875	9.71956	10.1903	10.3127	10.3494	10.3402	9.46271	9.63263	9.58928	FALSE		+		Gl2_siSenp3-9	alpha-linolenic acid metabolic process;bile acid metabolic process;fatty acid beta-oxidation;fatty acid beta-oxidation using acyl-CoA oxidase;neutrophil degranulation;phenylacetate catabolic process;protein targeting to peroxisome;very long-chain fatty acid metabolic process	acetate CoA-transferase activity;acetyl-CoA C-acyltransferase activity;palmitoyl-CoA oxidase activity	cytosol;extracellular region;intracellular membrane-bounded organelle;membrane;peroxisomal matrix;peroxisome;specific granule lumen	alpha-Linolenic acid metabolism;Biosynthesis of unsaturated fatty acids;Fatty acid degradation;Fatty acid metabolism;Metabolic pathways;Peroxisome;PPAR signaling pathway;Valine, leucine and isoleucine degradation	PF00108;PF02803	0	47	12	16	12	44.3	1		ACAA1	5.23473	6.23526e-05	-0.607246	0.607246	-14.8678		+				1.37934	0.0759655	0.129354	-0.129354	2.7205
12.2924	12.2675	12.2736	12.2715	12.3671	12.3484	12.363	12.3263	12.463	12.5022	12.4413	FALSE		+	+	Gl2_siSenp3-1;Gl2_siSenp3-9	cellular response to hypoxia;cholesterol biosynthetic process;fatty acid beta-oxidation;negative regulation of mitochondrial membrane permeability involved in apoptotic process;negative regulation of mitochondrial outer membrane permeabilization involved in apoptotic signaling pathway	acetyl-CoA C-acetyltransferase activity;acetyl-CoA C-acyltransferase activity;RNA binding	mitochondrial matrix;mitochondrion	Fatty acid degradation;Fatty acid elongation;Fatty acid metabolism;Metabolic pathways;Valine, leucine and isoleucine degradation	PF00108;PF02803	0	71	20	42	20	41.9	1		ACAA2	3.3678	0.0015077	-0.0749724	0.0749724	-6.98408						4.11995	0.00070719	-0.192622	0.192622	-11.8336
11.5664	11.6137	11.6519	11.6474	11.5421	11.5594	11.5432	11.5698	11.5485	11.5888	11.5858	FALSE		+		Gl2_siSenp3-9	acetyl-CoA metabolic process;carnitine shuttle;cellular response to prostaglandin E stimulus;fatty acid biosynthetic process;fatty-acyl-CoA biosynthetic process;lipid homeostasis;malonyl-CoA biosynthetic process;positive regulation of cellular metabolic process;protein homotetramerization;protein metabolic process;regulation of cholesterol biosynthetic process;tissue homeostasis	acetyl-CoA carboxylase activity;ATP binding;biotin carboxylase activity;identical protein binding;metal ion binding	actin cytoskeleton;cytosol;fibrillar center	AMPK signaling pathway;Fatty acid biosynthesis;Fatty acid metabolism;Glucagon signaling pathway;Insulin signaling pathway;Metabolic pathways;Propanoate metabolism;Pyruvate metabolism	PF00289;PF00364;PF01039;PF02785;PF02786;PF08326	0	15	31	35	31	265.4	1		ACACA	1.7184	0.0346834	0.0662091	-0.0662091	3.17797						0.862034	0.202497	0.0454883	-0.0454883	1.76748
11.7319	11.7377	11.8484	11.7943	12.0242	11.9948	11.9616	11.976	11.7984	11.7505	11.7405	FALSE		+		Gl2_siSenp3-9	long-chain fatty acid metabolic process;medium-chain fatty acid metabolic process;mitochondrial respiratory chain complex I assembly	fatty-acyl-CoA binding;flavin adenine dinucleotide binding;long-chain-acyl-CoA dehydrogenase activity;medium-chain-acyl-CoA dehydrogenase activity;very-long-chain-acyl-CoA dehydrogenase activity	dendrite;mitochondrial inner membrane;mitochondrial membrane;mitochondrion;nucleus		PF00441;PF02770;PF02771	0	34	20	28	20	68.7	1		ACAD9	3.34604	0.0015688	-0.211073	0.211073	-6.91978						0.159934	0.7539	0.0149724	-0.0149724	0.419981
12.3318	12.3269	12.346	12.3082	12.4679	12.4282	12.4477	12.457	12.2727	12.2635	12.2747	FALSE		+	+	Gl2_siSenp3-1;Gl2_siSenp3-9	carnitine biosynthetic process;carnitine metabolic process, CoA-linked;fatty acid beta-oxidation;fatty acid beta-oxidation using acyl-CoA dehydrogenase;medium-chain fatty acid catabolic process;medium-chain fatty acid metabolic process;oxidation-reduction process;regulation of lipid metabolic process	acyl-CoA dehydrogenase activity;flavin adenine dinucleotide binding;identical protein binding;medium-chain-acyl-CoA dehydrogenase activity	axon;mitochondrial matrix;mitochondrial membrane;mitochondrion;nuclear speck;nucleus	Fatty acid degradation;Fatty acid metabolism;Metabolic pathways;PPAR signaling pathway;Valine, leucine and isoleucine degradation	PF00441;PF02770;PF02771	0	53	19	46	19	46.6	1		ACADM	4.38495	0.000256326	-0.121923	0.121923	-10.6131						2.73178	0.00650993	0.0579665	-0.0579665	5.99398
7.61545	7.49265	7.54148	7.51491	7.81954	7.63807	7.74416	7.73606	7.824	7.79701	7.72928	FALSE		+	+	Gl2_siSenp3-1;Gl2_siSenp3-9	butyrate catabolic process;fatty acid beta-oxidation;fatty acid beta-oxidation using acyl-CoA dehydrogenase	acyl-CoA dehydrogenase activity;butyryl-CoA dehydrogenase activity;flavin adenine dinucleotide binding	mitochondrial matrix;mitochondrion;nucleoplasm;nucleus	beta-Alanine metabolism;Butanoate metabolism;Carbon metabolism;Fatty acid degradation;Fatty acid metabolism;Metabolic pathways;Propanoate metabolism;Valine, leucine and isoleucine degradation	PF00441;PF02770;PF02771	0	5	2	2	2	44.3	1		ACADS	2.25488	0.0122114	-0.193336	0.193336	-4.22012						2.78058	0.00597741	-0.242309	0.242309	-6.146
12.1131	12.1583	12.2032	12.1846	12.4236	12.3912	12.3697	12.3636	11.9274	11.9311	11.9635	FALSE		+	+	Gl2_siSenp3-1;Gl2_siSenp3-9	energy derivation by oxidation of organic compounds;epithelial cell differentiation;fatty acid beta-oxidation;fatty acid beta-oxidation using acyl-CoA dehydrogenase;IRE1-mediated unfolded protein response;negative regulation of fatty acid biosynthetic process;negative regulation of fatty acid oxidation;regulation of cholesterol metabolic process;response to cold;temperature homeostasis	acyl-CoA dehydrogenase activity;fatty-acyl-CoA binding;flavin adenine dinucleotide binding;long-chain-acyl-CoA dehydrogenase activity;very-long-chain-acyl-CoA dehydrogenase activity	cytosol;mitochondrial inner membrane;mitochondrial matrix;mitochondrial membrane;mitochondrial nucleoid;mitochondrion;nucleolus;nucleus	Fatty acid degradation;Fatty acid metabolism;Metabolic pathways	PF00441;PF02770;PF02771	0	44	23	38	23	70.3	1		ACADVL	4.06957	0.000435006	-0.222214	0.222214	-9.3434						3.53757	0.00170771	0.224111	-0.224111	8.95154
10.821	10.8858	10.9248	10.8858	10.9203	10.9403	10.9337	10.931	10.8631	10.8694	10.9065	FALSE					cellular response to nerve growth factor stimulus;endocytic recycling	GTPase activator activity;metal ion binding;phosphatidylinositol-3,5-bisphosphate binding;Rab GTPase binding	endosome membrane;membrane	Endocytosis	PF00169;PF01412;PF12796	0	23	17	21	17	88	1		ACAP2	1.25568	0.0864283	-0.0519578	0.0519578	-2.37023						0.00395933	0.992891	-0.00033315	0.00033315	-0.0119538
3.26303	3.59694	3.10434	3.75489	3.83794	3.58496	4	3.848	3.54844	3.49825	3.56071	FALSE					neuron migration;regulation of neuron projection development	GTPase activator activity;metal ion binding	growth cone	Endocytosis	PF00169;PF01412	0	2	2	2	2	92.4	1		ACAP3	1.18534	0.0991184	-0.387927	0.387927	-2.25199						0.239546	0.65092	-0.106002	0.106002	-0.597761
12.2785	12.2262	12.2145	12.2215	12.5727	12.4858	12.5001	12.5173	12.2983	12.2805	12.2716	FALSE		+		Gl2_siSenp3-9	acetyl-CoA biosynthetic process;acetyl-CoA catabolic process;adipose tissue development;brain development;branched-chain amino acid catabolic process;coenzyme A biosynthetic process;coenzyme A metabolic process;fatty acid beta-oxidation;isoleucine catabolic process;ketone body biosynthetic process;ketone body catabolic process;ketone body metabolic process;liver development;metanephric proximal c…	acetyl-CoA C-acetyltransferase activity;acetyl-CoA C-acyltransferase activity;carbon-carbon lyase activity;coenzyme binding;enzyme binding;ligase activity, forming carbon-carbon bonds;metal ion binding;protein homodimerization activity	extracellular exosome;mitochondrial matrix;mitochondrion	Butanoate metabolism;Carbon metabolism;Fatty acid degradation;Fatty acid metabolism;Glyoxylate and dicarboxylate metabolism;Lysine degradation;Metabolic pathways;Propanoate metabolism;Pyruvate metabolism;Synthesis and degradation of ketone bodies;Terpenoid backbone biosynthesis;Tryptophan metabolism;Valine, leucine and isoleucine degradation	PF00108;PF02803	0	48	18	41	18	45.2	1		ACAT1	4.65468	0.00016086	-0.283767	0.283767	-11.8215						1.31938	0.0850917	-0.0482669	0.0482669	-2.60547
12.1441	12.1092	12.1381	12.1021	12.111	12.1034	12.1168	12.1069	12.1826	12.1954	12.162	FALSE			+	Gl2_siSenp3-1	cholesterol biosynthetic process;fatty acid beta-oxidation;lipid metabolic process	acetyl-CoA C-acetyltransferase activity;acetyl-CoA C-acyltransferase activity	cytoplasm;cytosol;extracellular exosome;mitochondrion;nucleolus;nucleus	Butanoate metabolism;Carbon metabolism;Fat digestion and absorption;Fatty acid degradation;Fatty acid metabolism;Glyoxylate and dicarboxylate metabolism;Lysine degradation;Metabolic pathways;Propanoate metabolism;Pyruvate metabolism;Synthesis and degradation of ketone bodies;Terpenoid backbone biosynthesis;Tryptophan metabolism;Valine, leucine and isoleucine degradation	PF00108;PF02803	0	71	17	40	17	41.3	1		ACAT2	0.608206	0.310685	0.0138583	-0.0138583	1.28402						1.91539	0.0283393	-0.0566333	0.0566333	-3.83778
11.2815	11.314	11.2399	11.3321	11.2777	11.2629	11.3128	11.2277	11.2651	11.2587	11.2507	FALSE					steroid biosynthetic process	fatty-acyl-CoA binding;protein kinase A regulatory subunit binding	Golgi apparatus;Golgi membrane;membrane;mitochondrion		PF00887;PF13897	0	30	12	22	11	60.6	1		ACBD3	0.344986	0.522696	0.0215888	-0.0215888	0.804367						0.651554	0.300755	0.0336673	-0.0336673	1.39057
9.96665	9.91394	9.86372	9.97327	10.1866	10.1917	10.1487	10.1862	9.67136	9.74635	9.76752	FALSE		+	+	Gl2_siSenp3-1;Gl2_siSenp3-9	autophagy of peroxisome;fatty acid catabolic process	fatty-acyl-CoA binding;lipid binding	integral component of membrane;membrane;nucleoplasm;nucleus;peroxisomal membrane;peroxisome		PF00887	0	16	9	11	9	60.1	1		ACBD5	3.99509	0.000496189	-0.24892	0.24892	-9.06416						2.44796	0.0108102	0.200983	-0.200983	5.16665
6.12102	5.85549	5.76553	5.9331	5.7761	5.848	5.67807	5.8802	6.1127	6.1918	5.93546	FALSE					acyl-CoA metabolic process	fatty-acyl-CoA binding;lipid binding	cytosol		PF00887;PF12796	0	4	1	1	1	31.1	1		ACBD6	0.676648	0.270278	0.123194	-0.123194	1.40173						0.695775	0.276837	-0.161201	0.161201	-1.47015
12.6252	12.6339	12.5854	12.6345	12.7149	12.697	12.7108	12.7104	12.7226	12.7354	12.7128	FALSE		+	+	Gl2_siSenp3-1;Gl2_siSenp3-9	apoptotic chromosome condensation;erythrocyte differentiation;mRNA processing;negative regulation of mRNA splicing, via spliceosome;positive regulation of apoptotic process;positive regulation of monocyte differentiation;RNA splicing	ATPase activity;enzyme binding;nucleic acid binding;RNA binding	ASAP complex;cytosol;nuclear speck;nucleolus;nucleoplasm;nucleus;plasma membrane	mRNA surveillance pathway;RNA transport;Spliceosome	PF02037;PF16294	1	32	39	69	38	151.8	1		ACIN1	3.44534	0.00131042	-0.0885234	0.0885234	-7.21712						3.04226	0.00384956	-0.103876	0.103876	-7.01582
14.0696	14.0271	14.0702	14.0856	13.7593	13.695	13.7105	13.7361	14.3479	14.3215	14.2848	FALSE		+	+	Gl2_siSenp3-1;Gl2_siSenp3-9	acetyl-CoA biosynthetic process;cholesterol biosynthetic process;citrate metabolic process;coenzyme A metabolic process;fatty acid biosynthetic process;fatty-acyl-CoA biosynthetic process;lipid biosynthetic process;neutrophil degranulation;oxaloacetate metabolic process;positive regulation of cellular metabolic process	ATP binding;ATP citrate synthase activity;cofactor binding;metal ion binding	azurophil granule lumen;citrate lyase complex;cytosol;extracellular exosome;extracellular region;ficolin-1-rich granule lumen;membrane;nucleoplasm;plasma membrane	Citrate cycle (TCA cycle);Metabolic pathways	PF00285;PF00549;PF02629;PF16114	0	56	58	136	58	120.8	1		ACLY	5.69869	3.19103e-05	0.337923	-0.337923	17.8283						4.14004	0.000684701	-0.254959	0.254959	-11.9469
10.7865	10.7848	10.9337	10.8415	10.9272	10.8665	10.8633	10.8447	10.8091	10.7078	10.7208	FALSE					cellular iron ion homeostasis;citrate metabolic process;intestinal absorption;post-embryonic development;regulation of translation;response to iron(II) ion;tricarboxylic acid cycle	3 iron, 4 sulfur cluster binding;4 iron, 4 sulfur cluster binding;aconitate hydratase activity;iron-responsive element binding;metal ion binding;RNA binding	cytoplasm;cytosol;endoplasmic reticulum;extracellular exosome;Golgi apparatus;mitochondrion	2-Oxocarboxylic acid metabolism;Biosynthesis of amino acids;Carbon metabolism;Citrate cycle (TCA cycle);Glyoxylate and dicarboxylate metabolism;Metabolic pathways	PF00330;PF00694	0	17	13	19	13	98.3	1		ACO1	0.4425	0.431669	-0.0388105	0.0388105	-0.988689						0.905268	0.186855	0.0907032	-0.0907032	1.84482
12.7659	12.7422	12.7336	12.7755	12.9247	12.9175	12.9107	12.9168	12.8664	12.9172	12.8739	FALSE		+	+	Gl2_siSenp3-1;Gl2_siSenp3-9	citrate metabolic process;generation of precursor metabolites and energy;isocitrate metabolic process;liver development;response to isolation stress;tricarboxylic acid cycle	3 iron, 4 sulfur cluster binding;4 iron, 4 sulfur cluster binding;aconitate hydratase activity;iron ion binding	cytosol;mitochondrial matrix;mitochondrion;myelin sheath	2-Oxocarboxylic acid metabolism;Biosynthesis of amino acids;Carbon metabolism;Citrate cycle (TCA cycle);Glyoxylate and dicarboxylate metabolism;Metabolic pathways	PF00330;PF00694	0	56	36	63	36	85.4	1		ACO2	5.41298	4.86549e-05	-0.163158	0.163158	-15.9446						3.16628	0.00310391	-0.131577	0.131577	-7.46265
10.6957	10.689	10.7074	10.7737	10.7571	10.694	10.7289	10.7405	10.8062	10.8385	10.8133	FALSE			+	Gl2_siSenp3-1	acyl-CoA metabolic process;fatty acid metabolic process;long-chain fatty acid metabolic process;very long-chain fatty acid metabolic process	acyl-CoA hydrolase activity;carboxylic ester hydrolase activity;myristoyl-CoA hydrolase activity;palmitoyl-CoA hydrolase activity	cytosol	Biosynthesis of unsaturated fatty acids;Fatty acid elongation;Metabolic pathways	PF04775;PF08840	0	38	14	20	14	46.2	1		ACOT1	0.234319	0.641457	-0.0136926	0.0136926	-0.580009						2.07519	0.0211356	-0.102897	0.102897	-4.20975
10.676	10.6782	10.8173	10.6916	10.7747	10.6881	10.7083	10.7087	10.7462	10.7466	10.6728	FALSE					acyl-CoA metabolic process;negative regulation of cold-induced thermogenesis;protein homotetramerization	acyl-CoA hydrolase activity	cytosol;mitochondrion;nucleus;spindle		PF03061	0	62	5	13	5	15	1		ACOT13	0.0372483	0.93274	-0.00418782	0.00418782	-0.107617						0.0468108	0.921547	-0.00610463	0.00610463	-0.135078
12.188	12.2123	12.2561	12.2547	11.9331	11.9676	12.0223	11.998	12.3378	12.3495	12.3368	FALSE		+	+	Gl2_siSenp3-1;Gl2_siSenp3-9	acyl-CoA metabolic process;coenzyme A biosynthetic process;long-chain fatty-acyl-CoA catabolic process;medium-chain fatty acid biosynthetic process;medium-chain fatty-acyl-CoA catabolic process;palmitic acid biosynthetic process	acyl-CoA hydrolase activity;carboxylic ester hydrolase activity;fatty-acyl-CoA binding;long-chain fatty acyl-CoA binding;myristoyl-CoA hydrolase activity;palmitoyl-CoA hydrolase activity;protein homodimerization activity	cytosol;extracellular exosome;mitochondrion;nucleoplasm	Biosynthesis of unsaturated fatty acids;Fatty acid elongation	PF03061	0	57	18	48	18	41.8	1		ACOT7	4.16043	0.000373229	0.247549	-0.247549	9.69441						2.62229	0.00799232	-0.113614	0.113614	-5.66362
8.29783	8.18339	8.30879	8.32643	8.1153	7.96405	8.03507	8.06663	8.29829	8.28956	8.38241	FALSE		+		Gl2_siSenp3-9	acyl-CoA metabolic process;alpha-linolenic acid metabolic process;bile acid biosynthetic process;dicarboxylic acid catabolic process;fatty acid beta-oxidation using acyl-CoA oxidase;fatty acid catabolic process;negative regulation of CD4 biosynthetic process;peroxisome fission;protein targeting to peroxisome;viral process	acetyl-CoA hydrolase activity;acyl-CoA hydrolase activity;carboxylic ester hydrolase activity;choloyl-CoA hydrolase activity;CoA hydrolase activity;medium-chain acyl-CoA hydrolase activity;palmitoyl-CoA hydrolase activity;signaling receptor binding	cytosol;peroxisomal matrix	Metabolic pathways;Peroxisome;Primary bile acid biosynthesis		0	8	2	3	2	35.9	1		ACOT8	2.67671	0.00540252	0.233847	-0.233847	5.15489						0.424023	0.459221	-0.0443078	0.0443078	-0.969808
10.787	10.783	10.7432	10.7836	10.9274	10.9658	10.8601	10.9517	10.9919	10.976	10.9119	FALSE		+	+	Gl2_siSenp3-1;Gl2_siSenp3-9	acyl-CoA metabolic process	acetyl-CoA hydrolase activity;acyl-CoA hydrolase activity;carboxylic ester hydrolase activity	mitochondrial matrix;mitochondrion			0	27	10	11	10	49.9	1		ACOT9	2.99029	0.00302243	-0.152045	0.152045	-5.93342						3.25253	0.00269262	-0.185749	0.185749	-7.7876
9.75238	9.76553	9.83558	9.81538	10.1228	10.1344	10.1439	10.1025	9.92793	9.90554	9.92318	FALSE		+	+	Gl2_siSenp3-1;Gl2_siSenp3-9	alpha-linolenic acid metabolic process;cholesterol homeostasis;fatty acid beta-oxidation using acyl-CoA oxidase;fatty acid oxidation;generation of precursor metabolites and energy;lipid homeostasis;lipid metabolic process;peroxisome fission;prostaglandin metabolic process;protein targeting to peroxisome;regulation of lipid metabolic process;spermatogenesis;very long-chain fatty acid metabolic pro…	acyl-CoA oxidase activity;FAD binding;fatty acid binding;flavin adenine dinucleotide binding;palmitoyl-CoA oxidase activity;PDZ domain binding;protein N-terminus binding;signaling receptor binding	cytosol;intracellular membrane-bounded organelle;membrane;nucleolus;nucleoplasm;nucleus;peroxisomal matrix;peroxisomal membrane;peroxisome;plasma membrane	alpha-Linolenic acid metabolism;beta-Alanine metabolism;Biosynthesis of unsaturated fatty acids;cAMP signaling pathway;Carbon metabolism;Fatty acid degradation;Fatty acid metabolism;Metabolic pathways;Peroxisome;PPAR signaling pathway;Propanoate metabolism	PF01756;PF02770;PF14749	0	23	11	12	11	74.4	1		ACOX1	5.31645	5.57977e-05	-0.333693	0.333693	-15.3526						2.47714	0.0102936	-0.126662	0.126662	-5.24746
8.853	8.91349	8.98071	8.91109	8.49506	8.63118	8.49466	8.47005	8.94486	8.99322	8.96809	FALSE		+		Gl2_siSenp3-9	fatty acid beta-oxidation using acyl-CoA oxidase;lipid homeostasis;protein targeting to peroxisome	acyl-CoA oxidase activity;FAD binding;fatty acid binding;flavin adenine dinucleotide binding;pristanoyl-CoA oxidase activity;signaling receptor binding	cytosol;membrane;peroxisomal matrix;peroxisome	alpha-Linolenic acid metabolism;beta-Alanine metabolism;Biosynthesis of unsaturated fatty acids;cAMP signaling pathway;Carbon metabolism;Fatty acid degradation;Fatty acid metabolism;Metabolic pathways;Peroxisome;PPAR signaling pathway;Propanoate metabolism	PF01756;PF02770	0	10	5	5	5	77.6	1		ACOX3	3.89852	0.000584716	0.391838	-0.391838	8.71305						0.790477	0.231832	-0.0541514	0.0541514	-1.63965
8.2114	8.1533	8.22786	8.19525	8.1819	8.28401	8.15228	8.32463	8.16641	8.13134	8.16742	FALSE						acid phosphatase activity;non-membrane spanning protein tyrosine phosphatase activity;protein tyrosine phosphatase activity	cytoplasm;cytoplasmic side of plasma membrane;extracellular exosome	Adherens junction;Metabolic pathways;Riboflavin metabolism;Thiamine metabolism	PF01451	0	41	4	5	4	18	1		ACP1	0.385409	0.482878	-0.0387552	0.0387552	-0.88201						0.969346	0.164986	0.0418931	-0.0418931	1.95981
8.66676	8.53761	8.54921	8.51609	8.63154	8.65785	8.67207	8.61949	8.55229	8.54805	8.5267	FALSE					lysosome organization;skeletal system development	acid phosphatase activity	extracellular exosome;integral component of membrane;lysosomal lumen;lysosomal membrane;lysosome;membrane	Lysosome;Metabolic pathways;Riboflavin metabolism	PF00328	0	14	5	8	5	48.3	1		ACP2	1.13551	0.109452	-0.0778222	0.0778222	-2.16867						0.249094	0.64023	0.0250722	-0.0250722	0.618194
8.28725	8.28448	8.40812	8.38629	8.54535	8.58421	8.63952	8.59096	8.48462	8.52904	8.70598	FALSE		+	+	Gl2_siSenp3-1;Gl2_siSenp3-9	hematopoietic progenitor cell differentiation;lysobisphosphatidic acid metabolic process;phosphatidic acid biosynthetic process;phospholipid metabolic process	acid phosphatase activity;lysophosphatidic acid phosphatase activity	cytoplasm;mitochondrial matrix;mitochondrion		PF00328	0	8	3	5	3	48.9	1		ACP6	3.22775	0.00194591	-0.248477	0.248477	-6.5786						1.7102	0.0410735	-0.231679	0.231679	-3.38867
8.49145	8.51885	8.46842	8.52865	8.88874	8.73911	8.78529	8.85705	8.82209	8.90749	8.85237	FALSE		+	+	Gl2_siSenp3-1;Gl2_siSenp3-9	acyl-CoA metabolic process;fatty acid metabolic process	acyl-CoA ligase activity;ATP binding	mitochondrial matrix		PF00501;PF13193	0	15	6	7	6	68.1	1		ACSF2	3.87542	0.000609668	-0.315704	0.315704	-8.63086						4.41141	0.000464348	-0.35881	0.35881	-13.582
8.69105	8.74651	8.91827	8.95884	9.13622	8.92659	8.97499	9.07468	8.82432	8.70667	8.82209	FALSE					fatty acid biosynthetic process;fatty acid metabolic process;long-chain fatty-acyl-CoA biosynthetic process;malonate catabolic process	acid-thiol ligase activity;ATP binding;malonyl-CoA synthetase activity;very long-chain fatty acid-CoA ligase activity	mitochondrial matrix;mitochondrion	Fatty acid biosynthesis;Fatty acid metabolism;Metabolic pathways;Valine, leucine and isoleucine degradation	PF00501;PF13193	0	12	6	6	6	64.1	1		ACSF3	1.32024	0.0761934	-0.199452	0.199452	-2.47952						0.208816	0.690535	0.0443059	-0.0443059	0.5308
11.0536	11.0419	11.0123	11.0292	11.0012	11.0458	11.0164	11.0495	11.0494	11.0845	11.054	FALSE					adiponectin-activated signaling pathway;alpha-linolenic acid metabolic process;linoleic acid metabolic process;lipid biosynthetic process;long-chain fatty acid import;long-chain fatty acid metabolic process;long-chain fatty-acyl-CoA biosynthetic process;positive regulation of cold-induced thermogenesis;positive regulation of protein serine/threonine kinase activity;regulation of lipid metabolic p…	ATP binding;decanoate-CoA ligase activity;long-chain fatty acid-CoA ligase activity	endoplasmic reticulum membrane;integral component of membrane;membrane;mitochondrial outer membrane;mitochondrion;peroxisomal membrane;plasma membrane	Adipocytokine signaling pathway;Fatty acid biosynthesis;Fatty acid degradation;Fatty acid metabolism;Ferroptosis;Metabolic pathways;Peroxisome;PPAR signaling pathway;Thermogenesis	PF00501;PF13193	0	31	19	21	19	77.9	1		ACSL1	0.158461	0.74192	0.00603962	-0.00603962	0.412528						1.01113	0.152328	-0.0284056	0.0284056	-2.03514
11.8323	11.765	11.8609	11.839	12.0493	12.0351	11.9882	12.0255	12.0678	12.0501	12.0814	FALSE		+	+	Gl2_siSenp3-1;Gl2_siSenp3-9	brain development;fatty acid biosynthetic process;long-chain fatty acid import;long-chain fatty-acyl-CoA biosynthetic process;positive regulation of Golgi to plasma membrane protein transport;positive regulation of phosphatidylcholine biosynthetic process;positive regulation of secretion;response to nutrient;response to organic cyclic compound;very-low-density lipoprotein particle assembly	ATP binding;decanoate-CoA ligase activity;long-chain fatty acid-CoA ligase activity;protein domain specific binding;protein kinase binding	endoplasmic reticulum;endoplasmic reticulum membrane;Golgi apparatus;integral component of membrane;lipid droplet;membrane;mitochondrial outer membrane;perinuclear region of cytoplasm;peroxisomal membrane	Adipocytokine signaling pathway;Fatty acid biosynthesis;Fatty acid degradation;Fatty acid metabolism;Ferroptosis;Metabolic pathways;Peroxisome;PPAR signaling pathway;Thermogenesis	PF00501	2	55	29	47	27	80.4	1		ACSL3	3.74711	0.000769881	-0.200239	0.200239	-8.18639						3.65051	0.0014584	-0.242127	0.242127	-9.45415
9.39038	9.42626	9.50323	9.54013	9.33874	9.30172	9.24436	9.37591	8.99831	8.96521	8.97957	FALSE		+	+	Gl2_siSenp3-1;Gl2_siSenp3-9	dendritic spine development;embryonic process involved in female pregnancy;fatty acid transport;lipid biosynthetic process;lipid metabolic process;long-chain fatty-acyl-CoA biosynthetic process;negative regulation of prostaglandin secretion;positive regulation of cell growth;response to interleukin-15;response to nutrient;triglyceride biosynthetic process	arachidonate-CoA ligase activity;ATP binding;decanoate-CoA ligase activity;long-chain fatty acid-CoA ligase activity;very long-chain fatty acid-CoA ligase activity	cytoplasm;endoplasmic reticulum membrane;extracellular exosome;integral component of membrane;lipid droplet;membrane;mitochondria-associated endoplasmic reticulum membrane;mitochondrial outer membrane;neuronal cell body;peroxisomal membrane	Adipocytokine signaling pathway;Fatty acid biosynthesis;Fatty acid degradation;Fatty acid metabolism;Ferroptosis;Metabolic pathways;Peroxisome;PPAR signaling pathway;Thermogenesis	PF00501	0	15	9	14	7	79.1	1		ACSL4	1.82666	0.028073	0.149818	-0.149818	3.37742						4.09186	0.000740775	0.483973	-0.483973	11.6768
9.01235	9.01792	9.02874	9.00591	9.18661	9.12696	9.11166	9.06609	9.10276	9.04685	9.13314	FALSE		+	+	Gl2_siSenp3-1;Gl2_siSenp3-9	acetate biosynthetic process;acetyl-CoA biosynthetic process from acetate;ethanol oxidation;lipid biosynthetic process;propionate biosynthetic process	acetate-CoA ligase activity;AMP binding;ATP binding	cytoplasm;cytosol;intracellular membrane-bounded organelle;mitochondrial matrix;nucleoplasm	Carbon metabolism;Glycolysis / Gluconeogenesis;Glyoxylate and dicarboxylate metabolism;Metabolic pathways;Propanoate metabolism;Pyruvate metabolism	PF00501;PF13193;PF16177	0	6	4	6	4	78.5	1		ACSS2	2.24791	0.0123868	-0.106603	0.106603	-4.2056						1.79104	0.0354288	-0.0780253	0.0780253	-3.56204
8.34252	8.33718	8.36238	8.38845	8.58797	8.62899	8.52121	8.57554	8.23936	8.28448	8.18933	FALSE		+	+	Gl2_siSenp3-1;Gl2_siSenp3-9	ketone body biosynthetic process	acetate-CoA ligase activity;ATP binding	mitochondrial matrix	Metabolic pathways;Propanoate metabolism	PF00501;PF13193;PF16177	0	3	2	2	2	74.7	1		ACSS3	3.92357	0.000560072	-0.220795	0.220795	-8.80296						2.1845	0.0173462	0.119909	-0.119909	4.47667
13.2946	13.3467	13.3965	13.3647	13.1554	13.2098	13.2091	13.2354	13.5659	13.6593	13.6368	FALSE		+	+	Gl2_siSenp3-1;Gl2_siSenp3-9	glomerular mesangial cell development;mesenchyme migration;muscle contraction;positive regulation of gene expression;positive regulation of transcription, DNA-templated;regulation of blood pressure;response to virus;vascular smooth muscle contraction	ATP binding;protein kinase binding	actin cytoskeleton;cell body;cytoplasm;cytosol;extracellular exosome;extracellular space;filopodium;lamellipodium;protein-containing complex;smooth muscle contractile fiber	Apelin signaling pathway;Relaxin signaling pathway;Vascular smooth muscle contraction	PF00022	0	73	24	450	11	42	1		ACTA2	2.8029	0.0042756	0.148212	-0.148212	5.45881						3.26335	0.00264751	-0.270028	0.270028	-7.82919
15.8477	15.8458	15.8559	15.8403	15.9046	15.9225	15.9114	15.9392	16.1509	16.1667	16.1762	FALSE		+	+	Gl2_siSenp3-1;Gl2_siSenp3-9	ATP-dependent chromatin remodeling;cell junction assembly;cell motility;cellular response to cytochalasin B;ephrin receptor signaling pathway;Fc-gamma receptor signaling pathway involved in phagocytosis;membrane organization;negative regulation of protein binding;platelet aggregation;positive regulation of gene expression, epigenetic;positive regulation of norepinephrine uptake;postsynaptic actin…	ATP binding;identical protein binding;kinesin binding;nitric-oxide synthase binding;protein kinase binding;structural constituent of cytoskeleton;structural constituent of postsynaptic actin cytoskeleton;Tat protein binding;tau protein binding	actin cytoskeleton;blood microparticle;cytoplasm;cytoplasmic ribonucleoprotein granule;cytoskeleton;cytosol;dense body;extracellular exosome;extracellular space;focal adhesion;glutamatergic synapse;membrane;NuA4 histone acetyltransferase complex;nuclear chromatin;nucleoplasm;nucleus;plasma membrane;postsynaptic actin cytoskeleton;presynapse;protein-containing complex;ribonucleoprotein complex;ves…	Adherens junction;Apoptosis;Arrhythmogenic right ventricular cardiomyopathy (ARVC);Bacterial invasion of epithelial cells;Dilated cardiomyopathy (DCM);Fluid shear stress and atherosclerosis;Focal adhesion;Gastric acid secretion;Hepatocellular carcinoma;Hippo signaling pathway;Hypertrophic cardiomyopathy (HCM);Influenza A;Leukocyte transendothelial migration;Oxytocin signaling pathway;Pathogenic E…	PF00022	24	74	25	574	7	41.7	1		ACTB	3.91334	0.000569013	-0.0719922	0.0719922	-8.76614						6.92284	2.99681e-05	-0.317149	0.317149	-43.6255
8.73064	8.67313	8.74685	8.89057	8.81314	8.78823	8.83194	8.86635	9.01123	9.05094	9.05637	FALSE			+	Gl2_siSenp3-1		ATP binding	cytoplasm;cytoskeleton;extracellular exosome;extracellular space;glutamatergic synapse		PF00022	0	25	9	228	2	42	1		ACTBL2	0.627378	0.299135	-0.0646179	0.0646179	-1.31718						2.38275	0.01209	-0.279213	0.279213	-4.98933
11.4809	11.5241	11.4523	11.4919	11.2819	11.4152	11.4285	11.3717	11.4966	11.6126	11.5347	FALSE		+		Gl2_siSenp3-9	ATP-dependent chromatin remodeling;blastocyst formation;chromatin remodeling;DNA recombination;DNA repair;histone H2A acetylation;histone H4 acetylation;neural retina development;protein deubiquitination;regulation of growth;regulation of transcription by RNA polymerase II;signal transduction;spinal cord development	chromatin binding;transcription coactivator activity	Ino80 complex;npBAF complex;NuA4 histone acetyltransferase complex;nuclear chromatin;nucleoplasm;nucleus;plasma membrane;protein-containing complex;SWI/SNF complex	Hepatocellular carcinoma;Thermogenesis	PF00022	0	37	11	23	11	47.4	1		ACTL6A	1.68362	0.0371309	0.11299	-0.11299	3.11488						0.885708	0.193686	-0.0606848	0.0606848	-1.80981
14.09	14.0916	14.1222	14.107	13.9507	13.9758	13.9507	13.9623	14.2327	14.2167	14.1988	FALSE		+	+	Gl2_siSenp3-1;Gl2_siSenp3-9	actin crosslink formation;actin filament bundle assembly;actin filament network formation;actin filament organization;focal adhesion assembly;negative regulation of cellular component movement;platelet degranulation;platelet formation;platelet morphogenesis;regulation of apoptotic process	actin filament binding;calcium ion binding;double-stranded RNA binding;integrin binding;ion channel binding;nuclear receptor transcription coactivator activity;protein homodimerization activity;structural constituent of postsynapse;vinculin binding	brush border;cell projection;cell-cell junction;cytoplasm;cytosol;extracellular exosome;extracellular region;extracellular space;fascia adherens;focal adhesion;glutamatergic synapse;intracellular;plasma membrane;platelet alpha granule lumen;pseudopodium;ruffle;stress fiber;Z disc	Adherens junction;Amoebiasis;Focal adhesion;Leukocyte transendothelial migration;Regulation of actin cytoskeleton;Systemic lupus erythematosus;Tight junction;Viral carcinogenesis	PF00307;PF00435;PF08726	4	71	57	250	32	103	1		ACTN1	5.22795	6.26693e-05	0.142839	-0.142839	14.8283						3.62858	0.00150638	-0.113334	0.113334	-9.35459
8.61471	8.80413	8.85112	8.68685	8.75889	8.67983	8.68229	8.76421	8.86882	8.69349	8.64818	FALSE					actin filament uncapping;cardiac muscle cell development;cell adhesion;focal adhesion assembly;MAPK cascade;microspike assembly;muscle filament sliding;negative regulation of potassium ion transmembrane transporter activity;negative regulation of potassium ion transport;negative regulation of protein localization to cell surface;phospholipase C-activating angiotensin-activated signaling pathway;p…	actin filament binding;calcium ion binding;cytoskeletal protein binding;FATZ binding;identical protein binding;integrin binding;ion channel binding;LIM domain binding;phosphatidylinositol-4,5-bisphosphate binding;protein dimerization activity;protein domain specific binding;protein homodimerization activity;Ras guanyl-nucleotide exchange factor activity;structural constituent of muscle;thyroid ho…	actin filament;cortical actin cytoskeleton;cytoskeleton;cytosol;dendritic spine;extracellular exosome;extracellular region;filopodium;focal adhesion;glutamatergic synapse;platelet alpha granule lumen;postsynaptic density membrane;postsynaptic density, intracellular component;pseudopodium;Z disc	Arrhythmogenic right ventricular cardiomyopathy (ARVC)	PF00307;PF00435;PF08726;PF13833	0	18	15	75	1	103.8	1		ACTN2	0.112906	0.80927	0.0178988	-0.0178988	0.304448						0.00929362	0.984068	0.00237481	-0.00237481	0.0278911
15.1559	15.1483	15.1457	15.1257	15.1331	15.1425	15.1629	15.1587	15.3462	15.3663	15.3346	FALSE			+	Gl2_siSenp3-1	actin filament bundle assembly;bicellular tight junction assembly;negative regulation of cellular component movement;negative regulation of substrate adhesion-dependent cell spreading;peroxisome proliferator activated receptor signaling pathway;platelet degranulation;positive regulation of cell migration;positive regulation of cellular component movement;positive regulation of NIK/NF-kappaB signa…	actin binding;actin filament binding;calcium ion binding;chromatin DNA binding;integrin binding;ion channel binding;nuclear hormone receptor binding;nuclear receptor transcription coactivator activity;nucleoside binding;protein homodimerization activity;protein N-terminus binding;retinoic acid receptor binding;RNA binding;RNA polymerase II regulatory region sequence-specific DNA binding;transcrip…	brush border;cell-cell junction;cortical cytoskeleton;cytoplasm;cytosol;extracellular exosome;extracellular region;extracellular space;focal adhesion;intracellular;neuron projection;nuclear body;nucleus;perinuclear region of cytoplasm;platelet alpha granule lumen;protein-containing complex;pseudopodium;ribonucleoprotein complex;stress fiber;Z disc	Adherens junction;Amoebiasis;Focal adhesion;Leukocyte transendothelial migration;Regulation of actin cytoskeleton;Systemic lupus erythematosus;Tight junction;Viral carcinogenesis	PF00307;PF00435;PF08726	24	73	66	342	44	104.8	1		ACTN4	0.228375	0.648294	-0.00538301	0.00538301	-0.567358						5.11271	0.000178397	-0.205161	0.205161	-18.8628
9.72485	9.65946	9.70788	9.68106	9.64205	9.64674	9.61894	9.59171	9.65553	9.65607	9.6339	FALSE		+		Gl2_siSenp3-9	antigen processing and presentation of exogenous peptide antigen via MHC class II;endoplasmic reticulum to Golgi vesicle-mediated transport;microtubule-based movement;neutrophil degranulation		azurophil granule lumen;cytosol;dynactin complex;extracellular region;ficolin-1-rich granule lumen		PF00022	0	21	8	8	8	46.3	1		ACTR10	1.92888	0.0229265	0.068455	-0.068455	3.57035						1.24742	0.0969326	0.0448134	-0.0448134	2.46944
10.8212	10.9063	10.9755	10.8933	10.8481	10.7863	10.7768	10.7479	10.8913	10.7909	10.857	FALSE		+		Gl2_siSenp3-9	antigen processing and presentation of exogenous peptide antigen via MHC class II;ciliary basal body-plasma membrane docking;endoplasmic reticulum to Golgi vesicle-mediated transport;G2/M transition of mitotic cell cycle;regulation of G2/M transition of mitotic cell cycle;spermatogenesis;vesicle-mediated transport	ATP binding	cell cortex region;centriole;centrosome;COPI-coated vesicle;cytoplasm;cytosol;dynactin complex;extracellular exosome;manchette;microtubule associated complex;microtubule cytoskeleton;myelin sheath		PF00022	0	47	13	28	6	42.6	1		ACTR1A	1.55055	0.0480967	0.109312	-0.109312	2.87753						0.534209	0.374871	0.0526938	-0.0526938	1.17671
11.4614	11.4319	11.5333	11.4767	11.5667	11.5557	11.4756	11.5283	11.5214	11.4981	11.507	FALSE					antigen processing and presentation of exogenous peptide antigen via MHC class II;neutrophil degranulation	ATP binding	centrosome;cytoplasm;cytosol;dynactin complex;extracellular exosome;extracellular region;ficolin-1-rich granule lumen;membrane;microtubule cytoskeleton;secretory granule lumen		PF00022	8	55	14	25	8	42.3	1		ACTR1B	0.970239	0.152318	-0.055757	0.055757	-1.89376						0.589284	0.338242	-0.0329892	0.0329892	-1.27769
12.4313	12.442	12.4302	12.4016	12.3864	12.3844	12.3997	12.402	12.422	12.4384	12.4167	FALSE		+		Gl2_siSenp3-9	Arp2/3 complex-mediated actin nucleation;associative learning;asymmetric cell division;cellular response to interferon-gamma;cellular response to trichostatin A;cilium assembly;cytosolic transport;ephrin receptor signaling pathway;establishment or maintenance of cell polarity;Fc-gamma receptor signaling pathway involved in phagocytosis;meiotic chromosome movement towards spindle pole;meiotic cyto…	actin binding;ATP binding;structural constituent of cytoskeleton	actin cap;actin cytoskeleton;Arp2/3 protein complex;azurophil granule lumen;cytoplasm;cytosol;extracellular exosome;extracellular region;ficolin-1-rich granule lumen;focal adhesion;invadopodium;lamellipodium;membrane;nucleus;podosome core;postsynaptic density;site of double-strand break	Tight junction;Yersinia infection	PF00022	0	48	16	50	16	44.7	1		ACTR2	1.83835	0.0274384	0.0331509	-0.0331509	3.39924						0.0162028	0.973664	0.000559489	-0.000559489	0.0482578
12.8787	12.8505	12.8906	12.8671	12.8588	12.8239	12.8085	12.8475	12.9042	12.8928	12.8963	FALSE					actin polymerization-dependent cell motility;Arp2/3 complex-mediated actin nucleation;asymmetric cell division;cellular response to interferon-gamma;cilium assembly;ephrin receptor signaling pathway;establishment or maintenance of cell polarity;Fc-gamma receptor signaling pathway involved in phagocytosis;meiotic chromosome movement towards spindle pole;meiotic cytokinesis;membrane organization;po…	actin binding;ATP binding;structural constituent of cytoskeleton	actin cytoskeleton;Arp2/3 protein complex;brush border;cell-cell junction;cytoplasm;cytosol;extracellular exosome;focal adhesion;lamellipodium;membrane;nucleus;site of double-strand break	Tight junction;Yersinia infection	PF00022	0	69	21	81	21	47.3	1		ACTR3	1.39242	0.0658954	0.0370357	-0.0370357	2.60276						1.252	0.0962601	-0.0260626	0.0260626	-2.47803
6.78398	7.07468	6.66959	6.89724	6.82782	6.6893	6.79571	6.8189	7.03012	7.10014	6.853	FALSE					DNA recombination;double-strand break repair;protein deubiquitination;UV-damage excision repair		cytoplasm;Ino80 complex;nucleoplasm;nucleus		PF00022	0	3	2	2	2	68.3	1		ACTR5	0.341594	0.525591	0.0734391	-0.0734391	0.797761						0.523834	0.381752	-0.138044	0.138044	-1.15754
7.87344	7.6886	7.79831	7.73944	7.58496	7.7046	7.51017	7.61324	7.75556	7.76686	7.78464	FALSE		+		Gl2_siSenp3-9	cell cycle;cell division;chromatin remodeling;DNA recombination;DNA repair;protein deubiquitination	ATP binding	centrosome;Ino80 complex;nucleoplasm;nucleus		PF00022	0	6	3	3	3	70.4	1		ACTR8	1.64093	0.0402989	0.171708	-0.171708	3.03806						0.0430619	0.928403	0.00593257	-0.00593257	0.124721
6.72792	6.88264	6.84674	7.2211	7.59544	6.87652	6.6879	6.90929	7.45615	7.09381	7.39661	FALSE					negative regulation of transcription, DNA-templated;regulation of smoothened signaling pathway	chromatin binding	cytoplasm;cytoskeleton;nucleus		PF00022	0	3	1	1	1	41.7	1		ACTRT1	0.16774	0.729582	-0.0976857	0.0976857	-0.433781						1.27986	0.0914605	-0.39592	0.39592	-2.5305
8.92778	9.0182	8.94661	9.08507	8.89118	9.12231	9.02652	9.04549	8.77215	8.96694	8.93664	FALSE					cellular amino acid metabolic process;xenobiotic metabolic process	aminoacylase activity;identical protein binding;metal ion binding;metallopeptidase activity	cytosol;extracellular exosome	2-Oxocarboxylic acid metabolism;Arginine biosynthesis;Biosynthesis of amino acids;Metabolic pathways	PF01546;PF07687	0	10	4	4	4	45.9	1		ACY1	0.174445	0.720832	-0.0269575	0.0269575	-0.448992						0.740407	0.255172	0.102508	-0.102508	1.55014
10.5032	10.5961	10.5327	10.5339	10.7625	10.7162	10.8183	10.7153	10.5031	10.5247	10.4401	FALSE		+		Gl2_siSenp3-9	phosphate-containing compound metabolic process	acylphosphatase activity		Metabolic pathways;Pyruvate metabolism	PF00708	0	51	6	11	6	11.3	1		ACYP1	3.29609	0.00172048	-0.21156	0.21156	-6.77402						0.802939	0.226587	0.0521596	-0.0521596	1.66191
9.39296	9.4543	9.44191	9.43983	9.13878	9.0983	9.21893	9.26538	9.19869	9.20359	9.19328	FALSE		+	+	Gl2_siSenp3-1;Gl2_siSenp3-9	phosphate-containing compound metabolic process	acylphosphatase activity;identical protein binding		Metabolic pathways;Pyruvate metabolism	PF00708	0	37	4	6	4	11.1	1		ACYP2	3.11709	0.00238264	0.251903	-0.251903	6.27156						4.54728	0.000381019	0.233729	-0.233729	14.4786
9.19795	9.28332	9.3226	9.31266	9.70113	9.74433	9.72792	9.80542	9.50978	9.52982	9.52611	FALSE		+	+	Gl2_siSenp3-1;Gl2_siSenp3-9	adenosine catabolic process;aging;cell adhesion;dATP catabolic process;deoxyadenosine catabolic process;embryonic digestive tract development;germinal center B cell differentiation;histamine secretion;hypoxanthine salvage;inosine biosynthetic process;liver development;lung alveolus development;negative regulation of adenosine receptor signaling pathway;negative regulation of circadian sleep/wake …	adenosine deaminase activity;purine nucleoside binding;zinc ion binding	cell junction;cell surface;cytoplasmic vesicle lumen;cytosol;dendrite cytoplasm;external side of plasma membrane;extracellular space;lysosome;membrane;neuronal cell body;plasma membrane	Metabolic pathways;Primary immunodeficiency;Purine metabolism	PF00962	0	15	5	5	5	40.7	1		ADA	4.88619	0.000108912	-0.465568	0.465568	-12.9591						3.08355	0.00359968	-0.242768	0.242768	-7.16195
10.0996	10.1654	10.1221	10.1717	10.4648	10.4825	10.4643	10.5175	10.7787	10.7675	10.7637	FALSE		+	+	Gl2_siSenp3-1;Gl2_siSenp3-9	amyloid-beta formation;cell-cell signaling;cellular protein metabolic process;constitutive protein ectodomain proteolysis;extracellular matrix disassembly;in utero embryonic development;integrin-mediated signaling pathway;membrane protein ectodomain proteolysis;monocyte activation;negative regulation of cell adhesion;neutrophil degranulation;Notch receptor processing, ligand-dependent;Notch signa…	endopeptidase activity;integrin binding;metal ion binding;metalloendopeptidase activity;metallopeptidase activity;protein homodimerization activity;protein kinase binding;SH3 domain binding;signaling receptor binding	cell surface;cytoplasm;dendritic spine;endoplasmic reticulum lumen;extracellular exosome;focal adhesion;glutamatergic synapse;Golgi apparatus;Golgi membrane;Golgi-associated vesicle;integral component of membrane;membrane;neuronal cell body;nucleus;perinuclear endoplasmic reticulum;plasma membrane;postsynaptic density;postsynaptic membrane;specific granule membrane;synaptic vesicle;tertiary granu…	Alzheimer disease;Epithelial cell signaling in Helicobacter pylori infection	PF00200;PF01562	0	22	13	18	13	84.1	1		ADAM10	5.42916	4.73838e-05	-0.34258	0.34258	-16.046						6.12957	6.21769e-05	-0.630302	0.630302	-30.2385		+
6.96463	7.06609	6.96347	6.81506	7.2211	7.29462	7.32553	7.32553	7.09803	7.19574	7.05311	FALSE		+		Gl2_siSenp3-9	angiogenesis;cardiac epithelial to mesenchymal transition;cell-matrix adhesion;cellular response to phorbol 13-acetate 12-myristate;collagen catabolic process;extracellular matrix disassembly;extracellular matrix organization;immune response to tumor cell;innate immune response;integrin-mediated signaling pathway;male gonad development;negative regulation of cell growth;negative regulation of cel…	integrin binding;metal ion binding;metalloendopeptidase activity;metallopeptidase activity;SH3 domain binding	acrosomal vesicle;adherens junction;cell surface;extracellular exosome;integral component of membrane;motile cilium;plasma membrane		PF00200;PF01421;PF01562;PF08516	0	4	3	3	3	92.9	1		ADAM15	2.98797	0.00303125	-0.339382	0.339382	-5.92736						1.1639	0.113197	-0.163314	0.163314	-2.314
8.6279	8.66498	8.65285	8.73742	8.83763	8.83952	8.81698	8.84078	9.05718	9.0872	9.04985	FALSE		+	+	Gl2_siSenp3-1;Gl2_siSenp3-9	B cell differentiation;cell adhesion;cell adhesion mediated by integrin;cell motility;cellular response to high density lipoprotein particle stimulus;defense response to Gram-positive bacterium;epidermal growth factor receptor signaling pathway;germinal center formation;membrane protein ectodomain proteolysis;membrane protein intracellular domain proteolysis;negative regulation of cold-induced th…	endopeptidase activity;integrin binding;interleukin-6 receptor binding;metal ion binding;metalloendopeptidase activity;metallopeptidase activity;Notch binding;PDZ domain binding;peptidase activity;SH3 domain binding	actin cytoskeleton;apical plasma membrane;cell surface;cytoplasm;cytosol;integral component of plasma membrane;membrane;membrane raft;plasma membrane	Alzheimer disease;Epithelial cell signaling in Helicobacter pylori infection;Notch signaling pathway	PF00200;PF01562;PF16698	0	5	4	4	4	93	1		ADAM17	3.28431	0.00175596	-0.162942	0.162942	-6.74001						4.38149	0.000484069	-0.393957	0.393957	-13.3918
8.76454	8.79051	8.70701	8.82655	8.62425	8.69209	8.53255	8.69105	8.8351	9.07414	8.99322	FALSE		+		Gl2_siSenp3-9	activation of MAPKK activity;cell adhesion;cell adhesion mediated by integrin;cell migration;cell-cell adhesion mediated by integrin;cell-matrix adhesion;cellular response to lipopolysaccharide;integrin-mediated signaling pathway;keratinocyte differentiation;membrane protein ectodomain proteolysis;monocyte activation;PMA-inducible membrane protein ectodomain proteolysis;positive regulation of cel…	collagen binding;integrin binding;laminin binding;metal ion binding;metalloendopeptidase activity;metallopeptidase activity;protein kinase C binding;SH3 domain binding	basolateral plasma membrane;cell surface;extracellular exosome;extracellular space;focal adhesion;integral component of membrane;intrinsic component of external side of plasma membrane		PF00200;PF01421;PF01562;PF08516	0	6	4	5	4	90.5	1		ADAM9	1.63587	0.0406996	0.137169	-0.137169	3.02901						1.50478	0.0604101	-0.195335	0.195335	-2.96667
13.3268	13.3287	13.3393	13.332	13.5074	13.4858	13.4605	13.4938	13.4974	13.4381	13.4797	FALSE		+	+	Gl2_siSenp3-1;Gl2_siSenp3-9	adenosine to inosine editing;base conversion or substitution editing;defense response to virus;innate immune response;miRNA loading onto RISC involved in gene silencing by miRNA;mRNA processing;negative regulation of protein kinase activity by regulation of protein phosphorylation;positive regulation of viral genome replication;pre-miRNA processing;protein export from nucleus;protein import into …	DNA binding;double-stranded RNA adenosine deaminase activity;double-stranded RNA binding;metal ion binding;RNA binding;tRNA-specific adenosine deaminase activity	cytoplasm;membrane;nucleolus;nucleoplasm;nucleus;supraspliceosomal complex	Cytosolic DNA-sensing pathway;Influenza A;Measles	PF00035;PF02137;PF02295	0	42	48	83	48	136	1		ADAR	5.28494	5.78519e-05	-0.155169	0.155169	-15.1639						3.61515	0.00152309	-0.140049	0.140049	-9.29411
6.52826	6.27798	6.26491	6.50462	6.61471	6.55919	6.65678	6.41278	5.65249	5.96347	5.9472	FALSE			+	Gl2_siSenp3-1	acrosome reaction;adenylate cyclase-activating G protein-coupled receptor signaling pathway;adenylate cyclase-inhibiting G protein-coupled receptor signaling pathway;cAMP biosynthetic process;cellular response to forskolin;cellular response to glucagon stimulus;flagellated sperm motility;G protein-coupled receptor signaling pathway;olfactory learning;renal water homeostasis;sensory perception of …	adenylate cyclase activity;ATP binding;calmodulin binding;metal ion binding	cilium;cytoplasm;Golgi apparatus;integral component of membrane;integral component of plasma membrane;membrane;plasma membrane	Adrenergic signaling in cardiomyocytes;Aldosterone synthesis and secretion;Apelin signaling pathway;Bile secretion;Calcium signaling pathway;cAMP signaling pathway;cGMP-PKG signaling pathway;Chemokine signaling pathway;Cholinergic synapse;Circadian entrainment;Cortisol synthesis and secretion;Cushing syndrome;Dilated cardiomyopathy (DCM);Endocrine resistance;Estrogen signaling pathway;GABAergic s…	PF00211;PF16214	0	2	2	2	2	128.9	1		ADCY3	0.963049	0.154354	-0.166921	0.166921	-1.88182						2.20535	0.0166496	0.539558	-0.539558	4.52881
8.26819	8.32148	8.18388	8.29554	8.22978	8.23793	8.21189	8.13802	8.37504	8.25786	8.31922	FALSE					adenylate cyclase-activating G protein-coupled receptor signaling pathway;adenylate cyclase-inhibiting G protein-coupled receptor signaling pathway;cAMP biosynthetic process;cellular response to ethanol;cellular response to glucagon stimulus;cellular response to lithium ion;G protein-coupled receptor signaling pathway;maternal process involved in female pregnancy;negative regulation of cytokine p…	adenylate cyclase activity;ATP binding;metal ion binding	integral component of membrane;integral component of plasma membrane;plasma membrane	Adrenergic signaling in cardiomyocytes;Aldosterone synthesis and secretion;Apelin signaling pathway;Bile secretion;Calcium signaling pathway;cAMP signaling pathway;cGMP-PKG signaling pathway;Chemokine signaling pathway;Cholinergic synapse;Circadian entrainment;Cortisol synthesis and secretion;Cushing syndrome;Dilated cardiomyopathy (DCM);Endocrine resistance;Estrogen signaling pathway;GABAergic s…	PF00211;PF06327;PF16214	0	4	3	3	3	120.2	1		ADCY7	0.838271	0.197017	0.0628703	-0.0628703	1.67417						0.496533	0.401702	-0.0501	0.0501	-1.10681
6.13955	5.98868	6.30561	6.33985	6.49025	6.69905	6.52513	6.72928	6.98641	7.20653	7.21237	FALSE		+	+	Gl2_siSenp3-1;Gl2_siSenp3-9	adenylate cyclase-activating adrenergic receptor signaling pathway;adenylate cyclase-activating G protein-coupled receptor signaling pathway;adenylate cyclase-inhibiting G protein-coupled receptor signaling pathway;cAMP biosynthetic process;cellular response to glucagon stimulus;G protein-coupled receptor signaling pathway;renal water homeostasis;signal transduction	adenylate cyclase activity;ATP binding;metal ion binding	axon;dendrite;integral component of membrane;integral component of plasma membrane;plasma membrane	Adrenergic signaling in cardiomyocytes;Aldosterone synthesis and secretion;Apelin signaling pathway;Bile secretion;Calcium signaling pathway;cAMP signaling pathway;cGMP-PKG signaling pathway;Chemokine signaling pathway;Cholinergic synapse;Circadian entrainment;Cortisol synthesis and secretion;Cushing syndrome;Dilated cardiomyopathy (DCM);Endocrine and other factor-regulated calcium reabsorption;E…	PF00211	0	2	2	2	2	150.6	1		ADCY9	2.21206	0.0132323	-0.417505	0.417505	-4.13149						3.36679	0.00222931	-0.941681	0.941681	-8.23699		+
10.0136	10.0268	10.0048	10.0712	9.76603	9.68247	9.81282	9.76686	9.89724	9.91901	9.92911	FALSE		+	+	Gl2_siSenp3-1;Gl2_siSenp3-9	actin cytoskeleton organization;actin filament bundle assembly;barbed-end actin filament capping;cell morphogenesis;cell volume homeostasis;cellular response to calcium ion;erythrocyte differentiation;hemoglobin metabolic process;homeostasis of number of cells within a tissue;in utero embryonic development;IRE1-mediated unfolded protein response;multicellular organism growth;positive regulation o…	actin binding;actin filament binding;cadherin binding;calmodulin binding;protein heterodimerization activity;protein homodimerization activity;RNA binding;spectrin binding;structural molecule activity;transcription factor binding	cell-cell adherens junction;cytoplasm;cytoskeleton;cytosol;F-actin capping protein complex;focal adhesion;nuclear body;nucleoplasm;nucleus;plasma membrane;plasma membrane raft;postsynaptic density		PF00596	0	18	10	13	10	80.9	1		ADD1	3.92384	0.000560072	0.27205	-0.27205	8.80395						2.71925	0.00665814	0.113974	-0.113974	5.95541
10.4504	10.4708	10.4517	10.4068	10.2879	10.2863	10.2669	10.3069	10.162	10.1673	10.1965	FALSE		+	+	Gl2_siSenp3-1;Gl2_siSenp3-9	actin filament bundle assembly;barbed-end actin filament capping;transmembrane transport	actin filament binding;calmodulin binding;spectrin binding;structural constituent of cytoskeleton;structural molecule activity	brush border;cell cortex;cell-cell junction;condensed nuclear chromosome;cytoskeleton;cytosol;membrane;nucleoplasm;plasma membrane;plasma membrane raft;postsynaptic density		PF00596	0	18	11	14	11	79.1	1		ADD3	4.2369	0.000326355	0.157921	-0.157921	9.99889						4.58016	0.000361486	0.269667	-0.269667	14.704
5.73064	5.92362	5.71149	5.95884	5.88264	5.18587	5.53294	5.32193	5.37504	5.58195	5.39575	FALSE			+	Gl2_siSenp3-1	cell surface receptor signaling pathway;G protein-coupled receptor signaling pathway	G protein-coupled receptor activity	integral component of membrane		PF00002;PF01825	0	1	1	1	1	77.7	1		ADGRF4	1.11013	0.115328	0.350306	-0.350306	2.12633						2.01115	0.0238794	0.380237	-0.380237	4.05819
9.39361	9.44128	9.49685	9.51865	9.08028	9.22159	9.29094	9.41532	10.1529	10.1175	10.1244	FALSE			+	Gl2_siSenp3-1	adenylate cyclase-activating G protein-coupled receptor signaling pathway;brain development;cell surface receptor signaling pathway;G protein-coupled receptor signaling pathway	carbohydrate binding;G protein-coupled receptor activity;latrotoxin receptor activity	integral component of membrane;integral component of plasma membrane;neuron projection		PF00002;PF01825;PF02140;PF02191;PF02354;PF02793;PF16489	0	7	7	9	7	163.2	1		ADGRL2	1.50321	0.0528013	0.210566	-0.210566	2.79452						5.1686	0.000163369	-0.669005	0.669005	-19.3604		+
12.1518	12.1694	12.1956	12.2048	12.3561	12.31	12.2985	12.3195	12.2277	12.1999	12.1921	FALSE		+		Gl2_siSenp3-9	ethanol oxidation;formaldehyde catabolic process;peptidyl-cysteine S-nitrosylation;positive regulation of blood pressure;respiratory system process;response to lipopolysaccharide;response to nitrosative stress;response to redox state;retinoid metabolic process	alcohol dehydrogenase activity, zinc-dependent;electron transfer activity;fatty acid binding;formaldehyde dehydrogenase activity;protein homodimerization activity;S-(hydroxymethyl)glutathione dehydrogenase activity;zinc ion binding	cytosol;extracellular exosome;mitochondrion	Carbon metabolism;Chemical carcinogenesis;Drug metabolism - cytochrome P450;Fatty acid degradation;Glycolysis / Gluconeogenesis;Metabolic pathways;Metabolism of xenobiotics by cytochrome P450;Retinol metabolism;Tyrosine metabolism	PF00107;PF08240	0	46	15	35	15	39.7	1		ADH5	3.71976	0.000805547	-0.140634	0.140634	-8.09425						0.73727	0.256593	-0.0261816	0.0261816	-1.54452
7.67596	7.62425	7.74012	7.70874	8.45203	8.44501	8.44791	8.32643	7.64674	7.55766	7.58797	FALSE		+		Gl2_siSenp3-9	L-methionine salvage from methylthioadenosine;methionine metabolic process	acireductone dioxygenase [iron(II)-requiring] activity;iron ion binding;oxidoreductase activity	cytoplasm;cytosol;nucleus;plasma membrane	Cysteine and methionine metabolism;Metabolic pathways	PF03079	0	29	5	5	5	21.5	1		ADI1	5.80684	2.78026e-05	-0.730582	0.730582	-18.5961		+				1.24057	0.0982153	0.0898123	-0.0898123	2.4566
11.7184	11.7123	11.7539	11.7039	11.6793	11.6913	11.6814	11.648	11.7618	11.7136	11.8283	FALSE		+		Gl2_siSenp3-9	AMP salvage;dATP biosynthetic process;purine ribonucleoside salvage;purine-containing compound salvage;ribonucleoside monophosphate biosynthetic process	adenosine kinase activity;ATP binding;metal ion binding;RNA binding	cytosol;nucleoplasm;nucleus	Metabolic pathways;Purine metabolism	PF00294	0	51	15	29	15	40.5	1		ADK	1.76587	0.0316609	0.0471747	-0.0471747	3.26484						0.706184	0.271737	-0.0457398	0.0457398	-1.48883
11.7303	11.6537	11.6559	11.6566	11.3748	11.3359	11.3809	11.4273	11.7095	11.6928	11.7143	FALSE		+		Gl2_siSenp3-9	activation of protein kinase activity;cellular response to extracellular stimulus;cGMP-mediated signaling;estrous cycle;negative regulation of gene expression;negative regulation of neuron apoptotic process;negative regulation of protein binding;negative regulation of synaptic transmission;nitric oxide homeostasis;positive regulation of axon extension;positive regulation of peptidyl-tyrosine phos…	beta-tubulin binding;chromatin binding;copper ion binding;DNA binding;DNA-binding transcription factor activity, RNA polymerase II-specific;peptide binding	axon;cytoplasm;dendrite;extracellular space;neuronal cell body;nucleus		PF00046	0	27	28	32	28	123.5	1		ADNP	4.50059	0.000210266	0.294416	-0.294416	11.1165						0.643197	0.305399	-0.0313978	0.0313978	-1.37549
5	4.92125	4.49185	4.96809	5.12102	5.1127	5.2211	4.90689	4.99095	4.97728	5.01792	FALSE					sulfur amino acid catabolic process	cysteamine dioxygenase activity;metal ion binding	cytosol	Metabolic pathways;Taurine and hypotaurine metabolism	PF07847	0	4	1	2	1	29.7	1		ADO	0.915406	0.16928	-0.24513	0.24513	-1.80265						0.473667	0.418888	-0.150088	0.150088	-1.06399
8.26679	8.2446	8.35711	8.32283	8.08268	8.17293	8.00056	8.0677	8.07253	7.99039	8.04221	FALSE		+	+	Gl2_siSenp3-1;Gl2_siSenp3-9	canonical glycolysis;glucose metabolic process	ADP-specific glucokinase activity;metal ion binding	endoplasmic reticulum;endoplasmic reticulum membrane;extracellular region;membrane	Carbon metabolism;Glycolysis / Gluconeogenesis;Metabolic pathways	PF04587	0	7	3	3	3	54.1	1		ADPGK	2.58853	0.00640175	0.216863	-0.216863	4.94956						3.0969	0.00352016	0.262789	-0.262789	7.20979
10.2181	10.2198	10.3277	10.1965	10.4559	10.4839	10.5041	10.4706	10.4068	10.4507	10.4876	FALSE		+	+	Gl2_siSenp3-1;Gl2_siSenp3-9	cellular response to superoxide	metal ion binding;poly(ADP-ribose) glycohydrolase activity	mitochondrial matrix;mitochondrion;nuclear body;nucleoplasm;nucleus		PF03747	0	29	8	13	8	38.9	1		ADPRS	3.57408	0.00103628	-0.238136	0.238136	-7.61811						2.45733	0.0106224	-0.207894	0.207894	-5.19249
10.7559	10.7665	10.7259	10.7673	10.7878	10.7074	10.7201	10.7207	10.7469	10.7659	10.7724	FALSE					proteasome assembly;protein deubiquitination;transcription elongation from RNA polymerase II promoter;ubiquitin-dependent protein catabolic process	endopeptidase activator activity;protease binding;proteasome binding;ubiquitin binding	cytosol;nucleoplasm;plasma membrane;proteasome complex;proteasome regulatory particle, lid subcomplex	Epstein-Barr virus infection;Proteasome	PF04683;PF16550	0	28	9	19	9	42.1	1		ADRM1	0.42984	0.441907	0.0199111	-0.0199111	0.965303						0.238048	0.652319	-0.00781202	0.00781202	-0.594538
11.8713	11.9569	11.8614	11.8912	12.0291	12.1082	12.0768	12.0826	11.8486	11.8905	11.843	FALSE		+		Gl2_siSenp3-9	aerobic respiration;AMP biosynthetic process;'de novo' AMP biosynthetic process;'de novo' IMP biosynthetic process;protein tetramerization;purine nucleotide biosynthetic process;purine ribonucleoside monophosphate biosynthetic process;response to hypoxia;response to muscle activity;response to nutrient;response to starvation	(S)-2-(5-amino-1-(5-phospho-D-ribosyl)imidazole-4-carboxamido)succinate AMP-lyase (fumarate-forming) activity;N6-(1,2-dicarboxyethyl)AMP AMP-lyase (fumarate-forming) activity	cytosol	Alanine, aspartate and glutamate metabolism;Metabolic pathways;Purine metabolism	PF00206;PF10397	0	38	17	29	17	54.9	1		ADSL	3.23862	0.00190608	-0.178991	0.178991	-6.60938						0.556531	0.359438	0.0345016	-0.0345016	1.21779
9.88341	9.86031	9.89285	9.76984	9.83905	9.93384	9.90764	9.90809	10.0896	10.0381	9.99591	FALSE			+	Gl2_siSenp3-1	AMP biosynthetic process;aspartate metabolic process;cellular response to electrical stimulus;'de novo' AMP biosynthetic process;immune system process;IMP metabolic process;purine ribonucleoside monophosphate biosynthetic process;response to ammonium ion;response to purine-containing compound	adenylosuccinate synthase activity;GTP binding;magnesium ion binding;phosphate ion binding	cytoplasm;cytosol;extracellular exosome;plasma membrane	Alanine, aspartate and glutamate metabolism;Metabolic pathways;Purine metabolism	PF00709	0	12	5	8	5	50.1	1		ADSS2	0.625453	0.30015	-0.0455542	0.0455542	-1.31386						2.27744	0.0146331	-0.189595	0.189595	-4.71223
4.33628	4.38543	4.6837	4.90689	4.15381	4.33628	4.39917	4.18587	4.7866	5	4.76553	FALSE					chromatin organization;negative regulation of gene expression, epigenetic	DNA-binding transcription factor activity, RNA polymerase II-specific;DNA-binding transcription repressor activity, RNA polymerase II-specific;metal ion binding;RNA polymerase II proximal promoter sequence-specific DNA binding;transcription corepressor activity	ESC/E(Z) complex;nucleoplasm;nucleus			0	1	1	1	1	54.4	1		AEBP2	1.10364	0.116714	0.309294	-0.309294	2.11551						0.768953	0.241331	-0.272635	0.272635	-1.60119
9.66338	9.67066	9.65875	9.61305	9.94574	9.93649	9.88264	9.9297	9.90779	9.893	9.88707	FALSE		+	+	Gl2_siSenp3-1;Gl2_siSenp3-9	regulation of cytoskeleton organization;regulation of signal transduction	actin binding	actin cytoskeleton;cytosol;focal adhesion		PF00169	0	21	12	13	12	80.7	1		AFAP1	5.11761	7.46395e-05	-0.272184	0.272184	-14.1986						4.62757	0.000342529	-0.244494	0.244494	-15.0349
11.8215	11.8177	11.8618	11.8655	12.1251	12.1315	12.101	12.1017	12.1375	12.1407	12.1655	FALSE		+	+	Gl2_siSenp3-1;Gl2_siSenp3-9	adherens junction organization;bicellular tight junction assembly;cell adhesion;cell-cell adhesion mediated by cadherin;cell-cell signaling;establishment of endothelial intestinal barrier;establishment of protein localization to plasma membrane;negative regulation of cell migration;positive regulation of cell-cell adhesion mediated by cadherin;positive regulation of GTPase activity;regulation of …	actin filament binding;cadherin binding;cell adhesion molecule binding;protein C-terminus binding;Ras GTPase binding	cell junction;cell-cell adherens junction;cell-cell contact zone;cell-cell junction;cytosol;nuclear speck;nucleoplasm;plasma membrane;tight junction	Adherens junction;cAMP signaling pathway;Leukocyte transendothelial migration;Rap1 signaling pathway;Ras signaling pathway;Tight junction	PF00498;PF00595;PF00788;PF01843	0	24	40	50	40	206.7	1		AFDN	5.75286	2.99095e-05	-0.273205	0.273205	-18.209						5.0396	0.000201859	-0.306303	0.306303	-18.2306
6.0917	6.18388	6.10852	6.12722	6.02015	6.35931	5.98185	6.2075	5.79181	5.7866	5.65249	FALSE			+	Gl2_siSenp3-1	spermatid development;transcription by RNA polymerase II;transcription elongation from RNA polymerase II promoter	DNA-binding transcription factor activity;double-stranded DNA binding	ELL-EAF complex;fibrillar center;nucleoplasm;nucleus;transcription elongation factor complex;transcriptionally active chromatin		PF05110	0	7	6	10	6	127.4	1		AFF4	0.0564335	0.898821	-0.0143709	0.0143709	-0.159982						3.44388	0.00197315	0.3842	-0.3842	8.55298
11.7554	11.7892	11.681	11.7503	11.9592	12.046	12.0357	12.0112	11.2716	11.3554	11.3348	FALSE		+	+	Gl2_siSenp3-1;Gl2_siSenp3-9	axonogenesis;calcium import into the mitochondrion;cristae formation;mitochondrial calcium ion homeostasis;mitochondrial calcium ion transmembrane transport;mitochondrial fusion;mitochondrial protein processing;muscle fiber development;myelination;nerve development;neuromuscular junction development;protein autoprocessing;protein processing;proteolysis;regulation of multicellular organism growth;…	ATP binding;metalloendopeptidase activity;metallopeptidase activity;unfolded protein binding;zinc ion binding	m-AAA complex;mitochondrial inner membrane;mitochondrion		PF00004;PF01434;PF06480	0	21	17	23	17	88.5	1		AFG3L2	3.98095	0.000508455	-0.269047	0.269047	-9.01199						4.21713	0.000606451	0.423369	-0.423369	12.3914
7.67455	7.4814	7.62205	7.71287	7.56072	7.55228	7.3147	7.45943	7.73742	7.71012	7.78267	FALSE					neutrophil degranulation;protein deglycosylation;protein maturation	hydrolase activity;N4-(beta-N-acetylglucosaminyl)-L-asparaginase activity;peptidase activity;protein self-association	azurophil granule lumen;cytoplasm;endoplasmic reticulum;extracellular region;extracellular space;lysosome	Lysosome;Other glycan degradation	PF01112	0	15	3	4	3	37.2	1		AGA	1.01984	0.138051	0.150934	-0.150934	1.97613						0.953469	0.170137	-0.120686	0.120686	-1.93127
6.51885	6.57289	6.39746	6.52826	6.49665	6.49025	6.2555	6.39232	6.6879	6.61618	6.6453	FALSE					protein transport	GTP binding;GTPase activator activity;GTPase activity;metal ion binding;phospholipid binding	cytoplasm;nucleus	Endocytosis	PF00071;PF01412;PF12796	0	5	4	4	2	94.4	1		AGAP1	0.683238	0.267056	0.0956845	-0.0956845	1.41298						1.54555	0.0558696	-0.145428	0.145428	-3.04846
8.20799	8.3505	8.33092	8.34784	8.23936	8.1629	8.05528	8.15178	8.3996	8.45738	8.36194	FALSE		+		Gl2_siSenp3-9	cellular response to reactive oxygen species;proteasome-mediated ubiquitin-dependent protein catabolic process;protein import into nucleus, translocation;signal transduction	GTP binding;GTPase activator activity;GTPase activity;metal ion binding;polyubiquitin modification-dependent protein binding	cell periphery;cytoplasm;membrane;nucleus	Endocytosis	PF00071;PF01412;PF12796	2	10	6	6	4	95	1		AGAP3	1.66856	0.0382484	0.156983	-0.156983	3.08771						1.03914	0.144263	-0.096996	0.096996	-2.08584
10.2313	10.2058	10.1783	10.4554	10.1703	10.3059	10.3136	10.2378	10.4371	10.5281	10.4252	FALSE					acrosome assembly;intermediate filament organization;membrane organization;mRNA export from nucleus;multicellular organism development;spermatid nucleus differentiation	DNA binding;GTPase activator activity;metal ion binding;RNA binding	cell projection;cytoplasmic vesicle;cytosol;intracellular membrane-bounded organelle;neuronal cell body;nuclear pore		PF01412	0	24	9	12	9	58.2	1		AGFG1	0.0529228	0.904683	0.0108094	-0.0108094	0.150539						1.23704	0.0988288	-0.195755	0.195755	-2.44999
11.0418	11.0075	11.0222	11.0508	10.6296	10.655	10.6217	10.6254	11.0104	11.0329	10.9628	FALSE		+		Gl2_siSenp3-9	ceramide biosynthetic process;glycerophospholipid biosynthetic process;protein import into mitochondrial inner membrane	acylglycerol kinase activity;ATP binding;ceramide kinase activity;diacylglycerol kinase activity;NAD+ kinase activity	cytosol;integral component of mitochondrial inner membrane;intracellular membrane-bounded organelle;mitochondrial inner membrane;mitochondrial intermembrane space;mitochondrial outer membrane;mitochondrion;TIM22 mitochondrial import inner membrane insertion complex	Glycerolipid metabolism;Metabolic pathways	PF00781	0	38	12	16	12	47.1	1		AGK	7.23399	4.41896e-06	0.39765	-0.39765	32.3192						0.64218	0.305888	0.028535	-0.028535	1.37365
12.9226	12.922	12.9747	12.9774	13.1593	13.1444	13.1203	13.1306	12.571	12.566	12.603	FALSE		+	+	Gl2_siSenp3-1;Gl2_siSenp3-9	glycogen biosynthetic process;glycogen catabolic process;neutrophil degranulation;response to glucocorticoid;response to nutrient	4-alpha-glucanotransferase activity;amylo-alpha-1,6-glucosidase activity;beta-maltose 4-alpha-glucanotransferase activity;glycogen debranching enzyme activity;polysaccharide binding;polyubiquitin modification-dependent protein binding	cytoplasm;cytosol;extracellular region;ficolin-1-rich granule lumen;inclusion body;isoamylase complex;nucleus;sarcoplasmic reticulum;secretory granule lumen	Metabolic pathways;Starch and sucrose metabolism	PF06202;PF14699;PF14701;PF14702	0	46	56	86	56	174.7	1		AGL	4.4083	0.000246846	-0.189457	0.189457	-10.713						4.98523	0.00021766	0.369203	-0.369203	17.7739
7.89057	7.7866	7.64241	7.75087	7.54689	7.76553	7.49665	7.61545	7.83731	8.04494	8.08746	FALSE					miRNA loading onto RISC involved in gene silencing by miRNA;miRNA mediated inhibition of translation;miRNA metabolic process;negative regulation of angiogenesis;negative regulation of gene expression;nuclear-transcribed mRNA catabolic process;positive regulation of gene expression;positive regulation of NIK/NF-kappaB signaling;positive regulation of transcription by RNA polymerase II;posttranscri…	core promoter binding;double-stranded RNA binding;miRNA binding;RNA binding;RNA polymerase II complex binding;RNA polymerase II proximal promoter sequence-specific DNA binding;single-stranded RNA binding	cytoplasm;cytosol;micro-ribonucleoprotein complex;nucleoplasm;nucleus;P-body;polysome;ribonucleoprotein complex;RISC complex;RISC-loading complex		PF02170;PF02171;PF08699;PF16486;PF16487;PF16488	2	13	9	10	1	97.2	1		AGO1	1.08147	0.121821	0.161481	-0.161481	2.07859						1.26864	0.0934468	-0.222292	0.222292	-2.50933
10.6699	10.6352	10.6334	10.5776	10.6209	10.6264	10.6263	10.7143	10.9886	10.9495	10.9536	FALSE			+	Gl2_siSenp3-1	gene silencing by RNA;miRNA loading onto RISC involved in gene silencing by miRNA;miRNA mediated inhibition of translation;miRNA metabolic process;mRNA cleavage involved in gene silencing by miRNA;mRNA cleavage involved in gene silencing by siRNA;negative regulation of gene expression;negative regulation of translational initiation;positive regulation of angiogenesis;positive regulation of gene e…	core promoter binding;double-stranded RNA binding;endoribonuclease activity;endoribonuclease activity, cleaving miRNA-paired mRNA;endoribonuclease activity, cleaving siRNA-paired mRNA;metal ion binding;miRNA binding;mRNA cap binding;protein C-terminus binding;RNA 7-methylguanosine cap binding;RNA binding;RNA polymerase II complex binding;single-stranded RNA binding;siRNA binding;translation initi…	cell junction;cytoplasm;cytosol;dendrite;extracellular exosome;membrane;micro-ribonucleoprotein complex;mRNA cap binding complex;nucleoplasm;nucleus;P-body;polysome;ribonucleoprotein complex;RISC complex;RISC-loading complex		PF02170;PF02171;PF08699;PF16486;PF16487;PF16488	6	16	12	13	6	97.1	1		AGO2	0.247387	0.626309	-0.017925	0.017925	-0.607582						4.39383	0.000476121	-0.334874	0.334874	-13.4699
6.66676	6.72247	6.67807	6.84549	6.41954	6.25361	6.33628	6.36282	6.57592	6.63227	6.62352	FALSE		+		Gl2_siSenp3-9	miRNA loading onto RISC involved in gene silencing by miRNA;miRNA mediated inhibition of translation;mRNA catabolic process;negative regulation of gene expression;positive regulation of gene expression;positive regulation of NIK/NF-kappaB signaling;posttranscriptional gene silencing by RNA;pre-miRNA processing;production of miRNAs involved in gene silencing by miRNA;regulation of megakaryocyte di…	double-stranded RNA binding;endoribonuclease activity;endoribonuclease activity, cleaving miRNA-paired mRNA;metal ion binding;miRNA binding;RNA binding;single-stranded RNA binding	condensed nuclear chromosome;cytoplasm;cytoplasmic ribonucleoprotein granule;cytosol;membrane;micro-ribonucleoprotein complex;nucleoplasm;P-body;RISC complex;RISC-loading complex		PF02170;PF02171;PF08699;PF16486;PF16487;PF16488	0	11	8	9	1	97.3	1		AGO3	3.4387	0.00132521	0.385133	-0.385133	7.19691						1.17051	0.111883	0.117629	-0.117629	2.32622
6.90448	7.00562	6.85798	6.87529	6.75622	6.58045	6.80607	6.65964	7.22882	7.23266	7.19279	FALSE		+	+	Gl2_siSenp3-1;Gl2_siSenp3-9	CDP-diacylglycerol biosynthetic process;phosphatidic acid biosynthetic process;phospholipid metabolic process;positive regulation of cellular metabolic process;positive regulation of cytokine production;positive regulation of cytokine-mediated signaling pathway	1-acylglycerol-3-phosphate O-acyltransferase activity	endoplasmic reticulum;endoplasmic reticulum membrane;integral component of membrane;membrane	Fat digestion and absorption;Glycerolipid metabolism;Glycerophospholipid metabolism;Metabolic pathways;Phospholipase D signaling pathway	PF01553	0	5	2	2	2	31.7	1		AGPAT1	1.88954	0.0247574	0.210251	-0.210251	3.49554						3.20012	0.00293475	-0.307244	0.307244	-7.58872
8.66213	8.65213	8.59768	8.71493	8.9952	9.23338	9.05284	9.18364	8.94075	9.13443	9.10774	FALSE		+	+	Gl2_siSenp3-1;Gl2_siSenp3-9	CDP-diacylglycerol biosynthetic process;phosphatidic acid biosynthetic process;phospholipid biosynthetic process;phospholipid metabolic process	1-acylglycerol-3-phosphate O-acyltransferase activity;transferase activity, transferring acyl groups	endoplasmic reticulum;endoplasmic reticulum membrane;Golgi membrane;integral component of membrane;membrane;nuclear envelope;plasma membrane	Glycerolipid metabolism;Glycerophospholipid metabolism;Metabolic pathways;Phospholipase D signaling pathway	PF01553;PF16076	0	9	4	5	4	43.4	1		AGPAT3	3.56882	0.00104757	-0.459546	0.459546	-7.60136						3.0248	0.00397409	-0.404255	0.404255	-6.95477
6.89239	6.79701	6.9507	6.91648	6.848	6.84046	6.66391	6.72383	7.01903	7.03782	6.99774	FALSE			+	Gl2_siSenp3-1	CDP-diacylglycerol biosynthetic process;macromolecule metabolic process;phosphatidic acid biosynthetic process;phospholipid biosynthetic process;phospholipid metabolic process	1-acylglycerol-3-phosphate O-acyltransferase activity;transferase activity, transferring acyl groups	endoplasmic reticulum membrane;integral component of membrane;mitochondrial outer membrane	Glycerolipid metabolism;Glycerophospholipid metabolism;Metabolic pathways;Phospholipase D signaling pathway	PF01553;PF16076	0	2	1	1	1	44	1		AGPAT4	1.1239	0.112015	0.120094	-0.120094	2.14929						1.62558	0.0482808	-0.129054	0.129054	-3.21176
5.80735	6.02901	5.90448	6.18982	6.57894	6.39232	6.3837	6.5345	5.30012	5.39575	5.62644	FALSE		+	+	Gl2_siSenp3-1;Gl2_siSenp3-9	acylglycerol metabolic process;CDP-diacylglycerol biosynthetic process;hematopoietic progenitor cell differentiation;phosphatidic acid biosynthetic process;phospholipid biosynthetic process;phospholipid metabolic process	1-acylglycerol-3-phosphate O-acyltransferase activity;transferase activity, transferring acyl groups	endoplasmic reticulum membrane;integral component of membrane;mitochondrial outer membrane;mitochondrion;nuclear envelope	Glycerolipid metabolism;Glycerophospholipid metabolism;Metabolic pathways;Phospholipase D signaling pathway	PF01553;PF16076	0	2	1	1	1	42	1		AGPAT5	2.64592	0.005729	-0.489696	0.489696	-5.08256						2.09934	0.020193	0.541898	-0.541898	4.26782
12.2835	12.2614	12.2916	12.2809	12.3458	12.3636	12.3457	12.3204	12.3773	12.3909	12.3406	FALSE		+	+	Gl2_siSenp3-1;Gl2_siSenp3-9	ether lipid biosynthetic process;lipid biosynthetic process;protein targeting to peroxisome	alkylglycerone-phosphate synthase activity;FAD binding;oxidoreductase activity	cytosol;membrane;mitochondrion;nucleolus;peroxisomal matrix;peroxisomal membrane;peroxisome	Ether lipid metabolism;Metabolic pathways;Peroxisome	PF01565;PF02913	0	51	25	49	25	72.9	1		AGPS	2.97455	0.00310672	-0.0645583	0.0645583	-5.89243						2.78273	0.00596557	-0.0902476	0.0902476	-6.15279
7.9571	7.86357	7.92362	8.00169	8.75522	8.77413	8.64746	8.7252	8.11842	8.23026	8.26725	FALSE		+	+	Gl2_siSenp3-1;Gl2_siSenp3-9	clustering of voltage-gated sodium channels;extracellular matrix organization;G protein-coupled acetylcholine receptor signaling pathway;glycosaminoglycan biosynthetic process;glycosaminoglycan catabolic process;positive regulation of filopodium assembly;positive regulation of GTPase activity;positive regulation of synaptic growth at neuromuscular junction;positive regulation of transcription by …	calcium ion binding;chondroitin sulfate binding;dystroglycan binding;extracellular matrix structural constituent;heparan sulfate proteoglycan binding;laminin binding;sialic acid binding;structural constituent of cytoskeleton	basement membrane;cell junction;collagen-containing extracellular matrix;cytosol;extracellular exosome;extracellular region;Golgi lumen;integral component of membrane;lysosomal lumen;plasma membrane;synapse	ECM-receptor interaction	PF00008;PF00050;PF00053;PF00054;PF01390;PF03146;PF07648	0	7	11	11	11	217.2	1		AGRN	5.93848	2.3107e-05	-0.789005	0.789005	-19.5739		+				2.49088	0.0100497	-0.268817	0.268817	-5.28585
9.41574	9.23697	9.43171	9.28794	9.28309	9.1876	9.15886	9.19918	9.29117	9.18463	9.38737	FALSE					cerebellar Purkinje cell differentiation;C-terminal protein deglutamylation;eye photoreceptor cell differentiation;mitochondrion organization;neuromuscular process;olfactory bulb development;protein side chain deglutamylation	metallocarboxypeptidase activity;tubulin binding;zinc ion binding	cytoplasm;cytosol;intracellular membrane-bounded organelle;mitochondrion;nucleolus;nucleus		PF00246	0	7	7	7	7	138.4	1		AGTPBP1	1.32175	0.0760089	0.135908	-0.135908	2.48209						0.307465	0.573035	0.0553673	-0.0553673	0.739846
8.0917	8.22545	8.29232	8.33316	8.22159	8.29508	8.26162	8.25172	8.19279	8.22689	8.21578	FALSE					regulation of blood pressure;response to hypoxia	angiotensin type II receptor activity	cell cortex;cytoplasmic vesicle membrane;cytosol;endoplasmic reticulum membrane;Golgi membrane;integral component of membrane;intracellular membrane-bounded organelle;nucleoplasm;plasma membrane		PF06396	0	30	3	6	3	17.4	1		AGTRAP	0.151844	0.752117	-0.0218465	0.0218465	-0.397225						0.141954	0.77835	0.0238379	-0.0238379	0.377659
10.0062	9.93664	9.98371	9.99407	10.2518	10.1901	10.1726	10.181	10.0269	9.98071	10.0661	FALSE		+		Gl2_siSenp3-9	cell cycle;cell division;mRNA transport;nuclear pore complex assembly;protein transport;regulation of cytokinesis	DNA binding;DNA-binding transcription factor activity, RNA polymerase II-specific	condensed chromosome kinetochore;cytosol;extracellular exosome;nuclear matrix;nuclear membrane;nuclear pore;nucleoplasm;nucleus		PF13934;PF16687	0	7	14	15	14	252.3	1		AHCTF1	4.05183	0.000450072	-0.218722	0.218722	-9.27622						0.780642	0.23622	-0.0444297	0.0444297	-1.62208
13.4774	13.4829	13.4921	13.4691	13.3093	13.2897	13.3048	13.3127	13.5323	13.5118	13.4623	FALSE		+		Gl2_siSenp3-9	chronic inflammatory response to antigenic stimulus;circadian sleep/wake cycle;methylation;one-carbon metabolic process;response to hypoxia;response to nutrient;S-adenosylhomocysteine catabolic process;S-adenosylmethionine cycle;sulfur amino acid metabolic process	adenosylhomocysteinase activity;adenyl nucleotide binding;identical protein binding;NAD binding	cytosol;extracellular exosome;melanosome;neuron projection;nucleus	Cysteine and methionine metabolism;Metabolic pathways	PF00670;PF05221	1	56	26	83	25	47.7	1		AHCY	6.586	1.00116e-05	0.176254	-0.176254	25.1627						0.540446	0.370074	-0.0217538	0.0217538	-1.18821
12.0429	12.1031	12.0046	12.1128	11.9507	12.0973	12.0852	12.1052	12.2713	12.3569	12.2963	FALSE			+	Gl2_siSenp3-1	angiotensin-activated signaling pathway;epithelial fluid transport;mRNA polyadenylation;one-carbon metabolic process;positive regulation of sodium ion transport;protein export from nucleus;regulation of anion transport;regulation of cardiac conduction;regulation of ion transmembrane transporter activity;regulation of mRNA 3'-end processing;response to calcium ion;S-adenosylmethionine cycle	identical protein binding;RNA binding	apical plasma membrane;cytoplasm;cytosol;endoplasmic reticulum membrane;extracellular exosome	Cysteine and methionine metabolism;Metabolic pathways	PF00670;PF05221	10	39	21	39	10	58.9	1		AHCYL1	0.0490882	0.911688	0.00625348	-0.00625348	0.140155						2.90427	0.00486048	-0.24232	0.24232	-6.54535
7.94017	7.9507	7.94486	7.95942	8.01123	7.97154	8.06178	8.07307	8.33092	8.29829	8.20945	FALSE		+	+	Gl2_siSenp3-1;Gl2_siSenp3-9	one-carbon metabolic process;S-adenosylmethionine cycle	hydrolase activity	cytosol;endoplasmic reticulum;neuron projection	Cysteine and methionine metabolism;Metabolic pathways	PF00670;PF05221	0	25	16	29	5	66.7	1		AHCYL2	1.82634	0.0280799	-0.0806171	0.0806171	-3.37682						3.91884	0.000975178	-0.330766	0.330766	-10.7533
9.14873	9.17293	9.1876	9.19722	8.01959	7.95128	7.99435	8.03287	9.27729	9.35535	9.33271	FALSE		+	+	Gl2_siSenp3-1;Gl2_siSenp3-9		DNA binding			PF15735	0	6	6	6	6	168.2	1		AHDC1	8.68604	2.08069e-06	1.17709	-1.17709	56.5199			+	+		2.82655	0.00553462	-0.145164	0.145164	-6.29206
16.9862	16.9412	16.9744	16.9704	17.1837	17.153	17.1815	17.1391	15.9255	15.9485	15.9825	FALSE		+	+	Gl2_siSenp3-1;Gl2_siSenp3-9	protein complex oligomerization;regulation of RNA splicing;regulation of voltage-gated calcium channel activity	cadherin binding;RNA binding;S100 protein binding;structural molecule activity conferring elasticity	actin cytoskeleton;cell-cell contact zone;costamere;cytoplasm;cytosol;extracellular exosome;focal adhesion;lysosomal membrane;membrane;nucleus;plasma membrane;sarcolemma;T-tubule;vesicle			2	74	261	723	259	628.7	1		AHNAK	4.991	9.12831e-05	-0.19628	0.19628	-13.5073						7.49322	1.49704e-05	1.01588	-1.01588	56.7567			+	+
11.0136	10.9934	11.0433	11.0179	11.5493	11.5566	11.5595	11.5252	10.9202	10.9395	10.9495	FALSE		+	+	Gl2_siSenp3-1;Gl2_siSenp3-9	regulation of RNA splicing		costamere;cytoplasm;cytoplasmic vesicle membrane;cytosol;nucleus;plasma membrane;sarcolemma;T-tubule;Z disc			0	15	19	22	18	616.2	1		AHNAK2	7.8656	3.05803e-06	-0.530592	0.530592	-41.2237						2.64266	0.00769846	0.0806566	-0.0806566	5.72397
11.8096	11.8234	11.8239	11.7816	11.8118	11.8578	11.8679	11.8498	11.7746	11.7658	11.7133	FALSE					positive regulation of ATPase activity	ATPase activator activity;cadherin binding;chaperone binding;Hsp90 protein binding	cytosol;endoplasmic reticulum;extracellular exosome		PF08327;PF09229	0	76	22	44	22	38.3	1		AHSA1	1.24911	0.087499	-0.0371783	0.0371783	-2.35915						1.49214	0.0619568	0.0584087	-0.0584087	2.94151
8.604	8.58421	8.67525	8.6851	8.09117	8.18239	8.15279	8.16189	8.94632	8.90147	8.86666	FALSE		+	+	Gl2_siSenp3-1;Gl2_siSenp3-9	determination of ventral identity;dorsal/ventral pattern formation;negative regulation of JNK cascade;negative regulation of JUN kinase activity;regulation of protein homodimerization activity	phosphatidylinositol binding;protein domain specific binding	cytoplasm;membrane		PF08910;PF14186	0	19	4	5	4	35	1		AIDA	5.3113	5.60358e-05	0.490078	-0.490078	15.3216						3.18342	0.00301591	-0.267678	0.267678	-7.52626
11.9801	11.9576	11.972	11.9713	12.005	12.0019	12.0192	11.9935	11.8944	11.9185	11.9119	FALSE		+	+	Gl2_siSenp3-1;Gl2_siSenp3-9	activation of cysteine-type endopeptidase activity involved in apoptotic process;apoptotic process;cellular response to aldosterone;cellular response to estradiol stimulus;cellular response to hydrogen peroxide;cellular response to nitric oxide;cellular response to oxygen-glucose deprivation;chromosome condensation;intrinsic apoptotic signaling pathway in response to endoplasmic reticulum stress;…	DNA binding;FAD binding;NAD(P)H oxidase activity;oxidoreductase activity, acting on NAD(P)H;protein dimerization activity	cytosol;mitochondrial inner membrane;mitochondrial intermembrane space;mitochondrion;nucleus;perinuclear region of cytoplasm	Apoptosis;Necroptosis	PF07992;PF14721	0	46	18	36	18	66.9	1		AIFM1	2.55955	0.00675771	-0.0346477	0.0346477	-4.88328						3.19989	0.00293475	0.0619762	-0.0619762	7.58782
7.46271	7.41447	7.54226	7.56072	7.4822	7.64313	7.74483	7.74079	7.14873	7.26303	7.21723	FALSE			+	Gl2_siSenp3-1	apoptotic mitochondrial changes;positive regulation of apoptotic process;regulation of apoptotic process	DNA binding;electron-transferring-flavoprotein dehydrogenase activity;flavin adenine dinucleotide binding	cytoplasm;cytosol;extracellular space;integral component of membrane;lipid droplet;mitochondrial outer membrane;mitochondrion	p53 signaling pathway	PF07992	0	25	5	5	5	40.5	1		AIFM2	1.17807	0.100575	-0.157703	0.157703	-2.23981						2.67053	0.00731374	0.285373	-0.285373	5.80737
11.4287	11.4714	11.4404	11.4091	11.5581	11.6284	11.6947	11.6226	11.4688	11.5562	11.5094	FALSE		+		Gl2_siSenp3-9	angiogenesis;apoptotic process;cell adhesion;cell-cell signaling;chemotaxis;defense response to virus;inflammatory response;leukocyte migration;negative regulation of endothelial cell proliferation;positive regulation of glucagon secretion;response to wounding;signal transduction;tRNA aminoacylation for protein translation	cytokine activity;GTPase binding;protein homodimerization activity;tRNA binding	aminoacyl-tRNA synthetase multienzyme complex;cell surface;cytosol;endoplasmic reticulum;extracellular space;Golgi apparatus;membrane;methionyl glutamyl tRNA synthetase complex;nucleus		PF01588	0	71	17	30	17	34.3	1		AIMP1	3.06131	0.00264518	-0.18859	0.18859	-6.12105						1.43581	0.0687039	-0.0740492	0.0740492	-2.83035
11.3627	11.3992	11.3558	11.3925	11.5208	11.561	11.505	11.5304	11.4224	11.4326	11.4375	FALSE		+	+	Gl2_siSenp3-1;Gl2_siSenp3-9	apoptotic process;negative regulation of cell proliferation;positive regulation of aminoacyl-tRNA ligase activity;positive regulation of neuron death;positive regulation of protein ubiquitination;protein-containing complex assembly;tRNA aminoacylation for protein translation;type II pneumocyte differentiation	protein-containing complex scaffold activity	aminoacyl-tRNA synthetase multienzyme complex;cytosol;membrane;nucleus		PF00043;PF16780	0	42	11	19	11	35.3	1		AIMP2	4.11118	0.00040467	-0.151734	0.151734	-9.5027						1.99585	0.0244686	-0.0533054	0.0533054	-4.02248
9.92807	9.92985	9.92362	9.95463	9.97255	9.94588	9.98812	9.94134	10.1962	10.26	10.2261	FALSE			+	Gl2_siSenp3-1	interleukin-12-mediated signaling pathway;negative regulation of cyclic-nucleotide phosphodiesterase activity;protein maturation by protein folding;protein targeting to mitochondrion;regulation of protein kinase A signaling;xenobiotic metabolic process	aryl hydrocarbon receptor binding;GAF domain binding;transcription coactivator activity;transcription factor binding;unfolded protein binding	aryl hydrocarbon receptor complex;cytoplasm;cytosol;membrane;nucleoplasm	Cushing syndrome	PF00254	0	38	10	11	10	37.6	1		AIP	1.11149	0.115079	-0.0279269	0.0279269	-2.1286						4.86198	0.000249081	-0.293375	0.293375	-16.7795
4.27053	4.10434	4.72247	4.08746	4.01792	3.89724	4.40599	4.42626	4.74953	4.84298	4.848	FALSE					cell adhesion;negative regulation of cell-matrix adhesion;negative regulation of wound healing;regulation of polarized epithelial cell differentiation	beta-catenin binding;protein-containing complex binding	apical plasma membrane;basolateral plasma membrane;cell surface;cell-cell adherens junction;cell-cell contact zone;cytoplasmic side of plasma membrane;spanning component of plasma membrane		PF15298	0	7	2	2	2	44.5	1		AJAP1	0.218621	0.66073	0.109344	-0.109344	0.546435						1.48164	0.0632519	-0.517305	0.517305	-2.92066
11.6177	11.6046	11.6077	11.5562	11.7928	11.7946	11.7973	11.7813	11.6362	11.6301	11.615	FALSE		+		Gl2_siSenp3-9	ADP biosynthetic process;AMP metabolic process;ATP metabolic process;nucleobase-containing small molecule interconversion;nucleoside diphosphate phosphorylation;nucleoside triphosphate biosynthetic process	adenylate kinase activity;ATP binding;nucleoside diphosphate kinase activity	cytosol;extracellular exosome	Metabolic pathways;Purine metabolism;Thiamine metabolism		1	79	17	44	16	21.6	1		AK1	5.0355	8.43425e-05	-0.194942	0.194942	-13.7465						0.873534	0.198073	-0.0305426	0.0305426	-1.78804
12.198	12.1887	12.1426	12.1502	12.3115	12.3383	12.374	12.3657	12.2809	12.3429	12.2827	FALSE		+	+	Gl2_siSenp3-1;Gl2_siSenp3-9	ADP biosynthetic process;AMP metabolic process;ATP metabolic process;nucleobase-containing small molecule interconversion	adenylate kinase activity;ATP binding	extracellular exosome;mitochondrial intermembrane space;sperm mitochondrial sheath	Metabolic pathways;Purine metabolism;Thiamine metabolism	PF05191	0	74	17	38	17	26.5	1		AK2	3.97384	0.000515231	-0.177496	0.177496	-8.98585						2.60466	0.00823692	-0.132288	0.132288	-5.61178
10.2654	10.3431	10.3299	10.2505	10.8468	10.8421	10.8416	10.8186	10.7099	10.7254	10.6995	FALSE		+	+	Gl2_siSenp3-1;Gl2_siSenp3-9	ADP biosynthetic process;AMP metabolic process;blood coagulation;GTP metabolic process;ITP metabolic process;nucleoside monophosphate phosphorylation;UTP metabolic process	ATP binding;GTP binding;nucleoside triphosphate adenylate kinase activity	mitochondrial matrix;mitochondrion	Purine metabolism	PF05191	0	52	11	15	11	25.6	1		AK3	6.30967	1.4347e-05	-0.540046	0.540046	-22.6088						4.59652	0.000355383	-0.414375	0.414375	-14.8174
11.2969	11.3279	11.3689	11.3196	11.7851	11.7769	11.7455	11.7204	11.2437	11.2229	11.2785	FALSE		+	+	Gl2_siSenp3-1;Gl2_siSenp3-9	ADP biosynthetic process;AMP metabolic process;ATP metabolic process;brain development;GTP metabolic process;liver development;nucleobase-containing small molecule interconversion;nucleoside diphosphate phosphorylation;nucleoside triphosphate biosynthetic process;response to drug	adenylate kinase activity;ATP binding;GTP binding;nucleoside diphosphate kinase activity;nucleoside monophosphate kinase activity;nucleoside triphosphate adenylate kinase activity	mitochondrial matrix;mitochondrion	Metabolic pathways;Purine metabolism;Thiamine metabolism	PF05191	0	74	13	26	13	25.3	1		AK4	6.02747	2.03353e-05	-0.428663	0.428663	-20.2631						1.79573	0.0351166	0.0799213	-0.0799213	3.57224
8.57403	8.60918	8.80284	8.61912	8.74416	8.72758	8.70667	8.68264	8.51964	8.43003	8.55689	FALSE					nucleobase-containing small molecule interconversion	adenylate kinase activity;ATP binding;ATPase activity;nucleoside monophosphate kinase activity	Cajal body;cytoplasm;cytosol;membrane;nucleoplasm;nucleus	Metabolic pathways;Purine metabolism;Ribosome biogenesis in eukaryotes		0	28	3	3	3	20	1		AK6	0.562443	0.339629	-0.0639725	0.0639725	-1.20414						1.08868	0.130964	0.149104	-0.149104	2.17593
10.5414	10.6178	10.5443	10.5995	10.7512	10.6716	10.6913	10.6898	10.5412	10.5548	10.5386	FALSE		+		Gl2_siSenp3-9	blood coagulation;regulation of protein kinase A signaling	protein kinase A regulatory subunit binding;RNA binding	cytosol;integral component of membrane;membrane;mitochondrial outer membrane;mitochondrion		PF00013;PF00567	0	14	11	13	11	97.3	1		AKAP1	2.53034	0.00713561	-0.125229	0.125229	-4.81705						0.615802	0.321765	0.0309126	-0.0309126	1.3259
8.53216	8.59433	8.45368	8.63008	8.58646	8.52199	8.5763	8.49705	8.8351	8.83952	8.87221	FALSE			+	Gl2_siSenp3-1	intracellular signal transduction	protein kinase A binding;protein phosphatase 1 binding	cytoplasm;cytosol;microtubule organizing center;nucleolus;peroxisome;plasma membrane			0	4	7	7	7	210.4	1		AKAP11	0.0567359	0.898536	0.00711155	-0.00711155	0.160792						2.83949	0.00541586	-0.296382	0.296382	-6.33365
13.5828	13.6043	13.6142	13.5846	13.5623	13.5996	13.6309	13.6067	13.6747	13.7232	13.7032	FALSE			+	Gl2_siSenp3-1	adenylate cyclase-inhibiting G protein-coupled receptor signaling pathway;G protein-coupled receptor signaling pathway;modulation of chemical synaptic transmission;positive regulation of protein kinase A signaling;protein targeting;regulation of protein kinase A signaling;regulation of protein kinase C signaling	adenylate cyclase binding;protein kinase A binding	cell cortex;cytoplasm;cytoskeleton;cytosol;focal adhesion;plasma membrane;Schaffer collateral - CA1 synapse		PF03832;PF10522	0	52	66	118	66	191.4	1		AKAP12	0.0759081	0.867411	-0.00340843	0.00340843	-0.211313						3.03579	0.00389101	-0.1039	0.1039	-6.99313
11.99	12.0329	12.0611	12.0812	12.1526	12.1523	12.1623	12.1816	12.1845	12.163	12.1573	FALSE		+	+	Gl2_siSenp3-1;Gl2_siSenp3-9	adenylate cyclase-activating adrenergic receptor signaling pathway involved in heart process;adrenergic receptor signaling pathway;bone development;cardiac muscle cell differentiation;cell growth involved in cardiac muscle cell development;G protein-coupled receptor signaling pathway;heart development;nuclear export;positive regulation of apoptotic process;positive regulation of I-kappaB kinase/N…	cAMP-dependent protein kinase activity;guanyl-nucleotide exchange factor activity;MAP-kinase scaffold activity;metal ion binding;protein kinase A binding;protein-containing complex scaffold activity;Rho GTPase binding;Rho guanyl-nucleotide exchange factor activity	actin filament;cell cortex;cytosol;membrane;nucleus;perinuclear region of cytoplasm	Human cytomegalovirus infection;Parathyroid hormone synthesis, secretion and action	PF00621;PF10522	0	20	39	52	39	307.4	1		AKAP13	2.93129	0.00335264	-0.120936	0.120936	-5.78086						2.46343	0.010521	-0.12701	0.12701	-5.20939
9.76835	9.63572	9.64926	9.66498	9.33784	9.3696	9.31583	9.3217	9.69714	9.77495	9.79247	FALSE		+		Gl2_siSenp3-9	B cell activation;mRNA processing;regulation of RNA splicing;regulation of transcription, DNA-templated;RNA splicing;signal transduction	protein kinase A binding;RNA binding	cytosol;nuclear speck;nucleus;spliceosomal complex			0	8	7	9	7	80.7	1		AKAP17A	4.37295	0.000260887	0.343333	-0.343333	10.5621						0.84535	0.209104	-0.0752768	0.0752768	-1.73766
11.2197	11.2354	11.3	11.3099	11.1433	11.1736	11.1585	11.169	11.0582	11.0857	11.0548	FALSE		+	+	Gl2_siSenp3-1;Gl2_siSenp3-9					PF15304	0	25	18	27	18	94.6	1		AKAP2	2.36331	0.0099086	0.105169	-0.105169	4.44938						3.0765	0.00364883	0.200028	-0.200028	7.13684
9.68282	9.56739	9.65392	9.71425	9.87052	9.81826	9.79669	9.78103	9.43087	9.47411	9.49065	FALSE		+	+	Gl2_siSenp3-1;Gl2_siSenp3-9	cell cycle G2/M phase transition;cellular response to lipopolysaccharide;cellular response to prostaglandin E stimulus;innate immune response;mitotic cell cycle;mitotic chromosome condensation;negative regulation of tumor necrosis factor production;positive regulation of histone deacetylation;protein transport;regulation of histone phosphorylation;signal transduction	double-stranded DNA binding;histone deacetylase binding;NF-kappaB binding;protein kinase A regulatory subunit binding;RNA binding;zinc ion binding	condensed chromosome;female pronucleus;Golgi apparatus;membrane;mitochondrion;nuclear matrix;nucleolus;nucleoplasm;nucleus		PF04988	0	10	6	9	6	76.1	1		AKAP8	2.324	0.0106979	-0.162033	0.162033	-4.36543						2.276	0.0146675	0.189382	-0.189382	4.70851
10.8789	10.998	10.8791	11.0193	10.9386	11.0317	11.1157	11.0689	10.9117	11.1104	10.9915	FALSE					cell cycle G2/M phase transition;mitotic chromosome condensation;mRNA processing;nuclear envelope disassembly;positive regulation of histone deacetylation;positive regulation of transcription by RNA polymerase II;regulation of histone phosphorylation;regulation of mRNA export from nucleus;RNA splicing	DEAD/H-box RNA helicase binding;DNA binding;histone deacetylase binding;lamin binding;metal ion binding;protein kinase A regulatory subunit binding;RNA binding	chromatin;cytoplasm;nuclear matrix;nuclear speck;nucleus;PML body;ribonucleoprotein complex		PF04988	0	20	13	22	13	71.6	1		AKAP8L	0.904327	0.173017	-0.0948939	0.0948939	-1.78423						0.399881	0.480253	-0.0606829	0.0606829	-0.923305
11.9	11.9555	11.937	11.9848	11.6833	11.7441	11.77	11.7432	11.8673	11.9419	11.9298	FALSE		+		Gl2_siSenp3-9	cellular response to cAMP;chemical synaptic transmission;ciliary basal body-plasma membrane docking;G2/M transition of mitotic cell cycle;maintenance of centrosome location;microtubule nucleation;negative regulation of adenylate cyclase activity;positive regulation of microtubule polymerization;positive regulation of peptidyl-serine phosphorylation;positive regulation of potassium ion transmembra…	DNA binding;ion channel binding;potassium channel regulator activity;protein kinase A regulatory subunit binding;protein-containing complex scaffold activity;signaling receptor binding	centrosome;cis-Golgi network;cytoskeleton;cytosol;dendritic branch;extrinsic component of postsynaptic density membrane;glutamatergic synapse;Golgi apparatus;Golgi stack;intracellular membrane-bounded organelle;neuronal cell body;synaptic membrane;voltage-gated potassium channel complex		PF10495	0	12	43	49	43	452.7	1		AKAP9	3.74707	0.000769881	0.209167	-0.209167	8.18625						0.491003	0.405164	0.0313014	-0.0313014	1.09648
11.3672	11.3628	11.3571	11.3761	11.3334	11.2723	11.3054	11.3235	11.4755	11.4935	11.4467	FALSE		+	+	Gl2_siSenp3-1;Gl2_siSenp3-9	aldehyde catabolic process;cellular aldehyde metabolic process;D-glucuronate catabolic process;glucose metabolic process;glucuronate catabolic process to xylulose 5-phosphate;glutathione derivative biosynthetic process;L-ascorbic acid biosynthetic process	alcohol dehydrogenase (NADP+) activity;alditol:NADP+ 1-oxidoreductase activity;aldo-keto reductase (NADP) activity;electron transfer activity;L-glucuronate reductase activity;oxidoreductase activity	apical plasma membrane;cytosol;extracellular exosome;extracellular space;synapse	Glycerolipid metabolism;Glycolysis / Gluconeogenesis;Metabolic pathways;Pentose and glucuronate interconversions	PF00248	0	43	12	25	11	36.6	1		AKR1A1	2.18595	0.0139331	0.0571361	-0.0571361	4.07797						3.45438	0.0019416	-0.106116	0.106116	-8.59687
12.0917	12.065	12.0952	12.0654	12.2618	12.2138	12.217	12.2067	12.187	12.1718	12.1947	FALSE		+	+	Gl2_siSenp3-1;Gl2_siSenp3-9	C21-steroid hormone biosynthetic process;carbohydrate metabolic process;cellular hyperosmotic salinity response;cellular response to methylglyoxal;cellular response to peptide;daunorubicin metabolic process;doxorubicin metabolic process;fructose biosynthetic process;inner medullary collecting duct development;maternal process involved in female pregnancy;naphthalene metabolic process;negative reg…	alcohol dehydrogenase (NADP+) activity;alditol:NADP+ 1-oxidoreductase activity;electron transfer activity;glyceraldehyde oxidoreductase activity;oxidoreductase activity	cytosol;extracellular exosome;extracellular space;mast cell granule;nucleoplasm;paranodal junction;perinuclear region of cytoplasm;plasma membrane bounded cell projection cytoplasm;Schmidt-Lanterman incisure;Schwann cell microvillus	Folate biosynthesis;Fructose and mannose metabolism;Galactose metabolism;Glycerolipid metabolism;Metabolic pathways;Pentose and glucuronate interconversions	PF00248	2	73	19	40	18	35.8	1		AKR1B1	4.16926	0.000367359	-0.145472	0.145472	-9.72912						3.63598	0.0014911	-0.10518	0.10518	-9.38808
6.65392	6.82655	6.81378	7.11374	7.11478	7.33985	7.2937	7.37504	7.43463	7.58421	7.40939	FALSE		+	+	Gl2_siSenp3-1;Gl2_siSenp3-9	estrogen biosynthetic process	alcohol dehydrogenase (NADP+) activity;alditol:NADP+ 1-oxidoreductase activity;estradiol 17-beta-dehydrogenase activity;oxidoreductase activity;oxidoreductase activity, acting on the CH-OH group of donors, NAD or NADP as acceptor	cytosol;mitochondrial matrix;mitochondrion		PF00248	0	5	2	3	1	36.5	1		AKR1B15	2.06574	0.0176001	-0.428846	0.428846	-3.83636						2.4283	0.0112047	-0.624079	0.624079	-5.11271		+
3.18587	3.66676	4.21723	4.01792	3.90689	3.62059	3.94486	4.00899	3.87774	4.16993	3.926	FALSE					oxidation-reduction process	1,5-anhydro-D-fructose reductase activity;alcohol dehydrogenase (NADP+) activity;alditol:NADP+ 1-oxidoreductase activity;oxidoreductase activity	cytosol;Golgi apparatus;nucleoplasm		PF00248	0	3	1	1	1	36.6	1		AKR1E2	0.155991	0.745757	-0.0983871	0.0983871	-0.406831						0.331641	0.548217	-0.219279	0.219279	-0.788792
11.1441	11.1852	11.1471	11.1522	11.5155	11.4683	11.4804	11.4598	11.2273	11.2021	11.1911	FALSE		+	+	Gl2_siSenp3-1;Gl2_siSenp3-9	carbohydrate metabolic process;cellular aldehyde metabolic process;daunorubicin metabolic process;doxorubicin metabolic process;xenobiotic metabolic process	alditol:NADP+ 1-oxidoreductase activity;aldo-keto reductase (NADP) activity;electron transfer activity;phenanthrene-9,10-epoxide hydrolase activity	cytosol;extracellular exosome;Golgi apparatus	Metabolism of xenobiotics by cytochrome P450	PF00248	0	33	10	24	10	39.6	1		AKR7A2	6.10714	1.89373e-05	-0.323845	0.323845	-20.9001						1.74232	0.0386977	-0.0496905	0.0496905	-3.45702
10.5678	10.6912	10.7411	10.7014	10.8743	10.9321	10.8295	10.8647	10.9113	10.8258	10.8851	FALSE		+	+	Gl2_siSenp3-1;Gl2_siSenp3-9	activation of protein kinase B activity;activation-induced cell death of T cells;aging;anoikis;apoptotic mitochondrial changes;carbohydrate transport;cell differentiation;cell migration involved in sprouting angiogenesis;cell projection organization;cell proliferation;cellular protein modification process;cellular response to cadmium ion;cellular response to DNA damage stimulus;cellular response …	14-3-3 protein binding;ATP binding;enzyme binding;GTPase activating protein binding;identical protein binding;kinase activity;nitric-oxide synthase regulator activity;phosphatidylinositol-3,4,5-trisphosphate binding;phosphatidylinositol-3,4-bisphosphate binding;protein homodimerization activity;protein kinase activity;protein kinase C binding;protein phosphatase 2A binding;protein serine/threonin…	cell-cell junction;ciliary basal body;cytoplasm;cytosol;microtubule cytoskeleton;mitochondrion;nucleoplasm;nucleus;plasma membrane;postsynapse;protein-containing complex;spindle;vesicle	Acute myeloid leukemia;Adipocytokine signaling pathway;Adrenergic signaling in cardiomyocytes;AGE-RAGE signaling pathway in diabetic complications;AMPK signaling pathway;Apelin signaling pathway;Apoptosis;Autophagy - animal;B cell receptor signaling pathway;Breast cancer;cAMP signaling pathway;Carbohydrate digestion and absorption;Cellular senescence;Central carbon metabolism in cancer;cGMP-PKG s…	PF00069;PF00169;PF00433	4	32	14	19	10	55.7	1		AKT1	2.44957	0.00834739	-0.199746	0.199746	-4.63698						2.0062	0.0241048	-0.198701	0.198701	-4.0466
8.72178	8.6359	8.76222	8.55995	8.77149	8.66356	8.65033	8.66782	8.73302	8.72383	8.78562	FALSE					negative regulation of cell size;negative regulation of protein kinase activity;negative regulation of TOR signaling;neurotrophin TRK receptor signaling pathway;regulation of apoptotic process;regulation of cellular response to heat;regulation of neuron apoptotic process		cytoplasm;cytosol;nucleoplasm;TORC1 complex	AMPK signaling pathway;Autophagy - animal;Longevity regulating pathway;Longevity regulating pathway - multiple species;mTOR signaling pathway;Thermogenesis	PF15798	0	14	3	4	3	27.4	1		AKT1S1	0.129785	0.784114	-0.0183382	0.0183382	-0.345266						0.650967	0.301011	-0.0775252	0.0775252	-1.38951
7.8716	7.97728	8.16491	8.1644	8.34961	8.35623	8.19967	8.34474	8.87221	8.76487	8.77577	FALSE		+	+	Gl2_siSenp3-1;Gl2_siSenp3-9	activation of GTPase activity;carbohydrate transport;cellular protein modification process;cellular response to high light intensity;cellular response to insulin stimulus;fat cell differentiation;glucose metabolic process;glycogen biosynthetic process;insulin receptor signaling pathway;intracellular protein transmembrane transport;intracellular signal transduction;mammary gland epithelial cell di…	ATP binding;metal ion binding;protein serine/threonine kinase activity	cell cortex;cytosol;early endosome;intracellular membrane-bounded organelle;nucleoplasm;nucleus;plasma membrane;protein-containing complex;ruffle membrane	Acute myeloid leukemia;Adipocytokine signaling pathway;Adrenergic signaling in cardiomyocytes;AGE-RAGE signaling pathway in diabetic complications;AMPK signaling pathway;Apelin signaling pathway;Apoptosis;Autophagy - animal;B cell receptor signaling pathway;Breast cancer;cAMP signaling pathway;Carbohydrate digestion and absorption;Cellular senescence;Central carbon metabolism in cancer;cGMP-PKG s…	PF00069;PF00169;PF00433	0	20	8	12	4	55.7	1		AKT2	1.77162	0.0312732	-0.268017	0.268017	-3.27542						3.40466	0.00209884	-0.75974	0.75974	-8.39092		+
5.52982	5.15381	5.39232	5.60585	5.49506	5.49185	5.61471	5.41954	5.63807	5.40599	5.38543	FALSE					brain morphogenesis;homeostasis of number of cells within a tissue;intracellular signal transduction;mitochondrial genome maintenance;negative regulation of cellular senescence;peptidyl-serine phosphorylation;positive regulation of artery morphogenesis;positive regulation of blood vessel endothelial cell migration;positive regulation of cell migration involved in sprouting angiogenesis;positive r…	ATP binding;protein kinase activity;protein serine/threonine kinase activity	cytoplasm;membrane;nucleus	Acute myeloid leukemia;Adipocytokine signaling pathway;Adrenergic signaling in cardiomyocytes;AGE-RAGE signaling pathway in diabetic complications;AMPK signaling pathway;Apelin signaling pathway;Apoptosis;Autophagy - animal;B cell receptor signaling pathway;Breast cancer;cAMP signaling pathway;Carbohydrate digestion and absorption;Cellular senescence;Central carbon metabolism in cancer;cGMP-PKG s…	PF00069;PF00169;PF00433	0	11	4	5	1	55.7	1		AKT3	0.338445	0.528723	-0.0848411	0.0848411	-0.791615						0.157098	0.757478	-0.0560508	0.0560508	-0.413366
9.68018	9.59451	9.68106	9.72537	9.58477	9.48563	9.58496	9.5214	9.9359	9.92526	9.92437	FALSE		+	+	Gl2_siSenp3-1;Gl2_siSenp3-9	cellular response to interleukin-4;cellular response to lead ion;heme biosynthetic process;negative regulation of proteasomal protein catabolic process;neutrophil degranulation;protein homooligomerization;protoporphyrinogen IX biosynthetic process;response to activity;response to aluminum ion;response to amino acid;response to arsenic-containing substance;response to cadmium ion;response to cobal…	catalytic activity;identical protein binding;porphobilinogen synthase activity;proteasome core complex binding;zinc ion binding	cytosol;extracellular exosome;extracellular region;ficolin-1-rich granule lumen;nucleus;secretory granule lumen	Metabolic pathways;Porphyrin and chlorophyll metabolism	PF00490	0	22	7	8	7	36.3	1		ALAD	1.85296	0.026622	0.126088	-0.126088	3.42661						3.29122	0.00253782	-0.258228	0.258228	-7.93731
11.335	11.3079	11.3254	11.3123	11.6399	11.5596	11.6014	11.6188	11.3238	11.3402	11.3354	FALSE		+		Gl2_siSenp3-9	adaptive immune response;axon extension involved in axon guidance;cell adhesion;heterophilic cell-cell adhesion via plasma membrane cell adhesion molecules;motor neuron axon guidance;neuron projection extension;retinal ganglion cell axon guidance;signal transduction	identical protein binding;signaling receptor binding	axon;dendrite;external side of plasma membrane;extracellular exosome;focal adhesion;immunological synapse;integral component of plasma membrane;intrinsic component of plasma membrane;neuronal cell body	Cell adhesion molecules (CAMs)	PF08205	0	28	13	23	13	65.1	1		ALCAM	5.37508	5.08887e-05	-0.284772	0.284772	-15.7096						0.740285	0.255172	-0.0129802	0.0129802	-1.54992
7.98812	7.84612	7.8716	7.97556	8.40003	8.27984	8.29324	8.25692	8.03837	7.90268	8.00955	FALSE		+		Gl2_siSenp3-9		oxidoreductase activity, acting on the aldehyde or oxo group of donors, NAD or NADP as acceptor	membrane		PF00171	0	10	7	7	7	85.1	1		ALDH16A1	3.71266	0.00081321	-0.387158	0.387158	-8.07047						0.521265	0.383372	-0.0631838	0.0631838	-1.15278
12.0604	12.068	12.1253	12.1188	12.1585	12.1537	12.1664	12.1478	11.38	11.3306	11.3783	FALSE		+	+	Gl2_siSenp3-1;Gl2_siSenp3-9	cellular amino acid biosynthetic process;citrulline biosynthetic process;glutamate metabolic process;L-proline biosynthetic process;ornithine biosynthetic process;proline biosynthetic process	ATP binding;delta1-pyrroline-5-carboxylate synthetase activity;glutamate 5-kinase activity;glutamate-5-semialdehyde dehydrogenase activity;identical protein binding;RNA binding	cytosol;mitochondrial inner membrane;mitochondrion	Arginine and proline metabolism;Biosynthesis of amino acids;Metabolic pathways	PF00171;PF00696	0	47	30	42	30	87.2	1		ALDH18A1	1.98013	0.0207008	-0.0634408	0.0634408	-3.66887						6.13411	6.21769e-05	0.73018	-0.73018	30.3021				+
7.05311	6.92244	7.06609	7.01235	6.51254	6.64674	6.50462	6.64674	7.12412	7.06501	7.02569	FALSE		+		Gl2_siSenp3-9	9-cis-retinoic acid biosynthetic process;blood vessel development;cardiac muscle tissue development;cellular response to retinoic acid;determination of bilateral symmetry;embryonic camera-type eye development;embryonic digestive tract development;embryonic forelimb morphogenesis;face development;heart morphogenesis;hindbrain development;kidney development;liver development;lung development;midgut…	3-chloroallyl aldehyde dehydrogenase activity;aldehyde dehydrogenase (NAD) activity;retinal binding;retinal dehydrogenase activity	cytoplasm;cytosol;perinuclear region of cytoplasm	Metabolic pathways;Retinol metabolism	PF00171	0	6	6	9	1	56.7	1		ALDH1A2	3.83064	0.000661889	0.435835	-0.435835	8.47343						0.593148	0.336152	-0.0581134	0.0581134	-1.28473
9.20384	9.20335	9.20555	9.20041	8.98271	9.07868	9.03919	8.96867	9.07253	9.13109	8.96723	FALSE		+	+	Gl2_siSenp3-1;Gl2_siSenp3-9	embryonic camera-type eye development;embryonic eye morphogenesis;face development;Harderian gland development;inner ear morphogenesis;locomotory behavior;neuromuscular process controlling balance;nucleus accumbens development;olfactory pit development;optic cup morphogenesis involved in camera-type eye development;positive regulation of apoptotic process;protein homotetramerization;retinal metab…	aldehyde dehydrogenase (NAD) activity;aldehyde dehydrogenase [NAD(P)+] activity;NAD+ binding;protein homodimerization activity;retinal dehydrogenase activity;thyroid hormone binding	cytoplasm;cytosol;extracellular exosome;nucleus;plasma membrane	beta-Alanine metabolism;Chemical carcinogenesis;Drug metabolism - cytochrome P450;Glycolysis / Gluconeogenesis;Histidine metabolism;Metabolic pathways;Metabolism of xenobiotics by cytochrome P450;Phenylalanine metabolism;Tyrosine metabolism	PF00171	0	17	9	12	6	56.1	1		ALDH1A3	3.46714	0.00126013	0.185972	-0.185972	7.28376						1.82973	0.0329079	0.146337	-0.146337	3.64664
12.3614	12.3391	12.3666	12.3741	11.9757	11.9597	11.9704	11.9998	12.4386	12.482	12.5058	FALSE		+	+	Gl2_siSenp3-1;Gl2_siSenp3-9	carbohydrate metabolic process;ethanol catabolic process;ethanol oxidation	aldehyde dehydrogenase (NAD) activity;glyceraldehyde-3-phosphate dehydrogenase (NAD+) (non-phosphorylating) activity;NAD binding	intracellular membrane-bounded organelle;mitochondrial matrix;mitochondrion;nucleoplasm	Arginine and proline metabolism;Ascorbate and aldarate metabolism;beta-Alanine metabolism;Fatty acid degradation;Glycerolipid metabolism;Glycolysis / Gluconeogenesis;Histidine metabolism;Lysine degradation;Metabolic pathways;Pyruvate metabolism;Tryptophan metabolism;Valine, leucine and isoleucine degradation	PF00171	5	56	26	47	21	57.2	1		ALDH1B1	7.35596	3.98447e-06	0.383912	-0.383912	33.8755						2.78092	0.00597632	-0.115171	0.115171	-6.14707
10.4419	10.3721	10.4061	10.4117	10.2341	10.2148	10.1913	10.2035	10.4913	10.4673	10.4585	FALSE		+	+	Gl2_siSenp3-1;Gl2_siSenp3-9	10-formyltetrahydrofolate catabolic process;biosynthetic process;folic acid metabolic process;one-carbon metabolic process	aldehyde dehydrogenase (NAD) activity;formyltetrahydrofolate dehydrogenase activity;hydroxymethyl-, formyl- and related transferase activity	extracellular exosome;mitochondrial matrix;mitochondrion;nucleus	One carbon pool by folate	PF00171;PF00550;PF00551;PF02911	1	14	11	14	10	101.7	1		ALDH1L2	4.6123	0.000173425	0.197038	-0.197038	11.6236						1.7273	0.0398062	-0.0643956	0.0643956	-3.42498
12.1003	12.0158	12.0842	12.0804	12.0527	12.0656	12.0439	12.0448	12.236	12.2447	12.2315	FALSE			+	Gl2_siSenp3-1	alcohol metabolic process;carbohydrate metabolic process;ethanol catabolic process;ethanol oxidation	aldehyde dehydrogenase (NAD) activity;aldehyde dehydrogenase [NAD(P)+] activity;electron transfer activity;glyceraldehyde-3-phosphate dehydrogenase (NAD+) (non-phosphorylating) activity;NAD binding	extracellular exosome;mitochondrial matrix	Arginine and proline metabolism;Ascorbate and aldarate metabolism;beta-Alanine metabolism;Fatty acid degradation;Glycerolipid metabolism;Glycolysis / Gluconeogenesis;Histidine metabolism;Lysine degradation;Metabolic pathways;Pyruvate metabolism;Tryptophan metabolism;Valine, leucine and isoleucine degradation	PF00171	1	51	22	44	19	56.3	1		ALDH2	0.424793	0.446373	0.018455	-0.018455	0.955938						3.17643	0.00304162	-0.167217	0.167217	-7.50027
10.1076	10.1209	10.1486	10.1337	10.1722	10.1575	10.1218	10.1954	10.2466	10.2802	10.2469	FALSE			+	Gl2_siSenp3-1	cellular aldehyde metabolic process;central nervous system development;epidermis development;fatty acid alpha-oxidation;hexadecanal metabolic process;oxidation-reduction process;peripheral nervous system development;phytol metabolic process;sesquiterpenoid metabolic process;sphingolipid biosynthetic process	3-chloroallyl aldehyde dehydrogenase activity;aldehyde dehydrogenase (NAD) activity;glyceraldehyde-3-phosphate dehydrogenase (NAD+) (non-phosphorylating) activity;long-chain-alcohol oxidase activity;long-chain-aldehyde dehydrogenase activity;medium-chain-aldehyde dehydrogenase activity;protein homodimerization activity	endoplasmic reticulum membrane;integral component of membrane;intracellular membrane-bounded organelle;peroxisomal membrane;peroxisome	Arginine and proline metabolism;Ascorbate and aldarate metabolism;beta-Alanine metabolism;Fatty acid degradation;Glycerolipid metabolism;Glycolysis / Gluconeogenesis;Histidine metabolism;Lysine degradation;Metabolic pathways;Pyruvate metabolism;Tryptophan metabolism;Valine, leucine and isoleucine degradation	PF00171	0	20	9	12	9	54.8	1		ALDH3A2	0.984495	0.147955	-0.0340154	0.0340154	-1.91743						3.62365	0.00151078	-0.130202	0.130202	-9.33237
10.329	10.2641	10.2904	10.3434	10.1672	10.1668	10.1342	10.166	10.4813	10.5238	10.5154	FALSE		+	+	Gl2_siSenp3-1;Gl2_siSenp3-9	4-hydroxyproline catabolic process;glyoxylate metabolic process;proline catabolic process;proline catabolic process to glutamate;proline metabolic process	1-pyrroline-5-carboxylate dehydrogenase activity;aldehyde dehydrogenase (NAD) activity;electron transfer activity;identical protein binding	mitochondrial matrix	Alanine, aspartate and glutamate metabolism;Arginine and proline metabolism;Metabolic pathways	PF00171	0	24	13	16	13	61.7	1		ALDH4A1	3.52755	0.00113239	0.148177	-0.148177	7.47111						3.39104	0.00214872	-0.2001	0.2001	-8.33526
9.97842	10.0174	9.92511	10.0151	10.4173	10.4551	10.4491	10.4511	9.96159	10.0128	9.92139	FALSE		+		Gl2_siSenp3-9	branched-chain amino acid catabolic process;brown fat cell differentiation;thymine catabolic process;thymine metabolic process;valine catabolic process;valine metabolic process	fatty-acyl-CoA binding;malonate-semialdehyde dehydrogenase (acetylating) activity;methylmalonate-semialdehyde dehydrogenase (acylating) activity;RNA binding	mitochondrial matrix;mitochondrion;nucleoplasm	beta-Alanine metabolism;Carbon metabolism;Inositol phosphate metabolism;Metabolic pathways;Propanoate metabolism;Valine, leucine and isoleucine degradation	PF00171	0	27	13	14	13	57.8	1		ALDH6A1	5.96044	2.24309e-05	-0.459167	0.459167	-19.7418						0.220014	0.675321	0.0187578	-0.0187578	0.555421
11.8334	11.8091	11.8414	11.8648	11.8476	11.8981	11.8721	11.9131	11.7441	11.8179	11.799	FALSE					cellular aldehyde metabolic process;choline catabolic process;glycine betaine biosynthetic process from choline;lysine catabolic process;sensory perception of sound	aldehyde dehydrogenase (NAD) activity;betaine-aldehyde dehydrogenase activity;glyceraldehyde-3-phosphate dehydrogenase (NAD+) (non-phosphorylating) activity;L-aminoadipate-semialdehyde dehydrogenase activity	cytosol;extracellular exosome;mitochondrial matrix;mitochondrion;nucleus	Arginine and proline metabolism;Ascorbate and aldarate metabolism;beta-Alanine metabolism;Fatty acid degradation;Glycerolipid metabolism;Glycine, serine and threonine metabolism;Glycolysis / Gluconeogenesis;Histidine metabolism;Lysine degradation;Metabolic pathways;Pyruvate metabolism;Tryptophan metabolism;Valine, leucine and isoleucine degradation	PF00171	0	43	19	31	19	58.5	1		ALDH7A1	1.31308	0.0772579	-0.0455275	0.0455275	-2.46735						1.09283	0.129889	0.0501715	-0.0501715	2.18351
8.83447	8.79928	8.80993	8.78202	8.40897	8.45533	8.58195	8.41405	8.82496	8.87283	8.88844	FALSE		+		Gl2_siSenp3-9	9-cis-retinoic acid biosynthetic process;retinal metabolic process;retinoic acid metabolic process	retinal dehydrogenase activity	cytosol;extracellular exosome;intracellular	Metabolic pathways;Tryptophan metabolism	PF00171	0	2	1	1	1	53.4	1		ALDH8A1	3.74196	0.000775692	0.34135	-0.34135	8.16896						1.37015	0.0771955	-0.0556511	0.0556511	-2.70277
11.8023	11.7975	11.7903	11.8114	11.7707	11.6849	11.7	11.6944	11.9104	11.9275	11.903	FALSE		+	+	Gl2_siSenp3-1;Gl2_siSenp3-9	carnitine biosynthetic process;cellular aldehyde metabolic process;hormone metabolic process;neurotransmitter biosynthetic process;oxidation-reduction process	1-pyrroline dehydrogenase activity;3-chloroallyl aldehyde dehydrogenase activity;4-trimethylammoniobutyraldehyde dehydrogenase activity;aldehyde dehydrogenase (NAD) activity;aminobutyraldehyde dehydrogenase activity;glyceraldehyde-3-phosphate dehydrogenase (NAD+) (non-phosphorylating) activity	cytoplasm;cytosol;extracellular exosome	Arginine and proline metabolism;Ascorbate and aldarate metabolism;beta-Alanine metabolism;Fatty acid degradation;Glycerolipid metabolism;Glycolysis / Gluconeogenesis;Histidine metabolism;Lysine degradation;Metabolic pathways;Pyruvate metabolism;Tryptophan metabolism;Valine, leucine and isoleucine degradation	PF00171	0	40	17	35	17	53.8	1		ALDH9A1	2.32298	0.010718	0.0879178	-0.0879178	4.36327						4.49431	0.000409543	-0.113244	0.113244	-14.1226
13.8265	13.7928	13.7783	13.7946	14.1225	14.0896	14.1185	14.1137	13.9001	13.9304	13.9126	FALSE		+	+	Gl2_siSenp3-1;Gl2_siSenp3-9	actin filament organization;ATP biosynthetic process;binding of sperm to zona pellucida;canonical glycolysis;fructose 1,6-bisphosphate metabolic process;fructose metabolic process;gluconeogenesis;glycolytic process;muscle cell cellular homeostasis;neutrophil degranulation;platelet degranulation;protein homotetramerization;regulation of cell shape;striated muscle contraction	actin binding;cadherin binding;cytoskeletal protein binding;fructose binding;fructose-bisphosphate aldolase activity;identical protein binding;RNA binding;tubulin binding	actin cytoskeleton;cytosol;extracellular exosome;extracellular region;extracellular space;ficolin-1-rich granule lumen;I band;M band;membrane;nucleus;platelet alpha granule lumen;secretory granule lumen;sperm head;tertiary granule lumen	Biosynthesis of amino acids;Carbon metabolism;Fructose and mannose metabolism;Glycolysis / Gluconeogenesis;HIF-1 signaling pathway;Metabolic pathways;Pentose phosphate pathway	PF00274	6	82	30	166	24	39.4	1		ALDOA	6.56168	1.01361e-05	-0.313057	0.313057	-24.9271						3.37001	0.00222043	-0.116345	0.116345	-8.25
11.6365	11.6416	11.6835	11.6391	12.1023	12.0773	12.0686	12.0815	11.7636	11.751	11.7595	FALSE		+	+	Gl2_siSenp3-1;Gl2_siSenp3-9	canonical glycolysis;epithelial cell differentiation;fructose 1,6-bisphosphate metabolic process;fructose metabolic process;gluconeogenesis;neutrophil degranulation	cytoskeletal protein binding;fructose-bisphosphate aldolase activity	cytoskeleton;cytosol;extracellular exosome;extracellular region;ficolin-1-rich granule lumen;secretory granule lumen;tertiary granule lumen	Biosynthesis of amino acids;Carbon metabolism;Fructose and mannose metabolism;Glycolysis / Gluconeogenesis;HIF-1 signaling pathway;Metabolic pathways;Pentose phosphate pathway	PF00274	0	70	22	79	16	39.4	1		ALDOC	7.25573	4.41896e-06	-0.432275	0.432275	-32.5913						3.29344	0.00252908	-0.107863	0.107863	-7.94594
8.03012	8.18686	8.11686	8.10591	8.12412	8.20653	8.06016	8.15937	8.21335	8.24174	8.30879	FALSE			+	Gl2_siSenp3-1	dolichol-linked oligosaccharide biosynthetic process;protein glycosylation	chitobiosyldiphosphodolichol beta-mannosyltransferase activity;mannosyltransferase activity	endoplasmic reticulum;endoplasmic reticulum membrane;integral component of membrane;membrane	Metabolic pathways;N-Glycan biosynthesis	PF00534	0	9	3	3	3	52.5	1		ALG1	0.253541	0.619666	-0.0276062	0.0276062	-0.620453						1.6364	0.0472162	-0.144693	0.144693	-3.23414
7.90809	7.85549	7.92244	7.88996	8.05365	7.91886	7.83605	7.90749	8.04603	7.93782	7.9384	FALSE					oligosaccharide-lipid intermediate biosynthetic process;protein N-linked glycosylation	GDP-Man:Man3GlcNAc2-PP-Dol alpha-1,2-mannosyltransferase activity	endoplasmic reticulum membrane;integral component of membrane;membrane	Metabolic pathways;N-Glycan biosynthesis	PF00534;PF15924	0	4	2	2	2	55.6	1		ALG11	0.309696	0.558116	-0.03502	0.03502	-0.73489						1.16366	0.113228	-0.0800889	0.0800889	-2.31356
8.108	7.92896	8.31016	8.22978	8.24745	8.21091	8.31606	8.20065	8.07682	8.03782	8.25408	FALSE					dolichol-linked oligosaccharide biosynthetic process	N-acetylglucosaminyldiphosphodolichol N-acetylglucosaminyltransferase activity;RNA binding;thiol-dependent ubiquitinyl hydrolase activity	endoplasmic reticulum membrane	Metabolic pathways;N-Glycan biosynthesis	PF02338;PF04101	0	3	3	3	3	126	1		ALG13	0.52903	0.363221	-0.0995432	0.0995432	-1.1451						0.0667471	0.889999	0.0213187	-0.0213187	0.188984
6.21335	6.37678	6.26866	6.30561	6.3906	6.40939	6.24603	6.28355	6.21917	6.15987	6.30561	FALSE					dolichol-linked oligosaccharide biosynthetic process;oligosaccharide-lipid intermediate biosynthetic process;protein glycosylation in endoplasmic reticulum;response to calcium ion	alpha-1,3-mannosyltransferase activity;calcium-dependent protein binding;GDP-Man:Man1GlcNAc2-PP-Dol alpha-1,3-mannosyltransferase activity;GDP-Man:Man2GlcNAc2-PP-dolichol alpha-1,6-mannosyltransferase activity;protein heterodimerization activity;protein N-terminus binding	actin cytoskeleton;cytoplasm;cytosol;endoplasmic reticulum membrane;integral component of membrane;membrane;nucleus;perinuclear region of cytoplasm	Metabolic pathways;N-Glycan biosynthesis	PF00534;PF13439	0	3	1	1	1	47.1	1		ALG2	0.33474	0.531925	-0.0412949	0.0412949	-0.784368						0.529517	0.377903	0.0628821	-0.0628821	1.16805
8.31922	8.29232	8.34696	8.38457	8.6532	8.78823	8.77413	8.7364	8.35535	8.53372	8.45533	FALSE		+		Gl2_siSenp3-9	determination of left/right symmetry;protein glycosylation;protein N-linked glycosylation;protein N-linked glycosylation via asparagine	dolichyl-phosphate beta-glucosyltransferase activity;oligosaccharyl transferase activity	endoplasmic reticulum membrane;integral component of membrane;membrane	Metabolic pathways;N-Glycan biosynthesis	PF00535	0	18	4	5	4	36.9	1		ALG5	4.50224	0.00020993	-0.402224	0.402224	-11.1239						1.15041	0.11623	-0.112366	0.112366	-2.28911
6.8505	6.95884	6.96463	6.88996	6.9542	6.97384	6.78005	6.87774	6.853	6.71973	6.66818	FALSE					dolichol-linked oligosaccharide biosynthetic process;oligosaccharide-lipid intermediate biosynthetic process;protein N-linked glycosylation	alpha-1,3-mannosyltransferase activity;dolichyl pyrophosphate Glc1Man9GlcNAc2 alpha-1,3-glucosyltransferase activity;dolichyl pyrophosphate Man9GlcNAc2 alpha-1,3-glucosyltransferase activity;dolichyl-phosphate-glucose-glycolipid alpha-glucosyltransferase activity	endoplasmic reticulum membrane;integral component of membrane	Metabolic pathways;N-Glycan biosynthesis	PF03155	0	4	2	2	2	60	1		ALG8	0.14268	0.765191	0.0195259	-0.0195259	0.375821						1.51719	0.0590472	0.169015	-0.169015	2.99147
9.58609	9.55132	9.60862	9.61637	9.53469	9.51826	9.46168	9.5155	9.50422	9.36829	9.45923	FALSE		+	+	Gl2_siSenp3-1;Gl2_siSenp3-9	dolichol-linked oligosaccharide biosynthetic process	alpha-1,2-mannosyltransferase activity;dol-P-Man:Man(6)GlcNAc(2)-PP-Dol alpha-1,2-mannosyltransferase activity;dol-P-Man:Man(8)GlcNAc(2)-PP-Dol alpha-1,2-mannosyltransferase activity;mannosyltransferase activity	endoplasmic reticulum;endoplasmic reticulum membrane;integral component of membrane;membrane	Metabolic pathways;N-Glycan biosynthesis	PF03901	0	10	5	6	5	69.8	1		ALG9	2.07543	0.0172701	0.083066	-0.083066	3.85555						1.94157	0.0270399	0.146688	-0.146688	3.89732
5.10434	5.06609	5.18587	5.2211	5.21335	5.31107	5.10434	5.08321	5.32912	5.3505	5.24031	FALSE			+	Gl2_siSenp3-1	actomyosin structure organization;cleavage furrow ingression;protein demethylation	actin binding;demethylase activity;metal ion binding;oxidoreductase activity, acting on paired donors, with incorporation or reduction of molecular oxygen, 2-oxoglutarate as one donor, and incorporation of one atom each of oxygen into both donors	contractile ring;cytoplasm;midbody;nucleus			0	3	1	1	1	33.8	1		ALKBH4	0.210126	0.671134	-0.0336421	0.0336421	-0.528049						1.61564	0.04915	-0.162296	0.162296	-3.19128
7.36894	7.33807	7.47086	7.35843	8.02181	8.0129	7.98128	8.072	7.20653	7.30925	7.2211	FALSE		+		Gl2_siSenp3-9	cell differentiation;DNA dealkylation involved in DNA repair;mRNA export from nucleus;mRNA processing;oxidative single-stranded RNA demethylation;regulation of mRNA stability;response to hypoxia;spermatogenesis	metal ion binding;oxidative RNA demethylase activity;oxidoreductase activity, acting on paired donors, with incorporation or reduction of molecular oxygen, 2-oxoglutarate as one donor, and incorporation of one atom each of oxygen into both donors;RNA binding;RNA N6-methyladenosine dioxygenase activity	cytosol;Golgi apparatus;nuclear speck;nucleoplasm;nucleus		PF13532	0	10	3	3	3	44.2	1		ALKBH5	5.74871	3.00182e-05	-0.637923	0.637923	-18.1796		+				1.58837	0.0516952	0.13845	-0.13845	3.13537
5.0045	4.83289	5.24031	5.05311	4.83289	5.1416	4.78136	4.91648	5.07895	4.98185	4.94486	FALSE					cellular response to DNA damage stimulus;oxidation-reduction process;tRNA methylation;tRNA wobble uridine modification	iron ion binding;oxidoreductase activity, acting on paired donors, with incorporation or reduction of molecular oxygen, 2-oxoglutarate as one donor, and incorporation of one atom each of oxygen into both donors;tRNA (uracil) methyltransferase activity;tRNA binding;zinc ion binding	cytoplasm;cytosol;nuclear body;nucleoplasm;nucleus		PF08241;PF09004;PF13532	0	1	1	1	1	75.2	1		ALKBH8	0.444407	0.429946	0.114624	-0.114624	0.9922						0.107803	0.828741	0.0308169	-0.0308169	0.294537
14.504	14.4991	14.4787	14.5325	13.7562	13.7231	13.7677	13.7925	14.1588	14.193	14.1569	FALSE		+	+	Gl2_siSenp3-1;Gl2_siSenp3-9	cellular response to organic cyclic compound;cementum mineralization;developmental process involved in reproduction;endochondral ossification;osteoblast differentiation;response to antibiotic;response to glucocorticoid;response to lipopolysaccharide;response to vitamin D;skeletal system development	alkaline phosphatase activity;metal ion binding;pyrophosphatase activity	anchored component of membrane;extracellular exosome;extracellular matrix;extracellular membrane-bounded organelle;extracellular region;membrane;plasma membrane	Folate biosynthesis;Metabolic pathways;Thiamine metabolism	PF00245	0	57	25	176	25	57.3	1		ALPL	7.84602	3.08478e-06	0.743702	-0.743702	40.9142				+		5.28195	0.000141952	0.333993	-0.333993	20.4094
11.4747	11.4116	11.4283	11.4443	11.5996	11.5935	11.5687	11.6141	11.2105	11.2113	11.1918	FALSE		+	+	Gl2_siSenp3-1;Gl2_siSenp3-9	mRNA 3'-end processing;mRNA export from nucleus;mRNA splicing, via spliceosome;osteoblast differentiation;positive regulation of DNA-templated transcription, elongation;regulation of DNA recombination;replication fork processing;RNA export from nucleus;viral mRNA export from host cell nucleus;viral process	RNA binding	catalytic step 2 spliceosome;cytosol;extracellular exosome;membrane;nuclear speck;nucleoplasm;transcription export complex	Herpes simplex virus 1 infection;mRNA surveillance pathway;RNA transport;Spliceosome	PF00076;PF13865	0	43	8	32	8	26.9	1		ALYREF	4.07999	0.000428548	-0.154292	0.154292	-9.3831						4.47917	0.000417912	0.235152	-0.235152	14.0223
3.96347	4.07895	4.01792	4.12928	4.40599	4.3505	4.30012	4.32193	3.90689	4	4.30012	FALSE		+		Gl2_siSenp3-9	autophagosome assembly;autophagy;autophagy of mitochondrion;cell differentiation;cellular response to starvation;macroautophagy;mitophagy;negative regulation of cardiac muscle cell apoptotic process;negative regulation of cell proliferation;negative regulation of neuron apoptotic process;neural tube development;positive regulation of autophagy;positive regulation of phosphatidylinositol 3-kinase …	GTPase binding;ubiquitin protein ligase binding	autophagosome;axoneme;cytoplasm;cytosol;mitochondrial outer membrane;mitochondrion;perinuclear region of cytoplasm;phagocytic vesicle	Autophagy - animal;Mitophagy - animal		0	2	2	2	2	142.4	1		AMBRA1	3.35838	0.00153365	-0.297228	0.297228	-6.95618						0.0708622	0.884472	-0.0215971	0.0215971	-0.199879
3.45943	3.1375	3.1375	3.62059	4.24031	4.20945	3.8679	4.41954	3.87774	3.67807	3.87774	FALSE		+		Gl2_siSenp3-9	aging;endoplasmic reticulum mannose trimming;endoplasmic reticulum unfolded protein response;learning or memory;positive regulation of protein binding;protein autoubiquitination;protein complex oligomerization;protein folding;protein K48-linked ubiquitination;protein polyubiquitination;signal transduction;ubiquitin-dependent ERAD pathway;ubiquitin-dependent protein catabolic process	BAT3 complex binding;chaperone binding;identical protein binding;metal ion binding;protein binding, bridging;signaling receptor activity;ubiquitin protein ligase activity;ubiquitin-protein transferase activity;ubiquitin-specific protease binding;ubiquitin-ubiquitin ligase activity	dendrite;Derlin-1 retrotranslocation complex;endoplasmic reticulum;endoplasmic reticulum membrane;endoplasmic reticulum quality control compartment;Golgi apparatus;growth cone;integral component of endoplasmic reticulum membrane;integral component of membrane;membrane;neuronal cell body;nucleus;perinuclear region of cytoplasm;protein-containing complex	Protein processing in endoplasmic reticulum	PF02845;PF13639	0	4	1	1	1	72.9	1		AMFR	2.63908	0.00580545	-0.845545	0.845545	-5.06657		+				1.56148	0.0542791	-0.47243	0.47243	-3.08067
5.49506	5.63227	5.45615	5.2817	4.65535	4.82782	4.95884	5.04876	5.17792	5.32553	5.55766	FALSE		+		Gl2_siSenp3-9	actin cytoskeleton organization;angiogenesis;establishment of cell polarity involved in ameboidal cell migration;hippo signaling;regulation of cell migration;Wnt signaling pathway	identical protein binding	apical plasma membrane;bicellular tight junction;cytoplasmic vesicle;cytosol;recycling endosome	Tight junction	PF12240	0	2	2	2	2	85.7	1		AMOTL2	2.73981	0.00481679	0.5936	-0.5936	5.30533				+		0.38499	0.494839	0.112592	-0.112592	0.894361
11.8919	11.9296	11.9972	11.944	11.9185	11.7962	11.8241	11.7828	12.0757	12.0274	12.0444	FALSE		+	+	Gl2_siSenp3-1;Gl2_siSenp3-9	cyclic purine nucleotide metabolic process;energy homeostasis;IMP biosynthetic process;IMP salvage;purine-containing compound salvage	AMP deaminase activity;metal ion binding	cytosol	Metabolic pathways;Purine metabolism	PF00962	0	32	27	44	27	100.6	1		AMPD2	1.58295	0.045071	0.110258	-0.110258	2.93477						1.9084	0.0287428	-0.108496	0.108496	-3.82198
8.4623	8.46516	8.57365	8.58045	8.64997	8.64746	8.62169	8.62972	8.76587	8.81025	8.77577	FALSE		+	+	Gl2_siSenp3-1;Gl2_siSenp3-9	chemical synaptic transmission;endocytosis;membrane organization;synaptic vesicle endocytosis	phospholipid binding	actin cytoskeleton;cell junction;cytosol;leading edge membrane;plasma membrane;synaptic vesicle;synaptic vesicle membrane	Endocytosis;Fc gamma R-mediated phagocytosis	PF03114;PF14604	0	12	6	9	5	76.2	1		AMPH	1.88744	0.0248468	-0.116822	0.116822	-3.49157						2.9004	0.00488511	-0.263576	0.263576	-6.53255
7.96116	7.93723	7.9472	7.96867	8.03947	8.10014	8.03287	8.23218	8.09064	8.10119	8.05039	FALSE		+	+	Gl2_siSenp3-1;Gl2_siSenp3-9	anaphase-promoting complex-dependent catabolic process;cell division;metaphase/anaphase transition of mitotic cell cycle;protein K11-linked ubiquitination;regulation of mitotic cell cycle phase transition		anaphase-promoting complex;cytosol;nucleoplasm	Cell cycle;Human T-cell leukemia virus 1 infection;Oocyte meiosis;Progesterone-mediated oocyte maturation;Ubiquitin mediated proteolysis	PF12859	0	3	5	5	5	216.4	1		ANAPC1	1.7069	0.0354547	-0.147601	0.147601	-3.15705						3.37331	0.0022093	-0.127178	0.127178	-8.26334
6.58045	6.65678	6.75622	6.83162	6.78398	6.8716	6.90087	6.86419	5.93782	6.04439	5.88264	FALSE			+	Gl2_siSenp3-1	anaphase-promoting complex-dependent catabolic process;cell cycle;cell division;protein ubiquitination;regulation of mitotic cell cycle phase transition		anaphase-promoting complex;condensed chromosome kinetochore;cytosol;kinetochore;nucleoplasm		PF17256	0	6	1	3	1	11.7	1		ANAPC16	1.3081	0.0780046	-0.148889	0.148889	-2.45891						3.73271	0.00129173	0.751318	-0.751318	9.83594				+
8.72962	8.83447	8.84015	8.85643	8.95739	8.90117	8.89026	8.8805	8.60955	8.53411	8.55536	FALSE			+	Gl2_siSenp3-1	anaphase-promoting complex-dependent catabolic process;cell cycle;cell division;protein K11-linked ubiquitination;regulation of mitotic cell cycle phase transition	protein phosphatase binding	anaphase-promoting complex;cytosol;nucleoplasm;nucleus	Cell cycle;Human T-cell leukemia virus 1 infection;Oocyte meiosis;Progesterone-mediated oocyte maturation;Ubiquitin mediated proteolysis	PF13181	0	9	6	6	6	66.8	1		ANAPC7	1.47221	0.0560853	-0.0921657	0.0921657	-2.74052						2.8534	0.00527766	0.248829	-0.248829	6.37865
10.1562	10.0602	10.1081	10.1714	10.2093	10.0924	10.1954	10.1823	10.4685	10.396	10.4575	FALSE			+	Gl2_siSenp3-1	cytoskeleton organization;endoplasmic reticulum to Golgi vesicle-mediated transport;exocytosis;maintenance of epithelial cell apical/basal polarity;positive regulation of organelle organization;protein localization to plasma membrane;signal transduction	ATPase binding;cytoskeletal adaptor activity;enzyme binding;ion channel binding;protein phosphatase binding;spectrin binding;structural constituent of cytoskeleton;structural molecule activity	axolemma;axon initial segment;basolateral plasma membrane;cytoplasmic side of plasma membrane;cytoskeleton;cytosol;M band;membrane;nucleus;plasma membrane;postsynaptic membrane;sarcolemma;sarcoplasmic reticulum;spectrin-associated cytoskeleton;Z disc	Proteoglycans in cancer	PF00023;PF00531;PF00791;PF12796	0	3	6	6	6	206.1	1		ANK1	0.592293	0.320273	-0.0458524	0.0458524	-1.25636						3.5429	0.0016951	-0.316675	0.316675	-8.97473
11.2893	11.3622	11.3781	11.4009	11.2519	11.2506	11.2342	11.276	11.6925	11.6952	11.7302	FALSE		+	+	Gl2_siSenp3-1;Gl2_siSenp3-9	endocytosis;endosomal transport;endosomal vesicle fusion;Golgi to lysosome transport;positive regulation of pinocytosis;retrograde transport, endosome to Golgi	metal ion binding;phosphatidylinositol phosphate binding;Rab GTPase binding	cytosol;early endosome;endosome;endosome membrane;extracellular exosome;intracellular membrane-bounded organelle;lysosomal membrane;macropinosome;membrane		PF00023;PF00651;PF01363;PF12796	0	24	22	26	22	128.3	1		ANKFY1	2.18549	0.0139432	0.104418	-0.104418	4.07701						4.05956	0.000781431	-0.348379	0.348379	-11.499
8.224	8.22352	8.37112	8.25456	8.02292	8.03067	8.0917	8.0045	8.33494	8.3996	8.32283	FALSE		+		Gl2_siSenp3-9	innate immune response	RNA binding	cytoplasm		PF00013;PF12796	0	7	12	13	7	269.3	1		ANKHD1	2.9385	0.00331358	0.230853	-0.230853	5.79935						0.896743	0.189712	-0.0841568	0.0841568	-1.82955
7.06824	7.32103	7.46189	7.53528	7.35226	7.50541	7.53761	7.44791	7.62132	7.75889	7.57061	FALSE					positive regulation of proteasomal ubiquitin-dependent protein catabolic process;protein polyubiquitination;ubiquitin-dependent protein catabolic process	metal ion binding;ubiquitin conjugating enzyme binding;ubiquitin protein ligase activity	cytoplasm;ubiquitin ligase complex		PF00023;PF01485	0	1	2	2	2	121.9	1		ANKIB1	0.466258	0.412844	-0.114191	0.114191	-1.0322						1.17075	0.111851	-0.303667	0.303667	-2.32667
10.843	10.8481	10.8485	10.9207	10.7189	10.7134	10.6987	10.7212	10.7465	10.7992	10.839	FALSE		+		Gl2_siSenp3-9	cell division;central nervous system development;mitotic nuclear envelope reassembly;negative regulation of apoptotic process;negative regulation of phosphorylation;positive regulation of protein dephosphorylation;regulation of catalytic activity	protein phosphatase 2A binding;protein phosphatase regulator activity	endoplasmic reticulum;endoplasmic reticulum membrane;integral component of endoplasmic reticulum membrane;membrane		PF01693;PF03020	0	22	16	21	16	104.1	1		ANKLE2	3.65986	0.000884849	0.152005	-0.152005	7.8955						1.12004	0.123186	0.0701221	-0.0701221	2.23329
6.29646	6.38543	6.41954	6.62936	6.16189	6.15987	6.31107	6.04658	6.67525	6.62498	6.73877	FALSE		+		Gl2_siSenp3-9	bone development;face morphogenesis;in utero embryonic development;multicellular organism growth;odontogenesis of dentin-containing tooth;skeletal system morphogenesis;tissue homeostasis		cytosol;nucleoplasm;nucleus;plasma membrane		PF12796	0	1	2	2	2	297.7	1		ANKRD11	1.59435	0.0440163	0.262845	-0.262845	2.95498						1.42611	0.0699234	-0.24697	0.24697	-2.81136
8.6987	8.70839	8.77281	8.7252	8.83542	8.88692	8.83131	8.84424	8.92303	8.8614	8.94486	FALSE		+	+	Gl2_siSenp3-1;Gl2_siSenp3-9			late endosome;plasma membrane		PF11904	0	15	6	7	6	67.6	1		ANKRD13A	2.98365	0.0030526	-0.123194	0.123194	-5.91611						2.86725	0.00516013	-0.183486	0.183486	-6.42368
10.2753	10.3162	10.3127	10.4071	10.1744	10.1487	10.2167	10.1808	10.2697	10.3297	10.3317	FALSE		+		Gl2_siSenp3-9	blood vessel maturation;defense response to bacterium;innate immune response;negative regulation of smooth muscle cell differentiation;positive regulation of cell cycle;positive regulation of G1/S transition of mitotic cell cycle;positive regulation of I-kappaB kinase/NF-kappaB signaling;positive regulation of MDA-5 signaling pathway;positive regulation of RIG-I signaling pathway;regulation of DN…	chromatin binding;RNA binding	chromatin;cytoplasm;membrane;nuclear membrane;nucleus		PF00013;PF00023;PF12796	5	8	17	21	12	274.1	1		ANKRD17	2.48507	0.00780108	0.147627	-0.147627	4.7156						0.180886	0.7257	0.0174321	-0.0174321	0.468192
6.85549	6.97154	6.95536	7.06609	6.76686	6.78136	6.86542	6.81378	6.79831	6.67525	6.86666	FALSE		+		Gl2_siSenp3-9	early endosome to late endosome transport;endosome to melanosome transport;negative regulation of SNARE complex assembly;neuron projection morphogenesis;positive regulation of dendrite morphogenesis;protein transport;retrograde transport, endosome to plasma membrane	GTPase activator activity;guanyl-nucleotide exchange factor activity;Rab GTPase binding;Rab guanyl-nucleotide exchange factor activity;SNARE binding	cytoplasmic vesicle membrane;cytosol;early endosome;late endosome;lysosome;melanosome;membrane;neuron projection;plasma membrane;transport vesicle;tubular endosome		PF00023;PF02204;PF12796	0	4	3	3	3	116.9	1		ANKRD27	1.737	0.0335387	0.155265	-0.155265	3.2119						1.33119	0.0831748	0.182047	-0.182047	2.62799
9.63136	9.63499	9.80542	9.72707	9.75322	9.83051	9.75539	9.76752	9.53158	9.45718	9.57365	FALSE					COPII vesicle coating		cytosol;Golgi membrane;nucleoplasm		PF00023;PF12796	0	8	8	11	7	112.9	1		ANKRD28	0.849977	0.192771	-0.0769498	0.0769498	-1.69371						1.59302	0.0512627	0.178911	-0.178911	3.14488
9.38327	9.34029	9.29783	9.31129	9.23314	9.1179	9.23721	9.20163	9.42143	9.37743	9.41511	FALSE		+		Gl2_siSenp3-9	regulation of transcription, DNA-templated	DNA binding;DNA-binding transcription factor activity	nucleus		PF00023;PF12796;PF14915	0	1	1	3	1	158.7	1		ANKRD30A	2.17107	0.0143328	0.135702	-0.135702	4.04764						1.44205	0.0679447	-0.0714823	0.0714823	-2.84258
9.46923	9.51865	9.60529	9.56739	9.54921	9.54959	9.49386	9.54264	9.65249	9.66782	9.71716	FALSE			+	Gl2_siSenp3-1					PF12796	1	13	10	11	9	107.5	1		ANKRD44	0.0695195	0.878019	0.00631714	-0.00631714	0.194664						1.80977	0.0341679	-0.139015	0.139015	-3.60286
5.24413	5.36457	5.27426	5.19771	6.16189	6	6.15987	6.1375	5.25927	5.07468	5.0917	FALSE		+		Gl2_siSenp3-9			integral component of membrane		PF12796	0	5	1	1	1	26	1		ANKRD46	5.44656	4.63012e-05	-0.844649	0.844649	-16.1557		+				0.985288	0.160342	0.128284	-0.128284	1.98852
9.42689	9.43734	9.58139	9.46189	9.02375	9.0634	9.11608	9.1444	9.50462	9.50144	9.46801	FALSE		+		Gl2_siSenp3-9					PF00023;PF12796	0	10	9	9	9	115	1		ANKRD52	3.90516	0.000577612	0.389967	-0.389967	8.7368						0.124165	0.803309	-0.014481	0.014481	-0.334838
7.40259	7.59096	7.54303	7.48784	7.65535	7.65033	7.68159	7.67172	7.55612	7.54071	7.45039	FALSE		+		Gl2_siSenp3-9	nucleocytoplasmic transport;positive regulation of erythrocyte differentiation;regulation of intracellular signal transduction	protein kinase regulator activity;protein-containing complex binding	cytoplasm;midbody;nucleus			0	10	3	3	3	32.5	1		ANKRD54	2.079	0.0171522	-0.158644	0.158644	-3.86262						0.0613096	0.898443	-0.00963473	0.00963473	-0.174469
8.16641	8.32373	8.1416	8.28771	8.0129	8.11738	8.04549	8.1467	8.16138	8.04985	8.15886	FALSE					ephrin receptor signaling pathway;neuron remodeling;regulation of ephrin receptor signaling pathway;substrate-dependent cell migration	ephrin receptor binding	cytosol;neuron projection;nucleoplasm		PF00536;PF00640;PF07647;PF12796	0	3	4	4	4	123	1		ANKS1A	1.47393	0.0558947	0.149246	-0.149246	2.74351						0.847044	0.208493	0.106498	-0.106498	1.74069
6.83289	6.73877	6.6453	6.83289	7.09064	6.97957	7.01011	6.90929	6.7879	6.70874	6.93074	FALSE		+		Gl2_siSenp3-9	brush border assembly;cell differentiation;cellular protein-containing complex assembly;protein localization to microvillus;response to endoplasmic reticulum stress		brush border;endoplasmic reticulum membrane;microvillus;plasma membrane		PF00536;PF12796	0	1	1	1	1	46.6	1		ANKS4B	2.15364	0.0148416	-0.234941	0.234941	-4.01226						0.24708	0.642362	-0.0466647	0.0466647	-0.613898
9.82671	9.77906	9.80042	9.8302	9.97556	9.96275	9.97728	9.97957	9.88615	9.91304	9.92822	FALSE		+	+	Gl2_siSenp3-1;Gl2_siSenp3-9	cellular response to hydrogen peroxide;mitochondria-associated ubiquitin-dependent protein catabolic process;nuclear protein quality control by the ubiquitin-proteasome system;ubiquitin-dependent ERAD pathway	metal ion binding;nucleic acid binding	Cdc48p-Npl4p-Vms1p AAA ATPase complex;cytoplasm;membrane		PF00023	0	14	10	12	10	80.9	1		ANKZF1	4.90906	0.000104894	-0.164695	0.164695	-13.0769						2.63456	0.00779991	-0.100043	0.100043	-5.69991
11.4042	11.4545	11.3977	11.4258	11.7022	11.8165	11.833	11.7836	11.5395	11.6182	11.6096	FALSE		+	+	Gl2_siSenp3-1;Gl2_siSenp3-9	actomyosin contractile ring assembly;cortical cytoskeleton organization;glomerular visceral epithelial cell migration;hematopoietic progenitor cell differentiation;mitotic cytokinesis;positive regulation of bleb assembly;protein localization to mitotic actomyosin contractile ring;regulation of exit from mitosis;septin ring assembly;septin ring organization	actin binding;cadherin binding;GTP-Rho binding	actin cytoskeleton;actomyosin contractile ring;bleb;cell cortex region;midbody;nucleoplasm		PF00169;PF08174;PF16018	0	24	26	31	26	124.1	1		ANLN	4.57073	0.000186276	-0.363316	0.363316	-11.4325						2.9034	0.00486396	-0.168606	0.168606	-6.54247
8.54728	8.53683	8.68089	8.53877	8.77775	8.79279	8.78136	8.81538	8.7252	8.69558	8.77116	FALSE		+	+	Gl2_siSenp3-1;Gl2_siSenp3-9	cation transport;chloride transport;ion transmembrane transport	calcium activated cation channel activity;intracellular calcium activated chloride channel activity	integral component of membrane;membrane;plasma membrane		PF04547	0	9	5	6	4	76.3	1		ANO10	3.01015	0.00290859	-0.215878	0.215878	-5.98546						1.71999	0.0403968	-0.154702	0.154702	-3.40944
8.90298	8.97871	8.9431	9.02126	9.16717	9.21091	9.15	9.25644	9.33784	9.35226	9.33002	FALSE		+	+	Gl2_siSenp3-1;Gl2_siSenp3-9	activation of blood coagulation via clotting cascade;bleb assembly;blood coagulation;bone mineralization involved in bone maturation;calcium activated galactosylceramide scrambling;calcium activated phosphatidylcholine scrambling;calcium activated phosphatidylserine scrambling;calcium ion transmembrane transport;cation transport;chloride transmembrane transport;chloride transport;dendritic cell c…	calcium activated cation channel activity;intracellular calcium activated chloride channel activity;phospholipid scramblase activity;protein homodimerization activity;voltage-gated chloride channel activity;voltage-gated ion channel activity	cell surface;chloride channel complex;cytosol;extracellular exosome;membrane;plasma membrane;specific granule membrane;tertiary granule membrane		PF04547;PF16178	0	7	5	6	5	106.1	1		ANO6	3.29134	0.00173646	-0.23462	0.23462	-6.76031						4.23224	0.000595856	-0.378532	0.378532	-12.4803
11.59	11.5664	11.5656	11.4989	11.6246	11.6	11.6167	11.6612	11.3335	11.343	11.3458	FALSE		+	+	Gl2_siSenp3-1;Gl2_siSenp3-9	intracellular signal transduction;nucleocytoplasmic transport;regulation of mRNA stability	histone binding;RNA binding	cytoplasm;endoplasmic reticulum;nucleoplasm;nucleus;perinuclear region of cytoplasm			3	37	10	24	7	28.6	1		ANP32A	1.61799	0.0420684	-0.0703783	0.0703783	-2.99706						3.58604	0.00158117	0.214473	-0.214473	9.16419
11.1437	11.139	11.1798	11.1186	11.2699	11.314	11.2734	11.27	11.0289	11.0336	11.1081	FALSE		+	+	Gl2_siSenp3-1;Gl2_siSenp3-9	activation of cysteine-type endopeptidase activity involved in apoptotic process;inner ear development;negative regulation of cell differentiation;nucleosome assembly;positive regulation of protein export from nucleus;roof of mouth development;vasculature development;ventricular system development	histone binding;RNA polymerase binding	cytoplasm;extracellular exosome;nucleus			0	30	9	28	6	28.8	1		ANP32B	3.75045	0.000766622	-0.136583	0.136583	-8.19772						1.70166	0.0417444	0.0883688	-0.0883688	3.3706
10.5608	10.4849	10.5049	10.4718	10.611	10.5871	10.6036	10.6157	10.6083	10.6025	10.5438	FALSE		+		Gl2_siSenp3-9	histone exchange	histone binding;phosphatase inhibitor activity	cytoplasmic vesicle;nucleus;Swr1 complex			0	28	5	14	5	30.7	1		ANP32E	2.52052	0.00727261	-0.0987663	0.0987663	-4.79493						1.39002	0.0745457	-0.0792505	0.0792505	-2.74115
7.08215	7.32912	7.29186	7.53294	6.60437	6.64241	6.61765	6.36807	7.58571	7.49025	7.34163	FALSE		+		Gl2_siSenp3-9	actin cytoskeleton reorganization;blood vessel development;negative regulation of extracellular matrix assembly;positive regulation of metallopeptidase activity;reproductive process;substrate adhesion-dependent cell spreading;toxin transport	actin filament binding;collagen binding;metal ion binding;transmembrane signaling receptor activity	cell surface;endosome membrane;external side of plasma membrane;filopodium membrane;integral component of membrane;lamellipodium membrane;plasma membrane	NOD-like receptor signaling pathway	PF00092;PF05586;PF05587	0	5	3	4	3	62.7	1		ANTXR1	3.26659	0.00181287	0.750893	-0.750893	6.68912				+		0.609678	0.325193	-0.163512	0.163512	-1.31479
5.52356	5.53294	5.66391	5.76818	5.7866	6.05094	6.20163	5.96809	5.8802	6.07468	5.98185	FALSE		+	+	Gl2_siSenp3-1;Gl2_siSenp3-9	reproductive process;toxin transport	metal ion binding;transmembrane signaling receptor activity	cell surface;endoplasmic reticulum membrane;endosome membrane;external side of plasma membrane;extracellular region;integral component of membrane;plasma membrane	NOD-like receptor signaling pathway	PF00092;PF05586;PF05587	0	2	1	1	1	53.6	1		ANTXR2	1.96521	0.0213195	-0.379664	0.379664	-3.64007						2.10263	0.0200662	-0.356758	0.356758	-4.27576
13.5372	13.5412	13.5511	13.5527	13.5951	13.6148	13.6152	13.6325	13.4722	13.4752	13.4648	FALSE		+	+	Gl2_siSenp3-1;Gl2_siSenp3-9	actin cytoskeleton reorganization;adaptive immune response;alpha-beta T cell differentiation;arachidonic acid secretion;cell surface receptor signaling pathway;cellular response to glucocorticoid stimulus;cellular response to hydrogen peroxide;cellular response to vascular endothelial growth factor stimulus;cytokine-mediated signaling pathway;DNA duplex unwinding;endocrine pancreas development;G …	cadherin binding involved in cell-cell adhesion;calcium ion binding;calcium-dependent phospholipid binding;calcium-dependent protein binding;DNA/DNA annealing activity;double-stranded DNA-dependent ATPase activity;phospholipase A2 inhibitor activity;phospholipid binding;protein binding, bridging;protein homodimerization activity;signaling receptor binding;single-stranded DNA binding;single-strand…	apical plasma membrane;basolateral plasma membrane;cell surface;cell-cell adherens junction;collagen-containing extracellular matrix;cornified envelope;cytoplasm;cytoplasmic vesicle membrane;cytosol;early endosome membrane;endosome;extracellular exosome;extracellular region;extracellular space;extrinsic component of endosome membrane;extrinsic component of external side of plasma membrane;extrins…		PF00191	0	69	24	130	24	38.7	1		ANXA1	3.71143	0.00081321	-0.0688636	0.0688636	-8.06635						4.53985	0.00038588	0.0747936	-0.0747936	14.4282
11.5242	11.5179	11.4444	11.5812	11.5025	11.4305	11.46	11.4902	11.5215	11.5781	11.5456	FALSE					cytokinetic process;phagocytosis;response to calcium ion	calcium ion binding;calcium-dependent phospholipid binding;calcium-dependent protein binding;MHC class II protein complex binding;phosphatidylethanolamine binding;RNA binding;S100 protein binding	azurophil granule;collagen-containing extracellular matrix;cytoplasm;cytosol;extracellular exosome;melanosome;membrane;midbody;nuclear envelope;nucleoplasm;phagocytic vesicle;specific granule;spindle		PF00191	0	35	18	39	18	54.4	1		ANXA11	0.69043	0.263208	0.0461438	-0.0461438	1.42523						0.375511	0.50396	-0.0314715	0.0314715	-0.875825
14.2977	14.3614	14.4004	14.3461	14.4778	14.4301	14.4219	14.4617	14.4661	14.4436	14.4648	FALSE		+	+	Gl2_siSenp3-1;Gl2_siSenp3-9	angiogenesis;biomineral tissue development;body fluid secretion;catabolism by host of symbiont protein;collagen fibril organization;endocardial cell differentiation;fibrinolysis;growth plate cartilage development;interleukin-12-mediated signaling pathway;membrane raft assembly;negative regulation by host of symbiont molecular function;negative regulation of development of symbiont involved in int…	bone sialoprotein binding;cadherin binding involved in cell-cell adhesion;calcium channel activity;calcium ion binding;calcium-dependent phospholipid binding;calcium-dependent protein binding;cytoskeletal protein binding;identical protein binding;molecular function regulator;phosphatidylinositol-4,5-bisphosphate binding;phosphatidylserine binding;phospholipase A2 inhibitor activity;protease bindi…	azurophil granule lumen;basement membrane;basolateral plasma membrane;cell cortex;cell surface;cell-cell adherens junction;collagen-containing extracellular matrix;cytoplasm;cytosol;early endosome;endosome;extracellular exosome;extracellular region;extracellular space;extrinsic component of plasma membrane;late endosome membrane;lipid droplet;lysosomal membrane;macropinosome;melanosome;membrane;m…		PF00191	0	65	28	204	28	38.6	1		ANXA2	2.0793	0.0171459	-0.0964952	0.0964952	-3.86323						2.0418	0.0225717	-0.10678	0.10678	-4.1303
10.9791	11.0824	10.9907	10.9807	11.1917	11.2391	11.2509	11.2447	11.2346	11.2627	11.2139	FALSE		+	+	Gl2_siSenp3-1;Gl2_siSenp3-9	epithelial cell differentiation;negative regulation of apoptotic process;negative regulation of interleukin-8 secretion;negative regulation of NF-kappaB transcription factor activity;Notch signaling pathway;regulation of transcription by RNA polymerase II;signal transduction	calcium ion binding;calcium-dependent phospholipid binding;calcium-dependent protein binding;chondroitin sulfate binding;heparin binding;identical protein binding;NF-kappaB binding;phospholipase inhibitor activity	cell surface;collagen-containing extracellular matrix;cytoplasm;cytosol;extracellular exosome;nuclear membrane;nucleus;perinuclear region of cytoplasm;plasma membrane;vesicle membrane		PF00191	0	46	15	29	15	35.9	1		ANXA4	3.65945	0.000884849	-0.223416	0.223416	-7.89417						3.09879	0.00351001	-0.228875	0.228875	-7.21657
13.6782	13.677	13.6857	13.6258	13.8607	13.8403	13.8848	13.8716	13.8606	13.8507	13.8344	FALSE		+	+	Gl2_siSenp3-1;Gl2_siSenp3-9	blood coagulation;cellular response to gonadotropin-releasing hormone;cellular response to lead ion;negative regulation of apoptotic process;negative regulation of blood coagulation;negative regulation of prolactin secretion;negative regulation of sequestering of calcium ion;platelet degranulation;positive regulation of apoptotic process;protein homooligomerization;regulation of flagellated sperm…	calcium ion binding;calcium-dependent phospholipid binding;calcium-transporting ATPase activity;heparin binding;molecular adaptor activity;peptide hormone binding;phospholipase inhibitor activity;phospholipid binding;receptor tyrosine kinase binding	collagen-containing extracellular matrix;cytoplasm;cytosol;endothelial microparticle;external side of plasma membrane;extracellular exosome;extracellular region;focal adhesion;intracellular;membrane		PF00191	0	74	24	102	24	35.9	1		ANXA5	4.66307	0.000158964	-0.197647	0.197647	-11.8611						3.84939	0.00107672	-0.181885	0.181885	-10.4022
14.0823	14.1358	14.1596	14.1289	13.9765	13.9228	13.9605	13.9511	14.3358	14.312	14.3079	FALSE		+	+	Gl2_siSenp3-1;Gl2_siSenp3-9	apoptotic signaling pathway;biomineral tissue development;calcium ion import;growth plate cartilage chondrocyte differentiation;ion transmembrane transport;mitochondrial calcium ion homeostasis;negative regulation of sequestering of calcium ion;neural crest cell migration;plasma membrane repair;protein homooligomerization;regulation of muscle contraction	actin filament binding;calcium channel activity;calcium ion binding;calcium-dependent phospholipid binding;calcium-dependent protein binding;cholesterol binding;chondroitin sulfate binding;enzyme binding;GTP binding;heparin binding;ligand-gated ion channel activity;lipid binding;phosphatidylserine binding;protein homodimerization activity;protein-containing complex binding;signaling receptor acti…	collagen-containing extracellular matrix;extracellular exosome;focal adhesion;late endosome membrane;lysosomal membrane;melanosome;membrane;mitochondrion;perinuclear region of cytoplasm		PF00191	0	68	46	130	46	75.8	1		ANXA6	3.93014	0.000554675	0.173915	-0.173915	8.82667						3.63285	0.00149637	-0.191902	0.191902	-9.3739
11.5405	11.6161	11.6194	11.6954	11.8155	11.7306	11.7183	11.7023	11.7612	11.7645	11.781	FALSE		+	+	Gl2_siSenp3-1;Gl2_siSenp3-9	autophagy;cell proliferation;cellular calcium ion homeostasis;cellular water homeostasis;epithelial cell differentiation;hemostasis;membrane fusion;negative regulation of gene expression;regulation of cell shape;response to calcium ion;response to organic cyclic compound;response to salt stress;social behavior	calcium ion binding;calcium-dependent phospholipid binding;calcium-dependent protein binding;identical protein binding;integrin binding;RNA binding	cytosol;endoplasmic reticulum membrane;extracellular exosome;membrane;nuclear envelope;nucleus;plasma membrane		PF00191	0	37	16	38	16	52.7	1		ANXA7	1.6524	0.0393364	-0.123832	0.123832	-3.05863						1.98528	0.0249319	-0.151037	0.151037	-3.99792
5.54535	5.54535	5.36457	5.41616	5.03562	4.8679	5.1819	5.1375	4.90207	5.0268	4.70598	FALSE		+	+	Gl2_siSenp3-1;Gl2_siSenp3-9	cellular protein localization;negative regulation of cell motility;negative regulation of receptor recycling;negative regulation of substrate adhesion-dependent cell spreading;protein transport;regulation of Arp2/3 complex-mediated actin nucleation;vesicle targeting, trans-Golgi to endosome	AP-1 adaptor complex binding;kinesin binding	cytosol;early endosome;endosome;Golgi apparatus;late endosome;transport vesicle		PF15745	0	3	1	2	1	34.3	1		AP1AR	2.58282	0.00646802	0.412129	-0.412129	4.93644						2.79573	0.00583145	0.589576	-0.589576	6.19384				+
12.2264	12.237	12.2677	12.2711	12.3639	12.3365	12.3136	12.3426	12.4854	12.4731	12.4297	FALSE		+	+	Gl2_siSenp3-1;Gl2_siSenp3-9	antigen processing and presentation of exogenous peptide antigen via MHC class II;determination of left/right symmetry;heart development;intracellular protein transport;regulation of defense response to virus by virus;vesicle-mediated transport	clathrin binding;protein kinase binding;transporter activity	clathrin adaptor complex;clathrin-coated vesicle membrane;cytoplasmic vesicle membrane;cytosol;Golgi apparatus;Golgi membrane;intracellular membrane-bounded organelle;lysosomal membrane;trans-Golgi network membrane	Human immunodeficiency virus 1 infection;Lysosome	PF01602;PF02883;PF09066	0	49	41	88	21	104.6	1		AP1B1	2.95212	0.00323172	-0.0886075	0.0886075	-5.83439						3.96407	0.000905309	-0.212191	0.212191	-10.988
11.6314	11.6752	11.7536	11.7168	11.7373	11.6648	11.6226	11.6746	11.9078	11.8154	11.8579	FALSE			+	Gl2_siSenp3-1	antigen processing and presentation of exogenous peptide antigen via MHC class II;endosome to melanosome transport;Golgi to lysosome transport;intracellular protein transport;melanosome organization;positive regulation of natural killer cell degranulation;positive regulation of natural killer cell mediated cytotoxicity;regulation of defense response to virus by virus	GTP-dependent protein binding;kinesin binding;Rab GTPase binding;transporter activity	AP-1 adaptor complex;AP-type membrane coat adaptor complex;clathrin-coated vesicle;clathrin-coated vesicle membrane;cytoplasm;cytoplasmic vesicle membrane;cytosol;Golgi apparatus;Golgi membrane;intracellular membrane-bounded organelle;lysosomal membrane;membrane;recycling endosome;trans-Golgi network membrane	Human immunodeficiency virus 1 infection;Lysosome	PF01602;PF02883	0	31	23	36	23	91.3	1		AP1G1	0.218934	0.660398	0.0194027	-0.0194027	0.54711						2.12425	0.019335	-0.166114	0.166114	-4.32823
11.4632	11.5416	11.6264	11.5947	11.2931	11.2499	11.2561	11.2726	11.707	11.6249	11.6765	FALSE		+		Gl2_siSenp3-9	antigen processing and presentation of exogenous peptide antigen via MHC class II;endosome to melanosome transport;intracellular protein transport;melanosome organization;neutrophil degranulation;regulation of defense response to virus by virus		clathrin adaptor complex;clathrin-coated vesicle membrane;cytoplasmic vesicle membrane;cytosol;extracellular exosome;Golgi membrane;lysosomal membrane;membrane;plasma membrane;specific granule membrane;trans-Golgi network membrane	Human immunodeficiency virus 1 infection;Lysosome	PF00928	0	42	15	22	15	48.6	1		AP1M1	3.63264	0.000931236	0.288551	-0.288551	7.80659						1.21967	0.102115	-0.112964	0.112964	-2.41752
9.48402	9.52317	9.57969	9.51076	9.40173	9.35689	9.3837	9.41278	9.74029	9.6541	9.72605	FALSE		+	+	Gl2_siSenp3-1;Gl2_siSenp3-9	antigen processing and presentation of exogenous peptide antigen via MHC class II;intracellular protein transport;receptor-mediated endocytosis;regulation of defense response to virus by virus;response to virus;retrograde transport, endosome to Golgi		AP-1 adaptor complex;clathrin-coated pit;cytoplasmic vesicle membrane;cytosol;Golgi apparatus;Golgi membrane;intracellular membrane-bounded organelle;lysosomal membrane;membrane;terminal bouton;trans-Golgi network membrane	Human immunodeficiency virus 1 infection;Lysosome	PF01217	1	25	4	4	3	18.7	1		AP1S1	2.92176	0.00341096	0.135633	-0.135633	5.75648						2.59525	0.00835798	-0.1824	0.1824	-5.58425
5.19377	5.37851	5.24793	5.29278	5.61765	5.6865	5.55459	5.41616	5.27798	5.37156	5.50779	FALSE		+		Gl2_siSenp3-9	antigen processing and presentation of exogenous peptide antigen via MHC class II;intracellular protein transport;regulation of defense response to virus by virus;vesicle-mediated transport		AP-type membrane coat adaptor complex;clathrin-coated pit;cytoplasmic vesicle membrane;cytosol;Golgi apparatus;Golgi membrane;intracellular membrane-bounded organelle;lysosomal membrane;trans-Golgi network membrane	Human immunodeficiency virus 1 infection;Lysosome	PF01217	0	15	2	3	1	18.6	1		AP1S2	2.23367	0.0127029	-0.290478	0.290478	-4.17608						0.703265	0.273258	-0.107531	0.107531	-1.48359
13.0692	13.1089	13.1578	13.1333	13.377	13.3658	13.3344	13.365	13.5372	13.4933	13.4966	FALSE		+	+	Gl2_siSenp3-1;Gl2_siSenp3-9	antigen processing and presentation of exogenous peptide antigen via MHC class II;clathrin-dependent endocytosis;endocytosis;ephrin receptor signaling pathway;Golgi to endosome transport;intracellular protein transport;low-density lipoprotein particle clearance;low-density lipoprotein particle receptor catabolic process;membrane organization;negative regulation of hyaluronan biosynthetic process;…	clathrin adaptor activity;low-density lipoprotein particle receptor binding;protein C-terminus binding;protein kinase binding;protein-containing complex binding	AP-2 adaptor complex;apical plasma membrane;basolateral plasma membrane;clathrin coat of trans-Golgi network vesicle;clathrin-coated endocytic vesicle;clathrin-coated endocytic vesicle membrane;cytosol;endocytic vesicle membrane;endolysosome membrane;filopodium tip;membrane;plasma membrane	Endocrine and other factor-regulated calcium reabsorption;Endocytosis;Huntington disease;Synaptic vesicle cycle	PF01602;PF02296;PF02883	17	56	49	99	32	107.5	1		AP2A1	4.60695	0.000174568	-0.243261	0.243261	-11.5988						4.69321	0.000314062	-0.391732	0.391732	-15.5049
10.8685	10.825	10.9473	10.8513	11.1117	11.0015	10.9425	11.0523	11.0086	10.9663	10.9912	FALSE		+	+	Gl2_siSenp3-1;Gl2_siSenp3-9	antigen processing and presentation of exogenous peptide antigen via MHC class II;clathrin-dependent endocytosis;ephrin receptor signaling pathway;intracellular protein transport;low-density lipoprotein particle clearance;low-density lipoprotein particle receptor catabolic process;membrane organization;neutrophil degranulation;regulation of defense response to virus by virus;Wnt signaling pathway…	clathrin adaptor activity;disordered domain specific binding;lipid binding;protein kinase binding	AP-2 adaptor complex;clathrin-coated endocytic vesicle;clathrin-coated endocytic vesicle membrane;cytoplasmic vesicle;cytosol;endocytic vesicle membrane;endolysosome membrane;ficolin-1-rich granule membrane;plasma membrane;secretory granule membrane	Endocrine and other factor-regulated calcium reabsorption;Endocytosis;Huntington disease;Synaptic vesicle cycle	PF01602;PF02296;PF02883	0	35	30	48	13	103.9	1		AP2A2	1.86488	0.0259783	-0.153997	0.153997	-3.449						1.77514	0.0365609	-0.115693	0.115693	-3.5276
13.3367	13.3365	13.3715	13.3726	13.4879	13.4492	13.4208	13.4714	13.6157	13.5713	13.5686	FALSE		+	+	Gl2_siSenp3-1;Gl2_siSenp3-9	antigen processing and presentation of exogenous peptide antigen via MHC class II;aorta development;clathrin coat assembly;clathrin-dependent endocytosis;coronary vasculature development;ephrin receptor signaling pathway;low-density lipoprotein particle clearance;low-density lipoprotein particle receptor catabolic process;membrane organization;negative regulation of neuron death;positive regulati…	cargo receptor activity;clathrin binding;protein-containing complex binding;signal sequence binding	AP-2 adaptor complex;clathrin-coated endocytic vesicle;clathrin-coated endocytic vesicle membrane;cytosol;endocytic vesicle membrane;endolysosome membrane;glutamatergic synapse;membrane;plasma membrane;postsynapse;presynapse	Endocrine and other factor-regulated calcium reabsorption;Endocytosis;Huntington disease;Synaptic vesicle cycle	PF01602;PF02883;PF09066	20	52	43	98	23	104.5	1		AP2B1	2.93801	0.00331528	-0.103012	0.103012	-5.79808						4.33782	0.000514956	-0.230893	0.230893	-13.1187
12.1894	12.195	12.2794	12.2791	12.5195	12.5048	12.4395	12.4819	12.6181	12.5589	12.6166	FALSE		+	+	Gl2_siSenp3-1;Gl2_siSenp3-9	antigen processing and presentation of exogenous peptide antigen via MHC class II;clathrin-dependent endocytosis;ephrin receptor signaling pathway;intracellular protein transport;low-density lipoprotein particle clearance;low-density lipoprotein particle receptor catabolic process;membrane organization;negative regulation of protein localization to plasma membrane;receptor internalization;regulat…	ion channel binding;lipid binding;low-density lipoprotein particle receptor binding;signal sequence binding;transporter activity	AP-2 adaptor complex;clathrin-coated endocytic vesicle;clathrin-coated endocytic vesicle membrane;cytosol;endocytic vesicle membrane;endolysosome membrane;extracellular exosome;lysosomal membrane;plasma membrane	Endocrine and other factor-regulated calcium reabsorption;Endocytosis;Huntington disease;Synaptic vesicle cycle	PF00928;PF01217	0	53	21	39	21	49.6	1		AP2M1	3.74663	0.000770116	-0.250701	0.250701	-8.18476						3.9015	0.00100153	-0.362139	0.362139	-10.6647
9.53041	9.71012	9.80945	9.71545	9.89163	9.94997	9.91663	9.94632	9.96896	9.98371	10.0094	FALSE		+	+	Gl2_siSenp3-1;Gl2_siSenp3-9	antigen processing and presentation of exogenous peptide antigen via MHC class II;clathrin coat assembly;clathrin-dependent endocytosis;ephrin receptor signaling pathway;intracellular protein transport;low-density lipoprotein particle clearance;low-density lipoprotein particle receptor catabolic process;membrane organization;regulation of defense response to virus by virus;regulation of endocytos…	protein transporter activity;transporter activity	AP-2 adaptor complex;clathrin-coated endocytic vesicle;clathrin-coated endocytic vesicle membrane;cytosol;endocytic vesicle membrane;endolysosome membrane;plasma membrane	Endocrine and other factor-regulated calcium reabsorption;Endocytosis;Huntington disease;Synaptic vesicle cycle	PF01217	0	27	4	9	4	17	1		AP2S1	2.10798	0.0161657	-0.234784	0.234784	-3.92036						2.09105	0.0204966	-0.296003	0.296003	-4.24782
12.8281	12.8601	12.9086	12.898	12.9971	12.9906	12.9482	12.9596	13.0444	13.0127	13.0281	FALSE		+	+	Gl2_siSenp3-1;Gl2_siSenp3-9	anterograde axonal transport;anterograde synaptic vesicle transport;antigen processing and presentation, exogenous lipid antigen via MHC class Ib;blood coagulation;intracellular protein transport;melanosome organization;positive regulation of NK T cell differentiation;protein targeting to lysosome;synaptic vesicle budding from endosome	GTP-dependent protein binding;protein phosphatase binding	AP-3 adaptor complex;axon cytoplasm;clathrin adaptor complex;clathrin-coated vesicle membrane;Golgi apparatus;lysosomal membrane;membrane;postsynapse	Lysosome	PF01602;PF14796;PF14797	0	34	35	56	35	121.2	1		AP3B1	2.42191	0.00883109	-0.100196	0.100196	-4.57632						2.94985	0.00448528	-0.154694	0.154694	-6.69775
12.3077	12.3818	12.4825	12.4331	12.5869	12.584	12.4741	12.4927	12.5602	12.51	12.5274	FALSE					anterograde axonal transport;anterograde synaptic vesicle transport;antigen processing and presentation, exogenous lipid antigen via MHC class Ib;endosome to melanosome transport;eye pigment biosynthetic process;Golgi to vacuole transport;intracellular protein transport;melanosome organization;neurotransmitter receptor transport, postsynaptic endosome to lysosome;positive regulation of NK T cell …	transporter activity	AP-3 adaptor complex;axon cytoplasm;endosome membrane;glutamatergic synapse;Golgi apparatus;Golgi membrane;lysosomal membrane;membrane;plasma membrane;postsynapse;presynaptic endosome;terminal bouton	Lysosome	PF01602	0	39	34	53	34	130.1	1		AP3D1	1.50045	0.0530354	-0.133159	0.133159	-2.7897						1.45124	0.0668225	-0.131273	0.131273	-2.86064
10.9114	10.9593	10.992	10.9596	10.9894	11.0384	10.9766	10.99	11.13	11.1293	11.1234	FALSE			+	Gl2_siSenp3-1	anterograde axonal transport;anterograde synaptic vesicle transport;protein targeting to lysosome;viral process	Rab GTPase binding	axon cytoplasm;clathrin adaptor complex;cytoplasmic vesicle membrane;Golgi apparatus;lysosomal membrane;lysosome	Lysosome	PF00928;PF01217	2	57	16	21	14	46.9	1		AP3M1	1.03556	0.13359	-0.043026	0.043026	-2.00225						3.48304	0.00185812	-0.172002	0.172002	-8.71761
7.06286	6.96463	7.05528	7.07895	7.224	7.25361	7.34074	7.15785	7.01792	7.18587	7.33002	FALSE		+		Gl2_siSenp3-9	anterograde axonal transport;anterograde synaptic vesicle transport;intracellular protein transport		AP-type membrane coat adaptor complex;axon cytoplasm;clathrin adaptor complex;cytoplasmic vesicle membrane;Golgi apparatus	Lysosome	PF00928;PF01217	0	16	5	6	3	46.9	1		AP3M2	2.35947	0.00998146	-0.203622	0.203622	-4.44114						0.818623	0.219461	-0.137507	0.137507	-1.68992
10.1843	10.2433	10.3115	10.2871	10.1648	10.1685	10.1935	10.2025	10.3311	10.3184	10.3088	FALSE					anterograde axonal transport;anterograde synaptic vesicle transport;insulin receptor signaling pathway;intracellular protein transport	transporter activity	AP-3 adaptor complex;AP-type membrane coat adaptor complex;axon cytoplasm;cytoplasmic vesicle membrane;Golgi apparatus;intracellular membrane-bounded organelle;transport vesicle	Lysosome	PF01217	0	35	6	8	6	21.7	1		AP3S1	1.34535	0.0724652	0.0742152	-0.0742152	2.52227						0.924092	0.180294	-0.0629036	0.0629036	-1.87855
4.63227	4.45943	5.16591	4.94017	5.2817	4.84298	4.88264	5.1416	4.96809	4.64962	4.82782	FALSE					protein localization;protein targeting;vesicle-mediated transport		AP-4 adaptor complex;endosome lumen;trans-Golgi network membrane	Lysosome	PF01602;PF14807	0	2	2	2	2	127.2	1		AP4E1	0.592215	0.320273	-0.237785	0.237785	-1.25622						0.0264778	0.956677	-0.0157302	0.0157302	-0.0779993
6.5157	6.49185	6.69627	6.43463	6.46107	6.22497	6.05745	6.3837	6.87774	6.59395	6.73064	FALSE					protein localization;protein targeting		AP-4 adaptor complex;endosome lumen;intracellular membrane-bounded organelle;trans-Golgi network membrane	Lysosome	PF01217	0	7	1	1	1	17	1		AP4S1	1.26672	0.0845196	0.252815	-0.252815	2.38887						1.03772	0.14466	-0.199499	0.199499	-2.08326
6.74012	6.69627	6.71836	6.73064	6.50462	6.51728	6.52669	6.40769	6.96578	7.05961	7.04002	FALSE		+	+	Gl2_siSenp3-1;Gl2_siSenp3-9	double-strand break repair via homologous recombination;endosomal transport;protein transport		AP-5 adaptor complex;AP-type membrane coat adaptor complex;cytoplasm;nuclear speck;nucleoplasm;nucleus		PF14764	0	3	2	3	2	88.5	1		AP5Z1	3.68729	0.000847404	0.232277	-0.232277	7.98599						4.03751	0.000804584	-0.300457	0.300457	-11.3791
8.98128	9.05175	9.09249	9.13006	8.91946	9.05853	9.06905	9.01402	9.31832	9.27705	9.2817	FALSE			+	Gl2_siSenp3-1	activation of cysteine-type endopeptidase activity involved in apoptotic process;activation of cysteine-type endopeptidase activity involved in apoptotic process by cytochrome c;aging;apoptotic process;cardiac muscle cell apoptotic process;cell differentiation;cellular response to transforming growth factor beta stimulus;forebrain development;intrinsic apoptotic signaling pathway;intrinsic apopto…	ADP binding;ATP binding;cysteine-type endopeptidase activator activity involved in apoptotic process;heat shock protein binding;identical protein binding;nucleotide binding	apoptosome;cytosol;extracellular exosome;extracellular region;ficolin-1-rich granule lumen;nucleus;protein-containing complex;secretory granule lumen	Alzheimer disease;Amyotrophic lateral sclerosis (ALS);Apoptosis;Apoptosis - multiple species;Epstein-Barr virus infection;Hepatitis B;Hepatitis C;Herpes simplex virus 1 infection;Huntington disease;Influenza A;Legionellosis;Measles;p53 signaling pathway;Parkinson disease;Pathways in cancer;Platinum drug resistance;Small cell lung cancer;Tuberculosis	PF00400;PF00619;PF00931	0	7	8	9	8	141.7	1		APAF1	0.471924	0.408143	0.048631	-0.048631	1.04251						2.6761	0.00723287	-0.228461	0.228461	-5.82414
4.97269	5.0917	5.25927	5.16591	4.21723	4.64962	4.43296	4.50462	5.48543	5.67807	5.36807	FALSE		+	+	Gl2_siSenp3-1;Gl2_siSenp3-9	apoptotic process;axonogenesis;cell cycle arrest;cellular response to DNA damage stimulus;double-strand break repair;histone H4 acetylation;negative regulation of cell growth;negative regulation of thymidylate synthase biosynthetic process;negative regulation of transcription by RNA polymerase II;positive regulation of apoptotic process;positive regulation of DNA repair;positive regulation of neu…	amyloid-beta binding;chromatin binding;histone binding;proline-rich region binding;protein-containing complex binding;tau protein binding;transcription factor binding;ubiquitin protein ligase binding	cytoplasm;dendritic spine;growth cone;growth cone filopodium;growth cone lamellipodium;lamellipodium;main axon;neuronal cell body;nuclear speck;nucleoplasm;nucleus;perinuclear region of cytoplasm;plasma membrane;postsynaptic membrane;presynaptic membrane;protein-containing complex;synapse	Alzheimer disease	PF00397;PF00640	0	4	2	2	2	77.2	1		APBB1	3.08578	0.0025244	0.671288	-0.671288	6.18672				+		1.86586	0.0309719	-0.388129	0.388129	-3.7266
9.29048	9.41638	9.34762	9.47147	8.36282	8.47654	8.53722	8.44211	9.44915	9.51806	9.49105	FALSE		+		Gl2_siSenp3-9	axon guidance;cell cycle arrest;extracellular matrix organization;intracellular signal transduction;negative regulation of apoptotic process;negative regulation of cell growth;neuron migration;positive regulation of apoptotic process;regulation of transcription, DNA-templated	amyloid-beta binding;transcription factor binding	cytoplasm;growth cone;lamellipodium;membrane;nucleus;synapse		PF00397;PF00640	0	13	8	8	8	83.3	1		APBB2	5.61458	3.55984e-05	0.926813	-0.926813	17.2526				+		1.04997	0.141299	-0.104601	0.104601	-2.10548
11.3718	11.4112	11.3615	11.4358	11.4271	11.5282	11.4942	11.5269	11.3093	11.3527	11.3778	FALSE		+		Gl2_siSenp3-9	amyloid-beta metabolic process;neutrophil degranulation;proteolysis;translational termination	identical protein binding;omega peptidase activity;RNA binding;serine-type endopeptidase activity	cytosol;extracellular exosome;extracellular region;ficolin-1-rich granule lumen;nuclear membrane		PF00326	0	37	20	29	20	81.2	1		APEH	1.82615	0.0280799	-0.0990136	0.0990136	-3.37646						0.899551	0.188723	0.0485002	-0.0485002	1.83458
11.7817	11.7667	11.7772	11.7918	11.8066	11.8975	11.891	11.9025	11.8122	11.8895	11.821	FALSE		+		Gl2_siSenp3-9	aging;base-excision repair;base-excision repair, base-free sugar-phosphate removal;cell redox homeostasis;cellular response to cAMP;cellular response to hydrogen peroxide;cellular response to peptide hormone stimulus;DNA demethylation;DNA recombination;DNA repair;negative regulation of smooth muscle cell migration;positive regulation of G1/S transition of mitotic cell cycle;regulation of apoptoti…	3'-5' exonuclease activity;chromatin DNA binding;class I DNA-(apurinic or apyrimidinic site) endonuclease activity;damaged DNA binding;DNA binding;DNA-(apurinic or apyrimidinic site) endonuclease activity;double-stranded DNA 3'-5' exodeoxyribonuclease activity;double-stranded DNA exodeoxyribonuclease activity;double-stranded telomeric DNA binding;endodeoxyribonuclease activity;endonuclease activi…	centrosome;cytoplasm;endoplasmic reticulum;mitochondrion;nuclear chromosome, telomeric region;nuclear speck;nucleolus;nucleoplasm;nucleus;perinuclear region of cytoplasm;ribosome;transcription factor complex	Base excision repair	PF03372	0	56	16	45	16	35.5	1		APEX1	2.18404	0.0139748	-0.0950186	0.0950186	-4.07407						1.46228	0.0655747	-0.061552	0.061552	-2.88238
7.17293	7.31288	7.41024	7.25172	7.17193	7.22014	7.21723	7.04767	7.16189	7.19574	7.10224	FALSE					amyloid precursor protein catabolic process;amyloid precursor protein metabolic process;amyloid-beta formation;membrane protein ectodomain proteolysis;membrane protein intracellular domain proteolysis;metanephros development;Notch receptor processing;Notch receptor processing, ligand-dependent;Notch signaling pathway;positive regulation of catalytic activity;protein processing	endopeptidase activity	endoplasmic reticulum;endoplasmic reticulum membrane;endosome membrane;gamma-secretase complex;Golgi apparatus;Golgi cisterna membrane;integral component of membrane;integral component of plasma membrane;integral component of presynaptic membrane;membrane;mitochondrion;plasma membrane	Alzheimer disease;Notch signaling pathway	PF06105	0	5	2	2	2	29	1		APH1A	0.978029	0.149927	0.122701	-0.122701	1.90669						1.04899	0.141548	0.133653	-0.133653	2.1037
12.0455	12.104	12.008	12.0324	12.1273	12.1849	12.1853	12.1899	11.4438	11.4832	11.4663	FALSE		+	+	Gl2_siSenp3-1;Gl2_siSenp3-9	apoptotic process;negative regulation of apoptotic process;negative regulation of fibroblast apoptotic process	fibroblast growth factor binding;RNA binding	cytoplasm;membrane;nuclear speck;nucleus;spliceosomal complex		PF05918	0	34	16	31	16	59	1		API5	2.57864	0.00652252	-0.124373	0.124373	-4.92687						5.48977	0.00011795	0.583052	-0.583052	22.4793				+
10.1701	10.1273	10.2194	10.2004	10.2299	10.2263	10.2361	10.2239	10.142	10.1944	10.198	FALSE					apoptotic process;L-methionine salvage from methylthioadenosine;L-methionine salvage from S-adenosylmethionine;negative regulation of apoptotic process;protein homotetramerization;pyroptosis;regulation of ERK1 and ERK2 cascade	identical protein binding;methylthioribulose 1-phosphate dehydratase activity;zinc ion binding	cytoplasm	Cysteine and methionine metabolism;Metabolic pathways	PF00596	0	60	11	13	11	27.1	1		APIP	1.30628	0.0783128	-0.0497468	0.0497468	-2.45581						0.0142459	0.976432	0.00119789	-0.00119789	0.0425202
7.86171	7.98299	8.03507	7.95768	8.11738	8.14364	8.16491	8.2384	6.53294	6.75889	6.80864	FALSE		+	+	Gl2_siSenp3-1;Gl2_siSenp3-9	cellular protein metabolic process;G protein-coupled receptor signaling pathway;platelet degranulation;post-translational protein modification	DNA binding;heparin binding;identical protein binding;serine-type endopeptidase inhibitor activity;transition metal ion binding	endoplasmic reticulum lumen;extracellular exosome;integral component of membrane;membrane;nucleus;plasma membrane;platelet alpha granule membrane		PF00014;PF02177;PF10515;PF12924;PF12925	0	1	1	1	1	86.9	1		APLP2	2.44568	0.00840977	-0.206719	0.206719	-4.62842						4.64749	0.000331704	1.25921	-1.25921	15.1761			+	+
12.1663	12.253	12.3004	12.2322	12.4109	12.3844	12.3507	12.3802	12.4181	12.3492	12.3585	FALSE		+	+	Gl2_siSenp3-1;Gl2_siSenp3-9	biosynthetic process	arylesterase activity;strictosidine synthase activity	cell surface;endoplasmic reticulum;integral component of membrane;membrane		PF03088	0	45	16	44	16	46.5	1		APMAP	2.48686	0.0077752	-0.143606	0.143606	-4.71957						1.83412	0.0326974	-0.137307	0.137307	-3.6563
9.08028	9.07494	9.06743	8.9952	9.15659	9.10591	9.11061	9.05365	9.17493	9.16491	9.02403	FALSE					acylglycerol homeostasis;cellular protein metabolic process;cholesterol biosynthetic process;cholesterol efflux;cholesterol homeostasis;high-density lipoprotein particle assembly;lipid transport;lipoprotein metabolic process;phosphatidylcholine metabolic process;phospholipid efflux;positive regulation of cholesterol esterification;positive regulation of fatty acid biosynthetic process;positive re…	cholesterol binding;cholesterol transporter activity;enzyme activator activity;enzyme binding;heparin binding;lipase activator activity;lipase binding;lipid binding;lipoprotein lipase activator activity;lipoprotein particle receptor binding;low-density lipoprotein particle receptor binding;phosphatidylcholine binding;phosphatidylcholine-sterol O-acyltransferase activator activity;phospholipid bin…	chylomicron;endoplasmic reticulum lumen;extracellular region;extracellular space;high-density lipoprotein particle;very-low-density lipoprotein particle	PPAR signaling pathway	PF01442	0	2	1	1	1	41.2	1		APOA5	0.914709	0.169513	-0.0522251	0.0522251	-1.80149						0.667382	0.292099	-0.0668217	0.0668217	-1.4191
9.09882	9.10591	9.02431	9.01235	10.2298	8.89694	8.76752	8.76553	9.24698	9.1814	9.37786	FALSE			+	Gl2_siSenp3-1	artery morphogenesis;cellular protein metabolic process;cellular response to prostaglandin stimulus;cellular response to tumor necrosis factor;cholesterol efflux;cholesterol homeostasis;cholesterol metabolic process;cholesterol transport;chylomicron assembly;chylomicron remnant clearance;chylomicron remodeling;fertilization;flagellated sperm motility;in utero embryonic development;leukocyte migra…	cholesterol transporter activity;heparin binding;lipase binding;low-density lipoprotein particle receptor binding;phospholipid binding	chylomicron;chylomicron remnant;clathrin-coated endocytic vesicle membrane;cytoplasm;cytosol;early endosome;endocytic vesicle lumen;endoplasmic reticulum exit site;endoplasmic reticulum lumen;endoplasmic reticulum membrane;endosome lumen;endosome membrane;extracellular exosome;extracellular region;extracellular space;high-density lipoprotein particle;intermediate-density lipoprotein particle;intr…	Cholesterol metabolism;Fat digestion and absorption;Vitamin digestion and absorption	PF01347;PF06448;PF09172;PF12491	0	1	7	9	5	515.3	1		APOB	0.108204	0.816935	-0.104598	0.104598	-0.292901						1.85463	0.0315674	-0.2084	0.2084	-3.70164
7.51333	7.54381	7.63008	7.55612	7.95303	7.85487	7.65105	7.75822	7.64962	7.52278	7.57516	FALSE		+		Gl2_siSenp3-9	cytidine deamination;cytidine to uridine editing;defense response to virus;DNA cytosine deamination;DNA demethylation;innate immune response;negative regulation of single stranded viral RNA replication via double stranded DNA intermediate;negative regulation of transposition;negative regulation of viral genome replication;viral process	cytidine deaminase activity;RNA binding;zinc ion binding	cytoplasm;nucleus;P-body	Human immunodeficiency virus 1 infection		0	22	3	4	3	22.8	1		APOBEC3C	1.89847	0.0243051	-0.243457	0.243457	-3.51245						0.199464	0.702071	-0.0216815	0.0216815	-0.510035
6.27426	7.65678	4.57894	5.88996	5.6893	4.99095	5.12515	7.09592	4.56682	6.02901	7.04985	FALSE					cholesterol metabolic process;lipid transport;triglyceride metabolic process;very-low-density lipoprotein particle clearance	very-low-density lipoprotein particle receptor activity	chylomicron;low-density lipoprotein particle;membrane;plasma membrane;very-low-density lipoprotein particle			0	1	1	1	1	115.6	1		APOBR	0.184261	0.706857	0.374652	-0.374652	0.471052						0.0811472	0.869312	0.218094	-0.218094	0.226787
5.42291	4.97269	5.15381	4.66676	5.04002	4.91648	4.73877	4.72792	5.69766	5.88509	5.34696	FALSE					cholesterol efflux;cholesterol homeostasis;chylomicron assembly;chylomicron remnant clearance;chylomicron remodeling;G protein-coupled receptor signaling pathway;high-density lipoprotein particle remodeling;lipoprotein metabolic process;negative regulation of cholesterol import;negative regulation of fatty acid biosynthetic process;negative regulation of high-density lipoprotein particle clearanc…	cholesterol binding;enzyme regulator activity;high-density lipoprotein particle receptor binding;lipase inhibitor activity;phospholipid binding	chylomicron;collagen-containing extracellular matrix;early endosome;extracellular exosome;extracellular region;extracellular space;intermediate-density lipoprotein particle;spherical high-density lipoprotein particle;very-low-density lipoprotein particle	Cholesterol metabolism;PPAR signaling pathway	PF05778	0	16	1	1	1	10.8	1		APOC3	0.519735	0.36988	0.198245	-0.198245	1.12856						1.29871	0.088466	-0.589195	0.589195	-2.56617
11.4615	11.448	11.5168	11.4367	11.3059	11.2669	11.289	11.2948	11.1142	11.0849	11.0406	FALSE		+	+	Gl2_siSenp3-1;Gl2_siSenp3-9	acute-phase response;cholesterol metabolic process;lipid metabolic process;lipid transport;lipoprotein metabolic process;maternal process involved in female pregnancy;multicellular organism development	high-density lipoprotein particle binding;lipid binding;signaling receptor binding	endoplasmic reticulum membrane;extracellular region;membrane		PF05461	0	33	13	23	13	37.1	1		APOL2	3.98562	0.000504201	0.17663	-0.17663	9.02921						4.47285	0.000421411	0.385848	-0.385848	13.9807
8.64024	8.59544	8.73809	8.69662	8.91767	8.78038	8.74651	8.87191	8.68755	8.7286	8.54381	FALSE		+		Gl2_siSenp3-9	cristae formation;lipid transport		cytosol;endoplasmic reticulum membrane;extracellular region;extracellular space;Golgi membrane;high-density lipoprotein particle;integral component of mitochondrial inner membrane;low-density lipoprotein particle;MICOS complex;mitochondrion;very-low-density lipoprotein particle		PF09769	0	18	3	4	3	22.3	1		APOO	1.72858	0.0340427	-0.161516	0.161516	-3.19653						0.0858829	0.861971	0.0142814	-0.0142814	0.239027
8.13494	8.2148	8.18636	8.29416	8.19672	8.36326	8.31515	8.37504	7.64674	7.98413	7.80025	FALSE			+	Gl2_siSenp3-1	cristae formation;platelet degranulation		extracellular region;MICOS complex;mitochondrion;platelet alpha granule lumen		PF09769	0	18	3	3	3	29.1	1		APOOL	1.03214	0.134613	-0.104976	0.104976	-1.99657						2.14719	0.0186092	0.397192	-0.397192	4.38435
10.4597	10.4815	10.5201	10.4699	10.7682	10.755	10.7564	10.789	10.3017	10.318	10.3372	FALSE		+	+	Gl2_siSenp3-1;Gl2_siSenp3-9	activation of MAPK activity;activation of MAPKKK activity;adenylate cyclase-activating G protein-coupled receptor signaling pathway;adenylate cyclase-inhibiting G protein-coupled receptor signaling pathway;adult locomotory behavior;amyloid fibril formation;antibacterial humoral response;antifungal humoral response;antimicrobial humoral immune response mediated by antimicrobial peptide;associative…	acetylcholine receptor activator activity;acetylcholine receptor binding;amylin binding;apolipoprotein binding;chaperone binding;chemoattractant activity;DNA binding;enzyme binding;ephrin receptor binding;frizzled binding;growth factor receptor binding;heparan sulfate binding;heparan sulfate proteoglycan binding;heparin binding;identical protein binding;insulin receptor binding;integrin binding;l…	amyloid-beta complex;apical part of cell;astrocyte projection;axon;cell surface;cell-cell junction;ciliary rootlet;clathrin-coated pit;COPII-coated ER to Golgi transport vesicle;cytoplasm;cytosol;dendritic shaft;dendritic spine;early endosome;endoplasmic reticulum lumen;endosome;endosome lumen;endosome to plasma membrane transport vesicle;extracellular exosome;extracellular region;extracellular s…	Alzheimer disease;Serotonergic synapse	PF00014;PF02177;PF03494;PF10515;PF12924;PF12925	0	21	14	19	14	86.9	1		APP	5.79252	2.81548e-05	-0.28432	0.28432	-18.4926						3.59314	0.00156813	0.163868	-0.163868	9.19575
8.05637	8.12516	8.23218	8.2341	8.16641	8.1205	8.14262	8.18488	8.03782	8.20016	8.12928	FALSE					cell cycle;cell proliferation;extrinsic apoptotic signaling pathway in absence of ligand;insulin receptor signaling pathway;regulation of glucose import;regulation of protein localization to plasma membrane;signal transduction;signaling	identical protein binding;protein kinase B binding;protein-containing complex binding	cytosol;early endosome;early endosome membrane;endosome membrane;extracellular exosome;nucleus;vesicle membrane	Colorectal cancer;Longevity regulating pathway;Pathways in cancer	PF00169;PF00640	0	5	3	3	3	79.6	1		APPL1	0.0650634	0.884284	0.0083499	-0.0083499	0.182943						0.245672	0.643725	0.0395283	-0.0395283	0.61089
7.40684	7.54998	7.56301	7.63517	7.51964	7.5932	7.58346	7.49665	7.893	7.91827	7.95826	FALSE			+	Gl2_siSenp3-1	cell cycle;cell proliferation;signal transduction;signaling	protein-containing complex binding	early endosome membrane;endosome membrane;extracellular exosome;nucleus		PF00169;PF00640	0	10	4	5	4	74.4	1		APPL2	0.0631416	0.887116	-0.00948858	0.00948858	-0.17786						2.90394	0.00486107	-0.384426	0.384426	-6.54425
11.0691	11.009	11.0878	11.0277	10.9932	11.0313	11.0267	10.9385	11.0466	11.0518	11.1136	FALSE					adenine salvage;AMP salvage;cellular response to insulin stimulus;grooming behavior;lactation;neutrophil degranulation;purine ribonucleoside salvage;purine-containing compound salvage	adenine binding;adenine phosphoribosyltransferase activity;AMP binding	cytoplasm;cytosol;extracellular exosome;extracellular region;nucleoplasm;secretory granule lumen	Metabolic pathways;Purine metabolism	PF00156	0	54	9	18	9	19.6	1		APRT	0.922989	0.16681	0.0509698	-0.0509698	1.81526						0.334307	0.545286	-0.022272	0.022272	-0.794144
3.72247	3.89724	4.40599	4.04439	4.59096	3.926	4.10434	4.0268	4.15381	4.21723	3.89724	FALSE					cellular response to DNA damage stimulus;DNA ligation;double-strand break repair;regulation of protein stability;response to hydrogen peroxide;single strand break repair	chromatin binding;damaged DNA binding;DNA 5'-adenosine monophosphate hydrolase activity;DNA-3'-diphospho-5'-guanosine diphosphatase;double-stranded DNA binding;double-stranded RNA binding;metal ion binding;mismatched DNA binding;phosphoglycolate phosphatase activity;phosphoprotein binding;polynucleotide 3'-phosphatase activity;protein N-terminus binding;single-strand break-containing DNA binding;…	chromatin;cytoplasm;nucleolus;nucleoplasm;nucleus		PF16278	0	3	1	1	1	40.7	1		APTX	0.291261	0.578914	-0.144501	0.144501	-0.697885						0.141986	0.77835	-0.0719023	0.0719023	-0.377736
10.1249	10.0492	10.0736	10.0913	10.3978	10.2893	10.2746	10.3971	10.113	10.0359	10.1482	FALSE		+		Gl2_siSenp3-9	mRNA splicing, via spliceosome;transcription-coupled nucleotide-excision repair	ATP binding;helicase activity;mRNA binding;RNA binding	catalytic step 2 spliceosome;membrane;nucleoplasm;nucleus;spliceosomal complex;U2-type catalytic step 2 spliceosome	Spliceosome	PF16399	0	9	11	12	11	171.2	1		AQR	3.33174	0.00161296	-0.254972	0.254972	-6.87781						0.162451	0.749814	-0.0142841	0.0142841	-0.425833
8.73606	8.7445	8.6532	8.74147	8.20848	8.12619	8.29646	8.24982	8.78758	8.80961	8.77215	FALSE		+		Gl2_siSenp3-9	cellular protein modification process;MAPK cascade;negative regulation of apoptotic process;positive regulation of peptidyl-serine phosphorylation;regulation of proteasomal ubiquitin-dependent protein catabolic process;regulation of TOR signaling	ATP binding;metal ion binding;protein kinase activity;protein serine/threonine kinase activity	cytosol;mitochondrion	Acute myeloid leukemia;Alcoholism;Bladder cancer;Breast cancer;Chronic myeloid leukemia;Colorectal cancer;EGFR tyrosine kinase inhibitor resistance;Endocrine resistance;Endometrial cancer;ErbB signaling pathway;FoxO signaling pathway;Gastric cancer;Glioma;Hepatitis B;Hepatitis C;Hepatocellular carcinoma;Insulin signaling pathway;Long-term depression;Long-term potentiation;MAPK signaling pathway;M…	PF00130;PF02196;PF07714	0	11	7	7	3	67.5	1		ARAF	4.64888	0.000162285	0.498571	-0.498571	11.7942						1.30619	0.0872556	-0.0709701	0.0709701	-2.58037
8.45656	8.55536	8.63118	8.64674	8.37112	8.38629	8.51531	8.43379	8.99718	8.91139	8.95216	FALSE			+	Gl2_siSenp3-1	actin filament reorganization involved in cell cycle;negative regulation of stress fiber assembly;positive regulation of epidermal growth factor receptor signaling pathway;positive regulation of filopodium assembly;positive regulation of GTPase activity;positive regulation of receptor recycling;regulation of cell shape;regulation of cellular component movement;regulation of small GTPase mediated …	GTPase activator activity;metal ion binding;phosphatidylinositol-3,4,5-trisphosphate binding;type 1 angiotensin receptor binding	cytoplasmic vesicle;cytosol;Golgi apparatus;Golgi cisterna membrane;intracellular membrane-bounded organelle;nucleoplasm;plasma membrane;trans-Golgi network	Endocytosis	PF00169;PF00536;PF00620;PF00788;PF01412	0	2	3	3	3	162.1	1		ARAP1	1.44204	0.0596129	0.145829	-0.145829	2.68823						3.00057	0.00412761	-0.381119	0.381119	-6.87079
12.6406	12.6361	12.6531	12.6243	12.4569	12.396	12.43	12.4055	12.8947	12.8499	12.8121	FALSE		+	+	Gl2_siSenp3-1;Gl2_siSenp3-9	adult locomotory behavior;cerebellar Purkinje cell layer maturation;endoplasmic reticulum to Golgi vesicle-mediated transport;Golgi localization;intracellular protein transport;pigmentation;retrograde vesicle-mediated transport, Golgi to endoplasmic reticulum	RNA binding	COPI vesicle coat;COPI-coated vesicle;cytosol;endoplasmic reticulum membrane;Golgi membrane;membrane;transport vesicle		PF00928;PF01217	0	55	27	57	27	57.2	1		ARCN1	5.17881	6.7465e-05	0.216443	-0.216443	14.5446						3.78671	0.00118436	-0.213702	0.213702	-10.0944
12.5369	12.4343	12.4511	12.4378	12.3629	12.4159	12.3642	12.3699	12.4505	12.4791	12.3892	FALSE		+		Gl2_siSenp3-9	Golgi to plasma membrane transport;intracellular protein transport;phosphatidylinositol biosynthetic process;retrograde vesicle-mediated transport, Golgi to endoplasmic reticulum;vesicle-mediated transport	GTP binding;GTPase activity	cytoplasm;extracellular exosome;Golgi apparatus;Golgi membrane;perinuclear region of cytoplasm;plasma membrane	Endocytosis	PF00025	6	64	11	40	6	20.6	1		ARF3	1.71627	0.0348228	0.086798	-0.086798	3.17409						0.288252	0.594392	0.0253948	-0.0253948	0.700382
11.0891	10.9821	11.0126	10.9279	10.0867	10.014	10.0835	10.0876	11.08	11.102	10.9354	FALSE		+		Gl2_siSenp3-9	activation of phospholipase D activity;apical protein localization;brain development;cell migration;dendritic spine development;endoplasmic reticulum to Golgi vesicle-mediated transport;epidermal growth factor receptor signaling pathway;establishment or maintenance of epithelial cell apical/basal polarity;Golgi to plasma membrane transport;intracellular protein transport;learning;negative regulat…	ARF guanyl-nucleotide exchange factor activity;epidermal growth factor receptor binding;GTP binding;GTPase activity	cytoplasm;cytosol;dendritic spine;extracellular exosome;glutamatergic synapse;Golgi apparatus;membrane;plasma membrane;ruffle membrane		PF00025	0	60	9	29	5	20.5	1		ARF4	6.51673	1.09089e-05	0.934975	-0.934975	24.4972				+		0.246179	0.643335	-0.0361888	0.0361888	-0.611973
11.1012	11.0695	10.9751	10.9934	10.9944	11.0892	11.0607	11.0265	11.2259	11.24	11.1651	FALSE			+	Gl2_siSenp3-1	Golgi to plasma membrane transport;intracellular protein transport;retrograde vesicle-mediated transport, Golgi to endoplasmic reticulum;vesicle-mediated transport	GTP binding;GTPase activity	cytoplasm;extracellular exosome;Golgi apparatus;perinuclear region of cytoplasm;plasma membrane	Endocytosis	PF00025	0	64	11	34	6	20.5	1		ARF5	0.0776426	0.864838	-0.0078721	0.0078721	-0.215802						2.12692	0.0192551	-0.17553	0.17553	-4.33474
9.84109	9.6566	9.62059	9.57592	9.83684	9.89163	9.78823	9.91034	9.59488	9.55612	9.47513	FALSE					cell adhesion;cell cycle;cell division;cellular response to nerve growth factor stimulus;cortical actin cytoskeleton organization;endocytic recycling;establishment of epithelial cell polarity;hepatocyte apoptotic process;intracellular protein transport;liver development;maintenance of postsynaptic density structure;myeloid cell apoptotic process;negative regulation of dendrite development;negativ…	GTP binding;GTPase activity;protein N-terminus binding;thioesterase binding	cell cortex;cleavage furrow;cytoplasm;cytosol;early endosome;endocytic vesicle;endosome;extracellular exosome;filopodium membrane;Flemming body;focal adhesion;glutamatergic synapse;membrane;myelin sheath;plasma membrane;presynapse;recycling endosome membrane;ruffle	Endocytosis;Fc gamma R-mediated phagocytosis;Phospholipase D signaling pathway;Ras signaling pathway;Yersinia infection	PF00025	0	66	7	11	7	20.1	1		ARF6	1.53024	0.0500321	-0.183211	0.183211	-2.84184						0.854684	0.205404	0.131506	-0.131506	1.75434
10.3838	10.4277	10.3693	10.385	10.2479	10.3615	10.3533	10.2046	10.8249	10.7463	10.8448	FALSE			+	Gl2_siSenp3-1	endoplasmic reticulum to Golgi vesicle-mediated transport;IRE1-mediated unfolded protein response;protein transport;regulation of ARF protein signal transduction;regulation of endocytosis;retrograde vesicle-mediated transport, Golgi to endoplasmic reticulum	GTPase activator activity;metal ion binding	cytosol;Golgi membrane;postsynaptic density;synapse	Endocytosis	PF01412	0	46	15	26	15	44.6	1		ARFGAP1	1.29453	0.0801463	0.099638	-0.099638	2.43589						4.4979	0.000407904	-0.413855	0.413855	-14.1464
9.15836	9.18834	9.20555	9.20359	9.59096	9.6125	9.6453	9.53664	8.93899	8.979	9.01737	FALSE		+	+	Gl2_siSenp3-1;Gl2_siSenp3-9	COPI coating of Golgi vesicle;endoplasmic reticulum to Golgi vesicle-mediated transport;protein transport;retrograde vesicle-mediated transport, Golgi to endoplasmic reticulum	GTPase activator activity;metal ion binding	cytosol;endoplasmic reticulum-Golgi intermediate compartment;Golgi apparatus;Golgi membrane;plasma membrane;trans-Golgi network	Endocytosis	PF01412	0	17	9	10	9	56.7	1		ARFGAP2	5.43866	4.67911e-05	-0.407388	0.407388	-16.1057						3.59175	0.0015684	0.210509	-0.210509	9.18955
10.7716	10.7808	10.7671	10.8326	10.851	10.8675	10.904	10.8247	10.2886	10.3441	10.2769	FALSE		+	+	Gl2_siSenp3-1;Gl2_siSenp3-9	COPI coating of Golgi vesicle;endoplasmic reticulum to Golgi vesicle-mediated transport;intracellular protein transport;protein secretion;retrograde vesicle-mediated transport, Golgi to endoplasmic reticulum;vesicle-mediated transport	GTPase activator activity;metal ion binding;protein transporter activity	cytosol;endoplasmic reticulum-Golgi intermediate compartment;Golgi apparatus;Golgi membrane;membrane;trans-Golgi network	Endocytosis	PF01412	0	23	11	16	11	56.9	1		ARFGAP3	1.7784	0.0308265	-0.0737987	0.0737987	-3.28791						5.18001	0.000163369	0.484794	-0.484794	19.4636
8.13648	7.99266	8.18735	8.16792	8.43671	8.45738	8.45779	8.48301	7.93723	8.06985	8.03452	FALSE		+		Gl2_siSenp3-9	endomembrane system organization;exocytosis;Golgi organization;negative regulation of actin filament polymerization;negative regulation of GTPase activity;neuron projection development;positive regulation of GTPase activity;positive regulation of protein glycosylation in Golgi;positive regulation of protein kinase B signaling;positive regulation of wound healing;protein transport;regulation of AR…	ARF guanyl-nucleotide exchange factor activity;guanyl-nucleotide exchange factor activity;myosin binding;protein kinase A regulatory subunit binding	cytosol;Golgi apparatus;Golgi membrane;nuclear matrix;nucleolus;nucleoplasm;perinuclear region of cytoplasm;small nuclear ribonucleoprotein complex;trans-Golgi network	Endocytosis	PF01369;PF09324;PF12783;PF16213	0	5	8	8	3	208.6	1		ARFGEF1	3.53306	0.00112237	-0.337622	0.337622	-7.48839						0.84374	0.209679	0.107234	-0.107234	1.73479
11.1139	11.0894	11.1137	11.0889	11.3417	11.3108	11.3085	11.3196	10.9328	10.835	10.9433	FALSE		+	+	Gl2_siSenp3-1;Gl2_siSenp3-9	endomembrane system organization;endosome organization;exocytosis;Golgi to plasma membrane transport;intracellular signal transduction;positive regulation of tumor necrosis factor production;protein transport;receptor recycling;regulation of ARF protein signal transduction;vesicle-mediated transport	ARF guanyl-nucleotide exchange factor activity;GABA receptor binding;guanyl-nucleotide exchange factor activity;myosin binding;protein kinase A regulatory subunit binding	asymmetric synapse;axonemal microtubule;cell junction;cytoplasmic vesicle;cytosol;dendritic spine;Golgi membrane;membrane;microtubule organizing center;perinuclear region of cytoplasm;recycling endosome;symmetric synapse;trans-Golgi network	Endocytosis	PF01369;PF09324;PF12783;PF16213	5	10	17	17	12	201.9	1		ARFGEF2	6.121	1.8641e-05	-0.218685	0.218685	-21.0129						2.91452	0.00477815	0.197747	-0.197747	6.57936
9.5672	9.57932	9.59638	9.60936	9.61655	9.69174	9.70027	9.6786	9.73047	9.67455	9.72042	FALSE		+	+	Gl2_siSenp3-1;Gl2_siSenp3-9	intracellular protein transport;regulation of protein secretion	phosphatidylinositol-4-phosphate binding;phospholipid binding;protein domain specific binding	cytoplasm;cytosol;Golgi membrane;trans-Golgi network membrane		PF06456	0	20	6	9	6	41.7	1		ARFIP1	2.13189	0.0154742	-0.0837266	0.0837266	-3.96835						2.93497	0.00460064	-0.120414	0.120414	-6.64767
8.08746	8.04221	7.98014	8.03727	7.25077	7.49346	7.47168	7.51649	8.16992	8.108	8.17891	FALSE		+	+	Gl2_siSenp3-1;Gl2_siSenp3-9	actin cytoskeleton organization;intracellular protein transport;lamellipodium assembly;ruffle organization;small GTPase mediated signal transduction	cadherin binding;GTP binding;GTP-dependent protein binding;identical protein binding;phosphatidylinositol-4-phosphate binding;phospholipid binding;protein domain specific binding;Rac GTPase binding	cell cortex;cytoplasm;cytosol;plasma membrane;ruffle;trans-Golgi network membrane		PF06456	0	9	3	3	3	37.8	1		ARFIP2	4.04428	0.000455728	0.603673	-0.603673	9.24774				+		1.81189	0.0340139	-0.11551	0.11551	-3.60749
8.63481	8.71768	8.7163	8.69558	8.32778	8.38931	8.28725	8.42962	8.91588	8.90539	8.88295	FALSE		+	+	Gl2_siSenp3-1;Gl2_siSenp3-9	adaptive immune response;arginine catabolic process to ornithine;innate immune response;negative regulation of activated CD8-positive, alpha-beta T cell apoptotic process;negative regulation of CD4-positive, alpha-beta T cell proliferation;negative regulation of chemokine (C-C motif) ligand 4 production;negative regulation of chemokine (C-C motif) ligand 5 production;negative regulation of defens…	arginase activity;manganese ion binding	cytoplasm;mitochondrial matrix;mitochondrion	Amoebiasis;Arginine and proline metabolism;Arginine biosynthesis;Biosynthesis of amino acids;Metabolic pathways	PF00491	0	26	6	6	6	38.6	1		ARG2	3.9652	0.000520991	0.332604	-0.332604	8.95419						3.46118	0.00191867	-0.210313	0.210313	-8.62536
10.5385	10.6289	10.4266	10.5312	10.51	10.7015	10.7639	10.7226	10.5359	10.7391	10.6327	FALSE						cadherin binding	mitochondrion;nucleoplasm		PF15346	0	28	11	15	11	33.2	1		ARGLU1	1.06326	0.126363	-0.143183	0.143183	-2.0483						0.71721	0.266199	-0.104609	0.104609	-1.5086
10.7415	10.713	10.7781	10.7964	10.8342	10.9434	10.9035	10.8376	11.212	11.2527	11.1983	FALSE		+	+	Gl2_siSenp3-1;Gl2_siSenp3-9	endosomal transport;negative regulation of endocytic recycling;regulation of small GTPase mediated signal transduction;Rho protein signal transduction;small GTPase mediated signal transduction;transferrin transport	cadherin binding;GTPase activator activity;Rab GTPase binding;SH3 domain binding;SH3/SH2 adaptor activity	cytoplasm;cytosol;endosome membrane;extracellular exosome;perinuclear region of cytoplasm		PF00620;PF13716	0	49	16	26	16	50.4	1		ARHGAP1	2.03364	0.0187066	-0.122433	0.122433	-3.77313						4.99767	0.000212992	-0.463781	0.463781	-17.8774
5.926	5.92125	5.99774	6.02459	5.90207	5.81506	5.78921	5.76818	5.97269	6.0045	5.926	FALSE		+		Gl2_siSenp3-9	cytoskeleton organization;negative regulation of apoptotic process;regulation of small GTPase mediated signal transduction;signal transduction	GTPase activator activity	cytosol;perinuclear region of cytoplasm;plasma membrane	Bacterial invasion of epithelial cells	PF00169;PF00620;PF14604	0	3	2	2	2	89.3	1		ARHGAP10	2.04571	0.0182794	0.148762	-0.148762	3.79685						0.00309352	0.994215	-0.000337243	0.000337243	-0.00934902
9.46414	9.49466	9.47614	9.46271	9.45306	9.46577	9.48523	9.40727	8.84706	8.84486	8.78758	FALSE			+	Gl2_siSenp3-1	actin filament organization;morphogenesis of an epithelial sheet;negative regulation of small GTPase mediated signal transduction;phagocytosis, engulfment;regulation of GTPase activity;regulation of small GTPase mediated signal transduction;signal transduction	GTPase activator activity	cytoplasm;cytosol;phagocytic cup		PF00169;PF00620;PF14604	0	13	9	10	9	96.2	1		ARHGAP12	0.554152	0.345397	0.0215774	-0.0215774	1.18955						6.44842	4.69059e-05	0.647911	-0.647911	35.0419				+
10.6087	10.6321	10.6307	10.6762	10.6078	10.5491	10.5762	10.5524	10.8572	10.8375	10.8568	FALSE		+	+	Gl2_siSenp3-1;Gl2_siSenp3-9	actin filament organization;calcium ion regulated exocytosis;regulation of actin cytoskeleton organization;regulation of small GTPase mediated signal transduction;signal transduction	GTPase activator activity;Rac GTPase binding;SH3 domain binding	bicellular tight junction;cytoplasm;cytosol;nucleus;plasma membrane	Tight junction	PF00620;PF03114	0	21	15	18	15	95.4	1		ARHGAP17	1.80975	0.0289538	0.0655658	-0.0655658	3.34594						4.17337	0.000649315	-0.213585	0.213585	-12.1372
8.78365	8.87006	8.80607	8.81474	8.69209	8.97154	8.90117	8.84298	9.42878	9.53644	9.3906	FALSE			+	Gl2_siSenp3-1	regulation of actin cytoskeleton organization;regulation of actin filament polymerization;regulation of cell motility;regulation of cell shape;regulation of small GTPase mediated signal transduction;small GTPase mediated signal transduction	cadherin binding;GTPase activator activity	cytoplasm;cytosol;nuclear speck;plasma membrane		PF00620	0	18	10	10	10	74.9	1		ARHGAP18	0.213684	0.666737	-0.0333159	0.0333159	-0.535769						4.60867	0.000351032	-0.63331	0.63331	-14.9021		+
6.80993	6.7761	6.82909	6.82655	6.98185	6.91289	7.05528	6.82909	7.08958	7.17592	7.23266	FALSE			+	Gl2_siSenp3-1	establishment of Golgi localization;Golgi organization;maintenance of Golgi location;organelle transport along microtubule;regulation of small GTPase mediated signal transduction;signal transduction	GTPase activator activity	actin cytoskeleton;cell junction;cytoplasmic vesicle membrane;cytosol;Golgi apparatus;Golgi membrane;plasma membrane		PF00620	0	2	2	2	2	217.3	1		ARHGAP21	1.44736	0.0589999	-0.134361	0.134361	-2.69743						3.64717	0.00146808	-0.355638	0.355638	-9.43893
5.62936	5.29646	5.51728	5.56986	5.42291	5.23266	5.23649	5.27426	5.56986	5.64386	5.7252	FALSE					regulation of small GTPase mediated signal transduction;signal transduction	GTPase activator activity	cytosol;extracellular exosome		PF00620	0	1	1	1	1	162.1	1		ARHGAP23	1.32097	0.0760851	0.211656	-0.211656	2.48077						0.726728	0.261627	-0.143066	0.143066	-1.52565
9.28979	9.27076	9.37221	9.4096	8.79279	8.79247	8.92273	8.76022	9.57573	9.6779	9.67154	FALSE		+	+	Gl2_siSenp3-1;Gl2_siSenp3-9	regulation of small GTPase mediated signal transduction;small GTPase mediated signal transduction	GTPase activator activity;SH3 domain binding	cytosol;focal adhesion;lamellipodium		PF00620	0	6	6	6	6	156.9	1		ARHGAP31	4.38212	0.00025727	0.518539	-0.518539	10.601						2.85692	0.00524888	-0.30613	0.30613	-6.39004
10.9311	10.9403	10.9741	10.9542	10.6738	10.7076	10.6904	10.7912	11.1795	11.1591	11.1335	FALSE		+	+	Gl2_siSenp3-1;Gl2_siSenp3-9	axon guidance;axonal fasciculation;camera-type eye development;cell migration;cellular response to extracellular stimulus;central nervous system neuron axonogenesis;establishment or maintenance of actin cytoskeleton polarity;forebrain development;mammary gland development;negative regulation of Rho protein signal transduction;negative regulation of transcription by RNA polymerase II;negative regu…	DNA binding;DNA-binding transcription repressor activity, RNA polymerase II-specific;GTP binding;GTPase activator activity;GTPase activity;phospholipid binding;RNA polymerase II regulatory region sequence-specific DNA binding;transcription corepressor activity	actin cytoskeleton;ciliary basal body;cytosol;nucleus;plasma membrane	Focal adhesion;Leukocyte transendothelial migration;Platelet activation;Regulation of actin cytoskeleton	PF00071;PF00620;PF01846;PF16512	0	12	15	16	15	170.4	1		ARHGAP35	3.82512	0.000667882	0.234195	-0.234195	8.4542						4.35212	0.000506258	-0.207393	0.207393	-13.2075
7.54998	7.40003	7.38284	7.4814	7.52513	7.51175	7.45779	7.45204	7.36982	7.52982	7.61029	FALSE					intracellular signal transduction;neutrophil degranulation;regulation of small GTPase mediated signal transduction	GTPase activator activity;metal ion binding	azurophil granule lumen;cytosol;extracellular region;membrane;ruffle membrane;secretory granule lumen		PF00620	0	3	3	3	3	124.5	1		ARHGAP45	0.328466	0.538134	-0.0331175	0.0331175	-0.772054						0.271458	0.614432	-0.049748	0.049748	-0.665438
10.5547	10.6359	10.6123	10.6638	10.8834	10.9763	10.9349	10.9364	11.0178	11.0904	11.0951	FALSE		+	+	Gl2_siSenp3-1;Gl2_siSenp3-9	cell adhesion;mammary gland development;regulation of small GTPase mediated signal transduction;Rho protein signal transduction	GTP binding;GTPase activator activity;GTPase activity;SH2 domain binding	cytoplasm;cytosol;endoplasmic reticulum;plasma membrane	Focal adhesion;Leukocyte transendothelial migration	PF00071;PF00620;PF01846;PF16512	0	12	15	21	15	172.4	1		ARHGAP5	4.36597	0.000263773	-0.316098	0.316098	-10.5325						4.32937	0.000518119	-0.451105	0.451105	-13.0665
12.4278	12.4289	12.4233	12.3723	12.2133	12.214	12.2565	12.2643	12.6282	12.5953	12.6026	FALSE		+	+	Gl2_siSenp3-1;Gl2_siSenp3-9	negative regulation of apoptotic process;negative regulation of axonogenesis;negative regulation of cell adhesion;positive regulation of axonogenesis;regulation of actin cytoskeleton reorganization;regulation of Rho protein signal transduction;regulation of small GTPase mediated signal transduction;Rho protein signal transduction;semaphorin-plexin signaling pathway	GTPase activator activity;Rac GTPase binding;Rho GDP-dissociation inhibitor activity	cytoskeleton;cytosol;extracellular exosome;membrane	Neurotrophin signaling pathway;Vasopressin-regulated water reabsorption	PF02115	0	38	10	47	10	23.2	1		ARHGDIA	4.01629	0.000477185	0.176064	-0.176064	9.14288						3.92151	0.000974388	-0.195649	0.195649	-10.7671
10.8047	10.9435	11.038	10.98	10.9238	10.9323	10.8875	10.9253	11.0062	10.9139	11.0289	FALSE					cell proliferation;G protein-coupled receptor signaling pathway;positive regulation of apoptotic process;regulation of Rho protein signal transduction;regulation of small GTPase mediated signal transduction;Rho protein signal transduction	G protein-coupled receptor binding;GTPase activator activity;guanyl-nucleotide exchange factor activity;Rho guanyl-nucleotide exchange factor activity;RNA binding	cytoplasm;cytosol;plasma membrane	Human cytomegalovirus infection;Parathyroid hormone synthesis, secretion and action;Pathways in cancer;Platelet activation;Proteoglycans in cancer;Regulation of actin cytoskeleton;Vascular smooth muscle contraction;Yersinia infection	PF00621;PF09128	0	20	15	21	15	102.4	1		ARHGEF1	0.188386	0.701645	0.0243001	-0.0243001	0.480249						0.255449	0.63247	-0.0414669	0.0414669	-0.631707
7.09064	7.28355	7.2555	7.45039	7.24317	7.14262	7.10434	7.45204	7.69418	7.68159	7.52356	FALSE			+	Gl2_siSenp3-1	actin cytoskeleton organization;activation of GTPase activity;centrosome duplication;mitotic spindle assembly;myelination in peripheral nervous system;positive regulation of stress fiber assembly;regulation of Rho protein signal transduction	guanyl-nucleotide exchange factor activity;kinesin binding;Rho guanyl-nucleotide exchange factor activity	centrosome;cytosol		PF00621	0	2	3	4	3	151.5	1		ARHGEF10	0.119975	0.798833	0.0344791	-0.0344791	0.32166						1.84745	0.031956	-0.363092	0.363092	-3.68574
6.08321	6.13134	6.0917	6.30925	6.06609	6.2211	6.10014	6.20555	5.96809	6.08746	6.21529	FALSE					actin cytoskeleton organization;establishment of cell polarity;G protein-coupled receptor signaling pathway;positive regulation of apoptotic process;positive regulation of transcription, DNA-templated;regulation of cell growth;regulation of Rho protein signal transduction;regulation of small GTPase mediated signal transduction;Rho protein signal transduction;striated muscle contraction	G protein-coupled receptor binding;GTPase activator activity;guanyl-nucleotide exchange factor activity;Rho guanyl-nucleotide exchange factor activity	cytoplasm;cytosol;membrane	Human cytomegalovirus infection;Parathyroid hormone synthesis, secretion and action;Pathways in cancer;Vascular smooth muscle contraction	PF00595;PF00621;PF09128	0	4	3	3	3	167.6	1		ARHGEF11	0.0297525	0.945806	0.00565648	-0.00565648	0.0866275						0.305358	0.575491	0.0635947	-0.0635947	0.735544
7.86975	7.96924	7.91588	7.96867	7.89057	8.04767	8.07093	7.98755	8.30241	8.4623	8.33628	FALSE			+	Gl2_siSenp3-1	G protein-coupled receptor signaling pathway;positive regulation of apoptotic process;regulation of Rho protein signal transduction;regulation of small GTPase mediated signal transduction;Rho protein signal transduction	G protein-coupled receptor binding;GTPase activator activity;guanyl-nucleotide exchange factor activity;Rho guanyl-nucleotide exchange factor activity	cytoplasm;cytosol;extracellular exosome;membrane	Axon guidance;C-type lectin receptor signaling pathway;Human cytomegalovirus infection;Pathways in cancer;Platelet activation;Proteoglycans in cancer;Regulation of actin cytoskeleton;Tuberculosis;Vascular smooth muscle contraction;Yersinia infection	PF00621;PF09128	0	6	6	6	5	173.1	1		ARHGEF12	0.710309	0.25307	-0.0682937	0.0682937	-1.45901						3.50205	0.00180125	-0.436113	0.436113	-8.79854
6.87774	7.04985	7.14262	7.17792	7.20653	7.28633	7.34341	7.35226	6.99774	7.07788	7.13443	FALSE		+		Gl2_siSenp3-9	activation of GTPase activity;cell chemotaxis;G protein-coupled receptor signaling pathway;positive regulation of apoptotic process;positive regulation of protein localization to plasma membrane;regulation of Rho protein signal transduction;regulation of small GTPase mediated signal transduction	cadherin binding;guanyl-nucleotide exchange factor activity;PDZ domain binding;receptor tyrosine kinase binding;Rho GTPase binding;Rho guanyl-nucleotide exchange factor activity	cytosol		PF00169;PF00621;PF14604	0	4	3	3	3	80.1	1		ARHGEF16	1.69402	0.03636	-0.235099	0.235099	-3.1337						0.0316748	0.948127	-0.00798587	0.00798587	-0.0928051
6.07682	5.90207	6.12722	6.1375	6.26866	6.23649	6.24222	6.10643	6.1334	6.10643	5.89966	FALSE					actin cytoskeleton organization;G protein-coupled receptor signaling pathway;positive regulation of apoptotic process;regulation of Rho protein signal transduction;regulation of small GTPase mediated signal transduction	guanyl-nucleotide exchange factor activity;Rho guanyl-nucleotide exchange factor activity	cytosol		PF00621	0	2	3	3	3	221.5	1		ARHGEF17	1.22955	0.0911099	-0.152548	0.152548	-2.32621						0.0563878	0.905898	0.0144066	-0.0144066	0.161212
8.98556	9.06124	9.04275	9.06636	8.86109	8.90959	9.01346	8.98783	9.10355	9.18982	9.21213	FALSE			+	Gl2_siSenp3-1	actin cytoskeleton organization;G protein-coupled receptor signaling pathway;positive regulation of apoptotic process;regulation of cell shape;regulation of Rho protein signal transduction;regulation of small GTPase mediated signal transduction;small GTPase mediated signal transduction;transforming growth factor beta receptor signaling pathway	guanyl-nucleotide exchange factor activity;metal ion binding;nucleic acid binding;Rho guanyl-nucleotide exchange factor activity	apical part of cell;apical plasma membrane;cell junction;cytoskeleton;cytosol;extracellular exosome;plasma membrane	Tight junction	PF00621	0	2	4	6	3	151.5	1		ARHGEF18	1.28376	0.0817173	0.0959833	-0.0959833	2.41767						1.83928	0.0323589	-0.129525	0.129525	-3.66767
11.4462	11.4403	11.4348	11.469	10.9208	10.9724	10.9773	10.9486	11.4596	11.48	11.4493	FALSE		+		Gl2_siSenp3-9	actin filament organization;asymmetric neuroblast division;cell morphogenesis;cellular hyperosmotic response;cellular response to muramyl dipeptide;cellular response to tumor necrosis factor;establishment of mitotic spindle orientation;G protein-coupled receptor signaling pathway;innate immune response;intracellular protein transport;intracellular signal transduction;negative regulation of extrin…	guanyl-nucleotide exchange factor activity;microtubule binding;Rac GTPase binding;Rac guanyl-nucleotide exchange factor activity;Rho GTPase binding;Rho guanyl-nucleotide exchange factor activity;transcription factor binding;zinc ion binding	bicellular tight junction;cytoplasm;cytoplasmic vesicle;cytoskeleton;cytosol;dendritic shaft;focal adhesion;glutamatergic synapse;Golgi apparatus;microtubule;neuronal cell body;podosome;postsynaptic density, intracellular component;protein-containing complex;ruffle membrane;spindle;vesicle	Fluid shear stress and atherosclerosis;Pathogenic Escherichia coli infection;Tight junction	PF00621	0	35	31	41	31	111.5	1		ARHGEF2	7.28268	4.27061e-06	0.492825	-0.492825	32.9318						0.611023	0.32433	-0.0153646	0.0153646	-1.31723
6.16993	6.30743	6.17393	6.2555	6.02015	6.07468	6.1416	6.02015	6.0917	6.26866	5.97269	FALSE		+		Gl2_siSenp3-9	endothelial cell morphogenesis;G protein-coupled receptor signaling pathway;positive regulation of apoptotic process;regulation of Rho protein signal transduction;regulation of small GTPase mediated signal transduction;ruffle assembly	guanyl-nucleotide exchange factor activity;Rho guanyl-nucleotide exchange factor activity	cytosol;ruffle	Bacterial invasion of epithelial cells	PF00621;PF14604	0	1	1	1	1	97.3	1		ARHGEF26	1.98904	0.0203667	0.162554	-0.162554	3.68614						0.66219	0.295055	0.115678	-0.115678	1.40975
9.04767	8.92659	9.07012	9.04139	8.96434	8.88111	8.92303	8.95826	9.32215	9.36523	9.328	FALSE			+	Gl2_siSenp3-1	regulation of Rho protein signal transduction	Rho guanyl-nucleotide exchange factor activity	cytoplasm		PF00621	0	3	6	6	6	164.6	1		ARHGEF40	1.27022	0.0839936	0.0897553	-0.0897553	2.39477						3.30094	0.00249599	-0.317019	0.317019	-7.9753
9.54767	9.62095	9.56891	9.61213	9.44045	9.61121	9.59656	9.62004	9.55305	9.56396	9.57308	FALSE					apoptotic process;G protein-coupled receptor signaling pathway;JNK cascade;lamellipodium assembly;positive regulation of apoptotic process;regulation of Rho protein signal transduction;regulation of small GTPase mediated signal transduction	GTPase activator activity;guanyl-nucleotide exchange factor activity;Rho guanyl-nucleotide exchange factor activity	cytosol;lamellipodium	Pancreatic cancer;Regulation of actin cytoskeleton	PF00169;PF00307;PF00621;PF14604;PF16523	0	13	8	10	6	87.4	1		ARHGEF6	0.171817	0.724433	0.0203485	-0.0203485	0.443046						0.510823	0.390894	0.0240501	-0.0240501	1.13341
10.4531	10.437	10.445	10.4964	10.4112	10.4665	10.4759	10.4428	10.6836	10.7684	10.6782	FALSE			+	Gl2_siSenp3-1	ephrin receptor signaling pathway;focal adhesion assembly;G protein-coupled receptor signaling pathway;Golgi organization;hematopoietic progenitor cell differentiation;intracellular signal transduction;lamellipodium assembly;negative regulation of epidermal growth factor receptor signaling pathway;nervous system development;positive regulation of apoptotic process;positive regulation of fibroblas…	guanyl-nucleotide exchange factor activity;protein kinase binding;Rho guanyl-nucleotide exchange factor activity	cell cortex;cytosol;focal adhesion;lamellipodium;neuron projection;neuronal cell body;plasma membrane;protein-containing complex;ruffle;storage vacuole	Regulation of actin cytoskeleton;Yersinia infection	PF00169;PF00307;PF00621;PF07653	2	15	11	15	9	90	1		ARHGEF7	0.173503	0.722139	0.00875139	-0.00875139	0.446863						3.47524	0.00187469	-0.252203	0.252203	-8.68461
11.3615	11.4133	11.4436	11.5161	10.7994	10.8521	10.8883	10.87	11.4798	11.5308	11.5112	FALSE		+		Gl2_siSenp3-9	androgen receptor signaling pathway;ATP-dependent chromatin remodeling;cardiac chamber development;cardiac muscle cell differentiation;chromatin remodeling;chromatin-mediated maintenance of transcription;embryo implantation;forebrain development;formation of primary germ layer;glucocorticoid receptor signaling pathway;intracellular estrogen receptor signaling pathway;maintenance of chromatin sile…	DNA binding;DNA-binding transcription factor activity, RNA polymerase II-specific;nuclear receptor binding;nucleosome binding;transcription coactivator activity	nBAF complex;npBAF complex;nuclear chromatin;nucleoplasm;nucleus;SWI/SNF complex	Hepatocellular carcinoma;Thermogenesis	PF01388;PF12031	2	15	25	30	23	241.9	1		ARID1A	5.33622	5.40366e-05	0.581188	-0.581188	15.4721				+		0.897885	0.189308	-0.073632	0.073632	-1.8316
10.3375	10.3525	10.3182	10.4192	9.6204	9.52317	9.67754	9.54593	10.4271	10.3741	10.3914	FALSE		+		Gl2_siSenp3-9	chromatin remodeling;chromatin-mediated maintenance of transcription;nervous system development	DNA binding;DNA-binding transcription factor activity, RNA polymerase II-specific;transcription coactivator activity	cytosol;nBAF complex;nucleoplasm;plasma membrane;SWI/SNF complex	Hepatocellular carcinoma;Thermogenesis	PF01388;PF12031	0	5	9	12	7	236	1		ARID1B	5.77881	2.88088e-05	0.765094	-0.765094	18.3941				+		0.656016	0.29788	-0.0406497	0.0406497	-1.39862
6.94837	6.95303	6.97728	7.02569	6.76951	6.93546	6.89482	6.9331	6.56986	6.6879	6.7866	FALSE			+	Gl2_siSenp3-1	cardiac muscle cell proliferation;coronary artery morphogenesis;embryonic organ development;heart morphogenesis;homeostatic process;negative regulation of cell migration;negative regulation of cell proliferation;nucleosome disassembly	DNA binding;DNA-binding transcription factor activity, RNA polymerase II-specific;metal ion binding	nucleoplasm;plasma membrane	Hepatocellular carcinoma	PF01388;PF02257	0	2	2	2	2	197.3	1		ARID2	1.13442	0.109645	0.092872	-0.092872	2.16685						2.46712	0.0104696	0.294642	-0.294642	5.21962
4.16189	4.65535	4.34341	5.04439	4.48543	4.57289	4.49825	4.52356	4.76553	4.91648	5.0268	FALSE					DNA damage response, signal transduction by p53 class mediator resulting in cell cycle arrest	chromatin binding;DNA-binding transcription activator activity, RNA polymerase II-specific;DNA-binding transcription factor activity, RNA polymerase II-specific;protein homodimerization activity;RNA polymerase II regulatory region sequence-specific DNA binding	cytosol;intracellular membrane-bounded organelle;membrane raft;nucleoplasm;nucleus		PF01388	0	2	1	2	1	62.9	1		ARID3A	0.0566904	0.898536	0.0312278	-0.0312278	0.16067						0.70189	0.273933	-0.351677	0.351677	-1.48112
6.96578	6.81121	7.15785	7.11998	7.10119	6.97613	7.14975	7.10643	6.54381	6.70874	6.46107	FALSE			+	Gl2_siSenp3-1	erythrocyte development;establishment of Sertoli cell barrier;histone H3-K4 trimethylation;histone H3-K9 trimethylation;histone H4-K20 trimethylation;negative regulation of transcription, DNA-templated;positive regulation of transcription by RNA polymerase II;regulation of gene expression by genetic imprinting;regulation of transcription by RNA polymerase II;spermatogenesis	DNA binding;DNA-binding transcription factor activity, RNA polymerase II-specific;histone deacetylase activity;transcription regulatory region DNA binding	cytosol;nucleoplasm;nucleus;plasma membrane;transcriptional repressor complex		PF01388;PF08169;PF11717	0	2	2	2	2	142.7	1		ARID4A	0.340239	0.527133	-0.0696679	0.0696679	-0.795118						1.96776	0.0257789	0.442503	-0.442503	3.95741
6.68229	6.58045	6.68089	6.66818	6.6893	6.73606	6.84423	6.61618	6.22689	6.32193	6.56224	FALSE			+	Gl2_siSenp3-1	positive regulation of proteasomal ubiquitin-dependent protein catabolic process;protein polyubiquitination;protein ubiquitination;ubiquitin-dependent protein catabolic process	ubiquitin conjugating enzyme binding;ubiquitin protein ligase activity;ubiquitin protein ligase binding;ubiquitin-like protein transferase activity;ubiquitin-protein transferase activity;zinc ion binding	Cajal body;cytoplasm;cytosol;Lewy body;nuclear body;ubiquitin ligase complex		PF01485	0	1	1	2	1	64.1	1		ARIH1	0.604035	0.313067	-0.0684942	0.0684942	-1.27678						1.61953	0.0487754	0.282596	-0.282596	3.19929
8.95913	9.00927	9.10983	9.195	9.07922	9.07494	9.1205	9.02929	8.81378	8.76388	8.80025	FALSE			+	Gl2_siSenp3-1	developmental cell growth;hematopoietic stem cell proliferation;multicellular organism development;positive regulation of proteasomal ubiquitin-dependent protein catabolic process;positive regulation of protein targeting to mitochondrion;protein K48-linked ubiquitination;protein K63-linked ubiquitination;protein polyubiquitination;protein ubiquitination;ubiquitin-dependent protein catabolic proce…	ubiquitin conjugating enzyme binding;ubiquitin protein ligase activity;ubiquitin-protein transferase activity;zinc ion binding	cytoplasm;nucleoplasm;nucleus;ubiquitin ligase complex		PF01485	0	17	6	8	6	57.8	1		ARIH2	0.0481549	0.91313	-0.00767803	0.00767803	-0.137617						2.13087	0.0191318	0.275672	-0.275672	4.34439
10.0699	10.1106	10.1519	10.0963	9.85456	10.0436	9.96939	9.97441	9.77	9.82225	9.71819	FALSE		+	+	Gl2_siSenp3-1;Gl2_siSenp3-9	activation of phospholipase D activity;Golgi organization;Golgi vesicle transport;intracellular protein transport;protein localization to Golgi apparatus;retrograde transport, endosome to Golgi;toxin metabolic process;vesicle-mediated transport	enzyme activator activity;GTP binding;GTPase activity;metal ion binding;protein domain specific binding	cytoplasm;cytosol;Golgi apparatus;trans-Golgi network;trans-Golgi network membrane		PF00025	0	55	6	12	6	20.4	1		ARL1	1.85588	0.026452	0.14669	-0.14669	3.43209						3.85636	0.00106627	0.337024	-0.337024	10.4369
5.67243	5.30378	5.44294	5.2817	5.83289	5.60881	5.67807	5.46597	5.70044	5.59991	5.60288	FALSE							cytosol;focal adhesion;intracellular membrane-bounded organelle;nucleolus;nucleus;plasma membrane		PF14949	0	3	1	2	1	29.3	1		ARL14EP	0.960743	0.155067	-0.221224	0.221224	-1.87799						0.939118	0.175058	-0.2092	0.2092	-1.9055
7.9847	7.93899	8.02735	7.95768	7.92659	8.06555	7.89966	7.86913	8.35491	8.271	8.46842	FALSE			+	Gl2_siSenp3-1		GTP binding	extracellular exosome		PF00025	0	15	2	3	2	22.9	1		ARL15	0.331946	0.53475	0.0369493	-0.0369493	0.77889						3.12677	0.0033322	-0.387593	0.387593	-7.31773
10.215	10.3023	10.3563	10.2713	10.2824	10.2905	10.2216	10.2668	10.502	10.4245	10.4977	FALSE			+	Gl2_siSenp3-1	bicellular tight junction assembly;centrosome cycle;maintenance of protein location in nucleus;negative regulation of GTPase activity;positive regulation of cell-substrate adhesion;positive regulation of microtubule polymerization;regulation of insulin secretion;regulation of microtubule polymerization;tubulin complex assembly	GTP binding;GTPase activity;GTPase inhibitor activity	centrosome;cytosol;focal adhesion;Golgi apparatus;lateral plasma membrane;mitochondrial intermembrane space;mitochondrial matrix;nucleolus;nucleus		PF00025	0	30	5	9	5	20.9	1		ARL2	0.257713	0.61519	0.0209463	-0.0209463	0.62914						2.24178	0.015627	-0.188465	0.188465	-4.62088
8.91886	8.84768	8.99294	8.92422	8.75188	8.56758	8.64854	8.71665	9.06178	8.97556	9.01792	FALSE		+		Gl2_siSenp3-9	maintenance of protein location in nucleus;positive regulation of tyrosine phosphorylation of STAT protein;regulation of insulin secretion;signal transduction	GTPase regulator activity;transcription coactivator activity	centrosome;cilium;cytosol;midbody;mitochondrial intermembrane space;mitochondrial matrix;nucleus;spindle		PF11527	0	17	2	3	2	18.8	1		ARL2BP	2.5944	0.00633665	0.249766	-0.249766	4.96304						1.20404	0.10518	-0.097494	0.097494	-2.38841
10.7577	10.7922	10.7955	10.7607	10.8874	10.9471	10.9658	10.9236	10.7803	10.8416	10.7877	FALSE		+		Gl2_siSenp3-9	cilium assembly;Golgi to plasma membrane transport;intraciliary transport;kidney development;mitotic cytokinesis;photoreceptor cell development;post-Golgi vesicle-mediated transport;protein localization to ciliary membrane;small GTPase mediated signal transduction;smoothened signaling pathway	GDP binding;GTP binding;GTPase activating protein binding;GTPase activity;magnesium ion binding;microtubule binding	centrosome;cilium;cytoplasmic microtubule;extracellular exosome;Golgi apparatus;Golgi membrane;microtubule cytoskeleton;midbody;nucleus;photoreceptor connecting cilium;spindle microtubule		PF00025	0	49	7	13	7	20.4	1		ARL3	3.65055	0.000900749	-0.154444	0.154444	-7.865						0.617248	0.320836	-0.0266641	0.0266641	-1.32853
4.38543	3.89724	4.74416	4.32912	3.7761	4.32912	4.07895	4.30743	3.52356	3.848	3.44626	FALSE			+	Gl2_siSenp3-1	endocytic recycling;intracellular protein transport;vesicle-mediated transport	alpha-tubulin binding;GTP binding;GTPase activity	cytoplasm;cytosol;filopodium;nucleus;plasma membrane		PF00025	0	9	1	1	1	21.5	1		ARL4C	0.448643	0.426278	0.216087	-0.216087	0.999987						1.61534	0.0491673	0.733051	-0.733051	3.19067				+
8.1814	8.29737	8.19771	8.36807	8.62461	8.34385	8.40344	8.43546	8.79896	8.90929	8.78758	FALSE			+	Gl2_siSenp3-1	apoptotic process;cotranslational protein targeting to membrane;endoplasmic reticulum tubular network formation;endoplasmic reticulum tubular network membrane organization;negative regulation of apoptotic process;negative regulation of cysteine-type endopeptidase activity involved in apoptotic process;positive regulation of L-glutamate import across plasma membrane	identical protein binding	cytosol;endoplasmic reticulum membrane;integral component of endoplasmic reticulum membrane;integral component of membrane;membrane;Sec61 translocon complex			0	11	3	5	2	23.3	1		ARL6IP1	1.36008	0.0704409	-0.190703	0.190703	-2.5474						3.62035	0.00151319	-0.570804	0.570804	-9.31748
7.84486	7.79571	7.84737	7.78529	8.07414	7.89482	8.07146	8.03397	7.70598	7.66534	7.633	FALSE		+	+	Gl2_siSenp3-1;Gl2_siSenp3-9	mRNA processing;RNA splicing	RNA binding	nuclear speck;nucleolus;nucleus		PF10500	0	5	2	4	2	44.9	1		ARL6IP4	2.35181	0.0101383	-0.20029	0.20029	-4.42472						2.65534	0.00752733	0.150206	-0.150206	5.7618
7.82209	7.7502	7.64674	7.75087	7.57137	7.55228	7.73877	7.64241	7.81954	7.95128	7.88203	FALSE					intrinsic apoptotic signaling pathway in response to oxidative stress;L-glutamate transmembrane transport;negative regulation of L-glutamate import across plasma membrane;negative regulation of mitochondrial membrane potential;positive regulation of apoptotic process;positive regulation of cysteine-type endopeptidase activity involved in apoptotic process;positive regulation of stress-activated M…		cytoskeleton;endoplasmic reticulum membrane;integral component of membrane;membrane;plasma membrane		PF03208	0	20	4	5	4	21.6	1		ARL6IP5	1.08999	0.119628	0.116268	-0.116268	2.09278						1.34905	0.0803667	-0.141808	0.141808	-2.66219
8.76122	8.65535	8.72792	8.65928	9.01625	8.93575	8.89603	8.90569	8.97183	9.01542	8.90779	FALSE		+	+	Gl2_siSenp3-1;Gl2_siSenp3-9	anterograde axonal transport;cell cycle;cell division;chromosome segregation;neutrophil degranulation	alpha-tubulin binding;beta-tubulin binding;GTP binding;GTPase activity	axon cytoplasm;azurophil granule membrane;cytoplasm;extracellular exosome;ficolin-1-rich granule membrane;late endosome membrane;lysosomal membrane;membrane;midbody;plasma membrane;spindle midzone;vacuolar membrane		PF00025	0	58	8	14	2	21.4	1		ARL8A	3.12374	0.00235961	-0.237488	0.237488	-6.28967						2.89829	0.00490259	-0.264069	0.264069	-6.52558
11.1004	11.1514	11.2533	11.1566	11.4092	11.3646	11.2632	11.3274	11.2563	11.2068	11.2555	FALSE		+		Gl2_siSenp3-9	anterograde axonal transport;cell cycle;cell division;chromosome segregation;lysosome localization	alpha-tubulin binding;beta-tubulin binding;GDP binding;GTP binding;GTPase activity	axon cytoplasm;cytoplasm;extracellular exosome;late endosome membrane;lysosomal membrane;membrane;midbody;spindle midzone;synapse;vacuolar membrane		PF00025	6	74	11	20	5	21.5	1		ARL8B	2.12536	0.0156547	-0.175688	0.175688	-3.95521						0.906034	0.186665	-0.0741423	0.0741423	-1.84619
8.783	8.84141	8.97384	8.86728	8.70252	8.67701	8.7139	8.70943	8.33047	8.33673	8.36326	FALSE		+	+	Gl2_siSenp3-1;Gl2_siSenp3-9	metal ion transport	metal ion binding			PF00514	0	11	3	3	3	31.3	1		ARMC1	2.17915	0.0140884	0.165665	-0.165665	4.06409						3.94694	0.000934028	0.522895	-0.522895	10.8985
9.53021	9.50839	9.58346	9.60177	9.73674	9.67613	9.68982	9.65946	9.82034	9.7879	9.89633	FALSE		+	+	Gl2_siSenp3-1;Gl2_siSenp3-9	negative regulation of apoptotic process;negative regulation of intrinsic apoptotic signaling pathway by p53 class mediator;positive regulation of growth rate;regulation of growth	DBD domain binding;p53 binding	endoplasmic reticulum;endoplasmic reticulum membrane;integral component of membrane;mitochondrion		PF04826	0	21	6	7	6	37.5	1		ARMC10	2.56254	0.00672234	-0.134582	0.134582	-4.89007						3.16599	0.00310391	-0.2789	0.2789	-7.46155
11.0053	11.028	11.0364	11.0175	10.7551	10.7067	10.7128	10.7193	11.1011	11.1132	11.1031	FALSE		+	+	Gl2_siSenp3-1;Gl2_siSenp3-9	hematopoietic progenitor cell differentiation		cytosol		PF00514	0	27	13	18	13	54.1	1		ARMC6	6.39633	1.30087e-05	0.298331	-0.298331	23.381						3.73054	0.00129671	-0.0839845	0.0839845	-9.82568
9.38651	9.43817	9.50958	9.51964	8.85643	8.83162	8.85331	8.85019	9.64979	9.58928	9.60455	FALSE		+	+	Gl2_siSenp3-1;Gl2_siSenp3-9	neutrophil degranulation;proteasome-mediated ubiquitin-dependent protein catabolic process		cytoplasm;extracellular region;GID complex;nucleus;specific granule lumen;tertiary granule lumen;ubiquitin ligase complex		PF00514	0	11	6	7	6	75.5	1		ARMC8	5.90145	2.44508e-05	0.615586	-0.615586	19.2939				+		1.88156	0.0301583	-0.151069	0.151069	-3.76163
8.56148	8.70494	8.76918	8.7492	9.04303	9.03535	9.10722	9.05474	9.06232	9.06447	8.95507	FALSE		+	+	Gl2_siSenp3-1;Gl2_siSenp3-9	cilium assembly		ciliary basal body;cytoplasm;extracellular exosome			0	4	3	4	3	91.8	1		ARMC9	3.48457	0.00122029	-0.363884	0.363884	-7.33742						2.47538	0.0103183	-0.331087	0.331087	-5.24257
9.36348	9.46862	9.53858	9.58477	8.78267	8.75154	8.7077	8.71973	9.53702	9.48422	9.45203	FALSE		+		Gl2_siSenp3-9			integral component of membrane;mitochondrial outer membrane		PF04826	0	11	4	4	4	49.2	1		ARMCX1	5.20172	6.52034e-05	0.748451	-0.748451	14.6762				+		0.0122969	0.979519	-0.00222921	0.00222921	-0.0367817
9.77281	9.79247	9.82575	9.84204	9.25809	9.11582	9.16088	9.17468	9.7848	9.80719	9.85487	FALSE		+		Gl2_siSenp3-9			integral component of membrane;mitochondrial outer membrane		PF04826	0	27	9	11	9	65.6	1		ARMCX2	5.83268	2.66159e-05	0.630898	-0.630898	18.7842				+		0.105956	0.831484	-0.00735394	0.00735394	-0.289931
10.9721	11.0549	11.1904	11.0798	10.5416	10.6034	10.6341	10.6162	11.0929	11.0412	11.0487	FALSE		+		Gl2_siSenp3-9	cellular protein localization;positive regulation of transcription by RNA polymerase II		integral component of mitochondrial outer membrane;nucleus		PF04826	0	35	11	15	11	42.5	1		ARMCX3	4.14736	0.0003789	0.475508	-0.475508	9.6432						0.0876518	0.859361	0.0133877	-0.0133877	0.243576
9.41384	9.51511	9.6961	9.63898	9.41764	9.37895	9.33494	9.35601	9.77363	9.72042	9.67913	FALSE		+		Gl2_siSenp3-9			integral component of membrane		PF08427	0	7	5	5	5	78.7	1		ARMH3	1.59486	0.0439771	0.194121	-0.194121	2.95589						1.00501	0.15409	-0.158386	0.158386	-2.0241
11.5712	11.5572	11.5862	11.6214	11.7492	11.7934	11.732	11.7282	11.515	11.4538	11.5224	FALSE		+	+	Gl2_siSenp3-1;Gl2_siSenp3-9	cellular response to DNA damage stimulus;methylation;regulation of response to DNA damage stimulus	enzyme binding;protein carboxyl O-methyltransferase activity;S-adenosylmethionine-dependent methyltransferase activity			PF01937	0	34	14	20	14	51.1	1		ARMT1	3.74783	0.000769618	-0.166703	0.166703	-8.18884						1.78799	0.0356392	0.0869068	-0.0869068	3.55544
4.76022	4.80219	5.04002	4.63807	4.81762	4.62059	4.57289	4.94017	4.90207	5.04002	4.95884	FALSE					cell differentiation;embryonic placenta development;mRNA transcription by RNA polymerase II;positive regulation of endothelial cell proliferation;positive regulation of erythrocyte differentiation;positive regulation of glycolytic process;positive regulation of hormone biosynthetic process;positive regulation of protein sumoylation;positive regulation of transcription by RNA polymerase II;positiv…	aryl hydrocarbon receptor activity;aryl hydrocarbon receptor binding;DNA-binding transcription factor activity;DNA-binding transcription factor activity, RNA polymerase II-specific;enhancer binding;protein heterodimerization activity;protein homodimerization activity;sequence-specific double-stranded DNA binding;transcription coactivator activity;transcription factor binding	cytoplasm;nuclear body;nucleoplasm;nucleus;RNA polymerase II transcription factor complex	Chemical carcinogenesis;Cushing syndrome;HIF-1 signaling pathway;Pathways in cancer;Renal cell carcinoma	PF00010;PF00989	0	4	3	3	3	86.6	1		ARNT	0.24462	0.629392	0.0723094	-0.0723094	0.601772						0.708449	0.27057	-0.156851	0.156851	-1.49289
11.8662	11.8843	11.8873	11.8645	11.9057	11.8965	11.8704	11.9022	12.0887	12.0982	12.0899	FALSE			+	Gl2_siSenp3-1	actin cytoskeleton organization;Arp2/3 complex-mediated actin nucleation;ephrin receptor signaling pathway;Fc-gamma receptor signaling pathway involved in phagocytosis;membrane organization	actin binding;actin filament binding	actin cytoskeleton;Arp2/3 protein complex;cytosol;extracellular exosome;nucleus;site of double-strand break	Bacterial invasion of epithelial cells;Endocytosis;Fc gamma R-mediated phagocytosis;Pathogenic Escherichia coli infection;Regulation of actin cytoskeleton;Salmonella infection;Shigellosis	PF00400	1	55	17	33	16	41.5	1		ARPC1A	0.925458	0.165989	-0.0181119	0.0181119	-1.81936						6.04658	6.79225e-05	-0.216678	0.216678	-29.0991
11.9562	12.0395	12.0003	11.9956	11.9468	11.9447	11.9473	11.9799	11.9564	11.9741	11.9631	FALSE					Arp2/3 complex-mediated actin nucleation;ephrin receptor signaling pathway;Fc-gamma receptor signaling pathway involved in phagocytosis;response to estradiol;response to estrogen	actin filament binding;structural constituent of cytoskeleton	actin cytoskeleton;Arp2/3 protein complex;cytosol;extracellular exosome;focal adhesion;nucleus;tubulobulbar complex	Bacterial invasion of epithelial cells;Endocytosis;Fc gamma R-mediated phagocytosis;Pathogenic Escherichia coli infection;Regulation of actin cytoskeleton;Salmonella infection;Shigellosis	PF00400	0	45	14	34	13	40.9	1		ARPC1B	1.19934	0.0966122	0.0432165	-0.0432165	2.27547						0.77943	0.236523	0.0333718	-0.0333718	1.61991
13.0159	13.1776	13.2271	13.1545	13.1562	13.1257	13.1173	13.1285	13.2299	13.2143	13.2195	FALSE					actin filament polymerization;actin polymerization-dependent cell motility;Arp2/3 complex-mediated actin nucleation;ephrin receptor signaling pathway;Fc-gamma receptor signaling pathway involved in phagocytosis;membrane organization;positive regulation of lamellipodium assembly;positive regulation of substrate adhesion-dependent cell spreading	actin filament binding;structural constituent of cytoskeleton	actin cytoskeleton;Arp2/3 protein complex;cytosol;endosome;extracellular exosome;focal adhesion;glutamatergic synapse;lamellipodium;muscle cell projection membrane;neuron projection;nucleus;site of double-strand break	Bacterial invasion of epithelial cells;Endocytosis;Fc gamma R-mediated phagocytosis;Pathogenic Escherichia coli infection;Regulation of actin cytoskeleton;Salmonella infection;Shigellosis	PF04045	0	67	20	64	20	34.3	1		ARPC2	0.0942087	0.837473	0.0118783	-0.0118783	0.25805						0.680751	0.285019	-0.0774691	0.0774691	-1.44316
11.0488	11.0555	10.9506	11.0498	10.9242	10.9874	11.0344	11.0244	11.0394	11.0819	11.0556	FALSE					actin polymerization-dependent cell motility;Arp2/3 complex-mediated actin nucleation;cellular response to nerve growth factor stimulus;ephrin receptor signaling pathway;Fc-gamma receptor signaling pathway involved in phagocytosis;membrane organization	actin binding;structural constituent of cytoskeleton	actin cytoskeleton;Arp2/3 protein complex;cytosol;extracellular exosome;filamentous actin;focal adhesion;growth cone leading edge;lamellipodium;membrane;nucleus;site of double-strand break	Bacterial invasion of epithelial cells;Endocytosis;Fc gamma R-mediated phagocytosis;Pathogenic Escherichia coli infection;Regulation of actin cytoskeleton;Salmonella infection;Shigellosis	PF04062	0	38	8	14	8	20.5	1		ARPC3	0.419453	0.450746	0.0335653	-0.0335653	0.946005						0.459691	0.429846	-0.0328052	0.0328052	-1.03765
11.2995	11.5071	11.4884	11.4537	11.4192	11.4297	11.3998	11.3842	11.5757	11.4807	11.4669	FALSE					actin filament polymerization;actin nucleation;Arp2/3 complex-mediated actin nucleation;ephrin receptor signaling pathway;Fc-gamma receptor signaling pathway involved in phagocytosis;membrane organization	actin binding;enzyme binding;structural constituent of cytoskeleton	Arp2/3 protein complex;cell projection;cytosol;extracellular exosome;nucleus;site of double-strand break	Bacterial invasion of epithelial cells;Endocytosis;Fc gamma R-mediated phagocytosis;Pathogenic Escherichia coli infection;Regulation of actin cytoskeleton;Salmonella infection;Shigellosis	PF05856	0	61	10	21	10	19.7	1		ARPC4	0.243459	0.630617	0.0289311	-0.0289311	0.599328						0.506474	0.394086	-0.0706189	0.0706189	-1.12533
11.2404	11.2994	11.2805	11.3043	11.141	11.146	11.1999	11.1912	11.2921	11.3105	11.2726	FALSE		+		Gl2_siSenp3-9	actin cytoskeleton organization;actin filament network formation;Arp2/3 complex-mediated actin nucleation;cell migration;ephrin receptor signaling pathway;Fc-gamma receptor signaling pathway involved in phagocytosis;lamellipodium organization;maintenance of cell polarity;membrane organization;microtubule organizing center localization;neutrophil degranulation;orbitofrontal cortex development;smoo…	actin filament binding;structural constituent of cytoskeleton	actin cytoskeleton;Arp2/3 protein complex;cytoplasm;cytosol;endosome;extracellular exosome;extracellular region;ficolin-1-rich granule lumen;focal adhesion;growth cone;lamellipodium;nucleus;secretory granule lumen;site of double-strand break	Bacterial invasion of epithelial cells;Endocytosis;Fc gamma R-mediated phagocytosis;Pathogenic Escherichia coli infection;Regulation of actin cytoskeleton;Salmonella infection;Shigellosis	PF04699	0	72	10	28	10	16.3	1		ARPC5	2.7443	0.00477876	0.111616	-0.111616	5.31616						0.214644	0.682374	-0.0105788	0.0105788	-0.543647
10.2538	10.2496	10.2444	10.1841	10.4261	10.4249	10.3786	10.3506	10.3259	10.3546	10.3485	FALSE		+	+	Gl2_siSenp3-1;Gl2_siSenp3-9	Arp2/3 complex-mediated actin nucleation;cell migration	actin filament binding	Arp2/3 protein complex;cytoplasm;extracellular exosome;focal adhesion;glutamatergic synapse	Bacterial invasion of epithelial cells;Endocytosis;Fc gamma R-mediated phagocytosis;Pathogenic Escherichia coli infection;Regulation of actin cytoskeleton;Salmonella infection;Shigellosis	PF04699	0	49	8	15	8	16.9	1		ARPC5L	3.22108	0.00196962	-0.162063	0.162063	-6.55976						2.49783	0.00994648	-0.110002	0.110002	-5.30532
9.51511	9.64746	9.44894	9.46107	9.45861	9.65625	9.76454	9.63245	8.63408	8.95128	8.7252	FALSE			+	Gl2_siSenp3-1	cell division;G2/M transition of mitotic cell cycle;mitotic cell cycle;negative regulation of protein dephosphorylation;positive regulation of gluconeogenesis;positive regulation of glucose import	phosphatase inhibitor activity;potassium channel regulator activity;protein phosphatase 2A binding;protein phosphatase inhibitor activity;protein phosphatase regulator activity;signaling receptor binding	cytoplasm;nucleoplasm		PF04667	0	40	4	9	3	12.3	1		ARPP19	0.680706	0.268219	-0.109817	0.109817	-1.40866						3.26475	0.00264324	0.747956	-0.747956	7.83459				+
9.99025	9.93177	10.0203	10.0267	9.97542	9.96679	9.97699	9.97312	10.1081	10.1397	10.1361	FALSE			+	Gl2_siSenp3-1	ceramide metabolic process;glycosphingolipid metabolic process;neutrophil degranulation	catalytic activity;ceramidase activity;hydrolase activity, acting on carbon-nitrogen (but not peptide) bonds;N-acylsphingosine amidohydrolase activity	extracellular exosome;extracellular region;extracellular space;ficolin-1-rich granule lumen;lysosomal lumen;tertiary granule lumen	Lysosome;Metabolic pathways;Sphingolipid metabolism;Sphingolipid signaling pathway	PF02275;PF15508	0	12	5	8	5	44.6	1		ASAH1	0.384178	0.483968	0.0191588	-0.0191588	0.879673						2.39971	0.0117702	-0.135727	0.135727	-5.03503
10.8633	10.9094	10.9028	10.909	10.5169	10.5725	10.5542	10.6114	11.0252	11.0249	11.0454	FALSE		+	+	Gl2_siSenp3-1;Gl2_siSenp3-9	cilium assembly;negative regulation of dendritic spine development;positive regulation of membrane tubulation;positive regulation of podosome assembly	cadherin binding;GTPase activator activity;metal ion binding;phosphatidylinositol-3,4,5-trisphosphate binding;phosphatidylinositol-4,5-bisphosphate binding;phosphatidylserine binding	cell projection membrane;cytosol;dendritic spine;plasma membrane;podosome	Endocytosis;Fc gamma R-mediated phagocytosis	PF00018;PF00169;PF01412;PF12796	1	19	17	22	16	125.4	1		ASAP1	5.21287	6.39887e-05	0.332364	-0.332364	14.7407						3.66495	0.00142783	-0.135695	0.135695	-9.52025
6.58195	6.96463	6.73877	7.01681	6.8936	7.15482	7.21237	7.23458	6.66107	7.06717	7.11166	FALSE						GTPase activator activity;metal ion binding	Golgi cisterna membrane;plasma membrane	Endocytosis;Fc gamma R-mediated phagocytosis	PF00169;PF01412;PF12796;PF14604	0	3	3	4	2	111.6	1		ASAP2	1.2312	0.0908333	-0.298304	0.298304	-2.32899						0.295153	0.586922	-0.121089	0.121089	-0.714618
9.21043	9.34762	9.22472	9.26233	8.72417	8.7445	8.69627	8.76885	9.41469	9.42354	9.39124	FALSE		+	+	Gl2_siSenp3-1;Gl2_siSenp3-9	cell migration;positive regulation of GTPase activity;regulation of stress fiber assembly	GTPase activator activity;metal ion binding	cytosol;focal adhesion;intracellular membrane-bounded organelle;nucleoplasm;ruffle	Endocytosis;Fc gamma R-mediated phagocytosis	PF00169;PF01412;PF12796	0	8	5	8	5	99.1	1		ASAP3	5.31313	5.60126e-05	0.527829	-0.527829	15.3326						1.97791	0.0252679	-0.148546	0.148546	-3.98086
8.49865	8.58045	8.63916	8.59954	8.59134	8.60807	8.63336	8.59917	8.46923	8.52356	8.44791	FALSE					DNA dealkylation involved in DNA repair;regulation of transcription, DNA-templated	RNA binding	neuromuscular junction;nuclear speck;nucleoplasm;nucleus;transcription factor complex		PF00013;PF10469	0	4	2	2	2	45.5	1		ASCC1	0.40652	0.462113	-0.0285339	0.0285339	-0.921833						1.26161	0.0945124	0.099214	-0.099214	2.49609
9.60418	9.56091	9.6319	9.61084	9.40642	9.34718	9.4292	9.43087	9.6726	9.62425	9.60752	FALSE		+		Gl2_siSenp3-9	DNA dealkylation involved in DNA repair;regulation of transcription, DNA-templated		activating signal cointegrator 1 complex;nuclear speck;nucleoplasm;nucleus		PF02845	0	6	4	5	4	86.3	1		ASCC2	3.71375	0.000812243	0.198542	-0.198542	8.07411						0.637966	0.308393	-0.0328297	0.0328297	-1.36603
11.463	11.469	11.5115	11.5326	11.2902	11.3419	11.3374	11.3259	11.5059	11.5303	11.4797	FALSE		+		Gl2_siSenp3-9	cell proliferation;DNA dealkylation involved in DNA repair;DNA duplex unwinding	ATP binding;ATP-dependent 3'-5' DNA helicase activity;ATP-dependent helicase activity;RNA binding	activating signal cointegrator 1 complex;cytosol;intracellular;membrane;nuclear speck;nucleoplasm;nucleus		PF00270;PF00271;PF02889	0	11	21	25	21	251.3	1		ASCC3	3.78453	0.000720055	0.170169	-0.170169	8.31392						0.187888	0.716176	-0.0112917	0.0112917	-0.484058
9.41595	9.35887	9.40301	9.42101	9.38802	9.37025	9.41722	9.41215	9.22255	9.24341	9.14057	FALSE			+	Gl2_siSenp3-1			cytoplasm			0	21	2	3	2	11.2	1		ASDURF	0.0552799	0.90085	0.00280309	-0.00280309	0.156885						2.84308	0.0053879	0.197532	-0.197532	6.34523
9.67472	9.71356	9.76868	9.78349	9.68563	9.71373	9.77857	9.7866	9.35865	9.49045	9.40003	FALSE			+	Gl2_siSenp3-1	DNA repair;DNA replication-dependent nucleosome assembly;DNA replication-independent nucleosome assembly;muscle cell differentiation;negative regulation of chromatin silencing;nucleosome assembly;osteoblast differentiation	chromatin binding;histone binding	nuclear chromatin;nucleoplasm;nucleus;protein-containing complex		PF04729	1	34	5	8	4	23	1		ASF1A	0.0605213	0.8917	-0.00601792	0.00601792	-0.170902						3.10213	0.00349836	0.318737	-0.318737	7.22859
11.263	11.2874	11.2508	11.2764	11.2725	11.3193	11.307	11.3425	11.2824	11.3373	11.3585	FALSE					beta-catenin-TCF complex assembly;cellular response to DNA damage stimulus;hemopoiesis;histone H3-K4 methylation;positive regulation of cell proliferation;positive regulation of transcription by RNA polymerase II;regulation of megakaryocyte differentiation;regulation of transcription, DNA-templated;response to estrogen;transcription, DNA-templated	beta-catenin binding;euchromatin binding;histone-lysine N-methyltransferase activity;metal ion binding;transcription regulatory region DNA binding	histone methyltransferase complex;MLL1 complex;MLL3/4 complex;nuclear euchromatin;nucleoplasm;nucleus;Set1C/COMPASS complex	Cushing syndrome	PF00622	0	19	10	15	10	68.7	1		ASH2L	1.30944	0.0778398	-0.0409224	0.0409224	-2.46118						1.35535	0.079398	-0.0566664	0.0566664	-2.67428
9.81121	9.85736	9.82177	9.97427	9.94061	9.98142	9.97571	9.93059	10.0055	10.0031	9.98128	FALSE					ammonia assimilation cycle;arginine biosynthetic process via ornithine;locomotory behavior;post-embryonic development;urea cycle	argininosuccinate lyase activity;identical protein binding	cytoplasm;cytosol;extracellular exosome	Alanine, aspartate and glutamate metabolism;Arginine biosynthesis;Biosynthesis of amino acids;Metabolic pathways	PF00206;PF14698	0	16	7	8	7	51.6	1		ASL	1.21716	0.0933646	-0.0909271	0.0909271	-2.30539						1.48135	0.0632738	-0.130467	0.130467	-2.92009
8.26256	8.44211	8.35931	8.39146	8.37981	8.44791	8.39917	8.50184	8.70874	8.71425	8.76885	FALSE			+	Gl2_siSenp3-1		nucleoside-triphosphate diphosphatase activity;O-methyltransferase activity	cytosol		PF00891;PF02545;PF16864	0	15	7	9	7	68.8	1		ASMTL	0.713833	0.251348	-0.0683203	0.0683203	-1.46499						3.23326	0.00278174	-0.366748	0.366748	-7.71393
11.1365	11.0912	11.1609	11.0804	10.8163	10.823	10.8691	10.7841	11.2063	11.2312	11.1856	FALSE		+	+	Gl2_siSenp3-1;Gl2_siSenp3-9	asparagine biosynthetic process;cellular amino acid biosynthetic process;cellular response to glucose starvation;cellular response to hormone stimulus;glutamine metabolic process;L-asparagine biosynthetic process;liver development;negative regulation of apoptotic process;PERK-mediated unfolded protein response;positive regulation of mitotic cell cycle;response to amino acid;response to follicle-s…	asparagine synthase (glutamine-hydrolyzing) activity;ATP binding;cofactor binding;protein homodimerization activity	cytosol	Alanine, aspartate and glutamate metabolism;Biosynthesis of amino acids;Metabolic pathways	PF00733;PF13537	0	29	15	20	15	64.3	1		ASNS	4.56287	0.00018903	0.294149	-0.294149	11.3966						1.81716	0.033652	-0.0904504	0.0904504	-3.61905
6.1127	5.94953	6.13134	6.18388	5.76818	5.97269	5.926	5.76553	5.95652	6.09592	5.97269	FALSE		+		Gl2_siSenp3-9	asparagine biosynthetic process;glutamine metabolic process	asparagine synthase (glutamine-hydrolyzing) activity			PF00733	0	2	1	1	1	72	1		ASNSD1	1.73487	0.0336619	0.236262	-0.236262	3.20801						0.559761	0.356928	0.0859857	-0.0859857	1.22372
9.52924	9.5919	9.58327	9.54052	9.27426	9.20726	9.22786	9.32012	9.63408	9.63336	9.69401	FALSE		+	+	Gl2_siSenp3-1;Gl2_siSenp3-9	activation of cysteine-type endopeptidase activity;activation of store-operated calcium channel activity;calcium ion transmembrane transport;cellular response to calcium ion;detection of calcium ion;face morphogenesis;ion transmembrane transport;limb morphogenesis;muscle contraction;negative regulation of cell proliferation;pattern specification process;peptidyl-aspartic acid hydroxylation;positi…	calcium ion binding;electron transfer activity;ion channel binding;peptide-aspartate beta-dioxygenase activity;structural constituent of muscle;structural molecule activity	calcium channel complex;cell;cortical endoplasmic reticulum;endoplasmic reticulum;endoplasmic reticulum membrane;integral component of endoplasmic reticulum membrane;integral component of membrane;junctional sarcoplasmic reticulum membrane;plasma membrane;sarcoplasmic reticulum lumen;sarcoplasmic reticulum membrane	Calcium signaling pathway;Cardiac muscle contraction	PF05118;PF05279	0	16	8	14	8	85.8	1		ASPH	4.3056	0.000291333	0.303855	-0.303855	10.2798						1.86408	0.0310784	-0.0925881	0.0925881	-3.72264
10.3568	10.3654	10.3944	10.3819	10.1967	10.2349	10.2307	10.2403	10.4516	10.4629	10.3909	FALSE		+		Gl2_siSenp3-9	glucose homeostasis;intracellular protein transport;positive regulation of protein modification process;regulation of glucose import		cytoplasmic side of plasma membrane;cytosol;endomembrane system;endoplasmic reticulum-Golgi intermediate compartment membrane;extrinsic component of membrane;intracellular membrane-bounded organelle;nucleoplasm;perinuclear region of cytoplasm;plasma membrane;vesicle membrane	Transcriptional misregulation in cancer	PF00789;PF11470	0	37	13	16	13	60.1	1		ASPSCR1	4.58828	0.000180553	0.148934	-0.148934	11.5128						1.45053	0.0668911	-0.0605388	0.0605388	-2.85923
9.92733	9.79572	9.86403	9.86666	10.1016	10.0933	10.0814	10.0318	9.74651	9.78709	9.7418	FALSE		+		Gl2_siSenp3-9	asparagine catabolic process via L-aspartate;L-phenylalanine catabolic process;protein maturation	asparaginase activity;beta-aspartyl-peptidase activity;hydrolase activity	cytoplasm;cytosol;nucleus;photoreceptor inner segment	Alanine, aspartate and glutamate metabolism;Metabolic pathways	PF01112	0	24	6	6	6	32	1		ASRGL1	3.32727	0.00162501	-0.213561	0.213561	-6.86473						1.5639	0.0540474	0.104967	-0.104967	3.08559
4.45943	4.41278	4.33628	4.10434	4.16993	3.57289	4.09592	3.87774	4.39232	4.10434	4.67243	FALSE					animal organ morphogenesis;bone marrow development;cell morphogenesis;heart morphogenesis;hemopoiesis;homeostasis of number of cells;lung saccule development;monoubiquitinated histone H2A deubiquitination;negative regulation of fat cell differentiation;negative regulation of peroxisome proliferator activated receptor signaling pathway;positive regulation of retinoic acid receptor signaling pathwa…	chromatin binding;DNA binding;metal ion binding;peroxisome proliferator activated receptor binding;retinoic acid receptor binding;transcription coactivator activity	nucleoplasm;PR-DUB complex		PF05066;PF13919;PF13922	0	1	1	1	1	165.3	1		ASXL1	1.37191	0.068732	0.399087	-0.399087	2.56761						0.138993	0.782281	-0.0614849	0.0614849	-0.3706
9.32193	9.39596	9.39296	9.39017	8.41659	8.44708	8.51373	8.50144	9.38931	9.45943	9.39553	FALSE		+		Gl2_siSenp3-9	learning;memory;negative regulation of synaptic transmission, glutamatergic;positive regulation of receptor internalization;regulation of postsynaptic neurotransmitter receptor internalization	ATP binding;ATPase activity	cell junction;glutamatergic synapse;membrane;peroxisomal membrane;postsynaptic membrane		PF00004	0	18	5	6	5	40.7	1		ATAD1	7.14543	4.89721e-06	0.905546	-0.905546	31.2338				+		0.656942	0.297533	-0.039503	0.039503	-1.40029
11.0313	11.0739	11.0467	11.1111	10.8913	10.9861	10.9618	10.9814	10.9648	11.0475	11.0391	FALSE		+		Gl2_siSenp3-9	chromatin organization;negative regulation of chromatin silencing;positive regulation of transcription by RNA polymerase II;positive regulation of transcription, DNA-templated;regulation of transcription by RNA polymerase II	ATP binding;ATPase activity;chromatin binding;histone binding	extracellular exosome;nucleoplasm;nucleus		PF00004;PF00439	2	15	18	21	16	158.5	1		ATAD2	2.11856	0.0158504	0.1106	-0.1106	3.94156						0.77415	0.238851	0.0486322	-0.0486322	1.61048
6.03342	6.15178	6.37851	6.34873	6.11061	6.15785	6.45121	6.41785	6.34518	6.43296	6.3505	FALSE					negative regulation of chromatin silencing;positive regulation of transcription by RNA polymerase II	ATP binding;ATPase activity;chromatin binding;histone binding;lysine-acetylated histone binding	nucleoplasm;nucleus		PF00004;PF00439	0	2	3	3	1	164.8	1		ATAD2B	0.183345	0.707845	-0.0562723	0.0562723	-0.469003						0.7017	0.273933	-0.148103	0.148103	-1.48078
12.7012	12.7493	12.7188	12.6971	12.7668	12.7424	12.7479	12.7936	12.7393	12.7713	12.7204	FALSE					mitochondrion organization;negative regulation of apoptotic process;regulation of cell growth	ATP binding;zinc ion binding	integral component of membrane;mitochondrial inner membrane;mitochondrial nucleoid;mitochondrion		PF00004;PF12037	20	50	31	65	12	71.3	1		ATAD3A	1.49336	0.0537445	-0.0460715	0.0460715	-2.77733						0.678882	0.285977	-0.0270358	0.0270358	-1.4398
10.6924	10.6869	10.6385	10.6405	10.6363	10.6222	10.6364	10.6095	10.6922	10.6938	10.5976	FALSE					mitochondrion organization;neutrophil degranulation	ATP binding;zinc ion binding	ficolin-1-rich granule membrane;mitochondrial inner membrane;mitochondrion;plasma membrane;secretory granule membrane		PF00004;PF12037	0	38	25	53	6	72.5	1		ATAD3B	1.28605	0.0813235	0.0384626	-0.0384626	2.42153						0.0364001	0.939499	0.00336123	-0.00336123	0.106135
7.96694	8.08055	7.94544	8.10748	8.12619	8.31107	8.30652	8.20848	6.14364	6.35226	6.22497	FALSE		+	+	Gl2_siSenp3-1;Gl2_siSenp3-9	cellular protein-containing complex assembly;positive regulation of DNA replication;positive regulation of neuron projection development;positive regulation of transcription by RNA polymerase II;response to cobalt ion;response to organic cyclic compound	DNA-binding transcription activator activity, RNA polymerase II-specific;DNA-binding transcription factor activity;DNA-binding transcription factor activity, RNA polymerase II-specific;identical protein binding;protein heterodimerization activity;protein-containing complex binding;RNA polymerase II regulatory region sequence-specific DNA binding	ATF1-ATF4 transcription factor complex;nucleoplasm;nucleus;transcription factor complex	Aldosterone synthesis and secretion;Transcriptional misregulation in cancer	PF00170;PF02173	0	8	3	4	1	29.2	1		ATF1	1.92228	0.0232402	-0.21296	0.21296	-3.55775						5.76894	8.91687e-05	1.78481	-1.78481	25.5878			+	+
4.22497	4.12102	3.85798	4.37851	2.94486	2.1375	2.88753	2.74416	4	3.7761	3.70044	FALSE		+		Gl2_siSenp3-9	ATF6-mediated unfolded protein response;endoplasmic reticulum unfolded protein response;eye development;positive regulation of apoptotic process;positive regulation of ATF6-mediated unfolded protein response;positive regulation of transcription by RNA polymerase II;positive regulation of transcription from RNA polymerase II promoter in response to endoplasmic reticulum stress;protein folding;regu…	cAMP response element binding;DNA-binding transcription activator activity, RNA polymerase II-specific;DNA-binding transcription factor activity;DNA-binding transcription factor activity, RNA polymerase II-specific;identical protein binding;protein heterodimerization activity;RNA polymerase II proximal promoter sequence-specific DNA binding;RNA polymerase II regulatory region sequence-specific DN…	cytosol;endoplasmic reticulum;endoplasmic reticulum membrane;Golgi apparatus;Golgi membrane;integral component of endoplasmic reticulum membrane;membrane;nuclear envelope;nucleoplasm;nucleus	Alzheimer disease;Protein processing in endoplasmic reticulum	PF00170	0	1	1	1	1	74.5	1		ATF6	3.31153	0.00167165	1.46711	-1.46711	6.81882			+	+		1.06705	0.136852	0.320104	-0.320104	2.13653
6.45779	6.41616	6.2114	6.50462	5.37504	5.59991	5.62352	5.77347	6.3837	6.30195	6.15381	FALSE		+		Gl2_siSenp3-9	negative regulation of transcription by RNA polymerase II;regulation of transcription, DNA-templated;viral process	DNA binding;DNA-binding transcription factor activity;DNA-binding transcription factor activity, RNA polymerase II-specific;DNA-binding transcription repressor activity, RNA polymerase II-specific;enzyme binding;metal ion binding;mitogen-activated protein kinase binding;RNA polymerase II proximal promoter sequence-specific DNA binding;transcription factor binding	cytoplasm;nuclear periphery;nucleoplasm;nucleus		PF00170	0	6	3	3	3	52.9	1		ATF7	3.59832	0.000987631	0.80451	-0.80451	7.69565				+		0.568378	0.351871	0.117674	-0.117674	1.23951
9.06205	9.09302	9.13083	9.18537	8.99972	8.98556	9.0523	8.99718	8.893	8.92392	8.86511	FALSE		+	+	Gl2_siSenp3-1;Gl2_siSenp3-9	DNA methylation;negative regulation of transcription by RNA polymerase II;negative regulation of transcription, DNA-templated;positive regulation of transcription, DNA-templated;regulation of RNA polymerase II transcriptional preinitiation complex assembly;viral process	ATPase activity;transcription corepressor activity	cytosol;nuclear body;nucleoplasm;nucleus;transcription factor complex		PF16788;PF16794	0	9	6	6	6	136.3	1		ATF7IP	1.93753	0.0225501	0.109129	-0.109129	3.58689						2.88791	0.00499056	0.223806	-0.223806	6.49136
6.8679	6.76421	6.56682	6.69349	6.49825	6.73064	6.71425	6.6879	6.56682	6.47735	6.70874	FALSE					autophagosome assembly;macroautophagy;regulation of macroautophagy	identical protein binding;protein-containing complex binding	cytosol;endoplasmic reticulum membrane;phagophore assembly site	Autophagy - animal;Autophagy - other;Longevity regulating pathway	PF07855	0	4	1	1	1	25	1		ATG101	0.335869	0.530946	0.0653427	-0.0653427	0.786579						0.702372	0.273695	0.138799	-0.138799	1.48199
9.34274	9.33226	9.52591	9.44646	9.35491	9.43754	9.4227	9.40067	9.2053	9.11452	9.19943	FALSE			+	Gl2_siSenp3-1	autophagosome assembly;autophagy of mitochondrion;C-terminal protein lipidation;macroautophagy	Atg8 ligase activity	Atg12-Atg5-Atg16 complex;autophagosome;cytosol;phagocytic vesicle membrane;phagophore assembly site membrane	Autophagy - animal;Autophagy - other;FoxO signaling pathway;NOD-like receptor signaling pathway;RIG-I-like receptor signaling pathway	PF04110	0	19	3	5	3	15.1	1		ATG12	0.0564058	0.898821	0.00788999	-0.00788999	0.159907						1.98783	0.0248252	0.238759	-0.238759	4.00385
10.6212	10.6397	10.7062	10.7152	10.5115	10.5285	10.5458	10.5451	10.3105	10.3095	10.3858	FALSE		+	+	Gl2_siSenp3-1;Gl2_siSenp3-9	autophagosome assembly;macroautophagy;negative stranded viral RNA replication;positive regulation of autophagy;protein homooligomerization;protein lipidation involved in autophagosome assembly;protein localization to phagophore assembly site;protein transport;xenophagy	GTPase binding;identical protein binding;ubiquitin-like protein transferase activity	autophagosome;autophagosome membrane;axoneme;cytosol;phagophore assembly site membrane	Autophagy - animal;Autophagy - other;NOD-like receptor signaling pathway	PF00400;PF08614	0	19	12	15	12	68.2	1		ATG16L1	2.83465	0.00402288	0.137866	-0.137866	5.53721						3.68085	0.00139605	0.335325	-0.335325	9.59347
7.1416	6.84423	7.27146	7.12412	6.85549	6.97728	6.97039	6.90689	7.31198	7.51964	7.37069	FALSE					autophagosome assembly;autophagy of mitochondrion		cytosol;extrinsic component of membrane;intracellular membrane-bounded organelle;lipid droplet;nucleus;phagophore assembly site;phagophore assembly site membrane	Autophagy - animal;Autophagy - other	PF09333;PF12624	0	3	5	5	5	212.7	1		ATG2A	0.900397	0.17442	0.16784	-0.16784	1.77769						1.30685	0.0871723	-0.305413	0.305413	-2.58164
7.47978	7.72656	7.60363	7.6703	7.23745	7.3837	7.42038	7.48704	7.41954	7.35755	7.45121	FALSE		+		Gl2_siSenp3-9	autophagosome assembly;autophagy of mitochondrion		extrinsic component of membrane;lipid droplet;nucleoplasm;phagophore assembly site;phagophore assembly site membrane	Autophagy - animal;Autophagy - other	PF09333;PF12624	0	2	4	4	4	232.6	1		ATG2B	1.71895	0.0346505	0.237924	-0.237924	3.17896						1.59495	0.0511036	0.210633	-0.210633	3.14882
10.7706	10.7964	10.842	10.8254	10.7112	10.7096	10.7474	10.7651	10.8132	10.7996	10.8455	FALSE		+		Gl2_siSenp3-9	autophagosome assembly;autophagy of mitochondrion;cellular protein modification process;macroautophagy;mitochondrial fragmentation involved in apoptotic process;negative regulation of phagocytosis;protein targeting to membrane;protein ubiquitination;regulation of cilium assembly	Atg12 transferase activity;Atg8 ligase activity;enzyme binding;ubiquitin-like protein transferase activity	cytoplasmic ubiquitin ligase complex;cytosol	Autophagy - animal;Autophagy - other;Kaposi sarcoma-associated herpesvirus infection	PF03986;PF03987;PF10381	0	29	8	16	8	35.8	1		ATG3	1.94224	0.0223615	0.0752373	-0.0752373	3.59591						0.19374	0.709174	-0.010874	0.010874	-0.497229
7.03562	7.15583	7.21043	7.19476	7.10852	7.25267	7.16289	7.30652	7.2555	7.38716	7.41532	FALSE			+	Gl2_siSenp3-1	autophagosome assembly;autophagy;macroautophagy;positive regulation of protein catabolic process;protein delipidation;protein transport;proteolysis	cysteine-type endopeptidase activity;cysteine-type peptidase activity;endopeptidase activity	cytoplasm;cytosol	Autophagy - animal;Autophagy - other	PF03416	0	6	2	3	2	44.3	1		ATG4B	0.439968	0.433507	-0.0584908	0.0584908	-0.984024						1.65065	0.0459312	-0.203499	0.203499	-3.26371
9.95609	10.0547	10.0236	10.015	9.99181	9.91379	9.86527	10.0375	9.66498	9.66995	9.73166	FALSE			+	Gl2_siSenp3-1	aggrephagy;antigen processing and presentation of endogenous antigen;apoptotic process;autophagosome assembly;autophagy;autophagy of host cells involved in interaction with symbiont;autophagy of mitochondrion;blood vessel remodeling;cellular homeostasis;cellular response to nitrogen starvation;cellular response to nitrosative stress;C-terminal protein lipidation;heart contraction;macroautophagy;n…		Atg12-Atg5-Atg16 complex;autophagosome;axoneme;cytoplasm;cytosol;membrane;mitochondria-associated endoplasmic reticulum membrane;phagocytic vesicle membrane;phagophore assembly site membrane	Autophagy - animal;Autophagy - other;Ferroptosis;Longevity regulating pathway;Longevity regulating pathway - multiple species;Mitophagy - animal;NOD-like receptor signaling pathway;RIG-I-like receptor signaling pathway;Shigellosis	PF04106	0	28	7	10	7	32.4	1		ATG5	0.662138	0.278517	0.0602574	-0.0602574	1.37693						3.90558	0.000994779	0.323497	-0.323497	10.6855
9.77347	9.76437	9.85627	9.85066	9.92644	9.95725	9.99591	10.01	9.79669	9.82861	9.84768	FALSE		+		Gl2_siSenp3-9	aging;autophagosome assembly;autophagy;autophagy of host cells involved in interaction with symbiont;autophagy of mitochondrion;cellular protein modification process;cellular response to hyperoxia;cellular response to morphine;cellular response to nitrogen starvation;cellular response to starvation;chaperone-mediated autophagy;C-terminal protein lipidation;defense response to virus;late nucleopha…	Atg12 activating enzyme activity;Atg8 activating enzyme activity;protein homodimerization activity;transcription factor binding;ubiquitin activating enzyme activity	axon;axoneme;cytoplasm;cytosol;extracellular region;ficolin-1-rich granule lumen;phagophore assembly site;secretory granule lumen	Autophagy - animal;Autophagy - other;Ferroptosis	PF00899;PF16420	0	14	7	7	7	77.9	1		ATG7	2.69785	0.00519642	-0.1612	0.1612	-5.20497						0.158382	0.755882	-0.0131364	0.0131364	-0.416365
9.9747	10.0437	10.0755	10.0055	10.1556	10.2962	10.2509	10.2568	9.79669	9.86913	9.91004	FALSE		+	+	Gl2_siSenp3-1;Gl2_siSenp3-9	autophagosome assembly;autophagy of mitochondrion;late nucleophagy;protein localization to phagophore assembly site;protein transport		autophagosome;endoplasmic reticulum membrane;endosome;integral component of membrane;intracellular membrane-bounded organelle;late endosome;late endosome membrane;membrane;phagophore assembly site;recycling endosome;trans-Golgi network	Autophagy - animal;Autophagy - other;Mitophagy - animal	PF04109	0	17	11	15	11	94.4	1		ATG9A	2.93844	0.00331358	-0.21503	0.21503	-5.79919						2.1415	0.0187978	0.166223	-0.166223	4.37039
13.2105	13.1766	13.2197	13.1779	13.2992	13.2696	13.2665	13.2788	13.244	13.2402	13.2424	FALSE		+	+	Gl2_siSenp3-1;Gl2_siSenp3-9	animal organ regeneration;brainstem development;cellular response to interleukin-7;cerebellum development;cerebral cortex development;'de novo' IMP biosynthetic process;dihydrofolate metabolic process;nucleobase-containing compound metabolic process;nucleoside metabolic process;purine ribonucleoside monophosphate biosynthetic process;response to inorganic substance;tetrahydrofolate biosynthetic p…	cadherin binding;IMP cyclohydrolase activity;phosphoribosylaminoimidazolecarboxamide formyltransferase activity;protein homodimerization activity	cytosol;extracellular exosome;membrane;plasma membrane	Antifolate resistance;Metabolic pathways;One carbon pool by folate;Purine metabolism	PF01808;PF02142	0	63	32	91	32	64.6	1		ATIC	3.08653	0.00252128	-0.0823486	0.0823486	-6.18876						1.76264	0.0373769	-0.0460011	0.0460011	-3.50063
10.4203	10.446	10.4711	10.4572	10.4232	10.4044	10.332	10.3551	11.0904	11.0395	11.0384	FALSE		+	+	Gl2_siSenp3-1;Gl2_siSenp3-9	axonogenesis;endoplasmic reticulum organization;endoplasmic reticulum tubular network membrane organization;protein homooligomerization	GTP binding;GTPase activity;identical protein binding	axon;endoplasmic reticulum;endoplasmic reticulum membrane;endoplasmic reticulum tubular network;endoplasmic reticulum tubular network membrane;Golgi apparatus;Golgi cis cisterna;Golgi membrane;integral component of membrane		PF02263	1	20	10	16	9	63.5	1		ATL1	1.58954	0.0444429	0.0699451	-0.0699451	2.94645						6.22909	5.64667e-05	-0.607475	0.607475	-31.6631		+
9.3996	9.4187	9.37025	9.38716	9.44894	9.51195	9.48382	9.49386	9.44874	9.45656	9.37112	FALSE		+		Gl2_siSenp3-9	endoplasmic reticulum organization;endoplasmic reticulum tubular network membrane organization;Golgi organization;protein homooligomerization	GTP binding;GTPase activity;identical protein binding	endoplasmic reticulum;endoplasmic reticulum tubular network membrane;integral component of membrane;membrane		PF02263;PF02841	0	19	9	13	8	66.2	1		ATL2	2.78831	0.00439811	-0.0907156	0.0907156	-5.42302						0.558781	0.357657	-0.0315478	0.0315478	-1.22192
11.6351	11.6522	11.6616	11.6099	12.2813	12.2342	12.209	12.2424	11.6001	11.5646	11.571	FALSE		+	+	Gl2_siSenp3-1;Gl2_siSenp3-9	endoplasmic reticulum organization;Golgi organization;positive regulation of endoplasmic reticulum tubular network organization;protein homooligomerization	GTP binding;GTPase activity;identical protein binding	endoplasmic reticulum;endoplasmic reticulum tubular network;endoplasmic reticulum tubular network membrane;integral component of membrane;membrane		PF02263;PF02841	0	40	18	33	18	60.5	1		ATL3	7.21105	4.55626e-06	-0.602023	0.602023	-32.0346		+				1.88216	0.0301277	0.0611472	-0.0611472	3.76299
6.44294	6.52042	6.54535	6.44956	6.51254	6.44626	6.43463	6.37678	6.45615	6.61324	6.60881	FALSE					cell cycle arrest;cellular response to DNA damage stimulus;cellular response to gamma radiation;cellular response to nitrosative stress;cellular response to retinoic acid;cellular response to X-ray;DNA damage checkpoint;DNA damage induced protein phosphorylation;DNA damage response, signal transduction by p53 class mediator resulting in cell cycle arrest;DNA double-strand break processing;DNA rep…	1-phosphatidylinositol-3-kinase activity;ATP binding;DNA binding;DNA-dependent protein kinase activity;protein dimerization activity;protein N-terminus binding;protein serine/threonine kinase activity;protein-containing complex binding	cytoplasmic vesicle;DNA repair complex;nucleolus;nucleoplasm;nucleus	Apoptosis;Cell cycle;Cellular senescence;FoxO signaling pathway;Homologous recombination;Human immunodeficiency virus 1 infection;Human papillomavirus infection;Human T-cell leukemia virus 1 infection;MicroRNAs in cancer;NF-kappa B signaling pathway;p53 signaling pathway;Platinum drug resistance;Transcriptional misregulation in cancer	PF00454;PF02259;PF02260;PF11640	0	2	5	5	5	350.5	1		ATM	0.585265	0.324701	0.0470185	-0.0470185	1.24411						0.61481	0.32236	-0.0698288	0.0698288	-1.3241
10.6684	10.5864	10.5883	10.5811	10.5878	10.6169	10.6704	10.6621	10.7093	10.807	10.7876	FALSE			+	Gl2_siSenp3-1	cellular copper ion homeostasis;copper ion export;copper ion transport;negative regulation of apoptotic process;response to oxidative stress	ATPase binding;copper chaperone activity;copper ion binding;copper-dependent protein binding;metallochaperone activity	cytosol	Mineral absorption	PF00403	0	63	3	10	3	7.4	1		ATOX1	0.443341	0.430918	-0.0282402	0.0282402	-0.990238						2.23724	0.0157627	-0.16189	0.16189	-4.60934
8.53838	8.5812	8.81089	8.63227	8.79572	8.79507	8.7866	8.71699	8.62717	8.65177	8.64494	FALSE					neutrophil degranulation;phospholipid translocation	ATP binding;magnesium ion binding;phospholipid-translocating ATPase activity	early endosome;endoplasmic reticulum;integral component of membrane;intracellular membrane-bounded organelle;lysosomal membrane;membrane;plasma membrane;recycling endosome;specific granule membrane;tertiary granule membrane;trans-Golgi network		PF16209;PF16212	0	2	2	2	2	129.7	1		ATP11A	1.10355	0.116714	-0.132906	0.132906	-2.11537						0.00281768	0.994682	-0.000605901	0.000605901	-0.00851808
8.01848	8.1634	8.22593	8.20065	8.02514	7.95594	7.91827	8.00843	8.13031	8.10696	8.16742	FALSE		+		Gl2_siSenp3-9	ion transmembrane transport;phospholipid translocation;positive regulation of B cell differentiation;pre-B cell differentiation	ATP binding;magnesium ion binding;phospholipid-translocating ATPase activity	endoplasmic reticulum;endoplasmic reticulum membrane;integral component of membrane;lysosomal membrane;plasma membrane;recycling endosome;trans-Golgi network		PF16209;PF16212	0	4	4	4	4	129.4	1		ATP11C	1.80706	0.0291249	0.175171	-0.175171	3.34094						0.111278	0.823016	0.0172192	-0.0172192	0.303174
5.65249	5.98868	5.48864	6.02901	6.02901	6.00899	6.13955	6.04221	5.6837	5.62936	5.37504	FALSE					ATP hydrolysis coupled proton transport;cellular potassium ion homeostasis;cellular sodium ion homeostasis;potassium ion import across plasma membrane;regulation of pH;sodium ion export across plasma membrane	ATP binding;metal ion binding;potassium:proton exchanging ATPase activity;sodium:potassium-exchanging ATPase activity	basolateral plasma membrane;plasma membrane;potassium:proton exchanging ATPase complex	Metabolic pathways;Oxidative phosphorylation	PF00689;PF00690	0	5	7	13	1	115.4	1		ATP12A	1.01913	0.138243	-0.265233	0.265233	-1.97496						0.602554	0.329636	0.227009	-0.227009	1.30185
11.0033	11.002	10.9682	10.9873	10.8552	10.8869	10.834	10.9037	10.9153	10.8777	10.8738	FALSE		+	+	Gl2_siSenp3-1;Gl2_siSenp3-9	cellular calcium ion homeostasis;ion transmembrane transport	ATP binding;manganese-transporting ATPase activity;metal ion binding	endoplasmic reticulum membrane;integral component of membrane;membrane			0	21	21	21	21	132.9	1		ATP13A1	3.3075	0.00168534	0.120238	-0.120238	6.8071						3.00554	0.00409653	0.101242	-0.101242	6.88793
7.53838	7.63081	7.52826	7.6125	7.77083	7.64097	7.67948	7.68299	7.91767	7.848	7.75622	FALSE		+	+	Gl2_siSenp3-1;Gl2_siSenp3-9	autophagosome organization;cellular calcium ion homeostasis;cellular cation homeostasis;cellular iron ion homeostasis;cellular response to manganese ion;cellular response to oxidative stress;cellular response to zinc ion;cellular zinc ion homeostasis;extracellular exosome biogenesis;ion transmembrane transport;negative regulation of lysosomal protein catabolic process;negative regulation of neuro…	ATP binding;ATPase activity;cation-transporting ATPase activity;cupric ion binding;manganese ion binding;phosphatidic acid binding;phosphatidylinositol-3,5-bisphosphate binding;zinc ion binding	autophagosome;integral component of lysosomal membrane;integral component of membrane;late endosome;lysosomal lumen;lysosomal membrane;lysosome;multivesicular body;multivesicular body membrane;neuron projection;neuronal cell body;transport vesicle;vesicle;vesicle membrane		PF12409	0	3	2	2	2	128.7	1		ATP13A2	1.66309	0.0386313	-0.116079	0.116079	-3.07785						2.49561	0.00998352	-0.263141	0.263141	-5.2991
6.17792	6.42794	6.47086	6.32012	6.56986	6.77479	6.4545	6.88509	6.95768	7.10538	6.97154	FALSE			+	Gl2_siSenp3-1	cation transport;cellular calcium ion homeostasis	ATP binding;ATPase activity;metal ion binding	cell;integral component of membrane;membrane		PF00689;PF00690;PF12409	0	1	1	2	1	138	1		ATP13A3	1.47516	0.055772	-0.321847	0.321847	-2.74564						3.2126	0.00287437	-0.662326	0.662326	-7.63564		+
13.7973	13.7541	13.8017	13.7906	14.0065	13.9609	13.9396	13.9878	13.5029	13.458	13.4985	FALSE		+	+	Gl2_siSenp3-1;Gl2_siSenp3-9	ATP hydrolysis coupled proton transport;cardiac muscle cell action potential involved in contraction;cell communication by electrical coupling involved in cardiac conduction;cellular potassium ion homeostasis;cellular response to mechanical stimulus;cellular response to steroid hormone stimulus;cellular sodium ion homeostasis;membrane hyperpolarization;membrane repolarization;membrane repolarizat…	ADP binding;ankyrin binding;ATP binding;chaperone binding;phosphatase activity;phosphatidylinositol 3-kinase binding;potassium ion binding;protein domain specific binding;protein kinase binding;sodium ion binding;sodium:potassium-exchanging ATPase activity;steroid hormone binding	apical plasma membrane;basolateral plasma membrane;caveola;endoplasmic reticulum;endosome;extracellular exosome;extracellular vesicle;Golgi apparatus;integral component of membrane;intercalated disc;melanosome;membrane;myelin sheath;plasma membrane;postsynaptic density;protein-containing complex;sarcolemma;sodium:potassium-exchanging ATPase complex;T-tubule	Adrenergic signaling in cardiomyocytes;Aldosterone synthesis and secretion;Aldosterone-regulated sodium reabsorption;Bile secretion;cAMP signaling pathway;Carbohydrate digestion and absorption;Cardiac muscle contraction;cGMP-PKG signaling pathway;Endocrine and other factor-regulated calcium reabsorption;Gastric acid secretion;Insulin secretion;Mineral absorption;Pancreatic secretion;Protein diges…	PF00689;PF00690	6	49	47	125	41	112.8	1		ATP1A1	4.30214	0.000293093	-0.187785	0.187785	-10.2654						4.8965	0.000238808	0.299457	-0.299457	17.0524
11.5671	11.5204	11.5499	11.5406	11.6692	11.6849	11.6654	11.6837	11.1755	11.1614	11.2021	FALSE		+	+	Gl2_siSenp3-1;Gl2_siSenp3-9	ATP metabolic process;cardiac muscle contraction;cell adhesion;cell communication by electrical coupling involved in cardiac conduction;cellular calcium ion homeostasis;cellular potassium ion homeostasis;cellular sodium ion homeostasis;leukocyte migration;membrane repolarization;membrane repolarization during cardiac muscle cell action potential;positive regulation of ATPase activity;positive reg…	ATPase activator activity;ATPase binding;MHC class II protein complex binding;protein C-terminus binding;protein kinase binding;sodium:potassium-exchanging ATPase activity	apical plasma membrane;basolateral plasma membrane;caveola;extracellular exosome;extracellular vesicle;intercalated disc;membrane;myelin sheath;plasma membrane;sarcolemma;sodium:potassium-exchanging ATPase complex	Adrenergic signaling in cardiomyocytes;Aldosterone synthesis and secretion;Aldosterone-regulated sodium reabsorption;Bile secretion;cAMP signaling pathway;Carbohydrate digestion and absorption;Cardiac muscle contraction;cGMP-PKG signaling pathway;Endocrine and other factor-regulated calcium reabsorption;Gastric acid secretion;Insulin secretion;Mineral absorption;Pancreatic secretion;Protein diges…	PF00287	0	43	11	27	11	35	1		ATP1B1	4.69645	0.000149919	-0.131331	0.131331	-12.0196						5.62619	0.000100202	0.364761	-0.364761	23.9487
11.5694	11.5256	11.5164	11.5239	11.7202	11.685	11.697	11.6831	11.3246	11.2943	11.2667	FALSE		+	+	Gl2_siSenp3-1;Gl2_siSenp3-9	cellular potassium ion homeostasis;cellular sodium ion homeostasis;leukocyte migration;membrane repolarization;positive regulation of ATPase activity;positive regulation of potassium ion import across plasma membrane;positive regulation of potassium ion transmembrane transporter activity;positive regulation of sodium ion export across plasma membrane;potassium ion import across plasma membrane;pr…	ATPase activator activity;ATPase binding;sodium:potassium-exchanging ATPase activity	caveola;extracellular exosome;melanosome;plasma membrane;sodium:potassium-exchanging ATPase complex	Adrenergic signaling in cardiomyocytes;Aldosterone synthesis and secretion;Aldosterone-regulated sodium reabsorption;Bile secretion;cAMP signaling pathway;Carbohydrate digestion and absorption;Cardiac muscle contraction;cGMP-PKG signaling pathway;Endocrine and other factor-regulated calcium reabsorption;Gastric acid secretion;Insulin secretion;Mineral absorption;Pancreatic secretion;Protein diges…	PF00287	0	35	10	23	10	31.5	1		ATP1B3	4.47594	0.000220015	-0.162492	0.162492	-11.0074						4.14095	0.000684701	0.238592	-0.238592	11.9521
13.3383	13.378	13.3854	13.3681	13.3188	13.2699	13.2633	13.2978	13.2436	13.2345	13.2189	FALSE		+	+	Gl2_siSenp3-1;Gl2_siSenp3-9	calcium ion import into sarcoplasmic reticulum;calcium ion transmembrane transport;calcium ion transport from cytosol to endoplasmic reticulum;cardiac muscle hypertrophy in response to stress;cell adhesion;cellular calcium ion homeostasis;cellular response to heat;cellular response to oxidative stress;endoplasmic reticulum calcium ion homeostasis;epidermis development;ER-nucleus signaling pathway…	ATP binding;calcium ion binding;calcium-transporting ATPase activity;calcium-transporting ATPase activity involved in regulation of cardiac muscle cell membrane potential;enzyme binding;lutropin-choriogonadotropic hormone receptor binding;protein C-terminus binding;proton-exporting ATPase activity, phosphorylative mechanism;S100 protein binding	apical ectoplasmic specialization;calcium ion-transporting ATPase complex;endoplasmic reticulum;endoplasmic reticulum membrane;extrinsic component of cytoplasmic side of plasma membrane;integral component of plasma membrane;longitudinal sarcoplasmic reticulum;membrane;nucleoplasm;perinuclear region of cytoplasm;plasma membrane bounded cell projection;platelet dense tubular network membrane;protei…	Adrenergic signaling in cardiomyocytes;Alzheimer disease;Arrhythmogenic right ventricular cardiomyopathy (ARVC);Calcium signaling pathway;cAMP signaling pathway;Cardiac muscle contraction;cGMP-PKG signaling pathway;Dilated cardiomyopathy (DCM);Hypertrophic cardiomyopathy (HCM);Pancreatic secretion;Thyroid hormone signaling pathway	PF00689;PF00690	0	47	42	94	42	114.7	1		ATP2A2	2.54489	0.00694479	0.0799961	-0.0799961	4.84997						3.74746	0.00125728	0.135124	-0.135124	9.90593
9.19967	9.15634	9.17118	9.25833	9.224	9.40939	9.30012	9.29508	9.36698	9.42249	9.42689	FALSE			+	Gl2_siSenp3-1	aging;brain development;calcium ion export across plasma membrane;cellular calcium ion homeostasis;cellular response to corticosterone stimulus;cellular response to vitamin D;ion transmembrane transport;neural retina development;regulation of cardiac conduction;regulation of cytosolic calcium ion concentration;response to cold	ATP binding;calcium ion transmembrane transporter activity;calcium-transporting ATPase activity;calcium-transporting ATPase activity involved in regulation of presynaptic cytosolic calcium ion concentration;calmodulin binding;metal ion binding;PDZ domain binding	apical plasma membrane;basolateral plasma membrane;cytoplasmic side of plasma membrane;dendritic spine membrane;extracellular exosome;GABA-ergic synapse;glutamatergic synapse;integral component of plasma membrane;integral component of presynaptic active zone membrane;membrane;membrane raft;neuronal cell body membrane;nucleus;plasma membrane	Adrenergic signaling in cardiomyocytes;Aldosterone synthesis and secretion;Calcium signaling pathway;cAMP signaling pathway;cGMP-PKG signaling pathway;Endocrine and other factor-regulated calcium reabsorption;Mineral absorption;Pancreatic secretion;Salivary secretion	PF00689;PF00690;PF12424	0	16	15	20	7	134.6	1		ATP2B1	1.32946	0.0747111	-0.11077	0.11077	-2.4952						2.95395	0.00446139	-0.209073	0.209073	-6.71162
11.8904	11.9195	11.8789	11.9555	11.3511	11.4065	11.4331	11.4513	12.5086	12.5455	12.4967	FALSE		+	+	Gl2_siSenp3-1;Gl2_siSenp3-9	calcium ion export;calcium ion import across plasma membrane;calcium ion transmembrane import into cytosol;calcium ion transmembrane transport;cellular calcium ion homeostasis;cellular response to epinephrine stimulus;flagellated sperm motility;hippocampus development;ion transmembrane transport;negative regulation of adenylate cyclase-activating adrenergic receptor signaling pathway involved in …	ATP binding;calcium-transporting ATPase activity;calmodulin binding;metal ion binding;nitric-oxide synthase binding;nitric-oxide synthase inhibitor activity;PDZ domain binding;protein kinase binding;protein phosphatase 2B binding;scaffold protein binding	basolateral plasma membrane;caveola;glutamatergic synapse;integral component of plasma membrane;integral component of presynaptic active zone membrane;membrane;neuron projection;plasma membrane;protein-containing complex;sperm flagellum;sperm principal piece;T-tubule;Z disc	Adrenergic signaling in cardiomyocytes;Aldosterone synthesis and secretion;Calcium signaling pathway;cAMP signaling pathway;cGMP-PKG signaling pathway;Pancreatic secretion;Salivary secretion	PF00689;PF00690;PF12424	8	24	25	33	17	137.8	1		ATP2B4	5.7316	3.05459e-05	0.500586	-0.500586	18.0587						5.77132	8.91687e-05	-0.605841	0.605841	-25.616		+
10.2064	10.2391	10.2945	10.2643	10.1547	10.1727	10.1485	10.149	10.2819	10.2425	10.286	FALSE		+		Gl2_siSenp3-9	actin cytoskeleton reorganization;ATP hydrolysis coupled cation transmembrane transport;calcium ion transmembrane transport;calcium ion transport;calcium-dependent cell-cell adhesion via plasma membrane cell adhesion molecules;cellular calcium ion homeostasis;cellular manganese ion homeostasis;epidermis development;Golgi calcium ion homeostasis;Golgi calcium ion transport;manganese ion transport;…	ATP binding;calcium ion binding;calcium-transporting ATPase activity;manganese ion binding;manganese-transporting ATPase activity;metal ion binding;proton-exporting ATPase activity, phosphorylative mechanism	Golgi apparatus;Golgi membrane;integral component of membrane;membrane;trans-Golgi network		PF00689;PF00690	0	19	12	15	12	100.5	1		ATP2C1	2.54652	0.00693	0.0948815	-0.0948815	4.85366						0.318074	0.562477	-0.0190341	0.0190341	-0.761418
13.4986	13.5373	13.5174	13.5165	13.5559	13.5611	13.5763	13.5631	13.5234	13.5401	13.5028	FALSE		+		Gl2_siSenp3-9	ATP biosynthetic process;ATP metabolic process;ATP synthesis coupled proton transport;cristae formation;electron transport chain;lipid metabolic process;mitochondrial ATP synthesis coupled proton transport;negative regulation of endothelial cell proliferation;positive regulation of blood vessel endothelial cell migration;response to oxidative stress	ADP binding;angiostatin binding;ATP binding;MHC class I protein binding;proton-transporting ATP synthase activity, rotational mechanism;RNA binding;transmembrane transporter activity	extracellular exosome;membrane;mitochondrial inner membrane;mitochondrial matrix;mitochondrial proton-transporting ATP synthase complex;mitochondrial proton-transporting ATP synthase complex, catalytic core F(1);mitochondrion;myelin sheath;plasma membrane;proton-transporting ATP synthase complex	Alzheimer disease;Huntington disease;Metabolic pathways;Oxidative phosphorylation;Parkinson disease;Thermogenesis	PF00006;PF00306;PF02874	0	57	29	101	29	59.7	1		ATP5F1A	2.68189	0.00535206	-0.046689	0.046689	-5.16713						0.134003	0.789637	-0.00466537	0.00466537	-0.358641
13.0992	13.033	13.0921	13.0553	13.0941	13.1347	13.1639	13.1333	13.0627	13.1058	13.0797	FALSE		+		Gl2_siSenp3-9	angiogenesis;ATP biosynthetic process;cellular response to interleukin-7;cristae formation;generation of precursor metabolites and energy;lipid metabolic process;mitochondrial ATP synthesis coupled proton transport;mitochondrion organization;negative regulation of cell adhesion involved in substrate-bound cell migration;osteoblast differentiation;positive regulation of blood vessel endothelial ce…	angiostatin binding;ATP binding;MHC class I protein binding;proton-transporting ATP synthase activity, rotational mechanism;proton-transporting ATPase activity, rotational mechanism;transmembrane transporter activity;transporter activity	cell surface;extracellular exosome;membrane;mitochondrial matrix;mitochondrial membrane;mitochondrial nucleoid;mitochondrial proton-transporting ATP synthase complex;mitochondrial proton-transporting ATP synthase, catalytic core;mitochondrion;myelin sheath;nucleus;plasma membrane;proton-transporting ATP synthase complex	Alzheimer disease;Huntington disease;Metabolic pathways;Oxidative phosphorylation;Parkinson disease;Thermogenesis	PF00006;PF02874	0	57	23	93	23	56.5	1		ATP5F1B	1.56741	0.0465402	-0.0615904	0.0615904	-2.90728						0.24254	0.647605	-0.0128276	0.0128276	-0.604187
11.9806	12.0585	12.1402	12.0347	12.1641	12.1013	12.0605	12.1191	12.1131	12.0519	12.0796	FALSE					ATP biosynthetic process;ATP synthesis coupled proton transport;cristae formation;mitochondrial ATP synthesis coupled proton transport;oxidative phosphorylation	proton-transporting ATP synthase activity, rotational mechanism;RNA binding;transmembrane transporter activity	membrane;mitochondrial inner membrane;mitochondrial matrix;mitochondrial proton-transporting ATP synthase complex;mitochondrial proton-transporting ATP synthase complex, catalytic core F(1);mitochondrion;myelin sheath	Alzheimer disease;Huntington disease;Metabolic pathways;Oxidative phosphorylation;Parkinson disease;Thermogenesis	PF00231	0	40	12	26	11	33	1		ATP5F1C	0.711465	0.25247	-0.0577366	0.0577366	-1.46097						0.272821	0.612622	-0.0280375	0.0280375	-0.668291
8.76321	8.82687	8.78333	8.74584	8.65464	8.70321	8.82305	8.74886	8.69279	8.80896	8.77676	FALSE					ATP biosynthetic process;ATP synthesis coupled proton transport;cristae formation;mitochondrial ATP synthesis coupled proton transport;oxidative phosphorylation;response to copper ion	ATPase activity;proton-transporting ATP synthase activity, rotational mechanism;transmembrane transporter activity;transporter activity	mitochondrial inner membrane;mitochondrial matrix;mitochondrial proton-transporting ATP synthase complex;mitochondrial proton-transporting ATP synthase complex, catalytic core F(1);mitochondrion	Alzheimer disease;Huntington disease;Metabolic pathways;Oxidative phosphorylation;Parkinson disease;Thermogenesis	PF02823	0	41	4	6	4	17.5	1		ATP5F1D	0.553922	0.345439	0.0473714	-0.0473714	1.18915						0.227035	0.666341	0.0203063	-0.0203063	0.570725
8.51806	8.60214	8.4271	8.48704	8.51924	8.51885	8.48018	8.58797	8.51688	8.68018	8.65392	FALSE					ATP biosynthetic process;cristae formation;mitochondrial ATP synthesis coupled proton transport	proton-transporting ATP synthase activity, rotational mechanism;transmembrane transporter activity	mitochondrial inner membrane;mitochondrial matrix;mitochondrial proton-transporting ATP synthase complex;mitochondrial proton-transporting ATP synthase complex, catalytic core F(1)	Alzheimer disease;Huntington disease;Metabolic pathways;Oxidative phosphorylation;Parkinson disease;Thermogenesis	PF04627	0	27	2	3	2	5.8	1		ATP5F1E	0.161703	0.737703	-0.0179746	0.0179746	-0.419981						0.87646	0.196984	-0.108409	0.108409	-1.79327
9.89512	10.0048	9.82798	9.90509	10.1777	10.1577	10.2564	10.1757	9.90072	9.99449	9.94968	FALSE		+		Gl2_siSenp3-9	angiogenesis;erythrocyte differentiation;generation of precursor metabolites and energy;heme biosynthetic process;mitochondrial depolarization;negative regulation of ATPase activity;negative regulation of endothelial cell proliferation;negative regulation of hydrolase activity;positive regulation of autophagy of mitochondrion in response to mitochondrial depolarization;positive regulation of mito…	angiostatin binding;ATPase binding;ATPase inhibitor activity;calmodulin binding;enzyme binding;enzyme inhibitor activity;mitochondrial proton-transporting ATP synthase complex binding;protein homodimerization activity	cell surface;mitochondrion		PF04568	0	34	6	11	6	12.2	1		ATP5IF1	3.25752	0.001843	-0.283637	0.283637	-6.66317						0.348336	0.530945	-0.0400552	0.0400552	-0.822168
9.45183	9.47735	9.42982	9.39403	9.58177	9.48724	9.49865	9.51116	9.35579	9.31084	9.38176	FALSE		+	+	Gl2_siSenp3-1;Gl2_siSenp3-9	ATP biosynthetic process;ATP hydrolysis coupled proton transport;ATP synthesis coupled proton transport;cristae formation	lipid binding;proton-transporting ATP synthase activity, rotational mechanism;transporter activity	integral component of membrane;mitochondrial inner membrane;mitochondrial proton-transporting ATP synthase complex;mitochondrial proton-transporting ATP synthase complex, coupling factor F(o);mitochondrion;proton-transporting ATP synthase complex, coupling factor F(o)	Alzheimer disease;Huntington disease;Metabolic pathways;Oxidative phosphorylation;Parkinson disease;Thermogenesis	PF00137	0	5	1	4	1	14.3	1		ATP5MC1	1.59015	0.0443926	-0.0814428	0.0814428	-2.94754						1.65442	0.0455923	0.0887963	-0.0887963	3.27156
10.1504	10.08	10.1441	10.0767	10.2592	10.1505	10.1997	10.1855	10.1864	10.1137	10.1443	FALSE		+		Gl2_siSenp3-9	ATP biosynthetic process;cristae formation;mitochondrial ATP synthesis coupled proton transport	proton transmembrane transporter activity;transmembrane transporter activity	mitochondrial inner membrane;mitochondrial proton-transporting ATP synthase complex;mitochondrial proton-transporting ATP synthase complex, coupling factor F(o);mitochondrion	Metabolic pathways;Oxidative phosphorylation;Thermogenesis	PF05680	0	61	4	9	3	7.9	1		ATP5ME	1.53301	0.0497978	-0.0859003	0.0859003	-2.8467						0.546491	0.366123	-0.0353191	0.0353191	-1.19934
7.98868	7.96463	8.07521	8.1127	8.12205	8.17293	8.03452	8.11218	8.13443	8.08108	8.17792	FALSE					ATP biosynthetic process;cristae formation;mitochondrial ATP synthesis coupled proton transport;proton transmembrane transport	transmembrane transporter activity	integral component of membrane;mitochondrial inner membrane;mitochondrial proton-transporting ATP synthase complex;mitochondrial proton-transporting ATP synthase complex, coupling factor F(o);mitochondrion;nucleus	Metabolic pathways;Oxidative phosphorylation;Thermogenesis	PF10206	0	26	2	5	2	10.9	1		ATP5MF	0.830054	0.199973	-0.0751139	0.0751139	-1.66044						0.998068	0.156453	-0.095836	0.095836	-2.01156
9.18488	9.29967	9.35733	9.32193	9.4028	9.32418	9.15152	9.20921	9.36107	9.38909	9.24982	FALSE					ATP biosynthetic process;ATP hydrolysis coupled cation transmembrane transport;ATP synthesis coupled proton transport;cristae formation;mitochondrial ATP synthesis coupled proton transport	proton transmembrane transporter activity;transmembrane transporter activity	mitochondrial inner membrane;mitochondrial proton-transporting ATP synthase complex;mitochondrial proton-transporting ATP synthase complex, coupling factor F(o);mitochondrion	Metabolic pathways;Oxidative phosphorylation;Thermogenesis	PF04718	0	39	4	8	4	11.4	1		ATP5MG	0.103402	0.824319	0.0190225	-0.0190225	0.281026						0.31124	0.569388	-0.0423777	0.0423777	-0.74754
10.8426	10.5416	10.3998	10.4026	10.7091	10.6399	10.7662	10.7317	10.5216	10.5802	10.5467	FALSE							integral component of membrane;mitochondrial proton-transporting ATP synthase complex		PF08039	0	28	2	7	2	6.7	1		ATP5MJ	0.756388	0.230911	-0.165086	0.165086	-1.53689						0.00764218	0.986644	-0.00284759	0.00284759	-0.0229773
3.926	3.73335	3.81762	4.34341	3.97269	3.7761	3.7866	3.848	4.08746	3.6893	4.62059	FALSE							integral component of membrane;mitochondrial proton-transporting ATP synthase complex;mitochondrion		PF14960	0	17	1	1	1	6.5	1		ATP5MK	0.325331	0.54152	0.109249	-0.109249	0.76588						0.25979	0.626888	-0.177353	0.177353	-0.640895
11.8952	11.9826	11.9565	11.9913	12.0199	12.0407	12.0199	12.0049	11.9979	11.9514	11.964	FALSE					ATP biosynthetic process;ATP hydrolysis coupled cation transmembrane transport;ATP synthesis coupled proton transport;cristae formation;mitochondrial ATP synthesis coupled proton transport;substantia nigra development	proton transmembrane transporter activity;transmembrane transporter activity	membrane;mitochondrial inner membrane;mitochondrial matrix;mitochondrial proton-transporting ATP synthase complex;mitochondrial proton-transporting ATP synthase complex, coupling factor F(o);mitochondrion;myelin sheath;nucleoplasm;nucleus	Alzheimer disease;Huntington disease;Metabolic pathways;Oxidative phosphorylation;Parkinson disease;Thermogenesis	PF05405	0	47	12	23	12	28.9	1		ATP5PB	1.52591	0.050435	-0.0649605	0.0649605	-2.83424						0.20491	0.695747	-0.0147216	0.0147216	-0.522151
11.9308	11.8736	11.8768	11.8313	11.9424	11.9071	11.9507	11.9409	11.8766	11.9189	11.8648	FALSE					ATP biosynthetic process;ATP hydrolysis coupled cation transmembrane transport;ATP synthesis coupled proton transport;cristae formation;mitochondrial ATP synthesis coupled proton transport	proton transmembrane transporter activity;transmembrane transporter activity	mitochondrial inner membrane;mitochondrial proton-transporting ATP synthase complex;mitochondrial proton-transporting ATP synthase, stator stalk;mitochondrion;myelin sheath;nucleoplasm	Alzheimer disease;Huntington disease;Metabolic pathways;Oxidative phosphorylation;Parkinson disease;Thermogenesis	PF05873	0	65	10	23	10	18.5	1		ATP5PD	1.35297	0.0714703	-0.0571744	0.0571744	-2.53526						0.115152	0.816839	-0.00868519	0.00868519	-0.312752
8.68615	8.39789	8.15279	8.33807	8.31198	7.92065	8.38888	8.26585	8.53216	8.66605	8.47005	FALSE					ATP biosynthetic process;cristae formation;mitochondrial ATP synthesis coupled proton transport;substantia nigra development	proton transmembrane transporter activity;transmembrane transporter activity;transporter activity	mitochondrial inner membrane;mitochondrial proton-transporting ATP synthase complex;mitochondrial proton-transporting ATP synthase complex, coupling factor F(o);mitochondrion	Alzheimer disease;Huntington disease;Metabolic pathways;Oxidative phosphorylation;Parkinson disease;Thermogenesis	PF05511	0	29	4	7	4	12.6	1		ATP5PF	0.52319	0.367543	0.171886	-0.171886	1.13471						0.527374	0.379292	-0.162361	0.162361	-1.16408
11.0793	11.1402	11.1742	11.0678	11.2095	11.1938	11.1815	11.1578	11.1509	11.1158	11.1222	FALSE					ATP biosynthetic process;cristae formation;mitochondrial ATP synthesis coupled proton transport;proton transmembrane transport	ATPase activity;drug binding;proton-transporting ATP synthase activity, rotational mechanism;transmembrane transporter activity;transporter activity	mitochondrial inner membrane;mitochondrial proton-transporting ATP synthase complex;mitochondrion;nucleus;plasma membrane	Alzheimer disease;Huntington disease;Metabolic pathways;Oxidative phosphorylation;Parkinson disease;Thermogenesis	PF00213	0	53	9	20	9	23.3	1		ATP5PO	1.36415	0.0698398	-0.0702481	0.0702481	-2.55435						0.175956	0.732654	-0.0142601	0.0142601	-0.45695
10.2074	10.1636	10.2725	10.2248	10.1655	10.0362	10.0362	10.0939	10.0412	9.99308	10.0595	FALSE		+	+	Gl2_siSenp3-1;Gl2_siSenp3-9	ATP hydrolysis coupled proton transport;cellular iron ion homeostasis;cellular response to increased oxygen levels;establishment of organelle localization;insulin receptor signaling pathway;ion transmembrane transport;pH reduction;positive regulation of bone resorption;positive regulation of ERK1 and ERK2 cascade;positive regulation of exocytosis;positive regulation of osteoblast differentiation;…	ATP binding;proton-transporting ATP synthase activity, rotational mechanism;proton-transporting ATPase activity, rotational mechanism;Rab GTPase binding;transporter activity	endoplasmic reticulum membrane;endoplasmic reticulum-Golgi intermediate compartment membrane;endosome membrane;extracellular exosome;integral component of membrane;plasma membrane proton-transporting V-type ATPase complex;proton-transporting two-sector ATPase complex;proton-transporting V-type ATPase, V1 domain	Epithelial cell signaling in Helicobacter pylori infection;Hepatitis B;Human papillomavirus infection;Lysosome;Metabolic pathways;Oxidative phosphorylation;Phagosome;Rheumatoid arthritis;Tuberculosis;Vibrio cholerae infection	PF05827	0	16	7	10	7	52	1		ATP6AP1	1.9039	0.024059	0.13414	-0.13414	3.52277						2.7088	0.00678508	0.185828	-0.185828	5.92342
10.2421	10.1117	10.1798	10.1904	10.0486	10.0532	10.0451	10.0618	9.67701	9.66605	9.66906	FALSE		+	+	Gl2_siSenp3-1;Gl2_siSenp3-9	angiotensin maturation;eye pigmentation;head morphogenesis;neutrophil degranulation;positive regulation of transforming growth factor beta1 production;positive regulation of Wnt signaling pathway;regulation of MAPK cascade;rostrocaudal neural tube patterning	enzyme binding;signaling receptor activity	cell body;external side of plasma membrane;extracellular exosome;ficolin-1-rich granule membrane;integral component of membrane;neuron projection;plasma membrane;tertiary granule membrane	Renin-angiotensin system	PF07850	0	26	7	10	7	39	1		ATP6AP2	2.50488	0.00749152	0.128816	-0.128816	4.75983						4.76297	0.000288609	0.510289	-0.510289	16.02
10.2477	10.2109	10.2913	10.2478	10.1445	10.1398	10.1178	10.1356	10.7102	10.7148	10.6681	FALSE		+	+	Gl2_siSenp3-1;Gl2_siSenp3-9	ATP hydrolysis coupled proton transport;insulin receptor signaling pathway;ion transmembrane transport;neutrophil degranulation;regulation of macroautophagy;toxin transport;transferrin transport;vacuolar acidification	ATPase binding;proton-transporting ATPase activity, rotational mechanism	cytosol;endosome membrane;extracellular exosome;ficolin-1-rich granule membrane;Golgi apparatus;integral component of membrane;intracellular membrane-bounded organelle;lysosomal membrane;melanosome;nuclear speck;phagocytic vesicle membrane;plasma membrane;secretory granule membrane;vacuolar proton-transporting V-type ATPase complex;vacuolar proton-transporting V-type ATPase, V0 domain	Collecting duct acid secretion;Epithelial cell signaling in Helicobacter pylori infection;Human papillomavirus infection;Lysosome;Metabolic pathways;Oxidative phosphorylation;Phagosome;Rheumatoid arthritis;Synaptic vesicle cycle;Tuberculosis;Vibrio cholerae infection	PF01496	1	18	11	14	10	96.4	1		ATP6V0A1	3.23297	0.00192686	0.115002	-0.115002	6.59336						5.175	0.000163369	-0.448288	0.448288	-19.4182
9.27356	9.15254	9.59675	9.23769	9.33918	9.18115	9.05637	9.09513	9.08028	8.85456	9.01374	FALSE					ATP hydrolysis coupled proton transport;cellular iron ion homeostasis;cellular response to increased oxygen levels;immune response;insulin receptor signaling pathway;ion transmembrane transport;regulation of macroautophagy;transferrin transport;vacuolar acidification	ATPase binding;proton-transporting ATPase activity, rotational mechanism	acrosomal vesicle;endosome membrane;integral component of membrane;lysosomal membrane;phagocytic vesicle membrane;plasma membrane;vacuolar proton-transporting V-type ATPase complex;vacuolar proton-transporting V-type ATPase, V0 domain	Collecting duct acid secretion;Epithelial cell signaling in Helicobacter pylori infection;Human papillomavirus infection;Lysosome;Metabolic pathways;Oxidative phosphorylation;Phagosome;Rheumatoid arthritis;Synaptic vesicle cycle;Tuberculosis;Vibrio cholerae infection	PF01496	0	10	8	9	7	98	1		ATP6V0A2	0.601127	0.314939	0.147176	-0.147176	1.27173						1.31463	0.085867	0.332273	-0.332273	2.59642
8.79116	8.88448	9.01709	8.93221	8.92807	8.88448	8.84987	8.82337	9.14134	8.94749	9.05447	FALSE					ATP hydrolysis coupled proton transport;insulin receptor signaling pathway;ion transmembrane transport;neutrophil degranulation;positive regulation of Wnt signaling pathway;proton transmembrane transport;regulation of macroautophagy;transferrin transport;viral process	proton-transporting ATP synthase activity, rotational mechanism;proton-transporting ATPase activity, rotational mechanism;ubiquitin protein ligase binding	azurophil granule membrane;endosome membrane;extracellular exosome;ficolin-1-rich granule membrane;focal adhesion;integral component of membrane;lysosomal membrane;phagocytic vesicle membrane;plasma membrane;proton-transporting V-type ATPase, V0 domain;tertiary granule membrane	Collecting duct acid secretion;Epithelial cell signaling in Helicobacter pylori infection;Human papillomavirus infection;Lysosome;Metabolic pathways;Oxidative phosphorylation;Phagosome;Rheumatoid arthritis;Synaptic vesicle cycle;Tuberculosis;Vibrio cholerae infection	PF00137	0	16	2	7	2	15.7	1		ATP6V0C	0.275128	0.595937	0.0347872	-0.0347872	0.665064						0.959344	0.168105	-0.141532	0.141532	-1.94183
10.4637	10.443	10.468	10.511	10.3873	10.4247	10.3972	10.3992	10.7732	10.7083	10.7451	FALSE		+	+	Gl2_siSenp3-1;Gl2_siSenp3-9	ATP hydrolysis coupled proton transport;brain development;cellular iron ion homeostasis;cellular response to increased oxygen levels;cilium assembly;insulin receptor signaling pathway;ion transmembrane transport;IRE1-mediated unfolded protein response;proton transmembrane transport;regulation of macroautophagy;transferrin transport;vacuolar acidification;vacuolar transport	protein-containing complex binding;proton-exporting ATPase activity, phosphorylative mechanism;proton-transporting ATPase activity, rotational mechanism	apical plasma membrane;axon terminus;early endosome;endosome membrane;extracellular exosome;lysosomal membrane;membrane;phagocytic vesicle membrane;plasma membrane proton-transporting V-type ATPase complex;proton-transporting V-type ATPase, V0 domain;synaptic vesicle;vacuolar proton-transporting V-type ATPase complex	Collecting duct acid secretion;Epithelial cell signaling in Helicobacter pylori infection;Human papillomavirus infection;Lysosome;Metabolic pathways;Oxidative phosphorylation;Phagosome;Rheumatoid arthritis;Synaptic vesicle cycle;Tuberculosis;Vibrio cholerae infection;Viral carcinogenesis	PF01992	0	30	8	12	8	40.3	1		ATP6V0D1	2.26691	0.0119166	0.0693448	-0.0693448	4.24521						4.1034	0.000726831	-0.270768	0.270768	-11.741
13.0954	13.079	13.0907	13.1227	12.6179	12.5336	12.5685	12.5599	12.7128	12.698	12.6724	FALSE		+	+	Gl2_siSenp3-1;Gl2_siSenp3-9	ATP hydrolysis coupled proton transport;ATP metabolic process;cellular iron ion homeostasis;cellular response to increased oxygen levels;insulin receptor signaling pathway;ion transmembrane transport;regulation of macroautophagy;transferrin transport	ATP binding;proton-transporting ATPase activity, rotational mechanism	apical plasma membrane;cytosol;extracellular exosome;lysosomal membrane;microvillus;myelin sheath;plasma membrane;proton-transporting two-sector ATPase complex;proton-transporting V-type ATPase, V1 domain;vacuolar membrane	Collecting duct acid secretion;Epithelial cell signaling in Helicobacter pylori infection;Human papillomavirus infection;Metabolic pathways;mTOR signaling pathway;Oxidative phosphorylation;Phagosome;Rheumatoid arthritis;Synaptic vesicle cycle;Vibrio cholerae infection	PF00006;PF02874;PF16886	0	61	29	65	29	68.3	1		ATP6V1A	6.71833	8.27826e-06	0.526966	-0.526966	26.4843						5.91	7.79329e-05	0.402536	-0.402536	27.316
10.5951	10.594	10.6041	10.6307	10.7237	10.7202	10.6984	10.7269	10.8846	10.8799	10.8801	FALSE		+	+	Gl2_siSenp3-1;Gl2_siSenp3-9	ATP hydrolysis coupled proton transport;ATP metabolic process;insulin receptor signaling pathway;ion transmembrane transport;proton transmembrane transport;regulation of macroautophagy;transferrin transport	ATP binding;proton transmembrane transporter activity;proton-transporting ATPase activity, rotational mechanism	cytosol;endomembrane system;extracellular exosome;integral component of membrane;intracellular membrane-bounded organelle;lysosomal membrane;melanosome;microvillus;myelin sheath;plasma membrane;proton-transporting V-type ATPase, V1 domain;ruffle	Collecting duct acid secretion;Epithelial cell signaling in Helicobacter pylori infection;Human papillomavirus infection;Metabolic pathways;mTOR signaling pathway;Oxidative phosphorylation;Phagosome;Rheumatoid arthritis;Synaptic vesicle cycle;Vibrio cholerae infection	PF00006;PF02874	0	45	17	24	17	56.5	1		ATP6V1B2	4.33055	0.000278858	-0.111332	0.111332	-10.3835						5.88399	8.07585e-05	-0.275587	0.275587	-26.9889
11.5991	11.5757	11.6439	11.6205	11.8512	11.8532	11.866	11.8451	11.6713	11.6774	11.6928	FALSE		+	+	Gl2_siSenp3-1;Gl2_siSenp3-9	ATP hydrolysis coupled proton transport;insulin receptor signaling pathway;ion transmembrane transport;proton transmembrane transport;regulation of macroautophagy;transferrin transport	proton-exporting ATPase activity, phosphorylative mechanism;proton-transporting ATPase activity, rotational mechanism;transporter activity	apical part of cell;cytoplasmic vesicle;cytosol;extracellular exosome;lysosomal membrane;plasma membrane;proton-transporting two-sector ATPase complex;vacuolar proton-transporting V-type ATPase, V1 domain	Collecting duct acid secretion;Epithelial cell signaling in Helicobacter pylori infection;Human papillomavirus infection;Metabolic pathways;mTOR signaling pathway;Oxidative phosphorylation;Phagosome;Rheumatoid arthritis;Synaptic vesicle cycle;Vibrio cholerae infection	PF03223	0	42	18	26	18	43.9	1		ATP6V1C1	5.42343	4.78129e-05	-0.244074	0.244074	-16.01						1.94737	0.0267502	-0.0707074	0.0707074	-3.91058
9.22738	9.2293	9.32463	9.18215	9.4208	9.34762	9.28633	9.3981	9.65803	9.52709	9.52963	FALSE		+	+	Gl2_siSenp3-1;Gl2_siSenp3-9	cilium assembly;insulin receptor signaling pathway;ion transmembrane transport;neutrophil degranulation;protein localization to cilium;regulation of macroautophagy;transferrin transport	proton-transporting ATPase activity, rotational mechanism	cytosol;extracellular exosome;lysosomal membrane;membrane;plasma membrane;proton-transporting V-type ATPase complex;specific granule membrane	Collecting duct acid secretion;Epithelial cell signaling in Helicobacter pylori infection;Human papillomavirus infection;Metabolic pathways;mTOR signaling pathway;Oxidative phosphorylation;Phagosome;Rheumatoid arthritis;Synaptic vesicle cycle;Vibrio cholerae infection	PF01813	0	23	5	5	5	28.2	1		ATP6V1D	1.55911	0.0473048	-0.12235	0.12235	-2.89262						2.89925	0.00489492	-0.330719	0.330719	-6.52875
10.408	10.5245	10.5058	10.4722	10.6274	10.6482	10.6896	10.6531	10.7431	10.8273	10.7935	FALSE		+	+	Gl2_siSenp3-1;Gl2_siSenp3-9	ATP hydrolysis coupled proton transport;insulin receptor signaling pathway;ion transmembrane transport;proton transmembrane transport;regulation of macroautophagy;transferrin transport	ATPase binding;proton-exporting ATPase activity, phosphorylative mechanism;proton-transporting ATPase activity, rotational mechanism	apical plasma membrane;cytosol;endosome;extracellular exosome;lysosomal membrane;microvillus;proton-transporting two-sector ATPase complex;proton-transporting two-sector ATPase complex, catalytic domain	Collecting duct acid secretion;Epithelial cell signaling in Helicobacter pylori infection;Human papillomavirus infection;Metabolic pathways;mTOR signaling pathway;Oxidative phosphorylation;Phagosome;Rheumatoid arthritis;Synaptic vesicle cycle;Vibrio cholerae infection	PF01991	0	38	9	15	9	26.1	1		ATP6V1E1	3.07885	0.0025558	-0.176937	0.176937	-6.16806						3.4273	0.00202128	-0.31034	0.31034	-8.48414
8.84768	8.79701	8.76487	8.7046	8.92689	8.77116	8.87252	8.7866	8.86882	8.85206	8.83573	FALSE					ATP hydrolysis coupled proton transport;insulin receptor signaling pathway;ion transmembrane transport;proton transmembrane transport;transferrin transport	ATPase activity, uncoupled;ATPase coupled ion transmembrane transporter activity;proton transmembrane transporter activity;proton-transporting ATPase activity, rotational mechanism	cytosol;extracellular exosome;membrane;proton-transporting two-sector ATPase complex;proton-transporting V-type ATPase, V1 domain;vacuolar proton-transporting V-type ATPase complex	Collecting duct acid secretion;Epithelial cell signaling in Helicobacter pylori infection;Human papillomavirus infection;Metabolic pathways;mTOR signaling pathway;Oxidative phosphorylation;Phagosome;Rheumatoid arthritis;Synaptic vesicle cycle;Vibrio cholerae infection	PF01990	0	33	3	5	3	13.4	1		ATP6V1F	0.60668	0.31152	-0.0607505	0.0607505	-1.28137						1.00644	0.153624	-0.0736648	0.0736648	-2.02667
8.86882	8.81314	8.81442	8.76918	9.03012	8.93546	9.0561	8.99435	9.11712	9.12464	9.08534	FALSE		+	+	Gl2_siSenp3-1;Gl2_siSenp3-9	cellular iron ion homeostasis;cellular response to increased oxygen levels;insulin receptor signaling pathway;ion transmembrane transport;regulation of macroautophagy;transferrin transport	ATPase binding;proton-exporting ATPase activity, phosphorylative mechanism	cytosol;extracellular exosome;lysosomal membrane;plasma membrane;vacuolar proton-transporting V-type ATPase complex	Collecting duct acid secretion;Epithelial cell signaling in Helicobacter pylori infection;Human papillomavirus infection;Metabolic pathways;mTOR signaling pathway;Oxidative phosphorylation;Phagosome;Rheumatoid arthritis;Synaptic vesicle cycle;Vibrio cholerae infection	PF03179	0	31	4	7	4	13.7	1		ATP6V1G1	2.88423	0.00364684	-0.187616	0.187616	-5.66124						4.00218	0.000851598	-0.292644	0.292644	-11.1893
9.72588	9.77545	9.8351	9.82941	9.77232	9.72894	9.75455	9.70788	10.1241	10.1047	10.1662	FALSE			+	Gl2_siSenp3-1	ATP hydrolysis coupled proton transport;endocytosis;insulin receptor signaling pathway;ion transmembrane transport;regulation of defense response to virus by virus;regulation of macroautophagy;transferrin transport;vacuolar acidification	enzyme regulator activity;proton-transporting ATPase activity, rotational mechanism	cytosol;extracellular exosome;lysosomal membrane;plasma membrane;vacuolar proton-transporting V-type ATPase, V1 domain	Epithelial cell signaling in Helicobacter pylori infection;Human papillomavirus infection;Lysosome;Metabolic pathways;mTOR signaling pathway;Oxidative phosphorylation;Phagosome;Rheumatoid arthritis;Synaptic vesicle cycle;Tuberculosis;Vibrio cholerae infection	PF03224;PF11698	0	18	7	9	7	55.8	1		ATP6V1H	0.868266	0.185952	0.0505364	-0.0505364	1.7242						3.77202	0.00120778	-0.340213	0.340213	-10.0235
5.0268	4.94953	5.07468	5.04439	4.926	5.10434	5.2891	5.10852	5.37156	4.94486	5.30012	FALSE					blood vessel development;blood vessel remodeling;cartilage development;catecholamine metabolic process;cellular copper ion homeostasis;cellular response to amino acid stimulus;cellular response to antibiotic;cellular response to cadmium ion;cellular response to cobalt ion;cellular response to copper ion;cellular response to hypoxia;cellular response to iron ion;cellular response to lead ion;cellu…	ATP binding;chaperone binding;copper ion binding;copper ion transmembrane transporter activity;copper-dependent protein binding;copper-exporting ATPase activity;copper-transporting ATPase activity;cuprous ion binding;Rac GTPase binding;superoxide dismutase copper chaperone activity	apical plasma membrane;basolateral plasma membrane;brush border membrane;cell leading edge;cytosol;endoplasmic reticulum;Golgi apparatus;integral component of membrane;late endosome;membrane;membrane raft;microvillus;neuron projection;neuronal cell body;nucleus;perikaryon;perinuclear region of cytoplasm;phagocytic vesicle membrane;plasma membrane;secretory granule;trans-Golgi network;trans-Golgi …	Mineral absorption;Platinum drug resistance	PF00403	0	4	4	4	4	163.3	1		ATP7A	0.479014	0.402139	-0.0831379	0.0831379	-1.05538						0.758312	0.246395	-0.181662	0.181662	-1.58217
4.57894	4.61471	4.27798	4.47249	3.89724	4.53605	4.74953	4.53605	4.90689	5.38888	5.40259	FALSE			+	Gl2_siSenp3-1	endocytosis;phospholipid translocation;retrograde vesicle-mediated transport, Golgi to endoplasmic reticulum	ATP binding;magnesium ion binding;phospholipid-translocating ATPase activity	early endosome;early endosome membrane;endosome;integral component of membrane;perinuclear region of cytoplasm;plasma membrane;recycling endosome;trans-Golgi network		PF16209;PF16212	0	1	1	1	1	118.5	1		ATP9A	0.103959	0.823546	0.05631	-0.05631	0.282409						2.22489	0.0160732	-0.746755	0.746755	-4.57803		+
6.72247	6.7879	6.63372	6.72656	6.59246	6.29646	6.52826	6.2114	7.03672	6.99774	6.84172	FALSE		+	+	Gl2_siSenp3-1;Gl2_siSenp3-9	endocytosis;phospholipid translocation;retrograde vesicle-mediated transport, Golgi to endoplasmic reticulum	ATP binding;magnesium ion binding;phospholipid-translocating ATPase activity	endosome;integral component of membrane;perinuclear region of cytoplasm;plasma membrane;trans-Golgi network		PF16209;PF16212	0	2	2	2	2	129.2	1		ATP9B	1.74093	0.0332686	0.310519	-0.310519	3.21909						1.92655	0.0277662	-0.241067	0.241067	-3.8631
7.05528	6.93664	7.20848	7.05528	6.27426	6.36282	6.29646	6.41109	6.92837	6.90448	6.94953	FALSE		+		Gl2_siSenp3-9	mitochondrial proton-transporting ATP synthase complex assembly		mitochondrion		PF06644	0	4	1	1	1	36.4	1		ATPAF1	4.5617	0.000189147	0.727764	-0.727764	11.3913				+		1.01512	0.151345	0.136457	-0.136457	2.04236
8.03617	8.21237	8.34873	8.22689	9.25006	8.26256	8.20994	8.40939	8.36938	8.34873	8.31786	FALSE					proton-transporting ATP synthase complex assembly		cytosol;mitochondrion;nuclear speck		PF07542	0	7	2	5	2	32.8	1		ATPAF2	0.618607	0.304346	-0.326947	0.326947	-1.30203						0.883052	0.19454	-0.139281	0.139281	-1.80506
8.15431	8.2724	8.31832	8.34607	8.38586	8.37721	8.39703	8.33896	8.26162	8.21772	8.32688	FALSE					cellular response to DNA damage stimulus;cellular response to gamma radiation;cellular response to UV;DNA damage checkpoint;DNA repair;DNA replication;establishment of protein-containing complex localization to telomere;establishment of RNA localization to telomere;interstrand cross-link repair;multicellular organism development;negative regulation of DNA replication;peptidyl-serine phosphorylati…	ATP binding;DNA binding;MutLalpha complex binding;MutSalpha complex binding;protein kinase activity;protein serine/threonine kinase activity	chromosome;Golgi apparatus;nucleoplasm;nucleus;PML body	Cell cycle;Cellular senescence;Fanconi anemia pathway;Human immunodeficiency virus 1 infection;Human papillomavirus infection;Human T-cell leukemia virus 1 infection;p53 signaling pathway	PF00454;PF02259;PF02260;PF08064	0	1	2	2	2	301.2	1		ATR	1.22009	0.092831	-0.101992	0.101992	-2.31031						0.0241134	0.960254	0.0040346	-0.0040346	0.0712114
6.10434	6.5345	6.40259	6.3505	6.43796	6.61176	6.32733	6.44626	6.52982	6.41278	6.65105	FALSE					cell differentiation;negative regulation of cellular protein catabolic process;negative regulation of osteoblast proliferation;positive regulation of bone mineralization;positive regulation of osteoblast differentiation;regulation of gene expression		integral component of membrane;lysosomal membrane;nuclear envelope;perinuclear region of cytoplasm;plasma membrane			0	7	2	3	2	24.7	1		ATRAID	0.450999	0.424516	-0.107848	0.107848	-1.00431						0.720317	0.264726	-0.183239	0.183239	-1.51417
4.06178	3.93546	4.29278	4.30012	3.96347	4.73335	4.20945	4.45286	4.41954	4.58496	4.90207	FALSE					cerebellum development;inflammatory response;myelination;pigmentation;regulation of multicellular organism growth;response to oxidative stress	carbohydrate binding;signaling receptor activity	cytoplasm;extracellular exosome;extracellular space;integral component of plasma membrane;plasma membrane		PF00059;PF00431;PF01344;PF01437	0	1	2	2	2	158.4	1		ATRN	0.461749	0.416073	-0.19225	0.19225	-1.02398						1.55482	0.0549201	-0.48799	0.48799	-3.0672
8.48744	8.11738	8.50104	8.49466	8.6907	7.82273	7.8505	8.24745	8.84549	8.29554	8.67419	FALSE					brain development;learning;lung alveolus development;memory;negative regulation of transcription by RNA polymerase II;negative regulation of transcription, DNA-templated;nuclear export;RNA processing;social behavior	DNA binding;identical protein binding;poly(G) binding;poly(U) RNA binding;protein C-terminus binding;protein self-association	cytoplasm;cytosol;nuclear inclusion body;nuclear matrix;nucleolus;nucleoplasm;nucleus		PF08517;PF12547	0	4	3	5	3	86.9	1		ATXN1	0.504342	0.38153	0.247285	-0.247285	1.10103						0.528091	0.378906	-0.204945	0.204945	-1.16541
10.5856	10.5964	10.6029	10.515	10.5051	10.5341	10.4469	10.501	10.6422	10.5711	10.5992	FALSE		+		Gl2_siSenp3-9	cilium assembly;nervous system development;neuron projection development;protein homotrimerization	enzyme binding;identical protein binding	cytoplasm;cytosol;dendrite;extracellular space;membrane;neuronal cell body;perinuclear region of cytoplasm;plasma membrane		PF09759	0	20	9	13	9	53.5	1		ATXN10	1.54522	0.0485529	0.078187	-0.078187	2.86816						0.432432	0.452235	-0.0291905	0.0291905	-0.98589
10.927	10.9648	10.9355	11.0346	10.3395	10.3674	10.4146	10.3776	11.1191	11.1319	11.1534	FALSE		+	+	Gl2_siSenp3-1;Gl2_siSenp3-9	cytoplasmic mRNA processing body assembly;negative regulation of receptor internalization;regulation of cytoplasmic mRNA processing body assembly;regulation of translation;RNA metabolic process;RNA transport;stress granule assembly	epidermal growth factor receptor binding;protein C-terminus binding;RNA binding	cytoplasm;cytoplasmic stress granule;cytosol;Golgi apparatus;membrane;perinuclear region of cytoplasm;polysome;ribonucleoprotein complex;trans-Golgi network		PF06741;PF07145;PF14438	0	14	16	25	15	140.2	1		ATXN2	6.04738	1.99492e-05	0.590714	-0.590714	20.4205				+		2.61055	0.00816162	-0.169283	0.169283	-5.62907
11.66	11.6717	11.651	11.7221	11.508	11.4576	11.4611	11.4553	11.7773	11.7708	11.7821	FALSE		+	+	Gl2_siSenp3-1;Gl2_siSenp3-9	regulation of cytoplasmic mRNA processing body assembly;stress granule assembly	cadherin binding;RNA binding	cytoplasmic stress granule;cytosol;membrane;nuclear speck		PF06741;PF07145;PF14438	1	21	22	41	21	113.3	1		ATXN2L	4.27634	0.000306864	0.205673	-0.205673	10.1593						2.49493	0.00999188	-0.100587	0.100587	-5.29719
8.31334	8.36194	8.42878	8.45861	8.76885	8.853	8.90779	8.93546	8.6844	8.81922	8.73132	FALSE		+	+	Gl2_siSenp3-1;Gl2_siSenp3-9	actin cytoskeleton organization;cellular response to heat;cellular response to misfolded protein;chemical synaptic transmission;exploration behavior;histone H3 deacetylation;intermediate filament cytoskeleton organization;microtubule cytoskeleton organization;monoubiquitinated protein deubiquitination;nervous system development;nucleotide-excision repair;positive regulation of ERAD pathway;protea…	ATPase binding;histone deacetylase activity;identical protein binding;Lys48-specific deubiquitinase activity;Lys63-specific deubiquitinase activity;RNA polymerase II regulatory region DNA binding;thiol-dependent ubiquitin-specific protease activity;thiol-dependent ubiquitinyl hydrolase activity;ubiquitin protein ligase binding	cytoplasm;cytosol;mitochondrial matrix;mitochondrial membrane;nuclear inclusion body;nuclear matrix;nucleolus;nucleoplasm;nucleus;plasma membrane	Protein processing in endoplasmic reticulum	PF02099;PF02809	0	25	6	6	6	41.2	1		ATXN3	4.15316	0.000377175	-0.475606	0.475606	-9.66591						3.02497	0.00397409	-0.354312	0.354312	-6.95536
3.76553	4.39917	4.04439	3.47249	3.848	3.39232	4.06178	4.15381	3.65535	4.05311	3.44626	FALSE					branched-chain amino acid catabolic process;fatty acid beta-oxidation;leucine catabolic process	enoyl-CoA hydratase activity;itaconyl-CoA hydratase activity;methylglutaconyl-CoA hydratase activity;mRNA 3'-UTR binding	mitochondrial matrix;mitochondrion	Metabolic pathways;Valine, leucine and isoleucine degradation	PF00378	0	2	1	1	1	35.6	1		AUH	0.0779121	0.864449	0.0564231	-0.0564231	0.216499						0.302122	0.578795	0.202157	-0.202157	0.728925
9.59917	9.63281	9.55785	9.68808	9.0677	9.16616	9.19229	9.19229	9.47046	9.53352	9.60196	FALSE		+		Gl2_siSenp3-9	retrograde protein transport, ER to cytosol;ubiquitin-dependent ERAD pathway	ubiquitin binding;ubiquitin-protein transferase activator activity	extracellular exosome;Hrd1p ubiquitin ligase ERAD-L complex;integral component of endoplasmic reticulum membrane;membrane		PF02845	0	16	6	9	6	45.8	1		AUP1	4.5847	0.000181628	0.464863	-0.464863	11.4963						0.908019	0.185952	0.0841641	-0.0841641	1.84974
7.21626	7.30652	7.33271	7.16792	7.33718	7.43463	7.34341	7.27984	7.52982	7.37156	7.3733	FALSE					anaphase-promoting complex-dependent catabolic process;anterior/posterior axis specification;cell division;centrosome localization;DNA damage response, signal transduction by p53 class mediator resulting in cell cycle arrest;G2/M transition of mitotic cell cycle;liver regeneration;mitotic cell cycle;mitotic centrosome separation;mitotic spindle organization;negative regulation of apoptotic proces…	ATP binding;histone serine kinase activity;protein heterodimerization activity;protein kinase activity;protein kinase binding;protein serine/threonine kinase activity;protein serine/threonine/tyrosine kinase activity;ubiquitin protein ligase binding	axon hillock;centriole;centrosome;chromosome passenger complex;cilium;condensed nuclear chromosome, centromeric region;cytosol;germinal vesicle;meiotic spindle;microtubule cytoskeleton;midbody;mitotic spindle pole;nucleoplasm;nucleus;perinuclear region of cytoplasm;pronucleus;spindle;spindle microtubule;spindle midzone;spindle pole centrosome	Oocyte meiosis;Progesterone-mediated oocyte maturation	PF00069	0	8	3	3	3	45.8	1		AURKA	0.947756	0.158993	-0.092912	0.092912	-1.85641						1.35449	0.0795306	-0.169042	0.169042	-2.67264
7.2182	7.16591	7.33181	7.23649	7.24413	7.34518	7.18686	7.24603	6.92719	7.00113	7.19377	FALSE					abscission;aging;anaphase-promoting complex-dependent catabolic process;attachment of spindle microtubules to kinetochore;cell proliferation;cellular response to UV;cleavage furrow formation;histone H3-S28 phosphorylation;histone modification;mitotic cytokinesis checkpoint;mitotic spindle assembly checkpoint;mitotic spindle midzone assembly;mitotic spindle organization;negative regulation of B ce…	ATP binding;histone serine kinase activity;kinase binding;metal ion binding;protein serine/threonine kinase activity;protein serine/threonine/tyrosine kinase activity	chromocenter;chromosome passenger complex;condensed chromosome, centromeric region;condensed nuclear chromosome, centromeric region;cytosol;kinetochore;midbody;mitotic spindle midzone;nucleoplasm;nucleus;spindle;spindle microtubule;spindle midzone;spindle pole centrosome		PF00069	0	6	2	2	2	39.3	1		AURKB	0.138211	0.771346	-0.0174443	0.0174443	-0.365291						1.27845	0.0917	0.19741	-0.19741	2.52785
6.01792	5.64674	5.91409	5.94486	5.87283	5.89966	5.79442	5.82782	5.78398	6.0045	5.8125	FALSE					actin cytoskeleton reorganization;axon extension;dendrite extension;embryonic viscerocranium morphogenesis;forebrain neuron development;innate vocalization behavior;neuron cellular homeostasis;neuron migration;positive regulation of histone H3-K4 methylation;positive regulation of histone H4-K16 acetylation;positive regulation of lamellipodium assembly;positive regulation of Rac protein signal tr…	chromatin binding	cytoplasm;cytoskeleton;growth cone;nucleus		PF15336	0	2	4	4	4	138.9	1		AUTS2	0.145327	0.761744	0.0322206	-0.0322206	0.382029						0.0428561	0.928404	0.0139079	-0.0139079	0.12415
9.89558	9.84847	9.88218	9.96521	10.037	9.9993	9.95216	10.0546	9.97799	9.98314	9.98228	FALSE		+		Gl2_siSenp3-9	apoptotic process;negative regulation of apoptotic process		endomembrane system;intracellular;membrane			0	25	6	7	6	38.5	1		AVEN	1.82719	0.0280681	-0.112906	0.112906	-3.37841						1.45354	0.0665252	-0.0832787	0.0832787	-2.86516
9.35535	9.3837	9.53138	9.4582	9.51511	9.49845	9.45841	9.50303	8.87774	8.78267	8.90358	FALSE			+	Gl2_siSenp3-1	cell migration		integral component of membrane;recycling endosome		PF09794	0	8	4	4	4	71.9	1		AVL9	0.726868	0.244757	-0.0615892	0.0615892	-1.48706						3.83132	0.00109764	0.577494	-0.577494	10.3126
9.50402	9.41236	9.54323	9.44377	9.28979	9.38522	9.37786	9.37569	9.66035	9.69349	9.65392	FALSE		+	+	Gl2_siSenp3-1;Gl2_siSenp3-9	animal organ regeneration;apoptotic cell clearance;blood vessel remodeling;cell maturation;cell migration;cellular response to extracellular stimulus;cellular response to hydrogen peroxide;cellular response to interferon-alpha;cellular response to lipopolysaccharide;dendritic cell differentiation;erythrocyte homeostasis;forebrain cell migration;inflammatory response;innate immune response;natural…	ATP binding;myosin heavy chain binding;phosphatidylinositol 3-kinase binding;phosphatidylserine binding;protein heterodimerization activity;protein tyrosine kinase activity;transmembrane receptor protein tyrosine kinase activity;virus receptor activity;Wnt-protein binding	cell surface;extracellular exosome;extracellular space;host cell surface;integral component of plasma membrane;plasma membrane;receptor complex	EGFR tyrosine kinase inhibitor resistance	PF00041;PF07714	0	18	11	14	11	98.3	1		AXL	1.73163	0.0338556	0.118706	-0.118706	3.20209						2.50586	0.00981992	-0.193408	0.193408	-5.32793
3.88753	4.12928	3.89724	4.15381	3.72247	3.8679	3.85798	3.926	4.08746	4.05311	4.24793	FALSE					dendritic cell differentiation;dendritic cell proliferation;I-kappaB kinase/NF-kappaB signaling;interferon-alpha production;interferon-gamma production;interleukin-6 production;mitotic cell cycle;T cell activation;tumor necrosis factor production;viral process		cytoplasm	RIG-I-like receptor signaling pathway	PF12845	0	3	1	1	1	44.9	1		AZI2	1.07258	0.124038	0.173378	-0.173378	2.06381						0.51244	0.389718	-0.112537	0.112537	-1.13641
[truncated: 5,523 more rows]
[truncated: 11 more columns]
