# Supplementary material for: Characterization of nucleolar SUMO isopeptidases unveils a general p53-independent checkpoint of impaired ribosome biogenesis
Source: Nat Commun. 2023 Dec 8;14:8121. doi: 10.1038/s41467-023-43751-9 (PMC10709353; doi:10.1038/s41467-023-43751-9)
Supplement: Supplementary file 14 — Supplementary Data 11 [file 41467_2023_43751_MOESM14_ESM.xlsx]

## Sheet: SAOS2_siControl_vs_siSENP3_2
Ensembl ID	Gene ID	mean of normalized counts for all samples	log2 fold change	standard error	Wald statistic	Wald test p-value	BH-adjusted p-value		up-regulated in siSENP3-2 (log2 >1)	down-regulated in siSENP3-2 (log2 >1)
ENSG00000047849	MAP4	6825.69	1.4504	0.0294027	49.3287	0	0			+
ENSG00000101335	MYL9	2352.57	2.19173	0.0522399	41.955	0	0			+
ENSG00000107731	UNC5B	1435.96	2.09269	0.0517301	40.4541	0	0			+
ENSG00000117228	GBP1	1245.15	2.37446	0.0518845	45.7644	0	0			+
ENSG00000128510	CPA4	2887.38	-2.96024	0.0755283	-39.1938	0	0		+
ENSG00000138829	FBN2	1708.64	3.15684	0.0627928	50.274	0	0			+
ENSG00000139329	LUM	5606.09	2.98323	0.0522331	57.1138	0	0			+
ENSG00000145681	HAPLN1	6971.03	1.98773	0.0463273	42.9063	0	0			+
ENSG00000147065	MSN	6150.26	1.3514	0.0336415	40.1706	0	0			+
ENSG00000154143	PANX3	704.959	3.00172	0.072321	41.5055	0	0			+
ENSG00000163479	SSR2	2363.67	2.47537	0.048522	51.0154	0	0			+
ENSG00000164574	GALNT10	3237.04	1.68289	0.0438603	38.3694	0	0			+
ENSG00000175130	MARCKSL1	2596.76	2.67993	0.0489023	54.8016	0	0			+
ENSG00000218227	AC136632.1	5453.96	2.85317	0.0401997	70.9748	0	0			+
ENSG00000152952	PLOD2	2520.9	1.63034	0.0435818	37.4088	2.81435e-306	4.06298e-303			+
ENSG00000153904	DDAH1	3981.88	1.54311	0.0415309	37.1557	3.54301e-302	4.79524e-299			+
ENSG00000233328	PFN1P1	3414.54	1.6198	0.0437946	36.9863	1.90029e-299	2.42064e-296			+
ENSG00000105323	HNRNPUL1	3959.87	1.12669	0.0312292	36.0781	4.99476e-285	6.00897e-282			+
ENSG00000064195	DLX3	492.245	2.95014	0.0837124	35.2414	4.65258e-272	5.30272e-269			+
ENSG00000106609	TMEM248	1858.56	1.75653	0.050305	34.9177	4.00275e-267	4.33398e-264			+
ENSG00000184678	HIST2H2BE	2362.54	-1.9321	0.0560529	-34.4693	2.31467e-260	2.38687e-257		+
ENSG00000139239	RPL14P1	8041.63	0.841661	0.0245289	34.3131	5.00889e-258	4.93034e-255
ENSG00000161638	ITGA5	2537.63	1.56633	0.0467291	33.5193	2.52011e-246	2.37274e-243			+
ENSG00000137124	ALDH1B1	1485.08	1.72362	0.0518321	33.254	1.78724e-242	1.61261e-239			+
ENSG00000269936		321.634	3.39915	0.105117	32.3368	2.12586e-229	1.84142e-226			+
ENSG00000035403	VCL	4218.46	1.08908	0.0337306	32.2877	1.03939e-228	8.65688e-226			+
ENSG00000196924	FLNA	23424.9	1.39628	0.0434317	32.1488	9.17225e-227	7.35648e-224			+
ENSG00000122786	CALD1	8487.71	1.55142	0.048322	32.106	3.64127e-226	2.81613e-223			+
ENSG00000151468	CCDC3	1181.78	1.61185	0.0503003	32.0445	2.61983e-225	1.95629e-222			+
ENSG00000112658	SRF	1660.54	1.44476	0.0453189	31.8799	5.07575e-223	3.66385e-220			+
ENSG00000100139	MICALL1	2137.48	1.47904	0.0468367	31.5785	7.27936e-219	5.08498e-216			+
ENSG00000116717	GADD45A	1600.6	1.57325	0.0499862	31.4737	1.98761e-217	1.34505e-214			+
ENSG00000104419	NDRG1	2232.01	-1.3951	0.0446672	-31.2332	3.77988e-214	2.48041e-211		+
ENSG00000064666	CNN2	3259.35	1.28279	0.0411017	31.21	7.78494e-214	4.95832e-211			+
ENSG00000130309	COLGALT1	3067.65	1.01232	0.0327515	30.9091	9.02734e-210	5.58534e-207			+
ENSG00000168374	ARF4	1203.79	1.67767	0.0546476	30.6998	5.72669e-207	3.44477e-204			+
ENSG00000055070	SZRD1	1729.98	1.31369	0.0430392	30.523	1.28891e-204	7.54361e-202			+
ENSG00000167460	TPM4	9748.79	1.15252	0.0379289	30.3864	8.31164e-203	4.73654e-200			+
ENSG00000244398	AC116533.1	5432.11	1.49738	0.0501189	29.8766	3.96821e-196	2.20337e-193			+
ENSG00000187837	HIST1H1C	3271.25	-1.15029	0.038874	-29.5901	2.00385e-192	1.08483e-189		+
ENSG00000125266	EFNB2	1731.04	1.72282	0.0586057	29.3968	6.03693e-190	3.18853e-187			+
ENSG00000162889	MAPKAPK2	2060.26	1.2625	0.0433502	29.1232	1.82649e-186	9.41729e-184			+
ENSG00000122641	INHBA	1837.02	1.74288	0.0599633	29.0657	9.73579e-186	4.90299e-183			+
ENSG00000108468	CBX1	2346.97	1.49708	0.0516585	28.9803	1.16634e-184	5.74023e-182			+
ENSG00000072110	ACTN1	4375.27	1.10998	0.038359	28.9367	4.12987e-184	1.94418e-181			+
ENSG00000125868	DSTN	5149.46	1.08447	0.0374766	28.9371	4.07296e-184	1.94418e-181			+
ENSG00000136295	TTYH3	11476.7	1.38321	0.0478855	28.8858	1.80233e-183	8.30413e-181			+
ENSG00000134668	SPOCD1	1197.36	1.43403	0.0500425	28.6564	1.33567e-180	6.0258e-178			+
ENSG00000261716	AC239868.1	949.179	-1.52043	0.053607	-28.3625	5.86943e-177	2.59393e-174		+
ENSG00000166147	FBN1	1196.9	1.45032	0.0512683	28.2889	4.73925e-176	2.05257e-173			+
ENSG00000152377	SPOCK1	1070.32	2.02115	0.0715002	28.2678	8.59934e-176	3.65135e-173			+
ENSG00000107796	ACTA2	212.844	4.00239	0.141714	28.2427	1.74854e-175	7.28165e-173			+
ENSG00000179218	CALR	3812.72	1.27654	0.045249	28.2114	4.23625e-175	1.73087e-172			+
ENSG00000060718	COL11A1	2721.44	1.46682	0.0520179	28.1983	6.13022e-175	2.45833e-172			+
ENSG00000133216	EPHB2	2237.01	1.20949	0.0428956	28.1962	6.5137e-175	2.56462e-172			+
ENSG00000107566	ERLIN1	1190.5	1.59789	0.0569064	28.0793	1.75552e-173	6.78854e-171			+
ENSG00000136026	CKAP4	2694.71	1.15405	0.0413513	27.9085	2.10184e-171	7.98513e-169			+
ENSG00000166963	MAP1A	3381.33	1.3761	0.0499238	27.564	3.01059e-167	1.12404e-164			+
ENSG00000119042	SATB2	1731.81	1.24832	0.045515	27.4266	1.32031e-165	4.84599e-163			+
ENSG00000149591	TAGLN	600.733	2.15667	0.0787604	27.3827	4.40846e-165	1.59109e-162			+
ENSG00000119280	C1orf198	1055.97	1.895	0.0694308	27.2933	5.09242e-164	1.80781e-161			+
ENSG00000132294	EFR3A	3774.59	-1.30079	0.0477457	-27.2441	1.95278e-163	6.82055e-161		+
ENSG00000164125	FAM198B	874.469	1.91219	0.0702763	27.2095	5.00994e-163	1.72207e-160			+
ENSG00000134107	BHLHE40	3240.78	-0.85048	0.0314816	-27.0152	9.80414e-161	3.31732e-158
ENSG00000101871	MID1	2640.85	0.989105	0.036657	26.9827	2.3574e-160	7.85376e-158
ENSG00000138411	HECW2	898.338	1.64425	0.0615737	26.7037	4.25781e-157	1.39701e-154			+
ENSG00000067445	TRO	1395.03	1.2964	0.0486611	26.6414	2.25126e-156	7.27626e-154			+
ENSG00000154734	ADAMTS1	570.264	1.97603	0.0756135	26.1332	1.52894e-150	4.86899e-148			+
ENSG00000170374	SP7	832.527	2.01738	0.0772056	26.13	1.66187e-150	5.21564e-148			+
ENSG00000149596	JPH2	411.57	2.35001	0.089982	26.1165	2.36983e-150	7.33125e-148			+
ENSG00000078369	GNB1	5237.08	0.929399	0.0357544	25.994	5.788e-149	1.76534e-146
ENSG00000272796		349.144	2.46634	0.0949272	25.9814	8.03336e-149	2.41614e-146			+
ENSG00000064042	LIMCH1	1830.52	1.47258	0.0568771	25.8906	8.50283e-148	2.52231e-145			+
ENSG00000163171	CDC42EP3	2556.8	1.32441	0.0512182	25.8582	1.96594e-147	5.75305e-145			+
ENSG00000213281	NRAS	2362.38	1.4247	0.0553355	25.7466	3.51535e-146	1.015e-143			+
ENSG00000169851	PCDH7	416.03	2.30195	0.0894977	25.7207	6.85811e-146	1.95411e-143			+
ENSG00000140931	CMTM3	1505.42	1.7017	0.0665495	25.5704	3.25612e-144	9.1573e-142			+
ENSG00000041982	TNC	9001.14	1.39394	0.0545409	25.5577	4.50763e-144	1.25145e-141			+
ENSG00000110400	NECTIN1	753.046	1.70658	0.0669558	25.4881	2.67e-143	7.31884e-141			+
ENSG00000136238	RAC1	5730.66	0.837344	0.0328932	25.4564	5.99392e-143	1.62248e-140
ENSG00000134333	LDHA	6464.25	-0.785949	0.0309651	-25.3817	4.01235e-142	1.07268e-139
ENSG00000067955	CBFB	1348.54	-1.17103	0.0462083	-25.3424	1.08981e-141	2.87802e-139		+
ENSG00000134369	NAV1	1720.92	1.00367	0.0396485	25.3141	2.23447e-141	5.8298e-139			+
ENSG00000143570	SLC39A1	3075.45	0.90093	0.0356341	25.2828	4.93602e-141	1.27249e-138
ENSG00000143549	TPM3	5535.43	0.683491	0.027165	25.1607	1.07861e-139	2.74792e-137
ENSG00000105810	CDK6	1713.37	1.452	0.0578619	25.0942	5.75152e-139	1.44825e-136			+
ENSG00000150938	CRIM1	3005.09	1.03634	0.0415005	24.9717	1.24116e-137	3.08935e-135			+
ENSG00000076716	GPC4	1959.48	1.12138	0.0451508	24.8364	3.62495e-136	8.92027e-134			+
ENSG00000011201	ANOS1	940.722	1.49614	0.0607023	24.6471	3.95414e-134	9.621e-132			+
ENSG00000145012	LPP	2678.35	1.2015	0.0488204	24.6106	9.73069e-134	2.34131e-131			+
ENSG00000159176	CSRP1	2709.52	1.01651	0.0413512	24.5823	1.95176e-133	4.64454e-131			+
ENSG00000099250	NRP1	3353.36	0.80953	0.0329346	24.5799	2.071e-133	4.87473e-131
ENSG00000107984	DKK1	451.562	1.95774	0.0796549	24.5778	2.17974e-133	5.07552e-131			+
ENSG00000139278	GLIPR1	728.538	1.79384	0.0730645	24.5515	4.16663e-133	9.59876e-131			+
ENSG00000213626	LBH	1502.8	1.66119	0.0678457	24.4849	2.14022e-132	4.87857e-130			+
ENSG00000162614	NEXN	755.688	1.46223	0.0598212	24.4433	5.92711e-132	1.337e-129			+
ENSG00000084090	STARD7	2619.48	1.0808	0.0443126	24.3904	2.16383e-131	4.8307e-129			+
ENSG00000135048	TMEM2	2046.74	1.06728	0.0439436	24.2876	2.65263e-130	5.86149e-128			+
ENSG00000115641	FHL2	1103.56	1.56688	0.0646837	24.2238	1.25027e-129	2.73482e-127			+
ENSG00000073712	FERMT2	1847.83	1.29768	0.0537013	24.1647	5.23545e-129	1.13374e-126			+
ENSG00000101346	POFUT1	2163.99	1.27932	0.0530043	24.1362	1.04352e-128	2.23737e-126			+
ENSG00000169976	SF3B5	1027.05	-1.41748	0.0588606	-24.0819	3.86598e-128	8.20764e-126		+
ENSG00000078401	EDN1	607.833	1.86966	0.0776579	24.0755	4.51298e-128	9.48821e-126			+
ENSG00000254726	MEX3A	1347.71	1.22153	0.0507826	24.0541	7.55967e-128	1.57408e-125			+
ENSG00000105971	CAV2	1197.05	-1.16253	0.0483646	-24.0368	1.14779e-127	2.36717e-125		+
ENSG00000186470	BTN3A2	990.625	1.4593	0.0607765	24.011	2.13527e-127	4.3622e-125			+
ENSG00000158195	WASF2	3984.94	1.08125	0.0452862	23.8759	5.45617e-126	1.10424e-123			+
ENSG00000073921	PICALM	3285.07	0.847012	0.0355052	23.856	8.77111e-126	1.75869e-123
ENSG00000029559	IBSP	261.539	2.3978	0.100961	23.7497	1.10693e-124	2.19914e-122			+
ENSG00000175414	ARL10	932.323	1.34466	0.0566287	23.7451	1.23326e-124	2.42783e-122			+
ENSG00000153071	DAB2	802.455	1.68514	0.0715941	23.5374	1.68989e-122	3.29681e-120			+
ENSG00000070614	NDST1	5012.8	0.98556	0.0418739	23.5364	1.73041e-122	3.34572e-120
ENSG00000146197	SCUBE3	342.413	2.24248	0.0954635	23.4904	5.10878e-122	9.79032e-120			+
ENSG00000116128	BCL9	2056.64	1.31969	0.0566557	23.2932	5.19687e-120	9.87177e-118			+
ENSG00000108518	PFN1	1805.37	1.40211	0.0604931	23.1781	7.57846e-119	1.42706e-116			+
ENSG00000106772	PRUNE2	593.648	1.74923	0.0756496	23.1227	2.73573e-118	5.10708e-116			+
ENSG00000136997	MYC	2714.27	1.00437	0.0434979	23.0902	5.81073e-118	1.07548e-115			+
ENSG00000100345	MYH9	13661	0.78481	0.0340574	23.0438	1.69853e-117	3.11709e-115
ENSG00000103257	SLC7A5	4332.42	0.960222	0.0417836	22.9808	7.25284e-117	1.31983e-114
ENSG00000160408	ST6GALNAC6	958.636	1.3233	0.0580337	22.8024	4.34539e-115	7.84161e-113			+
ENSG00000206532	AC117402.1	693.25	1.97577	0.0871318	22.6756	7.79665e-114	1.39534e-111			+
ENSG00000177733	HNRNPA0	3813.03	0.970934	0.0429581	22.6019	4.1515e-113	7.36892e-111
ENSG00000162704	ARPC5	2753.07	0.929662	0.0411763	22.5776	7.19123e-113	1.26607e-110
ENSG00000063046	EIF4B	1533.62	1.25423	0.0558778	22.4459	1.40432e-111	2.45247e-109			+
ENSG00000179222	MAGED1	3199.44	0.982085	0.0440403	22.2997	3.71976e-110	6.4441e-108
ENSG00000142541	RPL13A	3350.06	0.807607	0.0363691	22.2058	3.0159e-109	5.18327e-107
ENSG00000165323	FAT3	885.968	1.38772	0.0627173	22.1266	1.75146e-108	2.98644e-106			+
ENSG00000143384	MCL1	6885.87	-0.658961	0.0299118	-22.0301	1.4818e-107	2.5069e-105
ENSG00000110917	MLEC	2776.52	0.824868	0.0375019	21.9954	3.19058e-107	5.35597e-105
ENSG00000071127	WDR1	3393.56	0.861888	0.0392181	21.9768	4.80158e-107	7.99832e-105
ENSG00000184743	ATL3	1935.75	-0.932561	0.0424541	-21.9663	6.04472e-107	9.99225e-105
ENSG00000167552	TUBA1A	2766.61	0.990283	0.0452189	21.8997	2.61238e-106	4.28568e-104
ENSG00000134686	PHC2	1912.57	1.07026	0.0488959	21.8885	3.34361e-106	5.44405e-104			+
ENSG00000095739	BAMBI	303.864	2.19262	0.100233	21.8752	4.47344e-106	7.22928e-104			+
ENSG00000102024	PLS3	2433.57	1.0377	0.0474958	21.8483	8.07593e-106	1.29544e-103			+
ENSG00000175215	CTDSP2	3499.03	1.15697	0.0530998	21.7885	2.98197e-105	4.74813e-103			+
ENSG00000172403	SYNPO2	1669.69	3.11698	0.143539	21.7152	1.4745e-104	2.33067e-102			+
ENSG00000162368	CMPK1	2375.83	1.07995	0.050043	21.5805	2.73611e-103	4.29351e-101			+
ENSG00000251593	MSNP1	4460.41	1.25962	0.0586573	21.4743	2.70819e-102	4.21913e-100			+
ENSG00000142173	COL6A2	15416	0.891705	0.0417123	21.3775	2.16514e-101	3.34901e-99
ENSG00000160213	CSTB	901.703	1.65293	0.0778331	21.2369	4.35717e-100	6.69181e-98			+
ENSG00000044574	HSPA5	8702.56	0.771485	0.0363426	21.2281	5.24891e-100	8.00458e-98
ENSG00000132475	H3F3B	8065.44	-0.789677	0.0372319	-21.2097	7.77555e-100	1.17748e-97
ENSG00000162458	FBLIM1	674.969	1.34644	0.0637559	21.1187	5.35452e-99	8.05223e-97			+
ENSG00000124145	SDC4	3168.61	-0.832104	0.0395949	-21.0154	4.73732e-98	7.07495e-96
ENSG00000174282	ZBTB4	1925.72	0.948359	0.0452139	20.9749	1.11105e-97	1.64794e-95
ENSG00000189120	SP6	409.637	1.62742	0.0776462	20.9594	1.53893e-97	2.26704e-95			+
ENSG00000125844	RRBP1	2976.98	1.03226	0.0492909	20.9421	2.21326e-97	3.23839e-95			+
ENSG00000137801	THBS1	3690.62	1.04977	0.0501988	20.9123	4.13397e-97	6.00813e-95			+
ENSG00000110042	DTX4	567.799	1.62072	0.0775108	20.9097	4.37213e-97	6.3119e-95			+
ENSG00000104081	BMF	1207.82	0.971841	0.0469181	20.7136	2.61323e-95	3.74765e-93
ENSG00000172795	DCP2	1314.88	-1.10393	0.0533272	-20.7011	3.38701e-95	4.82537e-93		+
ENSG00000097033	SH3GLB1	2039.81	0.867661	0.0420928	20.613	2.09649e-94	2.96728e-92
ENSG00000117114	ADGRL2	1579.56	1.04876	0.0509448	20.5862	3.64991e-94	5.13239e-92			+
ENSG00000140937	CDH11	1092.69	1.11075	0.0539641	20.5832	3.88434e-94	5.42679e-92			+
ENSG00000185215	TNFAIP2	2473.75	-1.04374	0.0507364	-20.5718	4.91509e-94	6.82284e-92		+
ENSG00000108175	ZMIZ1	2303.43	0.960686	0.0467642	20.5432	8.85269e-94	1.22105e-91
ENSG00000182704	TSKU	1036.51	1.45964	0.071093	20.5314	1.12937e-93	1.54788e-91			+
ENSG00000117519	CNN3	10761.1	0.630768	0.0307799	20.4929	2.49355e-93	3.39609e-91
ENSG00000184371	CSF1	995.743	1.3423	0.0657044	20.4293	9.18025e-93	1.24249e-90			+
ENSG00000116729	WLS	1251.41	1.12959	0.0553914	20.3929	1.93233e-92	2.59904e-90			+
ENSG00000177885	GRB2	3297.11	0.785672	0.0385402	20.3858	2.23715e-92	2.99046e-90
ENSG00000095383	TBC1D2	425.903	-2.07107	0.1016	-20.3845	2.2933e-92	3.04671e-90		+
ENSG00000162512	SDC3	2700.15	0.904279	0.044783	20.1924	1.14079e-90	1.50633e-88
ENSG00000240849	TMEM189	799.312	1.19224	0.0591845	20.1445	3.00871e-90	3.9487e-88			+
ENSG00000088256	GNA11	1031.93	1.09331	0.054403	20.0964	7.92747e-90	1.03415e-87			+
ENSG00000188157	AGRN	6054.54	-1.03135	0.0514188	-20.0578	1.72408e-89	2.23563e-87		+
ENSG00000126878	AIF1L	160.802	3.28353	0.16377	20.0497	2.03157e-89	2.61866e-87			+
ENSG00000145730	PAM	1814.01	-0.918041	0.0457896	-20.0491	2.05452e-89	2.63259e-87
ENSG00000115414	FN1	3240.29	0.872443	0.0435514	20.0325	2.87064e-89	3.65669e-87
ENSG00000102316	MAGED2	1952.97	0.970005	0.0484359	20.0266	3.23051e-89	4.09103e-87
ENSG00000105880	DLX5	1207.28	1.04471	0.0521784	20.0219	3.54922e-89	4.46851e-87			+
ENSG00000184900	SUMO3	2553.49	0.814066	0.0406886	20.0072	4.76442e-89	5.96379e-87
ENSG00000197358	BNIP3P1	1458.34	-0.998376	0.0500838	-19.9341	2.059e-88	2.56251e-86
ENSG00000125378	BMP4	4548.17	0.795013	0.0398835	19.9334	2.0893e-88	2.58537e-86
ENSG00000153317	ASAP1	2499.21	0.794924	0.0399394	19.9033	3.81291e-88	4.69139e-86
ENSG00000157557	ETS2	543.819	1.41906	0.0713281	19.8948	4.51205e-88	5.52025e-86			+
ENSG00000183779	ZNF703	562.745	1.57313	0.0790884	19.8908	4.88785e-88	5.94643e-86			+
ENSG00000024422	EHD2	3274.57	-0.85957	0.0432189	-19.8888	5.09207e-88	6.16026e-86
ENSG00000011007	ELOA	1169.9	0.932049	0.0469825	19.8382	1.39338e-87	1.67631e-85
ENSG00000055208	TAB2	3268.46	0.942966	0.0478119	19.7224	1.38477e-86	1.65675e-84
ENSG00000159335	PTMS	3115.88	0.747801	0.0379472	19.7064	1.90195e-86	2.263e-84
ENSG00000156639	ZFAND3	1460.17	1.12603	0.0572243	19.6775	3.36415e-86	3.98091e-84			+
ENSG00000107130	NCS1	2451.1	0.829352	0.0421739	19.6651	4.29568e-86	5.0556e-84
ENSG00000049618	ARID1B	1481.66	0.856691	0.0436177	19.6409	6.91366e-86	8.09272e-84
ENSG00000110880	CORO1C	3317.55	0.754332	0.0384739	19.6063	1.36512e-85	1.58933e-83
ENSG00000176697	BDNF	458.29	1.56002	0.0797754	19.5552	3.72668e-85	4.31558e-83			+
ENSG00000111799	COL12A1	3404.71	1.02395	0.0525018	19.5031	1.03262e-84	1.18944e-82			+
ENSG00000198743	SLC5A3	2136.48	-0.742838	0.0381074	-19.4933	1.25156e-84	1.434e-82
ENSG00000183691	NOG	777.492	2.10759	0.108266	19.4668	2.09886e-84	2.39215e-82			+
ENSG00000161217	PCYT1A	1529.78	0.826274	0.0424486	19.4653	2.16346e-84	2.45286e-82
ENSG00000118523	CTGF	2957.2	1.23036	0.0632095	19.4648	2.18227e-84	2.46131e-82			+
ENSG00000139405	RITA1	273.393	2.22964	0.114738	19.4325	4.10114e-84	4.60156e-82			+
ENSG00000013288	MAN2B2	731.083	1.28935	0.0664285	19.4096	6.40307e-84	7.14735e-82			+
ENSG00000119630	PGF	172.434	2.85871	0.148318	19.2742	8.84474e-83	9.8222e-81			+
ENSG00000115963	RND3	842.455	1.5085	0.0784305	19.2336	1.9382e-82	2.14141e-80			+
ENSG00000145685	LHFPL2	765.438	1.36423	0.0709846	19.2187	2.58247e-82	2.83875e-80			+
ENSG00000141867	BRD4	1398.18	1.0632	0.0553481	19.2093	3.0942e-82	3.38408e-80			+
ENSG00000232472	EEF1B2P3	3224.93	0.764875	0.0399589	19.1416	1.13808e-81	1.23845e-79
ENSG00000129474	AJUBA	4594.05	-0.79831	0.0419022	-19.0517	6.35497e-81	6.88085e-79
ENSG00000271525	ARF4P1	501.37	1.5995	0.0843536	18.9618	3.52719e-80	3.80006e-78			+
ENSG00000091527	CDV3	4320.72	0.741456	0.0391466	18.9405	5.29058e-80	5.67165e-78
ENSG00000113657	DPYSL3	1133.16	0.957149	0.0505497	18.9348	5.89503e-80	6.28852e-78
ENSG00000149925	ALDOA	3840.76	-0.71377	0.0377068	-18.9295	6.52203e-80	6.92326e-78
ENSG00000168874	ATOH8	605.789	1.47109	0.0777571	18.9191	7.94547e-80	8.39313e-78			+
ENSG00000177519	RPRM	254.231	1.96551	0.10401	18.8973	1.19986e-79	1.26131e-77			+
ENSG00000152661	GJA1	5124.21	1.55887	0.0826125	18.8697	2.02336e-79	2.11671e-77			+
ENSG00000156599	ZDHHC5	969.643	1.08261	0.0574928	18.8303	4.26029e-79	4.43541e-77			+
ENSG00000255302	EID1	4623.26	-0.65411	0.0347596	-18.8181	5.36833e-79	5.56226e-77
ENSG00000091490	SEL1L3	1555.15	0.804395	0.0428165	18.787	9.64335e-79	9.94413e-77
ENSG00000101608	MYL12A	1241.37	1.15009	0.0612314	18.7827	1.0459e-78	1.07341e-76			+
ENSG00000213190	MLLT11	1820.5	0.927905	0.0494051	18.7816	1.06898e-78	1.09192e-76
ENSG00000156976	EIF4A2	3718.72	0.687585	0.0366304	18.7709	1.30685e-78	1.32863e-76
ENSG00000185920	PTCH1	645.915	1.31039	0.0699056	18.7451	2.12261e-78	2.14791e-76			+
ENSG00000259758		2528.6	-0.734261	0.0392945	-18.6861	6.42483e-78	6.47115e-76
ENSG00000135766	EGLN1	749.423	-1.26218	0.0676482	-18.658	1.08722e-77	1.08998e-75		+
ENSG00000111885	MAN1A1	1335.42	1.08001	0.0581305	18.5791	4.74608e-77	4.73624e-75			+
ENSG00000112559	MDFI	1260.18	1.06446	0.0575088	18.5095	1.73224e-76	1.72072e-74			+
ENSG00000130939	UBE4B	1193.11	0.888664	0.0480416	18.4978	2.14975e-76	2.1257e-74
ENSG00000134363	FST	408.877	1.72017	0.0930097	18.4945	2.28748e-76	2.25161e-74			+
ENSG00000160049	DFFA	1808.62	0.827528	0.0447554	18.49	2.48466e-76	2.43463e-74
ENSG00000198646	NCOA6	1617.8	0.974691	0.0527266	18.4858	2.68889e-76	2.62288e-74
ENSG00000129657	SEC14L1	3293.67	0.673333	0.0364512	18.4722	3.45951e-76	3.35945e-74
ENSG00000173812	EIF1	2476.34	0.964635	0.0522577	18.4592	4.39904e-76	4.25273e-74
ENSG00000150630	VEGFC	275.022	1.90039	0.103011	18.4485	5.36479e-76	5.16331e-74			+
ENSG00000135486	HNRNPA1	2580.61	0.921174	0.0499347	18.4476	5.45519e-76	5.22709e-74
ENSG00000196923	PDLIM7	2642.43	0.934983	0.0509803	18.3401	3.96257e-75	3.78015e-73
ENSG00000163902	RPN1	2452.91	0.64195	0.035031	18.3252	5.20884e-75	4.94726e-73
ENSG00000145050	MANF	412.88	1.49259	0.0815064	18.3126	6.5698e-75	6.21262e-73			+
ENSG00000115461	IGFBP5	3039.2	1.08033	0.0590209	18.3042	7.65574e-75	7.20805e-73			+
ENSG00000180573	HIST1H2AC	1210.01	-0.872316	0.0476978	-18.2884	1.02418e-74	9.6011e-73
ENSG00000173852	DPY19L1	1627.59	-1.16366	0.0636441	-18.2838	1.11311e-74	1.03898e-72		+
ENSG00000115091	ACTR3	2632.08	0.85681	0.0470261	18.2199	3.58849e-74	3.33514e-72
ENSG00000170759	KIF5B	2921.25	0.780458	0.0428699	18.2053	4.6873e-74	4.33776e-72
ENSG00000116962	NID1	2772.38	0.826505	0.045482	18.1721	8.58115e-74	7.90744e-72
ENSG00000172348	RCAN2	297.108	1.73368	0.0956529	18.1247	2.03395e-73	1.86632e-71			+
ENSG00000272016		434.617	-1.3389	0.0740578	-18.0791	4.65639e-73	4.2546e-71		+
ENSG00000260290	AC092115.1	4366.15	-0.687918	0.0381139	-18.049	8.03507e-73	7.3109e-71
ENSG00000146072	TNFRSF21	948.676	1.1377	0.063053	18.0435	8.87102e-73	8.03774e-71			+
ENSG00000129116	PALLD	5372.11	0.777859	0.0432189	17.9981	2.0164e-72	1.81938e-70
ENSG00000185567	AHNAK2	2705.35	-1.22652	0.0682452	-17.9722	3.21764e-72	2.89121e-70		+
ENSG00000213885	RPL13AP7	1220.79	0.856183	0.0476879	17.9539	4.47353e-72	4.00307e-70
ENSG00000129103	SUMF2	966.596	1.04334	0.0581344	17.9471	5.05839e-72	4.50779e-70			+
ENSG00000003989	SLC7A2	395.272	1.56955	0.0875412	17.9292	6.97268e-72	6.18826e-70			+
ENSG00000136492	BRIP1	1401.34	0.928823	0.0518923	17.8991	1.1995e-71	1.06021e-69
ENSG00000158710	TAGLN2	5513.53	-0.56151	0.0314678	-17.844	3.2206e-71	2.83504e-69
ENSG00000140682	TGFB1I1	312.658	1.85001	0.103695	17.8409	3.3989e-71	2.97988e-69			+
ENSG00000102034	ELF4	638.708	1.24129	0.0697974	17.7841	9.37949e-71	8.19003e-69			+
ENSG00000117362	APH1A	1831.58	0.706411	0.0397958	17.7509	1.69638e-70	1.47531e-68
ENSG00000075624	ACTB	49780.6	0.653614	0.0368819	17.7218	2.84556e-70	2.46482e-68
ENSG00000112977	DAP	4363.65	0.703869	0.0397187	17.7214	2.86891e-70	2.47515e-68
ENSG00000145555	MYO10	650.589	1.02827	0.0580262	17.7209	2.89467e-70	2.48746e-68			+
ENSG00000065911	MTHFD2	1083.63	1.09183	0.0616304	17.7158	3.16635e-70	2.71017e-68			+
ENSG00000154511	FAM69A	872.936	1.05998	0.059865	17.7062	3.75294e-70	3.1996e-68			+
ENSG00000204054	LINC00963	2285.22	-0.851972	0.0481268	-17.7027	3.99889e-70	3.39592e-68
ENSG00000142279	WTIP	616.718	-1.39485	0.0789801	-17.6608	8.41133e-70	7.11513e-68		+
ENSG00000181104	F2R	1712.15	0.909922	0.0516016	17.6336	1.36029e-69	1.14619e-67
ENSG00000065320	NTN1	1255.92	1.15947	0.0658618	17.6045	2.27374e-69	1.90845e-67			+
ENSG00000112576	CCND3	1142.53	0.873429	0.0496936	17.5763	3.74434e-69	3.13064e-67
ENSG00000066468	FGFR2	871.716	1.12707	0.0642319	17.5469	6.28471e-69	5.23444e-67			+
ENSG00000141753	IGFBP4	1818.67	0.76277	0.04351	17.5309	8.32305e-69	6.90558e-67
ENSG00000103187	COTL1	4407.36	0.596052	0.034001	17.5305	8.38941e-69	6.93407e-67
ENSG00000150961	SEC24D	532.688	1.3192	0.0754358	17.4877	1.77723e-68	1.46335e-66			+
ENSG00000183496	MEX3B	706.693	1.12214	0.0642227	17.4726	2.31589e-68	1.89964e-66			+
ENSG00000232346	Z74021.1	7345.66	0.593159	0.0339513	17.4709	2.38716e-68	1.95072e-66
ENSG00000188375	H3F3C	3894.05	-0.831714	0.0476511	-17.4542	3.19702e-68	2.60269e-66
ENSG00000110906	KCTD10	1631.29	0.724936	0.0415932	17.4292	4.95291e-68	4.01706e-66
ENSG00000134531	EMP1	2967.12	1.71201	0.0982436	17.4261	5.22479e-68	4.22174e-66			+
ENSG00000116857	TMEM9	932.396	-0.965903	0.0554644	-17.4148	6.36962e-68	5.12766e-66
ENSG00000102763	VWA8	783.715	1.11784	0.0642332	17.4029	7.84641e-68	6.29311e-66			+
ENSG00000132470	ITGB4	717.741	-1.23919	0.0714641	-17.34	2.34602e-67	1.87465e-65		+
ENSG00000120149	MSX2	295.18	1.6544	0.0957442	17.2793	6.73058e-67	5.35848e-65			+
ENSG00000249669	CARMN	121.647	2.85993	0.165759	17.2535	1.05339e-66	8.3557e-65			+
ENSG00000163348	PYGO2	1634.26	0.880838	0.0511139	17.2328	1.50576e-66	1.19005e-64
ENSG00000008513	ST3GAL1	1443.6	0.829764	0.0481712	17.2253	1.71456e-66	1.35013e-64
ENSG00000116679	IVNS1ABP	1534.12	0.890269	0.0516864	17.2244	1.7412e-66	1.36615e-64
ENSG00000198517	MAFK	2960.98	-1.13051	0.0656489	-17.2206	1.86041e-66	1.45441e-64		+
ENSG00000204160	ZDHHC18	789.323	0.989735	0.0575207	17.2066	2.37061e-66	1.8466e-64
ENSG00000116871	MAP7D1	2050	0.855331	0.0497859	17.1802	3.73805e-66	2.90135e-64
ENSG00000157613	CREB3L1	2437.41	0.831022	0.04838	17.177	3.94903e-66	3.05415e-64
ENSG00000234741	GAS5	704.75	1.22724	0.0714924	17.166	4.77438e-66	3.67933e-64			+
ENSG00000111674	ENO2	1654.53	-0.916043	0.0533752	-17.1623	5.08365e-66	3.90377e-64
ENSG00000117758	STX12	1206.36	0.866751	0.0505155	17.1581	5.46652e-66	4.18295e-64
ENSG00000100221	JOSD1	1797.13	0.826728	0.0481984	17.1526	6.00924e-66	4.58204e-64
ENSG00000134109	EDEM1	1656.7	-0.679821	0.0397025	-17.1229	1.00221e-65	7.61501e-64
ENSG00000224051	CPTP	643.493	1.17435	0.0686043	17.1177	1.09437e-65	8.28619e-64			+
ENSG00000106554	CHCHD3	5515.2	0.675105	0.0394526	17.1118	1.21224e-65	9.14671e-64
ENSG00000103449	SALL1	1786.99	0.9191	0.053735	17.1043	1.37857e-65	1.03656e-63
ENSG00000272841	AL139393.2	604.027	-1.13496	0.0663737	-17.0995	1.4965e-65	1.12134e-63		+
ENSG00000162645	GBP2	514.246	1.29466	0.075771	17.0865	1.87015e-65	1.39649e-63			+
ENSG00000173473	SMARCC1	1792.44	0.812983	0.0476815	17.0503	3.479e-65	2.58893e-63
ENSG00000103353	UBFD1	1494.22	0.895447	0.0528466	16.9443	2.12129e-64	1.57317e-62
ENSG00000197712	FAM114A1	767.908	1.04827	0.0619742	16.9147	3.50695e-64	2.59191e-62			+
ENSG00000143515	ATP8B2	2965.33	0.636206	0.0377463	16.8548	9.67017e-64	7.1227e-62
ENSG00000083782	EPYC	232.087	1.93827	0.115071	16.8442	1.1575e-63	8.49683e-62			+
ENSG00000022840	RNF10	782.261	1.04315	0.0619735	16.8322	1.41848e-63	1.03774e-61			+
ENSG00000136986	DERL1	2276.39	0.671623	0.04003	16.778	3.53716e-63	2.57903e-61
ENSG00000138138	ATAD1	699.468	1.23677	0.0737509	16.7696	4.07499e-63	2.96121e-61			+
ENSG00000261786	AC006058.1	810.289	1.13577	0.0677442	16.7656	4.35304e-63	3.15268e-61			+
ENSG00000075461	CACNG4	353.847	1.60752	0.0959193	16.759	4.86489e-63	3.51164e-61			+
ENSG00000100422	CERK	1436	-0.860625	0.0513869	-16.7479	5.86216e-63	4.21744e-61
ENSG00000169299	PGM2	390.309	1.36295	0.0814156	16.7407	6.62328e-63	4.74924e-61			+
ENSG00000120708	TGFBI	1567.62	-0.814458	0.0486835	-16.7297	7.96903e-63	5.69536e-61
ENSG00000115977	AAK1	2334.74	0.631029	0.0378295	16.6809	1.80498e-62	1.28575e-60
ENSG00000165806	CASP7	948.173	1.03354	0.061985	16.674	2.02429e-62	1.43725e-60			+
ENSG00000104415	WISP1	879.745	1.10405	0.0662452	16.666	2.31434e-62	1.63781e-60			+
ENSG00000183087	GAS6	669.322	-1.51223	0.0909076	-16.6348	3.90141e-62	2.75196e-60		+
ENSG00000110851	PRDM4	704.031	1.00025	0.0602008	16.6152	5.41292e-62	3.80574e-60			+
ENSG00000112079	STK38	1282.44	0.94486	0.0570754	16.5546	1.48334e-61	1.03954e-59
ENSG00000169604	ANTXR1	3088.2	0.7822	0.0472985	16.5375	1.96998e-61	1.37613e-59
ENSG00000171067	C11orf24	770.126	1.17235	0.0709234	16.5298	2.23805e-61	1.55836e-59			+
ENSG00000099204	ABLIM1	1815.61	0.753905	0.0456105	16.5292	2.26147e-61	1.56962e-59
ENSG00000125398	SOX9	2478.57	0.867262	0.0524925	16.5216	2.56316e-61	1.77333e-59
ENSG00000157224	CLDN12	1232.4	-0.845708	0.0512039	-16.5165	2.79298e-61	1.92618e-59
ENSG00000182575	NXPH3	146.234	2.17698	0.131864	16.5092	3.15001e-61	2.16551e-59			+
ENSG00000141429	GALNT1	1224.02	0.841805	0.0510041	16.5047	3.3957e-61	2.32702e-59
ENSG00000161203	AP2M1	3098.82	-0.724208	0.0439394	-16.482	4.94313e-61	3.37677e-59
ENSG00000171992	SYNPO	2273.44	-0.971636	0.0590211	-16.4625	6.81854e-61	4.64325e-59
ENSG00000234882	EIF3EP1	3786.73	0.657405	0.039938	16.4607	7.03369e-61	4.77475e-59
ENSG00000142156	COL6A1	13149.2	0.717229	0.0436486	16.4319	1.1309e-60	7.65299e-59
ENSG00000230629	RPS23P8	3743.79	0.689598	0.042003	16.4178	1.42614e-60	9.62087e-59
ENSG00000085741	WNT11	528.529	1.17844	0.0717829	16.4167	1.45297e-60	9.77142e-59			+
ENSG00000133424	LARGE1	658.351	1.1372	0.0692967	16.4106	1.60522e-60	1.0762e-58			+
ENSG00000089159	PXN	2033.28	-0.753652	0.0459286	-16.4092	1.64291e-60	1.09806e-58
ENSG00000197747	S100A10	4532.42	-0.734354	0.0449134	-16.3504	4.31963e-60	2.8782e-58
ENSG00000050405	LIMA1	2405.09	0.805205	0.0492679	16.3434	4.84657e-60	3.2194e-58
ENSG00000184232	OAF	779.654	1.13441	0.0694254	16.34	5.12573e-60	3.39443e-58			+
ENSG00000146535	GNA12	4303.4	-0.98934	0.0605517	-16.3387	5.23154e-60	3.45393e-58
ENSG00000179134	SAMD4B	1700.83	0.686095	0.0421831	16.2647	1.75734e-59	1.1567e-57
ENSG00000116560	SFPQ	6777.67	0.479034	0.0294779	16.2506	2.21137e-59	1.45113e-57
ENSG00000259330	INAFM2	337.656	1.45963	0.0900752	16.2045	4.68568e-59	3.06551e-57			+
ENSG00000074047	GLI2	902.156	1.03312	0.0638158	16.189	6.02732e-59	3.93137e-57			+
ENSG00000126698	DNAJC8	1357.64	-0.81328	0.0502802	-16.175	7.57518e-59	4.92614e-57
ENSG00000137936	BCAR3	1167.79	0.895234	0.0553796	16.1654	8.84429e-59	5.73423e-57
ENSG00000099194	SCD	7780.13	0.535898	0.0331606	16.1607	9.54796e-59	6.17197e-57
ENSG00000137460	FHDC1	262.641	-2.07388	0.128476	-16.1421	1.28977e-58	8.31252e-57		+
ENSG00000176171	BNIP3	1238.86	-1.01708	0.0630525	-16.1307	1.55157e-58	9.97012e-57		+
ENSG00000226360	RPL10AP6	2943.89	0.689879	0.0427843	16.1246	1.71437e-58	1.09836e-56
ENSG00000233098	CCDC144NL-AS1	298.007	2.8555	0.177274	16.1079	2.24687e-58	1.43528e-56			+
ENSG00000173559	NABP1	3193.23	-0.62302	0.038734	-16.0846	3.27272e-58	2.08443e-56
ENSG00000102226	USP11	518.03	1.28495	0.0799198	16.0779	3.64251e-58	2.31316e-56			+
ENSG00000110723	EXPH5	277.647	-1.68936	0.105108	-16.0727	3.96643e-58	2.51149e-56		+
ENSG00000179820	MYADM	932.738	1.18704	0.0738871	16.0656	4.44432e-58	2.80588e-56			+
ENSG00000108828	VAT1	4889.95	0.627334	0.0391935	16.0061	1.15852e-57	7.29297e-56
ENSG00000118507	AKAP7	168.335	1.89446	0.118361	16.0057	1.16581e-57	7.31757e-56			+
ENSG00000155506	LARP1	3692.74	0.584554	0.0365304	16.0019	1.24003e-57	7.76096e-56
ENSG00000084754	HADHA	973.855	1.38429	0.086591	15.9866	1.58566e-57	9.89555e-56			+
ENSG00000166250	CLMP	1552.13	0.737178	0.0463192	15.9152	4.97413e-57	3.09525e-55
ENSG00000112531	QKI	4288.71	0.776274	0.0487904	15.9104	5.36913e-57	3.33147e-55
ENSG00000071054	MAP4K4	1371.46	1.02007	0.064126	15.9072	5.64611e-57	3.49333e-55			+
ENSG00000179899	PHC1P1	1161.87	0.901874	0.0567788	15.884	8.1788e-57	5.04592e-55
ENSG00000251562	MALAT1	5093.23	-0.745189	0.0469561	-15.8699	1.02401e-56	6.29971e-55
ENSG00000143512	HHIPL2	523.914	0.973989	0.0615236	15.8311	1.89758e-56	1.16408e-54
ENSG00000135631	RAB11FIP5	3063.48	0.654796	0.0413894	15.8204	2.25104e-56	1.37701e-54
ENSG00000070087	PFN2	13545.1	0.612569	0.0387483	15.8089	2.70099e-56	1.64761e-54
ENSG00000177000	MTHFR	598.774	-1.19995	0.0759096	-15.8076	2.75709e-56	1.6771e-54		+
ENSG00000076356	PLXNA2	411.176	1.31549	0.0835424	15.7464	7.27588e-56	4.41342e-54			+
ENSG00000278828	HIST1H3H	368.757	-1.45541	0.0926642	-15.7063	1.36958e-55	8.28442e-54		+
ENSG00000091039	OSBPL8	1276.38	0.936529	0.0596502	15.7003	1.50421e-55	9.07346e-54
ENSG00000077092	RARB	182.554	1.75705	0.112012	15.6862	1.87982e-55	1.13076e-53			+
ENSG00000213064	SFT2D2	863.801	0.832834	0.0531646	15.6652	2.61561e-55	1.56901e-53
ENSG00000132383	RPA1	904.943	-0.993949	0.0635092	-15.6505	3.29853e-55	1.97319e-53
ENSG00000137845	ADAM10	2157.03	-0.727804	0.0465261	-15.6429	3.71227e-55	2.21458e-53
ENSG00000131323	TRAF3	1104.83	-0.723778	0.0463088	-15.6294	4.59363e-55	2.73283e-53
ENSG00000123472	ATPAF1	647.964	1.0275	0.0658342	15.6074	6.48107e-55	3.84514e-53			+
ENSG00000197930	ERO1A	1647.36	-0.842294	0.0540471	-15.5845	9.28445e-55	5.4933e-53
ENSG00000183955	KMT5A	539.678	-1.01863	0.0654034	-15.5746	1.08341e-54	6.39271e-53		+
ENSG00000066735	KIF26A	1222.54	1.02256	0.0656976	15.5646	1.26602e-54	7.44989e-53			+
ENSG00000086062	B4GALT1	3424.54	-0.582046	0.0374711	-15.5332	2.06782e-54	1.21351e-52
ENSG00000141526	SLC16A3	1112.23	-1.02053	0.0658625	-15.4949	3.75743e-54	2.19911e-52		+
ENSG00000204272	NBDY	349.869	1.37888	0.089143	15.4682	5.68856e-54	3.32037e-52			+
ENSG00000163939	PBRM1	1197.13	0.868462	0.056149	15.4671	5.78513e-54	3.36766e-52
ENSG00000142166	IFNAR1	1529.32	-0.867462	0.0560856	-15.4668	5.81667e-54	3.37694e-52
ENSG00000106799	TGFBR1	754.7	-0.962819	0.0622561	-15.4654	5.93659e-54	3.43735e-52
ENSG00000166073	GPR176	675.996	1.21647	0.078718	15.4536	7.13885e-54	4.12245e-52			+
ENSG00000169914	OTUD3	1175.45	-0.719173	0.0465638	-15.4449	8.16545e-54	4.69026e-52
ENSG00000227615	AP001324.1	9626.32	0.63242	0.0409465	15.445	8.14815e-54	4.69026e-52
ENSG00000105520	PLPPR2	520.558	1.39093	0.0902506	15.4118	1.36329e-53	7.81005e-52			+
ENSG00000163820	FYCO1	619.545	1.17263	0.0761212	15.4048	1.52024e-53	8.68624e-52			+
ENSG00000100376	FAM118A	527.67	1.09007	0.070819	15.3923	1.84298e-53	1.05026e-51			+
ENSG00000070214	SLC44A1	406.224	1.31067	0.0852862	15.3679	2.68797e-53	1.52777e-51			+
ENSG00000215218	UBE2QL1	628.315	1.00336	0.0653007	15.3653	2.79873e-53	1.58656e-51			+
ENSG00000105968	H2AFV	1948.04	0.625094	0.0407194	15.3513	3.4736e-53	1.96399e-51
ENSG00000076706	MCAM	1602.94	0.620032	0.040489	15.3136	6.20181e-53	3.4974e-51
ENSG00000196950	SLC39A10	1940.15	-0.753293	0.0491931	-15.313	6.26117e-53	3.5217e-51
ENSG00000064115	TM7SF3	1464.6	-0.816159	0.0533908	-15.2865	9.40608e-53	5.27691e-51
ENSG00000142627	EPHA2	4555.79	0.560981	0.0367402	15.2689	1.23283e-52	6.89841e-51
ENSG00000113719	ERGIC1	3130.84	0.594579	0.0389789	15.2539	1.55171e-52	8.66036e-51
ENSG00000187210	GCNT1	984.791	0.78781	0.0516602	15.2499	1.65008e-52	9.18572e-51
ENSG00000144959	NCEH1	277.67	-1.65669	0.108988	-15.2007	3.49949e-52	1.94311e-50		+
ENSG00000109685	NSD2	3320.94	-0.54346	0.0357779	-15.1898	4.13187e-52	2.28838e-50
ENSG00000160216	AGPAT3	1109.79	-0.915114	0.0602492	-15.1888	4.19413e-52	2.31694e-50
ENSG00000188807	TMEM201	967.943	0.955324	0.0629636	15.1726	5.3676e-52	2.95764e-50
ENSG00000150867	PIP4K2A	766.271	0.917486	0.0604985	15.1654	5.98914e-52	3.29175e-50
ENSG00000109063	MYH3	112.669	3.33437	0.219961	15.1589	6.61588e-52	3.62701e-50			+
ENSG00000179841	AKAP5	345.343	1.32552	0.0876254	15.1271	1.07279e-51	5.8665e-50			+
ENSG00000249353	NPM1P27	5258.67	0.507516	0.033569	15.1186	1.22178e-51	6.66442e-50
ENSG00000189060	H1F0	3814.48	0.601593	0.0398484	15.0971	1.69334e-51	9.2134e-50
ENSG00000188015	S100A3	248.135	-1.55592	0.103073	-15.0953	1.73822e-51	9.43389e-50		+
ENSG00000167157	PRRX2	105.633	2.81738	0.186683	15.0918	1.83478e-51	9.93305e-50			+
ENSG00000115295	CLIP4	1101.74	-0.917402	0.0608947	-15.0654	2.73572e-51	1.47736e-49
ENSG00000196428	TSC22D2	1988.24	0.689346	0.0458575	15.0323	4.50894e-51	2.42888e-49
ENSG00000127589	TUBBP1	6172.02	0.701545	0.0466751	15.0304	4.64196e-51	2.49434e-49
ENSG00000196182	STK40	1834.17	0.741202	0.0493209	15.0282	4.80101e-51	2.57341e-49
ENSG00000164164	OTUD4	1367.74	0.756628	0.0503652	15.0228	5.20452e-51	2.78281e-49
ENSG00000109332	UBE2D3	3333.92	0.549487	0.0365785	15.0221	5.25876e-51	2.80489e-49
ENSG00000163516	ANKZF1	1215	-0.734758	0.048968	-15.0049	6.82317e-51	3.63036e-49
ENSG00000138942	RNF185	331.575	1.36722	0.0911225	15.0042	6.88867e-51	3.65623e-49			+
ENSG00000248329	APELA	110.826	2.41164	0.160751	15.0023	7.09007e-51	3.75392e-49			+
ENSG00000259706	HSP90B2P	2398.85	0.653693	0.0435818	14.9992	7.42693e-51	3.92269e-49
ENSG00000138759	FRAS1	1632.9	0.725141	0.0483884	14.9859	9.08523e-51	4.78688e-49
ENSG00000160145	KALRN	506.209	1.09808	0.073381	14.9641	1.25968e-50	6.62097e-49			+
ENSG00000153885	KCTD15	852.049	0.976786	0.0653251	14.9527	1.49549e-50	7.84139e-49
ENSG00000171862	PTEN	970.804	0.752386	0.0503687	14.9376	1.87661e-50	9.81594e-49
ENSG00000157741	UBN2	1062.96	-0.701556	0.0469743	-14.9349	1.95449e-50	1.01987e-48
ENSG00000080819	CPOX	650.415	-1.40502	0.094091	-14.9326	2.02323e-50	1.0532e-48		+
ENSG00000166025	AMOTL1	1359.07	0.80151	0.0537144	14.9217	2.38139e-50	1.23666e-48
ENSG00000152256	PDK1	377.976	-1.28556	0.0861881	-14.9157	2.60342e-50	1.34873e-48		+
ENSG00000116584	ARHGEF2	1111.48	0.771921	0.0517686	14.911	2.79558e-50	1.44483e-48
ENSG00000137309	HMGA1	5493.83	0.905906	0.0607927	14.9016	3.21976e-50	1.6601e-48
ENSG00000166341	DCHS1	441.971	1.53785	0.103206	14.9008	3.25576e-50	1.67467e-48			+
ENSG00000104765	BNIP3L	1772.1	-0.781629	0.0524772	-14.8947	3.57024e-50	1.83207e-48
ENSG00000155096	AZIN1	1505.01	0.85798	0.0576169	14.8911	3.764e-50	1.92694e-48
ENSG00000104881	PPP1R13L	1099.15	-1.01573	0.0684603	-14.8368	8.47459e-50	4.32824e-48		+
ENSG00000023902	PLEKHO1	1291.27	0.806108	0.0543451	14.8331	8.94678e-50	4.55865e-48
ENSG00000105245	NUMBL	670.376	1.01578	0.0685556	14.8169	1.13981e-49	5.79406e-48			+
ENSG00000204628	RACK1	2145.4	0.625237	0.0422968	14.7821	1.91029e-49	9.6879e-48
ENSG00000111424	VDR	505.98	1.08257	0.0732439	14.7803	1.96294e-49	9.93165e-48			+
ENSG00000108298	RPL19	313.621	1.6342	0.110605	14.7751	2.12148e-49	1.07088e-47			+
ENSG00000137802	MAPKBP1	629.558	0.930466	0.0629772	14.7746	2.13475e-49	1.07507e-47
ENSG00000155090	KLF10	1206.08	-0.82134	0.0556143	-14.7685	2.33801e-49	1.1747e-47
ENSG00000183010	PYCR1	634.65	1.18219	0.0801816	14.7439	3.36772e-49	1.68815e-47			+
ENSG00000143079	CTTNBP2NL	1275.52	0.944571	0.0640957	14.7369	3.73624e-49	1.86855e-47
ENSG00000086015	MAST2	1700.97	0.608066	0.0412714	14.7334	3.93599e-49	1.96392e-47
ENSG00000164096	C4orf3	1080.67	-0.787711	0.05349	-14.7263	4.36858e-49	2.17475e-47
ENSG00000134313	KIDINS220	1939	0.548201	0.0373444	14.6796	8.70994e-49	4.326e-47
ENSG00000255967	HADHAP2	287.138	1.85275	0.126293	14.6702	9.99848e-49	4.95463e-47			+
ENSG00000182628	SKA2	2111.21	0.609792	0.041568	14.6697	1.00719e-48	4.97961e-47
ENSG00000108846	ABCC3	809.985	-0.911058	0.0621108	-14.6683	1.02937e-48	5.07768e-47
ENSG00000253676	TAGLN2P1	5302.62	-0.584135	0.0398516	-14.6578	1.20179e-48	5.91471e-47
ENSG00000154945	ANKRD40	857.354	1.17903	0.0804878	14.6486	1.37606e-48	6.75707e-47			+
ENSG00000145934	TENM2	3563.81	-0.655266	0.044854	-14.6089	2.46619e-48	1.20826e-46
ENSG00000152642	GPD1L	571.146	1.05222	0.0720306	14.608	2.49682e-48	1.22051e-46			+
ENSG00000186575	NF2	2499.16	0.802522	0.0550043	14.5902	3.24378e-48	1.58207e-46
ENSG00000015532	XYLT2	784.141	1.00251	0.0687322	14.5857	3.46206e-48	1.68474e-46			+
ENSG00000214391	TUBAP2	8173.67	0.632033	0.0433471	14.5807	3.72454e-48	1.8084e-46
ENSG00000184381	PLA2G6	266.104	-2.02821	0.139107	-14.5802	3.75335e-48	1.81832e-46		+
ENSG00000174705	SH3PXD2B	2673.12	0.671609	0.0460774	14.5757	4.01147e-48	1.93903e-46
ENSG00000135862	LAMC1	4973.87	0.475908	0.0326519	14.5752	4.04075e-48	1.94883e-46
ENSG00000196576	PLXNB2	3001.56	-0.692873	0.0475708	-14.5651	4.68389e-48	2.25399e-46
ENSG00000167526	RPL13	1413.96	0.920561	0.063291	14.5449	6.29423e-48	3.02221e-46
ENSG00000175643	RMI2	256.957	-1.49297	0.102845	-14.5168	9.4887e-48	4.54597e-46		+
ENSG00000082497	SERTAD4	402.507	1.44419	0.0995157	14.5122	1.01415e-47	4.84799e-46			+
ENSG00000160094	ZNF362	448.775	1.08728	0.0750697	14.4836	1.53922e-47	7.34181e-46			+
ENSG00000108604	SMARCD2	1329.62	-0.683838	0.0472295	-14.479	1.64396e-47	7.82419e-46
ENSG00000174748	RPL15	4862.77	0.497563	0.0343671	14.4779	1.67204e-47	7.94036e-46
ENSG00000223745	CCDC18-AS1	599.286	-0.987717	0.0682414	-14.4739	1.77205e-47	8.39689e-46
ENSG00000196781	TLE1	893.694	0.707413	0.0488978	14.4672	1.9531e-47	9.23459e-46
ENSG00000067225	PKM	7777.74	-0.476008	0.0329356	-14.4527	2.41097e-47	1.13746e-45
ENSG00000120278	PLEKHG1	289.148	1.33547	0.0924131	14.4511	2.467e-47	1.16137e-45			+
ENSG00000196787	HIST1H2AG	534.474	-1.08026	0.074791	-14.4437	2.74787e-47	1.29078e-45		+
ENSG00000159461	AMFR	887.97	-0.744265	0.0515499	-14.4378	2.99409e-47	1.4034e-45
ENSG00000159840	ZYX	1561.24	0.860086	0.0595818	14.4354	3.09875e-47	1.44932e-45
ENSG00000157227	MMP14	6634.35	0.657429	0.0455486	14.4336	3.18153e-47	1.48483e-45
ENSG00000135454	B4GALNT1	881.487	0.896305	0.0623509	14.3752	7.40808e-47	3.44993e-45
ENSG00000124160	NCOA5	781.869	0.775732	0.0539684	14.3738	7.55516e-47	3.51088e-45
ENSG00000100154	TTC28	1363.7	0.760488	0.0529342	14.3667	8.37723e-47	3.88456e-45
ENSG00000196154	S100A4	656.829	-1.11043	0.0772967	-14.3658	8.48526e-47	3.92625e-45		+
ENSG00000079739	PGM1	606.28	-0.939317	0.0654204	-14.3582	9.46958e-47	4.37236e-45
ENSG00000213186	TRIM59	792.536	0.884773	0.0616294	14.3563	9.7224e-47	4.47954e-45
ENSG00000110492	MDK	1100.79	0.965358	0.0672676	14.351	1.04998e-46	4.82745e-45
ENSG00000254510	AP001107.5	69.0632	3.27178	0.228185	14.3383	1.26127e-46	5.78661e-45			+
ENSG00000115825	PRKD3	2674.62	0.628604	0.0438891	14.3225	1.58244e-46	7.24477e-45
ENSG00000104381	GDAP1	330.53	1.88178	0.131421	14.3186	1.67361e-46	7.64601e-45			+
ENSG00000197429	IPP	364.386	-1.1694	0.0816956	-14.3141	1.7869e-46	8.14641e-45		+
ENSG00000171208	NETO2	509.006	1.17149	0.0818741	14.3084	1.9385e-46	8.81895e-45			+
ENSG00000124795	DEK	3705.75	0.580958	0.0407431	14.2591	3.93695e-46	1.78731e-44
ENSG00000242071	RPL7AP6	3294.01	0.547219	0.0383776	14.2588	3.9511e-46	1.78998e-44
ENSG00000113716	HMGXB3	1301.97	0.690514	0.0484444	14.2538	4.24809e-46	1.92051e-44
ENSG00000253833	AC022868.1	688.227	1.03936	0.0729567	14.2462	4.7307e-46	2.13423e-44			+
ENSG00000111087	GLI1	341.577	1.28356	0.0901253	14.242	5.02781e-46	2.26356e-44			+
ENSG00000163110	PDLIM5	1475.98	0.838877	0.0590393	14.2088	8.08242e-46	3.63122e-44
ENSG00000141756	FKBP10	4390.47	0.526134	0.0370411	14.2041	8.64598e-46	3.87637e-44
ENSG00000067182	TNFRSF1A	1569.15	-0.714667	0.0504048	-14.1786	1.24389e-45	5.56539e-44
ENSG00000119899	SLC17A5	416.158	1.26323	0.0893219	14.1424	2.08051e-45	9.28937e-44			+
ENSG00000128283	CDC42EP1	1928.38	0.84306	0.0596765	14.1272	2.58347e-45	1.15113e-43
ENSG00000069667	RORA	365.803	-1.20051	0.0849995	-14.1237	2.71252e-45	1.20615e-43		+
ENSG00000173065	FAM222B	907.135	1.00278	0.0710242	14.1188	2.90895e-45	1.29085e-43			+
ENSG00000148158	SNX30	1134.04	-0.710985	0.0505117	-14.0756	5.36202e-45	2.37453e-43
ENSG00000148297	MED22	1448.89	0.6718	0.0477371	14.0729	5.57285e-45	2.46286e-43
ENSG00000180357	ZNF609	1823.91	0.853463	0.0606986	14.0607	6.62704e-45	2.92278e-43
ENSG00000179051	RCC2	2503.34	0.606338	0.043153	14.0509	7.60575e-45	3.34761e-43
ENSG00000162104	ADCY9	1099.43	-0.748731	0.0532927	-14.0494	7.76747e-45	3.41186e-43
ENSG00000114573	ATP6V1A	1442.39	0.679111	0.0483421	14.048	7.9218e-45	3.4726e-43
ENSG00000100888	CHD8	1075.36	0.78253	0.0557186	14.0443	8.34533e-45	3.65087e-43
ENSG00000135679	MDM2	1436.05	0.777979	0.0554252	14.0366	9.31138e-45	4.06528e-43
ENSG00000167658	EEF2	11326.1	0.443223	0.0315777	14.036	9.39189e-45	4.09218e-43
ENSG00000130589	HELZ2	838.261	-1.05058	0.0748751	-14.0311	1.00622e-44	4.37546e-43		+
ENSG00000150457	LATS2	975.473	-0.851784	0.0607116	-14.03	1.0215e-44	4.43298e-43
ENSG00000111640	GAPDH	617.152	-0.992028	0.0707186	-14.0278	1.05352e-44	4.56279e-43
ENSG00000136153	LMO7	925.294	0.924034	0.0658982	14.0222	1.14099e-44	4.93178e-43
ENSG00000179546	HTR1D	187.585	-2.15108	0.153442	-14.0189	1.19534e-44	5.15639e-43		+
ENSG00000138795	LEF1	335.869	1.13695	0.0811443	14.0114	1.32776e-44	5.71625e-43			+
ENSG00000244313	AC024293.1	6292.87	0.642635	0.0458841	14.0056	1.44025e-44	6.18823e-43
ENSG00000168092	PAFAH1B2	1688.98	0.58286	0.0416521	13.9935	1.70682e-44	7.31905e-43
ENSG00000114999	TTL	1747.21	0.615047	0.043983	13.9838	1.95861e-44	8.38214e-43
ENSG00000170348	TMED10	3481.03	0.687318	0.0491556	13.9825	1.99309e-44	8.51288e-43
ENSG00000167767	KRT80	2701.59	-0.910717	0.065146	-13.9796	2.07556e-44	8.84768e-43
ENSG00000143924	EML4	2519.7	0.603884	0.0431983	13.9794	2.08361e-44	8.86453e-43
ENSG00000169855	ROBO1	465.875	1.11921	0.0800695	13.978	2.12486e-44	9.02234e-43			+
ENSG00000184216	IRAK1	4361.07	0.71528	0.0512124	13.9669	2.4806e-44	1.05122e-42
ENSG00000106477	CEP41	217.555	1.64209	0.11775	13.9456	3.34736e-44	1.41576e-42			+
ENSG00000214110	LDHAP4	1569.97	-0.886836	0.0637349	-13.9144	5.17686e-44	2.18528e-42
ENSG00000167491	GATAD2A	1408.45	0.766433	0.0551619	13.8943	6.86314e-44	2.89147e-42
ENSG00000175274	TP53I11	739.97	1.02175	0.0736052	13.8815	8.20441e-44	3.44984e-42			+
ENSG00000108960	MMD	635.915	1.02942	0.0741735	13.8786	8.54177e-44	3.58473e-42			+
ENSG00000122644	ARL4A	1026.11	0.839815	0.0605453	13.8708	9.51522e-44	3.98554e-42
ENSG00000148730	EIF4EBP2	2758.62	0.729985	0.052661	13.862	1.07691e-43	4.50201e-42
ENSG00000124920	MYRF	477.664	1.08321	0.0781488	13.8609	1.09351e-43	4.5626e-42			+
ENSG00000105329	TGFB1	4780.43	-0.721492	0.0520925	-13.8502	1.26816e-43	5.28114e-42
ENSG00000162244	RPL29	5773.59	0.590055	0.0426723	13.8276	1.73782e-43	7.22312e-42
ENSG00000100439	ABHD4	799.892	0.964496	0.0697654	13.8248	1.80492e-43	7.48767e-42
ENSG00000182667	NTM	2308.63	-0.492469	0.0356271	-13.8229	1.85479e-43	7.67983e-42
ENSG00000118515	SGK1	599.505	1.15427	0.0835694	13.8121	2.15328e-43	8.8987e-42			+
ENSG00000128596	CCDC136	559.947	-0.931763	0.0676046	-13.7825	3.24627e-43	1.33901e-41
ENSG00000140416	TPM1	5270.49	0.66559	0.0483637	13.7622	4.30453e-43	1.77214e-41
ENSG00000176014	TUBB6	2029.69	0.626868	0.0455597	13.7593	4.48065e-43	1.84115e-41
ENSG00000116539	ASH1L	3230.87	-0.677291	0.0492258	-13.7589	4.50633e-43	1.84819e-41
ENSG00000178209	PLEC	27382	-0.58581	0.0426359	-13.7398	5.86074e-43	2.39914e-41
ENSG00000224578	HNRNPA1P48	308.349	1.38038	0.100508	13.7341	6.34738e-43	2.59344e-41			+
ENSG00000147140	NONO	3317.01	-0.47077	0.0343053	-13.7229	7.3999e-43	3.01779e-41
ENSG00000109787	KLF3	1484.46	0.682792	0.0499173	13.6785	1.36552e-42	5.55834e-41
ENSG00000205730	ITPRIPL2	578.589	0.940227	0.0688333	13.6595	1.77234e-42	7.20075e-41
ENSG00000007866	TEAD3	904.667	0.746151	0.0546328	13.6576	1.81962e-42	7.37901e-41
ENSG00000099810	MTAP	816.532	0.711578	0.05212	13.6527	1.94572e-42	7.87561e-41
ENSG00000117868	ESYT2	1952.27	0.566675	0.0416255	13.6137	3.32227e-42	1.34224e-40
ENSG00000115234	SNX17	487.211	1.097	0.0806976	13.5939	4.35053e-42	1.75439e-40			+
ENSG00000154736	ADAMTS5	544.961	0.981758	0.0722622	13.5861	4.84439e-42	1.94991e-40
ENSG00000166557	TMED3	1422.5	0.682838	0.0503229	13.5691	6.10493e-42	2.45273e-40
ENSG00000179104	TMTC2	247.831	1.56898	0.115681	13.5629	6.6442e-42	2.66445e-40			+
ENSG00000148110	MFSD14B	1170.66	0.820607	0.0605105	13.5614	6.78223e-42	2.71477e-40
ENSG00000205246		4199.1	0.493492	0.0363961	13.5589	7.01803e-42	2.80397e-40
ENSG00000152291	TGOLN2	8654	-0.560471	0.0413889	-13.5416	8.88733e-42	3.54429e-40
ENSG00000187840	EIF4EBP1	565.81	1.47149	0.108692	13.5382	9.30351e-42	3.70345e-40			+
ENSG00000111726	CMAS	345.594	1.48742	0.110122	13.507	1.42278e-41	5.65325e-40			+
ENSG00000240376	AC010343.1	6085.89	0.53776	0.0398162	13.506	1.44072e-41	5.71408e-40
ENSG00000112902	SEMA5A	143.452	2.04909	0.151776	13.5007	1.54894e-41	6.13204e-40			+
ENSG00000204217	BMPR2	1948.29	0.726332	0.0539357	13.4666	2.45813e-41	9.71365e-40
ENSG00000079150	FKBP7	419.987	0.973528	0.0723088	13.4635	2.56516e-41	1.01181e-39
ENSG00000234964	FABP5P7	801.433	1.01343	0.0752926	13.4598	2.69484e-41	1.06103e-39			+
ENSG00000092841	MYL6	985.325	0.800674	0.0595094	13.4546	2.894e-41	1.13738e-39
ENSG00000152133	GPATCH11	502.13	0.959552	0.0714005	13.439	3.57236e-41	1.40144e-39
ENSG00000164244	PRRC1	928.947	0.783606	0.0583263	13.4349	3.7782e-41	1.47951e-39
ENSG00000158373	HIST1H2BD	624.688	-0.940622	0.0700327	-13.4312	3.96978e-41	1.55173e-39
ENSG00000164161	HHIP	208.74	1.5541	0.115725	13.4293	4.07351e-41	1.5894e-39			+
ENSG00000149428	HYOU1	1370.37	0.667184	0.0497196	13.4189	4.68396e-41	1.8243e-39
ENSG00000154856	APCDD1	183.856	1.63412	0.121845	13.4115	5.17804e-41	2.01311e-39			+
ENSG00000148411	NACC2	1104.14	0.843554	0.062989	13.3921	6.72622e-41	2.61033e-39
ENSG00000249936	RAC1P2	4301.94	0.525154	0.0392233	13.3888	7.0278e-41	2.72249e-39
ENSG00000111145	ELK3	1309.7	0.924455	0.0690941	13.3796	7.9522e-41	3.07509e-39
ENSG00000137168	PPIL1	543.647	0.905971	0.067719	13.3784	8.08877e-41	3.12232e-39
ENSG00000124762	CDKN1A	4899.2	-0.692197	0.0517664	-13.3715	8.86768e-41	3.4169e-39
ENSG00000113282	CLINT1	827.56	0.727937	0.0544491	13.3691	9.16178e-41	3.52395e-39
ENSG00000112964	GHR	313.001	1.33818	0.100114	13.3666	9.48249e-41	3.64084e-39			+
ENSG00000169884	WNT10B	306.093	1.43254	0.107185	13.3652	9.66202e-41	3.70321e-39			+
ENSG00000172888	ZNF621	1834.34	-0.532065	0.0398151	-13.3634	9.89511e-41	3.78584e-39
ENSG00000146223	RPL7L1	1889.89	0.57747	0.0432396	13.3551	1.10573e-40	4.22302e-39
ENSG00000230823	CBX1P1	639.926	1.37757	0.10317	13.3524	1.14667e-40	4.3717e-39			+
ENSG00000198925	ATG9A	1847.82	-0.52481	0.0393103	-13.3504	1.17748e-40	4.48127e-39
ENSG00000167291	TBC1D16	2377.71	0.513627	0.0385146	13.3359	1.43087e-40	5.43605e-39
ENSG00000136960	ENPP2	208.164	1.61335	0.121036	13.3295	1.55845e-40	5.91038e-39			+
ENSG00000100105	PATZ1	613.213	1.0108	0.0759017	13.3172	1.83789e-40	6.95795e-39			+
ENSG00000124766	SOX4	5021.48	0.798976	0.0600037	13.3154	1.88245e-40	7.11421e-39
ENSG00000118058	KMT2A	3203.73	-0.502611	0.0377557	-13.3122	1.96623e-40	7.41791e-39
ENSG00000232573	RPL3P4	5775.31	0.656601	0.0493301	13.3104	2.01521e-40	7.58947e-39
ENSG00000101974	ATP11C	490.126	1.09301	0.0822672	13.2861	2.78713e-40	1.04783e-38			+
ENSG00000184007	PTP4A2	2530.81	-0.556052	0.0418606	-13.2834	2.88935e-40	1.08438e-38
ENSG00000025772	TOMM34	857.703	-0.805214	0.0606444	-13.2776	3.12116e-40	1.16935e-38
ENSG00000167378	IRGQ	1665.2	-0.652598	0.049178	-13.2701	3.45022e-40	1.29041e-38
ENSG00000140564	FURIN	2132.42	0.603237	0.0454637	13.2685	3.52344e-40	1.31552e-38
ENSG00000115758	ODC1	980.617	1.03129	0.0777378	13.2663	3.62989e-40	1.35293e-38			+
ENSG00000099326	MZF1	438.617	-1.09908	0.0829865	-13.244	4.88525e-40	1.8177e-38		+
ENSG00000111412	C12orf49	1020.56	0.870779	0.0657642	13.2409	5.09147e-40	1.89118e-38
ENSG00000102317	RBM3	2484.82	0.50081	0.0378765	13.2222	6.53496e-40	2.4232e-38
ENSG00000101444	AHCY	1990.59	0.597467	0.0452509	13.2034	8.38158e-40	3.10262e-38
ENSG00000185630	PBX1	756.961	0.902599	0.0683766	13.2004	8.72625e-40	3.22469e-38
ENSG00000071282	LMCD1	333.93	1.11959	0.0849358	13.1816	1.11951e-39	4.12997e-38			+
ENSG00000104472	CHRAC1	1115.42	0.686962	0.0521479	13.1733	1.24961e-39	4.60208e-38
ENSG00000181467	RAP2B	1238.48	0.903842	0.068743	13.1481	1.74442e-39	6.41347e-38
ENSG00000110987	BCL7A	365.227	-1.15706	0.0881223	-13.1302	2.21007e-39	8.11169e-38		+
ENSG00000164746	C7orf57	363.054	1.17177	0.089305	13.121	2.49653e-39	9.1476e-38			+
ENSG00000173894	CBX2	1255.13	0.601196	0.0459006	13.0978	3.39053e-39	1.24024e-37
ENSG00000006125	AP2B1	2327.39	0.58195	0.0444944	13.0792	4.33102e-39	1.58159e-37
ENSG00000112773	FAM46A	1853.52	0.807281	0.0617339	13.0768	4.46925e-39	1.62932e-37
ENSG00000176857	GJA1P1	381.253	1.43817	0.110001	13.0741	4.63238e-39	1.68595e-37			+
ENSG00000137872	SEMA6D	556.789	0.921019	0.0705552	13.0539	6.03943e-39	2.19436e-37
ENSG00000205213	LGR4	1476.5	0.787146	0.0603039	13.053	6.10966e-39	2.21616e-37
ENSG00000148484	RSU1	582.72	1.00203	0.0768012	13.0471	6.60268e-39	2.39099e-37			+
ENSG00000105281	SLC1A5	1476.02	0.758571	0.0581716	13.0402	7.22397e-39	2.6116e-37
ENSG00000210082	MT-RNR2	130049	-0.414376	0.0318273	-13.0195	9.47426e-39	3.41942e-37
ENSG00000198792	TMEM184B	1816	-0.595793	0.0458138	-13.0047	1.15101e-38	4.14729e-37
ENSG00000135083	CCNJL	675.182	1.12062	0.0861843	13.0026	1.18313e-38	4.25593e-37			+
ENSG00000065308	TRAM2	5656.25	0.471985	0.0363006	13.0021	1.18991e-38	4.27322e-37
ENSG00000229638	RPL4P4	12037.5	0.332713	0.0255949	12.9992	1.23593e-38	4.43114e-37
ENSG00000131473	ACLY	1349.09	0.76151	0.0585989	12.9953	1.30104e-38	4.65685e-37
ENSG00000092969	TGFB2	2512.71	0.713374	0.0549068	12.9925	1.35015e-38	4.82468e-37
ENSG00000131236	CAP1	2561.86	0.502477	0.0387134	12.9794	1.60078e-38	5.71085e-37
ENSG00000138448	ITGAV	2817.33	0.704953	0.0543252	12.9765	1.66237e-38	5.91593e-37
ENSG00000186340	THBS2	837.95	1.83948	0.141755	12.9765	1.66373e-38	5.91593e-37			+
ENSG00000110900	TSPAN11	373.619	1.0404	0.0802097	12.971	1.78704e-38	6.34399e-37			+
ENSG00000189184	PCDH18	252.266	1.5562	0.120037	12.9644	1.94815e-38	6.9046e-37			+
ENSG00000009413	REV3L	1047.58	-0.680432	0.0524899	-12.9631	1.98052e-38	7.00786e-37
ENSG00000122203	KIAA1191	1447.75	0.55777	0.043049	12.9566	2.15534e-38	7.61401e-37
ENSG00000142657	PGD	1161.69	-0.716099	0.0553182	-12.9451	2.50437e-38	8.83258e-37
ENSG00000133816	MICAL2	4114.19	0.533754	0.0412594	12.9365	2.79979e-38	9.85845e-37
ENSG00000117298	ECE1	1890.15	0.546012	0.0422109	12.9354	2.84316e-38	9.9949e-37
ENSG00000177283	FZD8	184.095	1.70434	0.131985	12.9131	3.79485e-38	1.33189e-36			+
ENSG00000169184	MN1	825.092	0.927818	0.0718873	12.9066	4.13311e-38	1.44826e-36
ENSG00000158089	GALNT14	206.132	2.01884	0.156494	12.9005	4.47407e-38	1.5652e-36			+
ENSG00000147475	ERLIN2	967.88	-0.936432	0.0725971	-12.899	4.55845e-38	1.59215e-36
ENSG00000231764	DLX6-AS1	327.449	1.14108	0.088561	12.8847	5.48848e-38	1.9139e-36			+
ENSG00000090924	PLEKHG2	1317.3	0.67102	0.0520986	12.8798	5.84795e-38	2.03597e-36
ENSG00000114796	KLHL24	518.842	-0.912015	0.0708237	-12.8773	6.04474e-38	2.10111e-36
ENSG00000077235	GTF3C1	1667.45	0.698905	0.0543814	12.8519	8.3913e-38	2.91208e-36
ENSG00000147853	AK3	1136.03	-0.717018	0.0558351	-12.8417	9.57525e-38	3.31763e-36
ENSG00000197756	RPL37A	592.969	0.958887	0.0746805	12.8399	9.8048e-38	3.39174e-36
ENSG00000132718	SYT11	1761.31	-0.682067	0.0531471	-12.8336	1.06342e-37	3.67278e-36
ENSG00000090905	TNRC6A	1851.83	0.510574	0.0398058	12.8266	1.16343e-37	4.0118e-36
ENSG00000110108	TMEM109	1306.06	0.756102	0.0589659	12.8227	1.22373e-37	4.21301e-36
ENSG00000196700	ZNF512B	1921.95	0.696679	0.0543395	12.8209	1.25316e-37	4.30749e-36
ENSG00000137809	ITGA11	748.891	0.822904	0.0642884	12.8002	1.63534e-37	5.61227e-36
ENSG00000213923	CSNK1E	2094.74	0.501101	0.0391655	12.7944	1.76098e-37	6.03387e-36
ENSG00000129128	SPCS3	5572.11	0.621012	0.0485483	12.7916	1.82641e-37	6.24816e-36
ENSG00000226415	TPI1P1	6583.94	-0.448151	0.0350363	-12.7911	1.83938e-37	6.28263e-36
ENSG00000180139	ACTA2-AS1	44.0806	4.39193	0.343402	12.7895	1.87786e-37	6.40396e-36			+
ENSG00000272405	AL365181.3	1086.28	-1.81883	0.14241	-12.7718	2.35602e-37	8.02197e-36		+
ENSG00000172939	OXSR1	2018.51	0.553823	0.0434533	12.7452	3.31342e-37	1.12641e-35
ENSG00000238227	TMEM250	1475.92	-0.617781	0.0485259	-12.7309	3.97973e-37	1.3508e-35
ENSG00000138069	RAB1A	2248.16	0.491426	0.0386026	12.7304	4.00933e-37	1.35872e-35
ENSG00000169554	ZEB2	753.8	1.10135	0.0865243	12.7288	4.08906e-37	1.38357e-35			+
ENSG00000108406	DHX40	1095.33	-0.71643	0.0563612	-12.7114	5.11036e-37	1.72644e-35
ENSG00000119487	MAPKAP1	655.45	0.837484	0.0659375	12.7012	5.82458e-37	1.96466e-35
ENSG00000120129	DUSP1	2244.37	0.517652	0.040786	12.6919	6.55869e-37	2.20884e-35
ENSG00000175662	TOM1L2	1700.81	0.560027	0.0441701	12.6789	7.74457e-37	2.60417e-35
ENSG00000069974	RAB27A	273.292	1.23035	0.0972061	12.6571	1.02162e-36	3.42994e-35			+
ENSG00000236552	RPL13AP5	23575.5	0.464858	0.0367354	12.6542	1.06e-36	3.55329e-35
ENSG00000165181	C9orf84	231.669	-2.26233	0.178838	-12.6502	1.11643e-36	3.73668e-35		+
ENSG00000132199	ENOSF1	813.85	-0.946372	0.0748911	-12.6366	1.32595e-36	4.43109e-35
ENSG00000107957	SH3PXD2A	3149.44	0.43491	0.0344255	12.6334	1.38257e-36	4.61318e-35
ENSG00000163069	SGCB	2177.25	0.620018	0.0491082	12.6255	1.52684e-36	5.08672e-35
ENSG00000143126	CELSR2	515.003	-1.16811	0.0925518	-12.6211	1.61547e-36	5.37373e-35		+
ENSG00000265273	PGDP1	1168.62	-0.813481	0.0645206	-12.6081	1.90572e-36	6.3295e-35
ENSG00000206538	VGLL3	565.5	1.72367	0.13677	12.6027	2.04135e-36	6.7696e-35			+
ENSG00000106086	PLEKHA8	1051.69	-0.772672	0.0613759	-12.5892	2.42206e-36	8.01983e-35
ENSG00000166897	ELFN2	1241.58	-1.1362	0.0902799	-12.5853	2.54215e-36	8.4046e-35		+
ENSG00000181222	POLR2A	2533.7	0.466924	0.0371438	12.5707	3.05984e-36	1.01007e-34
ENSG00000102144	PGK1	2294.41	-0.571077	0.0455011	-12.5508	3.93358e-36	1.29652e-34
ENSG00000170624	SGCD	239.343	1.85383	0.147737	12.5482	4.06641e-36	1.33624e-34			+
ENSG00000235437	LINC01278	689.81	0.809869	0.0645401	12.5483	4.06083e-36	1.33624e-34
ENSG00000158290	CUL4B	1809.83	-0.666653	0.0531342	-12.5466	4.15029e-36	1.36173e-34
ENSG00000186480	INSIG1	1641.76	-0.534623	0.0426972	-12.5213	5.71268e-36	1.87153e-34
ENSG00000163191	S100A11	1050.93	0.876516	0.0700383	12.5148	6.19619e-36	2.02687e-34
ENSG00000108639	SYNGR2	902.177	-0.676759	0.0541239	-12.5039	7.10886e-36	2.32191e-34
ENSG00000132561	MATN2	1445.98	0.696415	0.0557027	12.5024	7.24545e-36	2.36296e-34
ENSG00000106348	IMPDH1	505.858	1.1121	0.0889738	12.4992	7.53925e-36	2.45507e-34			+
ENSG00000136068	FLNB	1907.23	0.587981	0.0470577	12.4949	7.96006e-36	2.58822e-34
ENSG00000113384	GOLPH3	1215.09	0.598924	0.0479432	12.4924	8.21747e-36	2.66791e-34
ENSG00000108389	MTMR4	1727.21	0.534554	0.0428057	12.4879	8.69029e-36	2.81719e-34
ENSG00000136240	KDELR2	5237.67	0.397747	0.0318604	12.484	9.12499e-36	2.95369e-34
ENSG00000085063	CD59	4691.63	-0.420194	0.0336964	-12.47	1.08835e-35	3.51765e-34
ENSG00000100266	PACSIN2	959.826	0.628276	0.0503917	12.4678	1.11817e-35	3.60865e-34
ENSG00000108829	LRRC59	1455.83	0.769297	0.061718	12.4647	1.1627e-35	3.74676e-34
ENSG00000109089	CDR2L	1216.28	0.779173	0.0625365	12.4595	1.24149e-35	3.99472e-34
ENSG00000106070	GRB10	756.639	0.852022	0.0684291	12.4512	1.37799e-35	4.42734e-34
ENSG00000117500	TMED5	3456.32	0.700365	0.0563292	12.4334	1.72094e-35	5.52104e-34
ENSG00000143153	ATP1B1	1053.23	0.604674	0.0486366	12.4325	1.74135e-35	5.57826e-34
ENSG00000215030	RPL13P12	16529.6	0.495387	0.0398487	12.4317	1.75846e-35	5.62473e-34
ENSG00000166716	ZNF592	852.58	0.777023	0.0626111	12.4103	2.29735e-35	7.33763e-34
ENSG00000106236	NPTX2	87.1344	2.89953	0.233827	12.4003	2.60226e-35	8.29926e-34			+
ENSG00000153250	RBMS1	1057.96	0.66695	0.0538332	12.3892	2.99039e-35	9.52306e-34
ENSG00000188554	NBR1	1253.09	-0.617835	0.0498762	-12.3874	3.05927e-35	9.72812e-34
ENSG00000130479	MAP1S	310.252	1.30549	0.105449	12.3803	3.34183e-35	1.0611e-33			+
ENSG00000080573	COL5A3	193.913	-1.54438	0.12484	-12.3708	3.76006e-35	1.19215e-33		+
ENSG00000130695	CEP85	973.176	0.755366	0.0610627	12.3703	3.78292e-35	1.19765e-33
ENSG00000084731	KIF3C	993.447	0.759581	0.0614499	12.361	4.25029e-35	1.34365e-33
ENSG00000178585	CTNNBIP1	270.235	1.1629	0.094118	12.3558	4.53296e-35	1.43092e-33			+
ENSG00000170004	CHD3	2024.61	0.512123	0.0414558	12.3535	4.66451e-35	1.47031e-33
ENSG00000132002	DNAJB1	1563.49	0.722284	0.0585034	12.346	5.11767e-35	1.6108e-33
ENSG00000138594	TMOD3	1101.17	0.684644	0.0555163	12.3323	6.0685e-35	1.90731e-33
ENSG00000225614	ZNF469	411.888	-1.28627	0.104307	-12.3316	6.12471e-35	1.92218e-33		+
ENSG00000152601	MBNL1	2088.15	0.596173	0.0483793	12.3229	6.82021e-35	2.13736e-33
ENSG00000131238	PPT1	2391.36	0.587035	0.0476499	12.3197	7.0924e-35	2.21945e-33
ENSG00000114867	EIF4G1	3375.72	0.425396	0.0345499	12.3125	7.75642e-35	2.42374e-33
ENSG00000124209	RAB22A	1010.97	0.723082	0.0587617	12.3053	8.47857e-35	2.64558e-33
ENSG00000069849	ATP1B3	1501.69	0.550387	0.0447317	12.3042	8.60114e-35	2.67997e-33
ENSG00000005801	ZNF195	562.971	0.894921	0.0727544	12.3006	8.99378e-35	2.79828e-33
ENSG00000157216	SSBP3	2089.05	0.52827	0.0429887	12.2886	1.04331e-34	3.24144e-33
ENSG00000139211	AMIGO2	4338.09	-0.586386	0.0477202	-12.288	1.0508e-34	3.26003e-33
ENSG00000080845	DLGAP4	1329.41	0.718745	0.0585752	12.2705	1.3049e-34	4.04259e-33
ENSG00000139116	KIF21A	802.245	0.831085	0.067779	12.2617	1.45452e-34	4.49965e-33
ENSG00000234825	XRCC6P2	4400.85	0.53135	0.0433383	12.2605	1.47559e-34	4.55832e-33
ENSG00000111801	BTN3A3	441.444	1.12417	0.0917422	12.2536	1.60782e-34	4.95974e-33			+
ENSG00000058668	ATP2B4	1574.7	0.603713	0.0493852	12.2246	2.29795e-34	7.07853e-33
ENSG00000074181	NOTCH3	875.696	0.812623	0.0664992	12.22	2.42969e-34	7.47002e-33
ENSG00000198380	GFPT1	1856.7	0.549238	0.0449459	12.22	2.43194e-34	7.47002e-33
ENSG00000122565	CBX3	2871.25	0.557007	0.0456285	12.2074	2.83701e-34	8.70189e-33
ENSG00000134294	SLC38A2	5414.46	0.378321	0.0310065	12.2013	3.05722e-34	9.36408e-33
ENSG00000224781	EIF4A2P4	1070.35	0.746242	0.0612702	12.1795	3.9959e-34	1.22219e-32
ENSG00000141522	ARHGDIA	2081.63	0.715233	0.0587324	12.1778	4.08023e-34	1.24622e-32
ENSG00000151012	SLC7A11	746.971	-0.927293	0.0762464	-12.1618	4.96572e-34	1.51454e-32
ENSG00000188487	INSC	81.9457	2.74636	0.225889	12.158	5.20222e-34	1.58444e-32			+
ENSG00000158560	DYNC1I1	171.002	1.69463	0.13984	12.1183	8.44773e-34	2.56932e-32			+
ENSG00000115084	SLC35F5	627.391	-0.962874	0.0795112	-12.1099	9.35841e-34	2.8423e-32
ENSG00000091542	ALKBH5	1139.53	-0.611912	0.0506085	-12.0911	1.17733e-33	3.57075e-32
ENSG00000127804	METTL16	525.303	-0.905064	0.0748929	-12.0848	1.27117e-33	3.84994e-32
ENSG00000213553	RPLP0P6	21976.5	0.346868	0.0287102	12.0817	1.3195e-33	3.99075e-32
ENSG00000068878	PSME4	1504	0.591356	0.0489534	12.08	1.34752e-33	4.0698e-32
ENSG00000188846	RPL14	937.526	0.74297	0.0615871	12.0637	1.64204e-33	4.95242e-32
ENSG00000152078	TMEM56	1674.4	-0.615068	0.0510336	-12.0522	1.88793e-33	5.68612e-32
ENSG00000165895	ARHGAP42	321.673	1.07377	0.0891533	12.0441	2.08279e-33	6.26427e-32			+
ENSG00000076604	TRAF4	880.868	0.7751	0.0643872	12.0381	2.24045e-33	6.72912e-32
ENSG00000109501	WFS1	1051.82	-0.691578	0.057472	-12.0333	2.37449e-33	7.12183e-32
ENSG00000137076	TLN1	1839.9	0.572995	0.047665	12.0213	2.74665e-33	8.22667e-32
ENSG00000154122	ANKH	995.959	-0.703807	0.0585591	-12.0187	2.83261e-33	8.47241e-32
ENSG00000181704	YIPF6	1357.39	0.604364	0.0503162	12.0113	3.09912e-33	9.25674e-32
ENSG00000167778	SPRYD3	465.247	-0.852128	0.0709653	-12.0077	3.23849e-33	9.65971e-32
ENSG00000153814	JAZF1	566.592	0.968266	0.0806393	12.0074	3.25031e-33	9.68163e-32
ENSG00000138944	SHISAL1	171.671	-1.40257	0.116827	-12.0056	3.32199e-33	9.88154e-32		+
ENSG00000279821	AC145098.2	377.256	0.977263	0.0815377	11.9854	4.23697e-33	1.25859e-31
ENSG00000103056	SMPD3	244.602	1.4864	0.124097	11.9778	4.64732e-33	1.3786e-31			+
ENSG00000149547	EI24	1058.63	0.754392	0.0630054	11.9734	4.89511e-33	1.45012e-31
ENSG00000124181	PLCG1	1636.62	0.653344	0.0546027	11.9654	5.39245e-33	1.59527e-31
ENSG00000140988	RPS2	1119.5	0.683491	0.0571987	11.9494	6.53732e-33	1.93132e-31
ENSG00000261609	GAN	464.834	-0.852724	0.0713639	-11.9489	6.57537e-33	1.93991e-31
ENSG00000148848	ADAM12	2862.76	0.545254	0.045635	11.9481	6.63937e-33	1.95613e-31
ENSG00000177189	RPS6KA3	747.002	0.754307	0.0631534	11.944	6.97538e-33	2.05233e-31
ENSG00000247315	ZCCHC3	856.306	0.853641	0.0715031	11.9385	7.45467e-33	2.19038e-31
ENSG00000113742	CPEB4	896.794	-0.683885	0.0572884	-11.9376	7.53955e-33	2.21232e-31
ENSG00000142230	SAE1	1203.4	0.576233	0.0482778	11.9358	7.7032e-33	2.25728e-31
ENSG00000158985	CDC42SE2	445.294	-1.08957	0.0912936	-11.9348	7.79715e-33	2.28172e-31		+
ENSG00000185860	CCDC190	60.489	2.50391	0.210082	11.9187	9.4564e-33	2.76354e-31			+
ENSG00000181218	HIST3H2A	195.127	-1.38859	0.116512	-11.918	9.53962e-33	2.7841e-31		+
ENSG00000157570	TSPAN18	1662.94	2.048	0.171851	11.9173	9.61461e-33	2.80221e-31			+
ENSG00000158470	B4GALT5	2674.46	-0.458378	0.0385121	-11.9022	1.15279e-32	3.35532e-31
ENSG00000163513	TGFBR2	2541.28	0.522763	0.0439341	11.8988	1.20066e-32	3.48997e-31
ENSG00000155660	PDIA4	2366.92	0.441542	0.0372591	11.8506	2.13742e-32	6.20454e-31
ENSG00000168386	FILIP1L	90.607	2.22291	0.187757	11.8393	2.44364e-32	7.08393e-31			+
ENSG00000167566	NCKAP5L	1031.59	0.753277	0.0636429	11.836	2.5429e-32	7.36184e-31
ENSG00000161791	FMNL3	808.18	0.671672	0.056787	11.8279	2.80006e-32	8.09551e-31
ENSG00000141699	RETREG3	750.401	0.812787	0.0687614	11.8204	3.06204e-32	8.84114e-31
ENSG00000166598	HSP90B1	1703.15	0.633504	0.0536177	11.8152	3.25769e-32	9.39353e-31
ENSG00000106012	IQCE	1041.65	-0.791416	0.0670587	-11.8018	3.81916e-32	1.09979e-30
ENSG00000137501	SYTL2	1090.85	0.631958	0.0535864	11.7933	4.22873e-32	1.21611e-30
ENSG00000137713	PPP2R1B	997.937	-0.740369	0.0628189	-11.7858	4.62136e-32	1.32726e-30
ENSG00000125952	MAX	652.257	0.823071	0.069848	11.7838	4.73372e-32	1.35773e-30
ENSG00000008441	NFIX	1831.98	0.637374	0.0541033	11.7807	4.90914e-32	1.40618e-30
ENSG00000084623	EIF3I	634.375	-0.892451	0.075758	-11.7803	4.93262e-32	1.41104e-30
ENSG00000128342	LIF	1108.01	-0.878812	0.074702	-11.7642	5.96567e-32	1.70431e-30
ENSG00000067141	NEO1	464.696	0.913656	0.0777005	11.7587	6.37197e-32	1.81798e-30
ENSG00000158109	TPRG1L	845.04	-0.729142	0.0620436	-11.7521	6.89041e-32	1.96331e-30
ENSG00000091622	PITPNM3	309.034	-1.07439	0.091423	-11.7519	6.90822e-32	1.9658e-30		+
ENSG00000140939	NOL3	385.013	-0.995092	0.0846945	-11.7492	7.12915e-32	2.02601e-30
ENSG00000116604	MEF2D	1062.27	0.702954	0.0598441	11.7464	7.36767e-32	2.09105e-30
ENSG00000049449	RCN1	2180.53	0.570767	0.0486267	11.7377	8.16392e-32	2.314e-30
ENSG00000198478	SH3BGRL2	410.696	0.917096	0.0781601	11.7336	8.57776e-32	2.42812e-30
ENSG00000157869	RAB28	251.535	1.22452	0.104372	11.7323	8.70913e-32	2.46209e-30			+
ENSG00000006118	TMEM132A	2566.19	0.741148	0.0632355	11.7204	1.00141e-31	2.82732e-30
ENSG00000101955	SRPX	738.325	0.837517	0.0714605	11.72	1.00668e-31	2.83849e-30
ENSG00000112763	BTN2A1	820.02	0.681173	0.058152	11.7137	1.08494e-31	3.05518e-30
ENSG00000146842	TMEM209	384.753	-0.967256	0.0827103	-11.6945	1.3598e-31	3.82422e-30
ENSG00000146083	RNF44	999.395	0.683544	0.0584508	11.6943	1.36239e-31	3.82654e-30
ENSG00000166888	STAT6	1176.62	0.661803	0.0567476	11.6622	1.98781e-31	5.5759e-30
ENSG00000011451	WIZ	957.04	0.64709	0.0554936	11.6606	2.02529e-31	5.67369e-30
ENSG00000168077	SCARA3	590.832	1.24093	0.106449	11.6575	2.10238e-31	5.88203e-30			+
ENSG00000180867	PDIA3P1	11688.8	0.387503	0.0332634	11.6496	2.30665e-31	6.44523e-30
ENSG00000078018	MAP2	199.126	1.63694	0.140691	11.635	2.73502e-31	7.63233e-30			+
ENSG00000115419	GLS	2994.8	0.48519	0.0417306	11.6267	3.01499e-31	8.40277e-30
ENSG00000090060	PAPOLA	1805.08	0.500461	0.0430822	11.6164	3.4004e-31	9.46474e-30
ENSG00000182197	EXT1	2238.25	0.714639	0.061594	11.6024	4.00634e-31	1.1137e-29
ENSG00000213024	NUP62	3676.18	0.350395	0.0302395	11.5874	4.77678e-31	1.32617e-29
ENSG00000111859	NEDD9	1215.16	0.816614	0.0704784	11.5867	4.81146e-31	1.33409e-29
ENSG00000130518	IQCN	129.094	-1.46074	0.126106	-11.5834	5.00081e-31	1.38482e-29		+
ENSG00000173402	DAG1	3920.18	-0.569478	0.049169	-11.5821	5.08101e-31	1.40523e-29
ENSG00000115232	ITGA4	551.034	0.957062	0.0826753	11.5762	5.4434e-31	1.50353e-29
ENSG00000169508	GPR183	90.9024	1.96575	0.169838	11.5742	5.56751e-31	1.53585e-29			+
ENSG00000112378	PERP	307.426	-1.42599	0.123294	-11.5658	6.14435e-31	1.69282e-29		+
ENSG00000187109	NAP1L1	2734.16	0.522222	0.0451801	11.5587	6.67388e-31	1.83638e-29
ENSG00000186468	RPS23	771.849	0.724198	0.0627819	11.5351	8.77411e-31	2.41121e-29
ENSG00000112992	NNT	1001.66	0.647561	0.0561577	11.5311	9.19513e-31	2.52371e-29
ENSG00000139946	PELI2	276.832	1.10876	0.0961599	11.5304	9.26924e-31	2.54083e-29			+
ENSG00000109084	TMEM97	656.692	1.01564	0.088139	11.5231	1.00879e-30	2.76173e-29			+
ENSG00000150540	HNMT	215.929	1.52851	0.132684	11.52	1.0467e-30	2.8619e-29			+
ENSG00000152492	CCDC50	1119.49	0.655312	0.0569066	11.5156	1.10127e-30	3.00732e-29
ENSG00000117525	F3	415.668	0.786166	0.0683107	11.5087	1.19301e-30	3.25372e-29
ENSG00000112837	TBX18	682.39	0.635097	0.0552149	11.5023	1.28466e-30	3.49928e-29
ENSG00000221869	CEBPD	519.481	-0.880518	0.0765959	-11.4956	1.38766e-30	3.7751e-29
ENSG00000198740	ZNF652	611.195	-0.732587	0.0637661	-11.4887	1.50413e-30	4.08682e-29
ENSG00000146677	AC004453.1	4448.33	0.419356	0.0365023	11.4885	1.50723e-30	4.0901e-29
ENSG00000006607	FARP2	795.181	0.744408	0.0648259	11.4832	1.6025e-30	4.3432e-29
ENSG00000170961	HAS2	129.235	1.89126	0.164976	11.4639	2.0034e-30	5.42297e-29			+
ENSG00000169071	ROR2	382.215	0.871049	0.076057	11.4526	2.28256e-30	6.17089e-29
ENSG00000251022	THAP9-AS1	770.783	0.738214	0.0645914	11.429	2.99636e-30	8.09054e-29
ENSG00000130520	LSM4	1032.45	-0.731611	0.0640385	-11.4245	3.15293e-30	8.5027e-29
ENSG00000125753	VASP	897.102	0.790904	0.0694319	11.3911	4.63214e-30	1.24762e-28
ENSG00000162409	PRKAA2	591.133	-0.755592	0.0663348	-11.3906	4.65842e-30	1.25314e-28
ENSG00000101849	TBL1X	675.967	0.755111	0.066301	11.3891	4.73692e-30	1.27268e-28
ENSG00000184226	PCDH9	228.024	1.20872	0.10617	11.3847	4.98158e-30	1.33675e-28			+
ENSG00000100413	POLR3H	474.771	0.941629	0.0829865	11.3468	7.69501e-30	2.06232e-28
ENSG00000160991	ORAI2	2959.72	0.535109	0.0472119	11.3342	8.8825e-30	2.37763e-28
ENSG00000176155	CCDC57	836.903	-0.69312	0.0612033	-11.3249	9.8813e-30	2.64172e-28
ENSG00000136352	NKX2-1	841.711	0.666155	0.0588349	11.3225	1.01586e-29	2.71252e-28
ENSG00000138623	SEMA7A	1207.36	-1.10858	0.0979544	-11.3173	1.07762e-29	2.87387e-28		+
ENSG00000162430	SELENON	1454.93	0.68452	0.0605176	11.3111	1.15642e-29	3.08024e-28
ENSG00000071564	TCF3	898.185	0.728898	0.0644913	11.3023	1.2788e-29	3.40201e-28
ENSG00000196498	NCOR2	2972.23	0.574245	0.0508502	11.2929	1.42291e-29	3.78075e-28
ENSG00000092201	SUPT16H	1910.51	0.490395	0.0434454	11.2876	1.51046e-29	4.00845e-28
ENSG00000114933	INO80D	735.956	-0.878513	0.0778964	-11.278	1.686e-29	4.46883e-28
ENSG00000171155	C1GALT1C1	369.588	-0.939357	0.0833722	-11.267	1.90895e-29	5.05358e-28
ENSG00000128573	FOXP2	105.888	1.64033	0.145657	11.2616	2.03026e-29	5.36816e-28			+
ENSG00000272761		166.704	1.38917	0.12337	11.2602	2.06301e-29	5.44812e-28			+
ENSG00000212802	RPL15P3	11942.9	0.396027	0.0351803	11.2571	2.1376e-29	5.63821e-28
ENSG00000124813	RUNX2	2971.52	0.716038	0.0636433	11.2508	2.29498e-29	6.04597e-28
ENSG00000145349	CAMK2D	706.933	0.683273	0.0607582	11.2458	2.42972e-29	6.39315e-28
ENSG00000234797	RPS3AP6	3719.36	0.481823	0.042859	11.242	2.53469e-29	6.66125e-28
ENSG00000151320	AKAP6	233.313	1.27416	0.113409	11.235	2.74343e-29	7.20109e-28			+
ENSG00000054654	SYNE2	618.266	-0.731524	0.0651123	-11.2348	2.75139e-29	7.21324e-28
ENSG00000197324	LRP10	4834.52	0.430666	0.0383386	11.2332	2.80129e-29	7.33517e-28
ENSG00000074800	ENO1	8554.09	-0.457643	0.0407897	-11.2196	3.26901e-29	8.54957e-28
ENSG00000128965	CHAC1	191.34	1.5378	0.137111	11.2157	3.41327e-29	8.91608e-28			+
ENSG00000081059	TCF7	369.596	1.05515	0.0941051	11.2125	3.54059e-29	9.23752e-28			+
ENSG00000272391	POM121C	587.822	0.82981	0.0741228	11.1951	4.31005e-29	1.12316e-27
ENSG00000165280	VCP	3202.31	0.426631	0.0381687	11.1775	5.25533e-29	1.36784e-27
ENSG00000198034	RPS4X	411.117	0.837172	0.0749478	11.1701	5.71401e-29	1.48544e-27
ENSG00000103365	GGA2	1216.13	0.557412	0.0499084	11.1687	5.80234e-29	1.50659e-27
ENSG00000049239	H6PD	1486.54	-0.602639	0.0539649	-11.1672	5.89803e-29	1.5296e-27
ENSG00000166012	TAF1D	898.073	0.681738	0.0610926	11.1591	6.46408e-29	1.6744e-27
ENSG00000151474	FRMD4A	535.771	1.10928	0.0994735	11.1515	7.04058e-29	1.82155e-27			+
ENSG00000213144	AC084880.1	441.104	0.826295	0.0741474	11.1439	7.66473e-29	1.98066e-27
ENSG00000165156	ZHX1	3304.14	0.642532	0.0576694	11.1417	7.86409e-29	2.02976e-27
ENSG00000178764	ZHX2	216.99	1.38515	0.124335	11.1405	7.97054e-29	2.05479e-27			+
ENSG00000168802	CHTF8	1171.27	0.67621	0.0607391	11.133	8.66509e-29	2.23118e-27
ENSG00000104447	TRPS1	2804.61	0.617439	0.0554614	11.1328	8.68896e-29	2.23467e-27
ENSG00000203875	SNHG5	239.364	1.09393	0.0983535	11.1225	9.75402e-29	2.50561e-27			+
ENSG00000130222	GADD45G	220.896	1.37747	0.123979	11.1104	1.11605e-28	2.86351e-27			+
ENSG00000071073	MGAT4A	607.393	0.711048	0.0640176	11.1071	1.15915e-28	2.96941e-27
ENSG00000131771	PPP1R1B	134.4	1.40473	0.126472	11.107	1.16007e-28	2.96941e-27			+
ENSG00000170385	SLC30A1	1042.13	0.807134	0.0727214	11.099	1.26873e-28	3.24372e-27
ENSG00000197498	RPF2	298.596	1.03109	0.0929736	11.0901	1.40114e-28	3.57803e-27			+
ENSG00000079819	EPB41L2	2517.55	0.494805	0.0446506	11.0817	1.5391e-28	3.92571e-27
ENSG00000168936	TMEM129	718.691	-0.761364	0.0687054	-11.0816	1.54148e-28	3.92714e-27
ENSG00000160999	SH2B2	595.858	0.969315	0.0875203	11.0753	1.65298e-28	4.20626e-27
ENSG00000173905	GOLIM4	1672.06	0.51848	0.0468426	11.0685	1.78268e-28	4.53097e-27
ENSG00000138771	SHROOM3	866.862	0.616368	0.0556926	11.0673	1.80719e-28	4.58789e-27
ENSG00000205269	TMEM170B	576.236	-0.765434	0.0691961	-11.0618	1.92156e-28	4.87254e-27
ENSG00000228328	AL158201.1	2055.58	-0.610459	0.0551902	-11.061	1.93921e-28	4.91153e-27
ENSG00000164855	TMEM184A	337.377	-1.37097	0.124334	-11.0266	2.84541e-28	7.19828e-27		+
ENSG00000160360	GPSM1	1281.61	0.642864	0.0583042	11.026	2.86216e-28	7.23221e-27
ENSG00000096093	EFHC1	975.386	-0.660747	0.0599497	-11.0217	3.00347e-28	7.58044e-27
ENSG00000162736	NCSTN	842.374	0.59242	0.0537653	11.0186	3.10736e-28	7.83352e-27
ENSG00000144476	ACKR3	391.739	-1.1526	0.104629	-11.016	3.19911e-28	8.05544e-27		+
ENSG00000197958	RPL12	317.878	1.0045	0.0912084	11.0133	3.298e-28	8.29479e-27			+
ENSG00000134375	TIMM17A	677.183	-0.776602	0.0705234	-11.012	3.34603e-28	8.40583e-27
ENSG00000163291	PAQR3	1236.51	0.789546	0.0717164	11.0093	3.44708e-28	8.64966e-27
ENSG00000166681	BEX3	1261.45	0.661977	0.0601655	11.0026	3.71283e-28	9.30572e-27
ENSG00000135414	GDF11	756.963	0.73588	0.0669224	10.996	3.99373e-28	9.99819e-27
ENSG00000165410	CFL2	2852.3	0.448676	0.0408132	10.9934	4.11027e-28	1.0278e-26
ENSG00000213442	RPL18AP3	7155.09	0.408875	0.0371987	10.9916	4.19236e-28	1.04712e-26
ENSG00000129925	TMEM8A	1285.75	-0.640823	0.0584033	-10.9724	5.18948e-28	1.29468e-26
ENSG00000114626	ABTB1	436.916	-1.08393	0.0988886	-10.9612	5.87458e-28	1.46391e-26		+
ENSG00000117713	ARID1A	2514.66	0.386954	0.0353053	10.9602	5.93502e-28	1.47727e-26
ENSG00000184009	ACTG1	22757.7	0.356667	0.0325573	10.955	6.28549e-28	1.56271e-26
ENSG00000182985	CADM1	2519.04	0.482539	0.0440544	10.9533	6.40996e-28	1.59183e-26
ENSG00000168906	MAT2A	2523.12	0.42746	0.0390328	10.9513	6.54932e-28	1.62458e-26
ENSG00000156875	MFSD14A	1146.25	0.567666	0.0518711	10.9438	7.11705e-28	1.76338e-26
ENSG00000204843	DCTN1	664.317	0.684666	0.0625631	10.9436	7.13048e-28	1.76469e-26
ENSG00000125249	RAP2A	2031.93	0.643338	0.0588159	10.9382	7.57186e-28	1.87179e-26
ENSG00000172716	SLFN11	655.464	0.739153	0.0676027	10.9338	7.94777e-28	1.96024e-26
ENSG00000213903	LTB4R	445.24	-1.05063	0.0960906	-10.9338	7.94512e-28	1.96024e-26		+
ENSG00000185008	ROBO2	136.292	1.76913	0.162028	10.9187	9.38342e-28	2.31169e-26			+
ENSG00000087274	ADD1	2055.76	0.441523	0.0404455	10.9165	9.61232e-28	2.3654e-26
ENSG00000167680	SEMA6B	784.738	-1.01974	0.0934758	-10.9092	1.042e-27	2.56124e-26		+
ENSG00000148153	INIP	724.809	-0.676802	0.062043	-10.9086	1.04864e-27	2.57465e-26
ENSG00000177469	CAVIN1	8563.67	-0.433185	0.0397707	-10.8921	1.25754e-27	3.08404e-26
ENSG00000170540	ARL6IP1	1970.85	-0.581345	0.0533749	-10.8917	1.26203e-27	3.09153e-26
ENSG00000178188	SH2B1	1157.85	0.612255	0.0563049	10.8739	1.53443e-27	3.75459e-26
ENSG00000111669	TPI1	3448.6	-0.503895	0.0463454	-10.8726	1.55704e-27	3.8056e-26
ENSG00000115053	NCL	5004.78	0.351483	0.0323442	10.867	1.65623e-27	4.04348e-26
ENSG00000117862	TXNDC12	1464.26	0.505671	0.0465892	10.8538	1.91274e-27	4.66445e-26
ENSG00000085511	MAP3K4	735.997	-0.672369	0.0619611	-10.8515	1.96232e-27	4.77999e-26
ENSG00000149480	MTA2	1010.49	0.684573	0.0631155	10.8463	2.07555e-27	5.05011e-26
ENSG00000224531	SMIM13	1156.66	-0.525875	0.0484919	-10.8446	2.11555e-27	5.14166e-26
ENSG00000129255	MPDU1	180.027	1.40216	0.129382	10.8373	2.29026e-27	5.56003e-26			+
ENSG00000173376	NDNF	238.441	1.20018	0.110898	10.8223	2.69782e-27	6.54213e-26			+
ENSG00000077232	DNAJC10	947.127	0.63363	0.0585981	10.8132	2.98227e-27	7.22384e-26
ENSG00000129353	SLC44A2	584.138	0.874716	0.0808989	10.8125	3.00494e-27	7.27061e-26
ENSG00000107562	CXCL12	67.8097	2.82879	0.261652	10.8113	3.04476e-27	7.35875e-26			+
ENSG00000180628	PCGF5	993.456	-0.729647	0.0675641	-10.7993	3.46699e-27	8.36987e-26
ENSG00000184005	ST6GALNAC3	97.7328	1.65909	0.153658	10.7973	3.54509e-27	8.54889e-26			+
ENSG00000184575	XPOT	1409.24	0.478757	0.044387	10.786	4.01047e-27	9.66036e-26
ENSG00000162909	CAPN2	3181.15	0.414505	0.0384514	10.78	4.28002e-27	1.02982e-25
ENSG00000186063	AIDA	203.965	1.22837	0.114002	10.775	4.51894e-27	1.0861e-25			+
ENSG00000149679	CABLES2	276.572	1.01113	0.0938819	10.7703	4.75638e-27	1.1419e-25			+
ENSG00000172260	NEGR1	688.433	-1.4159	0.131508	-10.7666	4.94692e-27	1.18633e-25		+
ENSG00000072042	RDH11	1921.54	0.517537	0.0480963	10.7604	5.29184e-27	1.26764e-25
ENSG00000143507	DUSP10	310.525	0.976331	0.0907646	10.7567	5.50853e-27	1.31809e-25
ENSG00000076864	RAP1GAP	103.242	1.9912	0.185129	10.7557	5.56974e-27	1.33127e-25			+
ENSG00000144218	AFF3	206.361	1.29206	0.120344	10.7363	6.87319e-27	1.641e-25			+
ENSG00000072163	LIMS2	217.043	1.39086	0.129637	10.7289	7.44832e-27	1.77636e-25			+
ENSG00000196233	LCOR	1378.64	-0.63614	0.0593254	-10.7229	7.94755e-27	1.89333e-25
ENSG00000114739	ACVR2B	476.087	-0.757768	0.0706956	-10.7187	8.31345e-27	1.97833e-25
ENSG00000116704	SLC35D1	972.854	-0.570501	0.0532289	-10.7179	8.39118e-27	1.99463e-25
ENSG00000010165	METTL13	700.678	-0.705538	0.0658342	-10.7169	8.48031e-27	2.01361e-25
ENSG00000137955	RABGGTB	1809.49	0.563461	0.0526185	10.7084	9.29284e-27	2.20412e-25
ENSG00000130176	CNN1	591.956	1.01014	0.0943332	10.7082	9.31798e-27	2.20767e-25			+
ENSG00000174437	ATP2A2	3758.58	0.451531	0.042176	10.7059	9.55176e-27	2.26058e-25
ENSG00000166439	RNF169	431.711	-0.975825	0.0911767	-10.7026	9.89925e-27	2.34026e-25
ENSG00000139508	SLC46A3	230.032	-1.14795	0.107346	-10.694	1.08627e-26	2.56524e-25		+
ENSG00000140807	NKD1	143.978	2.05897	0.192874	10.6752	1.32935e-26	3.13584e-25			+
ENSG00000013364	MVP	772.349	-0.744449	0.0697625	-10.6712	1.38823e-26	3.27118e-25
ENSG00000101126	ADNP	3662.58	0.470456	0.0441319	10.6602	1.5623e-26	3.67735e-25
ENSG00000063438	AHRR	1071.68	-0.508291	0.0477209	-10.6513	1.71865e-26	4.04098e-25
ENSG00000122861	PLAU	452.616	0.986551	0.0926553	10.6475	1.7903e-26	4.20488e-25
ENSG00000091136	LAMB1	373.483	0.997464	0.0936822	10.6473	1.79452e-26	4.21023e-25
ENSG00000127481	UBR4	1337.63	-0.530356	0.049823	-10.6448	1.84366e-26	4.32083e-25
ENSG00000230202	AL450405.1	1262.58	0.635198	0.0597195	10.6364	2.01882e-26	4.72623e-25
ENSG00000167637	ZNF283	336.746	-0.854215	0.080317	-10.6355	2.03646e-26	4.76236e-25
ENSG00000176101	SSNA1	530.249	0.980025	0.0921822	10.6314	2.12893e-26	4.97324e-25
ENSG00000164463	CREBRF	496.23	-0.793147	0.0746515	-10.6247	2.28854e-26	5.34034e-25
ENSG00000140323	DISP2	311.696	1.14755	0.108051	10.6205	2.39241e-26	5.57672e-25			+
ENSG00000270885	RASL10B	817.221	0.896156	0.0844213	10.6153	2.5304e-26	5.89202e-25
ENSG00000253719	ATXN7L3B	2870.38	-0.374046	0.0352484	-10.6117	2.62871e-26	6.11436e-25
ENSG00000113758	DBN1	2716.59	0.501528	0.0472707	10.6097	2.68584e-26	6.24055e-25
ENSG00000144711	IQSEC1	2108.13	-0.428436	0.0403949	-10.6062	2.78881e-26	6.47285e-25
ENSG00000134247	PTGFRN	3492.49	0.512773	0.0484013	10.5942	3.17019e-26	7.35015e-25
ENSG00000117411	B4GALT2	1385.65	0.794116	0.0749923	10.5893	3.34076e-26	7.73735e-25
ENSG00000121774	KHDRBS1	3656.8	0.379218	0.0358268	10.5848	3.50672e-26	8.11304e-25
ENSG00000106400	ZNHIT1	509.898	-0.797039	0.0753306	-10.5805	3.66841e-26	8.47807e-25
ENSG00000250786	SNHG18	219.377	1.19115	0.112625	10.5762	3.84082e-26	8.86704e-25			+
ENSG00000134874	DZIP1	622.781	0.647425	0.0612409	10.5718	4.02781e-26	9.28884e-25
ENSG00000197535	MYO5A	1054.17	0.684643	0.0647709	10.5702	4.0951e-26	9.43398e-25
ENSG00000153310	FAM49B	1300.54	0.525017	0.0496709	10.5699	4.1094e-26	9.45686e-25
ENSG00000188158	NHS	155.611	-1.39665	0.132141	-10.5693	4.13374e-26	9.50279e-25		+
ENSG00000180694	TMEM64	564.703	0.835896	0.0790957	10.5682	4.18592e-26	9.61252e-25
ENSG00000169967	MAP3K2	1925.06	0.472905	0.044772	10.5625	4.44611e-26	1.01992e-24
ENSG00000158292	GPR153	334.6	-1.13378	0.107355	-10.5611	4.51378e-26	1.03435e-24		+
ENSG00000092964	DPYSL2	564.076	0.874644	0.0829347	10.5462	5.29036e-26	1.21102e-24
ENSG00000177854	TMEM187	176.531	-1.40358	0.133159	-10.5406	5.61532e-26	1.28405e-24		+
ENSG00000134954	ETS1	2111.5	0.554909	0.0526637	10.5368	5.84281e-26	1.33466e-24
ENSG00000090776	EFNB1	912.883	0.819214	0.0777905	10.531	6.21494e-26	1.41817e-24
ENSG00000168256	NKIRAS2	847.796	0.712907	0.0677228	10.5268	6.49886e-26	1.4814e-24
ENSG00000113648	H2AFY	1598.5	-0.588797	0.0559993	-10.5144	7.4182e-26	1.68918e-24
ENSG00000085832	EPS15	1118.79	0.503296	0.0478787	10.5119	7.61483e-26	1.73213e-24
ENSG00000122557	HERPUD2	436.623	-0.943444	0.0897947	-10.5067	8.04733e-26	1.82859e-24
ENSG00000068354	TBC1D25	630.41	0.910507	0.086693	10.5027	8.39769e-26	1.90621e-24
ENSG00000162745	OLFML2B	663.059	-0.667441	0.0636182	-10.4914	9.46651e-26	2.14657e-24
ENSG00000274267	HIST1H3B	78.2116	-1.85551	0.177211	-10.4706	1.17913e-25	2.67092e-24		+
ENSG00000175220	ARHGAP1	1205.33	-0.561938	0.0536846	-10.4674	1.21961e-25	2.75973e-24
ENSG00000145391	SETD7	2546.46	-0.52501	0.0501646	-10.4657	1.24105e-25	2.80532e-24
ENSG00000261685		64.4744	2.35304	0.224863	10.4643	1.25982e-25	2.84477e-24			+
ENSG00000163704	PRRT3	305.107	-1.10358	0.105497	-10.4608	1.30689e-25	2.94798e-24		+
ENSG00000180211	FO393411.1	2326.93	0.552602	0.0528431	10.4574	1.35507e-25	3.0535e-24
ENSG00000003402	CFLAR	1061.65	-0.535166	0.0512381	-10.4447	1.54982e-25	3.48871e-24
ENSG00000182400	TRAPPC6B	623.254	0.641638	0.0614345	10.4443	1.5565e-25	3.5001e-24
ENSG00000127663	KDM4B	829.923	-0.717815	0.0687329	-10.4436	1.56833e-25	3.52306e-24
ENSG00000102178	UBL4A	1263.22	0.583507	0.055898	10.4388	1.64933e-25	3.70117e-24
ENSG00000090975	PITPNM2	1115.51	0.606432	0.0580984	10.438	1.66251e-25	3.72689e-24
ENSG00000175600	SUGCT	272.266	1.53882	0.147571	10.4276	1.85514e-25	4.1544e-24			+
ENSG00000227500	SCAMP4	880.295	0.701803	0.0673207	10.4248	1.91117e-25	4.27546e-24
ENSG00000196754	S100A2	493.135	-1.23262	0.118315	-10.4182	2.04876e-25	4.57851e-24		+
ENSG00000115073	ACTR1B	1090.07	-0.523021	0.0502433	-10.4098	2.23781e-25	4.99585e-24
ENSG00000115762	PLEKHB2	1640.06	-0.547052	0.0525534	-10.4094	2.24543e-25	5.0077e-24
ENSG00000114268	PFKFB4	578.468	-0.719805	0.069204	-10.4012	2.44822e-25	5.45434e-24
ENSG00000099282	TSPAN15	640.425	0.732761	0.0704748	10.3975	2.54553e-25	5.6653e-24
ENSG00000163545	NUAK2	144.838	-1.46842	0.141363	-10.3876	2.82418e-25	6.27902e-24		+
ENSG00000172201	ID4	225.244	1.19506	0.115122	10.3808	3.03275e-25	6.7358e-24			+
ENSG00000139112	GABARAPL1	818.337	0.648299	0.0624554	10.3802	3.05155e-25	6.77064e-24
ENSG00000081014	AP4E1	592.291	-0.66767	0.064388	-10.3695	3.41395e-25	7.56695e-24
ENSG00000163682	RPL9	433.955	0.793869	0.0765628	10.3688	3.43639e-25	7.60891e-24
ENSG00000126947	ARMCX1	521.499	0.919663	0.0887131	10.3667	3.514e-25	7.7728e-24
ENSG00000182175	RGMA	292.962	1.59975	0.154406	10.3607	3.74234e-25	8.26942e-24			+
ENSG00000166741	NNMT	2599.79	-0.500662	0.0483288	-10.3595	3.78915e-25	8.36433e-24
ENSG00000160199	PKNOX1	423.845	-0.783003	0.0755906	-10.3585	3.83036e-25	8.44667e-24
ENSG00000143612	C1orf43	2868.35	0.43321	0.041825	10.3577	3.86173e-25	8.5072e-24
ENSG00000188459	WASF4P	971.866	0.941838	0.0909445	10.3562	3.923e-25	8.6334e-24
ENSG00000140406	TLNRD1	554.523	0.786027	0.0759594	10.348	4.27392e-25	9.39611e-24
ENSG00000153291	SLC25A27	440.864	-0.781322	0.0755059	-10.3478	4.28123e-25	9.40264e-24
ENSG00000001036	FUCA2	1058.86	0.527209	0.0509629	10.345	4.41113e-25	9.67813e-24
ENSG00000169902	TPST1	1079.29	0.628259	0.0607485	10.342	4.5505e-25	9.9738e-24
ENSG00000152061	RABGAP1L	581.141	0.818774	0.0792155	10.336	4.84167e-25	1.06013e-23
ENSG00000122592	HOXA7	178.69	-1.18057	0.114253	-10.333	4.99955e-25	1.09359e-23		+
ENSG00000072682	P4HA2	440.754	0.855474	0.0827947	10.3325	5.02481e-25	1.098e-23
ENSG00000020577	SAMD4A	2738.18	-0.472055	0.0456956	-10.3304	5.13255e-25	1.12042e-23
ENSG00000226396	AL031727.1	3050.98	0.620578	0.0601264	10.3212	5.65047e-25	1.23224e-23
ENSG00000112406	HECA	980.07	-0.645652	0.0626138	-10.3117	6.24171e-25	1.3598e-23
ENSG00000176393	RNPEP	736.622	-0.657929	0.0639258	-10.2921	7.65101e-25	1.66515e-23
ENSG00000185414	MRPL30	542.73	0.741945	0.0721202	10.2876	8.01323e-25	1.74223e-23
ENSG00000240950	AC021074.1	841.273	0.664754	0.0646345	10.2848	8.24979e-25	1.79187e-23
ENSG00000188452	CERKL	480.717	0.881996	0.0857867	10.2813	8.55857e-25	1.85707e-23
ENSG00000100504	PYGL	706.536	0.602459	0.0586126	10.2787	8.79394e-25	1.90623e-23
ENSG00000152558	TMEM123	5214.73	0.508812	0.0495307	10.2726	9.35983e-25	2.02687e-23
ENSG00000143797	MBOAT2	1206.22	0.642028	0.0625556	10.2633	1.03108e-24	2.23058e-23
ENSG00000082641	NFE2L1	5272.62	0.355295	0.0346235	10.2617	1.04894e-24	2.26695e-23
ENSG00000158435	CNOT11	1027.7	0.555502	0.0541366	10.2611	1.05474e-24	2.27721e-23
ENSG00000188811	NHLRC3	653.243	-0.613503	0.0598588	-10.2492	1.19373e-24	2.57472e-23
ENSG00000154127	UBASH3B	162.605	1.65177	0.161173	10.2485	1.20255e-24	2.59117e-23			+
ENSG00000244462	RBM12	1727.32	0.452765	0.0442155	10.24	1.31286e-24	2.82604e-23
ENSG00000175348	TMEM9B	352.269	1.09339	0.106818	10.236	1.36765e-24	2.94105e-23			+
ENSG00000196810	CTBP1-AS2	241.492	1.06677	0.104257	10.2322	1.4225e-24	3.05597e-23			+
ENSG00000010270	STARD3NL	359.71	0.965636	0.0943826	10.2311	1.43906e-24	3.08848e-23
ENSG00000149179	C11orf49	254.334	1.18186	0.115518	10.2309	1.44155e-24	3.09078e-23			+
ENSG00000140350	ANP32A	805.998	0.598399	0.0585182	10.2259	1.51873e-24	3.25303e-23
ENSG00000172164	SNTB1	466.209	0.746507	0.0730093	10.2248	1.53509e-24	3.28482e-23
ENSG00000123143	PKN1	266.292	-1.00427	0.0982193	-10.2247	1.53672e-24	3.28507e-23		+
ENSG00000164877	MICALL2	1698.42	-0.568848	0.0556792	-10.2165	1.67228e-24	3.57133e-23
ENSG00000078061	ARAF	507.621	0.687599	0.0673451	10.2101	1.78691e-24	3.81237e-23
ENSG00000186866	POFUT2	2037.47	0.488552	0.047919	10.1954	2.07964e-24	4.43255e-23
ENSG00000182054	IDH2	218.563	1.03047	0.101075	10.1951	2.08511e-24	4.43982e-23			+
ENSG00000061337	LZTS1	1185.28	0.564575	0.0553834	10.1939	2.11049e-24	4.48946e-23
ENSG00000166167	BTRC	426.966	0.81847	0.0803572	10.1854	2.30421e-24	4.89674e-23
ENSG00000111817	DSE	949.675	0.655215	0.0643451	10.1828	2.36602e-24	5.02316e-23
ENSG00000106571	GLI3	1012.55	0.713897	0.0701242	10.1805	2.42416e-24	5.14155e-23
ENSG00000218175	AC016739.1	20306.8	0.367602	0.036138	10.1722	2.63913e-24	5.59202e-23
ENSG00000178104	PDE4DIP	443.886	0.741962	0.0729585	10.1696	2.7089e-24	5.73424e-23
ENSG00000198786	MT-ND5	54805.9	-0.404423	0.0397941	-10.1629	2.90405e-24	6.14133e-23
ENSG00000097096	SYDE2	528.27	0.933565	0.0919064	10.1578	3.05975e-24	6.46428e-23
ENSG00000182199	SHMT2	643.96	0.86926	0.0855973	10.1552	3.14076e-24	6.62896e-23
ENSG00000197045	GMFB	3074.15	0.554076	0.0546784	10.1334	3.9285e-24	8.28352e-23
ENSG00000175592	FOSL1	650.99	-0.805247	0.0794673	-10.1331	3.94115e-24	8.3021e-23
ENSG00000155850	SLC26A2	974.335	-0.610637	0.060334	-10.1209	4.46073e-24	9.38748e-23
ENSG00000215193	PEX26	1000.02	-0.6386	0.0631137	-10.1182	4.58621e-24	9.64217e-23
ENSG00000179300	RTL3	53.6583	2.6235	0.259388	10.1142	4.78082e-24	1.00416e-22			+
ENSG00000241061	RPL5P1	2495.88	0.394823	0.0390594	10.1083	5.07722e-24	1.06538e-22
ENSG00000002834	LASP1	4971.8	-0.346499	0.0342877	-10.1056	5.21653e-24	1.09355e-22
ENSG00000178719	GRINA	2751.9	0.490939	0.0485905	10.1036	5.32487e-24	1.11518e-22
ENSG00000075142	SRI	313.805	0.975754	0.0966347	10.0973	5.67602e-24	1.18758e-22
ENSG00000112139	MDGA1	104.234	-1.56354	0.154884	-10.0949	5.82047e-24	1.21662e-22		+
ENSG00000135956	TMEM127	1479.62	0.47979	0.0475339	10.0936	5.89392e-24	1.23079e-22
ENSG00000076554	TPD52	327.584	-1.04595	0.103634	-10.0928	5.94632e-24	1.24054e-22		+
ENSG00000247556	OIP5-AS1	1846.95	0.43272	0.0428753	10.0925	5.96049e-24	1.24229e-22
ENSG00000112033	PPARD	1812.69	0.451783	0.0448009	10.0842	6.48667e-24	1.35066e-22
ENSG00000131873	CHSY1	2129.78	0.562065	0.0557857	10.0754	7.09421e-24	1.47574e-22
ENSG00000136630	HLX	186.695	1.22864	0.121952	10.0748	7.14176e-24	1.48421e-22			+
ENSG00000107104	KANK1	225.338	1.06134	0.105389	10.0707	7.44424e-24	1.54559e-22			+
ENSG00000230626	AC011005.1	1056.69	-0.579965	0.0576536	-10.0595	8.34446e-24	1.73084e-22
ENSG00000128059	PPAT	810.328	0.615496	0.061255	10.0481	9.36612e-24	1.94089e-22
ENSG00000156675	RAB11FIP1	458.085	-0.813763	0.0809933	-10.0473	9.44268e-24	1.95489e-22
ENSG00000261801	LOXL1-AS1	231.066	-1.05388	0.104906	-10.046	9.57124e-24	1.97961e-22		+
ENSG00000146094	DOK3	252.203	-1.03702	0.103289	-10.04	1.01686e-23	2.10115e-22		+
ENSG00000112208	BAG2	1266	0.584421	0.0582407	10.0346	1.07427e-23	2.21767e-22
ENSG00000116001	TIA1	2214.45	0.479352	0.0477819	10.0321	1.1017e-23	2.27212e-22
ENSG00000112110	MRPL18	414.533	0.895428	0.0893526	10.0213	1.22903e-23	2.53231e-22
ENSG00000009307	CSDE1	5141.51	0.346029	0.0345486	10.0157	1.3002e-23	2.67641e-22
ENSG00000114302	PRKAR2A	1807.03	0.493045	0.0492298	10.0152	1.30736e-23	2.68859e-22
ENSG00000157020	SEC13	631.653	0.779992	0.0778893	10.0141	1.32141e-23	2.7149e-22
ENSG00000179085	DPM3	545.828	-0.79057	0.0790697	-9.9984	1.54884e-23	3.17916e-22
ENSG00000139496	NUP58	1565.52	-0.519216	0.0519429	-9.99591	1.58829e-23	3.25704e-22
ENSG00000169188	APEX2	757.416	0.579287	0.0579852	9.99025	1.68155e-23	3.44503e-22
ENSG00000142552	RCN3	288.794	1.09494	0.109689	9.98221	1.82353e-23	3.73238e-22			+
ENSG00000219201	AC138392.1	455.63	1.05771	0.106031	9.97548	1.9516e-23	3.99074e-22			+
ENSG00000198252	STYX	1057.31	-0.561637	0.056354	-9.96622	2.1422e-23	4.37635e-22
ENSG00000147883	CDKN2B	1103.48	-0.578216	0.0580289	-9.96428	2.18445e-23	4.45847e-22
ENSG00000232888	RPS11P5	6905.96	0.35934	0.0360719	9.96177	2.24032e-23	4.56818e-22
ENSG00000157014	TATDN2	564.895	0.719853	0.0723634	9.94775	2.5795e-23	5.25485e-22
ENSG00000153560	UBP1	1830.06	0.460318	0.0462839	9.94554	2.63735e-23	5.36766e-22
ENSG00000166913	YWHAB	4876.26	-0.292905	0.0294611	-9.94207	2.73098e-23	5.55299e-22
ENSG00000145919	BOD1	823.339	0.573743	0.0577103	9.94178	2.7389e-23	5.56387e-22
ENSG00000198406	BZW1P2	2032.58	-0.762747	0.0768238	-9.92852	3.12851e-23	6.34939e-22
ENSG00000082898	XPO1	3096.51	0.363616	0.0366293	9.9269	3.17974e-23	6.44731e-22
ENSG00000125968	ID1	1971.66	0.634031	0.0639006	9.92214	3.33512e-23	6.75603e-22
ENSG00000111912	NCOA7	281.204	-1.15173	0.116152	-9.91565	3.55936e-23	7.20356e-22		+
ENSG00000050820	BCAR1	3244.77	0.618341	0.0623678	9.91443	3.60312e-23	7.28531e-22
ENSG00000180776	ZDHHC20	1048.76	0.722476	0.0729381	9.90534	3.94633e-23	7.9718e-22
ENSG00000166436	TRIM66	302.4	-0.868999	0.0877813	-9.89959	4.17965e-23	8.43526e-22
ENSG00000112276	BVES	669.958	0.625437	0.0631799	9.8993	4.19203e-23	8.45238e-22
ENSG00000150991	UBC	10596.8	-0.293641	0.0296665	-9.89809	4.24292e-23	8.54701e-22
ENSG00000189221	MAOA	239.643	1.29811	0.131212	9.89324	4.45394e-23	8.96376e-22			+
ENSG00000138078	PREPL	825.232	0.64253	0.0649527	9.89226	4.49741e-23	9.04284e-22
ENSG00000121274	PAPD5	439.516	0.757733	0.0766362	9.8874	4.72118e-23	9.48396e-22
ENSG00000122591	FAM126A	1613.42	0.570111	0.0576781	9.88435	4.86736e-23	9.76855e-22
ENSG00000225138	SLC9A3-AS1	877.666	-0.635811	0.0643351	-9.8828	4.94334e-23	9.91186e-22
ENSG00000170647		138.064	1.34622	0.13624	9.88126	5.01986e-23	1.0056e-21			+
ENSG00000062725	APPBP2	1670.5	0.454792	0.0460629	9.87326	5.43662e-23	1.08808e-21
ENSG00000151553	FAM160B1	640.966	-0.714811	0.0724391	-9.86775	5.74406e-23	1.14855e-21
ENSG00000280435	AC006058.4	233.535	1.04329	0.105785	9.86237	6.0603e-23	1.21066e-21			+
ENSG00000169180	XPO6	923.41	0.590486	0.0598895	9.85958	6.2308e-23	1.24358e-21
ENSG00000164023	SGMS2	560.791	0.828887	0.0841018	9.85576	6.47244e-23	1.29061e-21
ENSG00000123908	AGO2	424.015	-0.929427	0.0943255	-9.85339	6.62677e-23	1.32017e-21
ENSG00000167996	FTH1	3138.63	0.667249	0.0677564	9.84776	7.00878e-23	1.39499e-21
ENSG00000168591	TMUB2	780.29	0.628936	0.0638848	9.84485	7.21493e-23	1.4347e-21
ENSG00000119682	AREL1	1005.39	0.541631	0.0550543	9.83811	7.71475e-23	1.53269e-21
ENSG00000102554	KLF5	634.782	0.652081	0.0663358	9.83	8.3617e-23	1.65969e-21
ENSG00000167635	ZNF146	2281.56	0.451802	0.0459751	9.82711	8.60516e-23	1.70645e-21
ENSG00000184076	UQCR10	421.963	-0.91139	0.0928569	-9.815	9.70424e-23	1.92265e-21
ENSG00000162702	ZNF281	1660.83	0.688399	0.0701465	9.81373	9.82628e-23	1.94505e-21
ENSG00000151532	VTI1A	472.484	-0.820007	0.0835801	-9.81103	1.00936e-22	1.99613e-21
ENSG00000189343	RPS2P46	482.068	0.762946	0.07781	9.80525	1.06883e-22	2.11182e-21
ENSG00000197363	ZNF517	462.234	-0.898088	0.0916295	-9.8013	1.11146e-22	2.19404e-21
ENSG00000146373	RNF217	877.977	0.586731	0.0598654	9.80084	1.11658e-22	2.20214e-21
ENSG00000197077	KIAA1671	1480.46	-0.852833	0.0870682	-9.795	1.18296e-22	2.33095e-21
ENSG00000136193	SCRN1	5661.94	0.400691	0.0409207	9.7919	1.21979e-22	2.40132e-21
ENSG00000198467	TPM2	1796.49	0.61738	0.0630608	9.79024	1.24001e-22	2.4389e-21
ENSG00000267060	PTGES3L	33.9932	3.07943	0.314586	9.78885	1.25721e-22	2.4705e-21			+
ENSG00000060982	BCAT1	3242.36	0.562516	0.0574814	9.78606	1.29235e-22	2.53724e-21
ENSG00000136111	TBC1D4	965.603	0.549452	0.0561595	9.78379	1.32169e-22	2.5925e-21
ENSG00000175115	PACS1	608.442	0.682571	0.0698139	9.77702	1.41314e-22	2.76936e-21
ENSG00000122367	LDB3	105.631	1.68688	0.172547	9.77634	1.42259e-22	2.78537e-21			+
ENSG00000116678	LEPR	246.73	-1.20322	0.123115	-9.77314	1.4683e-22	2.87227e-21		+
ENSG00000124151	NCOA3	988.503	0.659568	0.0674904	9.77276	1.47383e-22	2.88048e-21
ENSG00000176853	FAM91A1	2485	-0.364838	0.0373436	-9.76977	1.51803e-22	2.96419e-21
ENSG00000145901	TNIP1	553.032	0.812194	0.0831921	9.76287	1.62489e-22	3.17e-21
ENSG00000101384	JAG1	405.829	0.873484	0.0895107	9.75843	1.69755e-22	3.30876e-21
ENSG00000049245	VAMP3	2590.71	-0.381663	0.0392104	-9.73371	2.16549e-22	4.21705e-21
ENSG00000115241	PPM1G	2205.03	0.466247	0.047925	9.72868	2.27535e-22	4.42701e-21
ENSG00000019144	PHLDB1	1678.13	0.451177	0.0463822	9.72738	2.30462e-22	4.47993e-21
ENSG00000169710	FASN	4747.99	0.500969	0.0515477	9.71856	2.51318e-22	4.88098e-21
ENSG00000026025	VIM	3340.16	0.461496	0.0474871	9.71834	2.51862e-22	4.88717e-21
ENSG00000179241	LDLRAD3	323.954	0.854424	0.087935	9.71654	2.5635e-22	4.96979e-21
ENSG00000124772	CPNE5	111.627	1.71229	0.176249	9.71516	2.59843e-22	5.033e-21			+
ENSG00000123124	WWP1	478.756	0.800561	0.0824399	9.71084	2.71097e-22	5.2463e-21
ENSG00000173218	VANGL1	916.584	-0.744712	0.0767327	-9.70528	2.86297e-22	5.5355e-21
ENSG00000136731	UGGT1	1554.79	0.456045	0.0469914	9.70488	2.87428e-22	5.55241e-21
ENSG00000217801	AL390719.1	193.188	-1.23872	0.127724	-9.69844	3.06137e-22	5.90856e-21		+
ENSG00000177570	SAMD12	246.339	-1.22986	0.126826	-9.69719	3.09902e-22	5.9759e-21		+
ENSG00000172667	ZMAT3	3292.85	-0.514007	0.0530827	-9.68312	3.55687e-22	6.85268e-21
ENSG00000156253	RWDD2B	279.617	1.05571	0.109065	9.67965	3.67964e-22	7.08289e-21			+
ENSG00000169330	KIAA1024	106.494	1.37006	0.141595	9.67595	3.81526e-22	7.33742e-21			+
ENSG00000173821	RNF213	2349.97	-0.548106	0.0566623	-9.67322	3.91856e-22	7.52941e-21
ENSG00000105976	MET	1253.09	-0.477837	0.0494052	-9.67179	3.97347e-22	7.62816e-21
ENSG00000120685	PROSER1	857.055	0.52202	0.0540138	9.66457	4.26426e-22	8.17914e-21
ENSG00000251596	HADHAP1	127.488	1.81614	0.188112	9.65455	4.70239e-22	9.01153e-21			+
ENSG00000188338	SLC38A3	382.973	0.811643	0.0841071	9.6501	4.91062e-22	9.40226e-21
ENSG00000129473	BCL2L2	1368.57	0.416913	0.0432682	9.63555	5.659e-22	1.08256e-20
ENSG00000136213	CHST12	594.652	-0.745325	0.0773639	-9.63401	5.74406e-22	1.09786e-20
ENSG00000137166	FOXP4	866.145	0.567104	0.0588711	9.63298	5.80221e-22	1.108e-20
ENSG00000102225	CDK16	1783.83	0.48796	0.0507118	9.62223	6.44211e-22	1.22911e-20
ENSG00000109111	SUPT6H	841.918	0.604296	0.062829	9.61811	6.70543e-22	1.27822e-20
ENSG00000174684	B4GAT1	536.487	-0.682665	0.0709979	-9.61528	6.89226e-22	1.31268e-20
ENSG00000132967	HMGB1P5	2961.05	-0.342478	0.0356716	-9.60086	7.92813e-22	1.50864e-20
ENSG00000106244	PDAP1	1271.11	0.585913	0.0610319	9.6001	7.98702e-22	1.51852e-20
ENSG00000108091	CCDC6	1243.01	0.570473	0.0594396	9.59752	8.18907e-22	1.55556e-20
ENSG00000062485	CS	1900.8	0.471689	0.0491582	9.59532	8.3654e-22	1.58767e-20
ENSG00000095321	CRAT	302.934	0.959889	0.100051	9.594	8.47327e-22	1.60673e-20
ENSG00000129038	LOXL1	964.396	0.829496	0.0864643	9.5935	8.51446e-22	1.61313e-20
ENSG00000127334	DYRK2	4480.67	0.545223	0.0568481	9.59088	8.7341e-22	1.6533e-20
ENSG00000119333	WDR34	580.562	-0.67244	0.0701192	-9.58995	8.81258e-22	1.66669e-20
ENSG00000145431	PDGFC	2316.53	0.40429	0.0421686	9.58748	9.02653e-22	1.70567e-20
ENSG00000108306	FBXL20	544.662	-0.684173	0.0713812	-9.58477	9.26622e-22	1.74943e-20
ENSG00000059804	SLC2A3	1088.14	-1.04035	0.108545	-9.58446	9.29412e-22	1.75317e-20		+
ENSG00000100014	SPECC1L	1176.4	0.564305	0.0589269	9.57636	1.00522e-21	1.89452e-20
ENSG00000154144	TBRG1	517.724	0.658544	0.0687695	9.5761	1.00774e-21	1.89763e-20
ENSG00000185127	C6orf120	734.841	-0.694562	0.0725602	-9.57223	1.04626e-21	1.96843e-20
ENSG00000171160	MORN4	189.932	1.48821	0.155528	9.56873	1.08231e-21	2.03451e-20			+
ENSG00000131779	PEX11B	579.053	-0.718673	0.0751135	-9.56783	1.09174e-21	2.05045e-20
ENSG00000169155	ZBTB43	672.079	-0.569422	0.0595391	-9.56384	1.13467e-21	2.12923e-20
ENSG00000106299	WASL	1512.65	-0.504429	0.0527604	-9.56076	1.16893e-21	2.19162e-20
ENSG00000117523	PRRC2C	3699.62	0.408097	0.0427064	9.55587	1.22553e-21	2.29576e-20
ENSG00000163083	INHBB	439.187	0.719466	0.075343	9.54921	1.30691e-21	2.44608e-20
ENSG00000131475	VPS25	486.359	-0.797634	0.0835548	-9.54624	1.34488e-21	2.51497e-20
ENSG00000144233	AMMECR1L	876.304	-0.604632	0.0633519	-9.54402	1.37406e-21	2.56733e-20
ENSG00000168036	CTNNB1	4592.76	0.315229	0.0330557	9.53631	1.48006e-21	2.76299e-20
ENSG00000120742	SERP1	2199.8	0.444466	0.0466232	9.53315	1.52585e-21	2.84601e-20
ENSG00000109971	HSPA8	5961.19	0.364373	0.0382271	9.53181	1.5457e-21	2.88056e-20
ENSG00000010810	FYN	805.702	0.515908	0.0541345	9.53012	1.57097e-21	2.92514e-20
ENSG00000151090	THRB	250.329	0.987774	0.103652	9.52972	1.57705e-21	2.93393e-20
ENSG00000156650	KAT6B	376.486	0.794682	0.0834194	9.52635	1.62916e-21	3.02829e-20
ENSG00000132780	NASP	1084.63	0.495119	0.0519801	9.52517	1.64775e-21	3.06021e-20
ENSG00000115844	DLX2	258.31	0.998839	0.104977	9.51486	1.8195e-21	3.37628e-20
ENSG00000132341	RAN	1798.73	-0.540329	0.0568068	-9.51169	1.8759e-21	3.47796e-20
ENSG00000087448	KLHL42	972.677	0.505225	0.0531267	9.50981	1.91014e-21	3.53842e-20
ENSG00000164683	HEY1	170.583	1.18239	0.124371	9.50694	1.96349e-21	3.63413e-20			+
ENSG00000141179	PCTP	380.83	-0.860932	0.090595	-9.50309	2.03747e-21	3.76785e-20
ENSG00000203585	LINC02408	186.938	1.18493	0.124693	9.50283	2.04253e-21	3.77397e-20			+
ENSG00000196747	HIST1H2AI	90.9514	-1.58297	0.166663	-9.49803	2.13907e-21	3.94898e-20		+
ENSG00000156642	NPTN	1099.21	0.498597	0.0525006	9.49697	2.1608e-21	3.98569e-20
ENSG00000196591	HDAC2	1191.21	0.501818	0.0528527	9.49465	2.20945e-21	4.07197e-20
ENSG00000111371	SLC38A1	2536.17	0.436535	0.0459822	9.49356	2.2327e-21	4.11132e-20
ENSG00000112796	ENPP5	191.265	-1.13536	0.119646	-9.48928	2.3263e-21	4.28004e-20		+
ENSG00000166402	TUB	912.169	0.586637	0.0618508	9.4847	2.43084e-21	4.46857e-20
ENSG00000138356	AOX1	319.291	-1.24114	0.130877	-9.48326	2.46454e-21	4.52668e-20		+
ENSG00000211456	SACM1L	580.846	-0.6671	0.0703873	-9.47756	2.603e-21	4.77695e-20
ENSG00000184347	SLIT3	266.104	1.08614	0.114609	9.47689	2.61975e-21	4.80362e-20			+
ENSG00000197961	ZNF121	914.831	-0.577374	0.0609768	-9.46875	2.83208e-21	5.18855e-20
ENSG00000119537	KDSR	710.528	-0.706859	0.0746537	-9.4685	2.83888e-21	5.19662e-20
ENSG00000044115	CTNNA1	2006.87	0.394431	0.041661	9.46765	2.86211e-21	5.2347e-20
ENSG00000114480	GBE1	320.953	-0.853983	0.0902252	-9.46502	2.93504e-21	5.36357e-20
ENSG00000165502	RPL36AL	1562.74	0.592914	0.062657	9.46285	2.99658e-21	5.47142e-20
ENSG00000124201	ZNFX1	1940.29	0.435054	0.0459861	9.46055	3.06316e-21	5.58827e-20
ENSG00000155380	SLC16A1	1966.83	0.474109	0.0501347	9.45671	3.17794e-21	5.79279e-20
ENSG00000119950	MXI1	721.9	0.723673	0.0766455	9.44182	3.66358e-21	6.6724e-20
ENSG00000102100	SLC35A2	786.57	0.690688	0.0731592	9.44089	3.69611e-21	6.72598e-20
ENSG00000162836	ACP6	547.629	-0.60992	0.0646603	-9.43268	3.99733e-21	7.26803e-20
ENSG00000144481	TRPM8	227.472	1.04372	0.110665	9.43136	4.04804e-21	7.35405e-20			+
ENSG00000167110	GOLGA2	1171.82	0.463069	0.0491102	9.42917	4.13363e-21	7.50324e-20
ENSG00000213598	AL049873.1	2755.75	0.471517	0.0500205	9.42646	4.24162e-21	7.69283e-20
ENSG00000137413	TAF8	553.745	-0.653131	0.0692897	-9.42608	4.25687e-21	7.71402e-20
ENSG00000145817	YIPF5	857.23	0.680934	0.0722604	9.42334	4.36951e-21	7.91152e-20
ENSG00000148337	CIZ1	734.326	0.644132	0.0683757	9.42048	4.49021e-21	8.12327e-20
ENSG00000163468	CCT3	1263.74	0.533203	0.0566135	9.4183	4.58463e-21	8.28716e-20
ENSG00000107789	MINPP1	402.141	-0.765142	0.0812841	-9.41319	4.81318e-21	8.69303e-20
ENSG00000132688	NES	883.147	0.879165	0.0934031	9.41258	4.84093e-21	8.73586e-20
ENSG00000162616	DNAJB4	1823.71	0.467639	0.0497488	9.40001	5.45586e-21	9.83736e-20
ENSG00000004660	CAMKK1	783.145	0.586463	0.0624175	9.39581	5.67818e-21	1.02297e-19
ENSG00000166848	TERF2IP	940.393	0.594243	0.063275	9.39143	5.91906e-21	1.06548e-19
ENSG00000013523	ANGEL1	468.537	-0.699409	0.0745088	-9.38692	6.17784e-21	1.11114e-19
ENSG00000120889	TNFRSF10B	1371.24	-0.583575	0.062216	-9.37982	6.60836e-21	1.18759e-19
ENSG00000133704	IPO8	1124.11	-0.513996	0.0548065	-9.37837	6.70007e-21	1.20307e-19
ENSG00000101057	MYBL2	1122.69	0.528765	0.0564246	9.37119	7.17218e-21	1.28677e-19
ENSG00000101367	MAPRE1	3425.11	-0.32658	0.0348976	-9.35822	8.10933e-21	1.45371e-19
ENSG00000134250	NOTCH2	2944.42	0.4509	0.0481982	9.35513	8.34976e-21	1.49557e-19
ENSG00000116649	SRM	454.4	0.858281	0.0918393	9.34547	9.14845e-21	1.63727e-19
ENSG00000136451	VEZF1	2319.39	-0.37481	0.0401231	-9.34151	9.49656e-21	1.69817e-19
ENSG00000170606	HSPA4	1173.12	0.438875	0.0469945	9.33886	9.73809e-21	1.73992e-19
ENSG00000143067	ZNF697	885.041	0.886731	0.0950146	9.33257	1.03333e-20	1.84475e-19
ENSG00000251196	AC106760.1	92.3861	-1.554	0.166594	-9.3281	1.07787e-20	1.92268e-19		+
ENSG00000107819	SFXN3	1629.87	0.487528	0.0522759	9.32606	1.09885e-20	1.95848e-19
ENSG00000070476	ZXDC	649.365	-0.605839	0.0649655	-9.32554	1.10418e-20	1.96636e-19
ENSG00000162551	ALPL	12664.1	2.00873	0.215417	9.32487	1.1112e-20	1.97724e-19			+
ENSG00000183722	LHFPL6	513.649	0.721776	0.0774547	9.31869	1.17783e-20	2.09409e-19
ENSG00000181260	MTHFD2P7	351.929	1.04053	0.11168	9.31706	1.19607e-20	2.12476e-19			+
ENSG00000198833	UBE2J1	1309.28	0.597327	0.0641184	9.31601	1.20803e-20	2.14426e-19
ENSG00000142634	EFHD2	3336.64	-0.521394	0.0560076	-9.30935	1.28619e-20	2.28112e-19
ENSG00000198561	CTNND1	2959.77	0.352855	0.0379069	9.30845	1.29706e-20	2.29851e-19
ENSG00000129472	RAB2B	497.944	0.657114	0.0706085	9.30644	1.32192e-20	2.34064e-19
ENSG00000126003	PLAGL2	798.09	0.584455	0.0628108	9.30501	1.33985e-20	2.37046e-19
ENSG00000169813	HNRNPF	4042.81	0.380461	0.0408999	9.30225	1.37502e-20	2.43071e-19
ENSG00000107560	RAB11FIP2	567.457	0.579441	0.0623499	9.29338	1.49467e-20	2.64005e-19
ENSG00000232956	SNHG15	306.882	0.998769	0.107516	9.28949	1.55022e-20	2.73595e-19
ENSG00000137154	RPS6	773.533	0.541158	0.0582759	9.28614	1.59982e-20	2.82117e-19
ENSG00000224546	EIF4BP3	361.684	0.844327	0.090926	9.28587	1.60391e-20	2.8261e-19
ENSG00000198755	RPL10A	587.927	0.601431	0.0648516	9.27397	1.79347e-20	3.15753e-19
ENSG00000103460	TOX3	159.861	1.15659	0.124738	9.2721	1.82509e-20	3.21058e-19			+
ENSG00000115828	QPCT	664.938	0.591631	0.0638621	9.26419	1.96555e-20	3.45488e-19
ENSG00000152926	ZNF117	423.535	0.70538	0.0761492	9.26313	1.98532e-20	3.48679e-19
ENSG00000163050	COQ8A	373.238	-0.942449	0.101746	-9.26272	1.99281e-20	3.49711e-19
ENSG00000115839	RAB3GAP1	503.493	-0.689274	0.0744149	-9.26259	1.9954e-20	3.49881e-19
ENSG00000126883	NUP214	698.377	0.640559	0.0691706	9.26057	2.03348e-20	3.56271e-19
ENSG00000213699	SLC35F6	1650.42	-0.480832	0.052001	-9.2466	2.31749e-20	4.05701e-19
ENSG00000108349	CASC3	1496.69	0.569921	0.0617428	9.23058	2.6918e-20	4.70847e-19
ENSG00000148341	SH3GLB2	1386.15	-0.467492	0.0506602	-9.22799	2.75752e-20	4.81954e-19
ENSG00000171617	ENC1	4655.32	0.385278	0.0417714	9.22349	2.8759e-20	5.02239e-19
ENSG00000130402	ACTN4	3836.26	0.504055	0.0546525	9.2229	2.89159e-20	5.04572e-19
ENSG00000175175	PPM1E	1005.26	0.6661	0.0722279	9.2222	2.91076e-20	5.07508e-19
ENSG00000039560	RAI14	1828.32	0.489745	0.0532057	9.20475	3.42473e-20	5.96641e-19
ENSG00000271707	ATP1B3P1	1126.86	0.46544	0.0505758	9.20283	3.48657e-20	6.06927e-19
ENSG00000149182	ARFGAP2	532.094	-0.612164	0.0665248	-9.20204	3.51204e-20	6.10869e-19
ENSG00000172296	SPTLC3	289.295	-1.02034	0.110913	-9.19948	3.59685e-20	6.25119e-19		+
ENSG00000126945	HNRNPH2	1497.91	-0.519076	0.0564433	-9.19641	3.70113e-20	6.42726e-19
ENSG00000112245	PTP4A1	3473.77	0.417915	0.0455135	9.18222	4.22276e-20	7.32724e-19
ENSG00000137273	FOXF2	229.459	0.915939	0.0998007	9.17768	4.40462e-20	7.63667e-19
ENSG00000198899	MT-ATP6	28730.9	-0.36378	0.0396445	-9.17605	4.47201e-20	7.74731e-19
ENSG00000258501	EIF3LP1	525.648	0.985267	0.107495	9.16572	4.92166e-20	8.51946e-19
ENSG00000234009	RPL5P34	1413.99	0.433332	0.0473246	9.15659	5.35617e-20	9.2642e-19
ENSG00000116117	PARD3B	272.706	-0.943882	0.103092	-9.15576	5.39784e-20	9.32883e-19
ENSG00000235162	C12orf75	395.124	0.986617	0.107791	9.15302	5.53619e-20	9.5603e-19
ENSG00000100983	GSS	617.8	-0.679599	0.0742543	-9.15232	5.57219e-20	9.61481e-19
ENSG00000163399	ATP1A1	1139.79	0.440549	0.0481456	9.15036	5.67449e-20	9.78352e-19
ENSG00000058453	CROCC	416.242	-0.910974	0.0995963	-9.14666	5.87189e-20	1.01158e-18
ENSG00000183160	TMEM119	841.812	1.93911	0.212039	9.14507	5.95913e-20	1.02579e-18			+
ENSG00000115216	NRBP1	993.016	0.472059	0.0516201	9.14487	5.9702e-20	1.02688e-18
ENSG00000171812	COL8A2	175.631	1.12695	0.123277	9.14162	6.15249e-20	1.0574e-18			+
ENSG00000119681	LTBP2	929.333	1.13313	0.123963	9.14089	6.19431e-20	1.06374e-18			+
ENSG00000065989	PDE4A	486.083	0.621895	0.0680448	9.13949	6.27448e-20	1.07665e-18
ENSG00000117318	ID3	3640	0.584536	0.0639655	9.1383	6.3442e-20	1.08776e-18
ENSG00000213625	LEPROT	2971.26	-0.425508	0.0465651	-9.1379	6.36758e-20	1.0909e-18
ENSG00000119812	FAM98A	1243.48	0.529243	0.0579179	9.1378	6.37329e-20	1.09102e-18
ENSG00000137414	FAM8A1	915.187	-0.649709	0.0711082	-9.13692	6.42581e-20	1.09914e-18
ENSG00000060749	QSER1	1818.96	0.530079	0.0580221	9.13582	6.49149e-20	1.1095e-18
ENSG00000011638	TMEM159	413.449	0.954761	0.104512	9.13538	6.51759e-20	1.11308e-18
ENSG00000142784	WDTC1	1531.3	-0.361264	0.0396122	-9.12002	7.51071e-20	1.28167e-18
ENSG00000196632	WNK3	554.096	-0.595423	0.0653012	-9.11809	7.64571e-20	1.30368e-18
ENSG00000147526	TACC1	931.896	0.571441	0.0626822	9.11647	7.76107e-20	1.32231e-18
ENSG00000186951	PPARA	1151.65	-0.628936	0.0690206	-9.11229	8.06578e-20	1.37315e-18
ENSG00000172315	TP53RK	518.863	0.656943	0.0721151	9.10965	8.26491e-20	1.40594e-18
ENSG00000148200	NR6A1	286.679	-1.05082	0.11536	-9.10904	8.31169e-20	1.41279e-18		+
ENSG00000099942	CRKL	2623.37	-0.44822	0.0492173	-9.10697	8.47162e-20	1.43885e-18
ENSG00000029364	SLC39A9	1595.98	0.424137	0.0466095	9.0998	9.04987e-20	1.53585e-18
ENSG00000067798	NAV3	400.962	0.959562	0.105522	9.09348	9.59192e-20	1.62657e-18
ENSG00000163697	APBB2	2412.06	0.398943	0.043928	9.08174	1.06857e-19	1.81064e-18
ENSG00000244005	NFS1	267.61	-0.937562	0.103305	-9.07564	1.13007e-19	1.91334e-18
ENSG00000144824	PHLDB2	1625.06	0.488856	0.054017	9.05003	1.42926e-19	2.41802e-18
ENSG00000148248	SURF4	4639.27	0.258419	0.0285613	9.04786	1.45791e-19	2.46456e-18
ENSG00000100100	PIK3IP1	276.952	-1.42916	0.158138	-9.03745	1.60374e-19	2.70896e-18		+
ENSG00000162402	USP24	1232.88	-0.444882	0.0492318	-9.03647	1.61808e-19	2.73106e-18
ENSG00000148154	UGCG	1912.95	-0.453034	0.0501364	-9.03602	1.62479e-19	2.74026e-18
ENSG00000236680	AL356000.1	446.302	0.71815	0.0795372	9.02912	1.73062e-19	2.91646e-18
ENSG00000254893	AC113404.3	1978.99	-0.657438	0.0728742	-9.02153	1.85473e-19	3.12319e-18
ENSG00000180596	HIST1H2BC	195.791	-1.23481	0.136876	-9.0214	1.857e-19	3.12458e-18		+
ENSG00000117643	MAN1C1	258.381	0.804161	0.0891616	9.01913	1.89583e-19	3.18744e-18
ENSG00000106665	CLIP2	929.652	0.664206	0.0736677	9.01624	1.9465e-19	3.2701e-18
ENSG00000241553	ARPC4	1248.33	0.551186	0.0611638	9.01164	2.02991e-19	3.40758e-18
ENSG00000160781	PAQR6	376.043	-0.90139	0.100034	-9.01084	2.0449e-19	3.43008e-18
ENSG00000168016	TRANK1	410.291	-0.691279	0.0767215	-9.01024	2.05614e-19	3.44626e-18
ENSG00000175224	ATG13	833.776	-0.548691	0.0609161	-9.00732	2.1116e-19	3.53648e-18
ENSG00000158604	TMED4	1274.76	0.420815	0.0467389	9.00352	2.18585e-19	3.65801e-18
ENSG00000247746	USP51	182.431	1.2167	0.135261	8.99521	2.35791e-19	3.9429e-18			+
ENSG00000183726	TMEM50A	1372.34	0.468858	0.0521783	8.98569	2.57112e-19	4.29611e-18
ENSG00000101577	LPIN2	1101.16	0.495151	0.0551181	8.98346	2.62388e-19	4.38088e-18
ENSG00000168461	RAB31	2020.72	-0.421324	0.046963	-8.97142	2.92719e-19	4.88353e-18
ENSG00000069275	NUCKS1	6687.43	0.422117	0.0470629	8.96922	2.98613e-19	4.97804e-18
ENSG00000109472	CPE	539.974	0.685826	0.0765542	8.9587	3.28535e-19	5.47264e-18
ENSG00000228818	AL359918.1	5874.54	-0.255357	0.0285408	-8.94708	3.64994e-19	6.07529e-18
ENSG00000131089	ARHGEF9	626.153	0.675578	0.0755594	8.94102	3.85607e-19	6.41345e-18
ENSG00000174130	TLR6	702.123	-0.754221	0.0844206	-8.93409	4.10534e-19	6.82281e-18
ENSG00000198315	ZKSCAN8	1707.8	-0.405456	0.0453899	-8.93275	4.15554e-19	6.90093e-18
ENSG00000184785	SMIM10	149.879	-1.10032	0.123198	-8.93135	4.20849e-19	6.98351e-18		+
ENSG00000153933	DGKE	587.258	-0.556245	0.0622849	-8.93065	4.23504e-19	7.02219e-18
ENSG00000106366	SERPINE1	2993.22	0.62649	0.0702078	8.92336	4.52338e-19	7.49455e-18
ENSG00000065325	GLP2R	226.074	-1.47756	0.165585	-8.92328	4.5269e-19	7.49465e-18		+
ENSG00000088448	ANKRD10	2458.92	-0.480224	0.0538185	-8.92303	4.53712e-19	7.50583e-18
ENSG00000120694	HSPH1	1480.44	0.433605	0.0486054	8.92092	4.62432e-19	7.64425e-18
ENSG00000228929	RPS13P2	4818.41	0.34964	0.0391986	8.91971	4.67518e-19	7.72243e-18
ENSG00000113391	FAM172A	337.772	-1.10637	0.124129	-8.91308	4.9635e-19	8.19243e-18		+
ENSG00000174903	RAB1B	826.514	-0.617518	0.0692917	-8.91186	5.01823e-19	8.27645e-18
ENSG00000124831	LRRFIP1	2410.21	0.403109	0.0452459	8.90928	5.13635e-19	8.46481e-18
ENSG00000167173	C15orf39	377.879	0.879761	0.0988131	8.90328	5.42219e-19	8.92909e-18
ENSG00000197702	PARVA	849.806	-0.5449	0.0612387	-8.89797	5.68791e-19	9.35954e-18
ENSG00000126461	SCAF1	2530.41	0.412955	0.0464138	8.89725	5.72451e-19	9.41262e-18
ENSG00000166387	PPFIBP2	46.0278	2.32135	0.261075	8.8915	6.02883e-19	9.90548e-18			+
ENSG00000253669	GASAL1	115.07	-1.67137	0.188034	-8.88865	6.1858e-19	1.01557e-17		+
ENSG00000100441	KHNYN	1214.19	-0.502059	0.0565048	-8.88523	6.37869e-19	1.04644e-17
ENSG00000148516	ZEB1	923.948	0.658025	0.0741646	8.87249	7.15265e-19	1.17253e-17
ENSG00000122691	TWIST1	370.385	0.842919	0.0950239	8.8706	7.27497e-19	1.19168e-17
ENSG00000158270	COLEC12	103.732	1.42957	0.161189	8.86894	7.38484e-19	1.20876e-17			+
ENSG00000111110	PPM1H	881.984	-0.618806	0.0698291	-8.86172	7.87895e-19	1.28866e-17
ENSG00000198919	DZIP3	239.31	0.872248	0.0984742	8.85763	8.17309e-19	1.33576e-17
ENSG00000233016	SNHG7	291.481	0.921345	0.104019	8.85751	8.18241e-19	1.33627e-17
ENSG00000132205	EMILIN2	709.677	0.533689	0.0602677	8.85531	8.34549e-19	1.36188e-17
ENSG00000173258	ZNF483	112.553	-1.28867	0.145598	-8.85092	8.68031e-19	1.41545e-17		+
ENSG00000108813	DLX4	429.747	0.60832	0.0687406	8.84951	8.79027e-19	1.4323e-17
ENSG00000169567	HINT1	873.266	-0.580499	0.0655993	-8.84918	8.81668e-19	1.43553e-17
ENSG00000185070	FLRT2	392.305	0.762945	0.0862541	8.84532	9.12669e-19	1.48489e-17
ENSG00000137959	IFI44L	140.662	1.38975	0.157331	8.83327	1.01655e-18	1.65265e-17			+
ENSG00000183864	TOB2	775.621	0.569362	0.0645289	8.82337	1.1107e-18	1.80436e-17
ENSG00000102935	ZNF423	403.811	0.910217	0.10319	8.82077	1.13675e-18	1.8453e-17
ENSG00000124422	USP22	2704.42	-0.380925	0.0431883	-8.8201	1.14354e-18	1.85494e-17
ENSG00000161202	DVL3	2533.04	0.418307	0.0474435	8.81695	1.17624e-18	1.90655e-17
ENSG00000135919	SERPINE2	1158.43	0.514967	0.0584196	8.81498	1.19711e-18	1.93748e-17
ENSG00000233117	LINC00702	219.777	1.01534	0.115183	8.815	1.19688e-18	1.93748e-17			+
ENSG00000224837	GCSHP5	554.188	-0.75495	0.0856793	-8.81135	1.23646e-18	1.99967e-17
ENSG00000186566	GPATCH8	1423.9	0.411752	0.0467543	8.80673	1.28852e-18	2.08231e-17
ENSG00000116132	PRRX1	208.285	1.07868	0.122637	8.79574	1.42106e-18	2.29479e-17			+
ENSG00000213465	ARL2	319.328	0.919132	0.104597	8.78738	1.5309e-18	2.47032e-17
ENSG00000178685	PARP10	1075.78	-0.52293	0.0595505	-8.78129	1.61609e-18	2.60584e-17
ENSG00000164236	ANKRD33B	88.2726	-1.54488	0.176035	-8.77597	1.69433e-18	2.72849e-17		+
ENSG00000171791	BCL2	244.675	0.979684	0.111633	8.77595	1.69467e-18	2.72849e-17
ENSG00000117139	KDM5B	1325.65	-0.451049	0.0514466	-8.76732	1.82961e-18	2.94356e-17
ENSG00000184677	ZBTB40	1243.73	-0.4427	0.0505431	-8.75886	1.97228e-18	3.17074e-17
ENSG00000164932	CTHRC1	907.787	0.522258	0.0596293	8.75841	1.98016e-18	3.18103e-17
ENSG00000165458	INPPL1	2099.68	0.482403	0.0550923	8.75625	2.01849e-18	3.2402e-17
ENSG00000093167	LRRFIP2	1035.29	0.510158	0.0582677	8.75541	2.03368e-18	3.26217e-17
ENSG00000089006	SNX5	946.31	0.518629	0.0592583	8.75201	2.09595e-18	3.35957e-17
ENSG00000109445	ZNF330	398.882	0.69986	0.0800313	8.74483	2.23354e-18	3.57747e-17
ENSG00000105568	PPP2R1A	1160.82	-0.519975	0.0594752	-8.74272	2.27573e-18	3.64234e-17
ENSG00000107771	CCSER2	1421.71	0.509344	0.0582778	8.73993	2.33261e-18	3.73062e-17
ENSG00000175928	LRRN1	896.208	0.628674	0.0719509	8.73755	2.38228e-18	3.80725e-17
ENSG00000169217	CD2BP2	1144.77	0.541244	0.0619532	8.73634	2.40789e-18	3.84535e-17
ENSG00000136261	BZW2	436.42	0.840648	0.0962254	8.73624	2.41002e-18	3.84591e-17
ENSG00000228742	LINC02577	240.065	0.913652	0.104602	8.73453	2.44675e-18	3.90165e-17
ENSG00000244153	WWP1P1	1012.5	0.715681	0.0819422	8.73397	2.45893e-18	3.91819e-17
ENSG00000005700	IBTK	918.958	0.475703	0.054467	8.73378	2.4629e-18	3.91874e-17
ENSG00000204524	ZNF805	123.725	-1.31921	0.151046	-8.73384	2.46159e-18	3.91874e-17		+
ENSG00000143815	LBR	2055.44	-0.453523	0.0519646	-8.72753	2.60295e-18	4.13854e-17
ENSG00000047936	ROS1	573.428	-0.660305	0.0756709	-8.72601	2.63813e-18	4.19139e-17
ENSG00000182253	SYNM	1527.04	-0.423109	0.0484907	-8.72558	2.64818e-18	4.20428e-17
ENSG00000102007	PLP2	753.386	0.524406	0.0601528	8.7179	2.83403e-18	4.49605e-17
ENSG00000152242	C18orf25	798.83	-0.581187	0.0666903	-8.71472	2.91487e-18	4.6209e-17
ENSG00000139364	TMEM132B	199.856	1.11821	0.128372	8.71072	3.01959e-18	4.78341e-17			+
ENSG00000111206	FOXM1	843.071	0.528336	0.0606582	8.71004	3.03762e-18	4.80845e-17
ENSG00000120594	PLXDC2	342.725	0.863117	0.0991719	8.70324	3.22531e-18	5.10184e-17
ENSG00000010318	PHF7	171.566	-1.06824	0.122747	-8.70272	3.24011e-18	5.12151e-17		+
ENSG00000140199	SLC12A6	332.789	-0.88574	0.101816	-8.69941	3.33601e-18	5.26924e-17
ENSG00000130940	CASZ1	152.701	-1.07844	0.123982	-8.69833	3.36791e-18	5.31576e-17		+
ENSG00000180104	EXOC3	1063.26	-0.470125	0.0540485	-8.6982	3.3718e-18	5.31802e-17
ENSG00000100307	CBX7	380.02	-0.729121	0.0838401	-8.69657	3.42062e-18	5.39109e-17
ENSG00000232387	SKA2P1	576.961	0.665358	0.0765195	8.69528	3.45971e-18	5.44872e-17
ENSG00000160014	CALM3	2756.56	-0.427271	0.049145	-8.69409	3.49623e-18	5.50224e-17
ENSG00000137941	TTLL7	1269.81	0.606736	0.0698129	8.69088	3.5963e-18	5.65562e-17
ENSG00000143553	SNAPIN	411.522	-0.697477	0.0803431	-8.68124	3.9149e-18	6.15218e-17
ENSG00000149294	NCAM1	1064.79	0.435346	0.0501775	8.67612	4.09511e-18	6.43071e-17
ENSG00000118985	ELL2	665.074	0.554459	0.0639526	8.66985	4.32706e-18	6.79003e-17
ENSG00000179532	DNHD1	458.007	-0.83983	0.0969103	-8.66606	4.47338e-18	7.01456e-17
ENSG00000164252	AGGF1	483.31	-0.647288	0.0747098	-8.66402	4.55409e-18	7.13595e-17
ENSG00000119729	RHOQ	2225.03	0.443804	0.0512516	8.65933	4.74566e-18	7.43075e-17
ENSG00000259790	ANP32BP1	1121.46	0.461142	0.0532687	8.65692	4.84699e-18	7.58393e-17
ENSG00000164300	SERINC5	671.75	0.59519	0.0687594	8.65612	4.88092e-18	7.63151e-17
ENSG00000196792	STRN3	559.686	0.519575	0.0600307	8.65516	4.92223e-18	7.69054e-17
ENSG00000130827	PLXNA3	1140.93	0.58282	0.0673524	8.65329	5.00343e-18	7.81177e-17
ENSG00000072274	TFRC	4770.61	0.378025	0.0436944	8.65157	5.0794e-18	7.92467e-17
ENSG00000068120	COASY	461.502	0.812822	0.0939771	8.64916	5.1881e-18	8.08844e-17
ENSG00000072958	AP1M1	556.111	0.650363	0.0752031	8.64808	5.23733e-18	8.1593e-17
ENSG00000256238	SUPT16HP1	3348.58	0.454474	0.052556	8.64743	5.2673e-18	8.20009e-17
ENSG00000156256	USP16	426.597	-0.630141	0.0729246	-8.641	5.57255e-18	8.66908e-17
ENSG00000136010	ALDH1L2	364.229	0.790616	0.0915606	8.6349	5.87802e-18	9.13773e-17
ENSG00000185274	GALNT17	316.816	0.876379	0.101503	8.63401	5.92353e-18	9.20187e-17
ENSG00000012822	CALCOCO1	829.34	-0.502557	0.0582452	-8.6283	6.22693e-18	9.66607e-17
ENSG00000163125	RPRD2	1362.76	0.42015	0.0486948	8.62822	6.23128e-18	9.66607e-17
ENSG00000170921	TANC2	4723.03	-0.361551	0.0419064	-8.62757	6.26681e-18	9.71423e-17
ENSG00000232774	AL355916.1	486.605	-1.30946	0.151848	-8.62348	6.49472e-18	1.00603e-16		+
ENSG00000010704	HFE	272.985	-0.821927	0.0953201	-8.6228	6.53347e-18	1.01131e-16
ENSG00000124785	NRN1	663.172	-0.516606	0.0599144	-8.62241	6.55603e-18	1.01408e-16
ENSG00000184602	SNN	1056.8	0.5142	0.0596633	8.61836	6.79187e-18	1.04981e-16
ENSG00000167601	AXL	4903.85	-0.248427	0.0288371	-8.61484	7.00376e-18	1.08179e-16
ENSG00000186591	UBE2H	4566	0.295083	0.0342574	8.61369	7.07439e-18	1.09192e-16
ENSG00000099991	CABIN1	1287.95	0.483026	0.0560891	8.61177	7.1941e-18	1.1096e-16
ENSG00000028203	VEZT	460.678	0.674611	0.0783456	8.6107	7.26151e-18	1.11841e-16
ENSG00000171720	HDAC3	449.806	-0.663796	0.0770895	-8.61072	7.26036e-18	1.11841e-16
ENSG00000163251	FZD5	533.876	0.66313	0.0770243	8.60937	7.34614e-18	1.13064e-16
ENSG00000174010	KLHL15	357.472	-0.704678	0.0818894	-8.60524	7.61543e-18	1.17125e-16
ENSG00000111707	SUDS3	860.169	0.455594	0.0529701	8.60097	7.90477e-18	1.21489e-16
ENSG00000038427	VCAN	1544.51	1.94026	0.225609	8.60008	7.96591e-18	1.22342e-16			+
ENSG00000099399	MAGEB2	935.951	0.62994	0.0732572	8.59901	8.04062e-18	1.23402e-16
ENSG00000136710	CCDC115	259.005	1.07088	0.124615	8.59351	8.43537e-18	1.29368e-16			+
ENSG00000184845	DRD1	60.7273	1.98887	0.231514	8.59074	8.64127e-18	1.32432e-16			+
ENSG00000145860	RNF145	1239.41	0.450495	0.0524751	8.58493	9.08906e-18	1.39196e-16
ENSG00000112379	ARFGEF3	188.854	-1.44439	0.168316	-8.58141	9.37166e-18	1.43423e-16		+
ENSG00000133069	TMCC2	233.762	1.13306	0.132087	8.57813	9.64282e-18	1.47468e-16			+
ENSG00000102870	ZNF629	1082.31	0.458751	0.0535047	8.57404	9.99187e-18	1.52699e-16
ENSG00000144366	GULP1	501.65	0.657359	0.0766746	8.57336	1.00512e-17	1.53496e-16
ENSG00000162599	NFIA	137.067	1.33622	0.155964	8.5675	1.05758e-17	1.61395e-16			+
ENSG00000115935	WIPF1	977.57	0.484448	0.0565995	8.55923	1.13626e-17	1.7328e-16
ENSG00000254023	PKMP4	1404.85	-0.465007	0.0543592	-8.55433	1.18551e-17	1.80664e-16
ENSG00000166396	SERPINB7	241.181	-1.86995	0.218639	-8.55267	1.20276e-17	1.83162e-16		+
ENSG00000168763	CNNM3	490.749	-0.71427	0.0835623	-8.54775	1.2551e-17	1.90999e-16
ENSG00000143294	PRCC	1259.86	0.442822	0.051838	8.54242	1.31435e-17	1.99876e-16
ENSG00000135828	RNASEL	245.038	-0.769447	0.0900746	-8.54233	1.31539e-17	1.99894e-16
ENSG00000138867	GUCD1	1242.95	0.532564	0.0623532	8.54109	1.32965e-17	2.01919e-16
ENSG00000174099	MSRB3	1847.57	0.384473	0.0450531	8.53377	1.41656e-17	2.14965e-16
ENSG00000106636	YKT6	2529.6	0.396031	0.0464469	8.52652	1.50812e-17	2.28701e-16
ENSG00000083857	FAT1	8755.68	0.360023	0.0422704	8.51713	1.63558e-17	2.47855e-16
ENSG00000164294	GPX8	1274.09	0.542224	0.0636833	8.51438	1.67484e-17	2.53627e-16
ENSG00000128346	C22orf23	101.577	1.33922	0.157393	8.50878	1.75779e-17	2.66003e-16			+
ENSG00000187954	CYHR1	1536.78	-0.476433	0.0560022	-8.5074	1.77881e-17	2.68996e-16
ENSG00000228486	C2orf92	123.547	-1.17525	0.13816	-8.5064	1.79414e-17	2.71125e-16		+
ENSG00000136802	LRRC8A	1952.1	0.418947	0.0492742	8.50235	1.85788e-17	2.8056e-16
ENSG00000074657	ZNF532	1232.98	0.437259	0.0514295	8.5021	1.86189e-17	2.8097e-16
ENSG00000145675	PIK3R1	486.775	0.709627	0.083476	8.50097	1.88008e-17	2.83518e-16
ENSG00000160271	RALGDS	1287.97	0.397381	0.0467688	8.4967	1.95063e-17	2.93951e-16
ENSG00000144815	NXPE3	816.712	0.535429	0.0630264	8.49531	1.97398e-17	2.97264e-16
ENSG00000103335	PIEZO1	1436.38	-0.517616	0.0609338	-8.49471	1.98423e-17	2.986e-16
ENSG00000179833	SERTAD2	2674.35	0.424011	0.0499288	8.49231	2.02568e-17	3.04626e-16
ENSG00000114779	ABHD14B	779.131	0.682414	0.0803915	8.48864	2.09072e-17	3.14188e-16
ENSG00000205208	C4orf46	503.953	-0.620106	0.0730559	-8.48811	2.1003e-17	3.15409e-16
ENSG00000155034	FBXL18	860.168	-0.704566	0.0830286	-8.48583	2.14187e-17	3.21429e-16
ENSG00000171603	CLSTN1	4749.38	-0.332278	0.039163	-8.48449	2.16666e-17	3.24924e-16
ENSG00000125046	SSUH2	86.3614	1.53613	0.181215	8.47683	2.31412e-17	3.46797e-16			+
ENSG00000177042	TMEM80	290.859	-0.87077	0.102736	-8.47578	2.33511e-17	3.49702e-16
ENSG00000153574	RPIA	510.694	-0.738813	0.0872344	-8.46929	2.46903e-17	3.69502e-16
ENSG00000105928	GSDME	742.929	-0.743211	0.0877709	-8.46763	2.50433e-17	3.74525e-16
ENSG00000254719	AC080023.2	301.13	-0.726651	0.0858362	-8.46555	2.54948e-17	3.81015e-16
ENSG00000137266	SLC22A23	523.813	-0.59252	0.070026	-8.46142	2.64137e-17	3.94474e-16
ENSG00000020633	RUNX3	654.438	0.674708	0.0797416	8.46118	2.6468e-17	3.95014e-16
ENSG00000131389	SLC6A6	1666.69	0.359844	0.042544	8.45814	2.71676e-17	4.05175e-16
ENSG00000115325	DOK1	398.87	0.768931	0.0910123	8.44866	2.94676e-17	4.39174e-16
ENSG00000077514	POLD3	518.327	-0.566456	0.067088	-8.44347	3.08047e-17	4.58786e-16
ENSG00000088247	KHSRP	2807.7	0.396275	0.0469463	8.44103	3.14565e-17	4.68173e-16
ENSG00000116478	HDAC1	1552.27	0.388328	0.0460098	8.44011	3.1703e-17	4.71517e-16
ENSG00000078687	TNRC6C	886.817	-0.439832	0.0521714	-8.43052	3.44136e-17	5.1148e-16
ENSG00000064300	NGFR	117.154	1.39933	0.166048	8.42725	3.53894e-17	5.25623e-16			+
ENSG00000071626	DAZAP1	1293.74	0.444022	0.0526897	8.42713	3.54252e-17	5.25794e-16
ENSG00000138814	PPP3CA	1169.41	-0.509766	0.0605005	-8.42581	3.58251e-17	5.31365e-16
ENSG00000171443	ZNF524	164.293	-1.07824	0.127996	-8.42401	3.63816e-17	5.3925e-16		+
ENSG00000184916	JAG2	4738.42	0.925712	0.109948	8.41958	3.77823e-17	5.59628e-16
ENSG00000135318	NT5E	189.636	0.905853	0.107627	8.4166	3.87581e-17	5.73689e-16
ENSG00000055609	KMT2C	1771.97	-0.385907	0.0458533	-8.41612	3.89147e-17	5.75613e-16
ENSG00000125864	BFSP1	127.739	1.3489	0.160376	8.41089	4.06928e-17	6.01504e-16			+
ENSG00000019549	SNAI2	1251.34	0.468807	0.0557444	8.40993	4.10243e-17	6.0599e-16
ENSG00000171298	GAA	1600.42	-0.501349	0.0596311	-8.4075	4.1883e-17	6.18253e-16
ENSG00000163430	FSTL1	11036.5	0.256939	0.0305779	8.40278	4.36029e-17	6.43202e-16
ENSG00000164054	SHISA5	2676.2	0.451368	0.0537275	8.40107	4.42421e-17	6.52187e-16
ENSG00000071967	CYBRD1	1405.98	-0.431458	0.0513712	-8.39882	4.50974e-17	6.64343e-16
ENSG00000112851	ERBIN	2157.81	-0.377669	0.0450342	-8.38626	5.01868e-17	7.38814e-16
ENSG00000143033	MTF2	1302.61	-0.523262	0.0624229	-8.38252	5.18063e-17	7.62137e-16
ENSG00000105974	CAV1	3205.24	-0.435723	0.0519806	-8.38241	5.18533e-17	7.62311e-16
ENSG00000230630	DNM3OS	203.694	1.07222	0.127931	8.38124	5.2374e-17	7.69443e-16			+
ENSG00000075539	FRYL	1323.05	-0.395579	0.0472051	-8.38001	5.29237e-17	7.76466e-16
ENSG00000150756	FAM173B	284.676	-0.864408	0.10315	-8.38008	5.28916e-17	7.76466e-16
ENSG00000070761	CFAP20	247.617	0.824922	0.0984567	8.37852	5.35962e-17	7.85799e-16
ENSG00000117569	PTBP2	1196.3	0.588189	0.0702516	8.3726	5.63608e-17	8.25774e-16
ENSG00000177051	FBXO46	370.843	0.717088	0.0856541	8.3719	5.66951e-17	8.3011e-16
ENSG00000242125	SNHG3	1077.73	0.527993	0.0630881	8.36914	5.80403e-17	8.49231e-16
ENSG00000137726	FXYD6	153.776	1.12327	0.1344	8.35763	6.39932e-17	9.357e-16			+
ENSG00000135047	CTSL	623.274	-0.624732	0.0747601	-8.35649	6.46114e-17	9.44102e-16
ENSG00000228205	AC131235.1	739.662	0.534603	0.0640171	8.35093	6.77251e-17	9.88932e-16
ENSG00000120451	SNX19	747.889	0.556537	0.0666478	8.35042	6.80229e-17	9.92612e-16
ENSG00000064687	ABCA7	347.301	-0.902129	0.108061	-8.34833	6.92322e-17	1.00958e-15
ENSG00000013375	PGM3	635.801	0.551989	0.0661235	8.34785	6.9515e-17	1.01302e-15
ENSG00000179743	AL450998.2	175.71	-1.0145	0.121562	-8.3456	7.08558e-17	1.03186e-15		+
ENSG00000151612	ZNF827	862.064	0.592412	0.0709925	8.34471	7.13887e-17	1.03893e-15
ENSG00000166326	TRIM44	2400.9	-0.442987	0.0531285	-8.33804	7.55352e-17	1.09853e-15
ENSG00000141858	SAMD1	622.57	0.668538	0.0802189	8.33393	7.82052e-17	1.1366e-15
ENSG00000035862	TIMP2	16817.7	-0.304043	0.036492	-8.33177	7.96393e-17	1.15667e-15
ENSG00000102401	ARMCX3	1451.59	0.411884	0.0494405	8.33091	8.02255e-17	1.1644e-15
ENSG00000266412	NCOA4	2082.76	-0.405085	0.0486366	-8.32881	8.16622e-17	1.18446e-15
ENSG00000198689	SLC9A6	438.503	-0.597587	0.0717542	-8.32824	8.20534e-17	1.18934e-15
ENSG00000111670	GNPTAB	461.303	0.872106	0.104725	8.32755	8.25291e-17	1.19543e-15
ENSG00000100814	CCNB1IP1	514.64	0.629614	0.075608	8.32734	8.26756e-17	1.19675e-15
ENSG00000168032	ENTPD3	58.1053	1.88133	0.225977	8.32531	8.41079e-17	1.21667e-15			+
ENSG00000143367	TUFT1	947.004	-0.455574	0.0547246	-8.32485	8.44367e-17	1.22061e-15
ENSG00000038382	TRIO	2956.22	-0.318108	0.038217	-8.32373	8.52386e-17	1.23138e-15
ENSG00000100811	YY1	2224.21	-0.32642	0.0392283	-8.32103	8.72015e-17	1.2589e-15
ENSG00000108424	KPNB1	2751.16	0.30448	0.0366025	8.31855	8.90426e-17	1.28462e-15
ENSG00000088832	FKBP1A	2549.94	-0.370378	0.0445275	-8.31797	8.94858e-17	1.29016e-15
ENSG00000203950	RTL8A	831.955	-0.484848	0.0583014	-8.31624	9.07988e-17	1.30822e-15
ENSG00000213493	ACTN4P1	3066.16	0.457289	0.0550438	8.30773	9.75475e-17	1.40452e-15
ENSG00000143952	VPS54	584.148	-0.502521	0.0604891	-8.30763	9.76335e-17	1.40482e-15
ENSG00000198840	MT-ND3	20249.7	-0.417189	0.0502479	-8.30261	1.01847e-16	1.46447e-15
ENSG00000197063	MAFG	2599.52	-0.368195	0.0443562	-8.30087	1.03352e-16	1.48513e-15
ENSG00000131171	SH3BGRL	1411	0.449035	0.0540997	8.30014	1.03985e-16	1.49324e-15
ENSG00000154358	OBSCN	518.107	-0.898334	0.108277	-8.2966	1.07137e-16	1.53747e-15
ENSG00000048707	VPS13D	907.576	-0.458074	0.0552195	-8.2955	1.08131e-16	1.55072e-15
ENSG00000142327	RNPEPL1	779.547	-0.547237	0.066023	-8.28859	1.14599e-16	1.64239e-15
ENSG00000180530	NRIP1	843.877	0.559158	0.0674939	8.28456	1.18547e-16	1.69784e-15
ENSG00000119383	PTPA	2322.69	-0.350096	0.0422999	-8.27654	1.26807e-16	1.81494e-15
ENSG00000134291	TMEM106C	1348.68	-0.453418	0.0548926	-8.26009	1.45559e-16	2.08195e-15
ENSG00000258839	MC1R	324.394	-0.831092	0.100637	-8.25834	1.47708e-16	2.1113e-15
ENSG00000144057	ST6GAL2	83.2622	1.61417	0.19547	8.25788	1.48288e-16	2.11819e-15			+
ENSG00000188612	SUMO2	1919.62	0.565764	0.0685368	8.2549	1.52033e-16	2.17026e-15
ENSG00000007376	RPUSD1	530.894	0.645122	0.0781602	8.25384	1.5338e-16	2.18804e-15
ENSG00000065150	IPO5	1767.63	0.332538	0.0403214	8.24719	1.62169e-16	2.31189e-15
ENSG00000144036	EXOC6B	804.975	-0.482747	0.0585489	-8.2452	1.64886e-16	2.34908e-15
ENSG00000172493	AFF1	1767.28	0.413685	0.0501801	8.244	1.66544e-16	2.37114e-15
ENSG00000081791	KIAA0141	493.744	0.730368	0.0886052	8.24295	1.68022e-16	2.39062e-15
ENSG00000122068	FYTTD1	1323.17	-0.53585	0.0650172	-8.24166	1.69844e-16	2.41495e-15
ENSG00000101986	ABCD1	426.915	0.672527	0.0816061	8.24114	1.70583e-16	2.42386e-15
ENSG00000197081	IGF2R	3877.64	0.273866	0.0332362	8.23998	1.72237e-16	2.44576e-15
ENSG00000170456	DENND5B	1268.44	-0.496669	0.060292	-8.23772	1.75526e-16	2.49084e-15
ENSG00000168427	KLHL30	63.9622	1.65097	0.200428	8.23721	1.76266e-16	2.4997e-15			+
ENSG00000179342	AC008267.1	131.941	1.25706	0.152664	8.23416	1.8082e-16	2.5626e-15			+
ENSG00000149658	YTHDF1	2460.65	0.335222	0.0407213	8.2321	1.83962e-16	2.60543e-15
ENSG00000074416	MGLL	1212.92	0.519355	0.0630964	8.23114	1.85436e-16	2.62459e-15
ENSG00000280099	AL603750.1	78.4835	1.62907	0.197937	8.23025	1.86821e-16	2.64246e-15			+
ENSG00000242299	AC073861.1	8257.01	0.40946	0.0497609	8.22855	1.89492e-16	2.6785e-15
ENSG00000213300	HNRNPA3P6	2780.06	-0.30763	0.0374131	-8.22253	1.99262e-16	2.81475e-15
ENSG00000125691	RPL23	238.133	0.939541	0.114398	8.21292	2.15872e-16	3.0474e-15
ENSG00000160007	ARHGAP35	2618.87	0.390194	0.0475643	8.2035	2.33482e-16	3.29385e-15
ENSG00000166197	NOLC1	1615.64	0.439862	0.0536314	8.20157	2.37258e-16	3.34494e-15
ENSG00000148840	PPRC1	1508.96	0.470206	0.0573363	8.20084	2.38708e-16	3.36319e-15
ENSG00000010818	HIVEP2	1193.07	0.463245	0.0564889	8.20063	2.39124e-16	3.36687e-15
ENSG00000127314	RAP1B	885.453	-0.509304	0.0621179	-8.19898	2.42435e-16	3.41127e-15
ENSG00000108344	PSMD3	1285.6	-0.465239	0.0567929	-8.19185	2.57245e-16	3.6173e-15
ENSG00000156804	FBXO32	204.632	-0.873454	0.106631	-8.19138	2.58247e-16	3.62903e-15
ENSG00000198909	MAP3K3	1156.12	0.424498	0.0518264	8.19077	2.59561e-16	3.64513e-15
ENSG00000105849	TWISTNB	872.27	0.549471	0.0671104	8.18757	2.66562e-16	3.74102e-15
ENSG00000176222	ZNF404	467.809	-0.733782	0.0896254	-8.1872	2.67366e-16	3.74988e-15
ENSG00000198399	ITSN2	529.049	0.600456	0.073393	8.18138	2.80606e-16	3.93302e-15
ENSG00000156858	PRR14	415.948	0.754393	0.0922218	8.1802	2.83366e-16	3.96914e-15
ENSG00000101109	STK4	1859.65	-0.378898	0.0463195	-8.18009	2.83637e-16	3.97036e-15
ENSG00000164465	DCBLD1	1102.51	-0.475564	0.0581501	-8.17821	2.88084e-16	4.03001e-15
ENSG00000172292	CERS6	554.236	0.615786	0.0753218	8.17541	2.94865e-16	4.12221e-15
ENSG00000090316	MAEA	660.518	-0.527608	0.064551	-8.17351	2.99552e-16	4.18504e-15
ENSG00000145040	UCN2	147.883	-1.03793	0.126994	-8.17309	3.00585e-16	4.19676e-15		+
ENSG00000196652	ZKSCAN5	747.301	-0.500125	0.0612432	-8.16621	3.1824e-16	4.44039e-15
ENSG00000115310	RTN4	9450.6	0.206596	0.0253002	8.16576	3.19414e-16	4.4539e-15
ENSG00000168209	DDIT4	243.427	-0.996686	0.122072	-8.16473	3.22168e-16	4.48941e-15
ENSG00000143772	ITPKB	745.568	-0.462066	0.056607	-8.16272	3.27576e-16	4.56184e-15
ENSG00000185222	TCEAL9	527.549	0.648011	0.07941	8.16032	3.34133e-16	4.65016e-15
ENSG00000185760	KCNQ5	201.561	1.60233	0.19652	8.15354	3.53436e-16	4.91565e-15			+
ENSG00000100285	NEFH	170.461	1.20711	0.148087	8.15131	3.59996e-16	5.00367e-15			+
ENSG00000100380	ST13	1982.04	0.358376	0.0440001	8.14488	3.79665e-16	5.27366e-15
ENSG00000143363	PRUNE1	546.67	-0.525833	0.0645956	-8.14039	3.93993e-16	5.46918e-15
ENSG00000198133	TMEM229B	125.348	-1.35946	0.167011	-8.13992	3.95544e-16	5.48719e-15		+
ENSG00000168214	RBPJ	2546.5	0.386774	0.0475255	8.13823	4.01102e-16	5.56074e-15
ENSG00000130779	CLIP1	1305.25	-0.396658	0.0487533	-8.13602	4.0848e-16	5.65939e-15
ENSG00000123836	PFKFB2	914.264	-0.592617	0.0728439	-8.13544	4.10432e-16	5.6828e-15
ENSG00000141380	SS18	1080.03	0.379196	0.0466264	8.13266	4.19978e-16	5.81126e-15
ENSG00000164879	CA3	43.5074	2.25843	0.277805	8.12956	4.30862e-16	5.95805e-15			+
ENSG00000106608	URGCP	733.194	-0.515108	0.0633676	-8.12889	4.33247e-16	5.98722e-15
ENSG00000169116	PARM1	31.8111	2.49477	0.307053	8.12488	4.47788e-16	6.18422e-15			+
ENSG00000155330	C16orf87	238.364	0.823508	0.101425	8.11939	4.6854e-16	6.46669e-15
ENSG00000259727	AC103740.2	166.109	1.17364	0.144588	8.11712	4.7739e-16	6.58463e-15			+
ENSG00000227036	LINC00511	584.282	-0.641279	0.0790071	-8.11672	4.78939e-16	6.60179e-15
ENSG00000182195	LDOC1	1982.4	-0.44377	0.0547384	-8.10711	5.18367e-16	7.14074e-15
ENSG00000177034	MTX3	953.931	-0.477922	0.0590064	-8.09949	5.51881e-16	7.59757e-15
ENSG00000234925	ATP5PDP4	240.828	0.827868	0.102245	8.09688	5.63878e-16	7.7578e-15
ENSG00000159921	GNE	631.435	0.496468	0.061323	8.09595	5.68176e-16	7.81197e-15
ENSG00000123009	NME2P1	5045.11	0.378013	0.0467012	8.0943	5.75939e-16	7.91367e-15
ENSG00000009844	VTA1	947.414	0.444959	0.0549733	8.09409	5.7695e-16	7.92255e-15
ENSG00000135069	PSAT1	994.344	0.435622	0.0538693	8.08665	6.13272e-16	8.41597e-15
ENSG00000233837	EIF3LP2	119.225	1.27978	0.158284	8.08534	6.19935e-16	8.50203e-15			+
ENSG00000255734	HNRNPABP1	626.66	0.527653	0.0652774	8.08324	6.3068e-16	8.64391e-15
ENSG00000103994	ZNF106	1565.73	-0.399667	0.0494852	-8.07649	6.66551e-16	9.12977e-15
ENSG00000234771	SLC25A25-AS1	304.404	-0.891748	0.110481	-8.07152	6.94304e-16	9.50389e-15
ENSG00000151806	GUF1	821.624	0.464024	0.0574917	8.07115	6.96384e-16	9.52633e-15
ENSG00000226137	BAIAP2-AS1	1069.14	-0.516043	0.0639757	-8.06623	7.25002e-16	9.91157e-15
ENSG00000108107	RPL28	676.017	0.540467	0.0670171	8.06462	7.34621e-16	1.00367e-14
ENSG00000182612	TSPAN10	112.04	-1.37933	0.171049	-8.06395	7.38708e-16	1.00862e-14		+
ENSG00000138002	IFT172	189.039	-0.934636	0.11596	-8.06002	7.62803e-16	1.04086e-14
ENSG00000117724	CENPF	3793.08	-0.328032	0.0407047	-8.05882	7.70348e-16	1.0505e-14
ENSG00000068024	HDAC4	335.239	-0.754708	0.0936703	-8.05707	7.81464e-16	1.06498e-14
ENSG00000099910	KLHL22	513.167	-0.608391	0.0755141	-8.05666	7.84074e-16	1.06787e-14
ENSG00000089693	MLF2	2048.02	-0.392553	0.0487377	-8.05441	7.98615e-16	1.08699e-14
ENSG00000187634	SAMD11	2253.95	0.476365	0.0591984	8.04692	8.49027e-16	1.15488e-14
ENSG00000126934	MAP2K2	658.769	-0.546634	0.0679405	-8.04578	8.56972e-16	1.16495e-14
ENSG00000114013	CD86	28.8985	2.50397	0.311463	8.03937	9.03021e-16	1.22678e-14			+
ENSG00000140044	JDP2	480.571	0.708642	0.0882415	8.03071	9.69127e-16	1.31577e-14
ENSG00000198612	COPS8	876.381	-0.453835	0.0565287	-8.02839	9.87574e-16	1.33997e-14
ENSG00000184564	SLITRK6	104.045	1.35732	0.169162	8.02382	1.0251e-15	1.39002e-14			+
ENSG00000279010		153.944	1.04839	0.130665	8.0235	1.02771e-15	1.39268e-14			+
ENSG00000143401	ANP32E	2760.77	0.340068	0.0423879	8.02276	1.03394e-15	1.40025e-14
ENSG00000130958	SLC35D2	202.859	1.1036	0.137567	8.02223	1.03843e-15	1.40499e-14			+
ENSG00000198885	ITPRIPL1	144.946	0.975212	0.121564	8.02219	1.03874e-15	1.40499e-14
ENSG00000140718	FTO	982.57	-0.46168	0.0575663	-8.01997	1.05774e-15	1.42979e-14
ENSG00000188706	ZDHHC9	478.322	0.668229	0.0833573	8.01644	1.0885e-15	1.47046e-14
ENSG00000135953	MFSD9	512.026	0.628154	0.0783679	8.01545	1.09739e-15	1.48154e-14
ENSG00000136854	STXBP1	616.053	-0.500071	0.0624028	-8.0136	1.11402e-15	1.50306e-14
ENSG00000119139	TJP2	966.924	-0.462708	0.0577418	-8.0134	1.1158e-15	1.50452e-14
ENSG00000124193	SRSF6	2561.56	0.425119	0.0530595	8.01213	1.12739e-15	1.5192e-14
ENSG00000015479	MATR3	4757.73	0.334634	0.0417703	8.01128	1.13519e-15	1.52876e-14
ENSG00000232187	FTH1P7	189.634	1.08602	0.135568	8.0109	1.13871e-15	1.53255e-14			+
ENSG00000133657	ATP13A3	3613.34	-0.297267	0.0371232	-8.00757	1.16995e-15	1.57362e-14
ENSG00000059728	MXD1	350.335	-0.626564	0.0783097	-8.00111	1.23307e-15	1.65749e-14
ENSG00000131591	C1orf159	469.267	-0.608504	0.0760764	-7.99859	1.25851e-15	1.69063e-14
ENSG00000142089	IFITM3	1024.79	-0.570376	0.0713214	-7.99727	1.27211e-15	1.70784e-14
ENSG00000197375	SLC22A5	329.539	-0.814148	0.101847	-7.99385	1.30789e-15	1.75479e-14
ENSG00000164976	MYORG	918.26	0.683616	0.0855644	7.98948	1.35505e-15	1.81694e-14
ENSG00000147010	SH3KBP1	551.632	0.749291	0.0938169	7.98675	1.38547e-15	1.85658e-14
ENSG00000070182	SPTB	998.585	0.437018	0.0547496	7.98212	1.43844e-15	1.92638e-14
ENSG00000253570	RNF5P1	493.085	0.642012	0.0804648	7.97879	1.47777e-15	1.97782e-14
ENSG00000238105	GOLGA2P5	92.572	-1.32649	0.166358	-7.97372	1.53969e-15	2.05942e-14		+
ENSG00000104812	GYS1	977.968	-0.477891	0.0599997	-7.96488	1.65383e-15	2.21072e-14
ENSG00000165097	KDM1B	286.5	-0.699499	0.0878278	-7.96444	1.65973e-15	2.21724e-14
ENSG00000131508	UBE2D2	1033.47	0.395828	0.0497384	7.9582	1.74554e-15	2.33044e-14
ENSG00000219481	NBPF1	446.193	-0.590408	0.074195	-7.95752	1.75528e-15	2.34199e-14
ENSG00000196419	XRCC6	843.015	0.517053	0.0650439	7.9493	1.87574e-15	2.50118e-14
ENSG00000196968	FUT11	630.313	-0.590731	0.0743247	-7.94798	1.89582e-15	2.52639e-14
ENSG00000131374	TBC1D5	1574.29	0.408685	0.0514438	7.9443	1.9529e-15	2.60086e-14
ENSG00000085982	USP40	826.058	-0.549776	0.0692237	-7.94202	1.98918e-15	2.64755e-14
ENSG00000189180	ZNF33A	891.739	-0.487048	0.0613337	-7.94095	2.00644e-15	2.66888e-14
ENSG00000143013	LMO4	1141.72	0.4224	0.0531984	7.94008	2.02043e-15	2.68584e-14
ENSG00000164828	SUN1	3576.56	-0.254766	0.0321018	-7.93621	2.08447e-15	2.76928e-14
ENSG00000184160	ADRA2C	162.141	1.37213	0.172933	7.93449	2.11366e-15	2.80633e-14			+
ENSG00000124788	ATXN1	1718.21	-0.442645	0.0557902	-7.93409	2.12046e-15	2.81364e-14
ENSG00000148719	DNAJB12	595.649	0.539555	0.068028	7.93137	2.16739e-15	2.87415e-14
ENSG00000173327	MAP3K11	706.336	0.636881	0.0803153	7.92975	2.19581e-15	2.90891e-14
ENSG00000236496	GPS2P1	151.268	1.31724	0.166114	7.92973	2.19629e-15	2.90891e-14			+
ENSG00000101665	SMAD7	493.495	-0.626016	0.0789849	-7.92577	2.26728e-15	3.0011e-14
ENSG00000100246	DNAL4	200.391	-0.933733	0.117877	-7.92124	2.35157e-15	3.11076e-14
ENSG00000181830	SLC35C1	750.599	0.574756	0.0725977	7.917	2.43313e-15	3.21669e-14
ENSG00000143061	IGSF3	225.062	0.984652	0.124482	7.91	2.57395e-15	3.40079e-14
ENSG00000198015	MRPL42	516.707	0.611669	0.0773846	7.90428	2.69485e-15	3.55835e-14
ENSG00000111335	OAS2	49.8378	1.6371	0.207184	7.90165	2.75227e-15	3.63196e-14			+
ENSG00000130881	LRP3	1099.47	0.53362	0.0675398	7.90082	2.77064e-15	3.65397e-14
ENSG00000162852	CNST	310.259	-0.804614	0.101865	-7.89879	2.81631e-15	3.71194e-14
ENSG00000197694	SPTAN1	1868.78	-0.390041	0.0493994	-7.89567	2.88751e-15	3.80347e-14
ENSG00000142303	ADAMTS10	352.299	0.782633	0.0991449	7.89383	2.93058e-15	3.85785e-14
ENSG00000089597	GANAB	4788.65	-0.278439	0.0352776	-7.89278	2.9552e-15	3.8879e-14
ENSG00000275216	AL161431.1	1044.76	0.775254	0.0982519	7.89047	3.01041e-15	3.95813e-14
ENSG00000168792	ABHD15	261.232	-0.867229	0.109995	-7.88427	3.16381e-15	4.1573e-14
ENSG00000171130	ATP6V0E2	183.523	-1.06186	0.134726	-7.88159	3.23252e-15	4.24502e-14		+
ENSG00000123562	MORF4L2	3330.63	0.275805	0.0349969	7.88086	3.2513e-15	4.26708e-14
ENSG00000168772	CXXC4	175.61	0.884931	0.112299	7.88012	3.27065e-15	4.28988e-14
ENSG00000162576	MXRA8	1880.65	0.431309	0.0547399	7.87925	3.29351e-15	4.31725e-14
ENSG00000105738	SIPA1L3	385.582	0.654909	0.0831419	7.877	3.35325e-15	4.3929e-14
ENSG00000185650	ZFP36L1	9295.56	-0.308753	0.0392174	-7.87284	3.46681e-15	4.53892e-14
ENSG00000147403	RPL10	979.601	0.534677	0.067928	7.87122	3.51195e-15	4.59525e-14
ENSG00000135424	ITGA7	711.483	0.496817	0.063147	7.86763	3.61436e-15	4.72639e-14
ENSG00000223496	EXOSC6	1044.04	-0.430383	0.0547224	-7.86485	3.69536e-15	4.82939e-14
ENSG00000260604	AL590004.4	1072.63	-1.58771	0.201932	-7.86262	3.76172e-15	4.91315e-14		+
ENSG00000008300	CELSR3	759.412	-0.725631	0.0923048	-7.86124	3.80338e-15	4.96457e-14
ENSG00000077782	FGFR1	976.264	0.425864	0.0542273	7.85332	4.05174e-15	5.28557e-14
ENSG00000175873		171.556	-0.915393	0.116599	-7.85075	4.13549e-15	5.39158e-14
ENSG00000141622	RNF165	401.206	0.594546	0.0757449	7.84932	4.18293e-15	5.45014e-14
ENSG00000259096	FAM35CP	236.203	0.854653	0.108908	7.84745	4.24574e-15	5.52866e-14
ENSG00000164253	WDR41	414.251	0.602337	0.0767579	7.84723	4.25333e-15	5.53521e-14
ENSG00000106327	TFR2	111.428	1.15344	0.147149	7.83857	4.55706e-15	5.92692e-14			+
ENSG00000100599	RIN3	462.12	0.867883	0.110753	7.83623	4.64267e-15	6.03463e-14
ENSG00000154678	PDE1C	893.92	0.536051	0.068479	7.82796	4.95869e-15	6.44153e-14
ENSG00000261578	AP003119.3	49.8399	1.7961	0.229499	7.82617	5.0296e-15	6.52973e-14			+
ENSG00000125457	MIF4GD	237.819	-0.777727	0.0993771	-7.82603	5.03531e-15	6.53323e-14
ENSG00000145022	TCTA	579.61	0.536798	0.0685976	7.82532	5.0636e-15	6.566e-14
ENSG00000119777	TMEM214	1192.78	0.374173	0.0478383	7.82163	5.21454e-15	6.75768e-14
ENSG00000146731	CCT6A	1491.08	0.41834	0.0534982	7.81969	5.29529e-15	6.85823e-14
ENSG00000102287	GABRE	1701.77	0.372115	0.0475899	7.8192	5.31586e-15	6.88075e-14
ENSG00000143183	TMCO1	674.733	0.502734	0.0643483	7.8127	5.59736e-15	7.2408e-14
ENSG00000176105	YES1	1249.4	0.484845	0.062101	7.80737	5.83936e-15	7.54933e-14
ENSG00000119396	RAB14	2245.6	-0.381955	0.0489323	-7.80578	5.91363e-15	7.64079e-14
ENSG00000159399	HK2	1331.65	-0.362355	0.0464258	-7.80502	5.94899e-15	7.6819e-14
ENSG00000185269	NOTUM	6910.08	1.4082	0.180455	7.80359	6.01723e-15	7.76538e-14			+
ENSG00000166484	MAPK7	372.928	0.810918	0.103962	7.80012	6.18492e-15	7.97704e-14
ENSG00000135473	PAN2	361.749	-0.649784	0.0834073	-7.79049	6.67485e-15	8.6038e-14
ENSG00000213949	ITGA1	576.466	0.606115	0.0778423	7.78645	6.89201e-15	8.87844e-14
ENSG00000143344	RGL1	313.864	0.824208	0.105867	7.78528	6.95564e-15	8.95508e-14
ENSG00000167549	CORO6	851.822	-0.62256	0.0799861	-7.78335	7.06272e-15	9.08754e-14
ENSG00000169756	LIMS1	1872.89	0.39465	0.0507568	7.77531	7.52603e-15	9.67792e-14
ENSG00000165617	DACT1	625.883	0.620799	0.0798847	7.77119	7.77498e-15	9.99212e-14
ENSG00000133398	MED10	572.291	0.609493	0.0784338	7.77079	7.79967e-15	1.00179e-13
ENSG00000088387	DOCK9	107.425	-1.17262	0.150914	-7.7701	7.84211e-15	1.00664e-13		+
ENSG00000141696	P3H4	1268.31	0.475481	0.0611999	7.7693	7.8921e-15	1.01246e-13
ENSG00000166526	ZNF3	751.976	0.539483	0.0694647	7.76629	8.08213e-15	1.03623e-13
ENSG00000143816	WNT9A	98.4652	-1.22078	0.157289	-7.76142	8.39819e-15	1.07611e-13		+
ENSG00000164484	TMEM200A	262.876	1.58217	0.2039	7.75956	8.5224e-15	1.09138e-13			+
ENSG00000185010	F8	166.396	-1.03181	0.133046	-7.7553	8.81357e-15	1.128e-13		+
ENSG00000168159	RNF187	1692.49	-0.340385	0.0438929	-7.75491	8.84078e-15	1.13082e-13
ENSG00000124191	TOX2	66.3078	2.23428	0.288188	7.75287	8.98412e-15	1.14847e-13			+
ENSG00000265417	AP005119.2	249.916	1.07324	0.138455	7.75152	9.07971e-15	1.16001e-13			+
ENSG00000138074	SLC5A6	947.723	0.439226	0.0567076	7.74546	9.52368e-15	1.21601e-13
ENSG00000170949	ZNF160	724.624	-0.452812	0.0585223	-7.73744	1.01442e-14	1.29447e-13
ENSG00000112137	PHACTR1	203.037	0.907834	0.117339	7.73683	1.01929e-14	1.29992e-13
ENSG00000154027	AK5	105.547	1.15269	0.149018	7.73522	1.03225e-14	1.31568e-13			+
ENSG00000156531	PHF6	867.189	0.446968	0.0578157	7.73091	1.0678e-14	1.36019e-13
ENSG00000141569	TRIM65	791.105	0.480349	0.0621512	7.72872	1.08635e-14	1.383e-13
ENSG00000173848	NET1	416.86	0.585246	0.0757307	7.72798	1.09262e-14	1.39017e-13
ENSG00000177728	TMEM94	1097.01	0.460366	0.0595986	7.72444	1.12342e-14	1.42852e-13
ENSG00000181019	NQO1	366.95	-0.799305	0.103645	-7.71196	1.23896e-14	1.57451e-13
ENSG00000072135	PTPN18	614.504	0.55107	0.0714577	7.71183	1.24028e-14	1.57526e-13
ENSG00000164638	SLC29A4	692.851	0.685879	0.0889456	7.71122	1.24623e-14	1.5819e-13
ENSG00000159200	RCAN1	2547.58	0.318877	0.04137	7.70794	1.27867e-14	1.62212e-13
ENSG00000214552	COPS8P2	681.006	-0.497432	0.0645554	-7.7055	1.3033e-14	1.6524e-13
ENSG00000168172	HOOK3	1477.99	0.463814	0.0602423	7.69914	1.36989e-14	1.73581e-13
ENSG00000159069	FBXW5	1252.34	-0.475361	0.0617444	-7.69884	1.37303e-14	1.73877e-13
ENSG00000145476	CYP4V2	199.025	-0.82807	0.1076	-7.69578	1.40632e-14	1.77989e-13
ENSG00000152818	UTRN	793.124	0.456411	0.0593616	7.68866	1.48681e-14	1.88066e-13
ENSG00000078177	N4BP2	697.712	-0.533837	0.0694601	-7.68552	1.52377e-14	1.92629e-13
ENSG00000134717	BTF3L4	921.625	0.512326	0.066679	7.68346	1.54844e-14	1.95633e-13
ENSG00000068383	INPP5A	240.126	-1.06559	0.138782	-7.67814	1.6142e-14	2.03823e-13		+
ENSG00000119820	YIPF4	820.958	-0.478662	0.0623526	-7.67671	1.63231e-14	2.05989e-13
ENSG00000136826	KLF4	60.332	1.48835	0.194094	7.66822	1.74395e-14	2.19949e-13			+
ENSG00000186897	C1QL4	94.5599	1.59911	0.208579	7.66669	1.76492e-14	2.22464e-13			+
ENSG00000107816	LZTS2	2078.93	0.389445	0.0508149	7.66399	1.80244e-14	2.27061e-13
ENSG00000163683	SMIM14	826.148	-0.409021	0.053427	-7.6557	1.92259e-14	2.42057e-13
ENSG00000156795	WDYHV1	295.727	-0.728572	0.0951749	-7.65508	1.93188e-14	2.43084e-13
ENSG00000099622	CIRBP	1816.67	-0.388036	0.0507452	-7.64675	2.06119e-14	2.59205e-13
ENSG00000124243	BCAS4	133.857	-1.00564	0.13152	-7.64626	2.06903e-14	2.6004e-13		+
ENSG00000148842	CNNM2	331.39	-0.744389	0.0973704	-7.64492	2.09079e-14	2.62622e-13
ENSG00000100030	MAPK1	2145.7	0.384514	0.0502987	7.6446	2.09602e-14	2.63127e-13
ENSG00000178096	BOLA1	148.704	-0.984513	0.128793	-7.64416	2.10316e-14	2.6387e-13
ENSG00000249306	LINC01411	155.899	1.04002	0.136124	7.64025	2.16793e-14	2.71839e-13			+
ENSG00000163781	TOPBP1	889.336	0.384481	0.0503456	7.63683	2.22632e-14	2.78999e-13
ENSG00000198046	ZNF667	539.126	-0.571405	0.0748235	-7.63671	2.22838e-14	2.79096e-13
ENSG00000169814	BTD	267.306	-0.756454	0.099137	-7.63038	2.34055e-14	2.92975e-13
ENSG00000116685	KIAA2013	1069.17	0.414543	0.0543594	7.62598	2.42196e-14	3.0299e-13
ENSG00000189057	FAM111B	423.041	0.601088	0.0788258	7.62552	2.43053e-14	3.03886e-13
ENSG00000162384	C1orf123	363.716	-0.583298	0.0764941	-7.62541	2.43267e-14	3.03979e-13
ENSG00000244192	AC113367.1	148.906	1.11796	0.146653	7.62316	2.4753e-14	3.09127e-13			+
ENSG00000124171	PARD6B	123.534	-1.25031	0.164016	-7.62306	2.47732e-14	3.09201e-13		+
ENSG00000068650	ATP11A	1445.79	-0.367326	0.0481886	-7.62267	2.48476e-14	3.0995e-13
ENSG00000060656	PTPRU	854.062	0.441505	0.0579804	7.61473	2.64253e-14	3.29441e-13
ENSG00000225093	RPL3P7	561.988	0.639729	0.0840597	7.61042	2.73204e-14	3.40404e-13
ENSG00000230487	PSMG3-AS1	392.248	-0.72115	0.0947779	-7.60884	2.76557e-14	3.44385e-13
ENSG00000083844	ZNF264	830.346	-0.403675	0.0530773	-7.60543	2.83964e-14	3.53405e-13
ENSG00000015475	BID	413.249	0.668602	0.0879189	7.60476	2.85425e-14	3.55018e-13
ENSG00000188647	PTAR1	2833.49	-0.404422	0.0532252	-7.59832	2.99998e-14	3.72931e-13
ENSG00000235297	FAUP1	2052.59	0.307884	0.0405273	7.59695	3.03197e-14	3.76692e-13
ENSG00000172663	TMEM134	220.34	-0.875014	0.115202	-7.59547	3.06678e-14	3.80797e-13
ENSG00000166479	TMX3	1543.18	0.415398	0.054698	7.59439	3.09248e-14	3.83769e-13
ENSG00000177352	CCDC71	306.137	0.701243	0.0923968	7.58947	3.21217e-14	3.98393e-13
ENSG00000213846	AC098614.1	1197.48	1.04869	0.138228	7.58662	3.28359e-14	4.07019e-13			+
ENSG00000137992	DBT	779.243	0.500007	0.0659227	7.58474	3.33145e-14	4.12715e-13
ENSG00000152332	UHMK1	4067.27	-0.392278	0.0517831	-7.57539	3.58037e-14	4.43298e-13
ENSG00000162496	DHRS3	442.381	0.583225	0.0770173	7.57264	3.65705e-14	4.52534e-13
ENSG00000101189	MRGBP	976.541	0.438926	0.0579661	7.57211	3.67212e-14	4.54139e-13
ENSG00000187713	TMEM203	524.884	-0.590878	0.0780386	-7.57162	3.68599e-14	4.55595e-13
ENSG00000110195	FOLR1	23.6339	2.5842	0.341383	7.56979	3.73819e-14	4.61783e-13			+
ENSG00000007062	PROM1	60.2057	1.62702	0.215012	7.56713	3.81573e-14	4.71093e-13			+
ENSG00000142676	RPL11	470.184	0.581763	0.0768944	7.56573	3.85678e-14	4.7589e-13
ENSG00000174442	ZWILCH	362.315	0.630564	0.0833507	7.56519	3.87287e-14	4.77603e-13
ENSG00000141736	ERBB2	683.883	0.560353	0.0740761	7.56456	3.89165e-14	4.79645e-13
ENSG00000131378	RFTN1	436.327	0.652748	0.0862945	7.56419	3.90286e-14	4.80754e-13
ENSG00000203819	HIST2H2BC	62.7198	-1.64707	0.217806	-7.56209	3.96635e-14	4.88296e-13		+
ENSG00000231831	MTHFD1P1	1376.33	0.446512	0.0590579	7.56058	4.01289e-14	4.93745e-13
ENSG00000006625	GGCT	604.216	0.578252	0.0764866	7.56018	4.02522e-14	4.94981e-13
ENSG00000103489	XYLT1	274.399	0.812953	0.107552	7.55872	4.07069e-14	5.00288e-13
ENSG00000241506	PSMC1P1	2244.82	0.326279	0.0431718	7.5577	4.10268e-14	5.03933e-13
ENSG00000170185	USP38	697.762	-0.527364	0.0698241	-7.55274	4.26179e-14	5.23181e-13
ENSG00000147642	SYBU	343.254	-0.678534	0.0898459	-7.55219	4.27999e-14	5.25117e-13
ENSG00000133026	MYH10	938.513	0.364495	0.0483182	7.54364	4.57039e-14	5.60429e-13
ENSG00000110422	HIPK3	744.812	0.536643	0.0711461	7.54283	4.59867e-14	5.63578e-13
ENSG00000086061	DNAJA1	1617.42	0.342555	0.0454472	7.53742	4.79364e-14	5.87139e-13
ENSG00000053371	AKR7A2	384.743	-0.687187	0.0912348	-7.53207	4.99409e-14	6.11346e-13
ENSG00000139209	SLC38A4	53.5279	1.54503	0.205158	7.53091	5.03892e-14	6.16485e-13			+
ENSG00000104660	LEPROTL1	389.515	0.631161	0.0838144	7.53046	5.05605e-14	6.18231e-13
ENSG00000178202	KDELC2	1249.62	0.358524	0.0476211	7.52869	5.12525e-14	6.26339e-13
ENSG00000144647	POMGNT2	545.787	-0.648333	0.0861399	-7.52652	5.21119e-14	6.36483e-13
ENSG00000143322	ABL2	2860.84	-0.331244	0.04402	-7.52486	5.27758e-14	6.44228e-13
ENSG00000270168	AC004233.2	34.5214	2.16154	0.287304	7.52352	5.33212e-14	6.50519e-13			+
ENSG00000122420	PTGFR	148.989	-1.02451	0.136206	-7.52177	5.40415e-14	6.58935e-13		+
ENSG00000146122	DAAM2	364.139	0.676225	0.0899496	7.51782	5.56958e-14	6.78724e-13
ENSG00000122490	PQLC1	644.467	-0.64446	0.0858001	-7.51118	5.85989e-14	7.137e-13
ENSG00000232434	AJM1	161.464	-1.48433	0.19763	-7.51065	5.88325e-14	7.16142e-13		+
ENSG00000120137	PANK3	2492.15	0.361756	0.0481666	7.51053	5.88899e-14	7.16439e-13
ENSG00000097021	ACOT7	286.267	0.824998	0.109857	7.50974	5.92461e-14	7.20368e-13
ENSG00000123159	GIPC1	1075.62	0.47126	0.0627849	7.50595	6.09856e-14	7.41101e-13
ENSG00000178904	DPY19L3	752.298	0.471941	0.0628878	7.50449	6.16695e-14	7.48992e-13
ENSG00000154822	PLCL2	352.772	0.715426	0.0953441	7.50362	6.20781e-14	7.53532e-13
ENSG00000157350	ST3GAL2	1064.07	0.387581	0.0517095	7.49536	6.61173e-14	8.02112e-13
ENSG00000125848	FLRT3	231.354	0.866936	0.115717	7.49184	6.79138e-14	8.23445e-13
ENSG00000198888	MT-ND1	43409.3	-0.264191	0.0352645	-7.49168	6.79972e-14	8.23995e-13
ENSG00000197989	SNHG12	167.924	1.02306	0.136682	7.48494	7.15778e-14	8.669e-13			+
ENSG00000214973	CHCHD3P3	421.81	0.760016	0.101573	7.48243	7.29586e-14	8.83129e-13
ENSG00000213047	DENND1B	527.392	-0.529092	0.0707433	-7.47904	7.48676e-14	9.05731e-13
ENSG00000123411	IKZF4	230.959	-0.853407	0.114122	-7.47799	7.54674e-14	9.12477e-13
ENSG00000146858	ZC3HAV1L	375.205	-0.605511	0.0809873	-7.47662	7.62599e-14	9.21544e-13
ENSG00000160685	ZBTB7B	1310.14	0.402405	0.05383	7.47547	7.69278e-14	9.29097e-13
ENSG00000109107	ALDOC	100.965	-1.17723	0.157495	-7.47468	7.73945e-14	9.34213e-13		+
ENSG00000146433	TMEM181	1613.78	0.309195	0.0413829	7.47156	7.92485e-14	9.5606e-13
ENSG00000198585	NUDT16	832.242	-0.493202	0.066025	-7.46993	8.02384e-14	9.67462e-13
ENSG00000179431	FJX1	1083.28	-0.571536	0.0765146	-7.46963	8.04189e-14	9.691e-13
ENSG00000153179	RASSF3	518.885	0.49223	0.0659297	7.46598	8.26828e-14	9.95827e-13
ENSG00000172057	ORMDL3	886.35	0.480322	0.0643375	7.46567	8.28781e-14	9.97624e-13
ENSG00000095139	ARCN1	2541.5	0.328325	0.0440312	7.45666	8.87446e-14	1.06765e-12
ENSG00000215895	AL354702.1	431.464	0.746808	0.100168	7.45553	8.95088e-14	1.07624e-12
ENSG00000162623	TYW3	724.375	0.48703	0.0653265	7.45531	8.96581e-14	1.07744e-12
ENSG00000164509	IL31RA	507.01	-0.651521	0.087392	-7.45516	8.97606e-14	1.07807e-12
ENSG00000118263	KLF7	1561.43	0.439471	0.0589716	7.45225	9.17622e-14	1.1015e-12
ENSG00000166446	CDYL2	767.569	-0.502132	0.067384	-7.45179	9.20823e-14	1.10473e-12
ENSG00000131979	GCH1	151.012	-0.95844	0.128711	-7.44644	9.5892e-14	1.1498e-12
ENSG00000116285	ERRFI1	2585.73	0.307776	0.0413345	7.44597	9.62328e-14	1.15325e-12
ENSG00000137871	ZNF280D	499.53	0.536698	0.0721029	7.4435	9.8051e-14	1.17439e-12
ENSG00000155438	NIFK	435.331	0.626281	0.0842162	7.43659	1.03316e-13	1.23677e-12
ENSG00000100600	LGMN	236.22	0.750242	0.100966	7.43063	1.08082e-13	1.2931e-12
ENSG00000221866	PLXNA4	705.028	0.53082	0.071447	7.42956	1.08957e-13	1.30286e-12
ENSG00000168283	BMI1	1214.74	-0.405088	0.0545471	-7.4264	1.11596e-13	1.33368e-12
ENSG00000218426	AL590867.2	11098.3	0.271107	0.03652	7.42353	1.14042e-13	1.36215e-12
ENSG00000003249	DBNDD1	256.087	1.23736	0.166853	7.41588	1.20824e-13	1.44236e-12			+
ENSG00000063660	GPC1	10559	0.298726	0.0402962	7.41324	1.23249e-13	1.47029e-12
ENSG00000153815	CMIP	829.067	-0.399975	0.0539545	-7.41319	1.23299e-13	1.47029e-12
ENSG00000120256	LRP11	597.661	-0.509737	0.0688074	-7.40817	1.28051e-13	1.52612e-12
ENSG00000103942	HOMER2	555.753	0.536014	0.0723684	7.40675	1.29436e-13	1.54177e-12
ENSG00000133136	GNG5P2	1036.14	-0.458781	0.0619532	-7.40528	1.3087e-13	1.558e-12
ENSG00000164715	LMTK2	978.801	-0.389509	0.0526324	-7.40056	1.35616e-13	1.61273e-12
ENSG00000196715	VKORC1L1	1458.61	0.386822	0.0522691	7.4006	1.35574e-13	1.61273e-12
ENSG00000063587	ZNF275	815.445	0.471238	0.06368	7.4001	1.36082e-13	1.61737e-12
ENSG00000096384	HSP90AB1	6392.68	0.239	0.0322998	7.39941	1.36787e-13	1.62486e-12
ENSG00000058056	USP13	945.625	0.462363	0.0624892	7.39909	1.37123e-13	1.62795e-12
ENSG00000176273	SLC35G1	409.009	0.64034	0.0865753	7.39633	1.40001e-13	1.66122e-12
ENSG00000103111	MON1B	862.021	0.438162	0.0592642	7.39336	1.43159e-13	1.69776e-12
ENSG00000112200	ZNF451	1464.99	-0.378304	0.0512001	-7.38873	1.48235e-13	1.75699e-12
ENSG00000086232	EIF2AK1	2007.61	-0.357293	0.0483741	-7.38603	1.51281e-13	1.79212e-12
ENSG00000164543	STK17A	764.961	0.544576	0.0737782	7.38126	1.568e-13	1.85648e-12
ENSG00000178467	P4HTM	764.713	-0.563967	0.07649	-7.37308	1.66727e-13	1.97294e-12
ENSG00000132182	NUP210	1297.96	-0.427911	0.0580616	-7.36995	1.70691e-13	2.01874e-12
ENSG00000180398	MCFD2	5558.57	0.281781	0.0382558	7.36571	1.76202e-13	2.08279e-12
ENSG00000160796	NBEAL2	547.213	-0.62806	0.0853201	-7.36122	1.82241e-13	2.15298e-12
ENSG00000165169	DYNLT3	1400.53	0.40217	0.0546474	7.35936	1.84788e-13	2.18189e-12
ENSG00000236264	RPL26P30	611.352	-0.490843	0.0667225	-7.35648	1.88828e-13	2.22837e-12
ENSG00000109756	RAPGEF2	770.633	-0.501218	0.0681372	-7.35601	1.89486e-13	2.23493e-12
ENSG00000004975	DVL2	563.394	0.443621	0.0603248	7.35387	1.92543e-13	2.26974e-12
ENSG00000181418	DDN	103.684	1.50141	0.20433	7.348	2.01199e-13	2.37049e-12			+
ENSG00000136810	TXN	172.917	0.859406	0.116976	7.34688	2.02884e-13	2.38904e-12
ENSG00000162377	COA7	699.143	0.445886	0.0607108	7.34443	2.06642e-13	2.43197e-12
ENSG00000266714	MYO15B	149.449	-1.39164	0.189489	-7.34416	2.07054e-13	2.4355e-12		+
ENSG00000188070	C11orf95	846.542	0.529361	0.0721377	7.3382	2.16488e-13	2.54508e-12
ENSG00000250746	AC105250.1	203.723	0.961873	0.131082	7.33796	2.16869e-13	2.54818e-12
ENSG00000148468	FAM171A1	1296.03	-0.489899	0.0667634	-7.33784	2.17066e-13	2.54911e-12
ENSG00000027697	IFNGR1	423.668	-0.578957	0.0789337	-7.33473	2.22163e-13	2.60756e-12
ENSG00000196083	IL1RAP	170.44	-1.00861	0.137567	-7.3318	2.27086e-13	2.6639e-12		+
ENSG00000273015	AC008124.1	258.326	-0.664783	0.0907166	-7.32813	2.33383e-13	2.73628e-12
ENSG00000167112	TRUB2	399.053	-0.56445	0.0770338	-7.32731	2.34813e-13	2.75155e-12
ENSG00000123119	NECAB1	175.904	0.947974	0.129407	7.32551	2.38e-13	2.7874e-12
ENSG00000105221	AKT2	1482.49	-0.419677	0.0573284	-7.32057	2.46911e-13	2.8902e-12
ENSG00000132846	ZBED3	370.544	0.746444	0.102005	7.31775	2.52155e-13	2.94998e-12
ENSG00000167747	C19orf48	1189.81	0.417586	0.0571019	7.313	2.61243e-13	3.05466e-12
ENSG00000244509	APOBEC3C	1202.44	-0.554942	0.0758909	-7.31237	2.62478e-13	3.06743e-12
ENSG00000111319	SCNN1A	51.1279	-1.5505	0.212093	-7.3105	2.66147e-13	3.10864e-12		+
ENSG00000130559	CAMSAP1	1314.07	0.354704	0.0485468	7.30644	2.74321e-13	3.20238e-12
ENSG00000134532	SOX5	174.588	1.00066	0.136974	7.3055	2.7623e-13	3.22293e-12			+
ENSG00000237984	PTENP1	465.38	0.558304	0.0764297	7.30481	2.77667e-13	3.23796e-12
ENSG00000130714	POMT1	478.181	-0.562293	0.0769772	-7.30467	2.77938e-13	3.23937e-12
ENSG00000105339	DENND3	435.218	-0.596826	0.0817886	-7.29718	2.93854e-13	3.42303e-12
ENSG00000100697	DICER1	2360.97	-0.338321	0.0463675	-7.29652	2.95304e-13	3.43807e-12
ENSG00000072415	MPP5	1225.39	-0.392184	0.0537551	-7.29576	2.96978e-13	3.45571e-12
ENSG00000100934	SEC23A	1519.84	0.449004	0.0615561	7.29422	3.00403e-13	3.49367e-12
ENSG00000180979	LRRC57	435.954	-0.57455	0.0787727	-7.29377	3.01405e-13	3.50344e-12
ENSG00000236257	EI24P2	513.528	0.61629	0.0845132	7.29223	3.04862e-13	3.54174e-12
ENSG00000147036	LANCL3	57.9202	1.4273	0.195735	7.292	3.05377e-13	3.54582e-12			+
ENSG00000101224	CDC25B	1255.75	-0.415833	0.0570286	-7.29166	3.06163e-13	3.55303e-12
ENSG00000177463	NR2C2	2147.22	-0.287571	0.039445	-7.29044	3.08934e-13	3.58327e-12
ENSG00000175866	BAIAP2	723.879	0.508282	0.0697276	7.28953	3.11031e-13	3.60566e-12
ENSG00000153993	SEMA3D	166.552	1.07217	0.147097	7.28883	3.12665e-13	3.62267e-12			+
ENSG00000168899	VAMP5	177.462	-0.901276	0.123732	-7.28408	3.23882e-13	3.75062e-12
ENSG00000109861	CTSC	750.612	0.642205	0.0881856	7.28242	3.2788e-13	3.79489e-12
ENSG00000134684	YARS	1455.94	0.330495	0.0453848	7.28206	3.28749e-13	3.80292e-12
ENSG00000196411	EPHB4	1337.03	0.397362	0.0545719	7.28144	3.30272e-13	3.8185e-12
ENSG00000157827	FMNL2	266.197	0.753775	0.103604	7.27554	3.45049e-13	3.98722e-12
ENSG00000052795	FNIP2	910.357	-0.423436	0.0582086	-7.27446	3.47819e-13	4.01707e-12
ENSG00000184787	UBE2G2	4029.57	-0.262547	0.0361092	-7.27093	3.5702e-13	4.12114e-12
ENSG00000187764	SEMA4D	251.056	-0.800227	0.110068	-7.27032	3.58645e-13	4.1377e-12
ENSG00000115204	MPV17	712.018	-0.467532	0.0643249	-7.2683	3.64051e-13	4.19783e-12
ENSG00000157450	RNF111	547.066	0.522287	0.0718616	7.26797	3.64941e-13	4.20585e-12
ENSG00000197258	EIF4BP6	198.548	0.912137	0.125537	7.26589	3.70581e-13	4.26858e-12
ENSG00000143315	PIGM	373.134	-0.598267	0.0823524	-7.26471	3.73835e-13	4.30377e-12
ENSG00000089775	ZBTB25	634.935	-0.487819	0.0671506	-7.26456	3.74268e-13	4.30647e-12
ENSG00000144655	CSRNP1	860.336	-0.424022	0.0583812	-7.26299	3.78632e-13	4.35437e-12
ENSG00000085733	CTTN	2374.02	0.330128	0.045454	7.2629	3.78871e-13	4.3548e-12
ENSG00000081177	EXD2	510.101	-0.535334	0.0737338	-7.26036	3.86066e-13	4.43515e-12
ENSG00000139641	ESYT1	830.36	0.445402	0.0613597	7.25887	3.9035e-13	4.48199e-12
ENSG00000120053	GOT1	409.578	-0.639643	0.0881351	-7.25753	3.94219e-13	4.52401e-12
ENSG00000161681	SHANK1	458.97	2.45843	0.338802	7.25625	3.97979e-13	4.56475e-12			+
ENSG00000168924	LETM1	880.497	0.46885	0.0646163	7.25591	3.98969e-13	4.57368e-12
ENSG00000100216	TOMM22	417.879	-0.634162	0.0874193	-7.25425	4.039e-13	4.62775e-12
ENSG00000080493	SLC4A4	129.217	-0.927903	0.127942	-7.25251	4.09107e-13	4.68494e-12
ENSG00000127526	SLC35E1	952.519	-0.422359	0.0582477	-7.25108	4.1346e-13	4.73228e-12
ENSG00000125430	HS3ST3B1	286.771	0.815845	0.112561	7.24804	4.22837e-13	4.83705e-12
ENSG00000237214	AL080243.2	2314.55	0.420154	0.0579802	7.2465	4.27677e-13	4.88983e-12
ENSG00000161547	SRSF2	3600.91	0.213834	0.029512	7.24565	4.30357e-13	4.91788e-12
ENSG00000136699	SMPD4	508.952	0.566049	0.0781308	7.24489	4.32794e-13	4.94312e-12
ENSG00000143434	SEMA6C	321.27	0.735454	0.101556	7.24184	4.42624e-13	5.05273e-12
ENSG00000185658	BRWD1	2068.52	-0.307844	0.042513	-7.24116	4.44875e-13	5.07575e-12
ENSG00000115129	TP53I3	275.472	1.19081	0.16446	7.24074	4.46247e-13	5.08872e-12			+
ENSG00000198727	MT-CYB	63454.6	-0.216392	0.0298891	-7.23985	4.49181e-13	5.11948e-12
ENSG00000164744	SUN3	378.933	2.34312	0.323712	7.2383	4.54335e-13	5.1755e-12			+
ENSG00000086598	TMED2	2630.47	0.259503	0.0359048	7.22753	4.9185e-13	5.5999e-12
ENSG00000151748	SAV1	885.742	-0.466463	0.0646276	-7.21771	5.28722e-13	6.01654e-12
ENSG00000091656	ZFHX4	1575.09	0.346317	0.0479891	7.21658	5.3312e-13	6.06339e-12
ENSG00000141568	FOXK2	1650.59	0.29285	0.0406021	7.21268	5.48632e-13	6.23655e-12
ENSG00000131149	GSE1	2394.94	0.250872	0.0347863	7.2118	5.52175e-13	6.27353e-12
ENSG00000170312	CDK1	726.713	-0.441195	0.0611926	-7.20994	5.59756e-13	6.35632e-12
ENSG00000164951	PDP1	1177.4	-0.426466	0.0591654	-7.20804	5.67636e-13	6.44243e-12
ENSG00000144597	EAF1	395.521	0.580932	0.0806287	7.20503	5.8033e-13	6.58305e-12
ENSG00000112640	PPP2R5D	490.612	0.749729	0.104151	7.19848	6.08856e-13	6.90302e-12
ENSG00000132424	PNISR	3499.72	-0.277757	0.0386021	-7.19538	6.22851e-13	7.058e-12
ENSG00000224280	AC005014.1	621.948	0.456864	0.0635294	7.19138	6.41381e-13	7.26418e-12
ENSG00000167363	FN3K	84.7291	-1.39059	0.193432	-7.18905	6.52445e-13	7.38562e-12		+
ENSG00000170142	UBE2E1	1064.54	0.374573	0.0521357	7.18459	6.74108e-13	7.62686e-12
ENSG00000175567	UCP2	93.0631	1.78017	0.247825	7.18319	6.81036e-13	7.70122e-12			+
ENSG00000164105	SAP30	306.506	-0.674424	0.0939041	-7.18205	6.86716e-13	7.7614e-12
ENSG00000140990	NDUFB10	292.328	-0.746309	0.103947	-7.17967	6.98793e-13	7.89378e-12
ENSG00000161010	MRNIP	590.703	-0.543359	0.0756854	-7.17917	7.01351e-13	7.91853e-12
ENSG00000198796	ALPK2	415.047	0.771697	0.107494	7.17897	7.02368e-13	7.92589e-12
ENSG00000143669	LYST	540.617	-0.542901	0.0756446	-7.177	7.126e-13	8.03717e-12
ENSG00000111077	TNS2	754.28	-0.516015	0.0719192	-7.17492	7.23469e-13	8.1555e-12
ENSG00000159322	ADPGK	490.288	0.553003	0.0770755	7.17481	7.24052e-13	8.15624e-12
ENSG00000218996	ARL4AP5	51.9585	1.53748	0.21429	7.17477	7.24288e-13	8.15624e-12			+
ENSG00000184194	GPR173	244.868	1.68432	0.234868	7.17135	7.42595e-13	8.35806e-12			+
ENSG00000198053	SIRPA	1377.68	-0.399201	0.0556784	-7.16976	7.51291e-13	8.45154e-12
ENSG00000168743	NPNT	31.3627	1.87855	0.262016	7.1696	7.52153e-13	8.45684e-12			+
ENSG00000119636	BBOF1	95.3764	1.16465	0.162475	7.16819	7.59963e-13	8.54022e-12			+
ENSG00000100767	PAPLN	828.056	-0.450402	0.0628465	-7.1667	7.68284e-13	8.62925e-12
ENSG00000124006	OBSL1	1935.6	-0.371715	0.0518736	-7.16578	7.73469e-13	8.68298e-12
ENSG00000108799	EZH1	690.71	-0.508587	0.0710037	-7.16282	7.90322e-13	8.86757e-12
ENSG00000165219	GAPVD1	922.685	-0.398767	0.0557047	-7.15858	8.15145e-13	9.14136e-12
ENSG00000156508	EEF1A1	872.623	0.490562	0.0685416	7.15714	8.23754e-13	9.23313e-12
ENSG00000149260	CAPN5	221.724	0.866127	0.121062	7.15438	8.40504e-13	9.41599e-12
ENSG00000171714	ANO5	316.027	0.75183	0.10509	7.15413	8.42058e-13	9.42853e-12
ENSG00000114978	MOB1A	2773.17	0.313852	0.0438923	7.1505	8.64617e-13	9.67612e-12
ENSG00000185825	BCAP31	879.498	-0.452724	0.0633673	-7.14444	9.03638e-13	1.01076e-11
ENSG00000127528	KLF2	139.815	1.15156	0.161207	7.14334	9.1091e-13	1.01837e-11			+
ENSG00000140474	ULK3	345.458	-0.769173	0.107679	-7.14321	9.11754e-13	1.01878e-11
ENSG00000112659	CUL9	290.282	-0.700005	0.0980464	-7.13952	9.36553e-13	1.04595e-11
ENSG00000125835	SNRPB	374.996	0.604999	0.0847583	7.13794	9.47398e-13	1.05752e-11
ENSG00000066117	SMARCD1	1097.35	0.342129	0.0479515	7.1349	9.68598e-13	1.08063e-11
ENSG00000277998	AC107075.1	262.087	0.783054	0.109768	7.13372	9.76907e-13	1.08934e-11
ENSG00000181873	IBA57	288.554	-0.708105	0.0992856	-7.132	9.89191e-13	1.10247e-11
ENSG00000178700	DHFR2	128.915	-1.06562	0.149456	-7.12998	1.00382e-12	1.1182e-11		+
ENSG00000213390	ARHGAP19	471.571	-0.594249	0.0833496	-7.1296	1.00662e-12	1.12074e-11
ENSG00000164588	HCN1	34.9818	3.17278	0.445063	7.12884	1.01221e-12	1.12638e-11			+
ENSG00000196290	NIF3L1	244.086	-0.795846	0.111693	-7.12531	1.03848e-12	1.15503e-11
ENSG00000062598	ELMO2	566.412	0.532619	0.0747742	7.12304	1.05571e-12	1.17359e-11
ENSG00000042832	TG	61.7839	1.42392	0.19994	7.12174	1.06572e-12	1.18411e-11			+
ENSG00000165185	KIAA1958	454.337	-0.585331	0.0822352	-7.11777	1.09684e-12	1.21806e-11
ENSG00000213420	GPC2	283.747	0.739731	0.103932	7.11745	1.09943e-12	1.2203e-11
ENSG00000121454	LHX4	259.861	0.735565	0.103364	7.11625	1.10901e-12	1.23031e-11
ENSG00000174307	PHLDA3	1479.1	-0.510297	0.0717261	-7.11452	1.12303e-12	1.24523e-11
ENSG00000164494	PDSS2	270.253	-0.688668	0.0968015	-7.11423	1.12537e-12	1.24718e-11
ENSG00000213020	ZNF611	398.734	0.581732	0.081803	7.11137	1.14896e-12	1.27267e-11
ENSG00000165006	UBAP1	1055.25	0.457701	0.064398	7.10738	1.18269e-12	1.30936e-11
ENSG00000105835	NAMPT	648.637	-0.500671	0.0704454	-7.10722	1.18404e-12	1.31019e-11
ENSG00000102302	FGD1	654.391	0.545353	0.0767363	7.10684	1.18731e-12	1.31314e-11
ENSG00000197555	SIPA1L1	1936.66	0.32783	0.0461647	7.10132	1.23572e-12	1.36597e-11
ENSG00000146576	C7orf26	636.291	-0.549011	0.0773265	-7.0999	1.24844e-12	1.37934e-11
ENSG00000168028	RPSA	419.961	0.737272	0.10385	7.09937	1.25323e-12	1.38393e-11
ENSG00000165118	C9orf64	404.997	-0.56026	0.0789277	-7.09839	1.26215e-12	1.39306e-11
ENSG00000065613	SLK	1254.93	-0.38662	0.0545098	-7.09266	1.31558e-12	1.45129e-11
ENSG00000091592	NLRP1	940.956	0.378172	0.0533771	7.08491	1.3914e-12	1.53415e-11
ENSG00000132801	ZSWIM3	88.4531	1.11321	0.157279	7.07791	1.46345e-12	1.61278e-11			+
ENSG00000087245	MMP2	5489.96	-0.264791	0.0374118	-7.07773	1.46533e-12	1.61402e-11
ENSG00000103319	EEF2K	643.81	0.511923	0.0723556	7.0751	1.4934e-12	1.64411e-11
ENSG00000050748	MAPK9	1381.84	0.404105	0.0571342	7.07291	1.51713e-12	1.66938e-11
ENSG00000176142	TMEM39A	533.378	0.485293	0.068641	7.07002	1.54912e-12	1.70372e-11
ENSG00000100196	KDELR3	263.848	0.750472	0.106207	7.06611	1.59341e-12	1.75154e-11
ENSG00000185591	SP1	2068.33	-0.269091	0.0381074	-7.06137	1.64863e-12	1.811e-11
ENSG00000279730	SETD8P1	79.7206	-1.33535	0.189107	-7.06133	1.64918e-12	1.811e-11		+
ENSG00000272079	AC004233.3	73.3927	-1.31951	0.186907	-7.0597	1.66858e-12	1.83138e-11		+
ENSG00000146938	NLGN4X	99.5116	2.05984	0.291838	7.05819	1.68691e-12	1.85056e-11			+
ENSG00000152465	NMT2	363.722	-0.709736	0.100621	-7.05354	1.74422e-12	1.91246e-11
ENSG00000188994	ZNF292	1649.61	-0.337115	0.0478041	-7.05201	1.76355e-12	1.93268e-11
ENSG00000158106	RHPN1	389.302	-0.918504	0.130256	-7.05154	1.76944e-12	1.93815e-11
ENSG00000165029	ABCA1	46.0363	1.8173	0.257753	7.05055	1.78218e-12	1.95112e-11			+
ENSG00000140548	ZNF710	252.427	0.818422	0.116105	7.049	1.80211e-12	1.97194e-11
ENSG00000023516	AKAP11	3242.33	-0.329061	0.0466866	-7.04831	1.81109e-12	1.98076e-11
ENSG00000068654	POLR1A	1961.33	0.335193	0.0475616	7.04756	1.82079e-12	1.99037e-11
ENSG00000133318	RTN3	2148.58	0.283829	0.0402842	7.04566	1.84587e-12	2.01676e-11
ENSG00000185896	LAMP1	6963.53	-0.206041	0.0292716	-7.03893	1.93723e-12	2.11552e-11
ENSG00000101361	NOP56	1068.7	0.428587	0.0609426	7.03264	2.02665e-12	2.21205e-11
ENSG00000197312	DDI2	1325.36	0.350472	0.0498368	7.03239	2.03029e-12	2.21491e-11
ENSG00000167113	COQ4	783.455	-0.500126	0.0711234	-7.03181	2.03876e-12	2.22303e-11
ENSG00000266074	BAHCC1	187.548	-0.787109	0.111964	-7.03005	2.06454e-12	2.25001e-11
ENSG00000013306	SLC25A39	1138.82	-0.493485	0.0702378	-7.02592	2.12663e-12	2.31651e-11
ENSG00000137040	RANBP6	1087.01	-0.383125	0.0545397	-7.0247	2.14531e-12	2.33568e-11
ENSG00000179855	GIPC3	45.0443	1.92041	0.27345	7.02291	2.17295e-12	2.36458e-11			+
ENSG00000173511	VEGFB	525.369	0.513837	0.0731828	7.02128	2.19841e-12	2.39108e-11
ENSG00000123612	ACVR1C	189.608	-0.798092	0.113741	-7.01674	2.27103e-12	2.46884e-11
ENSG00000163541	SUCLG1	263.744	0.696081	0.0992405	7.01409	2.31455e-12	2.51488e-11
ENSG00000121236	TRIM6	216.507	1.48855	0.212228	7.0139	2.3177e-12	2.51704e-11			+
ENSG00000018408	WWTR1	1364.35	0.454853	0.0648522	7.01369	2.32117e-12	2.51955e-11
ENSG00000116133	DHCR24	5592.26	0.273977	0.0390716	7.01218	2.34633e-12	2.54558e-11
ENSG00000107864	CPEB3	149.616	-0.866617	0.1236	-7.01149	2.35797e-12	2.55693e-11
ENSG00000270332	SMC2-AS1	110.451	1.30715	0.186496	7.00901	2.40015e-12	2.60137e-11			+
ENSG00000111711	GOLT1B	789.14	0.535869	0.0764771	7.00692	2.43615e-12	2.63906e-11
[truncated: 62,252 more rows]
