# Supplementary material for: Characterization of nucleolar SUMO isopeptidases unveils a general p53-independent checkpoint of impaired ribosome biogenesis
Source: Nat Commun. 2023 Dec 8;14:8121. doi: 10.1038/s41467-023-43751-9 (PMC10709353; doi:10.1038/s41467-023-43751-9)
Supplement: Supplementary file 15 — Supplementary Data 12 [file 41467_2023_43751_MOESM15_ESM.xlsx]

## Sheet: Tabelle1
Supplementary Table 12
Name	Backbone	Insert	Source
FLAG-SENP3 C532S	pCI	FLAG-SENP3 C532S	Haindl et al., 2008 PMID: 18259216
FLAG-SENP5 C713S	pCI	FLAG-SENP5 C713S	Haindl et al., 2008 PMID: 18259216
FLAG-SENP3	pCI	FLAG-SENP3	Haindl et al., 2008 PMID: 18259216
FLAG-SENP5	pCI	FLAG-SENP5	Haindl et al., 2008 PMID: 18259216
UTP14A K733R-FLAG	pcDNA5/FRT/TO	UTP14A K733R-FLAG	created in this study
UTP14A WT-FLAG	pcDNA5/FRT/TO	UTP14A WT-FLAG	created in this study
His-SUMO2	pSG5	His-SUMO2 GG	Ullmann et al., 2012 PMID: 22578841
pRTS1-6xHis-biTet-FLAG-CDK6	pRTS1	FLAG-CDK6	created in this study
