# Supplementary material for: Characterization of nucleolar SUMO isopeptidases unveils a general p53-independent checkpoint of impaired ribosome biogenesis
Source: Nat Commun. 2023 Dec 8;14:8121. doi: 10.1038/s41467-023-43751-9 (PMC10709353; doi:10.1038/s41467-023-43751-9)
Supplement: Supplementary file 16 — Supplementary Data 13 [file 41467_2023_43751_MOESM16_ESM.xlsx]

## Sheet: Tabelle1
Supplementary Table 13
Target	Sequence (5'-3')	Source
siControl	CGU ACG CGG AAU ACU UCG A
siSENP3-1	CAC CAG GGC UGG AAA GGU U
siSENP3-2	CUG GCC CUG UCU CAG CCA U
siSENP3-3	GGU CCU GCU CUG GUC AAU AAA
siSENP3-4	GGA GUC CCU UCC CAA GAA ACU
siSENP5-1	AGA AAG CUC UUC AAA UCC A
siSENP5-2	GAA CAU CGU UCU AAU ACC
siMDN1	GGA AUG CCG AAG CCA UUA A
siUTP14A	CAG GAA GAA CUA GCG GAU U	Choudhury et al 2019, PMID: 30582406
siSENP6	GGA CAA AUC UGC UCA GUG U
siCDK6	GCA GAA AUG UUU CGU AGA A
siCDK4	CAC UUA CAC CCG UGG UUG U
siLAS1L	CUG AUA CGC UGU AAG CUC U
siSBDS	AAG GCU UUC CUA CAU AAG UAU
siDHX37	AGA UCA ACU UGG AUC AUU AUU	Choudhury et al 2019, PMID: 30582406
siTSR1	GGA GAU UUG UGC UAC GGA U	Choudhury et al 2019, PMID: 30582406
siWDR5	GGA UAA CCU UGU UUA CAU C
siRPS6	AAG AAA GCC CUU AAA UAA AGA
siRPS23	CAG CCC UAA AGG CCA ACC CUU
siRPL23	CUG GUG CGA AAU UCC GGA UUU
siRPL37	AAC UUA CGC UGA GUA CUU CGA
siPES1	CCA GAG GAC CUA AGU GUG A
siRPS7	UAG AUG GCA GCC GGC UCA UAA
siRPL27A	CAC CAC CUU GGU GGA GAA CAA
siRPL11	AAG GUG CGG GAG UAU GAG UAA
siRPS15	CAA GUA AUG GCU CAG CUA AUA
siRPS20	CUG ACU UGA UAA GAG GCG CAA
