# Supplementary material for: Characterization of nucleolar SUMO isopeptidases unveils a general p53-independent checkpoint of impaired ribosome biogenesis
Source: Nat Commun. 2023 Dec 8;14:8121. doi: 10.1038/s41467-023-43751-9 (PMC10709353; doi:10.1038/s41467-023-43751-9)
Supplement: Supplementary file 17 — Supplementary Data 14 [file 41467_2023_43751_MOESM17_ESM.xlsx]

## Sheet: Tabelle1
Supplementary Table 14
Target	Supplier	RRID	Dilution
Anti-SUMO2/3	Hybridoma subclone A11 of 8A2 provided by F. Melchior (8A2 available fromDevelopmental studies hybridoma bank) clone 8A2, subclone A11		1:1000
Anti-FLAG M2	Sigma Aldrich, F1804	AB_262044	1:1000
Anti-UTP14A	Proteintech, 11474-1-AP	AB_2272800	1:1000
Anti-β-Tubulin	Developmental Studies Hybridoma Bank, clone E7	AB_2315513	1:3000
Anti-SENP3 (D20A10)	Cell Signaling, #5591	AB_10694546	1:3000
Anti-SENP5	Proteintech, 19529-1-AP	AB_10643377	1:1000
Anti-LAS1L	Proteintech, 16010-1-AP	AB_2132810	1:1000
Anti-PELP1	Proteintech, 67050-1-Ig	AB_2882363	1:1000
Anti-RPL3	Proteintech, 11005-1-AP	AB_2181760	1:1000
Anti-RPS3A	Proteintech, 14123-1-AP	AB_2253921	1:1000
Anti-p53	Santa Cruz, sc-126	AB_628082	1:1000
Anti-Vinculin	Sigma Aldrich, V9131	AB_477629	1:20 000
Anti-p21	Abcam, ab227443		1:1000
Anti-CDK6	Cell Signaling, #13331	AB_2721897	1:1000
Anti-SENP6	Sigma Aldrich, HPA024376	AB_1856678	1:10 000
Anti-CDK4	Santa Cruz, sc-56277	AB_1121419	1:1000
Anti-RB (IF8)	Santa Cruz, sc-102	AB_628209	1:1000
Anti-p-RB T826	Abcam, ab-133446	AB_2722666	1:1000
Anti-p-RB S807/811	Cell Signaling, #9308	AB_331472	1:1000
Anti-SUMO2/3	MBL, M114-3, clone 1E7	AB_592769	1:500
Anti-UTP18	ThermoFisher Scientific, PA5-90468	AB_2806090	1:1000
Anti-BMS1	Santa Cruz, sc-271040	AB_10611468	1:1000
Anti-RPL28	Abcam, ab138125		1:1000
Anti-RPS3	Santa Cruz, sc-376008		1:1000
Anti-Anti-HaloTag® Monoclonal Antibody	Promega, G9211		1:1000
Anti-RPS9	Aviva Systems Biology Corp, ARP61782_P050		1:1000
Anti-SBDS	Sigma Aldrich, HPA028891	AB_10601500	1:1000
Anti-DHX37	Bethyl, A300-856A-T	AB_2292875	1:1000
Anti-TSR1	Proteintech, 16887-1-AP	AB_2222589	1:1000
Anti-RPS7	Abcam, ab 57637	AB_945322	1:1000
Anti-RPL11	Abcam, ab79352	AB_2042832	1:1000
Anti-RGS-His	Quiagen, 34650	AB_2687898	1:1000
IRDye® 800CW Goat anti-Mouse IgG Secondary Antibody	Li-Cor, 926-32210	AB_621842	1:10 000
IRDye® 800CW Goat anti-Rabbit IgG Secondary Antibody	Li-Cor, 926-32211	AB_621843	1:10 000
