# Supplementary material for: Characterization of nucleolar SUMO isopeptidases unveils a general p53-independent checkpoint of impaired ribosome biogenesis
Source: Nat Commun. 2023 Dec 8;14:8121. doi: 10.1038/s41467-023-43751-9 (PMC10709353; doi:10.1038/s41467-023-43751-9)
Supplement: Supplementary file 19 — Source data [file 41467_2023_43751_MOESM19_ESM.xlsx]

## Sheet: Figure 2F
Figure 2F	2022-07-11
Anti FLAG							Anti UTP14A							Anti beta Tubulin
Input							Input							Input
Anti FLAG							Anti UTP14A
Flag-IP							Flag-IP

## Sheet: Figure 2G
Figure 2G	2023-07-02
Anti SENP3					Anti SENP5					Anti LAS1L						Anti UTP14A					Anti beta-Tubulin
Input					Input					Input						Input					Input
Anti LAS1L							Anti UTP14A
SUMO2/3 IP							SUMO2/3 IP

## Sheet: Figure 3E
Figure 3E	Western Blots
Anti PELP1	Anti UTP14A							Anti RPL3						Anti RPS3A
siControl	siControl							siControl						siControl
Anti PELP1	Anti UTP14A							Anti RPL3						Anti RPS3A
siSENP3+5	siSENP3+5							siSENP3+5						siSENP3+5

## Sheet: Figure 4A
Figure 4A
Anti SENP5						Anti SENP3						Anti RPL3					Anti RPS3A

## Sheet: Figure 4B
Figure 4B
SSU probe					LSU + Actin probe					Methylene Blue

## Sheet: Figure 4B quantification
Figure 4B	Raw data quantification
		Rep 1 - 11.22	Rep 2 - 11.22	Rep 3 - 03.23	Rep 4 - 03.23		Rel to Actin	Rel to Actin	Rel to Actin	Rel to Actin		Rel to siControl	Rel to siControl	Rel to siControl	Rel to siControl		Average	St Dev
Actina	siControl	1946.89	1782.89	1858.03	1734.81
	siSENP3-2	3069.22	2542.8	2408.47	2175.1
	siSENP5-1	2017.77	1735.58	2140.64	2067.06
45/47	siControl	773.74	665.87	641.87	791.77		0.397424	0.373478	0.345457	0.456402		1	1	1	1		1	0
	siSENP3-2	868.99	803.27	861.22	1050.41		0.283131	0.3159	0.35758	0.482925		0.712415	0.845833	1.03509	1.05811		0.912863	0.164022
	siSENP5-1	649.58	694.41	840.26	810.04		0.32193	0.400103	0.392527	0.39188		0.810042	1.07129	1.13625	0.85863		0.969054	0.159045
41S	siControl	839.4	765.15	1252.2	1371.06		0.431149	0.429163	0.67394	0.790323		1	1	1	1		1	0
	siSENP3-2	952.51	874.93	1523.9	1649.87		0.310343	0.344081	0.632725	0.758526		0.719804	0.80175	0.938846	0.959767		0.855042	0.114193
	siSENP5-1	708.35	739.02	1443.97	1406.25		0.351056	0.425806	0.674551	0.680314		0.814233	0.992178	1.00091	0.860805		0.917031	0.0938277
32S	siControl	3232.42	3038.1	2338.79	2663.33		1.6603	1.70403	1.25875	1.53523		1	1	1	1		1	0
	siSENP3-2	8491.87	6748.75	5478.33	6059.79		2.76678	2.65406	2.27461	2.78598		1.66644	1.55752	1.80704	1.8147		1.71143	0.123179
	siSENP5-1	2429.13	2499.12	2730.87	2605.55		1.20387	1.43993	1.27573	1.26051		0.725091	0.845016	1.01349	0.821057		0.851163	0.119983
30S	siControl	829.99	732.85	1380.17	1423.73		0.426316	0.411046	0.742814	0.820684		1	1	1	1		1	0
	siSENP3-2	975.62	914.23	1902.55	1945.88		0.317872	0.359537	0.789941	0.894616		0.745626	0.874687	1.06344	1.09009		0.943461	0.163058
	siSENP5-1	855.33	963.99	1985.66	1960.4		0.423899	0.555428	0.927601	0.9484		0.99433	1.35126	1.24877	1.15562		1.18749	0.151548
21S	siControl	634.87	582.84	1037.67	1128.29		0.326094	0.326907	0.558479	0.650382		1	1	1	1		1	0
	siSENP3-2	637.21	602.65	1115	1161.98		0.207613	0.237003	0.46295	0.534219		0.636665	0.724984	0.828948	0.821392		0.752997	0.0908556
	siSENP5-1	551.19	573.97	1138.93	1164.15		0.273168	0.330708	0.532051	0.563191		0.837696	1.01163	0.95268	0.865938		0.916985	0.0798404
18E s	siControl	1570.41	1275.04	2547.04	2627.34		0.806625	0.715153	1.37083	1.51448		1	1	1	1		1	0
	siSENP3-2	1046.1	911.83	2190.41	2188.68		0.340836	0.358593	0.909461	1.00624		0.422546	0.501421	0.663439	0.664414		0.562955	0.120958
	siSENP5-1	792.52	762.96	2173.64	2103.49		0.39277	0.439599	1.01542	1.01762		0.48693	0.614692	0.740732	0.671928		0.628571	0.107571
12S	siControl	1456.29	1766.19	1070.49	1377.36		0.748008	0.990633	0.576142	0.793954		1	1	1	1		1	0
	siSENP3-2	1806.5	1665.15	1272.44	1464.66		0.588586	0.654849	0.528319	0.673376		0.786871	0.661041	0.916993	0.848129		0.803259	0.108694
	siSENP5-1	1478.79	1380.4	1369.64	1276.2		0.732883	0.795354	0.639827	0.617399		0.97978	0.802874	1.11054	0.777625		0.917704	0.156893

## Sheet: Figure 4E
Figure 4E	Data used for quantification
RPS3	siCNTRL	siSENP3	siSENP5	siUTP14A		RPL28	siCNTRL	siSENP3	siSENP5	siMDN1
new/old	1.15277	0.746761	1.00637	0.520302		nuclear/cytoplsmic	0.823299	0.99545	0.750541	0.972255
	1.24286	0.693157	0.982628	0.503138			0.794471	1.06949	0.778321	1.05614
	1.34167	0.580169	0.859649	0.531562			0.876428	1.11848	0.773601	0.90978
	1.19175	0.697892	1.04325	0.498981			0.841238	0.999514	0.752883	1.05308

## Sheet: Figure 5E
Figure 5e	2022-01-21
Anti p53				Anti SENP3				Anti Vinculin

## Sheet: Figure 5F 
Figure 5F	2023-08-08
Anti p21							Anti Vinculin

## Sheet: Figure 5G
Figure 5G	Raw data	2022-04-22
	siControl					siSENP3-2					siSENP3-1
G1 phase [% of cells]	55.3	55.7	57.2	57.9		65.2	69.1	70.5	69.8		53.2	53.8	57.4	58.3
S phase [% of cells]	21.5	18.7	20.6	20.1		11.1	10.8	11.6	11.7		6.71	8.02	5.94	6.4
G2 phase [% of cells]	22.9	25.1	22.2	21.7		23.9	20.1	17.7	18.7		40	38.4	36.8	35.5
	Replicate 1	Replicate 2	Replicate 3	Replicate 4		Replicate 1	Replicate 2	Replicate 3	Replicate 4		Replicate 1	Replicate 2	Replicate 3	Replicate 4

[truncated: 41 more sheets: Figure 5H, Figure 6C, Figure 6D, Figure 6E, Figure 6F, Figure 6G, Figure 7A, Figure 7B, Figure 7C, Figure 7D, Figure 8A, Figure 8B, Figure 8C, Figure 8D, Figure 9A, Figure 9B, Figure 9C, Figure 9D, Sup 1A, Sup 1C …]
